# Supplementary material for: Molecular model of TFIIH recruitment to the transcription-coupled repair machinery
Source: Nat Commun. 2025 Mar 8;16:2341. doi: 10.1038/s41467-025-57593-0 (PMC11890784; doi:10.1038/s41467-025-57593-0)
Supplement: Supplementary file 4 — Supplementary Data 1 [file 41467_2025_57593_MOESM4_ESM.zip]

Archive with 40 entries (39 files):
- Initial_and_final_structures/
- __MACOSX/._Initial_and_final_structures
- Initial_and_final_structures/TCRΓÇôCRL4CSA-linear-final.txt
- __MACOSX/Initial_and_final_structures/._TCRΓÇôCRL4CSA-linear-final.txt
- Initial_and_final_structures/TCRΓÇôCRL4CSA-twisted-final.txt
- __MACOSX/Initial_and_final_structures/._TCRΓÇôCRL4CSA-twisted-final.txt
- Initial_and_final_structures/TCRΓÇôCRL4CSA-twisted-initial.txt
- __MACOSX/Initial_and_final_structures/._TCRΓÇôCRL4CSA-twisted-initial.txt
- Initial_and_final_structures/TCR-CRL4CSA-with-ELOF1-initial.txt
- __MACOSX/Initial_and_final_structures/._TCR-CRL4CSA-with-ELOF1-initial.txt
- Initial_and_final_structures/namd_input_file.txt
- __MACOSX/Initial_and_final_structures/._namd_input_file.txt
- Initial_and_final_structures/TCRΓÇôCSAΓÇôDDB1ΓÇôVHSΓÇôELOF1-final.txt
- __MACOSX/Initial_and_final_structures/._TCRΓÇôCSAΓÇôDDB1ΓÇôVHSΓÇôELOF1-final.txt
- Initial_and_final_structures/TCRΓÇôTFIIHΓÇôUb-final.txt
- __MACOSX/Initial_and_final_structures/._TCRΓÇôTFIIHΓÇôUb-final.txt
- Initial_and_final_structures/TCR-DDB1-initial.txt
- __MACOSX/Initial_and_final_structures/._TCR-DDB1-initial.txt
- Initial_and_final_structures/TCRΓÇôTFIIH-final.txt
- __MACOSX/Initial_and_final_structures/._TCRΓÇôTFIIH-final.txt
- Initial_and_final_structures/TCR-CRL4CSA-with-ELOF1-final.txt
- __MACOSX/Initial_and_final_structures/._TCR-CRL4CSA-with-ELOF1-final.txt
- Initial_and_final_structures/TCRΓÇôTFIIHΓÇôUb-initial.txt
- __MACOSX/Initial_and_final_structures/._TCRΓÇôTFIIHΓÇôUb-initial.txt
- Initial_and_final_structures/TCRΓÇôCRL4CSA-linear-initial.txt
- __MACOSX/Initial_and_final_structures/._TCRΓÇôCRL4CSA-linear-initial.txt
- Initial_and_final_structures/TCRΓÇôDDB1ΓÇôVHS-initial.txt
- __MACOSX/Initial_and_final_structures/._TCRΓÇôDDB1ΓÇôVHS-initial.txt
- Initial_and_final_structures/TCRΓÇôCRL4CSA-hinged-initial.txt
- __MACOSX/Initial_and_final_structures/._TCRΓÇôCRL4CSA-hinged-initial.txt
- Initial_and_final_structures/TCRΓÇôCSAΓÇôDDB1ΓÇôVHSΓÇôELOF1-initial.txt
- __MACOSX/Initial_and_final_structures/._TCRΓÇôCSAΓÇôDDB1ΓÇôVHSΓÇôELOF1-initial.txt
- Initial_and_final_structures/TCRΓÇôCRL4CSA-hinged-final.txt
- __MACOSX/Initial_and_final_structures/._TCRΓÇôCRL4CSA-hinged-final.txt
- Initial_and_final_structures/TCRΓÇôTFIIH-initial.txt
- __MACOSX/Initial_and_final_structures/._TCRΓÇôTFIIH-initial.txt
- Initial_and_final_structures/TCRΓÇôDDB1ΓÇôVHS-final.txt
- __MACOSX/Initial_and_final_structures/._TCRΓÇôDDB1ΓÇôVHS-final.txt
- Initial_and_final_structures/TCR-DDB1-final.txt
- __MACOSX/Initial_and_final_structures/._TCR-DDB1-final.txt
