# Supplementary material for: Molecular model of TFIIH recruitment to the transcription-coupled repair machinery
Source: Nat Commun. 2025 Mar 8;16:2341. doi: 10.1038/s41467-025-57593-0 (PMC11890784; doi:10.1038/s41467-025-57593-0)
Supplement: Supplementary file 4 — Supplementary Data 1 [file 41467_2025_57593_MOESM4_ESM.zip › Initial_and_final_structures/TCRΓÇôCRL4CSA-linear-final.txt]

ATOM      1  N   SER A  11     102.399 130.453 184.924  1.00  0.00           N
ATOM      2  CA  SER A  11     103.402 131.304 184.276  1.00  0.00           C
ATOM      3  CB  SER A  11     104.225 132.063 185.276  1.00  0.00           C
ATOM      4  OG  SER A  11     105.061 133.043 184.643  1.00  0.00           O
ATOM      5  C   SER A  11     104.271 130.444 183.426  1.00  0.00           C
ATOM      6  O   SER A  11     104.765 129.467 183.910  1.00  0.00           O
ATOM      7  N   ALA A  12     104.511 130.776 182.172  1.00  0.00           N
ATOM      8  CA  ALA A  12     105.283 129.972 181.232  1.00  0.00           C
ATOM      9  CB  ALA A  12     104.739 130.110 179.801  1.00  0.00           C
ATOM     10  C   ALA A  12     106.859 130.285 181.393  1.00  0.00           C
ATOM     11  O   ALA A  12     107.183 131.314 181.981  1.00  0.00           O
ATOM     12  N   CYS A  13     107.758 129.402 181.053  1.00  0.00           N
ATOM     13  CA  CYS A  13     109.246 129.711 181.155  1.00  0.00           C
ATOM     14  CB  CYS A  13     110.026 128.466 180.852  1.00  0.00           C
ATOM     15  SG  CYS A  13     109.833 127.150 181.981  1.00  0.00           S
ATOM     16  C   CYS A  13     109.587 130.808 180.145  1.00  0.00           C
ATOM     17  O   CYS A  13     109.017 130.809 179.070  1.00  0.00           O
ATOM     18  N   PRO A  14     110.497 131.708 180.388  1.00  0.00           N
ATOM     19  CD  PRO A  14     111.277 131.786 181.602  1.00  0.00           C
ATOM     20  CG  PRO A  14     112.354 132.784 181.435  1.00  0.00           C
ATOM     21  CB  PRO A  14     111.753 133.694 180.330  1.00  0.00           C
ATOM     22  CA  PRO A  14     110.939 132.714 179.427  1.00  0.00           C
ATOM     23  C   PRO A  14     111.845 132.122 178.326  1.00  0.00           C
ATOM     24  O   PRO A  14     112.716 131.276 178.604  1.00  0.00           O
ATOM     25  N   LEU A  15     111.759 132.682 177.103  1.00  0.00           N
ATOM     26  CA  LEU A  15     112.617 132.329 175.955  1.00  0.00           C
ATOM     27  CB  LEU A  15     111.719 132.455 174.690  1.00  0.00           C
ATOM     28  CG  LEU A  15     112.384 132.216 173.258  1.00  0.00           C
ATOM     29  CD1 LEU A  15     112.999 130.883 173.252  1.00  0.00           C
ATOM     30  CD2 LEU A  15     111.353 132.322 172.175  1.00  0.00           C
ATOM     31  C   LEU A  15     113.847 133.130 175.916  1.00  0.00           C
ATOM     32  O   LEU A  15     113.894 134.323 176.097  1.00  0.00           O
ATOM     33  N   ARG A  16     114.950 132.467 175.571  1.00  0.00           N
ATOM     34  CA  ARG A  16     116.292 132.961 175.400  1.00  0.00           C
ATOM     35  CB  ARG A  16     117.097 132.683 176.652  1.00  0.00           C
ATOM     36  CG  ARG A  16     116.668 133.416 177.944  1.00  0.00           C
ATOM     37  CD  ARG A  16     117.580 133.263 179.111  1.00  0.00           C
ATOM     38  NE  ARG A  16     117.343 134.335 180.118  1.00  0.00           N
ATOM     39  CZ  ARG A  16     116.526 134.268 181.165  1.00  0.00           C
ATOM     40  NH1 ARG A  16     116.344 135.370 181.797  1.00  0.00           N
ATOM     41  NH2 ARG A  16     115.985 133.167 181.626  1.00  0.00           N
ATOM     42  C   ARG A  16     117.060 132.447 174.097  1.00  0.00           C
ATOM     43  O   ARG A  16     116.737 131.419 173.504  1.00  0.00           O
ATOM     44  N   THR A  17     118.070 133.186 173.659  1.00  0.00           N
ATOM     45  CA  THR A  17     119.047 132.763 172.693  1.00  0.00           C
ATOM     46  CB  THR A  17     119.621 134.059 172.113  1.00  0.00           C
ATOM     47  CG2 THR A  17     120.834 133.825 171.223  1.00  0.00           C
ATOM     48  OG1 THR A  17     118.732 134.693 171.238  1.00  0.00           O
ATOM     49  C   THR A  17     120.109 132.000 173.408  1.00  0.00           C
ATOM     50  O   THR A  17     120.418 132.426 174.483  1.00  0.00           O
ATOM     51  N   ILE A  18     120.591 130.908 172.787  1.00  0.00           N
ATOM     52  CA  ILE A  18     121.791 130.169 173.209  1.00  0.00           C
ATOM     53  CB  ILE A  18     122.009 128.911 172.338  1.00  0.00           C
ATOM     54  CG2 ILE A  18     123.247 128.136 172.804  1.00  0.00           C
ATOM     55  CG1 ILE A  18     120.745 128.020 172.236  1.00  0.00           C
ATOM     56  CD1 ILE A  18     119.746 128.256 171.068  1.00  0.00           C
ATOM     57  C   ILE A  18     123.117 131.046 173.219  1.00  0.00           C
ATOM     58  O   ILE A  18     123.573 131.434 172.138  1.00  0.00           O
ATOM     59  N   LYS A  19     123.848 131.149 174.345  1.00  0.00           N
ATOM     60  CA  LYS A  19     125.152 131.810 174.457  1.00  0.00           C
ATOM     61  CB  LYS A  19     125.118 132.453 175.901  1.00  0.00           C
ATOM     62  CG  LYS A  19     124.095 133.599 175.945  1.00  0.00           C
ATOM     63  CD  LYS A  19     124.541 134.584 177.022  1.00  0.00           C
ATOM     64  CE  LYS A  19     123.690 135.862 177.040  1.00  0.00           C
ATOM     65  NZ  LYS A  19     123.857 136.553 178.311  1.00  0.00           N
ATOM     66  C   LYS A  19     126.334 130.889 174.210  1.00  0.00           C
ATOM     67  O   LYS A  19     127.261 131.369 173.586  1.00  0.00           O
ATOM     68  N   ARG A  20     126.279 129.625 174.687  1.00  0.00           N
ATOM     69  CA  ARG A  20     127.396 128.708 174.582  1.00  0.00           C
ATOM     70  CB  ARG A  20     128.423 129.055 175.607  1.00  0.00           C
ATOM     71  CG  ARG A  20     128.063 128.733 177.013  1.00  0.00           C
ATOM     72  CD  ARG A  20     129.147 129.382 178.010  1.00  0.00           C
ATOM     73  NE  ARG A  20     128.924 129.008 179.421  1.00  0.00           N
ATOM     74  CZ  ARG A  20     129.413 128.004 180.125  1.00  0.00           C
ATOM     75  NH1 ARG A  20     130.265 127.138 179.584  1.00  0.00           N
ATOM     76  NH2 ARG A  20     129.200 127.963 181.401  1.00  0.00           N
ATOM     77  C   ARG A  20     126.893 127.182 174.618  1.00  0.00           C
ATOM     78  O   ARG A  20     125.877 126.845 175.132  1.00  0.00           O
ATOM     79  N   VAL A  21     127.748 126.307 174.182  1.00  0.00           N
ATOM     80  CA  VAL A  21     127.701 124.854 174.605  1.00  0.00           C
ATOM     81  CB  VAL A  21     127.629 124.008 173.297  1.00  0.00           C
ATOM     82  CG1 VAL A  21     127.804 122.466 173.486  1.00  0.00           C
ATOM     83  CG2 VAL A  21     126.227 124.238 172.707  1.00  0.00           C
ATOM     84  C   VAL A  21     128.904 124.488 175.496  1.00  0.00           C
ATOM     85  O   VAL A  21     129.902 125.203 175.494  1.00  0.00           O
ATOM     86  N   GLN A  22     128.758 123.427 176.212  1.00  0.00           N
ATOM     87  CA  GLN A  22     129.816 123.021 177.091  1.00  0.00           C
ATOM     88  CB  GLN A  22     129.742 123.886 178.360  1.00  0.00           C
ATOM     89  CG  GLN A  22     130.872 123.545 179.367  1.00  0.00           C
ATOM     90  CD  GLN A  22     130.411 122.720 180.524  1.00  0.00           C
ATOM     91  OE1 GLN A  22     129.331 122.871 181.135  1.00  0.00           O
ATOM     92  NE2 GLN A  22     131.305 121.814 180.825  1.00  0.00           N
ATOM     93  C   GLN A  22     129.827 121.483 177.311  1.00  0.00           C
ATOM     94  O   GLN A  22     128.923 120.883 177.949  1.00  0.00           O
ATOM     95  N   PHE A  23     130.892 120.818 176.845  1.00  0.00           N
ATOM     96  CA  PHE A  23     131.052 119.380 176.804  1.00  0.00           C
ATOM     97  CB  PHE A  23     131.950 119.098 175.595  1.00  0.00           C
ATOM     98  CG  PHE A  23     131.102 119.350 174.386  1.00  0.00           C
ATOM     99  CD1 PHE A  23     130.272 118.252 173.972  1.00  0.00           C
ATOM    100  CE1 PHE A  23     129.653 118.324 172.689  1.00  0.00           C
ATOM    101  CZ  PHE A  23     129.880 119.366 171.804  1.00  0.00           C
ATOM    102  CE2 PHE A  23     130.687 120.450 172.219  1.00  0.00           C
ATOM    103  CD2 PHE A  23     131.255 120.480 173.562  1.00  0.00           C
ATOM    104  C   PHE A  23     131.564 118.770 178.110  1.00  0.00           C
ATOM    105  O   PHE A  23     132.013 119.494 179.047  1.00  0.00           O
ATOM    106  N   GLY A  24     131.574 117.403 178.239  1.00  0.00           N
ATOM    107  CA  GLY A  24     131.967 116.783 179.541  1.00  0.00           C
ATOM    108  C   GLY A  24     131.758 115.294 179.508  1.00  0.00           C
ATOM    109  O   GLY A  24     130.743 114.895 178.998  1.00  0.00           O
ATOM    110  N   VAL A  25     132.592 114.418 180.088  1.00  0.00           N
ATOM    111  CA  VAL A  25     132.200 113.017 180.515  1.00  0.00           C
ATOM    112  CB  VAL A  25     133.482 112.269 181.017  1.00  0.00           C
ATOM    113  CG1 VAL A  25     133.155 110.833 181.271  1.00  0.00           C
ATOM    114  CG2 VAL A  25     134.680 112.304 179.988  1.00  0.00           C
ATOM    115  C   VAL A  25     131.044 113.146 181.500  1.00  0.00           C
ATOM    116  O   VAL A  25     131.052 113.965 182.415  1.00  0.00           O
ATOM    117  N   LEU A  26     130.089 112.211 181.408  1.00  0.00           N
ATOM    118  CA  LEU A  26     128.979 112.012 182.383  1.00  0.00           C
ATOM    119  CB  LEU A  26     127.835 111.189 181.651  1.00  0.00           C
ATOM    120  CG  LEU A  26     126.521 110.954 182.384  1.00  0.00           C
ATOM    121  CD1 LEU A  26     125.942 112.225 183.038  1.00  0.00           C
ATOM    122  CD2 LEU A  26     125.509 110.338 181.410  1.00  0.00           C
ATOM    123  C   LEU A  26     129.450 111.319 183.714  1.00  0.00           C
ATOM    124  O   LEU A  26     129.854 110.170 183.743  1.00  0.00           O
ATOM    125  N   SER A  27     129.212 112.010 184.838  1.00  0.00           N
ATOM    126  CA  SER A  27     129.179 111.383 186.184  1.00  0.00           C
ATOM    127  CB  SER A  27     129.115 112.431 187.275  1.00  0.00           C
ATOM    128  OG  SER A  27     129.007 112.038 188.589  1.00  0.00           O
ATOM    129  C   SER A  27     128.069 110.337 186.262  1.00  0.00           C
ATOM    130  O   SER A  27     126.904 110.671 185.959  1.00  0.00           O
ATOM    131  N   PRO A  28     128.353 109.095 186.750  1.00  0.00           N
ATOM    132  CD  PRO A  28     129.630 108.777 187.422  1.00  0.00           C
ATOM    133  CG  PRO A  28     129.253 107.571 188.241  1.00  0.00           C
ATOM    134  CB  PRO A  28     128.012 107.051 187.570  1.00  0.00           C
ATOM    135  CA  PRO A  28     127.241 108.200 187.035  1.00  0.00           C
ATOM    136  C   PRO A  28     126.265 108.813 188.056  1.00  0.00           C
ATOM    137  O   PRO A  28     125.147 108.396 187.998  1.00  0.00           O
ATOM    138  N   ASP A  29     126.697 109.668 188.980  1.00  0.00           N
ATOM    139  CA  ASP A  29     125.840 110.310 189.900  1.00  0.00           C
ATOM    140  CB  ASP A  29     126.670 111.063 190.966  1.00  0.00           C
ATOM    141  CG  ASP A  29     125.918 112.228 191.555  1.00  0.00           C
ATOM    142  OD1 ASP A  29     124.952 112.054 192.331  1.00  0.00           O
ATOM    143  OD2 ASP A  29     126.215 113.389 191.198  1.00  0.00           O
ATOM    144  C   ASP A  29     124.780 111.177 189.179  1.00  0.00           C
ATOM    145  O   ASP A  29     123.608 111.020 189.371  1.00  0.00           O
ATOM    146  N   GLU A  30     125.157 111.988 188.166  1.00  0.00           N
ATOM    147  CA  GLU A  30     124.249 112.850 187.403  1.00  0.00           C
ATOM    148  CB  GLU A  30     125.096 113.940 186.764  1.00  0.00           C
ATOM    149  CG  GLU A  30     124.315 114.855 185.816  1.00  0.00           C
ATOM    150  CD  GLU A  30     125.055 116.194 185.666  1.00  0.00           C
ATOM    151  OE1 GLU A  30     124.459 117.286 185.841  1.00  0.00           O
ATOM    152  OE2 GLU A  30     126.309 116.156 185.504  1.00  0.00           O
ATOM    153  C   GLU A  30     123.389 111.993 186.445  1.00  0.00           C
ATOM    154  O   GLU A  30     122.158 112.129 186.532  1.00  0.00           O
ATOM    155  N   LEU A  31     123.863 110.891 185.822  1.00  0.00           N
ATOM    156  CA  LEU A  31     123.031 109.825 185.164  1.00  0.00           C
ATOM    157  CB  LEU A  31     123.857 108.746 184.484  1.00  0.00           C
ATOM    158  CG  LEU A  31     123.010 107.563 183.892  1.00  0.00           C
ATOM    159  CD1 LEU A  31     122.183 107.923 182.608  1.00  0.00           C
ATOM    160  CD2 LEU A  31     123.948 106.382 183.562  1.00  0.00           C
ATOM    161  C   LEU A  31     121.825 109.263 185.996  1.00  0.00           C
ATOM    162  O   LEU A  31     120.622 109.370 185.677  1.00  0.00           O
ATOM    163  N   LYS A  32     122.141 108.884 187.260  1.00  0.00           N
ATOM    164  CA  LYS A  32     121.172 108.345 188.239  1.00  0.00           C
ATOM    165  CB  LYS A  32     121.969 107.754 189.393  1.00  0.00           C
ATOM    166  CG  LYS A  32     122.676 106.378 189.151  1.00  0.00           C
ATOM    167  CD  LYS A  32     123.005 105.711 190.490  1.00  0.00           C
ATOM    168  CE  LYS A  32     124.115 106.401 191.338  1.00  0.00           C
ATOM    169  NZ  LYS A  32     124.498 105.645 192.499  1.00  0.00           N
ATOM    170  C   LYS A  32     120.166 109.390 188.757  1.00  0.00           C
ATOM    171  O   LYS A  32     119.004 109.041 188.923  1.00  0.00           O
ATOM    172  N   ARG A  33     120.564 110.657 188.743  1.00  0.00           N
ATOM    173  CA  ARG A  33     119.743 111.854 189.036  1.00  0.00           C
ATOM    174  CB  ARG A  33     120.566 113.044 189.569  1.00  0.00           C
ATOM    175  CG  ARG A  33     121.122 112.646 190.947  1.00  0.00           C
ATOM    176  CD  ARG A  33     121.749 113.831 191.704  1.00  0.00           C
ATOM    177  NE  ARG A  33     123.093 114.202 191.173  1.00  0.00           N
ATOM    178  CZ  ARG A  33     123.426 115.219 190.417  1.00  0.00           C
ATOM    179  NH1 ARG A  33     122.616 115.982 189.896  1.00  0.00           N
ATOM    180  NH2 ARG A  33     124.609 115.535 190.152  1.00  0.00           N
ATOM    181  C   ARG A  33     118.853 112.127 187.840  1.00  0.00           C
ATOM    182  O   ARG A  33     117.630 112.171 188.016  1.00  0.00           O
ATOM    183  N   MET A  34     119.424 112.336 186.643  1.00  0.00           N
ATOM    184  CA  MET A  34     118.688 112.781 185.414  1.00  0.00           C
ATOM    185  CB  MET A  34     119.664 113.346 184.401  1.00  0.00           C
ATOM    186  CG  MET A  34     120.437 112.283 183.637  1.00  0.00           C
ATOM    187  SD  MET A  34     121.819 112.902 182.681  1.00  0.00           S
ATOM    188  CE  MET A  34     122.084 111.522 181.480  1.00  0.00           C
ATOM    189  C   MET A  34     117.749 111.711 184.824  1.00  0.00           C
ATOM    190  O   MET A  34     116.757 112.093 184.174  1.00  0.00           O
ATOM    191  N   SER A  35     117.918 110.440 185.148  1.00  0.00           N
ATOM    192  CA  SER A  35     116.983 109.348 184.920  1.00  0.00           C
ATOM    193  CB  SER A  35     117.656 108.080 185.303  1.00  0.00           C
ATOM    194  OG  SER A  35     116.750 106.948 185.447  1.00  0.00           O
ATOM    195  C   SER A  35     115.558 109.559 185.592  1.00  0.00           C
ATOM    196  O   SER A  35     115.409 110.175 186.643  1.00  0.00           O
ATOM    197  N   VAL A  36     114.503 109.037 184.927  1.00  0.00           N
ATOM    198  CA  VAL A  36     113.171 108.900 185.542  1.00  0.00           C
ATOM    199  CB  VAL A  36     112.063 109.300 184.547  1.00  0.00           C
ATOM    200  CG1 VAL A  36     111.696 110.818 184.587  1.00  0.00           C
ATOM    201  CG2 VAL A  36     112.176 108.680 183.154  1.00  0.00           C
ATOM    202  C   VAL A  36     112.887 107.522 186.039  1.00  0.00           C
ATOM    203  O   VAL A  36     112.023 107.373 186.938  1.00  0.00           O
ATOM    204  N   THR A  37     113.635 106.538 185.574  1.00  0.00           N
ATOM    205  CA  THR A  37     113.423 105.173 185.915  1.00  0.00           C
ATOM    206  CB  THR A  37     114.013 104.336 184.758  1.00  0.00           C
ATOM    207  CG2 THR A  37     113.517 104.751 183.381  1.00  0.00           C
ATOM    208  OG1 THR A  37     115.424 104.483 184.645  1.00  0.00           O
ATOM    209  C   THR A  37     114.030 104.808 187.275  1.00  0.00           C
ATOM    210  O   THR A  37     115.210 104.470 187.372  1.00  0.00           O
ATOM    211  N   GLU A  38     113.252 104.837 188.318  1.00  0.00           N
ATOM    212  CA  GLU A  38     113.729 104.617 189.753  1.00  0.00           C
ATOM    213  CB  GLU A  38     112.525 104.936 190.677  1.00  0.00           C
ATOM    214  CG  GLU A  38     111.695 106.213 190.495  1.00  0.00           C
ATOM    215  CD  GLU A  38     112.366 107.539 191.019  1.00  0.00           C
ATOM    216  OE1 GLU A  38     111.679 108.564 190.993  1.00  0.00           O
ATOM    217  OE2 GLU A  38     113.565 107.544 191.460  1.00  0.00           O
ATOM    218  C   GLU A  38     114.208 103.138 189.867  1.00  0.00           C
ATOM    219  O   GLU A  38     113.647 102.266 189.222  1.00  0.00           O
ATOM    220  N   GLY A  39     115.322 102.956 190.508  1.00  0.00           N
ATOM    221  CA  GLY A  39     115.953 101.660 190.542  1.00  0.00           C
ATOM    222  C   GLY A  39     116.523 101.200 189.185  1.00  0.00           C
ATOM    223  O   GLY A  39     116.871 100.015 189.047  1.00  0.00           O
ATOM    224  N   GLY A  40     116.424 101.984 188.099  1.00  0.00           N
ATOM    225  CA  GLY A  40     116.750 101.732 186.700  1.00  0.00           C
ATOM    226  C   GLY A  40     115.860 100.716 185.996  1.00  0.00           C
ATOM    227  O   GLY A  40     114.788 100.379 186.476  1.00  0.00           O
ATOM    228  N   ILE A  41     116.386 100.212 184.834  1.00  0.00           N
ATOM    229  CA  ILE A  41     115.760  99.054 184.088  1.00  0.00           C
ATOM    230  CB  ILE A  41     116.064  99.291 182.577  1.00  0.00           C
ATOM    231  CG2 ILE A  41     115.929  98.138 181.649  1.00  0.00           C
ATOM    232  CG1 ILE A  41     115.167 100.456 181.982  1.00  0.00           C
ATOM    233  CD1 ILE A  41     115.803 101.799 182.351  1.00  0.00           C
ATOM    234  C   ILE A  41     116.264  97.718 184.553  1.00  0.00           C
ATOM    235  O   ILE A  41     117.325  97.597 185.175  1.00  0.00           O
ATOM    236  N   LYS A  42     115.501  96.658 184.407  1.00  0.00           N
ATOM    237  CA  LYS A  42     115.880  95.331 184.726  1.00  0.00           C
ATOM    238  CB  LYS A  42     115.390  95.093 186.216  1.00  0.00           C
ATOM    239  CG  LYS A  42     113.874  95.393 186.367  1.00  0.00           C
ATOM    240  CD  LYS A  42     113.293  94.877 187.706  1.00  0.00           C
ATOM    241  CE  LYS A  42     113.992  95.270 188.987  1.00  0.00           C
ATOM    242  NZ  LYS A  42     113.338  94.738 190.219  1.00  0.00           N
ATOM    243  C   LYS A  42     115.313  94.354 183.582  1.00  0.00           C
ATOM    244  O   LYS A  42     115.808  93.265 183.621  1.00  0.00           O
ATOM    245  N   TYR A  43     114.443  94.699 182.588  1.00  0.00           N
ATOM    246  CA  TYR A  43     113.875  93.755 181.631  1.00  0.00           C
ATOM    247  CB  TYR A  43     112.350  93.639 181.916  1.00  0.00           C
ATOM    248  CG  TYR A  43     111.993  93.161 183.315  1.00  0.00           C
ATOM    249  CD1 TYR A  43     112.276  91.824 183.672  1.00  0.00           C
ATOM    250  CE1 TYR A  43     111.794  91.319 184.933  1.00  0.00           C
ATOM    251  CZ  TYR A  43     111.111  92.217 185.776  1.00  0.00           C
ATOM    252  OH  TYR A  43     110.628  91.771 186.992  1.00  0.00           O
ATOM    253  CE2 TYR A  43     110.925  93.508 185.481  1.00  0.00           C
ATOM    254  CD2 TYR A  43     111.435  93.986 184.229  1.00  0.00           C
ATOM    255  C   TYR A  43     114.381  94.079 180.175  1.00  0.00           C
ATOM    256  O   TYR A  43     114.351  95.230 179.794  1.00  0.00           O
ATOM    257  N   PRO A  44     114.780  93.059 179.391  1.00  0.00           N
ATOM    258  CD  PRO A  44     114.909  91.657 179.752  1.00  0.00           C
ATOM    259  CG  PRO A  44     115.089  90.815 178.490  1.00  0.00           C
ATOM    260  CB  PRO A  44     115.784  91.813 177.617  1.00  0.00           C
ATOM    261  CA  PRO A  44     115.191  93.136 178.022  1.00  0.00           C
ATOM    262  C   PRO A  44     114.075  93.500 177.077  1.00  0.00           C
ATOM    263  O   PRO A  44     114.351  93.895 175.938  1.00  0.00           O
ATOM    264  N   GLU A  45     112.795  93.212 177.395  1.00  0.00           N
ATOM    265  CA  GLU A  45     111.693  93.289 176.381  1.00  0.00           C
ATOM    266  CB  GLU A  45     110.604  92.212 176.674  1.00  0.00           C
ATOM    267  CG  GLU A  45     110.993  90.788 176.955  1.00  0.00           C
ATOM    268  CD  GLU A  45     111.559  90.494 178.311  1.00  0.00           C
ATOM    269  OE1 GLU A  45     111.652  91.418 179.198  1.00  0.00           O
ATOM    270  OE2 GLU A  45     111.909  89.315 178.493  1.00  0.00           O
ATOM    271  C   GLU A  45     111.111  94.711 176.451  1.00  0.00           C
ATOM    272  O   GLU A  45     111.118  95.397 177.478  1.00  0.00           O
ATOM    273  N   THR A  46     110.560  95.151 175.338  1.00  0.00           N
ATOM    274  CA  THR A  46     109.983  96.492 175.124  1.00  0.00           C
ATOM    275  CB  THR A  46     109.972  96.849 173.619  1.00  0.00           C
ATOM    276  CG2 THR A  46     111.401  97.166 173.049  1.00  0.00           C
ATOM    277  OG1 THR A  46     109.348  95.804 172.857  1.00  0.00           O
ATOM    278  C   THR A  46     108.536  96.646 175.617  1.00  0.00           C
ATOM    279  O   THR A  46     108.167  97.677 176.209  1.00  0.00           O
ATOM    280  N   THR A  47     107.760  95.500 175.489  1.00  0.00           N
ATOM    281  CA  THR A  47     106.403  95.443 175.973  1.00  0.00           C
ATOM    282  CB  THR A  47     105.388  95.543 174.785  1.00  0.00           C
ATOM    283  CG2 THR A  47     105.508  96.823 173.954  1.00  0.00           C
ATOM    284  OG1 THR A  47     105.629  94.436 173.978  1.00  0.00           O
ATOM    285  C   THR A  47     106.003  94.317 176.875  1.00  0.00           C
ATOM    286  O   THR A  47     106.581  93.245 176.726  1.00  0.00           O
ATOM    287  N   GLU A  48     105.023  94.515 177.740  1.00  0.00           N
ATOM    288  CA  GLU A  48     104.264  93.520 178.559  1.00  0.00           C
ATOM    289  CB  GLU A  48     104.260  93.720 180.115  1.00  0.00           C
ATOM    290  CG  GLU A  48     104.086  95.093 180.837  1.00  0.00           C
ATOM    291  CD  GLU A  48     102.699  95.274 181.467  1.00  0.00           C
ATOM    292  OE1 GLU A  48     102.331  96.464 181.567  1.00  0.00           O
ATOM    293  OE2 GLU A  48     101.947  94.345 181.848  1.00  0.00           O
ATOM    294  C   GLU A  48     102.769  93.483 178.202  1.00  0.00           C
ATOM    295  O   GLU A  48     102.086  94.553 178.397  1.00  0.00           O
ATOM    296  N   GLY A  49     102.217  92.338 177.824  1.00  0.00           N
ATOM    297  CA  GLY A  49     100.840  92.262 177.394  1.00  0.00           C
ATOM    298  C   GLY A  49     100.379  93.265 176.347  1.00  0.00           C
ATOM    299  O   GLY A  49      99.181  93.594 176.373  1.00  0.00           O
ATOM    300  N   GLY A  50     101.213  93.763 175.424  1.00  0.00           N
ATOM    301  CA  GLY A  50     100.885  94.906 174.507  1.00  0.00           C
ATOM    302  C   GLY A  50     101.192  96.335 175.015  1.00  0.00           C
ATOM    303  O   GLY A  50     101.230  97.257 174.237  1.00  0.00           O
ATOM    304  N   ARG A  51     101.412  96.602 176.316  1.00  0.00           N
ATOM    305  CA  ARG A  51     101.808  97.920 176.911  1.00  0.00           C
ATOM    306  CB  ARG A  51     101.182  97.896 178.335  1.00  0.00           C
ATOM    307  CG  ARG A  51      99.666  97.948 178.413  1.00  0.00           C
ATOM    308  CD  ARG A  51      99.226  97.600 179.915  1.00  0.00           C
ATOM    309  NE  ARG A  51      99.652  96.293 180.202  1.00  0.00           N
ATOM    310  CZ  ARG A  51      98.986  95.154 180.210  1.00  0.00           C
ATOM    311  NH1 ARG A  51      97.789  95.052 179.766  1.00  0.00           N
ATOM    312  NH2 ARG A  51      99.549  94.090 180.603  1.00  0.00           N
ATOM    313  C   ARG A  51     103.336  98.086 177.045  1.00  0.00           C
ATOM    314  O   ARG A  51     104.061  97.144 177.321  1.00  0.00           O
ATOM    315  N   PRO A  52     103.848  99.304 176.949  1.00  0.00           N
ATOM    316  CD  PRO A  52     103.127 100.586 176.844  1.00  0.00           C
ATOM    317  CG  PRO A  52     104.157 101.591 176.340  1.00  0.00           C
ATOM    318  CB  PRO A  52     105.407 101.145 177.080  1.00  0.00           C
ATOM    319  CA  PRO A  52     105.262  99.635 177.238  1.00  0.00           C
ATOM    320  C   PRO A  52     105.710  99.082 178.616  1.00  0.00           C
ATOM    321  O   PRO A  52     104.933  99.280 179.554  1.00  0.00           O
ATOM    322  N   LYS A  53     106.791  98.294 178.655  1.00  0.00           N
ATOM    323  CA  LYS A  53     107.226  97.686 179.910  1.00  0.00           C
ATOM    324  CB  LYS A  53     108.132  96.523 179.579  1.00  0.00           C
ATOM    325  CG  LYS A  53     108.318  95.528 180.758  1.00  0.00           C
ATOM    326  CD  LYS A  53     109.007  94.224 180.268  1.00  0.00           C
ATOM    327  CE  LYS A  53     108.891  93.138 181.302  1.00  0.00           C
ATOM    328  NZ  LYS A  53     109.287  91.847 180.736  1.00  0.00           N
ATOM    329  C   LYS A  53     107.888  98.655 180.916  1.00  0.00           C
ATOM    330  O   LYS A  53     109.026  99.009 180.731  1.00  0.00           O
ATOM    331  N   LEU A  54     107.177  98.997 182.006  1.00  0.00           N
ATOM    332  CA  LEU A  54     107.761  99.704 183.259  1.00  0.00           C
ATOM    333  CB  LEU A  54     106.650 100.008 184.198  1.00  0.00           C
ATOM    334  CG  LEU A  54     107.014 100.582 185.561  1.00  0.00           C
ATOM    335  CD1 LEU A  54     107.027 102.133 185.458  1.00  0.00           C
ATOM    336  CD2 LEU A  54     105.957 100.281 186.584  1.00  0.00           C
ATOM    337  C   LEU A  54     108.910  98.845 183.771  1.00  0.00           C
ATOM    338  O   LEU A  54     108.773  97.629 183.828  1.00  0.00           O
ATOM    339  N   GLY A  55     110.104  99.428 183.975  1.00  0.00           N
ATOM    340  CA  GLY A  55     111.296  98.586 184.270  1.00  0.00           C
ATOM    341  C   GLY A  55     111.864  97.730 183.129  1.00  0.00           C
ATOM    342  O   GLY A  55     112.863  97.065 183.359  1.00  0.00           O
ATOM    343  N   GLY A  56     111.412  97.870 181.876  1.00  0.00           N
ATOM    344  CA  GLY A  56     112.108  97.261 180.774  1.00  0.00           C
ATOM    345  C   GLY A  56     112.680  98.308 179.792  1.00  0.00           C
ATOM    346  O   GLY A  56     112.842  99.473 180.151  1.00  0.00           O
ATOM    347  N   LEU A  57     113.147  97.837 178.662  1.00  0.00           N
ATOM    348  CA  LEU A  57     113.942  98.568 177.619  1.00  0.00           C
ATOM    349  CB  LEU A  57     114.421  97.416 176.658  1.00  0.00           C
ATOM    350  CG  LEU A  57     115.447  97.828 175.630  1.00  0.00           C
ATOM    351  CD1 LEU A  57     116.501  98.899 176.079  1.00  0.00           C
ATOM    352  CD2 LEU A  57     116.149  96.577 175.098  1.00  0.00           C
ATOM    353  C   LEU A  57     113.147  99.634 176.835  1.00  0.00           C
ATOM    354  O   LEU A  57     113.671 100.338 175.926  1.00  0.00           O
ATOM    355  N   MET A  58     111.858  99.891 177.197  1.00  0.00           N
ATOM    356  CA  MET A  58     111.010 100.892 176.570  1.00  0.00           C
ATOM    357  CB  MET A  58     110.449 100.425 175.251  1.00  0.00           C
ATOM    358  CG  MET A  58     109.817 101.420 174.298  1.00  0.00           C
ATOM    359  SD  MET A  58     109.017 100.587 172.891  1.00  0.00           S
ATOM    360  CE  MET A  58     107.428 100.110 173.597  1.00  0.00           C
ATOM    361  C   MET A  58     110.025 101.565 177.640  1.00  0.00           C
ATOM    362  O   MET A  58     108.891 101.931 177.396  1.00  0.00           O
ATOM    363  N   ASP A  59     110.481 101.628 178.896  1.00  0.00           N
ATOM    364  CA  ASP A  59     109.740 102.229 180.045  1.00  0.00           C
ATOM    365  CB  ASP A  59     110.875 102.652 180.963  1.00  0.00           C
ATOM    366  CG  ASP A  59     110.307 102.956 182.344  1.00  0.00           C
ATOM    367  OD1 ASP A  59     109.509 103.881 182.586  1.00  0.00           O
ATOM    368  OD2 ASP A  59     110.560 102.157 183.295  1.00  0.00           O
ATOM    369  C   ASP A  59     108.775 103.397 179.768  1.00  0.00           C
ATOM    370  O   ASP A  59     109.164 104.413 179.175  1.00  0.00           O
ATOM    371  N   PRO A  60     107.483 103.326 180.163  1.00  0.00           N
ATOM    372  CD  PRO A  60     106.792 102.254 180.815  1.00  0.00           C
ATOM    373  CG  PRO A  60     105.355 102.705 181.145  1.00  0.00           C
ATOM    374  CB  PRO A  60     105.116 103.758 180.090  1.00  0.00           C
ATOM    375  CA  PRO A  60     106.538 104.284 179.739  1.00  0.00           C
ATOM    376  C   PRO A  60     106.771 105.644 180.296  1.00  0.00           C
ATOM    377  O   PRO A  60     106.323 106.638 179.707  1.00  0.00           O
ATOM    378  N   ARG A  61     107.613 105.722 181.360  1.00  0.00           N
ATOM    379  CA  ARG A  61     108.060 106.964 181.941  1.00  0.00           C
ATOM    380  CB  ARG A  61     108.783 106.759 183.326  1.00  0.00           C
ATOM    381  CG  ARG A  61     107.832 106.315 184.475  1.00  0.00           C
ATOM    382  CD  ARG A  61     108.729 105.974 185.695  1.00  0.00           C
ATOM    383  NE  ARG A  61     109.409 104.666 185.487  1.00  0.00           N
ATOM    384  CZ  ARG A  61     109.973 103.868 186.290  1.00  0.00           C
ATOM    385  NH1 ARG A  61     110.098 104.052 187.578  1.00  0.00           N
ATOM    386  NH2 ARG A  61     110.457 102.757 185.906  1.00  0.00           N
ATOM    387  C   ARG A  61     109.010 107.711 180.973  1.00  0.00           C
ATOM    388  O   ARG A  61     109.022 108.951 180.926  1.00  0.00           O
ATOM    389  N   GLN A  62     109.706 106.939 180.171  1.00  0.00           N
ATOM    390  CA  GLN A  62     110.724 107.362 179.220  1.00  0.00           C
ATOM    391  CB  GLN A  62     111.729 106.255 178.962  1.00  0.00           C
ATOM    392  CG  GLN A  62     112.733 106.035 180.147  1.00  0.00           C
ATOM    393  CD  GLN A  62     114.048 105.479 179.732  1.00  0.00           C
ATOM    394  OE1 GLN A  62     114.419 104.297 180.029  1.00  0.00           O
ATOM    395  NE2 GLN A  62     114.686 106.151 178.791  1.00  0.00           N
ATOM    396  C   GLN A  62     110.113 107.997 177.930  1.00  0.00           C
ATOM    397  O   GLN A  62     110.869 108.763 177.271  1.00  0.00           O
ATOM    398  N   GLY A  63     108.841 107.845 177.560  1.00  0.00           N
ATOM    399  CA  GLY A  63     108.238 108.676 176.470  1.00  0.00           C
ATOM    400  C   GLY A  63     107.391 107.829 175.500  1.00  0.00           C
ATOM    401  O   GLY A  63     106.655 106.956 175.930  1.00  0.00           O
ATOM    402  N   VAL A  64     107.365 108.276 174.209  1.00  0.00           N
ATOM    403  CA  VAL A  64     106.355 107.855 173.235  1.00  0.00           C
ATOM    404  CB  VAL A  64     104.942 108.414 173.625  1.00  0.00           C
ATOM    405  CG1 VAL A  64     104.958 109.980 173.679  1.00  0.00           C
ATOM    406  CG2 VAL A  64     103.837 107.977 172.671  1.00  0.00           C
ATOM    407  C   VAL A  64     106.640 108.122 171.747  1.00  0.00           C
ATOM    408  O   VAL A  64     107.201 109.152 171.318  1.00  0.00           O
ATOM    409  N   ILE A  65     106.073 107.252 170.920  1.00  0.00           N
ATOM    410  CA  ILE A  65     106.259 107.220 169.474  1.00  0.00           C
ATOM    411  CB  ILE A  65     107.583 106.409 169.103  1.00  0.00           C
ATOM    412  CG2 ILE A  65     107.573 105.860 167.653  1.00  0.00           C
ATOM    413  CG1 ILE A  65     108.839 107.199 169.479  1.00  0.00           C
ATOM    414  CD1 ILE A  65     109.121 108.375 168.553  1.00  0.00           C
ATOM    415  C   ILE A  65     104.961 106.691 168.742  1.00  0.00           C
ATOM    416  O   ILE A  65     104.656 106.959 167.591  1.00  0.00           O
ATOM    417  N   GLU A  66     104.091 106.001 169.528  1.00  0.00           N
ATOM    418  CA  GLU A  66     102.727 105.480 169.133  1.00  0.00           C
ATOM    419  CB  GLU A  66     102.254 104.446 170.135  1.00  0.00           C
ATOM    420  CG  GLU A  66     101.082 103.506 169.777  1.00  0.00           C
ATOM    421  CD  GLU A  66     101.205 103.045 168.323  1.00  0.00           C
ATOM    422  OE1 GLU A  66     101.504 101.880 167.934  1.00  0.00           O
ATOM    423  OE2 GLU A  66     100.734 103.760 167.413  1.00  0.00           O
ATOM    424  C   GLU A  66     101.695 106.593 169.024  1.00  0.00           C
ATOM    425  O   GLU A  66     101.645 107.525 169.841  1.00  0.00           O
ATOM    426  N   ARG A  67     100.946 106.488 167.928  1.00  0.00           N
ATOM    427  CA  ARG A  67      99.863 107.531 167.624  1.00  0.00           C
ATOM    428  CB  ARG A  67      99.094 107.265 166.273  1.00  0.00           C
ATOM    429  CG  ARG A  67     100.037 107.588 165.076  1.00  0.00           C
ATOM    430  CD  ARG A  67      99.259 107.353 163.732  1.00  0.00           C
ATOM    431  NE  ARG A  67      98.148 108.410 163.511  1.00  0.00           N
ATOM    432  CZ  ARG A  67      98.283 109.615 163.054  1.00  0.00           C
ATOM    433  NH1 ARG A  67      99.430 110.123 162.746  1.00  0.00           N
ATOM    434  NH2 ARG A  67      97.221 110.338 162.800  1.00  0.00           N
ATOM    435  C   ARG A  67      98.829 107.479 168.711  1.00  0.00           C
ATOM    436  O   ARG A  67      98.711 106.445 169.283  1.00  0.00           O
ATOM    437  N   THR A  68      98.192 108.617 168.986  1.00  0.00           N
ATOM    438  CA  THR A  68      97.305 108.916 170.119  1.00  0.00           C
ATOM    439  CB  THR A  68      95.850 108.506 169.805  1.00  0.00           C
ATOM    440  CG2 THR A  68      95.687 107.018 169.638  1.00  0.00           C
ATOM    441  OG1 THR A  68      94.932 108.916 170.803  1.00  0.00           O
ATOM    442  C   THR A  68      97.885 108.453 171.487  1.00  0.00           C
ATOM    443  O   THR A  68      97.208 108.337 172.468  1.00  0.00           O
ATOM    444  N   GLY A  69      99.202 108.072 171.616  1.00  0.00           N
ATOM    445  CA  GLY A  69      99.880 107.658 172.800  1.00  0.00           C
ATOM    446  C   GLY A  69     100.241 108.913 173.716  1.00  0.00           C
ATOM    447  O   GLY A  69      99.976 110.004 173.213  1.00  0.00           O
ATOM    448  N   ARG A  70     100.875 108.709 174.941  1.00  0.00           N
ATOM    449  CA  ARG A  70     101.285 109.783 175.824  1.00  0.00           C
ATOM    450  CB  ARG A  70     100.126 110.141 176.788  1.00  0.00           C
ATOM    451  CG  ARG A  70      98.953 110.892 176.029  1.00  0.00           C
ATOM    452  CD  ARG A  70      97.891 111.629 176.917  1.00  0.00           C
ATOM    453  NE  ARG A  70      97.236 110.596 177.695  1.00  0.00           N
ATOM    454  CZ  ARG A  70      95.968 110.480 177.903  1.00  0.00           C
ATOM    455  NH1 ARG A  70      95.159 111.443 177.659  1.00  0.00           N
ATOM    456  NH2 ARG A  70      95.494 109.325 178.341  1.00  0.00           N
ATOM    457  C   ARG A  70     102.426 109.285 176.704  1.00  0.00           C
ATOM    458  O   ARG A  70     102.407 108.201 177.257  1.00  0.00           O
ATOM    459  N   CYS A  71     103.451 110.136 176.813  1.00  0.00           N
ATOM    460  CA  CYS A  71     104.485 110.130 177.860  1.00  0.00           C
ATOM    461  CB  CYS A  71     105.206 111.511 177.689  1.00  0.00           C
ATOM    462  SG  CYS A  71     106.586 111.548 178.853  1.00  0.00           S
ATOM    463  C   CYS A  71     103.952 109.999 179.311  1.00  0.00           C
ATOM    464  O   CYS A  71     103.205 110.823 179.758  1.00  0.00           O
ATOM    465  N   GLN A  72     104.390 109.056 180.059  1.00  0.00           N
ATOM    466  CA  GLN A  72     103.976 108.945 181.488  1.00  0.00           C
ATOM    467  CB  GLN A  72     104.205 107.515 181.986  1.00  0.00           C
ATOM    468  CG  GLN A  72     103.941 107.304 183.421  1.00  0.00           C
ATOM    469  CD  GLN A  72     104.059 105.839 183.913  1.00  0.00           C
ATOM    470  OE1 GLN A  72     103.462 104.947 183.388  1.00  0.00           O
ATOM    471  NE2 GLN A  72     104.846 105.598 184.922  1.00  0.00           N
ATOM    472  C   GLN A  72     104.700 110.036 182.326  1.00  0.00           C
ATOM    473  O   GLN A  72     104.220 110.413 183.352  1.00  0.00           O
ATOM    474  N   THR A  73     105.845 110.521 181.819  1.00  0.00           N
ATOM    475  CA  THR A  73     106.580 111.612 182.520  1.00  0.00           C
ATOM    476  CB  THR A  73     108.068 111.541 182.218  1.00  0.00           C
ATOM    477  CG2 THR A  73     108.873 112.630 182.935  1.00  0.00           C
ATOM    478  OG1 THR A  73     108.555 110.415 182.866  1.00  0.00           O
ATOM    479  C   THR A  73     105.971 113.017 182.339  1.00  0.00           C
ATOM    480  O   THR A  73     106.088 113.741 183.304  1.00  0.00           O
ATOM    481  N   CYS A  74     105.353 113.320 181.198  1.00  0.00           N
ATOM    482  CA  CYS A  74     104.826 114.662 180.860  1.00  0.00           C
ATOM    483  CB  CYS A  74     106.085 115.360 180.222  1.00  0.00           C
ATOM    484  SG  CYS A  74     106.593 114.714 178.566  1.00  0.00           S
ATOM    485  C   CYS A  74     103.545 114.726 180.068  1.00  0.00           C
ATOM    486  O   CYS A  74     103.138 115.869 179.782  1.00  0.00           O
ATOM    487  N   ALA A  75     102.859 113.608 179.875  1.00  0.00           N
ATOM    488  CA  ALA A  75     101.514 113.510 179.206  1.00  0.00           C
ATOM    489  CB  ALA A  75     100.350 114.141 180.062  1.00  0.00           C
ATOM    490  C   ALA A  75     101.508 113.865 177.715  1.00  0.00           C
ATOM    491  O   ALA A  75     100.626 113.383 176.945  1.00  0.00           O
ATOM    492  N   GLY A  76     102.511 114.591 177.212  1.00  0.00           N
ATOM    493  CA  GLY A  76     102.639 114.975 175.848  1.00  0.00           C
ATOM    494  C   GLY A  76     102.648 113.783 174.864  1.00  0.00           C
ATOM    495  O   GLY A  76     103.324 112.771 175.105  1.00  0.00           O
ATOM    496  N   ASN A  77     102.066 114.057 173.693  1.00  0.00           N
ATOM    497  CA  ASN A  77     102.289 113.197 172.503  1.00  0.00           C
ATOM    498  CB  ASN A  77     101.129 113.579 171.557  1.00  0.00           C
ATOM    499  CG  ASN A  77     101.645 114.680 170.632  1.00  0.00           C
ATOM    500  OD1 ASN A  77     102.362 114.478 169.651  1.00  0.00           O
ATOM    501  ND2 ASN A  77     101.277 115.920 170.875  1.00  0.00           N
ATOM    502  C   ASN A  77     103.773 113.200 172.123  1.00  0.00           C
ATOM    503  O   ASN A  77     104.598 113.964 172.651  1.00  0.00           O
ATOM    504  N   MET A  78     104.086 112.451 171.076  1.00  0.00           N
ATOM    505  CA  MET A  78     105.482 112.383 170.529  1.00  0.00           C
ATOM    506  CB  MET A  78     105.642 111.249 169.496  1.00  0.00           C
ATOM    507  CG  MET A  78     104.999 111.635 168.142  1.00  0.00           C
ATOM    508  SD  MET A  78     105.524 110.432 166.873  1.00  0.00           S
ATOM    509  CE  MET A  78     106.876 111.321 166.142  1.00  0.00           C
ATOM    510  C   MET A  78     106.055 113.694 169.960  1.00  0.00           C
ATOM    511  O   MET A  78     107.259 113.857 170.160  1.00  0.00           O
ATOM    512  N   THR A  79     105.229 114.615 169.379  1.00  0.00           N
ATOM    513  CA  THR A  79     105.664 115.978 168.964  1.00  0.00           C
ATOM    514  CB  THR A  79     104.743 116.521 167.823  1.00  0.00           C
ATOM    515  CG2 THR A  79     105.101 117.831 167.159  1.00  0.00           C
ATOM    516  OG1 THR A  79     104.822 115.648 166.763  1.00  0.00           O
ATOM    517  C   THR A  79     105.886 116.912 170.181  1.00  0.00           C
ATOM    518  O   THR A  79     106.619 117.886 169.972  1.00  0.00           O
ATOM    519  N   GLU A  80     105.355 116.605 171.353  1.00  0.00           N
ATOM    520  CA  GLU A  80     105.534 117.435 172.559  1.00  0.00           C
ATOM    521  CB  GLU A  80     104.163 117.600 173.184  1.00  0.00           C
ATOM    522  CG  GLU A  80     103.993 118.829 174.025  1.00  0.00           C
ATOM    523  CD  GLU A  80     102.653 118.958 174.821  1.00  0.00           C
ATOM    524  OE1 GLU A  80     101.830 118.053 174.806  1.00  0.00           O
ATOM    525  OE2 GLU A  80     102.380 120.035 175.432  1.00  0.00           O
ATOM    526  C   GLU A  80     106.628 116.912 173.511  1.00  0.00           C
ATOM    527  O   GLU A  80     107.381 117.772 174.009  1.00  0.00           O
ATOM    528  N   CYS A  81     106.687 115.658 173.896  1.00  0.00           N
ATOM    529  CA  CYS A  81     107.593 115.048 174.866  1.00  0.00           C
ATOM    530  CB  CYS A  81     107.028 113.623 175.047  1.00  0.00           C
ATOM    531  SG  CYS A  81     108.189 112.819 176.157  1.00  0.00           S
ATOM    532  C   CYS A  81     109.024 115.014 174.332  1.00  0.00           C
ATOM    533  O   CYS A  81     109.156 114.436 173.246  1.00  0.00           O
ATOM    534  N   PRO A  82     110.024 115.549 175.033  1.00  0.00           N
ATOM    535  CD  PRO A  82     110.150 116.039 176.383  1.00  0.00           C
ATOM    536  CG  PRO A  82     111.694 116.119 176.647  1.00  0.00           C
ATOM    537  CB  PRO A  82     112.249 116.342 175.271  1.00  0.00           C
ATOM    538  CA  PRO A  82     111.382 115.331 174.539  1.00  0.00           C
ATOM    539  C   PRO A  82     111.952 113.855 174.639  1.00  0.00           C
ATOM    540  O   PRO A  82     113.045 113.584 174.168  1.00  0.00           O
ATOM    541  N   GLY A  83     111.229 112.877 175.288  1.00  0.00           N
ATOM    542  CA  GLY A  83     111.843 111.624 175.711  1.00  0.00           C
ATOM    543  C   GLY A  83     112.742 111.807 176.920  1.00  0.00           C
ATOM    544  O   GLY A  83     113.447 112.818 176.973  1.00  0.00           O
ATOM    545  N   HIS A  84     112.569 110.994 177.857  1.00  0.00           N
ATOM    546  CA  HIS A  84     113.228 110.949 179.169  1.00  0.00           C
ATOM    547  CB  HIS A  84     112.125 111.086 180.221  1.00  0.00           C
ATOM    548  CG  HIS A  84     111.094 112.181 179.944  1.00  0.00           C
ATOM    549  ND1 HIS A  84     111.165 113.589 180.130  1.00  0.00           N
ATOM    550  CE1 HIS A  84     110.072 114.139 179.574  1.00  0.00           C
ATOM    551  NE2 HIS A  84     109.276 113.197 179.002  1.00  0.00           N
ATOM    552  CD2 HIS A  84     109.938 111.989 179.242  1.00  0.00           C
ATOM    553  C   HIS A  84     114.248 109.800 179.372  1.00  0.00           C
ATOM    554  O   HIS A  84     113.995 108.704 178.869  1.00  0.00           O
ATOM    555  N   PHE A  85     115.383 110.076 180.033  1.00  0.00           N
ATOM    556  CA  PHE A  85     116.412 109.080 180.143  1.00  0.00           C
ATOM    557  CB  PHE A  85     117.804 109.733 180.255  1.00  0.00           C
ATOM    558  CG  PHE A  85     118.596 109.907 179.013  1.00  0.00           C
ATOM    559  CD1 PHE A  85     118.094 110.685 177.945  1.00  0.00           C
ATOM    560  CE1 PHE A  85     118.748 110.734 176.698  1.00  0.00           C
ATOM    561  CZ  PHE A  85     119.842 109.861 176.506  1.00  0.00           C
ATOM    562  CE2 PHE A  85     120.324 108.976 177.521  1.00  0.00           C
ATOM    563  CD2 PHE A  85     119.680 108.993 178.807  1.00  0.00           C
ATOM    564  C   PHE A  85     116.202 108.051 181.241  1.00  0.00           C
ATOM    565  O   PHE A  85     115.458 108.298 182.222  1.00  0.00           O
ATOM    566  N   GLY A  86     116.845 106.873 181.106  1.00  0.00           N
ATOM    567  CA  GLY A  86     116.962 105.793 182.094  1.00  0.00           C
ATOM    568  C   GLY A  86     118.474 105.448 182.313  1.00  0.00           C
ATOM    569  O   GLY A  86     119.439 106.000 181.794  1.00  0.00           O
ATOM    570  N   HIS A  87     118.720 104.416 183.160  1.00  0.00           N
ATOM    571  CA  HIS A  87     120.061 103.871 183.450  1.00  0.00           C
ATOM    572  CB  HIS A  87     120.661 104.719 184.571  1.00  0.00           C
ATOM    573  CG  HIS A  87     120.141 104.535 185.960  1.00  0.00           C
ATOM    574  ND1 HIS A  87     118.993 105.155 186.537  1.00  0.00           N
ATOM    575  CE1 HIS A  87     118.809 104.555 187.720  1.00  0.00           C
ATOM    576  NE2 HIS A  87     119.810 103.692 187.988  1.00  0.00           N
ATOM    577  CD2 HIS A  87     120.685 103.715 186.901  1.00  0.00           C
ATOM    578  C   HIS A  87     119.925 102.352 183.796  1.00  0.00           C
ATOM    579  O   HIS A  87     118.837 101.863 184.083  1.00  0.00           O
ATOM    580  N   ILE A  88     121.038 101.655 183.876  1.00  0.00           N
ATOM    581  CA  ILE A  88     121.156 100.397 184.668  1.00  0.00           C
ATOM    582  CB  ILE A  88     120.704  99.215 183.867  1.00  0.00           C
ATOM    583  CG2 ILE A  88     121.444  99.148 182.495  1.00  0.00           C
ATOM    584  CG1 ILE A  88     120.882  97.898 184.631  1.00  0.00           C
ATOM    585  CD1 ILE A  88     120.373  96.639 183.903  1.00  0.00           C
ATOM    586  C   ILE A  88     122.523 100.324 185.282  1.00  0.00           C
ATOM    587  O   ILE A  88     123.528 100.574 184.631  1.00  0.00           O
ATOM    588  N   GLU A  89     122.552  99.983 186.622  1.00  0.00           N
ATOM    589  CA  GLU A  89     123.797  99.805 187.344  1.00  0.00           C
ATOM    590  CB  GLU A  89     123.554  99.905 188.847  1.00  0.00           C
ATOM    591  CG  GLU A  89     123.096 101.276 189.329  1.00  0.00           C
ATOM    592  CD  GLU A  89     123.051 101.275 190.935  1.00  0.00           C
ATOM    593  OE1 GLU A  89     121.961 101.589 191.544  1.00  0.00           O
ATOM    594  OE2 GLU A  89     124.089 100.987 191.549  1.00  0.00           O
ATOM    595  C   GLU A  89     124.445  98.591 186.761  1.00  0.00           C
ATOM    596  O   GLU A  89     123.859  97.491 186.889  1.00  0.00           O
ATOM    597  N   LEU A  90     125.716  98.573 186.297  1.00  0.00           N
ATOM    598  CA  LEU A  90     126.357  97.300 185.813  1.00  0.00           C
ATOM    599  CB  LEU A  90     127.427  97.610 184.721  1.00  0.00           C
ATOM    600  CG  LEU A  90     126.925  98.484 183.524  1.00  0.00           C
ATOM    601  CD1 LEU A  90     128.040  98.371 182.451  1.00  0.00           C
ATOM    602  CD2 LEU A  90     125.638  97.850 182.894  1.00  0.00           C
ATOM    603  C   LEU A  90     126.923  96.473 186.921  1.00  0.00           C
ATOM    604  O   LEU A  90     127.576  96.979 187.826  1.00  0.00           O
ATOM    605  N   ALA A  91     126.732  95.146 186.921  1.00  0.00           N
ATOM    606  CA  ALA A  91     127.152  94.196 187.975  1.00  0.00           C
ATOM    607  CB  ALA A  91     126.819  92.778 187.564  1.00  0.00           C
ATOM    608  C   ALA A  91     128.718  94.239 188.100  1.00  0.00           C
ATOM    609  O   ALA A  91     129.236  93.876 189.132  1.00  0.00           O
ATOM    610  N   LYS A  92     129.502  94.699 187.055  1.00  0.00           N
ATOM    611  CA  LYS A  92     130.986  94.715 186.970  1.00  0.00           C
ATOM    612  CB  LYS A  92     131.594  93.391 186.424  1.00  0.00           C
ATOM    613  CG  LYS A  92     131.723  92.237 187.463  1.00  0.00           C
ATOM    614  CD  LYS A  92     133.000  92.505 188.328  1.00  0.00           C
ATOM    615  CE  LYS A  92     132.998  91.580 189.618  1.00  0.00           C
ATOM    616  NZ  LYS A  92     133.041  90.143 189.292  1.00  0.00           N
ATOM    617  C   LYS A  92     131.354  95.976 186.080  1.00  0.00           C
ATOM    618  O   LYS A  92     130.761  96.125 184.999  1.00  0.00           O
ATOM    619  N   PRO A  93     132.333  96.805 186.499  1.00  0.00           N
ATOM    620  CD  PRO A  93     133.110  96.702 187.801  1.00  0.00           C
ATOM    621  CG  PRO A  93     134.156  97.863 187.762  1.00  0.00           C
ATOM    622  CB  PRO A  93     133.568  98.816 186.734  1.00  0.00           C
ATOM    623  CA  PRO A  93     132.664  98.040 185.796  1.00  0.00           C
ATOM    624  C   PRO A  93     133.364  97.654 184.488  1.00  0.00           C
ATOM    625  O   PRO A  93     134.126  96.728 184.415  1.00  0.00           O
ATOM    626  N   VAL A  94     133.213  98.399 183.395  1.00  0.00           N
ATOM    627  CA  VAL A  94     133.806  98.033 182.037  1.00  0.00           C
ATOM    628  CB  VAL A  94     132.729  97.497 181.060  1.00  0.00           C
ATOM    629  CG1 VAL A  94     132.329  96.050 181.478  1.00  0.00           C
ATOM    630  CG2 VAL A  94     131.503  98.309 180.762  1.00  0.00           C
ATOM    631  C   VAL A  94     134.478  99.365 181.481  1.00  0.00           C
ATOM    632  O   VAL A  94     134.197 100.383 182.028  1.00  0.00           O
ATOM    633  N   PHE A  95     135.336  99.268 180.506  1.00  0.00           N
ATOM    634  CA  PHE A  95     135.900 100.507 179.859  1.00  0.00           C
ATOM    635  CB  PHE A  95     137.130 100.218 179.085  1.00  0.00           C
ATOM    636  CG  PHE A  95     138.281  99.737 179.966  1.00  0.00           C
ATOM    637  CD1 PHE A  95     139.127 100.635 180.639  1.00  0.00           C
ATOM    638  CE1 PHE A  95     140.145 100.257 181.561  1.00  0.00           C
ATOM    639  CZ  PHE A  95     140.476  98.909 181.639  1.00  0.00           C
ATOM    640  CE2 PHE A  95     139.695  97.975 180.984  1.00  0.00           C
ATOM    641  CD2 PHE A  95     138.636  98.369 180.072  1.00  0.00           C
ATOM    642  C   PHE A  95     134.860 101.057 178.874  1.00  0.00           C
ATOM    643  O   PHE A  95     134.268 100.328 178.059  1.00  0.00           O
ATOM    644  N   HIS A  96     134.794 102.420 178.895  1.00  0.00           N
ATOM    645  CA  HIS A  96     134.237 103.115 177.685  1.00  0.00           C
ATOM    646  CB  HIS A  96     134.029 104.532 178.149  1.00  0.00           C
ATOM    647  CG  HIS A  96     133.192 105.368 177.107  1.00  0.00           C
ATOM    648  ND1 HIS A  96     133.512 105.721 175.807  1.00  0.00           N
ATOM    649  CE1 HIS A  96     132.464 106.452 175.365  1.00  0.00           C
ATOM    650  NE2 HIS A  96     131.489 106.540 176.261  1.00  0.00           N
ATOM    651  CD2 HIS A  96     131.924 105.934 177.411  1.00  0.00           C
ATOM    652  C   HIS A  96     135.163 103.078 176.520  1.00  0.00           C
ATOM    653  O   HIS A  96     136.303 103.449 176.705  1.00  0.00           O
ATOM    654  N   VAL A  97     134.755 102.690 175.357  1.00  0.00           N
ATOM    655  CA  VAL A  97     135.526 102.488 174.197  1.00  0.00           C
ATOM    656  CB  VAL A  97     134.874 101.546 173.159  1.00  0.00           C
ATOM    657  CG1 VAL A  97     133.932 102.207 172.163  1.00  0.00           C
ATOM    658  CG2 VAL A  97     135.958 100.977 172.199  1.00  0.00           C
ATOM    659  C   VAL A  97     135.957 103.846 173.570  1.00  0.00           C
ATOM    660  O   VAL A  97     137.105 103.937 173.054  1.00  0.00           O
ATOM    661  N   GLY A  98     135.100 104.902 173.593  1.00  0.00           N
ATOM    662  CA  GLY A  98     135.361 106.196 173.103  1.00  0.00           C
ATOM    663  C   GLY A  98     136.332 107.057 173.951  1.00  0.00           C
ATOM    664  O   GLY A  98     136.907 107.985 173.392  1.00  0.00           O
ATOM    665  N   PHE A  99     136.557 106.683 175.215  1.00  0.00           N
ATOM    666  CA  PHE A  99     137.444 107.299 176.199  1.00  0.00           C
ATOM    667  CB  PHE A  99     136.722 107.692 177.514  1.00  0.00           C
ATOM    668  CG  PHE A  99     135.372 108.416 177.464  1.00  0.00           C
ATOM    669  CD1 PHE A  99     135.320 109.664 176.832  1.00  0.00           C
ATOM    670  CE1 PHE A  99     134.109 110.390 176.981  1.00  0.00           C
ATOM    671  CZ  PHE A  99     133.059 109.928 177.788  1.00  0.00           C
ATOM    672  CE2 PHE A  99     133.200 108.719 178.487  1.00  0.00           C
ATOM    673  CD2 PHE A  99     134.367 108.037 178.375  1.00  0.00           C
ATOM    674  C   PHE A  99     138.599 106.367 176.532  1.00  0.00           C
ATOM    675  O   PHE A  99     139.494 106.836 177.209  1.00  0.00           O
ATOM    676  N   LEU A 100     138.651 105.098 176.168  1.00  0.00           N
ATOM    677  CA  LEU A 100     139.774 104.158 176.441  1.00  0.00           C
ATOM    678  CB  LEU A 100     139.424 102.811 175.724  1.00  0.00           C
ATOM    679  CG  LEU A 100     140.580 101.724 175.788  1.00  0.00           C
ATOM    680  CD1 LEU A 100     140.909 101.398 177.236  1.00  0.00           C
ATOM    681  CD2 LEU A 100     140.136 100.512 175.026  1.00  0.00           C
ATOM    682  C   LEU A 100     141.183 104.618 176.044  1.00  0.00           C
ATOM    683  O   LEU A 100     142.182 104.597 176.728  1.00  0.00           O
ATOM    684  N   VAL A 101     141.160 105.183 174.862  1.00  0.00           N
ATOM    685  CA  VAL A 101     142.328 105.953 174.350  1.00  0.00           C
ATOM    686  CB  VAL A 101     142.047 106.534 172.965  1.00  0.00           C
ATOM    687  CG1 VAL A 101     141.732 105.507 171.833  1.00  0.00           C
ATOM    688  CG2 VAL A 101     140.895 107.592 173.002  1.00  0.00           C
ATOM    689  C   VAL A 101     142.908 107.051 175.286  1.00  0.00           C
ATOM    690  O   VAL A 101     144.086 107.204 175.172  1.00  0.00           O
ATOM    691  N   LYS A 102     142.057 107.755 176.028  1.00  0.00           N
ATOM    692  CA  LYS A 102     142.363 108.792 177.014  1.00  0.00           C
ATOM    693  CB  LYS A 102     141.071 109.669 177.129  1.00  0.00           C
ATOM    694  CG  LYS A 102     141.148 110.852 178.114  1.00  0.00           C
ATOM    695  CD  LYS A 102     142.093 112.040 177.846  1.00  0.00           C
ATOM    696  CE  LYS A 102     141.965 112.619 176.390  1.00  0.00           C
ATOM    697  NZ  LYS A 102     142.780 113.829 176.153  1.00  0.00           N
ATOM    698  C   LYS A 102     142.576 108.208 178.364  1.00  0.00           C
ATOM    699  O   LYS A 102     143.470 108.623 179.062  1.00  0.00           O
ATOM    700  N   THR A 103     141.810 107.205 178.767  1.00  0.00           N
ATOM    701  CA  THR A 103     142.123 106.259 179.873  1.00  0.00           C
ATOM    702  CB  THR A 103     141.093 105.111 179.928  1.00  0.00           C
ATOM    703  CG2 THR A 103     141.380 104.124 181.059  1.00  0.00           C
ATOM    704  OG1 THR A 103     139.820 105.705 180.028  1.00  0.00           O
ATOM    705  C   THR A 103     143.647 105.853 179.822  1.00  0.00           C
ATOM    706  O   THR A 103     144.427 106.101 180.765  1.00  0.00           O
ATOM    707  N   MET A 104     144.097 105.266 178.730  1.00  0.00           N
ATOM    708  CA  MET A 104     145.482 104.701 178.567  1.00  0.00           C
ATOM    709  CB  MET A 104     145.489 104.040 177.172  1.00  0.00           C
ATOM    710  CG  MET A 104     146.879 103.605 176.718  1.00  0.00           C
ATOM    711  SD  MET A 104     147.771 102.321 177.587  1.00  0.00           S
ATOM    712  CE  MET A 104     149.282 102.611 176.635  1.00  0.00           C
ATOM    713  C   MET A 104     146.643 105.740 178.712  1.00  0.00           C
ATOM    714  O   MET A 104     147.607 105.501 179.400  1.00  0.00           O
ATOM    715  N   LYS A 105     146.396 106.939 178.170  1.00  0.00           N
ATOM    716  CA  LYS A 105     147.371 107.942 178.246  1.00  0.00           C
ATOM    717  CB  LYS A 105     147.162 109.145 177.273  1.00  0.00           C
ATOM    718  CG  LYS A 105     148.155 110.342 177.227  1.00  0.00           C
ATOM    719  CD  LYS A 105     149.519 109.837 176.829  1.00  0.00           C
ATOM    720  CE  LYS A 105     149.742 109.094 175.502  1.00  0.00           C
ATOM    721  NZ  LYS A 105     149.828 110.128 174.430  1.00  0.00           N
ATOM    722  C   LYS A 105     147.600 108.550 179.608  1.00  0.00           C
ATOM    723  O   LYS A 105     148.768 108.671 180.034  1.00  0.00           O
ATOM    724  N   VAL A 106     146.503 108.872 180.286  1.00  0.00           N
ATOM    725  CA  VAL A 106     146.513 109.306 181.764  1.00  0.00           C
ATOM    726  CB  VAL A 106     145.129 109.734 182.191  1.00  0.00           C
ATOM    727  CG1 VAL A 106     144.779 109.731 183.679  1.00  0.00           C
ATOM    728  CG2 VAL A 106     144.708 111.054 181.550  1.00  0.00           C
ATOM    729  C   VAL A 106     147.031 108.246 182.787  1.00  0.00           C
ATOM    730  O   VAL A 106     147.785 108.589 183.688  1.00  0.00           O
ATOM    731  N   LEU A 107     146.747 106.977 182.671  1.00  0.00           N
ATOM    732  CA  LEU A 107     147.280 105.837 183.511  1.00  0.00           C
ATOM    733  CB  LEU A 107     146.781 104.525 182.918  1.00  0.00           C
ATOM    734  CG  LEU A 107     146.903 103.334 183.887  1.00  0.00           C
ATOM    735  CD1 LEU A 107     146.379 103.612 185.298  1.00  0.00           C
ATOM    736  CD2 LEU A 107     146.136 102.057 183.409  1.00  0.00           C
ATOM    737  C   LEU A 107     148.848 105.925 183.579  1.00  0.00           C
ATOM    738  O   LEU A 107     149.375 105.989 184.683  1.00  0.00           O
ATOM    739  N   ARG A 108     149.397 106.005 182.408  1.00  0.00           N
ATOM    740  CA  ARG A 108     150.844 106.134 182.161  1.00  0.00           C
ATOM    741  CB  ARG A 108     151.152 105.755 180.712  1.00  0.00           C
ATOM    742  CG  ARG A 108     150.980 104.250 180.468  1.00  0.00           C
ATOM    743  CD  ARG A 108     151.477 103.869 179.083  1.00  0.00           C
ATOM    744  NE  ARG A 108     152.917 103.642 179.026  1.00  0.00           N
ATOM    745  CZ  ARG A 108     153.638 103.473 177.977  1.00  0.00           C
ATOM    746  NH1 ARG A 108     153.163 103.769 176.812  1.00  0.00           N
ATOM    747  NH2 ARG A 108     154.890 103.110 178.229  1.00  0.00           N
ATOM    748  C   ARG A 108     151.442 107.487 182.564  1.00  0.00           C
ATOM    749  O   ARG A 108     152.588 107.735 182.387  1.00  0.00           O
ATOM    750  N   CYS A 109     150.642 108.359 183.100  1.00  0.00           N
ATOM    751  CA  CYS A 109     151.130 109.656 183.664  1.00  0.00           C
ATOM    752  CB  CYS A 109     150.299 110.897 183.250  1.00  0.00           C
ATOM    753  SG  CYS A 109     150.358 111.185 181.498  1.00  0.00           S
ATOM    754  C   CYS A 109     151.222 109.735 185.198  1.00  0.00           C
ATOM    755  O   CYS A 109     151.835 110.693 185.689  1.00  0.00           O
ATOM    756  N   VAL A 110     150.596 108.802 185.961  1.00  0.00           N
ATOM    757  CA  VAL A 110     150.610 108.856 187.460  1.00  0.00           C
ATOM    758  CB  VAL A 110     149.196 109.120 188.079  1.00  0.00           C
ATOM    759  CG1 VAL A 110     148.648 110.475 187.583  1.00  0.00           C
ATOM    760  CG2 VAL A 110     148.210 108.001 187.728  1.00  0.00           C
ATOM    761  C   VAL A 110     151.175 107.571 188.064  1.00  0.00           C
ATOM    762  O   VAL A 110     151.269 106.549 187.379  1.00  0.00           O
ATOM    763  N   CYS A 111     151.508 107.532 189.332  1.00  0.00           N
ATOM    764  CA  CYS A 111     152.133 106.392 189.982  1.00  0.00           C
ATOM    765  CB  CYS A 111     152.699 107.013 191.287  1.00  0.00           C
ATOM    766  SG  CYS A 111     153.479 105.722 192.337  1.00  0.00           S
ATOM    767  C   CYS A 111     151.154 105.253 190.183  1.00  0.00           C
ATOM    768  O   CYS A 111     150.010 105.410 190.727  1.00  0.00           O
ATOM    769  N   PHE A 112     151.654 104.068 189.865  1.00  0.00           N
ATOM    770  CA  PHE A 112     150.930 102.803 189.952  1.00  0.00           C
ATOM    771  CB  PHE A 112     151.725 101.780 189.139  1.00  0.00           C
ATOM    772  CG  PHE A 112     150.929 100.504 188.836  1.00  0.00           C
ATOM    773  CD1 PHE A 112     149.684 100.580 188.196  1.00  0.00           C
ATOM    774  CE1 PHE A 112     148.949  99.411 187.871  1.00  0.00           C
ATOM    775  CZ  PHE A 112     149.500  98.190 188.344  1.00  0.00           C
ATOM    776  CE2 PHE A 112     150.578  98.112 189.224  1.00  0.00           C
ATOM    777  CD2 PHE A 112     151.369  99.254 189.389  1.00  0.00           C
ATOM    778  C   PHE A 112     150.689 102.297 191.401  1.00  0.00           C
ATOM    779  O   PHE A 112     150.076 101.213 191.599  1.00  0.00           O
ATOM    780  N   PHE A 113     151.082 103.082 192.381  1.00  0.00           N
ATOM    781  CA  PHE A 113     150.914 102.952 193.859  1.00  0.00           C
ATOM    782  CB  PHE A 113     152.196 102.460 194.579  1.00  0.00           C
ATOM    783  CG  PHE A 113     152.080 102.416 196.134  1.00  0.00           C
ATOM    784  CD1 PHE A 113     152.586 103.529 196.857  1.00  0.00           C
ATOM    785  CE1 PHE A 113     152.594 103.444 198.268  1.00  0.00           C
ATOM    786  CZ  PHE A 113     152.038 102.336 198.950  1.00  0.00           C
ATOM    787  CE2 PHE A 113     151.640 101.212 198.209  1.00  0.00           C
ATOM    788  CD2 PHE A 113     151.695 101.188 196.816  1.00  0.00           C
ATOM    789  C   PHE A 113     150.320 104.256 194.540  1.00  0.00           C
ATOM    790  O   PHE A 113     149.365 104.166 195.314  1.00  0.00           O
ATOM    791  N   CYS A 114     150.718 105.456 194.159  1.00  0.00           N
ATOM    792  CA  CYS A 114     150.303 106.709 194.849  1.00  0.00           C
ATOM    793  CB  CYS A 114     151.533 107.343 195.464  1.00  0.00           C
ATOM    794  SG  CYS A 114     152.553 108.364 194.288  1.00  0.00           S
ATOM    795  C   CYS A 114     149.289 107.590 194.040  1.00  0.00           C
ATOM    796  O   CYS A 114     148.705 108.520 194.675  1.00  0.00           O
ATOM    797  N   SER A 115     149.020 107.327 192.811  1.00  0.00           N
ATOM    798  CA  SER A 115     148.266 108.270 191.965  1.00  0.00           C
ATOM    799  CB  SER A 115     146.745 108.260 192.198  1.00  0.00           C
ATOM    800  OG  SER A 115     146.395 106.897 192.091  1.00  0.00           O
ATOM    801  C   SER A 115     148.858 109.694 191.856  1.00  0.00           C
ATOM    802  O   SER A 115     148.298 110.501 191.093  1.00  0.00           O
ATOM    803  N   LYS A 116     150.066 109.937 192.405  1.00  0.00           N
ATOM    804  CA  LYS A 116     150.845 111.134 192.081  1.00  0.00           C
ATOM    805  CB  LYS A 116     151.951 111.490 193.110  1.00  0.00           C
ATOM    806  CG  LYS A 116     152.506 112.915 193.107  1.00  0.00           C
ATOM    807  CD  LYS A 116     153.181 113.380 194.391  1.00  0.00           C
ATOM    808  CE  LYS A 116     153.403 114.875 194.217  1.00  0.00           C
ATOM    809  NZ  LYS A 116     153.750 115.495 195.506  1.00  0.00           N
ATOM    810  C   LYS A 116     151.389 111.272 190.697  1.00  0.00           C
ATOM    811  O   LYS A 116     152.009 110.325 190.171  1.00  0.00           O
ATOM    812  N   LEU A 117     151.243 112.438 190.095  1.00  0.00           N
ATOM    813  CA  LEU A 117     151.816 112.822 188.750  1.00  0.00           C
ATOM    814  CB  LEU A 117     151.331 114.308 188.553  1.00  0.00           C
ATOM    815  CG  LEU A 117     151.796 115.097 187.256  1.00  0.00           C
ATOM    816  CD1 LEU A 117     151.182 114.535 186.034  1.00  0.00           C
ATOM    817  CD2 LEU A 117     151.437 116.580 187.318  1.00  0.00           C
ATOM    818  C   LEU A 117     153.318 112.779 188.599  1.00  0.00           C
ATOM    819  O   LEU A 117     153.977 113.412 189.442  1.00  0.00           O
ATOM    820  N   LEU A 118     153.795 112.148 187.532  1.00  0.00           N
ATOM    821  CA  LEU A 118     155.266 111.859 187.375  1.00  0.00           C
ATOM    822  CB  LEU A 118     155.427 110.811 186.246  1.00  0.00           C
ATOM    823  CG  LEU A 118     155.360 109.414 186.785  1.00  0.00           C
ATOM    824  CD1 LEU A 118     155.269 108.442 185.644  1.00  0.00           C
ATOM    825  CD2 LEU A 118     156.452 108.857 187.698  1.00  0.00           C
ATOM    826  C   LEU A 118     156.154 113.125 187.156  1.00  0.00           C
ATOM    827  O   LEU A 118     157.302 112.893 186.854  1.00  0.00           O
ATOM    828  N   VAL A 119     155.724 114.369 187.351  1.00  0.00           N
ATOM    829  CA  VAL A 119     156.545 115.582 187.423  1.00  0.00           C
ATOM    830  CB  VAL A 119     156.882 116.107 186.013  1.00  0.00           C
ATOM    831  CG1 VAL A 119     155.674 116.689 185.334  1.00  0.00           C
ATOM    832  CG2 VAL A 119     157.960 117.220 186.224  1.00  0.00           C
ATOM    833  C   VAL A 119     155.876 116.571 188.362  1.00  0.00           C
ATOM    834  O   VAL A 119     154.609 116.587 188.500  1.00  0.00           O
ATOM    835  N   ASP A 120     156.689 117.342 189.135  1.00  0.00           N
ATOM    836  CA  ASP A 120     156.227 118.206 190.269  1.00  0.00           C
ATOM    837  CB  ASP A 120     157.441 118.703 191.052  1.00  0.00           C
ATOM    838  CG  ASP A 120     157.005 119.615 192.231  1.00  0.00           C
ATOM    839  OD1 ASP A 120     157.785 120.512 192.633  1.00  0.00           O
ATOM    840  OD2 ASP A 120     155.814 119.481 192.574  1.00  0.00           O
ATOM    841  C   ASP A 120     155.263 119.252 189.714  1.00  0.00           C
ATOM    842  O   ASP A 120     155.665 120.203 188.999  1.00  0.00           O
ATOM    843  N   SER A 121     153.987 119.240 190.040  1.00  0.00           N
ATOM    844  CA  SER A 121     152.990 120.160 189.492  1.00  0.00           C
ATOM    845  CB  SER A 121     151.627 119.486 189.856  1.00  0.00           C
ATOM    846  OG  SER A 121     151.650 118.923 191.101  1.00  0.00           O
ATOM    847  C   SER A 121     153.108 121.616 189.987  1.00  0.00           C
ATOM    848  O   SER A 121     152.336 122.517 189.594  1.00  0.00           O
ATOM    849  N   ASN A 122     154.006 121.800 190.981  1.00  0.00           N
ATOM    850  CA  ASN A 122     154.358 123.174 191.510  1.00  0.00           C
ATOM    851  CB  ASN A 122     154.601 123.025 193.034  1.00  0.00           C
ATOM    852  CG  ASN A 122     153.629 122.114 193.696  1.00  0.00           C
ATOM    853  OD1 ASN A 122     152.579 122.476 194.179  1.00  0.00           O
ATOM    854  ND2 ASN A 122     154.097 120.942 194.094  1.00  0.00           N
ATOM    855  C   ASN A 122     155.639 123.770 190.859  1.00  0.00           C
ATOM    856  O   ASN A 122     156.033 124.913 191.163  1.00  0.00           O
ATOM    857  N   ASN A 123     156.326 123.028 190.046  1.00  0.00           N
ATOM    858  CA  ASN A 123     157.618 123.437 189.402  1.00  0.00           C
ATOM    859  CB  ASN A 123     158.375 122.270 188.843  1.00  0.00           C
ATOM    860  CG  ASN A 123     159.705 122.639 188.317  1.00  0.00           C
ATOM    861  OD1 ASN A 123     159.745 123.006 187.137  1.00  0.00           O
ATOM    862  ND2 ASN A 123     160.768 122.732 189.072  1.00  0.00           N
ATOM    863  C   ASN A 123     157.449 124.526 188.258  1.00  0.00           C
ATOM    864  O   ASN A 123     156.604 124.324 187.337  1.00  0.00           O
ATOM    865  N   PRO A 124     158.210 125.690 188.297  1.00  0.00           N
ATOM    866  CD  PRO A 124     159.307 126.026 189.253  1.00  0.00           C
ATOM    867  CG  PRO A 124     159.643 127.464 189.009  1.00  0.00           C
ATOM    868  CB  PRO A 124     159.289 127.713 187.572  1.00  0.00           C
ATOM    869  CA  PRO A 124     158.173 126.728 187.238  1.00  0.00           C
ATOM    870  C   PRO A 124     158.195 126.330 185.782  1.00  0.00           C
ATOM    871  O   PRO A 124     157.536 126.928 184.926  1.00  0.00           O
ATOM    872  N   LYS A 125     158.872 125.225 185.415  1.00  0.00           N
ATOM    873  CA  LYS A 125     158.886 124.681 184.074  1.00  0.00           C
ATOM    874  CB  LYS A 125     159.990 123.651 183.993  1.00  0.00           C
ATOM    875  CG  LYS A 125     161.424 124.103 184.298  1.00  0.00           C
ATOM    876  CD  LYS A 125     162.472 123.147 184.060  1.00  0.00           C
ATOM    877  CE  LYS A 125     162.634 122.054 185.118  1.00  0.00           C
ATOM    878  NZ  LYS A 125     163.427 120.961 184.581  1.00  0.00           N
ATOM    879  C   LYS A 125     157.566 124.172 183.633  1.00  0.00           C
ATOM    880  O   LYS A 125     157.158 124.351 182.498  1.00  0.00           O
ATOM    881  N   ILE A 126     156.993 123.425 184.509  1.00  0.00           N
ATOM    882  CA  ILE A 126     155.641 122.939 184.459  1.00  0.00           C
ATOM    883  CB  ILE A 126     155.292 121.947 185.625  1.00  0.00           C
ATOM    884  CG2 ILE A 126     153.890 121.473 185.480  1.00  0.00           C
ATOM    885  CG1 ILE A 126     156.327 120.715 185.621  1.00  0.00           C
ATOM    886  CD1 ILE A 126     156.637 120.027 184.253  1.00  0.00           C
ATOM    887  C   ILE A 126     154.566 124.075 184.477  1.00  0.00           C
ATOM    888  O   ILE A 126     153.665 124.058 183.615  1.00  0.00           O
ATOM    889  N   LYS A 127     154.606 124.989 185.466  1.00  0.00           N
ATOM    890  CA  LYS A 127     153.699 126.162 185.417  1.00  0.00           C
ATOM    891  CB  LYS A 127     154.020 126.983 186.632  1.00  0.00           C
ATOM    892  CG  LYS A 127     153.620 126.273 187.949  1.00  0.00           C
ATOM    893  CD  LYS A 127     153.525 127.239 189.166  1.00  0.00           C
ATOM    894  CE  LYS A 127     153.303 126.608 190.542  1.00  0.00           C
ATOM    895  NZ  LYS A 127     153.508 127.594 191.667  1.00  0.00           N
ATOM    896  C   LYS A 127     153.815 126.966 184.105  1.00  0.00           C
ATOM    897  O   LYS A 127     152.796 127.509 183.630  1.00  0.00           O
ATOM    898  N   ASP A 128     154.935 126.925 183.366  1.00  0.00           N
ATOM    899  CA  ASP A 128     155.023 127.556 182.036  1.00  0.00           C
ATOM    900  CB  ASP A 128     156.442 127.948 181.756  1.00  0.00           C
ATOM    901  CG  ASP A 128     156.755 128.269 180.305  1.00  0.00           C
ATOM    902  OD1 ASP A 128     156.018 128.902 179.509  1.00  0.00           O
ATOM    903  OD2 ASP A 128     157.798 127.746 179.851  1.00  0.00           O
ATOM    904  C   ASP A 128     154.333 126.822 180.909  1.00  0.00           C
ATOM    905  O   ASP A 128     153.617 127.373 180.114  1.00  0.00           O
ATOM    906  N   ILE A 129     154.424 125.499 180.837  1.00  0.00           N
ATOM    907  CA  ILE A 129     153.549 124.677 180.031  1.00  0.00           C
ATOM    908  CB  ILE A 129     153.975 123.218 180.196  1.00  0.00           C
ATOM    909  CG2 ILE A 129     152.994 122.142 179.684  1.00  0.00           C
ATOM    910  CG1 ILE A 129     155.314 123.071 179.379  1.00  0.00           C
ATOM    911  CD1 ILE A 129     156.275 122.013 179.893  1.00  0.00           C
ATOM    912  C   ILE A 129     152.058 124.949 180.197  1.00  0.00           C
ATOM    913  O   ILE A 129     151.336 124.741 179.268  1.00  0.00           O
ATOM    914  N   LEU A 130     151.602 125.393 181.366  1.00  0.00           N
ATOM    915  CA  LEU A 130     150.206 125.840 181.541  1.00  0.00           C
ATOM    916  CB  LEU A 130     149.802 126.034 183.016  1.00  0.00           C
ATOM    917  CG  LEU A 130     149.977 124.910 184.032  1.00  0.00           C
ATOM    918  CD1 LEU A 130     149.627 125.417 185.416  1.00  0.00           C
ATOM    919  CD2 LEU A 130     149.045 123.724 183.776  1.00  0.00           C
ATOM    920  C   LEU A 130     149.873 127.087 180.819  1.00  0.00           C
ATOM    921  O   LEU A 130     148.895 127.070 180.088  1.00  0.00           O
ATOM    922  N   ALA A 131     150.661 128.180 180.918  1.00  0.00           N
ATOM    923  CA  ALA A 131     150.438 129.349 180.187  1.00  0.00           C
ATOM    924  CB  ALA A 131     151.158 130.496 180.894  1.00  0.00           C
ATOM    925  C   ALA A 131     150.769 129.203 178.704  1.00  0.00           C
ATOM    926  O   ALA A 131     150.149 129.960 177.911  1.00  0.00           O
ATOM    927  N   LYS A 132     151.713 128.361 178.264  1.00  0.00           N
ATOM    928  CA  LYS A 132     151.916 127.934 176.873  1.00  0.00           C
ATOM    929  CB  LYS A 132     153.120 126.995 176.830  1.00  0.00           C
ATOM    930  CG  LYS A 132     153.630 126.584 175.409  1.00  0.00           C
ATOM    931  CD  LYS A 132     155.063 126.126 175.268  1.00  0.00           C
ATOM    932  CE  LYS A 132     155.499 124.928 176.168  1.00  0.00           C
ATOM    933  NZ  LYS A 132     156.922 124.568 175.910  1.00  0.00           N
ATOM    934  C   LYS A 132     150.673 127.187 176.299  1.00  0.00           C
ATOM    935  O   LYS A 132     150.235 127.520 175.198  1.00  0.00           O
ATOM    936  N   SER A 133     150.146 126.243 177.049  1.00  0.00           N
ATOM    937  CA  SER A 133     149.052 125.348 176.489  1.00  0.00           C
ATOM    938  CB  SER A 133     149.059 124.044 177.262  1.00  0.00           C
ATOM    939  OG  SER A 133     150.410 123.483 177.079  1.00  0.00           O
ATOM    940  C   SER A 133     147.657 125.945 176.483  1.00  0.00           C
ATOM    941  O   SER A 133     146.731 125.311 175.959  1.00  0.00           O
ATOM    942  N   LYS A 134     147.495 127.144 176.992  1.00  0.00           N
ATOM    943  CA  LYS A 134     146.302 128.011 177.144  1.00  0.00           C
ATOM    944  CB  LYS A 134     146.621 129.404 177.724  1.00  0.00           C
ATOM    945  CG  LYS A 134     145.348 130.065 178.226  1.00  0.00           C
ATOM    946  CD  LYS A 134     145.612 131.233 179.211  1.00  0.00           C
ATOM    947  CE  LYS A 134     144.318 131.968 179.626  1.00  0.00           C
ATOM    948  NZ  LYS A 134     143.289 132.135 178.507  1.00  0.00           N
ATOM    949  C   LYS A 134     145.446 128.036 175.834  1.00  0.00           C
ATOM    950  O   LYS A 134     145.963 128.431 174.743  1.00  0.00           O
ATOM    951  N   GLY A 135     144.232 127.526 175.945  1.00  0.00           N
ATOM    952  CA  GLY A 135     143.263 127.323 174.763  1.00  0.00           C
ATOM    953  C   GLY A 135     143.391 125.988 173.986  1.00  0.00           C
ATOM    954  O   GLY A 135     142.574 125.793 173.109  1.00  0.00           O
ATOM    955  N   GLN A 136     144.232 125.011 174.290  1.00  0.00           N
ATOM    956  CA  GLN A 136     144.362 123.568 173.847  1.00  0.00           C
ATOM    957  CB  GLN A 136     145.327 123.612 172.653  1.00  0.00           C
ATOM    958  CG  GLN A 136     144.713 124.207 171.363  1.00  0.00           C
ATOM    959  CD  GLN A 136     145.705 124.214 170.201  1.00  0.00           C
ATOM    960  OE1 GLN A 136     146.070 123.118 169.704  1.00  0.00           O
ATOM    961  NE2 GLN A 136     146.192 125.415 169.790  1.00  0.00           N
ATOM    962  C   GLN A 136     144.881 122.627 174.934  1.00  0.00           C
ATOM    963  O   GLN A 136     146.086 122.443 175.134  1.00  0.00           O
ATOM    964  N   PRO A 137     143.943 121.977 175.664  1.00  0.00           N
ATOM    965  CD  PRO A 137     142.552 122.250 175.802  1.00  0.00           C
ATOM    966  CG  PRO A 137     142.131 121.617 177.127  1.00  0.00           C
ATOM    967  CB  PRO A 137     143.164 120.547 177.450  1.00  0.00           C
ATOM    968  CA  PRO A 137     144.356 121.018 176.665  1.00  0.00           C
ATOM    969  C   PRO A 137     145.013 119.741 176.090  1.00  0.00           C
ATOM    970  O   PRO A 137     145.770 119.034 176.776  1.00  0.00           O
ATOM    971  N   LYS A 138     144.839 119.443 174.757  1.00  0.00           N
ATOM    972  CA  LYS A 138     145.631 118.493 174.056  1.00  0.00           C
ATOM    973  CB  LYS A 138     144.996 118.052 172.775  1.00  0.00           C
ATOM    974  CG  LYS A 138     145.795 116.996 172.041  1.00  0.00           C
ATOM    975  CD  LYS A 138     145.066 116.530 170.739  1.00  0.00           C
ATOM    976  CE  LYS A 138     145.788 115.422 170.031  1.00  0.00           C
ATOM    977  NZ  LYS A 138     146.949 115.856 169.222  1.00  0.00           N
ATOM    978  C   LYS A 138     147.115 118.809 174.024  1.00  0.00           C
ATOM    979  O   LYS A 138     147.961 117.978 174.212  1.00  0.00           O
ATOM    980  N   LYS A 139     147.459 120.046 173.756  1.00  0.00           N
ATOM    981  CA  LYS A 139     148.835 120.600 173.877  1.00  0.00           C
ATOM    982  CB  LYS A 139     148.840 122.147 173.564  1.00  0.00           C
ATOM    983  CG  LYS A 139     150.149 122.829 173.219  1.00  0.00           C
ATOM    984  CD  LYS A 139     149.931 124.409 172.778  1.00  0.00           C
ATOM    985  CE  LYS A 139     149.707 124.629 171.312  1.00  0.00           C
ATOM    986  NZ  LYS A 139     149.662 126.090 170.949  1.00  0.00           N
ATOM    987  C   LYS A 139     149.395 120.417 175.204  1.00  0.00           C
ATOM    988  O   LYS A 139     150.470 119.888 175.306  1.00  0.00           O
ATOM    989  N   ARG A 140     148.592 120.635 176.271  1.00  0.00           N
ATOM    990  CA  ARG A 140     148.937 120.470 177.762  1.00  0.00           C
ATOM    991  CB  ARG A 140     147.726 121.043 178.594  1.00  0.00           C
ATOM    992  CG  ARG A 140     148.146 121.573 179.972  1.00  0.00           C
ATOM    993  CD  ARG A 140     146.967 121.704 180.968  1.00  0.00           C
ATOM    994  NE  ARG A 140     145.926 122.674 180.465  1.00  0.00           N
ATOM    995  CZ  ARG A 140     144.634 122.788 180.695  1.00  0.00           C
ATOM    996  NH1 ARG A 140     144.091 122.095 181.658  1.00  0.00           N
ATOM    997  NH2 ARG A 140     143.791 123.584 180.092  1.00  0.00           N
ATOM    998  C   ARG A 140     149.377 119.047 178.041  1.00  0.00           C
ATOM    999  O   ARG A 140     150.556 118.751 178.422  1.00  0.00           O
ATOM   1000  N   LEU A 141     148.513 118.073 177.775  1.00  0.00           N
ATOM   1001  CA  LEU A 141     148.810 116.662 178.102  1.00  0.00           C
ATOM   1002  CB  LEU A 141     147.566 115.775 178.073  1.00  0.00           C
ATOM   1003  CG  LEU A 141     147.602 114.299 178.290  1.00  0.00           C
ATOM   1004  CD1 LEU A 141     148.323 113.894 179.564  1.00  0.00           C
ATOM   1005  CD2 LEU A 141     146.247 113.557 178.288  1.00  0.00           C
ATOM   1006  C   LEU A 141     149.944 116.128 177.172  1.00  0.00           C
ATOM   1007  O   LEU A 141     150.759 115.283 177.624  1.00  0.00           O
ATOM   1008  N   THR A 142     150.042 116.633 175.923  1.00  0.00           N
ATOM   1009  CA  THR A 142     151.133 116.241 175.005  1.00  0.00           C
ATOM   1010  CB  THR A 142     150.925 116.732 173.567  1.00  0.00           C
ATOM   1011  CG2 THR A 142     151.980 115.974 172.708  1.00  0.00           C
ATOM   1012  OG1 THR A 142     149.666 116.339 173.079  1.00  0.00           O
ATOM   1013  C   THR A 142     152.498 116.794 175.490  1.00  0.00           C
ATOM   1014  O   THR A 142     153.379 115.879 175.555  1.00  0.00           O
ATOM   1015  N   HIS A 143     152.590 118.017 175.938  1.00  0.00           N
ATOM   1016  CA  HIS A 143     153.839 118.436 176.543  1.00  0.00           C
ATOM   1017  CB  HIS A 143     153.828 119.951 176.812  1.00  0.00           C
ATOM   1018  CG  HIS A 143     153.891 120.688 175.474  1.00  0.00           C
ATOM   1019  ND1 HIS A 143     154.863 120.494 174.537  1.00  0.00           N
ATOM   1020  CE1 HIS A 143     154.703 121.440 173.583  1.00  0.00           C
ATOM   1021  NE2 HIS A 143     153.679 122.224 173.979  1.00  0.00           N
ATOM   1022  CD2 HIS A 143     153.170 121.781 175.154  1.00  0.00           C
ATOM   1023  C   HIS A 143     154.184 117.694 177.813  1.00  0.00           C
ATOM   1024  O   HIS A 143     155.307 117.494 178.202  1.00  0.00           O
ATOM   1025  N   VAL A 144     153.089 117.300 178.546  1.00  0.00           N
ATOM   1026  CA  VAL A 144     153.123 116.658 179.899  1.00  0.00           C
ATOM   1027  CB  VAL A 144     151.809 116.926 180.672  1.00  0.00           C
ATOM   1028  CG1 VAL A 144     151.439 115.898 181.782  1.00  0.00           C
ATOM   1029  CG2 VAL A 144     151.842 118.345 181.256  1.00  0.00           C
ATOM   1030  C   VAL A 144     153.564 115.149 179.885  1.00  0.00           C
ATOM   1031  O   VAL A 144     154.275 114.723 180.783  1.00  0.00           O
ATOM   1032  N   TYR A 145     153.129 114.343 178.845  1.00  0.00           N
ATOM   1033  CA  TYR A 145     153.490 112.979 178.718  1.00  0.00           C
ATOM   1034  CB  TYR A 145     152.497 112.255 177.840  1.00  0.00           C
ATOM   1035  CG  TYR A 145     152.861 110.742 177.790  1.00  0.00           C
ATOM   1036  CD1 TYR A 145     152.754 109.961 178.940  1.00  0.00           C
ATOM   1037  CE1 TYR A 145     153.020 108.550 178.854  1.00  0.00           C
ATOM   1038  CZ  TYR A 145     153.353 107.958 177.626  1.00  0.00           C
ATOM   1039  OH  TYR A 145     153.773 106.614 177.576  1.00  0.00           O
ATOM   1040  CE2 TYR A 145     153.471 108.745 176.444  1.00  0.00           C
ATOM   1041  CD2 TYR A 145     153.263 110.152 176.550  1.00  0.00           C
ATOM   1042  C   TYR A 145     154.978 112.692 178.331  1.00  0.00           C
ATOM   1043  O   TYR A 145     155.561 111.703 178.759  1.00  0.00           O
ATOM   1044  N   ASP A 146     155.712 113.667 177.767  1.00  0.00           N
ATOM   1045  CA  ASP A 146     157.160 113.513 177.442  1.00  0.00           C
ATOM   1046  CB  ASP A 146     157.658 114.524 176.356  1.00  0.00           C
ATOM   1047  CG  ASP A 146     157.050 114.409 175.007  1.00  0.00           C
ATOM   1048  OD1 ASP A 146     157.095 115.436 174.271  1.00  0.00           O
ATOM   1049  OD2 ASP A 146     156.555 113.341 174.521  1.00  0.00           O
ATOM   1050  C   ASP A 146     157.940 113.561 178.758  1.00  0.00           C
ATOM   1051  O   ASP A 146     158.949 112.796 178.987  1.00  0.00           O
ATOM   1052  N   LEU A 147     157.433 114.369 179.734  1.00  0.00           N
ATOM   1053  CA  LEU A 147     157.959 114.429 181.096  1.00  0.00           C
ATOM   1054  CB  LEU A 147     157.623 115.788 181.630  1.00  0.00           C
ATOM   1055  CG  LEU A 147     157.910 116.927 180.670  1.00  0.00           C
ATOM   1056  CD1 LEU A 147     157.135 118.123 181.236  1.00  0.00           C
ATOM   1057  CD2 LEU A 147     159.400 117.273 180.682  1.00  0.00           C
ATOM   1058  C   LEU A 147     157.386 113.310 182.051  1.00  0.00           C
ATOM   1059  O   LEU A 147     157.495 113.334 183.273  1.00  0.00           O
ATOM   1060  N   CYS A 148     156.698 112.353 181.444  1.00  0.00           N
ATOM   1061  CA  CYS A 148     156.178 111.114 181.978  1.00  0.00           C
ATOM   1062  CB  CYS A 148     154.668 111.143 181.912  1.00  0.00           C
ATOM   1063  SG  CYS A 148     154.003 112.513 182.897  1.00  0.00           S
ATOM   1064  C   CYS A 148     156.897 109.858 181.406  1.00  0.00           C
ATOM   1065  O   CYS A 148     157.228 108.929 182.212  1.00  0.00           O
ATOM   1066  N   LYS A 149     157.173 109.660 180.112  1.00  0.00           N
ATOM   1067  CA  LYS A 149     158.017 108.579 179.617  1.00  0.00           C
ATOM   1068  CB  LYS A 149     158.243 108.743 178.134  1.00  0.00           C
ATOM   1069  CG  LYS A 149     156.980 108.377 177.227  1.00  0.00           C
ATOM   1070  CD  LYS A 149     157.068 108.658 175.705  1.00  0.00           C
ATOM   1071  CE  LYS A 149     157.140 110.119 175.627  1.00  0.00           C
ATOM   1072  NZ  LYS A 149     156.977 110.616 174.201  1.00  0.00           N
ATOM   1073  C   LYS A 149     159.282 108.366 180.360  1.00  0.00           C
ATOM   1074  O   LYS A 149     159.894 109.360 180.845  1.00  0.00           O
ATOM   1075  N   GLY A 150     159.675 107.125 180.514  1.00  0.00           N
ATOM   1076  CA  GLY A 150     161.022 106.848 180.984  1.00  0.00           C
ATOM   1077  C   GLY A 150     161.297 107.097 182.470  1.00  0.00           C
ATOM   1078  O   GLY A 150     162.433 107.060 182.960  1.00  0.00           O
ATOM   1079  N   LYS A 151     160.265 107.277 183.212  1.00  0.00           N
ATOM   1080  CA  LYS A 151     160.308 107.571 184.670  1.00  0.00           C
ATOM   1081  CB  LYS A 151     159.484 108.757 185.075  1.00  0.00           C
ATOM   1082  CG  LYS A 151     160.336 109.989 184.728  1.00  0.00           C
ATOM   1083  CD  LYS A 151     159.837 111.218 185.492  1.00  0.00           C
ATOM   1084  CE  LYS A 151     160.209 112.458 184.725  1.00  0.00           C
ATOM   1085  NZ  LYS A 151     159.554 113.667 185.284  1.00  0.00           N
ATOM   1086  C   LYS A 151     159.842 106.348 185.507  1.00  0.00           C
ATOM   1087  O   LYS A 151     158.653 106.049 185.543  1.00  0.00           O
ATOM   1088  N   ASN A 152     160.837 105.605 185.950  1.00  0.00           N
ATOM   1089  CA  ASN A 152     160.805 104.268 186.434  1.00  0.00           C
ATOM   1090  CB  ASN A 152     162.092 103.568 185.959  1.00  0.00           C
ATOM   1091  CG  ASN A 152     163.404 104.102 186.492  1.00  0.00           C
ATOM   1092  OD1 ASN A 152     163.802 105.141 186.068  1.00  0.00           O
ATOM   1093  ND2 ASN A 152     164.115 103.458 187.397  1.00  0.00           N
ATOM   1094  C   ASN A 152     160.713 104.108 187.961  1.00  0.00           C
ATOM   1095  O   ASN A 152     160.270 103.095 188.442  1.00  0.00           O
ATOM   1096  N   ILE A 153     161.152 105.144 188.675  1.00  0.00           N
ATOM   1097  CA  ILE A 153     160.811 105.392 190.087  1.00  0.00           C
ATOM   1098  CB  ILE A 153     162.092 105.854 190.794  1.00  0.00           C
ATOM   1099  CG2 ILE A 153     161.775 106.054 192.291  1.00  0.00           C
ATOM   1100  CG1 ILE A 153     163.210 104.739 190.728  1.00  0.00           C
ATOM   1101  CD1 ILE A 153     164.514 104.979 191.478  1.00  0.00           C
ATOM   1102  C   ILE A 153     159.683 106.499 190.162  1.00  0.00           C
ATOM   1103  O   ILE A 153     159.666 107.483 189.371  1.00  0.00           O
ATOM   1104  N   CYS A 154     158.770 106.469 191.111  1.00  0.00           N
ATOM   1105  CA  CYS A 154     157.906 107.555 191.565  1.00  0.00           C
ATOM   1106  CB  CYS A 154     157.076 107.165 192.790  1.00  0.00           C
ATOM   1107  SG  CYS A 154     155.590 108.110 192.720  1.00  0.00           S
ATOM   1108  C   CYS A 154     158.631 108.904 191.908  1.00  0.00           C
ATOM   1109  O   CYS A 154     159.436 108.958 192.796  1.00  0.00           O
ATOM   1110  N   GLU A 155     158.273 109.992 191.186  1.00  0.00           N
ATOM   1111  CA  GLU A 155     158.900 111.295 191.236  1.00  0.00           C
ATOM   1112  CB  GLU A 155     158.083 112.238 190.358  1.00  0.00           C
ATOM   1113  CG  GLU A 155     158.808 113.513 189.990  1.00  0.00           C
ATOM   1114  CD  GLU A 155     159.822 113.392 188.808  1.00  0.00           C
ATOM   1115  OE1 GLU A 155     160.682 112.462 188.763  1.00  0.00           O
ATOM   1116  OE2 GLU A 155     159.802 114.291 187.938  1.00  0.00           O
ATOM   1117  C   GLU A 155     159.192 111.981 192.631  1.00  0.00           C
ATOM   1118  O   GLU A 155     158.357 112.482 193.408  1.00  0.00           O
ATOM   1119  N   GLY A 156     160.504 112.125 192.968  1.00  0.00           N
ATOM   1120  CA  GLY A 156     161.054 112.824 194.142  1.00  0.00           C
ATOM   1121  C   GLY A 156     160.907 114.341 194.096  1.00  0.00           C
ATOM   1122  O   GLY A 156     160.672 114.994 195.063  1.00  0.00           O
ATOM   1123  N   GLY A 157     161.008 114.960 192.939  1.00  0.00           N
ATOM   1124  CA  GLY A 157     160.947 116.371 192.652  1.00  0.00           C
ATOM   1125  C   GLY A 157     161.327 116.832 191.303  1.00  0.00           C
ATOM   1126  O   GLY A 157     161.223 115.996 190.432  1.00  0.00           O
ATOM   1127  N   GLU A 158     161.631 118.141 191.145  1.00  0.00           N
ATOM   1128  CA  GLU A 158     162.088 118.731 189.870  1.00  0.00           C
ATOM   1129  CB  GLU A 158     160.758 119.155 189.104  1.00  0.00           C
ATOM   1130  CG  GLU A 158     160.947 119.522 187.647  1.00  0.00           C
ATOM   1131  CD  GLU A 158     161.696 118.552 186.717  1.00  0.00           C
ATOM   1132  OE1 GLU A 158     161.911 119.013 185.563  1.00  0.00           O
ATOM   1133  OE2 GLU A 158     162.111 117.405 187.059  1.00  0.00           O
ATOM   1134  C   GLU A 158     163.063 119.931 190.000  1.00  0.00           C
ATOM   1135  O   GLU A 158     163.190 120.453 191.074  1.00  0.00           O
ATOM   1136  N   GLU A 159     163.913 120.317 189.040  1.00  0.00           N
ATOM   1137  CA  GLU A 159     164.936 121.390 189.209  1.00  0.00           C
ATOM   1138  CB  GLU A 159     165.922 121.193 188.017  1.00  0.00           C
ATOM   1139  CG  GLU A 159     166.528 119.836 187.972  1.00  0.00           C
ATOM   1140  CD  GLU A 159     165.791 118.822 187.024  1.00  0.00           C
ATOM   1141  OE1 GLU A 159     164.657 119.112 186.562  1.00  0.00           O
ATOM   1142  OE2 GLU A 159     166.345 117.728 186.796  1.00  0.00           O
ATOM   1143  C   GLU A 159     164.243 122.817 189.176  1.00  0.00           C
ATOM   1144  O   GLU A 159     163.395 123.050 188.304  1.00  0.00           O
ATOM   1145  N   MET A 160     164.649 123.671 190.139  1.00  0.00           N
ATOM   1146  CA  MET A 160     164.336 125.169 190.129  1.00  0.00           C
ATOM   1147  CB  MET A 160     162.800 125.494 190.570  1.00  0.00           C
ATOM   1148  CG  MET A 160     162.592 125.053 192.074  1.00  0.00           C
ATOM   1149  SD  MET A 160     160.937 125.401 192.714  1.00  0.00           S
ATOM   1150  CE  MET A 160     161.455 126.937 193.576  1.00  0.00           C
ATOM   1151  C   MET A 160     165.306 125.957 191.156  1.00  0.00           C
ATOM   1152  O   MET A 160     165.905 125.406 192.050  1.00  0.00           O
ATOM   1153  N   ASP A 161     165.507 127.309 190.933  1.00  0.00           N
ATOM   1154  CA  ASP A 161     166.520 128.155 191.641  1.00  0.00           C
ATOM   1155  CB  ASP A 161     166.704 129.569 191.020  1.00  0.00           C
ATOM   1156  CG  ASP A 161     167.623 130.549 191.793  1.00  0.00           C
ATOM   1157  OD1 ASP A 161     168.616 130.027 192.322  1.00  0.00           O
ATOM   1158  OD2 ASP A 161     167.361 131.765 191.803  1.00  0.00           O
ATOM   1159  C   ASP A 161     166.351 128.246 193.147  1.00  0.00           C
ATOM   1160  O   ASP A 161     167.293 127.745 193.844  1.00  0.00           O
ATOM   1161  N   ASN A 162     165.269 128.799 193.629  1.00  0.00           N
ATOM   1162  CA  ASN A 162     164.895 128.977 195.037  1.00  0.00           C
ATOM   1163  CB  ASN A 162     163.522 129.637 195.184  1.00  0.00           C
ATOM   1164  CG  ASN A 162     163.280 130.893 194.282  1.00  0.00           C
ATOM   1165  OD1 ASN A 162     163.318 130.777 193.032  1.00  0.00           O
ATOM   1166  ND2 ASN A 162     163.156 132.105 194.856  1.00  0.00           N
ATOM   1167  C   ASN A 162     164.926 127.645 195.836  1.00  0.00           C
ATOM   1168  O   ASN A 162     164.657 126.567 195.320  1.00  0.00           O
ATOM   1169  N   LYS A 163     165.139 127.804 197.140  1.00  0.00           N
ATOM   1170  CA  LYS A 163     165.171 126.626 198.053  1.00  0.00           C
ATOM   1171  CB  LYS A 163     166.665 126.359 198.439  1.00  0.00           C
ATOM   1172  CG  LYS A 163     166.834 124.988 199.201  1.00  0.00           C
ATOM   1173  CD  LYS A 163     168.238 124.552 199.470  1.00  0.00           C
ATOM   1174  CE  LYS A 163     168.247 123.455 200.531  1.00  0.00           C
ATOM   1175  NZ  LYS A 163     169.613 123.117 200.971  1.00  0.00           N
ATOM   1176  C   LYS A 163     164.199 126.793 199.167  1.00  0.00           C
ATOM   1177  O   LYS A 163     163.568 125.809 199.485  1.00  0.00           O
ATOM   1178  N   PHE A 164     163.995 127.964 199.778  1.00  0.00           N
ATOM   1179  CA  PHE A 164     162.956 128.168 200.814  1.00  0.00           C
ATOM   1180  CB  PHE A 164     162.987 129.632 201.245  1.00  0.00           C
ATOM   1181  CG  PHE A 164     161.971 129.941 202.345  1.00  0.00           C
ATOM   1182  CD1 PHE A 164     160.640 130.162 201.962  1.00  0.00           C
ATOM   1183  CE1 PHE A 164     159.646 130.139 202.934  1.00  0.00           C
ATOM   1184  CZ  PHE A 164     160.018 130.111 204.249  1.00  0.00           C
ATOM   1185  CE2 PHE A 164     161.390 130.109 204.633  1.00  0.00           C
ATOM   1186  CD2 PHE A 164     162.349 129.746 203.691  1.00  0.00           C
ATOM   1187  C   PHE A 164     161.511 127.606 200.435  1.00  0.00           C
ATOM   1188  O   PHE A 164     161.002 127.837 199.357  1.00  0.00           O
ATOM   1189  N   GLY A 165     160.925 126.965 201.445  1.00  0.00           N
ATOM   1190  CA  GLY A 165     159.531 126.496 201.289  1.00  0.00           C
ATOM   1191  C   GLY A 165     159.296 125.169 200.482  1.00  0.00           C
ATOM   1192  O   GLY A 165     158.483 124.338 200.887  1.00  0.00           O
ATOM   1193  N   VAL A 166     159.928 125.075 199.338  1.00  0.00           N
ATOM   1194  CA  VAL A 166     159.965 123.832 198.541  1.00  0.00           C
ATOM   1195  CB  VAL A 166     160.422 124.091 197.104  1.00  0.00           C
ATOM   1196  CG1 VAL A 166     161.843 124.635 196.824  1.00  0.00           C
ATOM   1197  CG2 VAL A 166     160.408 122.831 196.232  1.00  0.00           C
ATOM   1198  C   VAL A 166     160.772 122.774 199.233  1.00  0.00           C
ATOM   1199  O   VAL A 166     160.383 121.597 199.412  1.00  0.00           O
ATOM   1200  N   GLU A 167     161.989 123.123 199.648  1.00  0.00           N
ATOM   1201  CA  GLU A 167     162.932 122.292 200.471  1.00  0.00           C
ATOM   1202  CB  GLU A 167     164.019 121.965 199.478  1.00  0.00           C
ATOM   1203  CG  GLU A 167     163.781 121.087 198.255  1.00  0.00           C
ATOM   1204  CD  GLU A 167     163.449 119.583 198.632  1.00  0.00           C
ATOM   1205  OE1 GLU A 167     163.390 118.685 197.748  1.00  0.00           O
ATOM   1206  OE2 GLU A 167     163.165 119.150 199.783  1.00  0.00           O
ATOM   1207  C   GLU A 167     163.466 122.950 201.762  1.00  0.00           C
ATOM   1208  O   GLU A 167     163.230 124.155 202.019  1.00  0.00           O
ATOM   1209  N   GLN A 168     163.942 122.135 202.694  1.00  0.00           N
ATOM   1210  CA  GLN A 168     164.587 122.638 203.955  1.00  0.00           C
ATOM   1211  CB  GLN A 168     164.560 121.525 205.056  1.00  0.00           C
ATOM   1212  CG  GLN A 168     165.464 120.322 204.723  1.00  0.00           C
ATOM   1213  CD  GLN A 168     165.119 119.083 205.586  1.00  0.00           C
ATOM   1214  OE1 GLN A 168     164.421 119.196 206.577  1.00  0.00           O
ATOM   1215  NE2 GLN A 168     165.614 117.936 205.273  1.00  0.00           N
ATOM   1216  C   GLN A 168     166.056 123.018 203.795  1.00  0.00           C
ATOM   1217  O   GLN A 168     166.663 122.736 202.764  1.00  0.00           O
ATOM   1218  N   PRO A 169     166.591 123.832 204.732  1.00  0.00           N
ATOM   1219  CD  PRO A 169     166.095 124.131 206.121  1.00  0.00           C
ATOM   1220  CG  PRO A 169     166.881 125.342 206.611  1.00  0.00           C
ATOM   1221  CB  PRO A 169     168.187 125.137 205.822  1.00  0.00           C
ATOM   1222  CA  PRO A 169     167.894 124.357 204.526  1.00  0.00           C
ATOM   1223  C   PRO A 169     169.022 123.316 204.263  1.00  0.00           C
ATOM   1224  O   PRO A 169     170.078 123.498 203.646  1.00  0.00           O
ATOM   1225  N   GLU A 170     168.913 122.132 204.812  1.00  0.00           N
ATOM   1226  CA  GLU A 170     169.923 121.061 204.867  1.00  0.00           C
ATOM   1227  CB  GLU A 170     169.461 119.992 205.904  1.00  0.00           C
ATOM   1228  CG  GLU A 170     169.553 120.501 207.397  1.00  0.00           C
ATOM   1229  CD  GLU A 170     171.009 120.787 207.874  1.00  0.00           C
ATOM   1230  OE1 GLU A 170     171.980 120.339 207.287  1.00  0.00           O
ATOM   1231  OE2 GLU A 170     171.193 121.586 208.822  1.00  0.00           O
ATOM   1232  C   GLU A 170     170.081 120.457 203.443  1.00  0.00           C
ATOM   1233  O   GLU A 170     169.160 120.536 202.596  1.00  0.00           O
ATOM   1234  N   GLY A 171     171.253 119.884 203.223  1.00  0.00           N
ATOM   1235  CA  GLY A 171     171.475 119.109 202.060  1.00  0.00           C
ATOM   1236  C   GLY A 171     171.375 119.935 200.805  1.00  0.00           C
ATOM   1237  O   GLY A 171     171.617 121.159 200.781  1.00  0.00           O
ATOM   1238  N   ASP A 172     171.023 119.261 199.699  1.00  0.00           N
ATOM   1239  CA  ASP A 172     171.371 119.735 198.372  1.00  0.00           C
ATOM   1240  CB  ASP A 172     170.594 118.914 197.231  1.00  0.00           C
ATOM   1241  CG  ASP A 172     170.740 117.387 197.262  1.00  0.00           C
ATOM   1242  OD1 ASP A 172     171.792 116.843 197.536  1.00  0.00           O
ATOM   1243  OD2 ASP A 172     169.674 116.754 197.117  1.00  0.00           O
ATOM   1244  C   ASP A 172     171.003 121.220 198.110  1.00  0.00           C
ATOM   1245  O   ASP A 172     169.912 121.642 198.523  1.00  0.00           O
ATOM   1246  N   GLU A 173     171.885 121.942 197.488  1.00  0.00           N
ATOM   1247  CA  GLU A 173     171.793 123.336 196.998  1.00  0.00           C
ATOM   1248  CB  GLU A 173     172.941 124.209 197.669  1.00  0.00           C
ATOM   1249  CG  GLU A 173     172.763 124.481 199.201  1.00  0.00           C
ATOM   1250  CD  GLU A 173     171.540 125.407 199.561  1.00  0.00           C
ATOM   1251  OE1 GLU A 173     171.036 126.118 198.641  1.00  0.00           O
ATOM   1252  OE2 GLU A 173     171.194 125.381 200.739  1.00  0.00           O
ATOM   1253  C   GLU A 173     171.860 123.578 195.417  1.00  0.00           C
ATOM   1254  O   GLU A 173     171.643 124.660 194.881  1.00  0.00           O
ATOM   1255  N   ASP A 174     172.390 122.572 194.747  1.00  0.00           N
ATOM   1256  CA  ASP A 174     172.774 122.545 193.302  1.00  0.00           C
ATOM   1257  CB  ASP A 174     173.290 121.141 193.025  1.00  0.00           C
ATOM   1258  CG  ASP A 174     173.938 121.070 191.670  1.00  0.00           C
ATOM   1259  OD1 ASP A 174     174.495 120.004 191.327  1.00  0.00           O
ATOM   1260  OD2 ASP A 174     174.141 122.064 190.936  1.00  0.00           O
ATOM   1261  C   ASP A 174     171.475 122.919 192.427  1.00  0.00           C
ATOM   1262  O   ASP A 174     170.478 122.184 192.424  1.00  0.00           O
ATOM   1263  N   LEU A 175     171.552 123.935 191.573  1.00  0.00           N
ATOM   1264  CA  LEU A 175     170.545 124.393 190.588  1.00  0.00           C
ATOM   1265  CB  LEU A 175     171.243 125.492 189.694  1.00  0.00           C
ATOM   1266  CG  LEU A 175     170.473 126.034 188.511  1.00  0.00           C
ATOM   1267  CD1 LEU A 175     169.174 126.623 188.916  1.00  0.00           C
ATOM   1268  CD2 LEU A 175     171.319 126.942 187.585  1.00  0.00           C
ATOM   1269  C   LEU A 175     170.030 123.264 189.748  1.00  0.00           C
ATOM   1270  O   LEU A 175     168.871 123.246 189.313  1.00  0.00           O
ATOM   1271  N   THR A 176     170.756 122.195 189.486  1.00  0.00           N
ATOM   1272  CA  THR A 176     170.459 121.095 188.613  1.00  0.00           C
ATOM   1273  CB  THR A 176     171.542 120.979 187.490  1.00  0.00           C
ATOM   1274  CG2 THR A 176     171.443 122.128 186.524  1.00  0.00           C
ATOM   1275  OG1 THR A 176     172.855 120.960 187.927  1.00  0.00           O
ATOM   1276  C   THR A 176     170.209 119.728 189.215  1.00  0.00           C
ATOM   1277  O   THR A 176     169.861 118.806 188.451  1.00  0.00           O
ATOM   1278  N   LYS A 177     170.045 119.690 190.524  1.00  0.00           N
ATOM   1279  CA  LYS A 177     169.657 118.507 191.281  1.00  0.00           C
ATOM   1280  CB  LYS A 177     170.684 118.329 192.369  1.00  0.00           C
ATOM   1281  CG  LYS A 177     170.351 117.125 193.187  1.00  0.00           C
ATOM   1282  CD  LYS A 177     171.540 116.470 193.891  1.00  0.00           C
ATOM   1283  CE  LYS A 177     171.109 115.257 194.675  1.00  0.00           C
ATOM   1284  NZ  LYS A 177     172.190 114.905 195.589  1.00  0.00           N
ATOM   1285  C   LYS A 177     168.273 118.831 191.909  1.00  0.00           C
ATOM   1286  O   LYS A 177     168.054 119.910 192.405  1.00  0.00           O
ATOM   1287  N   GLU A 178     167.365 117.791 192.026  1.00  0.00           N
ATOM   1288  CA  GLU A 178     165.891 118.097 192.153  1.00  0.00           C
ATOM   1289  CB  GLU A 178     165.114 116.860 191.832  1.00  0.00           C
ATOM   1290  CG  GLU A 178     165.002 116.706 190.311  1.00  0.00           C
ATOM   1291  CD  GLU A 178     164.256 115.489 189.893  1.00  0.00           C
ATOM   1292  OE1 GLU A 178     163.690 115.599 188.781  1.00  0.00           O
ATOM   1293  OE2 GLU A 178     164.175 114.510 190.639  1.00  0.00           O
ATOM   1294  C   GLU A 178     165.409 118.689 193.531  1.00  0.00           C
ATOM   1295  O   GLU A 178     165.987 118.634 194.626  1.00  0.00           O
ATOM   1296  N   LYS A 179     164.183 119.238 193.481  1.00  0.00           N
ATOM   1297  CA  LYS A 179     163.480 119.864 194.651  1.00  0.00           C
ATOM   1298  CB  LYS A 179     163.681 121.389 194.509  1.00  0.00           C
ATOM   1299  CG  LYS A 179     165.146 121.790 194.630  1.00  0.00           C
ATOM   1300  CD  LYS A 179     165.309 123.279 194.796  1.00  0.00           C
ATOM   1301  CE  LYS A 179     166.705 123.660 195.259  1.00  0.00           C
ATOM   1302  NZ  LYS A 179     166.934 125.067 194.921  1.00  0.00           N
ATOM   1303  C   LYS A 179     161.955 119.567 194.721  1.00  0.00           C
ATOM   1304  O   LYS A 179     161.400 119.431 193.645  1.00  0.00           O
ATOM   1305  N   GLY A 180     161.423 119.428 195.947  1.00  0.00           N
ATOM   1306  CA  GLY A 180     160.042 118.844 195.979  1.00  0.00           C
ATOM   1307  C   GLY A 180     159.591 118.399 197.379  1.00  0.00           C
ATOM   1308  O   GLY A 180     160.401 118.144 198.271  1.00  0.00           O
ATOM   1309  N   HIS A 181     158.253 118.280 197.525  1.00  0.00           N
ATOM   1310  CA  HIS A 181     157.675 117.533 198.598  1.00  0.00           C
ATOM   1311  CB  HIS A 181     156.166 117.661 198.606  1.00  0.00           C
ATOM   1312  CG  HIS A 181     155.737 119.041 198.784  1.00  0.00           C
ATOM   1313  ND1 HIS A 181     156.001 120.092 197.857  1.00  0.00           N
ATOM   1314  CE1 HIS A 181     155.470 121.176 198.415  1.00  0.00           C
ATOM   1315  NE2 HIS A 181     154.666 120.803 199.424  1.00  0.00           N
ATOM   1316  CD2 HIS A 181     154.918 119.459 199.791  1.00  0.00           C
ATOM   1317  C   HIS A 181     157.977 115.980 198.424  1.00  0.00           C
ATOM   1318  O   HIS A 181     157.984 115.276 199.453  1.00  0.00           O
ATOM   1319  N   GLY A 182     158.037 115.518 197.137  1.00  0.00           N
ATOM   1320  CA  GLY A 182     158.115 114.078 196.818  1.00  0.00           C
ATOM   1321  C   GLY A 182     156.725 113.356 196.934  1.00  0.00           C
ATOM   1322  O   GLY A 182     155.688 114.021 196.812  1.00  0.00           O
ATOM   1323  N   GLY A 183     156.799 112.050 197.186  1.00  0.00           N
ATOM   1324  CA  GLY A 183     155.695 111.103 197.187  1.00  0.00           C
ATOM   1325  C   GLY A 183     156.242 109.780 197.747  1.00  0.00           C
ATOM   1326  O   GLY A 183     157.152 109.708 198.630  1.00  0.00           O
ATOM   1327  N   CYS A 184     155.749 108.679 197.158  1.00  0.00           N
ATOM   1328  CA  CYS A 184     155.879 107.322 197.608  1.00  0.00           C
ATOM   1329  CB  CYS A 184     154.643 106.606 197.110  1.00  0.00           C
ATOM   1330  SG  CYS A 184     154.927 106.477 195.332  1.00  0.00           S
ATOM   1331  C   CYS A 184     157.185 106.641 197.247  1.00  0.00           C
ATOM   1332  O   CYS A 184     157.623 105.677 197.888  1.00  0.00           O
ATOM   1333  N   GLY A 185     157.871 107.067 196.176  1.00  0.00           N
ATOM   1334  CA  GLY A 185     159.102 106.351 195.744  1.00  0.00           C
ATOM   1335  C   GLY A 185     158.989 104.992 194.952  1.00  0.00           C
ATOM   1336  O   GLY A 185     160.039 104.508 194.581  1.00  0.00           O
ATOM   1337  N   ARG A 186     157.804 104.505 194.648  1.00  0.00           N
ATOM   1338  CA  ARG A 186     157.659 103.127 194.109  1.00  0.00           C
ATOM   1339  CB  ARG A 186     156.205 102.663 194.226  1.00  0.00           C
ATOM   1340  CG  ARG A 186     155.869 101.986 195.583  1.00  0.00           C
ATOM   1341  CD  ARG A 186     156.112 102.865 196.847  1.00  0.00           C
ATOM   1342  NE  ARG A 186     155.921 102.136 198.103  1.00  0.00           N
ATOM   1343  CZ  ARG A 186     155.872 102.653 199.314  1.00  0.00           C
ATOM   1344  NH1 ARG A 186     156.075 103.983 199.552  1.00  0.00           N
ATOM   1345  NH2 ARG A 186     155.693 101.880 200.378  1.00  0.00           N
ATOM   1346  C   ARG A 186     158.050 102.938 192.676  1.00  0.00           C
ATOM   1347  O   ARG A 186     157.840 103.877 191.895  1.00  0.00           O
ATOM   1348  N   TYR A 187     158.518 101.763 192.349  1.00  0.00           N
ATOM   1349  CA  TYR A 187     158.944 101.419 190.938  1.00  0.00           C
ATOM   1350  CB  TYR A 187     159.828 100.111 190.912  1.00  0.00           C
ATOM   1351  CG  TYR A 187     159.738  99.482 189.632  1.00  0.00           C
ATOM   1352  CD1 TYR A 187     160.492 100.004 188.601  1.00  0.00           C
ATOM   1353  CE1 TYR A 187     160.397  99.504 187.327  1.00  0.00           C
ATOM   1354  CZ  TYR A 187     159.641  98.336 187.074  1.00  0.00           C
ATOM   1355  OH  TYR A 187     159.597  97.704 185.896  1.00  0.00           O
ATOM   1356  CE2 TYR A 187     159.080  97.666 188.165  1.00  0.00           C
ATOM   1357  CD2 TYR A 187     159.027  98.261 189.452  1.00  0.00           C
ATOM   1358  C   TYR A 187     157.667 101.325 190.093  1.00  0.00           C
ATOM   1359  O   TYR A 187     156.642 100.716 190.455  1.00  0.00           O
ATOM   1360  N   GLN A 188     157.792 101.929 188.917  1.00  0.00           N
ATOM   1361  CA  GLN A 188     156.749 102.119 187.966  1.00  0.00           C
ATOM   1362  CB  GLN A 188     156.898 103.533 187.303  1.00  0.00           C
ATOM   1363  CG  GLN A 188     156.772 104.762 188.259  1.00  0.00           C
ATOM   1364  CD  GLN A 188     155.422 104.910 189.046  1.00  0.00           C
ATOM   1365  OE1 GLN A 188     154.504 104.121 189.015  1.00  0.00           O
ATOM   1366  NE2 GLN A 188     155.372 105.800 190.017  1.00  0.00           N
ATOM   1367  C   GLN A 188     156.864 101.100 186.874  1.00  0.00           C
ATOM   1368  O   GLN A 188     157.704 101.252 185.917  1.00  0.00           O
ATOM   1369  N   PRO A 189     155.988 100.044 186.900  1.00  0.00           N
ATOM   1370  CD  PRO A 189     154.871  99.756 187.825  1.00  0.00           C
ATOM   1371  CG  PRO A 189     154.167  98.534 187.213  1.00  0.00           C
ATOM   1372  CB  PRO A 189     155.180  97.884 186.387  1.00  0.00           C
ATOM   1373  CA  PRO A 189     156.011  99.018 185.807  1.00  0.00           C
ATOM   1374  C   PRO A 189     155.293  99.638 184.527  1.00  0.00           C
ATOM   1375  O   PRO A 189     154.622 100.715 184.554  1.00  0.00           O
ATOM   1376  N   ARG A 190     155.483  98.911 183.449  1.00  0.00           N
ATOM   1377  CA  ARG A 190     155.199  99.404 182.069  1.00  0.00           C
ATOM   1378  CB  ARG A 190     156.292  98.846 181.191  1.00  0.00           C
ATOM   1379  CG  ARG A 190     156.484  99.342 179.803  1.00  0.00           C
ATOM   1380  CD  ARG A 190     155.699  98.568 178.720  1.00  0.00           C
ATOM   1381  NE  ARG A 190     155.919  99.121 177.331  1.00  0.00           N
ATOM   1382  CZ  ARG A 190     155.093  99.502 176.436  1.00  0.00           C
ATOM   1383  NH1 ARG A 190     153.777  99.528 176.582  1.00  0.00           N
ATOM   1384  NH2 ARG A 190     155.508  99.959 175.286  1.00  0.00           N
ATOM   1385  C   ARG A 190     153.870  98.889 181.609  1.00  0.00           C
ATOM   1386  O   ARG A 190     153.769  97.733 181.265  1.00  0.00           O
ATOM   1387  N   ILE A 191     152.850  99.783 181.622  1.00  0.00           N
ATOM   1388  CA  ILE A 191     151.572  99.434 181.035  1.00  0.00           C
ATOM   1389  CB  ILE A 191     150.423 100.301 181.647  1.00  0.00           C
ATOM   1390  CG2 ILE A 191     149.062 100.005 181.019  1.00  0.00           C
ATOM   1391  CG1 ILE A 191     150.273  99.998 183.163  1.00  0.00           C
ATOM   1392  CD1 ILE A 191     151.264 100.383 184.244  1.00  0.00           C
ATOM   1393  C   ILE A 191     151.624  99.416 179.522  1.00  0.00           C
ATOM   1394  O   ILE A 191     152.319 100.126 178.823  1.00  0.00           O
ATOM   1395  N   ARG A 192     150.879  98.467 178.929  1.00  0.00           N
ATOM   1396  CA  ARG A 192     150.644  98.276 177.519  1.00  0.00           C
ATOM   1397  CB  ARG A 192     151.495  97.093 176.993  1.00  0.00           C
ATOM   1398  CG  ARG A 192     151.405  96.781 175.475  1.00  0.00           C
ATOM   1399  CD  ARG A 192     152.124  95.557 174.983  1.00  0.00           C
ATOM   1400  NE  ARG A 192     153.501  95.568 175.573  1.00  0.00           N
ATOM   1401  CZ  ARG A 192     154.606  96.140 175.175  1.00  0.00           C
ATOM   1402  NH1 ARG A 192     154.734  96.839 174.099  1.00  0.00           N
ATOM   1403  NH2 ARG A 192     155.595  96.180 176.025  1.00  0.00           N
ATOM   1404  C   ARG A 192     149.108  98.080 177.387  1.00  0.00           C
ATOM   1405  O   ARG A 192     148.445  97.562 178.267  1.00  0.00           O
ATOM   1406  N   ARG A 193     148.496  98.456 176.253  1.00  0.00           N
ATOM   1407  CA  ARG A 193     147.151  98.195 175.767  1.00  0.00           C
ATOM   1408  CB  ARG A 193     146.545  99.490 175.197  1.00  0.00           C
ATOM   1409  CG  ARG A 193     145.059  99.371 174.856  1.00  0.00           C
ATOM   1410  CD  ARG A 193     144.510 100.499 173.984  1.00  0.00           C
ATOM   1411  NE  ARG A 193     143.304 100.107 173.251  1.00  0.00           N
ATOM   1412  CZ  ARG A 193     142.729 100.753 172.227  1.00  0.00           C
ATOM   1413  NH1 ARG A 193     143.121 101.850 171.668  1.00  0.00           N
ATOM   1414  NH2 ARG A 193     141.594 100.239 171.755  1.00  0.00           N
ATOM   1415  C   ARG A 193     147.248  97.096 174.677  1.00  0.00           C
ATOM   1416  O   ARG A 193     148.110  97.041 173.833  1.00  0.00           O
ATOM   1417  N   SER A 194     146.166  96.291 174.610  1.00  0.00           N
ATOM   1418  CA  SER A 194     145.930  95.364 173.533  1.00  0.00           C
ATOM   1419  CB  SER A 194     146.426  93.925 173.790  1.00  0.00           C
ATOM   1420  OG  SER A 194     147.750  93.943 174.307  1.00  0.00           O
ATOM   1421  C   SER A 194     144.489  95.350 173.328  1.00  0.00           C
ATOM   1422  O   SER A 194     143.768  94.904 174.212  1.00  0.00           O
ATOM   1423  N   GLY A 195     143.868  95.903 172.188  1.00  0.00           N
ATOM   1424  CA  GLY A 195     142.419  95.673 171.992  1.00  0.00           C
ATOM   1425  C   GLY A 195     141.579  96.482 173.075  1.00  0.00           C
ATOM   1426  O   GLY A 195     141.774  97.709 173.243  1.00  0.00           O
ATOM   1427  N   LEU A 196     140.751  95.755 173.778  1.00  0.00           N
ATOM   1428  CA  LEU A 196     139.916  96.347 174.849  1.00  0.00           C
ATOM   1429  CB  LEU A 196     138.442  95.833 174.782  1.00  0.00           C
ATOM   1430  CG  LEU A 196     137.601  96.053 173.502  1.00  0.00           C
ATOM   1431  CD1 LEU A 196     136.385  95.124 173.593  1.00  0.00           C
ATOM   1432  CD2 LEU A 196     137.133  97.508 173.425  1.00  0.00           C
ATOM   1433  C   LEU A 196     140.511  96.160 176.249  1.00  0.00           C
ATOM   1434  O   LEU A 196     139.851  96.346 177.242  1.00  0.00           O
ATOM   1435  N   GLU A 197     141.778  95.619 176.283  1.00  0.00           N
ATOM   1436  CA  GLU A 197     142.475  95.094 177.523  1.00  0.00           C
ATOM   1437  CB  GLU A 197     142.976  93.694 177.319  1.00  0.00           C
ATOM   1438  CG  GLU A 197     142.110  92.552 177.882  1.00  0.00           C
ATOM   1439  CD  GLU A 197     141.301  91.680 176.916  1.00  0.00           C
ATOM   1440  OE1 GLU A 197     141.719  91.352 175.800  1.00  0.00           O
ATOM   1441  OE2 GLU A 197     140.221  91.197 177.388  1.00  0.00           O
ATOM   1442  C   GLU A 197     143.650  96.129 177.770  1.00  0.00           C
ATOM   1443  O   GLU A 197     144.248  96.716 176.807  1.00  0.00           O
ATOM   1444  N   LEU A 198     144.038  96.188 178.994  1.00  0.00           N
ATOM   1445  CA  LEU A 198     145.294  96.637 179.510  1.00  0.00           C
ATOM   1446  CB  LEU A 198     145.152  97.818 180.438  1.00  0.00           C
ATOM   1447  CG  LEU A 198     144.309  99.033 180.012  1.00  0.00           C
ATOM   1448  CD1 LEU A 198     144.233  99.967 181.199  1.00  0.00           C
ATOM   1449  CD2 LEU A 198     144.875  99.865 178.889  1.00  0.00           C
ATOM   1450  C   LEU A 198     146.121  95.518 180.138  1.00  0.00           C
ATOM   1451  O   LEU A 198     145.535  94.808 181.008  1.00  0.00           O
ATOM   1452  N   TYR A 199     147.456  95.541 179.911  1.00  0.00           N
ATOM   1453  CA  TYR A 199     148.425  94.716 180.659  1.00  0.00           C
ATOM   1454  CB  TYR A 199     148.868  93.617 179.764  1.00  0.00           C
ATOM   1455  CG  TYR A 199     147.768  92.692 179.284  1.00  0.00           C
ATOM   1456  CD1 TYR A 199     147.365  91.701 180.166  1.00  0.00           C
ATOM   1457  CE1 TYR A 199     146.484  90.700 179.712  1.00  0.00           C
ATOM   1458  CZ  TYR A 199     145.996  90.670 178.396  1.00  0.00           C
ATOM   1459  OH  TYR A 199     145.124  89.646 178.011  1.00  0.00           O
ATOM   1460  CE2 TYR A 199     146.334  91.762 177.537  1.00  0.00           C
ATOM   1461  CD2 TYR A 199     147.240  92.763 177.975  1.00  0.00           C
ATOM   1462  C   TYR A 199     149.647  95.517 181.221  1.00  0.00           C
ATOM   1463  O   TYR A 199     150.237  96.323 180.551  1.00  0.00           O
ATOM   1464  N   ALA A 200     150.026  95.299 182.487  1.00  0.00           N
ATOM   1465  CA  ALA A 200     151.318  95.707 183.043  1.00  0.00           C
ATOM   1466  CB  ALA A 200     151.117  96.062 184.553  1.00  0.00           C
ATOM   1467  C   ALA A 200     152.457  94.713 182.809  1.00  0.00           C
ATOM   1468  O   ALA A 200     152.176  93.476 182.823  1.00  0.00           O
ATOM   1469  N   GLU A 201     153.641  95.207 182.605  1.00  0.00           N
ATOM   1470  CA  GLU A 201     154.939  94.445 182.353  1.00  0.00           C
ATOM   1471  CB  GLU A 201     155.338  94.588 180.876  1.00  0.00           C
ATOM   1472  CG  GLU A 201     154.377  93.860 179.928  1.00  0.00           C
ATOM   1473  CD  GLU A 201     154.909  94.079 178.521  1.00  0.00           C
ATOM   1474  OE1 GLU A 201     156.010  94.655 178.257  1.00  0.00           O
ATOM   1475  OE2 GLU A 201     154.145  93.805 177.564  1.00  0.00           O
ATOM   1476  C   GLU A 201     156.061  94.939 183.316  1.00  0.00           C
ATOM   1477  O   GLU A 201     156.218  96.205 183.439  1.00  0.00           O
ATOM   1478  N   TRP A 202     156.816  94.076 184.043  1.00  0.00           N
ATOM   1479  CA  TRP A 202     157.877  94.525 184.916  1.00  0.00           C
ATOM   1480  CB  TRP A 202     157.860  93.834 186.298  1.00  0.00           C
ATOM   1481  CG  TRP A 202     156.791  94.177 187.283  1.00  0.00           C
ATOM   1482  CD1 TRP A 202     157.127  94.728 188.498  1.00  0.00           C
ATOM   1483  NE1 TRP A 202     155.981  94.932 189.284  1.00  0.00           N
ATOM   1484  CE2 TRP A 202     154.898  94.566 188.590  1.00  0.00           C
ATOM   1485  CZ2 TRP A 202     153.507  94.678 188.891  1.00  0.00           C
ATOM   1486  CH2 TRP A 202     152.613  94.296 187.978  1.00  0.00           C
ATOM   1487  CZ3 TRP A 202     152.996  93.788 186.697  1.00  0.00           C
ATOM   1488  CE3 TRP A 202     154.336  93.726 186.371  1.00  0.00           C
ATOM   1489  CD2 TRP A 202     155.314  94.117 187.323  1.00  0.00           C
ATOM   1490  C   TRP A 202     159.217  94.347 184.241  1.00  0.00           C
ATOM   1491  O   TRP A 202     159.452  93.377 183.523  1.00  0.00           O
ATOM   1492  N   LYS A 203     160.089  95.309 184.438  1.00  0.00           N
ATOM   1493  CA  LYS A 203     161.546  95.223 184.093  1.00  0.00           C
ATOM   1494  CB  LYS A 203     162.107  96.465 183.337  1.00  0.00           C
ATOM   1495  CG  LYS A 203     163.481  96.260 182.655  1.00  0.00           C
ATOM   1496  CD  LYS A 203     163.913  97.625 182.166  1.00  0.00           C
ATOM   1497  CE  LYS A 203     165.158  97.772 181.223  1.00  0.00           C
ATOM   1498  NZ  LYS A 203     165.465  99.200 181.055  1.00  0.00           N
ATOM   1499  C   LYS A 203     162.371  95.018 185.301  1.00  0.00           C
ATOM   1500  O   LYS A 203     163.454  94.409 185.143  1.00  0.00           O
ATOM   1501  N   HIS A 204     162.001  95.469 186.442  1.00  0.00           N
ATOM   1502  CA  HIS A 204     162.682  95.442 187.646  1.00  0.00           C
ATOM   1503  CB  HIS A 204     162.776  96.877 188.193  1.00  0.00           C
ATOM   1504  CG  HIS A 204     163.669  97.125 189.407  1.00  0.00           C
ATOM   1505  ND1 HIS A 204     164.752  96.326 189.729  1.00  0.00           N
ATOM   1506  CE1 HIS A 204     165.260  96.873 190.849  1.00  0.00           C
ATOM   1507  NE2 HIS A 204     164.489  97.864 191.295  1.00  0.00           N
ATOM   1508  CD2 HIS A 204     163.456  98.099 190.378  1.00  0.00           C
ATOM   1509  C   HIS A 204     161.947  94.461 188.620  1.00  0.00           C
ATOM   1510  O   HIS A 204     160.724  94.198 188.612  1.00  0.00           O
ATOM   1511  N   VAL A 205     162.697  94.042 189.633  1.00  0.00           N
ATOM   1512  CA  VAL A 205     162.403  93.098 190.709  1.00  0.00           C
ATOM   1513  CB  VAL A 205     163.506  92.052 190.691  1.00  0.00           C
ATOM   1514  CG1 VAL A 205     163.481  91.180 189.415  1.00  0.00           C
ATOM   1515  CG2 VAL A 205     164.930  92.663 190.771  1.00  0.00           C
ATOM   1516  C   VAL A 205     162.070  93.773 192.083  1.00  0.00           C
ATOM   1517  O   VAL A 205     162.613  93.319 193.131  1.00  0.00           O
ATOM   1518  N   ASN A 206     161.148  94.701 192.033  1.00  0.00           N
ATOM   1519  CA  ASN A 206     160.587  95.291 193.291  1.00  0.00           C
ATOM   1520  CB  ASN A 206     159.603  96.423 192.875  1.00  0.00           C
ATOM   1521  CG  ASN A 206     158.214  95.872 192.519  1.00  0.00           C
ATOM   1522  OD1 ASN A 206     158.039  95.099 191.622  1.00  0.00           O
ATOM   1523  ND2 ASN A 206     157.202  96.310 193.236  1.00  0.00           N
ATOM   1524  C   ASN A 206     159.977  94.286 194.262  1.00  0.00           C
ATOM   1525  O   ASN A 206     159.803  93.084 193.980  1.00  0.00           O
ATOM   1526  N   GLU A 207     159.502  94.834 195.431  1.00  0.00           N
ATOM   1527  CA  GLU A 207     159.113  94.024 196.622  1.00  0.00           C
ATOM   1528  CB  GLU A 207     158.637  94.872 197.777  1.00  0.00           C
ATOM   1529  CG  GLU A 207     157.465  95.871 197.437  1.00  0.00           C
ATOM   1530  CD  GLU A 207     157.919  97.293 196.944  1.00  0.00           C
ATOM   1531  OE1 GLU A 207     158.175  98.172 197.785  1.00  0.00           O
ATOM   1532  OE2 GLU A 207     157.886  97.431 195.708  1.00  0.00           O
ATOM   1533  C   GLU A 207     158.024  93.006 196.234  1.00  0.00           C
ATOM   1534  O   GLU A 207     157.955  91.970 196.877  1.00  0.00           O
ATOM   1535  N   ASP A 208     157.200  93.239 195.210  1.00  0.00           N
ATOM   1536  CA  ASP A 208     156.261  92.269 194.584  1.00  0.00           C
ATOM   1537  CB  ASP A 208     154.894  92.529 195.211  1.00  0.00           C
ATOM   1538  CG  ASP A 208     154.262  93.825 194.730  1.00  0.00           C
ATOM   1539  OD1 ASP A 208     154.982  94.678 194.146  1.00  0.00           O
ATOM   1540  OD2 ASP A 208     153.078  94.058 194.947  1.00  0.00           O
ATOM   1541  C   ASP A 208     156.223  92.183 193.076  1.00  0.00           C
ATOM   1542  O   ASP A 208     155.210  91.843 192.456  1.00  0.00           O
ATOM   1543  N   SER A 209     157.369  92.238 192.390  1.00  0.00           N
ATOM   1544  CA  SER A 209     157.402  91.976 190.956  1.00  0.00           C
ATOM   1545  CB  SER A 209     158.807  92.108 190.462  1.00  0.00           C
ATOM   1546  OG  SER A 209     159.733  91.035 190.807  1.00  0.00           O
ATOM   1547  C   SER A 209     156.796  90.682 190.428  1.00  0.00           C
ATOM   1548  O   SER A 209     156.745  89.624 191.105  1.00  0.00           O
ATOM   1549  N   GLN A 210     156.289  90.745 189.163  1.00  0.00           N
ATOM   1550  CA  GLN A 210     155.856  89.641 188.387  1.00  0.00           C
ATOM   1551  CB  GLN A 210     154.274  89.830 188.102  1.00  0.00           C
ATOM   1552  CG  GLN A 210     153.342  89.653 189.347  1.00  0.00           C
ATOM   1553  CD  GLN A 210     153.269  88.214 189.864  1.00  0.00           C
ATOM   1554  OE1 GLN A 210     153.524  87.160 189.197  1.00  0.00           O
ATOM   1555  NE2 GLN A 210     152.821  88.105 191.102  1.00  0.00           N
ATOM   1556  C   GLN A 210     156.587  89.469 187.034  1.00  0.00           C
ATOM   1557  O   GLN A 210     156.799  90.442 186.332  1.00  0.00           O
ATOM   1558  N   GLU A 211     156.988  88.248 186.690  1.00  0.00           N
ATOM   1559  CA  GLU A 211     157.831  88.020 185.566  1.00  0.00           C
ATOM   1560  CB  GLU A 211     158.478  86.674 185.890  1.00  0.00           C
ATOM   1561  CG  GLU A 211     157.697  85.362 185.600  1.00  0.00           C
ATOM   1562  CD  GLU A 211     156.376  85.091 186.299  1.00  0.00           C
ATOM   1563  OE1 GLU A 211     156.086  85.668 187.349  1.00  0.00           O
ATOM   1564  OE2 GLU A 211     155.491  84.307 185.756  1.00  0.00           O
ATOM   1565  C   GLU A 211     156.923  87.939 184.281  1.00  0.00           C
ATOM   1566  O   GLU A 211     157.398  88.151 183.173  1.00  0.00           O
ATOM   1567  N   LYS A 212     155.644  87.530 184.477  1.00  0.00           N
ATOM   1568  CA  LYS A 212     154.533  87.567 183.495  1.00  0.00           C
ATOM   1569  CB  LYS A 212     153.494  86.513 183.902  1.00  0.00           C
ATOM   1570  CG  LYS A 212     152.912  86.774 185.362  1.00  0.00           C
ATOM   1571  CD  LYS A 212     151.828  85.799 185.891  1.00  0.00           C
ATOM   1572  CE  LYS A 212     152.380  84.558 186.499  1.00  0.00           C
ATOM   1573  NZ  LYS A 212     153.284  84.790 187.645  1.00  0.00           N
ATOM   1574  C   LYS A 212     153.798  88.917 183.337  1.00  0.00           C
ATOM   1575  O   LYS A 212     153.788  89.658 184.312  1.00  0.00           O
ATOM   1576  N   LYS A 213     153.078  89.004 182.261  1.00  0.00           N
ATOM   1577  CA  LYS A 213     152.062  90.112 182.085  1.00  0.00           C
ATOM   1578  CB  LYS A 213     151.537  90.174 180.607  1.00  0.00           C
ATOM   1579  CG  LYS A 213     150.542  88.987 180.320  1.00  0.00           C
ATOM   1580  CD  LYS A 213     150.235  88.886 178.832  1.00  0.00           C
ATOM   1581  CE  LYS A 213     149.740  90.162 178.236  1.00  0.00           C
ATOM   1582  NZ  LYS A 213     149.337  89.999 176.872  1.00  0.00           N
ATOM   1583  C   LYS A 213     150.923  89.976 183.125  1.00  0.00           C
ATOM   1584  O   LYS A 213     150.544  88.886 183.533  1.00  0.00           O
ATOM   1585  N   ILE A 214     150.316  91.101 183.527  1.00  0.00           N
ATOM   1586  CA  ILE A 214     149.242  91.214 184.459  1.00  0.00           C
ATOM   1587  CB  ILE A 214     149.724  91.933 185.805  1.00  0.00           C
ATOM   1588  CG2 ILE A 214     148.587  92.364 186.796  1.00  0.00           C
ATOM   1589  CG1 ILE A 214     150.737  91.066 186.511  1.00  0.00           C
ATOM   1590  CD1 ILE A 214     150.149  89.765 187.138  1.00  0.00           C
ATOM   1591  C   ILE A 214     148.051  92.013 183.839  1.00  0.00           C
ATOM   1592  O   ILE A 214     148.277  93.156 183.459  1.00  0.00           O
ATOM   1593  N   LEU A 215     146.847  91.400 183.778  1.00  0.00           N
ATOM   1594  CA  LEU A 215     145.563  91.977 183.308  1.00  0.00           C
ATOM   1595  CB  LEU A 215     144.485  90.881 183.212  1.00  0.00           C
ATOM   1596  CG  LEU A 215     143.098  91.276 182.721  1.00  0.00           C
ATOM   1597  CD1 LEU A 215     143.077  92.032 181.373  1.00  0.00           C
ATOM   1598  CD2 LEU A 215     142.351  89.940 182.605  1.00  0.00           C
ATOM   1599  C   LEU A 215     145.018  93.071 184.274  1.00  0.00           C
ATOM   1600  O   LEU A 215     144.713  92.733 185.428  1.00  0.00           O
ATOM   1601  N   LEU A 216     144.945  94.245 183.746  1.00  0.00           N
ATOM   1602  CA  LEU A 216     144.505  95.428 184.499  1.00  0.00           C
ATOM   1603  CB  LEU A 216     145.379  96.695 184.168  1.00  0.00           C
ATOM   1604  CG  LEU A 216     146.643  96.958 185.039  1.00  0.00           C
ATOM   1605  CD1 LEU A 216     147.500  95.792 185.405  1.00  0.00           C
ATOM   1606  CD2 LEU A 216     147.418  98.062 184.332  1.00  0.00           C
ATOM   1607  C   LEU A 216     142.924  95.688 184.335  1.00  0.00           C
ATOM   1608  O   LEU A 216     142.519  96.229 183.315  1.00  0.00           O
ATOM   1609  N   SER A 217     142.226  95.130 185.311  1.00  0.00           N
ATOM   1610  CA  SER A 217     140.758  95.249 185.384  1.00  0.00           C
ATOM   1611  CB  SER A 217     140.313  94.286 186.473  1.00  0.00           C
ATOM   1612  OG  SER A 217     141.010  93.067 186.409  1.00  0.00           O
ATOM   1613  C   SER A 217     140.324  96.728 185.630  1.00  0.00           C
ATOM   1614  O   SER A 217     141.008  97.405 186.395  1.00  0.00           O
ATOM   1615  N   PRO A 218     139.216  97.228 184.989  1.00  0.00           N
ATOM   1616  CD  PRO A 218     138.503  96.514 183.906  1.00  0.00           C
ATOM   1617  CG  PRO A 218     137.311  97.329 183.519  1.00  0.00           C
ATOM   1618  CB  PRO A 218     137.123  98.284 184.697  1.00  0.00           C
ATOM   1619  CA  PRO A 218     138.542  98.519 185.264  1.00  0.00           C
ATOM   1620  C   PRO A 218     138.414  98.914 186.746  1.00  0.00           C
ATOM   1621  O   PRO A 218     138.589 100.095 187.049  1.00  0.00           O
ATOM   1622  N   GLU A 219     138.247  97.991 187.642  1.00  0.00           N
ATOM   1623  CA  GLU A 219     138.092  98.402 189.110  1.00  0.00           C
ATOM   1624  CB  GLU A 219     137.501  97.197 189.935  1.00  0.00           C
ATOM   1625  CG  GLU A 219     138.380  95.873 189.777  1.00  0.00           C
ATOM   1626  CD  GLU A 219     137.513  94.654 190.126  1.00  0.00           C
ATOM   1627  OE1 GLU A 219     137.973  93.755 190.856  1.00  0.00           O
ATOM   1628  OE2 GLU A 219     136.461  94.500 189.499  1.00  0.00           O
ATOM   1629  C   GLU A 219     139.489  98.796 189.681  1.00  0.00           C
ATOM   1630  O   GLU A 219     139.455  99.756 190.468  1.00  0.00           O
ATOM   1631  N   ARG A 220     140.613  98.152 189.293  1.00  0.00           N
ATOM   1632  CA  ARG A 220     141.975  98.517 189.691  1.00  0.00           C
ATOM   1633  CB  ARG A 220     143.101  97.453 189.172  1.00  0.00           C
ATOM   1634  CG  ARG A 220     144.430  97.637 189.779  1.00  0.00           C
ATOM   1635  CD  ARG A 220     145.304  96.425 189.366  1.00  0.00           C
ATOM   1636  NE  ARG A 220     146.554  96.484 190.186  1.00  0.00           N
ATOM   1637  CZ  ARG A 220     147.445  95.533 190.466  1.00  0.00           C
ATOM   1638  NH1 ARG A 220     148.473  95.760 191.127  1.00  0.00           N
ATOM   1639  NH2 ARG A 220     147.358  94.343 189.993  1.00  0.00           N
ATOM   1640  C   ARG A 220     142.295  99.880 189.121  1.00  0.00           C
ATOM   1641  O   ARG A 220     142.636 100.798 189.867  1.00  0.00           O
ATOM   1642  N   VAL A 221     142.000 100.018 187.812  1.00  0.00           N
ATOM   1643  CA  VAL A 221     142.202 101.326 187.093  1.00  0.00           C
ATOM   1644  CB  VAL A 221     142.023 101.094 185.555  1.00  0.00           C
ATOM   1645  CG1 VAL A 221     141.887 102.316 184.640  1.00  0.00           C
ATOM   1646  CG2 VAL A 221     143.130 100.233 185.015  1.00  0.00           C
ATOM   1647  C   VAL A 221     141.388 102.442 187.644  1.00  0.00           C
ATOM   1648  O   VAL A 221     141.844 103.573 187.862  1.00  0.00           O
ATOM   1649  N   HIS A 222     140.212 102.147 188.158  1.00  0.00           N
ATOM   1650  CA  HIS A 222     139.355 103.122 188.911  1.00  0.00           C
ATOM   1651  CB  HIS A 222     137.952 102.590 188.894  1.00  0.00           C
ATOM   1652  CG  HIS A 222     136.938 103.438 189.637  1.00  0.00           C
ATOM   1653  ND1 HIS A 222     136.554 103.369 190.991  1.00  0.00           N
ATOM   1654  CE1 HIS A 222     135.479 104.186 191.032  1.00  0.00           C
ATOM   1655  NE2 HIS A 222     135.154 104.706 189.800  1.00  0.00           N
ATOM   1656  CD2 HIS A 222     136.048 104.203 188.934  1.00  0.00           C
ATOM   1657  C   HIS A 222     139.743 103.426 190.350  1.00  0.00           C
ATOM   1658  O   HIS A 222     139.831 104.611 190.691  1.00  0.00           O
ATOM   1659  N   GLU A 223     140.277 102.406 191.046  1.00  0.00           N
ATOM   1660  CA  GLU A 223     140.945 102.730 192.314  1.00  0.00           C
ATOM   1661  CB  GLU A 223     141.084 101.437 193.111  1.00  0.00           C
ATOM   1662  CG  GLU A 223     141.045 101.592 194.617  1.00  0.00           C
ATOM   1663  CD  GLU A 223     142.275 102.229 195.243  1.00  0.00           C
ATOM   1664  OE1 GLU A 223     142.036 103.136 196.060  1.00  0.00           O
ATOM   1665  OE2 GLU A 223     143.495 101.830 195.019  1.00  0.00           O
ATOM   1666  C   GLU A 223     142.213 103.675 192.324  1.00  0.00           C
ATOM   1667  O   GLU A 223     142.363 104.397 193.273  1.00  0.00           O
ATOM   1668  N   ILE A 224     142.951 103.700 191.201  1.00  0.00           N
ATOM   1669  CA  ILE A 224     144.037 104.631 190.990  1.00  0.00           C
ATOM   1670  CB  ILE A 224     145.013 104.100 189.876  1.00  0.00           C
ATOM   1671  CG2 ILE A 224     146.084 105.112 189.388  1.00  0.00           C
ATOM   1672  CG1 ILE A 224     145.632 102.775 190.302  1.00  0.00           C
ATOM   1673  CD1 ILE A 224     145.985 101.856 189.119  1.00  0.00           C
ATOM   1674  C   ILE A 224     143.383 106.012 190.712  1.00  0.00           C
ATOM   1675  O   ILE A 224     143.803 107.017 191.276  1.00  0.00           O
ATOM   1676  N   PHE A 225     142.376 105.990 189.834  1.00  0.00           N
ATOM   1677  CA  PHE A 225     141.907 107.189 189.153  1.00  0.00           C
ATOM   1678  CB  PHE A 225     140.904 106.771 188.066  1.00  0.00           C
ATOM   1679  CG  PHE A 225     141.521 106.508 186.763  1.00  0.00           C
ATOM   1680  CD1 PHE A 225     142.908 106.331 186.542  1.00  0.00           C
ATOM   1681  CE1 PHE A 225     143.430 106.279 185.238  1.00  0.00           C
ATOM   1682  CZ  PHE A 225     142.588 106.341 184.135  1.00  0.00           C
ATOM   1683  CE2 PHE A 225     141.193 106.470 184.292  1.00  0.00           C
ATOM   1684  CD2 PHE A 225     140.692 106.586 185.616  1.00  0.00           C
ATOM   1685  C   PHE A 225     141.209 108.149 190.122  1.00  0.00           C
ATOM   1686  O   PHE A 225     141.557 109.357 190.168  1.00  0.00           O
ATOM   1687  N   LYS A 226     140.340 107.667 191.046  1.00  0.00           N
ATOM   1688  CA  LYS A 226     139.634 108.431 192.074  1.00  0.00           C
ATOM   1689  CB  LYS A 226     138.711 107.481 192.870  1.00  0.00           C
ATOM   1690  CG  LYS A 226     137.429 108.107 193.399  1.00  0.00           C
ATOM   1691  CD  LYS A 226     136.485 107.092 194.071  1.00  0.00           C
ATOM   1692  CE  LYS A 226     135.448 107.921 194.692  1.00  0.00           C
ATOM   1693  NZ  LYS A 226     134.795 107.066 195.733  1.00  0.00           N
ATOM   1694  C   LYS A 226     140.631 109.191 192.991  1.00  0.00           C
ATOM   1695  O   LYS A 226     140.550 110.347 193.294  1.00  0.00           O
ATOM   1696  N   ARG A 227     141.714 108.532 193.366  1.00  0.00           N
ATOM   1697  CA  ARG A 227     142.902 108.969 194.002  1.00  0.00           C
ATOM   1698  CB  ARG A 227     143.704 107.773 194.477  1.00  0.00           C
ATOM   1699  CG  ARG A 227     143.070 107.149 195.741  1.00  0.00           C
ATOM   1700  CD  ARG A 227     143.797 105.983 196.403  1.00  0.00           C
ATOM   1701  NE  ARG A 227     144.118 104.862 195.507  1.00  0.00           N
ATOM   1702  CZ  ARG A 227     145.277 104.553 194.860  1.00  0.00           C
ATOM   1703  NH1 ARG A 227     146.314 105.302 194.974  1.00  0.00           N
ATOM   1704  NH2 ARG A 227     145.356 103.521 194.025  1.00  0.00           N
ATOM   1705  C   ARG A 227     143.793 109.988 193.252  1.00  0.00           C
ATOM   1706  O   ARG A 227     144.612 110.591 193.943  1.00  0.00           O
ATOM   1707  N   ILE A 228     143.548 110.245 191.987  1.00  0.00           N
ATOM   1708  CA  ILE A 228     144.271 111.274 191.317  1.00  0.00           C
ATOM   1709  CB  ILE A 228     144.264 111.139 189.792  1.00  0.00           C
ATOM   1710  CG2 ILE A 228     145.076 112.322 189.192  1.00  0.00           C
ATOM   1711  CG1 ILE A 228     144.785 109.770 189.221  1.00  0.00           C
ATOM   1712  CD1 ILE A 228     144.736 109.628 187.694  1.00  0.00           C
ATOM   1713  C   ILE A 228     143.728 112.638 191.795  1.00  0.00           C
ATOM   1714  O   ILE A 228     142.467 112.872 191.790  1.00  0.00           O
ATOM   1715  N   SER A 229     144.617 113.576 192.160  1.00  0.00           N
ATOM   1716  CA  SER A 229     144.241 114.852 192.697  1.00  0.00           C
ATOM   1717  CB  SER A 229     145.571 115.330 193.219  1.00  0.00           C
ATOM   1718  OG  SER A 229     145.772 116.721 193.694  1.00  0.00           O
ATOM   1719  C   SER A 229     143.587 115.829 191.648  1.00  0.00           C
ATOM   1720  O   SER A 229     143.910 115.719 190.452  1.00  0.00           O
ATOM   1721  N   ASP A 230     142.650 116.625 192.079  1.00  0.00           N
ATOM   1722  CA  ASP A 230     141.881 117.502 191.226  1.00  0.00           C
ATOM   1723  CB  ASP A 230     140.710 118.161 192.041  1.00  0.00           C
ATOM   1724  CG  ASP A 230     139.672 117.203 192.615  1.00  0.00           C
ATOM   1725  OD1 ASP A 230     139.273 117.330 193.827  1.00  0.00           O
ATOM   1726  OD2 ASP A 230     139.155 116.357 191.851  1.00  0.00           O
ATOM   1727  C   ASP A 230     142.856 118.623 190.602  1.00  0.00           C
ATOM   1728  O   ASP A 230     142.850 118.875 189.415  1.00  0.00           O
ATOM   1729  N   GLU A 231     143.820 119.099 191.380  1.00  0.00           N
ATOM   1730  CA  GLU A 231     144.768 120.135 190.931  1.00  0.00           C
ATOM   1731  CB  GLU A 231     145.371 121.045 192.016  1.00  0.00           C
ATOM   1732  CG  GLU A 231     144.425 121.887 192.812  1.00  0.00           C
ATOM   1733  CD  GLU A 231     143.524 121.106 193.759  1.00  0.00           C
ATOM   1734  OE1 GLU A 231     143.957 120.118 194.387  1.00  0.00           O
ATOM   1735  OE2 GLU A 231     142.367 121.543 193.909  1.00  0.00           O
ATOM   1736  C   GLU A 231     145.904 119.539 189.940  1.00  0.00           C
ATOM   1737  O   GLU A 231     146.383 120.236 188.993  1.00  0.00           O
ATOM   1738  N   GLU A 232     145.959 118.228 189.953  1.00  0.00           N
ATOM   1739  CA  GLU A 232     146.771 117.416 188.997  1.00  0.00           C
ATOM   1740  CB  GLU A 232     147.582 116.293 189.659  1.00  0.00           C
ATOM   1741  CG  GLU A 232     148.601 116.825 190.724  1.00  0.00           C
ATOM   1742  CD  GLU A 232     149.727 115.949 191.107  1.00  0.00           C
ATOM   1743  OE1 GLU A 232     150.838 116.533 191.130  1.00  0.00           O
ATOM   1744  OE2 GLU A 232     149.564 114.742 191.395  1.00  0.00           O
ATOM   1745  C   GLU A 232     145.996 116.940 187.787  1.00  0.00           C
ATOM   1746  O   GLU A 232     146.621 116.827 186.726  1.00  0.00           O
ATOM   1747  N   CYS A 233     144.685 116.690 187.864  1.00  0.00           N
ATOM   1748  CA  CYS A 233     143.814 116.621 186.647  1.00  0.00           C
ATOM   1749  CB  CYS A 233     142.372 116.420 187.128  1.00  0.00           C
ATOM   1750  SG  CYS A 233     142.263 114.838 188.071  1.00  0.00           S
ATOM   1751  C   CYS A 233     143.861 117.890 185.723  1.00  0.00           C
ATOM   1752  O   CYS A 233     143.795 117.846 184.487  1.00  0.00           O
ATOM   1753  N   PHE A 234     144.082 119.030 186.340  1.00  0.00           N
ATOM   1754  CA  PHE A 234     144.320 120.329 185.632  1.00  0.00           C
ATOM   1755  CB  PHE A 234     144.309 121.586 186.555  1.00  0.00           C
ATOM   1756  CG  PHE A 234     144.067 122.837 185.753  1.00  0.00           C
ATOM   1757  CD1 PHE A 234     142.858 123.055 185.170  1.00  0.00           C
ATOM   1758  CE1 PHE A 234     142.593 124.361 184.593  1.00  0.00           C
ATOM   1759  CZ  PHE A 234     143.639 125.275 184.416  1.00  0.00           C
ATOM   1760  CE2 PHE A 234     144.918 124.998 184.958  1.00  0.00           C
ATOM   1761  CD2 PHE A 234     145.155 123.759 185.568  1.00  0.00           C
ATOM   1762  C   PHE A 234     145.522 120.159 184.709  1.00  0.00           C
ATOM   1763  O   PHE A 234     145.456 120.396 183.539  1.00  0.00           O
ATOM   1764  N   VAL A 235     146.654 119.626 185.218  1.00  0.00           N
ATOM   1765  CA  VAL A 235     147.819 119.245 184.450  1.00  0.00           C
ATOM   1766  CB  VAL A 235     149.018 118.894 185.316  1.00  0.00           C
ATOM   1767  CG1 VAL A 235     150.248 118.701 184.392  1.00  0.00           C
ATOM   1768  CG2 VAL A 235     149.375 120.034 186.246  1.00  0.00           C
ATOM   1769  C   VAL A 235     147.562 118.180 183.413  1.00  0.00           C
ATOM   1770  O   VAL A 235     148.050 118.201 182.282  1.00  0.00           O
ATOM   1771  N   LEU A 236     146.723 117.229 183.732  1.00  0.00           N
ATOM   1772  CA  LEU A 236     146.385 116.124 182.826  1.00  0.00           C
ATOM   1773  CB  LEU A 236     145.909 114.856 183.617  1.00  0.00           C
ATOM   1774  CG  LEU A 236     147.091 114.226 184.474  1.00  0.00           C
ATOM   1775  CD1 LEU A 236     146.440 113.437 185.625  1.00  0.00           C
ATOM   1776  CD2 LEU A 236     147.907 113.271 183.625  1.00  0.00           C
ATOM   1777  C   LEU A 236     145.347 116.504 181.707  1.00  0.00           C
ATOM   1778  O   LEU A 236     144.909 115.677 180.919  1.00  0.00           O
ATOM   1779  N   GLY A 237     145.009 117.780 181.551  1.00  0.00           N
ATOM   1780  CA  GLY A 237     144.093 118.350 180.529  1.00  0.00           C
ATOM   1781  C   GLY A 237     142.657 117.934 180.800  1.00  0.00           C
ATOM   1782  O   GLY A 237     141.858 117.833 179.857  1.00  0.00           O
ATOM   1783  N   MET A 238     142.235 117.679 182.062  1.00  0.00           N
ATOM   1784  CA  MET A 238     140.846 117.364 182.483  1.00  0.00           C
ATOM   1785  CB  MET A 238     141.034 116.001 183.114  1.00  0.00           C
ATOM   1786  CG  MET A 238     141.220 114.963 182.088  1.00  0.00           C
ATOM   1787  SD  MET A 238     141.036 113.228 182.692  1.00  0.00           S
ATOM   1788  CE  MET A 238     139.232 113.112 182.755  1.00  0.00           C
ATOM   1789  C   MET A 238     140.269 118.352 183.536  1.00  0.00           C
ATOM   1790  O   MET A 238     141.014 118.967 184.313  1.00  0.00           O
ATOM   1791  N   GLU A 239     139.042 118.632 183.318  1.00  0.00           N
ATOM   1792  CA  GLU A 239     138.248 119.531 184.165  1.00  0.00           C
ATOM   1793  CB  GLU A 239     137.417 120.468 183.310  1.00  0.00           C
ATOM   1794  CG  GLU A 239     136.481 121.394 184.145  1.00  0.00           C
ATOM   1795  CD  GLU A 239     137.173 122.143 185.278  1.00  0.00           C
ATOM   1796  OE1 GLU A 239     138.012 123.043 185.092  1.00  0.00           O
ATOM   1797  OE2 GLU A 239     137.032 121.618 186.434  1.00  0.00           O
ATOM   1798  C   GLU A 239     137.455 118.709 185.158  1.00  0.00           C
ATOM   1799  O   GLU A 239     136.321 118.293 184.862  1.00  0.00           O
ATOM   1800  N   PRO A 240     137.910 118.506 186.412  1.00  0.00           N
ATOM   1801  CD  PRO A 240     139.267 118.589 186.852  1.00  0.00           C
ATOM   1802  CG  PRO A 240     139.294 117.887 188.200  1.00  0.00           C
ATOM   1803  CB  PRO A 240     137.909 118.102 188.797  1.00  0.00           C
ATOM   1804  CA  PRO A 240     137.053 117.910 187.586  1.00  0.00           C
ATOM   1805  C   PRO A 240     135.616 118.390 187.756  1.00  0.00           C
ATOM   1806  O   PRO A 240     134.735 117.626 188.162  1.00  0.00           O
ATOM   1807  N   ARG A 241     135.257 119.638 187.357  1.00  0.00           N
ATOM   1808  CA  ARG A 241     133.835 120.098 187.297  1.00  0.00           C
ATOM   1809  CB  ARG A 241     133.891 121.633 187.054  1.00  0.00           C
ATOM   1810  CG  ARG A 241     134.266 122.430 188.385  1.00  0.00           C
ATOM   1811  CD  ARG A 241     134.436 123.894 188.029  1.00  0.00           C
ATOM   1812  NE  ARG A 241     135.779 124.173 187.365  1.00  0.00           N
ATOM   1813  CZ  ARG A 241     136.264 125.344 187.025  1.00  0.00           C
ATOM   1814  NH1 ARG A 241     135.735 126.409 187.435  1.00  0.00           N
ATOM   1815  NH2 ARG A 241     137.380 125.530 186.394  1.00  0.00           N
ATOM   1816  C   ARG A 241     132.904 119.344 186.295  1.00  0.00           C
ATOM   1817  O   ARG A 241     131.690 119.392 186.533  1.00  0.00           O
ATOM   1818  N   TYR A 242     133.521 118.688 185.319  1.00  0.00           N
ATOM   1819  CA  TYR A 242     132.784 118.083 184.189  1.00  0.00           C
ATOM   1820  CB  TYR A 242     132.516 119.138 183.059  1.00  0.00           C
ATOM   1821  CG  TYR A 242     132.194 120.531 183.506  1.00  0.00           C
ATOM   1822  CD1 TYR A 242     130.895 120.829 184.127  1.00  0.00           C
ATOM   1823  CE1 TYR A 242     130.634 122.117 184.576  1.00  0.00           C
ATOM   1824  CZ  TYR A 242     131.601 123.087 184.326  1.00  0.00           C
ATOM   1825  OH  TYR A 242     131.428 124.334 184.757  1.00  0.00           O
ATOM   1826  CE2 TYR A 242     132.812 122.820 183.672  1.00  0.00           C
ATOM   1827  CD2 TYR A 242     133.132 121.560 183.280  1.00  0.00           C
ATOM   1828  C   TYR A 242     133.412 116.757 183.606  1.00  0.00           C
ATOM   1829  O   TYR A 242     132.850 116.313 182.663  1.00  0.00           O
ATOM   1830  N   ALA A 243     134.498 116.288 184.175  1.00  0.00           N
ATOM   1831  CA  ALA A 243     135.362 115.297 183.648  1.00  0.00           C
ATOM   1832  CB  ALA A 243     136.128 115.989 182.501  1.00  0.00           C
ATOM   1833  C   ALA A 243     136.351 114.879 184.787  1.00  0.00           C
ATOM   1834  O   ALA A 243     137.505 115.366 184.792  1.00  0.00           O
ATOM   1835  N   ARG A 244     135.865 114.129 185.811  1.00  0.00           N
ATOM   1836  CA  ARG A 244     136.828 113.355 186.635  1.00  0.00           C
ATOM   1837  CB  ARG A 244     136.122 112.961 187.957  1.00  0.00           C
ATOM   1838  CG  ARG A 244     136.119 114.133 188.977  1.00  0.00           C
ATOM   1839  CD  ARG A 244     137.498 114.318 189.719  1.00  0.00           C
ATOM   1840  NE  ARG A 244     138.138 113.115 190.111  1.00  0.00           N
ATOM   1841  CZ  ARG A 244     139.364 112.946 190.546  1.00  0.00           C
ATOM   1842  NH1 ARG A 244     140.135 113.895 191.015  1.00  0.00           N
ATOM   1843  NH2 ARG A 244     139.841 111.740 190.570  1.00  0.00           N
ATOM   1844  C   ARG A 244     137.320 112.175 185.826  1.00  0.00           C
ATOM   1845  O   ARG A 244     136.476 111.598 185.120  1.00  0.00           O
ATOM   1846  N   PRO A 245     138.594 111.670 186.002  1.00  0.00           N
ATOM   1847  CD  PRO A 245     139.639 112.023 186.977  1.00  0.00           C
ATOM   1848  CG  PRO A 245     140.513 110.877 187.098  1.00  0.00           C
ATOM   1849  CB  PRO A 245     140.518 110.303 185.715  1.00  0.00           C
ATOM   1850  CA  PRO A 245     139.077 110.525 185.299  1.00  0.00           C
ATOM   1851  C   PRO A 245     138.247 109.249 185.459  1.00  0.00           C
ATOM   1852  O   PRO A 245     137.979 108.458 184.562  1.00  0.00           O
ATOM   1853  N   GLU A 246     137.690 109.093 186.670  1.00  0.00           N
ATOM   1854  CA  GLU A 246     137.114 107.806 187.153  1.00  0.00           C
ATOM   1855  CB  GLU A 246     137.115 107.769 188.687  1.00  0.00           C
ATOM   1856  CG  GLU A 246     136.229 108.786 189.442  1.00  0.00           C
ATOM   1857  CD  GLU A 246     137.105 109.989 189.918  1.00  0.00           C
ATOM   1858  OE1 GLU A 246     138.039 110.318 189.173  1.00  0.00           O
ATOM   1859  OE2 GLU A 246     136.781 110.756 190.826  1.00  0.00           O
ATOM   1860  C   GLU A 246     135.653 107.578 186.536  1.00  0.00           C
ATOM   1861  O   GLU A 246     135.223 106.436 186.409  1.00  0.00           O
ATOM   1862  N   TRP A 247     134.964 108.640 186.087  1.00  0.00           N
ATOM   1863  CA  TRP A 247     133.768 108.479 185.338  1.00  0.00           C
ATOM   1864  CB  TRP A 247     133.031 109.782 185.143  1.00  0.00           C
ATOM   1865  CG  TRP A 247     132.834 110.546 186.380  1.00  0.00           C
ATOM   1866  CD1 TRP A 247     132.746 110.010 187.630  1.00  0.00           C
ATOM   1867  NE1 TRP A 247     132.565 111.014 188.538  1.00  0.00           N
ATOM   1868  CE2 TRP A 247     132.494 112.248 187.961  1.00  0.00           C
ATOM   1869  CZ2 TRP A 247     132.432 113.578 188.450  1.00  0.00           C
ATOM   1870  CH2 TRP A 247     132.263 114.662 187.562  1.00  0.00           C
ATOM   1871  CZ3 TRP A 247     132.484 114.426 186.217  1.00  0.00           C
ATOM   1872  CE3 TRP A 247     132.559 113.101 185.722  1.00  0.00           C
ATOM   1873  CD2 TRP A 247     132.642 111.993 186.600  1.00  0.00           C
ATOM   1874  C   TRP A 247     133.975 107.873 183.918  1.00  0.00           C
ATOM   1875  O   TRP A 247     133.016 107.528 183.271  1.00  0.00           O
ATOM   1876  N   MET A 248     135.223 107.819 183.402  1.00  0.00           N
ATOM   1877  CA  MET A 248     135.464 107.115 182.112  1.00  0.00           C
ATOM   1878  CB  MET A 248     136.762 107.535 181.506  1.00  0.00           C
ATOM   1879  CG  MET A 248     136.903 108.990 181.118  1.00  0.00           C
ATOM   1880  SD  MET A 248     138.418 109.608 180.493  1.00  0.00           S
ATOM   1881  CE  MET A 248     139.692 108.936 181.649  1.00  0.00           C
ATOM   1882  C   MET A 248     135.395 105.619 182.194  1.00  0.00           C
ATOM   1883  O   MET A 248     135.193 104.975 181.183  1.00  0.00           O
ATOM   1884  N   ILE A 249     135.362 105.048 183.407  1.00  0.00           N
ATOM   1885  CA  ILE A 249     134.938 103.698 183.710  1.00  0.00           C
ATOM   1886  CB  ILE A 249     135.665 103.167 184.972  1.00  0.00           C
ATOM   1887  CG2 ILE A 249     135.036 101.881 185.609  1.00  0.00           C
ATOM   1888  CG1 ILE A 249     137.130 103.092 184.706  1.00  0.00           C
ATOM   1889  CD1 ILE A 249     137.684 102.112 183.645  1.00  0.00           C
ATOM   1890  C   ILE A 249     133.459 103.623 183.832  1.00  0.00           C
ATOM   1891  O   ILE A 249     132.819 104.447 184.536  1.00  0.00           O
ATOM   1892  N   VAL A 250     132.906 102.598 183.135  1.00  0.00           N
ATOM   1893  CA  VAL A 250     131.433 102.427 183.117  1.00  0.00           C
ATOM   1894  CB  VAL A 250     130.830 101.805 181.853  1.00  0.00           C
ATOM   1895  CG1 VAL A 250     129.283 101.941 181.966  1.00  0.00           C
ATOM   1896  CG2 VAL A 250     131.377 102.516 180.622  1.00  0.00           C
ATOM   1897  C   VAL A 250     131.066 101.633 184.312  1.00  0.00           C
ATOM   1898  O   VAL A 250     131.051 100.396 184.330  1.00  0.00           O
ATOM   1899  N   THR A 251     130.796 102.243 185.454  1.00  0.00           N
ATOM   1900  CA  THR A 251     130.110 101.533 186.537  1.00  0.00           C
ATOM   1901  CB  THR A 251     130.209 102.215 187.933  1.00  0.00           C
ATOM   1902  CG2 THR A 251     131.612 102.067 188.520  1.00  0.00           C
ATOM   1903  OG1 THR A 251     129.832 103.582 187.757  1.00  0.00           O
ATOM   1904  C   THR A 251     128.562 101.428 186.272  1.00  0.00           C
ATOM   1905  O   THR A 251     127.803 100.638 186.840  1.00  0.00           O
ATOM   1906  N   VAL A 252     127.908 102.375 185.491  1.00  0.00           N
ATOM   1907  CA  VAL A 252     126.505 102.565 185.301  1.00  0.00           C
ATOM   1908  CB  VAL A 252     125.857 103.508 186.324  1.00  0.00           C
ATOM   1909  CG1 VAL A 252     124.311 103.479 186.135  1.00  0.00           C
ATOM   1910  CG2 VAL A 252     125.948 103.124 187.808  1.00  0.00           C
ATOM   1911  C   VAL A 252     126.273 102.976 183.817  1.00  0.00           C
ATOM   1912  O   VAL A 252     126.984 103.945 183.359  1.00  0.00           O
ATOM   1913  N   LEU A 253     125.454 102.292 182.951  1.00  0.00           N
ATOM   1914  CA  LEU A 253     125.319 102.701 181.481  1.00  0.00           C
ATOM   1915  CB  LEU A 253     125.484 101.366 180.688  1.00  0.00           C
ATOM   1916  CG  LEU A 253     125.547 101.437 179.163  1.00  0.00           C
ATOM   1917  CD1 LEU A 253     127.003 101.700 178.786  1.00  0.00           C
ATOM   1918  CD2 LEU A 253     124.906 100.236 178.500  1.00  0.00           C
ATOM   1919  C   LEU A 253     123.975 103.353 181.224  1.00  0.00           C
ATOM   1920  O   LEU A 253     122.994 103.090 181.936  1.00  0.00           O
ATOM   1921  N   PRO A 254     123.905 104.390 180.336  1.00  0.00           N
ATOM   1922  CD  PRO A 254     124.968 105.140 179.728  1.00  0.00           C
ATOM   1923  CG  PRO A 254     124.518 106.570 179.479  1.00  0.00           C
ATOM   1924  CB  PRO A 254     122.960 106.413 179.304  1.00  0.00           C
ATOM   1925  CA  PRO A 254     122.650 105.101 180.118  1.00  0.00           C
ATOM   1926  C   PRO A 254     121.585 104.308 179.394  1.00  0.00           C
ATOM   1927  O   PRO A 254     121.914 103.696 178.410  1.00  0.00           O
ATOM   1928  N   VAL A 255     120.310 104.587 179.704  1.00  0.00           N
ATOM   1929  CA  VAL A 255     119.187 103.918 178.926  1.00  0.00           C
ATOM   1930  CB  VAL A 255     118.177 103.027 179.721  1.00  0.00           C
ATOM   1931  CG1 VAL A 255     117.065 102.483 178.790  1.00  0.00           C
ATOM   1932  CG2 VAL A 255     119.030 101.800 180.259  1.00  0.00           C
ATOM   1933  C   VAL A 255     118.460 105.122 178.189  1.00  0.00           C
ATOM   1934  O   VAL A 255     117.476 105.695 178.724  1.00  0.00           O
ATOM   1935  N   PRO A 256     118.889 105.475 176.959  1.00  0.00           N
ATOM   1936  CD  PRO A 256     120.060 104.972 176.180  1.00  0.00           C
ATOM   1937  CG  PRO A 256     119.837 105.392 174.733  1.00  0.00           C
ATOM   1938  CB  PRO A 256     119.113 106.730 174.935  1.00  0.00           C
ATOM   1939  CA  PRO A 256     118.260 106.529 176.135  1.00  0.00           C
ATOM   1940  C   PRO A 256     116.786 106.228 175.792  1.00  0.00           C
ATOM   1941  O   PRO A 256     116.462 105.018 175.683  1.00  0.00           O
ATOM   1942  N   PRO A 257     115.917 107.287 175.615  1.00  0.00           N
ATOM   1943  CD  PRO A 257     116.283 108.700 175.654  1.00  0.00           C
ATOM   1944  CG  PRO A 257     114.977 109.546 175.829  1.00  0.00           C
ATOM   1945  CB  PRO A 257     113.938 108.510 175.289  1.00  0.00           C
ATOM   1946  CA  PRO A 257     114.532 107.071 175.274  1.00  0.00           C
ATOM   1947  C   PRO A 257     114.325 106.443 173.889  1.00  0.00           C
ATOM   1948  O   PRO A 257     115.192 106.539 173.020  1.00  0.00           O
ATOM   1949  N   LEU A 258     113.164 105.919 173.562  1.00  0.00           N
ATOM   1950  CA  LEU A 258     112.856 105.247 172.300  1.00  0.00           C
ATOM   1951  CB  LEU A 258     111.529 104.358 172.402  1.00  0.00           C
ATOM   1952  CG  LEU A 258     111.234 103.468 171.172  1.00  0.00           C
ATOM   1953  CD1 LEU A 258     111.965 102.112 171.317  1.00  0.00           C
ATOM   1954  CD2 LEU A 258     109.691 103.360 170.974  1.00  0.00           C
ATOM   1955  C   LEU A 258     112.874 106.287 171.101  1.00  0.00           C
ATOM   1956  O   LEU A 258     113.302 105.948 170.007  1.00  0.00           O
ATOM   1957  N   SER A 259     112.587 107.564 171.363  1.00  0.00           N
ATOM   1958  CA  SER A 259     112.700 108.532 170.271  1.00  0.00           C
ATOM   1959  CB  SER A 259     112.149 109.981 170.686  1.00  0.00           C
ATOM   1960  OG  SER A 259     112.846 110.530 171.805  1.00  0.00           O
ATOM   1961  C   SER A 259     114.161 108.597 169.760  1.00  0.00           C
ATOM   1962  O   SER A 259     114.418 109.005 168.620  1.00  0.00           O
ATOM   1963  N   VAL A 260     115.203 108.104 170.453  1.00  0.00           N
ATOM   1964  CA  VAL A 260     116.564 108.081 169.917  1.00  0.00           C
ATOM   1965  CB  VAL A 260     117.583 108.130 171.119  1.00  0.00           C
ATOM   1966  CG1 VAL A 260     119.010 107.785 170.745  1.00  0.00           C
ATOM   1967  CG2 VAL A 260     117.566 109.492 171.611  1.00  0.00           C
ATOM   1968  C   VAL A 260     116.733 106.863 168.975  1.00  0.00           C
ATOM   1969  O   VAL A 260     117.710 106.745 168.220  1.00  0.00           O
ATOM   1970  N   ARG A 261     115.863 105.855 169.092  1.00  0.00           N
ATOM   1971  CA  ARG A 261     115.995 104.493 168.579  1.00  0.00           C
ATOM   1972  CB  ARG A 261     116.767 103.622 169.620  1.00  0.00           C
ATOM   1973  CG  ARG A 261     116.099 103.601 170.999  1.00  0.00           C
ATOM   1974  CD  ARG A 261     117.013 102.922 172.026  1.00  0.00           C
ATOM   1975  NE  ARG A 261     116.412 103.041 173.446  1.00  0.00           N
ATOM   1976  CZ  ARG A 261     115.728 102.176 174.093  1.00  0.00           C
ATOM   1977  NH1 ARG A 261     115.532 100.936 173.690  1.00  0.00           N
ATOM   1978  NH2 ARG A 261     115.275 102.410 175.256  1.00  0.00           N
ATOM   1979  C   ARG A 261     114.712 103.780 168.102  1.00  0.00           C
ATOM   1980  O   ARG A 261     114.464 102.652 168.501  1.00  0.00           O
ATOM   1981  N   PRO A 262     113.944 104.441 167.184  1.00  0.00           N
ATOM   1982  CD  PRO A 262     113.899 105.873 166.799  1.00  0.00           C
ATOM   1983  CG  PRO A 262     112.856 105.936 165.739  1.00  0.00           C
ATOM   1984  CB  PRO A 262     111.774 104.927 166.125  1.00  0.00           C
ATOM   1985  CA  PRO A 262     112.653 103.820 166.742  1.00  0.00           C
ATOM   1986  C   PRO A 262     112.817 102.746 165.619  1.00  0.00           C
ATOM   1987  O   PRO A 262     113.868 102.731 164.911  1.00  0.00           O
ATOM   1988  N   ALA A 263     111.878 101.759 165.578  1.00  0.00           N
ATOM   1989  CA  ALA A 263     111.904 100.551 164.711  1.00  0.00           C
ATOM   1990  CB  ALA A 263     110.873  99.639 165.379  1.00  0.00           C
ATOM   1991  C   ALA A 263     111.448 100.884 163.298  1.00  0.00           C
ATOM   1992  O   ALA A 263     110.753 101.892 163.048  1.00  0.00           O
ATOM   1993  N   VAL A 264     111.915 100.090 162.399  1.00  0.00           N
ATOM   1994  CA  VAL A 264     111.745 100.175 160.945  1.00  0.00           C
ATOM   1995  CB  VAL A 264     112.971  99.592 160.200  1.00  0.00           C
ATOM   1996  CG1 VAL A 264     114.205 100.280 160.768  1.00  0.00           C
ATOM   1997  CG2 VAL A 264     113.079  98.069 160.406  1.00  0.00           C
ATOM   1998  C   VAL A 264     110.402  99.427 160.523  1.00  0.00           C
ATOM   1999  O   VAL A 264     110.039  98.333 160.994  1.00  0.00           O
ATOM   2000  N   VAL A 265     109.529 100.149 159.869  1.00  0.00           N
ATOM   2001  CA  VAL A 265     108.075  99.847 159.622  1.00  0.00           C
ATOM   2002  CB  VAL A 265     107.156 101.052 159.779  1.00  0.00           C
ATOM   2003  CG1 VAL A 265     105.759 100.752 159.430  1.00  0.00           C
ATOM   2004  CG2 VAL A 265     107.155 101.621 161.194  1.00  0.00           C
ATOM   2005  C   VAL A 265     107.969  99.092 158.268  1.00  0.00           C
ATOM   2006  O   VAL A 265     107.433  99.547 157.272  1.00  0.00           O
ATOM   2007  N   MET A 266     108.514  97.913 158.324  1.00  0.00           N
ATOM   2008  CA  MET A 266     108.405  96.943 157.223  1.00  0.00           C
ATOM   2009  CB  MET A 266     109.435  95.826 157.368  1.00  0.00           C
ATOM   2010  CG  MET A 266     109.079  94.998 158.611  1.00  0.00           C
ATOM   2011  SD  MET A 266     110.408  93.769 158.944  1.00  0.00           S
ATOM   2012  CE  MET A 266     110.044  92.473 157.736  1.00  0.00           C
ATOM   2013  C   MET A 266     106.953  96.409 157.032  1.00  0.00           C
ATOM   2014  O   MET A 266     106.221  96.442 157.956  1.00  0.00           O
ATOM   2015  N   GLN A 267     106.595  96.048 155.794  1.00  0.00           N
ATOM   2016  CA  GLN A 267     105.204  95.726 155.351  1.00  0.00           C
ATOM   2017  CB  GLN A 267     105.128  95.784 153.818  1.00  0.00           C
ATOM   2018  CG  GLN A 267     105.131  97.207 153.154  1.00  0.00           C
ATOM   2019  CD  GLN A 267     106.463  97.866 153.040  1.00  0.00           C
ATOM   2020  OE1 GLN A 267     107.419  97.394 152.490  1.00  0.00           O
ATOM   2021  NE2 GLN A 267     106.507  99.012 153.676  1.00  0.00           N
ATOM   2022  C   GLN A 267     104.519  94.408 155.882  1.00  0.00           C
ATOM   2023  O   GLN A 267     103.517  93.999 155.285  1.00  0.00           O
ATOM   2024  N   GLY A 268     105.118  93.753 156.913  1.00  0.00           N
ATOM   2025  CA  GLY A 268     104.680  92.537 157.638  1.00  0.00           C
ATOM   2026  C   GLY A 268     104.058  92.723 159.015  1.00  0.00           C
ATOM   2027  O   GLY A 268     103.751  93.855 159.387  1.00  0.00           O
ATOM   2028  N   SER A 269     103.840  91.645 159.789  1.00  0.00           N
ATOM   2029  CA  SER A 269     103.089  91.812 161.073  1.00  0.00           C
ATOM   2030  CB  SER A 269     102.614  90.429 161.615  1.00  0.00           C
ATOM   2031  OG  SER A 269     101.565  89.952 160.797  1.00  0.00           O
ATOM   2032  C   SER A 269     103.818  92.595 162.234  1.00  0.00           C
ATOM   2033  O   SER A 269     103.081  93.213 163.042  1.00  0.00           O
ATOM   2034  N   ALA A 270     105.134  92.779 162.245  1.00  0.00           N
ATOM   2035  CA  ALA A 270     105.714  93.610 163.318  1.00  0.00           C
ATOM   2036  CB  ALA A 270     105.851  92.817 164.642  1.00  0.00           C
ATOM   2037  C   ALA A 270     107.095  94.271 162.866  1.00  0.00           C
ATOM   2038  O   ALA A 270     107.735  93.823 161.936  1.00  0.00           O
ATOM   2039  N   ARG A 271     107.435  95.411 163.523  1.00  0.00           N
ATOM   2040  CA  ARG A 271     108.509  96.346 163.259  1.00  0.00           C
ATOM   2041  CB  ARG A 271     108.182  97.773 163.845  1.00  0.00           C
ATOM   2042  CG  ARG A 271     106.725  98.308 163.809  1.00  0.00           C
ATOM   2043  CD  ARG A 271     106.709  99.681 164.521  1.00  0.00           C
ATOM   2044  NE  ARG A 271     105.314 100.067 164.536  1.00  0.00           N
ATOM   2045  CZ  ARG A 271     104.800 101.238 164.176  1.00  0.00           C
ATOM   2046  NH1 ARG A 271     105.476 102.317 163.966  1.00  0.00           N
ATOM   2047  NH2 ARG A 271     103.592 101.223 163.918  1.00  0.00           N
ATOM   2048  C   ARG A 271     109.912  95.882 163.722  1.00  0.00           C
ATOM   2049  O   ARG A 271     110.138  95.634 164.941  1.00  0.00           O
ATOM   2050  N   ASN A 272     110.875  95.776 162.837  1.00  0.00           N
ATOM   2051  CA  ASN A 272     112.208  95.344 163.190  1.00  0.00           C
ATOM   2052  CB  ASN A 272     112.994  94.912 161.935  1.00  0.00           C
ATOM   2053  CG  ASN A 272     114.465  94.690 162.080  1.00  0.00           C
ATOM   2054  OD1 ASN A 272     115.202  95.007 161.105  1.00  0.00           O
ATOM   2055  ND2 ASN A 272     114.942  94.068 163.141  1.00  0.00           N
ATOM   2056  C   ASN A 272     112.953  96.447 163.995  1.00  0.00           C
ATOM   2057  O   ASN A 272     112.923  97.567 163.608  1.00  0.00           O
ATOM   2058  N   GLN A 273     113.577  96.103 165.132  1.00  0.00           N
ATOM   2059  CA  GLN A 273     114.090  97.105 166.061  1.00  0.00           C
ATOM   2060  CB  GLN A 273     114.389  96.374 167.410  1.00  0.00           C
ATOM   2061  CG  GLN A 273     115.403  95.246 167.219  1.00  0.00           C
ATOM   2062  CD  GLN A 273     115.226  94.086 168.243  1.00  0.00           C
ATOM   2063  OE1 GLN A 273     116.030  93.909 169.170  1.00  0.00           O
ATOM   2064  NE2 GLN A 273     114.438  93.125 167.907  1.00  0.00           N
ATOM   2065  C   GLN A 273     115.321  97.872 165.605  1.00  0.00           C
ATOM   2066  O   GLN A 273     116.057  97.415 164.794  1.00  0.00           O
ATOM   2067  N   ASP A 274     115.563  99.071 166.136  1.00  0.00           N
ATOM   2068  CA  ASP A 274     116.763  99.805 165.974  1.00  0.00           C
ATOM   2069  CB  ASP A 274     116.629 101.110 166.739  1.00  0.00           C
ATOM   2070  CG  ASP A 274     117.691 102.142 166.400  1.00  0.00           C
ATOM   2071  OD1 ASP A 274     118.699 102.112 167.160  1.00  0.00           O
ATOM   2072  OD2 ASP A 274     117.691 102.805 165.369  1.00  0.00           O
ATOM   2073  C   ASP A 274     117.966  99.017 166.509  1.00  0.00           C
ATOM   2074  O   ASP A 274     117.878  98.425 167.556  1.00  0.00           O
ATOM   2075  N   ASP A 275     119.122  99.215 165.843  1.00  0.00           N
ATOM   2076  CA  ASP A 275     120.359  98.552 166.188  1.00  0.00           C
ATOM   2077  CB  ASP A 275     121.471  98.823 165.180  1.00  0.00           C
ATOM   2078  CG  ASP A 275     121.405  97.953 163.947  1.00  0.00           C
ATOM   2079  OD1 ASP A 275     122.266  98.308 163.124  1.00  0.00           O
ATOM   2080  OD2 ASP A 275     120.506  97.064 163.686  1.00  0.00           O
ATOM   2081  C   ASP A 275     120.766  98.868 167.652  1.00  0.00           C
ATOM   2082  O   ASP A 275     121.449  98.090 168.306  1.00  0.00           O
ATOM   2083  N   LEU A 276     120.390 100.009 168.237  1.00  0.00           N
ATOM   2084  CA  LEU A 276     120.620 100.379 169.666  1.00  0.00           C
ATOM   2085  CB  LEU A 276     120.559 101.976 169.726  1.00  0.00           C
ATOM   2086  CG  LEU A 276     120.739 102.642 171.069  1.00  0.00           C
ATOM   2087  CD1 LEU A 276     121.987 102.218 171.907  1.00  0.00           C
ATOM   2088  CD2 LEU A 276     120.759 104.108 170.722  1.00  0.00           C
ATOM   2089  C   LEU A 276     119.606  99.693 170.675  1.00  0.00           C
ATOM   2090  O   LEU A 276     120.084  99.166 171.698  1.00  0.00           O
ATOM   2091  N   THR A 277     118.318  99.486 170.317  1.00  0.00           N
ATOM   2092  CA  THR A 277     117.427  98.678 171.234  1.00  0.00           C
ATOM   2093  CB  THR A 277     115.999  98.790 170.772  1.00  0.00           C
ATOM   2094  CG2 THR A 277     114.991  97.828 171.359  1.00  0.00           C
ATOM   2095  OG1 THR A 277     115.594 100.088 170.979  1.00  0.00           O
ATOM   2096  C   THR A 277     117.992  97.266 171.118  1.00  0.00           C
ATOM   2097  O   THR A 277     118.159  96.540 172.135  1.00  0.00           O
ATOM   2098  N   HIS A 278     118.339  96.779 169.875  1.00  0.00           N
ATOM   2099  CA  HIS A 278     119.011  95.468 169.735  1.00  0.00           C
ATOM   2100  CB  HIS A 278     119.307  95.037 168.312  1.00  0.00           C
ATOM   2101  CG  HIS A 278     120.031  93.729 168.018  1.00  0.00           C
ATOM   2102  ND1 HIS A 278     121.339  93.342 168.297  1.00  0.00           N
ATOM   2103  CE1 HIS A 278     121.470  92.090 167.884  1.00  0.00           C
ATOM   2104  NE2 HIS A 278     120.339  91.647 167.411  1.00  0.00           N
ATOM   2105  CD2 HIS A 278     119.335  92.651 167.497  1.00  0.00           C
ATOM   2106  C   HIS A 278     120.235  95.282 170.635  1.00  0.00           C
ATOM   2107  O   HIS A 278     120.265  94.249 171.301  1.00  0.00           O
ATOM   2108  N   LYS A 279     121.222  96.252 170.743  1.00  0.00           N
ATOM   2109  CA  LYS A 279     122.450  95.938 171.519  1.00  0.00           C
ATOM   2110  CB  LYS A 279     123.557  96.856 171.018  1.00  0.00           C
ATOM   2111  CG  LYS A 279     124.982  96.588 171.545  1.00  0.00           C
ATOM   2112  CD  LYS A 279     125.391  95.061 171.470  1.00  0.00           C
ATOM   2113  CE  LYS A 279     125.300  94.623 170.057  1.00  0.00           C
ATOM   2114  NZ  LYS A 279     125.257  93.134 169.917  1.00  0.00           N
ATOM   2115  C   LYS A 279     122.134  96.148 173.044  1.00  0.00           C
ATOM   2116  O   LYS A 279     122.594  95.304 173.791  1.00  0.00           O
ATOM   2117  N   LEU A 280     121.283  97.076 173.354  1.00  0.00           N
ATOM   2118  CA  LEU A 280     120.894  97.242 174.779  1.00  0.00           C
ATOM   2119  CB  LEU A 280     120.006  98.486 174.880  1.00  0.00           C
ATOM   2120  CG  LEU A 280     120.745  99.839 174.820  1.00  0.00           C
ATOM   2121  CD1 LEU A 280     119.660 100.992 174.862  1.00  0.00           C
ATOM   2122  CD2 LEU A 280     121.841 100.043 175.827  1.00  0.00           C
ATOM   2123  C   LEU A 280     120.226  96.029 175.384  1.00  0.00           C
ATOM   2124  O   LEU A 280     120.479  95.749 176.584  1.00  0.00           O
ATOM   2125  N   ALA A 281     119.348  95.322 174.696  1.00  0.00           N
ATOM   2126  CA  ALA A 281     118.858  94.092 175.299  1.00  0.00           C
ATOM   2127  CB  ALA A 281     117.697  93.535 174.429  1.00  0.00           C
ATOM   2128  C   ALA A 281     119.955  93.071 175.518  1.00  0.00           C
ATOM   2129  O   ALA A 281     119.850  92.462 176.592  1.00  0.00           O
ATOM   2130  N   ASP A 282     120.924  92.901 174.608  1.00  0.00           N
ATOM   2131  CA  ASP A 282     122.119  91.998 174.923  1.00  0.00           C
ATOM   2132  CB  ASP A 282     123.002  92.092 173.670  1.00  0.00           C
ATOM   2133  CG  ASP A 282     122.265  91.957 172.324  1.00  0.00           C
ATOM   2134  OD1 ASP A 282     121.119  91.378 172.331  1.00  0.00           O
ATOM   2135  OD2 ASP A 282     122.902  92.062 171.289  1.00  0.00           O
ATOM   2136  C   ASP A 282     122.857  92.339 176.200  1.00  0.00           C
ATOM   2137  O   ASP A 282     123.159  91.436 176.952  1.00  0.00           O
ATOM   2138  N   ILE A 283     123.025  93.604 176.479  1.00  0.00           N
ATOM   2139  CA  ILE A 283     123.574  94.225 177.695  1.00  0.00           C
ATOM   2140  CB  ILE A 283     123.801  95.702 177.378  1.00  0.00           C
ATOM   2141  CG2 ILE A 283     124.080  96.571 178.587  1.00  0.00           C
ATOM   2142  CG1 ILE A 283     125.004  95.895 176.447  1.00  0.00           C
ATOM   2143  CD1 ILE A 283     124.957  97.199 175.626  1.00  0.00           C
ATOM   2144  C   ILE A 283     122.717  94.010 178.950  1.00  0.00           C
ATOM   2145  O   ILE A 283     123.229  93.703 179.994  1.00  0.00           O
ATOM   2146  N   VAL A 284     121.366  94.225 178.888  1.00  0.00           N
ATOM   2147  CA  VAL A 284     120.545  93.910 180.035  1.00  0.00           C
ATOM   2148  CB  VAL A 284     119.134  94.459 179.866  1.00  0.00           C
ATOM   2149  CG1 VAL A 284     118.211  93.959 180.938  1.00  0.00           C
ATOM   2150  CG2 VAL A 284     119.008  96.045 179.762  1.00  0.00           C
ATOM   2151  C   VAL A 284     120.558  92.431 180.287  1.00  0.00           C
ATOM   2152  O   VAL A 284     120.645  91.990 181.450  1.00  0.00           O
ATOM   2153  N   LYS A 285     120.530  91.592 179.270  1.00  0.00           N
ATOM   2154  CA  LYS A 285     120.440  90.136 179.421  1.00  0.00           C
ATOM   2155  CB  LYS A 285     120.195  89.366 178.126  1.00  0.00           C
ATOM   2156  CG  LYS A 285     118.761  89.495 177.589  1.00  0.00           C
ATOM   2157  CD  LYS A 285     118.555  88.807 176.205  1.00  0.00           C
ATOM   2158  CE  LYS A 285     118.875  89.869 175.191  1.00  0.00           C
ATOM   2159  NZ  LYS A 285     119.366  89.329 173.918  1.00  0.00           N
ATOM   2160  C   LYS A 285     121.686  89.659 180.105  1.00  0.00           C
ATOM   2161  O   LYS A 285     121.630  89.027 181.121  1.00  0.00           O
ATOM   2162  N   ILE A 286     122.827  90.073 179.573  1.00  0.00           N
ATOM   2163  CA  ILE A 286     124.118  89.892 180.252  1.00  0.00           C
ATOM   2164  CB  ILE A 286     125.363  90.113 179.366  1.00  0.00           C
ATOM   2165  CG2 ILE A 286     125.855  91.530 179.367  1.00  0.00           C
ATOM   2166  CG1 ILE A 286     126.533  89.126 179.715  1.00  0.00           C
ATOM   2167  CD1 ILE A 286     126.236  87.662 179.238  1.00  0.00           C
ATOM   2168  C   ILE A 286     124.198  90.441 181.728  1.00  0.00           C
ATOM   2169  O   ILE A 286     124.736  89.686 182.534  1.00  0.00           O
ATOM   2170  N   ASN A 287     123.747  91.609 182.082  1.00  0.00           N
ATOM   2171  CA  ASN A 287     123.807  92.020 183.497  1.00  0.00           C
ATOM   2172  CB  ASN A 287     123.258  93.485 183.564  1.00  0.00           C
ATOM   2173  CG  ASN A 287     123.951  94.203 184.683  1.00  0.00           C
ATOM   2174  OD1 ASN A 287     125.135  94.035 184.944  1.00  0.00           O
ATOM   2175  ND2 ASN A 287     123.304  95.158 185.375  1.00  0.00           N
ATOM   2176  C   ASN A 287     122.996  91.074 184.446  1.00  0.00           C
ATOM   2177  O   ASN A 287     123.410  90.754 185.561  1.00  0.00           O
ATOM   2178  N   ASN A 288     121.862  90.631 183.929  1.00  0.00           N
ATOM   2179  CA  ASN A 288     121.087  89.550 184.575  1.00  0.00           C
ATOM   2180  CB  ASN A 288     119.671  89.504 183.904  1.00  0.00           C
ATOM   2181  CG  ASN A 288     118.770  90.694 184.148  1.00  0.00           C
ATOM   2182  OD1 ASN A 288     118.818  91.362 185.176  1.00  0.00           O
ATOM   2183  ND2 ASN A 288     118.005  91.054 183.136  1.00  0.00           N
ATOM   2184  C   ASN A 288     121.739  88.148 184.567  1.00  0.00           C
ATOM   2185  O   ASN A 288     121.829  87.577 185.644  1.00  0.00           O
ATOM   2186  N   GLN A 289     122.310  87.625 183.514  1.00  0.00           N
ATOM   2187  CA  GLN A 289     123.097  86.449 183.538  1.00  0.00           C
ATOM   2188  CB  GLN A 289     123.711  86.057 182.162  1.00  0.00           C
ATOM   2189  CG  GLN A 289     124.614  84.863 182.046  1.00  0.00           C
ATOM   2190  CD  GLN A 289     125.005  84.583 180.577  1.00  0.00           C
ATOM   2191  OE1 GLN A 289     124.251  84.749 179.595  1.00  0.00           O
ATOM   2192  NE2 GLN A 289     126.205  84.206 180.321  1.00  0.00           N
ATOM   2193  C   GLN A 289     124.223  86.426 184.548  1.00  0.00           C
ATOM   2194  O   GLN A 289     124.299  85.439 185.201  1.00  0.00           O
ATOM   2195  N   LEU A 290     124.972  87.621 184.632  1.00  0.00           N
ATOM   2196  CA  LEU A 290     126.052  87.716 185.642  1.00  0.00           C
ATOM   2197  CB  LEU A 290     126.803  89.030 185.565  1.00  0.00           C
ATOM   2198  CG  LEU A 290     127.736  89.208 184.368  1.00  0.00           C
ATOM   2199  CD1 LEU A 290     128.258  90.675 184.263  1.00  0.00           C
ATOM   2200  CD2 LEU A 290     129.014  88.309 184.392  1.00  0.00           C
ATOM   2201  C   LEU A 290     125.528  87.664 187.084  1.00  0.00           C
ATOM   2202  O   LEU A 290     126.330  87.236 188.000  1.00  0.00           O
ATOM   2203  N   ARG A 291     124.338  88.190 187.320  1.00  0.00           N
ATOM   2204  CA  ARG A 291     123.650  88.017 188.650  1.00  0.00           C
ATOM   2205  CB  ARG A 291     122.432  89.011 188.695  1.00  0.00           C
ATOM   2206  CG  ARG A 291     122.883  90.464 188.840  1.00  0.00           C
ATOM   2207  CD  ARG A 291     121.757  91.511 189.053  1.00  0.00           C
ATOM   2208  NE  ARG A 291     122.266  92.918 188.957  1.00  0.00           N
ATOM   2209  CZ  ARG A 291     123.264  93.470 189.515  1.00  0.00           C
ATOM   2210  NH1 ARG A 291     123.836  92.975 190.583  1.00  0.00           N
ATOM   2211  NH2 ARG A 291     123.755  94.555 189.131  1.00  0.00           N
ATOM   2212  C   ARG A 291     123.312  86.589 189.121  1.00  0.00           C
ATOM   2213  O   ARG A 291     123.568  86.127 190.217  1.00  0.00           O
ATOM   2214  N   ARG A 292     122.758  85.793 188.132  1.00  0.00           N
ATOM   2215  CA  ARG A 292     122.379  84.362 188.355  1.00  0.00           C
ATOM   2216  CB  ARG A 292     121.196  83.888 187.435  1.00  0.00           C
ATOM   2217  CG  ARG A 292     121.444  84.009 185.882  1.00  0.00           C
ATOM   2218  CD  ARG A 292     120.373  83.061 185.161  1.00  0.00           C
ATOM   2219  NE  ARG A 292     120.595  82.940 183.696  1.00  0.00           N
ATOM   2220  CZ  ARG A 292     120.369  83.850 182.757  1.00  0.00           C
ATOM   2221  NH1 ARG A 292     119.811  84.987 183.025  1.00  0.00           N
ATOM   2222  NH2 ARG A 292     120.732  83.623 181.558  1.00  0.00           N
ATOM   2223  C   ARG A 292     123.552  83.459 188.272  1.00  0.00           C
ATOM   2224  O   ARG A 292     123.639  82.583 189.128  1.00  0.00           O
ATOM   2225  N   ASN A 293     124.537  83.623 187.369  1.00  0.00           N
ATOM   2226  CA  ASN A 293     125.678  82.732 187.173  1.00  0.00           C
ATOM   2227  CB  ASN A 293     126.333  83.144 185.872  1.00  0.00           C
ATOM   2228  CG  ASN A 293     125.642  82.694 184.635  1.00  0.00           C
ATOM   2229  OD1 ASN A 293     124.463  82.455 184.642  1.00  0.00           O
ATOM   2230  ND2 ASN A 293     126.327  82.292 183.588  1.00  0.00           N
ATOM   2231  C   ASN A 293     126.702  82.706 188.294  1.00  0.00           C
ATOM   2232  O   ASN A 293     127.126  81.644 188.687  1.00  0.00           O
ATOM   2233  N   GLU A 294     126.993  83.876 188.811  1.00  0.00           N
ATOM   2234  CA  GLU A 294     127.753  84.003 190.032  1.00  0.00           C
ATOM   2235  CB  GLU A 294     127.989  85.519 190.285  1.00  0.00           C
ATOM   2236  CG  GLU A 294     128.677  85.812 191.661  1.00  0.00           C
ATOM   2237  CD  GLU A 294     128.910  87.298 191.904  1.00  0.00           C
ATOM   2238  OE1 GLU A 294     128.234  87.922 192.760  1.00  0.00           O
ATOM   2239  OE2 GLU A 294     129.644  87.969 191.130  1.00  0.00           O
ATOM   2240  C   GLU A 294     127.065  83.287 191.232  1.00  0.00           C
ATOM   2241  O   GLU A 294     127.730  82.408 191.772  1.00  0.00           O
ATOM   2242  N   GLN A 295     125.768  83.509 191.434  1.00  0.00           N
ATOM   2243  CA  GLN A 295     125.032  82.989 192.554  1.00  0.00           C
ATOM   2244  CB  GLN A 295     123.791  83.863 192.779  1.00  0.00           C
ATOM   2245  CG  GLN A 295     124.167  85.340 193.039  1.00  0.00           C
ATOM   2246  CD  GLN A 295     122.884  86.148 193.396  1.00  0.00           C
ATOM   2247  OE1 GLN A 295     121.766  85.787 193.820  1.00  0.00           O
ATOM   2248  NE2 GLN A 295     123.030  87.463 193.148  1.00  0.00           N
ATOM   2249  C   GLN A 295     124.742  81.470 192.355  1.00  0.00           C
ATOM   2250  O   GLN A 295     124.360  80.771 193.318  1.00  0.00           O
ATOM   2251  N   ASN A 296     124.894  80.907 191.093  1.00  0.00           N
ATOM   2252  CA  ASN A 296     124.932  79.492 190.803  1.00  0.00           C
ATOM   2253  CB  ASN A 296     124.162  79.193 189.520  1.00  0.00           C
ATOM   2254  CG  ASN A 296     122.631  79.100 189.682  1.00  0.00           C
ATOM   2255  OD1 ASN A 296     121.993  78.021 189.862  1.00  0.00           O
ATOM   2256  ND2 ASN A 296     122.013  80.238 189.729  1.00  0.00           N
ATOM   2257  C   ASN A 296     126.361  78.883 190.925  1.00  0.00           C
ATOM   2258  O   ASN A 296     126.454  77.651 190.602  1.00  0.00           O
ATOM   2259  N   GLY A 297     127.437  79.618 191.249  1.00  0.00           N
ATOM   2260  CA  GLY A 297     128.768  79.066 191.341  1.00  0.00           C
ATOM   2261  C   GLY A 297     129.328  78.777 189.943  1.00  0.00           C
ATOM   2262  O   GLY A 297     129.917  77.719 189.746  1.00  0.00           O
ATOM   2263  N   ALA A 298     129.133  79.605 188.931  1.00  0.00           N
ATOM   2264  CA  ALA A 298     129.943  79.583 187.742  1.00  0.00           C
ATOM   2265  CB  ALA A 298     129.536  80.729 186.738  1.00  0.00           C
ATOM   2266  C   ALA A 298     131.444  79.670 188.064  1.00  0.00           C
ATOM   2267  O   ALA A 298     131.769  80.382 188.983  1.00  0.00           O
ATOM   2268  N   ALA A 299     132.317  78.875 187.406  1.00  0.00           N
ATOM   2269  CA  ALA A 299     133.776  78.874 187.706  1.00  0.00           C
ATOM   2270  CB  ALA A 299     134.459  77.750 187.001  1.00  0.00           C
ATOM   2271  C   ALA A 299     134.462  80.260 187.448  1.00  0.00           C
ATOM   2272  O   ALA A 299     134.215  80.971 186.465  1.00  0.00           O
ATOM   2273  N   ALA A 300     135.506  80.582 188.231  1.00  0.00           N
ATOM   2274  CA  ALA A 300     136.108  81.922 188.297  1.00  0.00           C
ATOM   2275  CB  ALA A 300     137.311  81.807 189.294  1.00  0.00           C
ATOM   2276  C   ALA A 300     136.753  82.400 186.933  1.00  0.00           C
ATOM   2277  O   ALA A 300     136.836  83.575 186.667  1.00  0.00           O
ATOM   2278  N   HIS A 301     137.232  81.458 186.165  1.00  0.00           N
ATOM   2279  CA  HIS A 301     137.841  81.670 184.854  1.00  0.00           C
ATOM   2280  CB  HIS A 301     139.023  80.752 184.687  1.00  0.00           C
ATOM   2281  CG  HIS A 301     138.558  79.339 184.496  1.00  0.00           C
ATOM   2282  ND1 HIS A 301     138.199  78.422 185.529  1.00  0.00           N
ATOM   2283  CE1 HIS A 301     138.138  77.174 184.922  1.00  0.00           C
ATOM   2284  NE2 HIS A 301     138.478  77.249 183.594  1.00  0.00           N
ATOM   2285  CD2 HIS A 301     138.708  78.602 183.312  1.00  0.00           C
ATOM   2286  C   HIS A 301     136.883  81.594 183.643  1.00  0.00           C
ATOM   2287  O   HIS A 301     137.283  81.725 182.513  1.00  0.00           O
ATOM   2288  N   VAL A 302     135.632  81.319 183.856  1.00  0.00           N
ATOM   2289  CA  VAL A 302     134.559  81.226 182.894  1.00  0.00           C
ATOM   2290  CB  VAL A 302     133.852  79.877 183.077  1.00  0.00           C
ATOM   2291  CG1 VAL A 302     132.655  79.918 182.107  1.00  0.00           C
ATOM   2292  CG2 VAL A 302     134.719  78.767 182.598  1.00  0.00           C
ATOM   2293  C   VAL A 302     133.592  82.395 183.110  1.00  0.00           C
ATOM   2294  O   VAL A 302     133.130  82.988 182.135  1.00  0.00           O
ATOM   2295  N   ILE A 303     133.249  82.780 184.368  1.00  0.00           N
ATOM   2296  CA  ILE A 303     132.648  84.059 184.654  1.00  0.00           C
ATOM   2297  CB  ILE A 303     132.234  84.097 186.194  1.00  0.00           C
ATOM   2298  CG2 ILE A 303     133.547  84.407 187.016  1.00  0.00           C
ATOM   2299  CG1 ILE A 303     131.057  85.091 186.507  1.00  0.00           C
ATOM   2300  CD1 ILE A 303     129.685  84.710 185.979  1.00  0.00           C
ATOM   2301  C   ILE A 303     133.422  85.269 184.078  1.00  0.00           C
ATOM   2302  O   ILE A 303     132.895  86.331 183.741  1.00  0.00           O
ATOM   2303  N   ALA A 304     134.722  85.108 183.947  1.00  0.00           N
ATOM   2304  CA  ALA A 304     135.612  85.908 183.129  1.00  0.00           C
ATOM   2305  CB  ALA A 304     137.067  85.427 183.287  1.00  0.00           C
ATOM   2306  C   ALA A 304     135.225  86.067 181.643  1.00  0.00           C
ATOM   2307  O   ALA A 304     135.576  87.139 181.137  1.00  0.00           O
ATOM   2308  N   GLU A 305     134.409  85.151 181.073  1.00  0.00           N
ATOM   2309  CA  GLU A 305     133.962  85.235 179.676  1.00  0.00           C
ATOM   2310  CB  GLU A 305     133.831  83.786 179.158  1.00  0.00           C
ATOM   2311  CG  GLU A 305     135.159  83.028 179.247  1.00  0.00           C
ATOM   2312  CD  GLU A 305     136.333  83.760 178.511  1.00  0.00           C
ATOM   2313  OE1 GLU A 305     137.074  84.525 179.210  1.00  0.00           O
ATOM   2314  OE2 GLU A 305     136.584  83.554 177.317  1.00  0.00           O
ATOM   2315  C   GLU A 305     132.722  86.042 179.466  1.00  0.00           C
ATOM   2316  O   GLU A 305     132.368  86.506 178.376  1.00  0.00           O
ATOM   2317  N   ASP A 306     132.039  86.310 180.628  1.00  0.00           N
ATOM   2318  CA  ASP A 306     130.777  87.088 180.733  1.00  0.00           C
ATOM   2319  CB  ASP A 306     129.763  86.414 181.679  1.00  0.00           C
ATOM   2320  CG  ASP A 306     129.307  85.035 181.209  1.00  0.00           C
ATOM   2321  OD1 ASP A 306     128.430  84.482 181.908  1.00  0.00           O
ATOM   2322  OD2 ASP A 306     129.698  84.445 180.143  1.00  0.00           O
ATOM   2323  C   ASP A 306     130.994  88.546 181.026  1.00  0.00           C
ATOM   2324  O   ASP A 306     130.269  89.496 180.684  1.00  0.00           O
ATOM   2325  N   VAL A 307     132.175  88.832 181.692  1.00  0.00           N
ATOM   2326  CA  VAL A 307     132.571  90.209 181.944  1.00  0.00           C
ATOM   2327  CB  VAL A 307     133.433  90.372 183.169  1.00  0.00           C
ATOM   2328  CG1 VAL A 307     132.515  90.146 184.452  1.00  0.00           C
ATOM   2329  CG2 VAL A 307     134.545  89.306 183.327  1.00  0.00           C
ATOM   2330  C   VAL A 307     133.304  90.759 180.735  1.00  0.00           C
ATOM   2331  O   VAL A 307     133.265  91.948 180.511  1.00  0.00           O
ATOM   2332  N   LYS A 308     133.877  89.836 179.927  1.00  0.00           N
ATOM   2333  CA  LYS A 308     134.335  90.211 178.595  1.00  0.00           C
ATOM   2334  CB  LYS A 308     135.229  89.040 178.113  1.00  0.00           C
ATOM   2335  CG  LYS A 308     136.685  89.088 178.807  1.00  0.00           C
ATOM   2336  CD  LYS A 308     137.427  87.924 178.142  1.00  0.00           C
ATOM   2337  CE  LYS A 308     138.543  87.541 179.039  1.00  0.00           C
ATOM   2338  NZ  LYS A 308     138.186  86.807 180.251  1.00  0.00           N
ATOM   2339  C   LYS A 308     133.085  90.378 177.715  1.00  0.00           C
ATOM   2340  O   LYS A 308     133.039  91.408 176.995  1.00  0.00           O
ATOM   2341  N   LEU A 309     132.066  89.485 177.711  1.00  0.00           N
ATOM   2342  CA  LEU A 309     130.913  89.733 176.889  1.00  0.00           C
ATOM   2343  CB  LEU A 309     130.094  88.441 176.903  1.00  0.00           C
ATOM   2344  CG  LEU A 309     128.827  88.535 176.028  1.00  0.00           C
ATOM   2345  CD1 LEU A 309     129.143  88.808 174.559  1.00  0.00           C
ATOM   2346  CD2 LEU A 309     128.104  87.171 176.081  1.00  0.00           C
ATOM   2347  C   LEU A 309     130.202  91.078 177.185  1.00  0.00           C
ATOM   2348  O   LEU A 309     129.964  91.843 176.221  1.00  0.00           O
ATOM   2349  N   LEU A 310     129.888  91.428 178.475  1.00  0.00           N
ATOM   2350  CA  LEU A 310     129.412  92.811 178.881  1.00  0.00           C
ATOM   2351  CB  LEU A 310     129.455  92.829 180.425  1.00  0.00           C
ATOM   2352  CG  LEU A 310     128.973  94.102 181.198  1.00  0.00           C
ATOM   2353  CD1 LEU A 310     127.461  94.187 181.225  1.00  0.00           C
ATOM   2354  CD2 LEU A 310     129.519  94.032 182.627  1.00  0.00           C
ATOM   2355  C   LEU A 310     130.210  93.910 178.238  1.00  0.00           C
ATOM   2356  O   LEU A 310     129.634  94.811 177.628  1.00  0.00           O
ATOM   2357  N   GLN A 311     131.543  93.848 178.358  1.00  0.00           N
ATOM   2358  CA  GLN A 311     132.495  94.834 177.846  1.00  0.00           C
ATOM   2359  CB  GLN A 311     133.861  94.405 178.410  1.00  0.00           C
ATOM   2360  CG  GLN A 311     135.012  95.149 177.674  1.00  0.00           C
ATOM   2361  CD  GLN A 311     135.106  96.569 178.110  1.00  0.00           C
ATOM   2362  OE1 GLN A 311     135.542  96.892 179.191  1.00  0.00           O
ATOM   2363  NE2 GLN A 311     134.617  97.531 177.332  1.00  0.00           N
ATOM   2364  C   GLN A 311     132.428  94.949 176.356  1.00  0.00           C
ATOM   2365  O   GLN A 311     132.546  96.010 175.765  1.00  0.00           O
ATOM   2366  N   PHE A 312     132.447  93.817 175.621  1.00  0.00           N
ATOM   2367  CA  PHE A 312     132.291  93.868 174.170  1.00  0.00           C
ATOM   2368  CB  PHE A 312     132.482  92.470 173.652  1.00  0.00           C
ATOM   2369  CG  PHE A 312     132.426  92.335 172.094  1.00  0.00           C
ATOM   2370  CD1 PHE A 312     133.598  92.543 171.294  1.00  0.00           C
ATOM   2371  CE1 PHE A 312     133.486  92.427 169.894  1.00  0.00           C
ATOM   2372  CZ  PHE A 312     132.274  92.225 169.234  1.00  0.00           C
ATOM   2373  CE2 PHE A 312     131.233  91.817 170.017  1.00  0.00           C
ATOM   2374  CD2 PHE A 312     131.260  91.941 171.434  1.00  0.00           C
ATOM   2375  C   PHE A 312     130.925  94.437 173.716  1.00  0.00           C
ATOM   2376  O   PHE A 312     130.936  95.270 172.803  1.00  0.00           O
ATOM   2377  N   HIS A 313     129.801  94.097 174.333  1.00  0.00           N
ATOM   2378  CA  HIS A 313     128.559  94.765 173.958  1.00  0.00           C
ATOM   2379  CB  HIS A 313     127.344  94.035 174.492  1.00  0.00           C
ATOM   2380  CG  HIS A 313     127.060  92.604 174.164  1.00  0.00           C
ATOM   2381  ND1 HIS A 313     126.952  92.022 172.936  1.00  0.00           N
ATOM   2382  CE1 HIS A 313     126.506  90.796 173.118  1.00  0.00           C
ATOM   2383  NE2 HIS A 313     126.287  90.614 174.421  1.00  0.00           N
ATOM   2384  CD2 HIS A 313     126.523  91.749 175.128  1.00  0.00           C
ATOM   2385  C   HIS A 313     128.561  96.286 174.344  1.00  0.00           C
ATOM   2386  O   HIS A 313     128.074  97.115 173.560  1.00  0.00           O
ATOM   2387  N   VAL A 314     129.169  96.587 175.441  1.00  0.00           N
ATOM   2388  CA  VAL A 314     129.366  98.003 175.806  1.00  0.00           C
ATOM   2389  CB  VAL A 314     129.659  98.271 177.395  1.00  0.00           C
ATOM   2390  CG1 VAL A 314     129.929  99.807 177.736  1.00  0.00           C
ATOM   2391  CG2 VAL A 314     128.418  97.882 178.280  1.00  0.00           C
ATOM   2392  C   VAL A 314     130.361  98.750 174.872  1.00  0.00           C
ATOM   2393  O   VAL A 314     130.170  99.929 174.747  1.00  0.00           O
ATOM   2394  N   ALA A 315     131.351  98.108 174.251  1.00  0.00           N
ATOM   2395  CA  ALA A 315     132.092  98.812 173.167  1.00  0.00           C
ATOM   2396  CB  ALA A 315     133.436  98.055 172.909  1.00  0.00           C
ATOM   2397  C   ALA A 315     131.266  99.043 171.921  1.00  0.00           C
ATOM   2398  O   ALA A 315     131.156 100.200 171.464  1.00  0.00           O
ATOM   2399  N   THR A 316     130.516  98.025 171.404  1.00  0.00           N
ATOM   2400  CA  THR A 316     129.915  98.003 170.062  1.00  0.00           C
ATOM   2401  CB  THR A 316     129.553  96.521 169.648  1.00  0.00           C
ATOM   2402  CG2 THR A 316     130.725  95.648 169.426  1.00  0.00           C
ATOM   2403  OG1 THR A 316     128.750  95.935 170.602  1.00  0.00           O
ATOM   2404  C   THR A 316     128.677  98.942 169.962  1.00  0.00           C
ATOM   2405  O   THR A 316     128.291  99.493 168.938  1.00  0.00           O
ATOM   2406  N   MET A 317     127.973  99.065 171.148  1.00  0.00           N
ATOM   2407  CA  MET A 317     127.062 100.104 171.392  1.00  0.00           C
ATOM   2408  CB  MET A 317     126.586 100.010 172.901  1.00  0.00           C
ATOM   2409  CG  MET A 317     125.592 101.169 173.285  1.00  0.00           C
ATOM   2410  SD  MET A 317     125.309 101.544 175.076  1.00  0.00           S
ATOM   2411  CE  MET A 317     125.057 103.383 175.047  1.00  0.00           C
ATOM   2412  C   MET A 317     127.562 101.572 170.974  1.00  0.00           C
ATOM   2413  O   MET A 317     126.810 102.339 170.311  1.00  0.00           O
ATOM   2414  N   VAL A 318     128.878 101.850 171.350  1.00  0.00           N
ATOM   2415  CA  VAL A 318     129.499 103.061 170.977  1.00  0.00           C
ATOM   2416  CB  VAL A 318     130.397 103.542 172.131  1.00  0.00           C
ATOM   2417  CG1 VAL A 318     131.357 104.716 171.590  1.00  0.00           C
ATOM   2418  CG2 VAL A 318     129.531 104.043 173.353  1.00  0.00           C
ATOM   2419  C   VAL A 318     130.148 103.054 169.617  1.00  0.00           C
ATOM   2420  O   VAL A 318     129.806 103.887 168.783  1.00  0.00           O
ATOM   2421  N   ASP A 319     131.160 102.240 169.342  1.00  0.00           N
ATOM   2422  CA  ASP A 319     131.795 101.969 168.043  1.00  0.00           C
ATOM   2423  CB  ASP A 319     133.044 102.865 167.858  1.00  0.00           C
ATOM   2424  CG  ASP A 319     133.921 102.773 166.620  1.00  0.00           C
ATOM   2425  OD1 ASP A 319     135.107 102.808 166.535  1.00  0.00           O
ATOM   2426  OD2 ASP A 319     133.347 102.582 165.577  1.00  0.00           O
ATOM   2427  C   ASP A 319     132.221 100.557 167.817  1.00  0.00           C
ATOM   2428  O   ASP A 319     132.990  99.955 168.563  1.00  0.00           O
ATOM   2429  N   ASN A 320     131.666  99.956 166.719  1.00  0.00           N
ATOM   2430  CA  ASN A 320     131.754  98.532 166.355  1.00  0.00           C
ATOM   2431  CB  ASN A 320     130.632  98.272 165.299  1.00  0.00           C
ATOM   2432  CG  ASN A 320     130.371  96.780 165.131  1.00  0.00           C
ATOM   2433  OD1 ASN A 320     130.425  96.054 166.098  1.00  0.00           O
ATOM   2434  ND2 ASN A 320     130.012  96.345 163.934  1.00  0.00           N
ATOM   2435  C   ASN A 320     133.162  98.156 165.758  1.00  0.00           C
ATOM   2436  O   ASN A 320     133.311  97.000 165.411  1.00  0.00           O
ATOM   2437  N   GLU A 321     134.005  99.186 165.502  1.00  0.00           N
ATOM   2438  CA  GLU A 321     135.235  98.958 164.636  1.00  0.00           C
ATOM   2439  CB  GLU A 321     135.353 100.136 163.553  1.00  0.00           C
ATOM   2440  CG  GLU A 321     134.150 100.306 162.622  1.00  0.00           C
ATOM   2441  CD  GLU A 321     133.690  99.094 161.799  1.00  0.00           C
ATOM   2442  OE1 GLU A 321     132.485  99.144 161.390  1.00  0.00           O
ATOM   2443  OE2 GLU A 321     134.514  98.173 161.603  1.00  0.00           O
ATOM   2444  C   GLU A 321     136.491  98.659 165.453  1.00  0.00           C
ATOM   2445  O   GLU A 321     137.597  99.137 165.252  1.00  0.00           O
ATOM   2446  N   LEU A 322     136.321  97.883 166.530  1.00  0.00           N
ATOM   2447  CA  LEU A 322     137.457  97.308 167.330  1.00  0.00           C
ATOM   2448  CB  LEU A 322     137.005  96.069 168.116  1.00  0.00           C
ATOM   2449  CG  LEU A 322     135.652  96.124 168.842  1.00  0.00           C
ATOM   2450  CD1 LEU A 322     135.633  94.977 169.901  1.00  0.00           C
ATOM   2451  CD2 LEU A 322     135.331  97.523 169.473  1.00  0.00           C
ATOM   2452  C   LEU A 322     138.767  96.928 166.605  1.00  0.00           C
ATOM   2453  O   LEU A 322     138.715  96.092 165.679  1.00  0.00           O
ATOM   2454  N   PRO A 323     139.964  97.351 167.041  1.00  0.00           N
ATOM   2455  CD  PRO A 323     140.166  98.323 168.074  1.00  0.00           C
ATOM   2456  CG  PRO A 323     141.521  99.031 167.852  1.00  0.00           C
ATOM   2457  CB  PRO A 323     142.259  97.981 167.101  1.00  0.00           C
ATOM   2458  CA  PRO A 323     141.214  97.035 166.416  1.00  0.00           C
ATOM   2459  C   PRO A 323     141.511  95.621 166.684  1.00  0.00           C
ATOM   2460  O   PRO A 323     141.621  95.207 167.867  1.00  0.00           O
ATOM   2461  N   GLY A 324     141.821  94.836 165.692  1.00  0.00           N
ATOM   2462  CA  GLY A 324     142.357  93.456 165.960  1.00  0.00           C
ATOM   2463  C   GLY A 324     141.341  92.512 166.574  1.00  0.00           C
ATOM   2464  O   GLY A 324     141.835  91.584 167.190  1.00  0.00           O
ATOM   2465  N   LEU A 325     140.068  92.852 166.569  1.00  0.00           N
ATOM   2466  CA  LEU A 325     138.968  92.259 167.237  1.00  0.00           C
ATOM   2467  CB  LEU A 325     138.695  92.907 168.586  1.00  0.00           C
ATOM   2468  CG  LEU A 325     139.719  92.712 169.681  1.00  0.00           C
ATOM   2469  CD1 LEU A 325     139.185  93.533 170.841  1.00  0.00           C
ATOM   2470  CD2 LEU A 325     139.732  91.235 170.100  1.00  0.00           C
ATOM   2471  C   LEU A 325     137.797  92.267 166.303  1.00  0.00           C
ATOM   2472  O   LEU A 325     137.770  93.050 165.390  1.00  0.00           O
ATOM   2473  N   PRO A 326     136.776  91.345 166.444  1.00  0.00           N
ATOM   2474  CD  PRO A 326     136.786  90.308 167.467  1.00  0.00           C
ATOM   2475  CG  PRO A 326     135.455  89.475 167.400  1.00  0.00           C
ATOM   2476  CB  PRO A 326     135.047  89.713 165.923  1.00  0.00           C
ATOM   2477  CA  PRO A 326     135.658  91.151 165.571  1.00  0.00           C
ATOM   2478  C   PRO A 326     134.455  92.198 165.684  1.00  0.00           C
ATOM   2479  O   PRO A 326     134.315  92.897 166.626  1.00  0.00           O
ATOM   2480  N   ARG A 327     133.726  92.328 164.613  1.00  0.00           N
ATOM   2481  CA  ARG A 327     132.516  93.115 164.520  1.00  0.00           C
ATOM   2482  CB  ARG A 327     132.155  93.594 163.114  1.00  0.00           C
ATOM   2483  CG  ARG A 327     132.991  94.624 162.353  1.00  0.00           C
ATOM   2484  CD  ARG A 327     132.333  95.015 161.006  1.00  0.00           C
ATOM   2485  NE  ARG A 327     132.867  96.163 160.308  1.00  0.00           N
ATOM   2486  CZ  ARG A 327     132.618  96.491 159.107  1.00  0.00           C
ATOM   2487  NH1 ARG A 327     132.928  97.682 158.803  1.00  0.00           N
ATOM   2488  NH2 ARG A 327     131.999  95.766 158.254  1.00  0.00           N
ATOM   2489  C   ARG A 327     131.356  92.363 165.215  1.00  0.00           C
ATOM   2490  O   ARG A 327     131.206  91.110 165.088  1.00  0.00           O
ATOM   2491  N   ALA A 328     130.470  93.102 165.807  1.00  0.00           N
ATOM   2492  CA  ALA A 328     129.083  92.645 166.070  1.00  0.00           C
ATOM   2493  CB  ALA A 328     128.417  93.572 167.120  1.00  0.00           C
ATOM   2494  C   ALA A 328     128.216  92.746 164.749  1.00  0.00           C
ATOM   2495  O   ALA A 328     128.583  93.579 163.851  1.00  0.00           O
ATOM   2496  N   MET A 329     127.237  91.868 164.561  1.00  0.00           N
ATOM   2497  CA  MET A 329     126.515  91.674 163.343  1.00  0.00           C
ATOM   2498  CB  MET A 329     126.895  90.323 162.733  1.00  0.00           C
ATOM   2499  CG  MET A 329     128.411  90.023 162.495  1.00  0.00           C
ATOM   2500  SD  MET A 329     129.436  91.318 161.787  1.00  0.00           S
ATOM   2501  CE  MET A 329     128.589  91.593 160.263  1.00  0.00           C
ATOM   2502  C   MET A 329     125.026  91.621 163.587  1.00  0.00           C
ATOM   2503  O   MET A 329     124.519  91.044 164.565  1.00  0.00           O
ATOM   2504  N   GLN A 330     124.204  92.099 162.632  1.00  0.00           N
ATOM   2505  CA  GLN A 330     122.757  92.026 162.483  1.00  0.00           C
ATOM   2506  CB  GLN A 330     122.102  93.388 162.262  1.00  0.00           C
ATOM   2507  CG  GLN A 330     122.737  94.493 163.116  1.00  0.00           C
ATOM   2508  CD  GLN A 330     122.571  94.254 164.615  1.00  0.00           C
ATOM   2509  OE1 GLN A 330     123.442  93.839 165.329  1.00  0.00           O
ATOM   2510  NE2 GLN A 330     121.376  94.466 165.097  1.00  0.00           N
ATOM   2511  C   GLN A 330     122.398  90.998 161.455  1.00  0.00           C
ATOM   2512  O   GLN A 330     123.238  90.374 160.782  1.00  0.00           O
ATOM   2513  N   LYS A 331     121.061  90.872 161.332  1.00  0.00           N
ATOM   2514  CA  LYS A 331     120.337  89.947 160.392  1.00  0.00           C
ATOM   2515  CB  LYS A 331     118.838  90.207 160.502  1.00  0.00           C
ATOM   2516  CG  LYS A 331     118.258  89.836 161.910  1.00  0.00           C
ATOM   2517  CD  LYS A 331     116.731  89.887 161.934  1.00  0.00           C
ATOM   2518  CE  LYS A 331     116.261  89.384 163.342  1.00  0.00           C
ATOM   2519  NZ  LYS A 331     114.782  89.188 163.407  1.00  0.00           N
ATOM   2520  C   LYS A 331     120.853  89.987 158.942  1.00  0.00           C
ATOM   2521  O   LYS A 331     121.106  91.146 158.490  1.00  0.00           O
ATOM   2522  N   SER A 332     120.934  88.896 158.246  1.00  0.00           N
ATOM   2523  CA  SER A 332     121.422  88.831 156.852  1.00  0.00           C
ATOM   2524  CB  SER A 332     120.467  89.411 155.853  1.00  0.00           C
ATOM   2525  OG  SER A 332     119.519  88.478 155.548  1.00  0.00           O
ATOM   2526  C   SER A 332     122.926  89.219 156.639  1.00  0.00           C
ATOM   2527  O   SER A 332     123.288  89.571 155.500  1.00  0.00           O
ATOM   2528  N   GLY A 333     123.764  89.256 157.678  1.00  0.00           N
ATOM   2529  CA  GLY A 333     125.155  89.707 157.524  1.00  0.00           C
ATOM   2530  C   GLY A 333     125.366  91.209 157.350  1.00  0.00           C
ATOM   2531  O   GLY A 333     126.342  91.639 156.723  1.00  0.00           O
ATOM   2532  N   ARG A 334     124.470  92.078 157.936  1.00  0.00           N
ATOM   2533  CA  ARG A 334     124.699  93.524 158.000  1.00  0.00           C
ATOM   2534  CB  ARG A 334     123.321  94.216 157.824  1.00  0.00           C
ATOM   2535  CG  ARG A 334     123.421  95.780 157.766  1.00  0.00           C
ATOM   2536  CD  ARG A 334     121.949  96.318 157.910  1.00  0.00           C
ATOM   2537  NE  ARG A 334     121.046  95.824 158.997  1.00  0.00           N
ATOM   2538  CZ  ARG A 334     121.043  96.482 160.128  1.00  0.00           C
ATOM   2539  NH1 ARG A 334     121.937  97.320 160.500  1.00  0.00           N
ATOM   2540  NH2 ARG A 334     120.147  96.363 161.002  1.00  0.00           N
ATOM   2541  C   ARG A 334     125.525  93.947 159.284  1.00  0.00           C
ATOM   2542  O   ARG A 334     125.164  93.403 160.381  1.00  0.00           O
ATOM   2543  N   PRO A 335     126.584  94.813 159.236  1.00  0.00           N
ATOM   2544  CD  PRO A 335     127.331  95.194 158.110  1.00  0.00           C
ATOM   2545  CG  PRO A 335     128.757  95.420 158.594  1.00  0.00           C
ATOM   2546  CB  PRO A 335     128.374  96.075 159.935  1.00  0.00           C
ATOM   2547  CA  PRO A 335     127.188  95.219 160.441  1.00  0.00           C
ATOM   2548  C   PRO A 335     126.190  95.963 161.392  1.00  0.00           C
ATOM   2549  O   PRO A 335     125.087  96.359 160.957  1.00  0.00           O
ATOM   2550  N   LEU A 336     126.490  95.939 162.681  1.00  0.00           N
ATOM   2551  CA  LEU A 336     125.763  96.705 163.664  1.00  0.00           C
ATOM   2552  CB  LEU A 336     126.445  96.241 165.037  1.00  0.00           C
ATOM   2553  CG  LEU A 336     125.730  96.925 166.261  1.00  0.00           C
ATOM   2554  CD1 LEU A 336     124.436  96.305 166.722  1.00  0.00           C
ATOM   2555  CD2 LEU A 336     126.638  97.012 167.499  1.00  0.00           C
ATOM   2556  C   LEU A 336     126.018  98.225 163.433  1.00  0.00           C
ATOM   2557  O   LEU A 336     127.096  98.670 163.242  1.00  0.00           O
ATOM   2558  N   LYS A 337     125.003  99.098 163.427  1.00  0.00           N
ATOM   2559  CA  LYS A 337     125.021 100.617 163.409  1.00  0.00           C
ATOM   2560  CB  LYS A 337     123.767 101.111 162.793  1.00  0.00           C
ATOM   2561  CG  LYS A 337     124.001 102.625 162.741  1.00  0.00           C
ATOM   2562  CD  LYS A 337     122.904 103.432 162.147  1.00  0.00           C
ATOM   2563  CE  LYS A 337     122.876 103.319 160.629  1.00  0.00           C
ATOM   2564  NZ  LYS A 337     122.147 104.471 159.989  1.00  0.00           N
ATOM   2565  C   LYS A 337     125.195 100.969 164.949  1.00  0.00           C
ATOM   2566  O   LYS A 337     124.335 100.729 165.794  1.00  0.00           O
ATOM   2567  N   SER A 338     126.395 101.495 165.201  1.00  0.00           N
ATOM   2568  CA  SER A 338     126.791 102.060 166.490  1.00  0.00           C
ATOM   2569  CB  SER A 338     128.321 101.826 166.605  1.00  0.00           C
ATOM   2570  OG  SER A 338     128.881 102.538 165.527  1.00  0.00           O
ATOM   2571  C   SER A 338     126.494 103.524 166.625  1.00  0.00           C
ATOM   2572  O   SER A 338     126.253 104.122 165.580  1.00  0.00           O
ATOM   2573  N   LEU A 339     126.467 104.070 167.860  1.00  0.00           N
ATOM   2574  CA  LEU A 339     126.350 105.496 168.132  1.00  0.00           C
ATOM   2575  CB  LEU A 339     126.538 105.741 169.598  1.00  0.00           C
ATOM   2576  CG  LEU A 339     125.292 105.550 170.492  1.00  0.00           C
ATOM   2577  CD1 LEU A 339     125.722 105.210 171.936  1.00  0.00           C
ATOM   2578  CD2 LEU A 339     124.234 106.627 170.507  1.00  0.00           C
ATOM   2579  C   LEU A 339     127.392 106.323 167.273  1.00  0.00           C
ATOM   2580  O   LEU A 339     126.960 107.376 166.776  1.00  0.00           O
ATOM   2581  N   LYS A 340     128.668 105.797 167.056  1.00  0.00           N
ATOM   2582  CA  LYS A 340     129.645 106.399 166.115  1.00  0.00           C
ATOM   2583  CB  LYS A 340     131.034 105.763 166.244  1.00  0.00           C
ATOM   2584  CG  LYS A 340     132.131 106.879 165.927  1.00  0.00           C
ATOM   2585  CD  LYS A 340     133.522 106.325 165.723  1.00  0.00           C
ATOM   2586  CE  LYS A 340     134.422 107.374 165.036  1.00  0.00           C
ATOM   2587  NZ  LYS A 340     135.826 106.989 165.001  1.00  0.00           N
ATOM   2588  C   LYS A 340     129.120 106.478 164.663  1.00  0.00           C
ATOM   2589  O   LYS A 340     129.131 107.534 164.035  1.00  0.00           O
ATOM   2590  N   GLN A 341     128.637 105.347 164.171  1.00  0.00           N
ATOM   2591  CA  GLN A 341     128.065 105.181 162.809  1.00  0.00           C
ATOM   2592  CB  GLN A 341     127.861 103.748 162.455  1.00  0.00           C
ATOM   2593  CG  GLN A 341     127.987 103.366 160.937  1.00  0.00           C
ATOM   2594  CD  GLN A 341     127.561 101.972 160.627  1.00  0.00           C
ATOM   2595  OE1 GLN A 341     128.336 101.067 160.890  1.00  0.00           O
ATOM   2596  NE2 GLN A 341     126.461 101.818 159.912  1.00  0.00           N
ATOM   2597  C   GLN A 341     126.744 105.972 162.582  1.00  0.00           C
ATOM   2598  O   GLN A 341     126.286 106.161 161.429  1.00  0.00           O
ATOM   2599  N   ARG A 342     126.091 106.431 163.694  1.00  0.00           N
ATOM   2600  CA  ARG A 342     125.034 107.432 163.690  1.00  0.00           C
ATOM   2601  CB  ARG A 342     124.140 107.251 164.914  1.00  0.00           C
ATOM   2602  CG  ARG A 342     123.291 105.974 165.032  1.00  0.00           C
ATOM   2603  CD  ARG A 342     122.880 105.804 166.493  1.00  0.00           C
ATOM   2604  NE  ARG A 342     121.577 105.106 166.625  1.00  0.00           N
ATOM   2605  CZ  ARG A 342     120.465 105.627 167.062  1.00  0.00           C
ATOM   2606  NH1 ARG A 342     120.293 106.832 167.394  1.00  0.00           N
ATOM   2607  NH2 ARG A 342     119.352 104.938 167.201  1.00  0.00           N
ATOM   2608  C   ARG A 342     125.502 108.828 163.446  1.00  0.00           C
ATOM   2609  O   ARG A 342     125.008 109.421 162.495  1.00  0.00           O
ATOM   2610  N   LEU A 343     126.505 109.319 164.202  1.00  0.00           N
ATOM   2611  CA  LEU A 343     127.146 110.668 164.057  1.00  0.00           C
ATOM   2612  CB  LEU A 343     127.874 110.750 165.375  1.00  0.00           C
ATOM   2613  CG  LEU A 343     127.024 111.246 166.556  1.00  0.00           C
ATOM   2614  CD1 LEU A 343     125.910 110.372 167.004  1.00  0.00           C
ATOM   2615  CD2 LEU A 343     127.951 111.558 167.761  1.00  0.00           C
ATOM   2616  C   LEU A 343     128.034 110.831 162.775  1.00  0.00           C
ATOM   2617  O   LEU A 343     127.967 111.903 162.182  1.00  0.00           O
ATOM   2618  N   LYS A 344     128.916 109.839 162.470  1.00  0.00           N
ATOM   2619  CA  LYS A 344     130.092 110.079 161.622  1.00  0.00           C
ATOM   2620  CB  LYS A 344     131.201 109.101 162.005  1.00  0.00           C
ATOM   2621  CG  LYS A 344     131.036 107.724 161.378  1.00  0.00           C
ATOM   2622  CD  LYS A 344     132.165 106.724 161.707  1.00  0.00           C
ATOM   2623  CE  LYS A 344     131.868 105.419 161.050  1.00  0.00           C
ATOM   2624  NZ  LYS A 344     132.824 104.306 161.249  1.00  0.00           N
ATOM   2625  C   LYS A 344     129.708 109.891 160.089  1.00  0.00           C
ATOM   2626  O   LYS A 344     128.792 109.129 159.782  1.00  0.00           O
ATOM   2627  N   GLY A 345     130.443 110.568 159.224  1.00  0.00           N
ATOM   2628  CA  GLY A 345     130.464 110.216 157.784  1.00  0.00           C
ATOM   2629  C   GLY A 345     129.230 110.837 157.014  1.00  0.00           C
ATOM   2630  O   GLY A 345     128.352 111.449 157.616  1.00  0.00           O
ATOM   2631  N   LYS A 346     129.201 110.547 155.751  1.00  0.00           N
ATOM   2632  CA  LYS A 346     127.990 110.955 155.005  1.00  0.00           C
ATOM   2633  CB  LYS A 346     128.216 110.936 153.481  1.00  0.00           C
ATOM   2634  CG  LYS A 346     127.359 111.878 152.649  1.00  0.00           C
ATOM   2635  CD  LYS A 346     127.459 111.706 151.075  1.00  0.00           C
ATOM   2636  CE  LYS A 346     126.390 112.600 150.464  1.00  0.00           C
ATOM   2637  NZ  LYS A 346     126.804 113.998 150.358  1.00  0.00           N
ATOM   2638  C   LYS A 346     126.672 110.273 155.499  1.00  0.00           C
ATOM   2639  O   LYS A 346     126.709 109.104 155.951  1.00  0.00           O
ATOM   2640  N   GLU A 347     125.523 111.037 155.422  1.00  0.00           N
ATOM   2641  CA  GLU A 347     124.184 110.653 155.888  1.00  0.00           C
ATOM   2642  CB  GLU A 347     123.598 109.340 155.178  1.00  0.00           C
ATOM   2643  CG  GLU A 347     123.422 109.380 153.680  1.00  0.00           C
ATOM   2644  CD  GLU A 347     122.372 110.463 153.290  1.00  0.00           C
ATOM   2645  OE1 GLU A 347     122.832 111.435 152.613  1.00  0.00           O
ATOM   2646  OE2 GLU A 347     121.195 110.162 153.512  1.00  0.00           O
ATOM   2647  C   GLU A 347     124.023 110.492 157.433  1.00  0.00           C
ATOM   2648  O   GLU A 347     122.917 110.775 157.890  1.00  0.00           O
ATOM   2649  N   GLY A 348     125.063 110.180 158.090  1.00  0.00           N
ATOM   2650  CA  GLY A 348     125.172 110.329 159.548  1.00  0.00           C
ATOM   2651  C   GLY A 348     125.086 111.803 159.999  1.00  0.00           C
ATOM   2652  O   GLY A 348     125.185 112.768 159.215  1.00  0.00           O
ATOM   2653  N   ARG A 349     124.745 111.949 161.296  1.00  0.00           N
ATOM   2654  CA  ARG A 349     123.913 113.046 161.799  1.00  0.00           C
ATOM   2655  CB  ARG A 349     123.914 112.969 163.360  1.00  0.00           C
ATOM   2656  CG  ARG A 349     122.827 113.799 164.128  1.00  0.00           C
ATOM   2657  CD  ARG A 349     121.422 113.360 163.751  1.00  0.00           C
ATOM   2658  NE  ARG A 349     121.292 111.989 164.214  1.00  0.00           N
ATOM   2659  CZ  ARG A 349     120.981 110.895 163.465  1.00  0.00           C
ATOM   2660  NH1 ARG A 349     120.672 110.919 162.220  1.00  0.00           N
ATOM   2661  NH2 ARG A 349     121.044 109.701 163.993  1.00  0.00           N
ATOM   2662  C   ARG A 349     124.414 114.409 161.337  1.00  0.00           C
ATOM   2663  O   ARG A 349     123.612 115.242 161.031  1.00  0.00           O
ATOM   2664  N   VAL A 350     125.707 114.626 161.210  1.00  0.00           N
ATOM   2665  CA  VAL A 350     126.237 116.030 161.120  1.00  0.00           C
ATOM   2666  CB  VAL A 350     127.648 116.212 161.590  1.00  0.00           C
ATOM   2667  CG1 VAL A 350     128.242 117.593 161.327  1.00  0.00           C
ATOM   2668  CG2 VAL A 350     127.695 115.968 163.184  1.00  0.00           C
ATOM   2669  C   VAL A 350     126.046 116.448 159.649  1.00  0.00           C
ATOM   2670  O   VAL A 350     125.162 117.285 159.345  1.00  0.00           O
ATOM   2671  N   ARG A 351     126.681 115.764 158.724  1.00  0.00           N
ATOM   2672  CA  ARG A 351     126.484 116.045 157.345  1.00  0.00           C
ATOM   2673  CB  ARG A 351     127.503 115.179 156.545  1.00  0.00           C
ATOM   2674  CG  ARG A 351     129.045 115.210 156.980  1.00  0.00           C
ATOM   2675  CD  ARG A 351     129.942 114.581 155.859  1.00  0.00           C
ATOM   2676  NE  ARG A 351     129.809 115.402 154.672  1.00  0.00           N
ATOM   2677  CZ  ARG A 351     130.405 115.164 153.557  1.00  0.00           C
ATOM   2678  NH1 ARG A 351     131.115 114.145 153.232  1.00  0.00           N
ATOM   2679  NH2 ARG A 351     130.244 116.018 152.572  1.00  0.00           N
ATOM   2680  C   ARG A 351     125.072 115.725 156.779  1.00  0.00           C
ATOM   2681  O   ARG A 351     124.546 116.525 155.970  1.00  0.00           O
ATOM   2682  N   GLY A 352     124.386 114.749 157.282  1.00  0.00           N
ATOM   2683  CA  GLY A 352     123.064 114.397 156.852  1.00  0.00           C
ATOM   2684  C   GLY A 352     121.946 115.257 157.504  1.00  0.00           C
ATOM   2685  O   GLY A 352     120.878 115.412 156.909  1.00  0.00           O
ATOM   2686  N   ASN A 353     122.131 115.844 158.698  1.00  0.00           N
ATOM   2687  CA  ASN A 353     120.906 116.284 159.532  1.00  0.00           C
ATOM   2688  CB  ASN A 353     120.388 115.192 160.509  1.00  0.00           C
ATOM   2689  CG  ASN A 353     119.844 113.905 159.837  1.00  0.00           C
ATOM   2690  OD1 ASN A 353     120.376 112.831 160.146  1.00  0.00           O
ATOM   2691  ND2 ASN A 353     118.915 114.043 158.972  1.00  0.00           N
ATOM   2692  C   ASN A 353     121.083 117.605 160.245  1.00  0.00           C
ATOM   2693  O   ASN A 353     120.152 118.006 160.979  1.00  0.00           O
ATOM   2694  N   LEU A 354     122.188 118.337 160.050  1.00  0.00           N
ATOM   2695  CA  LEU A 354     122.523 119.624 160.683  1.00  0.00           C
ATOM   2696  CB  LEU A 354     123.385 119.415 161.988  1.00  0.00           C
ATOM   2697  CG  LEU A 354     122.678 118.757 163.170  1.00  0.00           C
ATOM   2698  CD1 LEU A 354     123.452 117.903 164.127  1.00  0.00           C
ATOM   2699  CD2 LEU A 354     121.652 119.806 163.759  1.00  0.00           C
ATOM   2700  C   LEU A 354     123.323 120.606 159.738  1.00  0.00           C
ATOM   2701  O   LEU A 354     123.001 121.756 159.567  1.00  0.00           O
ATOM   2702  N   MET A 355     124.410 120.167 159.135  1.00  0.00           N
ATOM   2703  CA  MET A 355     125.284 120.910 158.178  1.00  0.00           C
ATOM   2704  CB  MET A 355     126.684 120.300 158.025  1.00  0.00           C
ATOM   2705  CG  MET A 355     127.653 120.598 159.239  1.00  0.00           C
ATOM   2706  SD  MET A 355     127.938 122.325 159.528  1.00  0.00           S
ATOM   2707  CE  MET A 355     126.936 122.521 161.045  1.00  0.00           C
ATOM   2708  C   MET A 355     124.619 121.069 156.804  1.00  0.00           C
ATOM   2709  O   MET A 355     124.598 122.146 156.209  1.00  0.00           O
ATOM   2710  N   GLY A 356     123.994 120.008 156.300  1.00  0.00           N
ATOM   2711  CA  GLY A 356     123.009 120.145 155.183  1.00  0.00           C
ATOM   2712  C   GLY A 356     121.784 119.156 155.372  1.00  0.00           C
ATOM   2713  O   GLY A 356     122.053 118.177 156.009  1.00  0.00           O
ATOM   2714  N   LYS A 357     120.645 119.410 154.805  1.00  0.00           N
ATOM   2715  CA  LYS A 357     119.347 118.664 155.208  1.00  0.00           C
ATOM   2716  CB  LYS A 357     118.724 119.515 156.327  1.00  0.00           C
ATOM   2717  CG  LYS A 357     119.382 119.758 157.651  1.00  0.00           C
ATOM   2718  CD  LYS A 357     118.591 120.625 158.620  1.00  0.00           C
ATOM   2719  CE  LYS A 357     119.252 120.760 159.983  1.00  0.00           C
ATOM   2720  NZ  LYS A 357     118.519 121.484 160.985  1.00  0.00           N
ATOM   2721  C   LYS A 357     118.281 118.627 154.049  1.00  0.00           C
ATOM   2722  O   LYS A 357     118.353 119.476 153.181  1.00  0.00           O
ATOM   2723  N   ARG A 358     117.282 117.800 154.154  1.00  0.00           N
ATOM   2724  CA  ARG A 358     116.001 117.914 153.382  1.00  0.00           C
ATOM   2725  CB  ARG A 358     115.340 116.533 153.382  1.00  0.00           C
ATOM   2726  CG  ARG A 358     116.290 115.437 152.718  1.00  0.00           C
ATOM   2727  CD  ARG A 358     115.528 114.163 152.229  1.00  0.00           C
ATOM   2728  NE  ARG A 358     116.428 113.321 151.398  1.00  0.00           N
ATOM   2729  CZ  ARG A 358     116.940 113.616 150.243  1.00  0.00           C
ATOM   2730  NH1 ARG A 358     116.705 114.767 149.701  1.00  0.00           N
ATOM   2731  NH2 ARG A 358     117.797 112.925 149.576  1.00  0.00           N
ATOM   2732  C   ARG A 358     115.054 118.987 153.877  1.00  0.00           C
ATOM   2733  O   ARG A 358     114.613 118.955 155.035  1.00  0.00           O
ATOM   2734  N   VAL A 359     114.618 119.854 152.889  1.00  0.00           N
ATOM   2735  CA  VAL A 359     113.843 121.096 153.206  1.00  0.00           C
ATOM   2736  CB  VAL A 359     114.579 122.447 152.875  1.00  0.00           C
ATOM   2737  CG1 VAL A 359     116.040 122.387 153.243  1.00  0.00           C
ATOM   2738  CG2 VAL A 359     114.664 122.958 151.445  1.00  0.00           C
ATOM   2739  C   VAL A 359     112.438 121.202 152.625  1.00  0.00           C
ATOM   2740  O   VAL A 359     112.077 120.548 151.662  1.00  0.00           O
ATOM   2741  N   ASP A 360     111.714 122.197 153.127  1.00  0.00           N
ATOM   2742  CA  ASP A 360     110.443 122.674 152.567  1.00  0.00           C
ATOM   2743  CB  ASP A 360     109.390 122.914 153.657  1.00  0.00           C
ATOM   2744  CG  ASP A 360     108.764 121.725 154.360  1.00  0.00           C
ATOM   2745  OD1 ASP A 360     108.696 120.661 153.787  1.00  0.00           O
ATOM   2746  OD2 ASP A 360     108.335 121.875 155.539  1.00  0.00           O
ATOM   2747  C   ASP A 360     110.627 124.008 151.770  1.00  0.00           C
ATOM   2748  O   ASP A 360     111.566 124.744 151.926  1.00  0.00           O
ATOM   2749  N   PHE A 361     109.634 124.282 150.939  1.00  0.00           N
ATOM   2750  CA  PHE A 361     109.474 125.511 150.079  1.00  0.00           C
ATOM   2751  CB  PHE A 361     109.377 126.772 150.911  1.00  0.00           C
ATOM   2752  CG  PHE A 361     108.385 126.727 152.086  1.00  0.00           C
ATOM   2753  CD1 PHE A 361     107.054 126.410 151.688  1.00  0.00           C
ATOM   2754  CE1 PHE A 361     106.175 126.056 152.667  1.00  0.00           C
ATOM   2755  CZ  PHE A 361     106.578 125.990 154.060  1.00  0.00           C
ATOM   2756  CE2 PHE A 361     107.911 126.347 154.417  1.00  0.00           C
ATOM   2757  CD2 PHE A 361     108.818 126.706 153.421  1.00  0.00           C
ATOM   2758  C   PHE A 361     110.570 125.492 149.017  1.00  0.00           C
ATOM   2759  O   PHE A 361     111.394 126.373 149.038  1.00  0.00           O
ATOM   2760  N   SER A 362     110.644 124.361 148.230  1.00  0.00           N
ATOM   2761  CA  SER A 362     111.788 123.984 147.406  1.00  0.00           C
ATOM   2762  CB  SER A 362     112.938 123.380 148.218  1.00  0.00           C
ATOM   2763  OG  SER A 362     114.020 123.383 147.275  1.00  0.00           O
ATOM   2764  C   SER A 362     111.207 122.959 146.436  1.00  0.00           C
ATOM   2765  O   SER A 362     110.265 122.243 146.731  1.00  0.00           O
ATOM   2766  N   ALA A 363     111.886 122.976 145.268  1.00  0.00           N
ATOM   2767  CA  ALA A 363     111.418 122.218 144.056  1.00  0.00           C
ATOM   2768  CB  ALA A 363     110.300 122.936 143.392  1.00  0.00           C
ATOM   2769  C   ALA A 363     112.585 121.967 143.095  1.00  0.00           C
ATOM   2770  O   ALA A 363     113.682 122.545 143.236  1.00  0.00           O
ATOM   2771  N   ARG A 364     112.443 121.076 142.103  1.00  0.00           N
ATOM   2772  CA  ARG A 364     113.503 120.732 141.077  1.00  0.00           C
ATOM   2773  CB  ARG A 364     114.384 119.713 141.775  1.00  0.00           C
ATOM   2774  CG  ARG A 364     115.516 119.161 140.903  1.00  0.00           C
ATOM   2775  CD  ARG A 364     116.401 118.168 141.688  1.00  0.00           C
ATOM   2776  NE  ARG A 364     117.499 117.565 140.916  1.00  0.00           N
ATOM   2777  CZ  ARG A 364     118.760 117.768 140.903  1.00  0.00           C
ATOM   2778  NH1 ARG A 364     119.357 118.607 141.662  1.00  0.00           N
ATOM   2779  NH2 ARG A 364     119.625 117.059 140.256  1.00  0.00           N
ATOM   2780  C   ARG A 364     112.971 120.114 139.748  1.00  0.00           C
ATOM   2781  O   ARG A 364     112.036 119.292 139.738  1.00  0.00           O
ATOM   2782  N   THR A 365     113.532 120.617 138.570  1.00  0.00           N
ATOM   2783  CA  THR A 365     113.205 120.149 137.195  1.00  0.00           C
ATOM   2784  CB  THR A 365     111.882 120.665 136.762  1.00  0.00           C
ATOM   2785  CG2 THR A 365     111.719 122.089 136.359  1.00  0.00           C
ATOM   2786  OG1 THR A 365     111.492 119.967 135.608  1.00  0.00           O
ATOM   2787  C   THR A 365     114.326 120.341 136.131  1.00  0.00           C
ATOM   2788  O   THR A 365     115.246 121.143 136.302  1.00  0.00           O
ATOM   2789  N   VAL A 366     114.295 119.565 135.047  1.00  0.00           N
ATOM   2790  CA  VAL A 366     115.238 119.705 133.954  1.00  0.00           C
ATOM   2791  CB  VAL A 366     115.068 118.634 132.803  1.00  0.00           C
ATOM   2792  CG1 VAL A 366     116.101 118.656 131.638  1.00  0.00           C
ATOM   2793  CG2 VAL A 366     115.019 117.187 133.335  1.00  0.00           C
ATOM   2794  C   VAL A 366     115.135 121.198 133.371  1.00  0.00           C
ATOM   2795  O   VAL A 366     114.107 121.830 133.424  1.00  0.00           O
ATOM   2796  N   ILE A 367     116.223 121.808 132.926  1.00  0.00           N
ATOM   2797  CA  ILE A 367     116.307 123.205 132.497  1.00  0.00           C
ATOM   2798  CB  ILE A 367     117.452 124.001 133.249  1.00  0.00           C
ATOM   2799  CG2 ILE A 367     117.371 123.677 134.738  1.00  0.00           C
ATOM   2800  CG1 ILE A 367     118.835 123.853 132.598  1.00  0.00           C
ATOM   2801  CD1 ILE A 367     119.953 124.850 133.214  1.00  0.00           C
ATOM   2802  C   ILE A 367     116.368 123.361 130.974  1.00  0.00           C
ATOM   2803  O   ILE A 367     116.993 122.605 130.243  1.00  0.00           O
ATOM   2804  N   THR A 368     115.733 124.411 130.437  1.00  0.00           N
ATOM   2805  CA  THR A 368     115.648 124.664 128.951  1.00  0.00           C
ATOM   2806  CB  THR A 368     114.477 123.914 128.257  1.00  0.00           C
ATOM   2807  CG2 THR A 368     114.628 122.457 128.241  1.00  0.00           C
ATOM   2808  OG1 THR A 368     113.230 124.274 128.858  1.00  0.00           O
ATOM   2809  C   THR A 368     115.600 126.186 128.634  1.00  0.00           C
ATOM   2810  O   THR A 368     115.366 127.016 129.566  1.00  0.00           O
ATOM   2811  N   PRO A 369     115.959 126.600 127.443  1.00  0.00           N
ATOM   2812  CD  PRO A 369     116.367 125.802 126.287  1.00  0.00           C
ATOM   2813  CG  PRO A 369     116.867 126.763 125.208  1.00  0.00           C
ATOM   2814  CB  PRO A 369     117.166 127.995 126.098  1.00  0.00           C
ATOM   2815  CA  PRO A 369     116.140 128.030 127.199  1.00  0.00           C
ATOM   2816  C   PRO A 369     114.861 128.865 126.928  1.00  0.00           C
ATOM   2817  O   PRO A 369     113.999 128.345 126.219  1.00  0.00           O
ATOM   2818  N   ASP A 370     114.824 130.150 127.328  1.00  0.00           N
ATOM   2819  CA  ASP A 370     114.141 131.130 126.508  1.00  0.00           C
ATOM   2820  CB  ASP A 370     112.762 131.309 127.127  1.00  0.00           C
ATOM   2821  CG  ASP A 370     111.731 132.048 126.400  1.00  0.00           C
ATOM   2822  OD1 ASP A 370     110.499 131.903 126.631  1.00  0.00           O
ATOM   2823  OD2 ASP A 370     112.121 132.881 125.527  1.00  0.00           O
ATOM   2824  C   ASP A 370     114.954 132.427 126.348  1.00  0.00           C
ATOM   2825  O   ASP A 370     115.142 133.144 127.324  1.00  0.00           O
ATOM   2826  N   PRO A 371     115.568 132.714 125.177  1.00  0.00           N
ATOM   2827  CD  PRO A 371     115.521 131.886 123.975  1.00  0.00           C
ATOM   2828  CG  PRO A 371     116.092 132.626 122.811  1.00  0.00           C
ATOM   2829  CB  PRO A 371     116.887 133.798 123.418  1.00  0.00           C
ATOM   2830  CA  PRO A 371     116.334 133.981 124.844  1.00  0.00           C
ATOM   2831  C   PRO A 371     115.586 135.280 125.115  1.00  0.00           C
ATOM   2832  O   PRO A 371     116.168 136.352 125.205  1.00  0.00           O
ATOM   2833  N   ASN A 372     114.190 135.203 125.241  1.00  0.00           N
ATOM   2834  CA  ASN A 372     113.396 136.387 125.577  1.00  0.00           C
ATOM   2835  CB  ASN A 372     112.005 136.162 125.076  1.00  0.00           C
ATOM   2836  CG  ASN A 372     111.909 135.855 123.605  1.00  0.00           C
ATOM   2837  OD1 ASN A 372     112.192 136.709 122.818  1.00  0.00           O
ATOM   2838  ND2 ASN A 372     111.596 134.635 123.264  1.00  0.00           N
ATOM   2839  C   ASN A 372     113.360 136.676 127.115  1.00  0.00           C
ATOM   2840  O   ASN A 372     112.794 137.701 127.472  1.00  0.00           O
ATOM   2841  N   LEU A 373     113.843 135.780 127.971  1.00  0.00           N
ATOM   2842  CA  LEU A 373     114.020 136.161 129.405  1.00  0.00           C
ATOM   2843  CB  LEU A 373     114.241 134.878 130.205  1.00  0.00           C
ATOM   2844  CG  LEU A 373     112.901 134.011 130.218  1.00  0.00           C
ATOM   2845  CD1 LEU A 373     113.106 132.707 130.986  1.00  0.00           C
ATOM   2846  CD2 LEU A 373     111.742 134.726 130.886  1.00  0.00           C
ATOM   2847  C   LEU A 373     115.241 137.047 129.600  1.00  0.00           C
ATOM   2848  O   LEU A 373     116.224 136.988 128.875  1.00  0.00           O
ATOM   2849  N   SER A 374     115.123 137.833 130.660  1.00  0.00           N
ATOM   2850  CA  SER A 374     116.273 138.567 131.189  1.00  0.00           C
ATOM   2851  CB  SER A 374     115.752 139.685 132.006  1.00  0.00           C
ATOM   2852  OG  SER A 374     116.678 140.268 132.967  1.00  0.00           O
ATOM   2853  C   SER A 374     117.207 137.692 132.102  1.00  0.00           C
ATOM   2854  O   SER A 374     116.721 136.663 132.671  1.00  0.00           O
ATOM   2855  N   ILE A 375     118.447 138.088 132.263  1.00  0.00           N
ATOM   2856  CA  ILE A 375     119.396 137.327 133.090  1.00  0.00           C
ATOM   2857  CB  ILE A 375     120.736 138.140 133.207  1.00  0.00           C
ATOM   2858  CG2 ILE A 375     121.428 138.377 131.871  1.00  0.00           C
ATOM   2859  CG1 ILE A 375     120.446 139.422 134.113  1.00  0.00           C
ATOM   2860  CD1 ILE A 375     121.686 140.360 134.055  1.00  0.00           C
ATOM   2861  C   ILE A 375     118.892 136.982 134.516  1.00  0.00           C
ATOM   2862  O   ILE A 375     119.479 136.116 135.233  1.00  0.00           O
ATOM   2863  N   ASP A 376     117.942 137.793 135.049  1.00  0.00           N
ATOM   2864  CA  ASP A 376     117.360 137.640 136.400  1.00  0.00           C
ATOM   2865  CB  ASP A 376     117.526 139.006 137.095  1.00  0.00           C
ATOM   2866  CG  ASP A 376     116.488 140.027 136.676  1.00  0.00           C
ATOM   2867  OD1 ASP A 376     115.966 140.029 135.543  1.00  0.00           O
ATOM   2868  OD2 ASP A 376     116.060 140.953 137.527  1.00  0.00           O
ATOM   2869  C   ASP A 376     115.896 137.089 136.433  1.00  0.00           C
ATOM   2870  O   ASP A 376     115.230 137.283 137.469  1.00  0.00           O
ATOM   2871  N   GLN A 377     115.428 136.480 135.292  1.00  0.00           N
ATOM   2872  CA  GLN A 377     114.123 135.824 135.096  1.00  0.00           C
ATOM   2873  CB  GLN A 377     113.310 136.460 133.952  1.00  0.00           C
ATOM   2874  CG  GLN A 377     112.994 137.874 134.358  1.00  0.00           C
ATOM   2875  CD  GLN A 377     112.066 138.613 133.373  1.00  0.00           C
ATOM   2876  OE1 GLN A 377     112.359 138.506 132.177  1.00  0.00           O
ATOM   2877  NE2 GLN A 377     111.123 139.439 133.735  1.00  0.00           N
ATOM   2878  C   GLN A 377     114.316 134.340 134.849  1.00  0.00           C
ATOM   2879  O   GLN A 377     115.121 133.899 134.019  1.00  0.00           O
ATOM   2880  N   VAL A 378     113.563 133.589 135.595  1.00  0.00           N
ATOM   2881  CA  VAL A 378     113.416 132.140 135.392  1.00  0.00           C
ATOM   2882  CB  VAL A 378     114.289 131.382 136.444  1.00  0.00           C
ATOM   2883  CG1 VAL A 378     113.977 131.760 137.857  1.00  0.00           C
ATOM   2884  CG2 VAL A 378     114.067 129.843 136.112  1.00  0.00           C
ATOM   2885  C   VAL A 378     111.938 131.773 135.303  1.00  0.00           C
ATOM   2886  O   VAL A 378     111.124 132.077 136.203  1.00  0.00           O
ATOM   2887  N   GLY A 379     111.547 131.104 134.228  1.00  0.00           N
ATOM   2888  CA  GLY A 379     110.162 130.796 133.838  1.00  0.00           C
ATOM   2889  C   GLY A 379     109.552 129.511 134.417  1.00  0.00           C
ATOM   2890  O   GLY A 379     109.904 128.393 133.967  1.00  0.00           O
ATOM   2891  N   VAL A 380     108.727 129.629 135.448  1.00  0.00           N
ATOM   2892  CA  VAL A 380     108.340 128.524 136.369  1.00  0.00           C
ATOM   2893  CB  VAL A 380     108.169 129.120 137.788  1.00  0.00           C
ATOM   2894  CG1 VAL A 380     107.649 128.005 138.706  1.00  0.00           C
ATOM   2895  CG2 VAL A 380     109.579 129.562 138.375  1.00  0.00           C
ATOM   2896  C   VAL A 380     107.103 127.742 135.776  1.00  0.00           C
ATOM   2897  O   VAL A 380     106.167 128.393 135.259  1.00  0.00           O
ATOM   2898  N   PRO A 381     107.028 126.394 135.833  1.00  0.00           N
ATOM   2899  CD  PRO A 381     108.097 125.533 136.201  1.00  0.00           C
ATOM   2900  CG  PRO A 381     107.674 124.121 135.975  1.00  0.00           C
ATOM   2901  CB  PRO A 381     106.125 124.129 135.721  1.00  0.00           C
ATOM   2902  CA  PRO A 381     105.831 125.598 135.517  1.00  0.00           C
ATOM   2903  C   PRO A 381     104.662 125.992 136.424  1.00  0.00           C
ATOM   2904  O   PRO A 381     104.792 126.153 137.601  1.00  0.00           O
ATOM   2905  N   ARG A 382     103.409 125.871 135.861  1.00  0.00           N
ATOM   2906  CA  ARG A 382     102.123 126.076 136.603  1.00  0.00           C
ATOM   2907  CB  ARG A 382     100.963 125.928 135.603  1.00  0.00           C
ATOM   2908  CG  ARG A 382     100.600 127.126 134.733  1.00  0.00           C
ATOM   2909  CD  ARG A 382      99.577 126.820 133.668  1.00  0.00           C
ATOM   2910  NE  ARG A 382      99.342 128.012 132.831  1.00  0.00           N
ATOM   2911  CZ  ARG A 382      98.558 128.074 131.720  1.00  0.00           C
ATOM   2912  NH1 ARG A 382      97.943 127.050 131.191  1.00  0.00           N
ATOM   2913  NH2 ARG A 382      98.450 129.267 131.141  1.00  0.00           N
ATOM   2914  C   ARG A 382     102.008 125.145 137.809  1.00  0.00           C
ATOM   2915  O   ARG A 382     101.613 125.555 138.889  1.00  0.00           O
ATOM   2916  N   SER A 383     102.430 123.859 137.662  1.00  0.00           N
ATOM   2917  CA  SER A 383     102.217 122.883 138.774  1.00  0.00           C
ATOM   2918  CB  SER A 383     102.423 121.477 138.287  1.00  0.00           C
ATOM   2919  OG  SER A 383     103.820 121.098 137.947  1.00  0.00           O
ATOM   2920  C   SER A 383     103.196 123.120 139.949  1.00  0.00           C
ATOM   2921  O   SER A 383     102.821 122.934 141.090  1.00  0.00           O
ATOM   2922  N   ILE A 384     104.451 123.627 139.676  1.00  0.00           N
ATOM   2923  CA  ILE A 384     105.333 124.025 140.737  1.00  0.00           C
ATOM   2924  CB  ILE A 384     106.839 124.317 140.336  1.00  0.00           C
ATOM   2925  CG2 ILE A 384     107.580 124.949 141.544  1.00  0.00           C
ATOM   2926  CG1 ILE A 384     107.525 122.952 139.903  1.00  0.00           C
ATOM   2927  CD1 ILE A 384     108.899 123.206 139.267  1.00  0.00           C
ATOM   2928  C   ILE A 384     104.780 125.301 141.438  1.00  0.00           C
ATOM   2929  O   ILE A 384     104.472 125.288 142.576  1.00  0.00           O
ATOM   2930  N   ALA A 385     104.487 126.396 140.698  1.00  0.00           N
ATOM   2931  CA  ALA A 385     103.946 127.612 141.311  1.00  0.00           C
ATOM   2932  CB  ALA A 385     103.846 128.753 140.233  1.00  0.00           C
ATOM   2933  C   ALA A 385     102.580 127.483 142.041  1.00  0.00           C
ATOM   2934  O   ALA A 385     102.406 128.244 142.946  1.00  0.00           O
ATOM   2935  N   ALA A 386     101.690 126.538 141.705  1.00  0.00           N
ATOM   2936  CA  ALA A 386     100.509 126.217 142.470  1.00  0.00           C
ATOM   2937  CB  ALA A 386      99.590 125.496 141.508  1.00  0.00           C
ATOM   2938  C   ALA A 386     100.851 125.393 143.719  1.00  0.00           C
ATOM   2939  O   ALA A 386     100.144 125.483 144.737  1.00  0.00           O
ATOM   2940  N   ASN A 387     101.894 124.536 143.597  1.00  0.00           N
ATOM   2941  CA  ASN A 387     102.325 123.661 144.682  1.00  0.00           C
ATOM   2942  CB  ASN A 387     103.146 122.464 144.128  1.00  0.00           C
ATOM   2943  CG  ASN A 387     103.692 121.554 145.209  1.00  0.00           C
ATOM   2944  OD1 ASN A 387     104.686 121.811 145.865  1.00  0.00           O
ATOM   2945  ND2 ASN A 387     102.977 120.477 145.494  1.00  0.00           N
ATOM   2946  C   ASN A 387     103.186 124.440 145.830  1.00  0.00           C
ATOM   2947  O   ASN A 387     103.026 124.181 146.994  1.00  0.00           O
ATOM   2948  N   MET A 388     103.995 125.470 145.462  1.00  0.00           N
ATOM   2949  CA  MET A 388     104.986 126.035 146.360  1.00  0.00           C
ATOM   2950  CB  MET A 388     106.289 126.508 145.726  1.00  0.00           C
ATOM   2951  CG  MET A 388     107.434 126.381 146.664  1.00  0.00           C
ATOM   2952  SD  MET A 388     108.917 127.150 145.981  1.00  0.00           S
ATOM   2953  CE  MET A 388     109.392 126.167 144.597  1.00  0.00           C
ATOM   2954  C   MET A 388     104.255 127.247 147.022  1.00  0.00           C
ATOM   2955  O   MET A 388     103.722 128.115 146.351  1.00  0.00           O
ATOM   2956  N   THR A 389     104.226 127.325 148.324  1.00  0.00           N
ATOM   2957  CA  THR A 389     103.560 128.431 149.043  1.00  0.00           C
ATOM   2958  CB  THR A 389     102.621 127.880 150.116  1.00  0.00           C
ATOM   2959  CG2 THR A 389     101.670 126.800 149.612  1.00  0.00           C
ATOM   2960  OG1 THR A 389     103.435 127.240 151.107  1.00  0.00           O
ATOM   2961  C   THR A 389     104.578 129.409 149.733  1.00  0.00           C
ATOM   2962  O   THR A 389     105.769 129.123 150.002  1.00  0.00           O
ATOM   2963  N   PHE A 390     104.136 130.638 149.943  1.00  0.00           N
ATOM   2964  CA  PHE A 390     104.729 131.701 150.761  1.00  0.00           C
ATOM   2965  CB  PHE A 390     104.999 132.828 149.784  1.00  0.00           C
ATOM   2966  CG  PHE A 390     105.468 134.032 150.598  1.00  0.00           C
ATOM   2967  CD1 PHE A 390     106.548 133.870 151.501  1.00  0.00           C
ATOM   2968  CE1 PHE A 390     106.869 134.946 152.350  1.00  0.00           C
ATOM   2969  CZ  PHE A 390     106.186 136.096 152.292  1.00  0.00           C
ATOM   2970  CE2 PHE A 390     105.131 136.301 151.368  1.00  0.00           C
ATOM   2971  CD2 PHE A 390     104.740 135.261 150.520  1.00  0.00           C
ATOM   2972  C   PHE A 390     103.873 132.135 151.968  1.00  0.00           C
ATOM   2973  O   PHE A 390     102.700 132.437 151.816  1.00  0.00           O
ATOM   2974  N   ALA A 391     104.451 132.168 153.166  1.00  0.00           N
ATOM   2975  CA  ALA A 391     103.778 132.529 154.477  1.00  0.00           C
ATOM   2976  CB  ALA A 391     104.764 131.943 155.542  1.00  0.00           C
ATOM   2977  C   ALA A 391     103.419 134.068 154.622  1.00  0.00           C
ATOM   2978  O   ALA A 391     104.054 134.784 155.384  1.00  0.00           O
ATOM   2979  N   GLU A 392     102.502 134.610 153.808  1.00  0.00           N
ATOM   2980  CA  GLU A 392     102.284 136.028 153.667  1.00  0.00           C
ATOM   2981  CB  GLU A 392     101.464 136.292 152.432  1.00  0.00           C
ATOM   2982  CG  GLU A 392     101.457 137.849 152.221  1.00  0.00           C
ATOM   2983  CD  GLU A 392     101.110 138.320 150.751  1.00  0.00           C
ATOM   2984  OE1 GLU A 392     100.520 139.404 150.614  1.00  0.00           O
ATOM   2985  OE2 GLU A 392     101.225 137.521 149.822  1.00  0.00           O
ATOM   2986  C   GLU A 392     101.552 136.533 154.959  1.00  0.00           C
ATOM   2987  O   GLU A 392     100.468 135.978 155.321  1.00  0.00           O
ATOM   2988  N   ILE A 393     102.169 137.499 155.633  1.00  0.00           N
ATOM   2989  CA  ILE A 393     101.647 138.112 156.791  1.00  0.00           C
ATOM   2990  CB  ILE A 393     102.670 138.817 157.615  1.00  0.00           C
ATOM   2991  CG2 ILE A 393     101.849 139.311 158.863  1.00  0.00           C
ATOM   2992  CG1 ILE A 393     103.825 137.871 157.963  1.00  0.00           C
ATOM   2993  CD1 ILE A 393     104.912 138.407 158.928  1.00  0.00           C
ATOM   2994  C   ILE A 393     100.386 138.895 156.400  1.00  0.00           C
ATOM   2995  O   ILE A 393     100.408 139.668 155.410  1.00  0.00           O
ATOM   2996  N   VAL A 394      99.261 138.763 157.103  1.00  0.00           N
ATOM   2997  CA  VAL A 394      98.060 139.574 157.126  1.00  0.00           C
ATOM   2998  CB  VAL A 394      97.007 138.895 158.029  1.00  0.00           C
ATOM   2999  CG1 VAL A 394      95.734 139.688 158.013  1.00  0.00           C
ATOM   3000  CG2 VAL A 394      96.591 137.540 157.561  1.00  0.00           C
ATOM   3001  C   VAL A 394      98.339 140.962 157.761  1.00  0.00           C
ATOM   3002  O   VAL A 394      98.442 141.130 158.987  1.00  0.00           O
ATOM   3003  N   THR A 395      98.293 141.998 156.903  1.00  0.00           N
ATOM   3004  CA  THR A 395      98.123 143.441 157.246  1.00  0.00           C
ATOM   3005  CB  THR A 395      99.416 144.203 156.760  1.00  0.00           C
ATOM   3006  CG2 THR A 395     100.164 143.562 155.569  1.00  0.00           C
ATOM   3007  OG1 THR A 395      99.193 145.529 156.421  1.00  0.00           O
ATOM   3008  C   THR A 395      96.831 144.065 156.660  1.00  0.00           C
ATOM   3009  O   THR A 395      96.316 143.551 155.649  1.00  0.00           O
ATOM   3010  N   PRO A 396      96.235 145.160 157.119  1.00  0.00           N
ATOM   3011  CD  PRO A 396      96.507 145.890 158.347  1.00  0.00           C
ATOM   3012  CG  PRO A 396      95.309 146.860 158.580  1.00  0.00           C
ATOM   3013  CB  PRO A 396      94.544 146.796 157.266  1.00  0.00           C
ATOM   3014  CA  PRO A 396      95.091 145.743 156.432  1.00  0.00           C
ATOM   3015  C   PRO A 396      95.236 146.138 154.940  1.00  0.00           C
ATOM   3016  O   PRO A 396      94.230 146.337 154.240  1.00  0.00           O
ATOM   3017  N   PHE A 397      96.491 146.290 154.471  1.00  0.00           N
ATOM   3018  CA  PHE A 397      96.855 146.463 153.049  1.00  0.00           C
ATOM   3019  CB  PHE A 397      98.402 146.554 152.940  1.00  0.00           C
ATOM   3020  CG  PHE A 397      99.134 147.650 153.767  1.00  0.00           C
ATOM   3021  CD1 PHE A 397     100.493 147.544 154.123  1.00  0.00           C
ATOM   3022  CE1 PHE A 397     101.166 148.548 154.861  1.00  0.00           C
ATOM   3023  CZ  PHE A 397     100.428 149.810 155.120  1.00  0.00           C
ATOM   3024  CE2 PHE A 397      99.127 149.911 154.699  1.00  0.00           C
ATOM   3025  CD2 PHE A 397      98.535 148.867 154.041  1.00  0.00           C
ATOM   3026  C   PHE A 397      96.412 145.366 152.154  1.00  0.00           C
ATOM   3027  O   PHE A 397      96.178 145.525 150.993  1.00  0.00           O
ATOM   3028  N   ASN A 398      96.295 144.203 152.732  1.00  0.00           N
ATOM   3029  CA  ASN A 398      96.157 142.943 152.000  1.00  0.00           C
ATOM   3030  CB  ASN A 398      97.600 142.377 151.778  1.00  0.00           C
ATOM   3031  CG  ASN A 398      98.094 141.512 152.968  1.00  0.00           C
ATOM   3032  OD1 ASN A 398      97.652 141.685 154.070  1.00  0.00           O
ATOM   3033  ND2 ASN A 398      99.210 140.777 152.788  1.00  0.00           N
ATOM   3034  C   ASN A 398      95.144 141.923 152.507  1.00  0.00           C
ATOM   3035  O   ASN A 398      94.921 140.938 151.816  1.00  0.00           O
ATOM   3036  N   ILE A 399      94.621 142.067 153.706  1.00  0.00           N
ATOM   3037  CA  ILE A 399      93.853 141.033 154.431  1.00  0.00           C
ATOM   3038  CB  ILE A 399      93.325 141.653 155.744  1.00  0.00           C
ATOM   3039  CG2 ILE A 399      92.461 142.874 155.585  1.00  0.00           C
ATOM   3040  CG1 ILE A 399      92.515 140.570 156.550  1.00  0.00           C
ATOM   3041  CD1 ILE A 399      92.235 141.028 158.061  1.00  0.00           C
ATOM   3042  C   ILE A 399      92.665 140.401 153.642  1.00  0.00           C
ATOM   3043  O   ILE A 399      92.628 139.172 153.541  1.00  0.00           O
ATOM   3044  N   ASP A 400      91.946 141.186 152.814  1.00  0.00           N
ATOM   3045  CA  ASP A 400      90.754 140.795 151.988  1.00  0.00           C
ATOM   3046  CB  ASP A 400      89.972 142.045 151.664  1.00  0.00           C
ATOM   3047  CG  ASP A 400      89.719 142.928 152.888  1.00  0.00           C
ATOM   3048  OD1 ASP A 400      90.384 144.001 153.020  1.00  0.00           O
ATOM   3049  OD2 ASP A 400      88.853 142.575 153.724  1.00  0.00           O
ATOM   3050  C   ASP A 400      91.236 140.003 150.744  1.00  0.00           C
ATOM   3051  O   ASP A 400      90.506 139.225 150.221  1.00  0.00           O
ATOM   3052  N   ARG A 401      92.485 140.154 150.329  1.00  0.00           N
ATOM   3053  CA  ARG A 401      93.154 139.324 149.397  1.00  0.00           C
ATOM   3054  CB  ARG A 401      94.331 140.115 148.725  1.00  0.00           C
ATOM   3055  CG  ARG A 401      94.708 139.438 147.368  1.00  0.00           C
ATOM   3056  CD  ARG A 401      96.081 139.995 146.908  1.00  0.00           C
ATOM   3057  NE  ARG A 401      97.137 139.017 147.165  1.00  0.00           N
ATOM   3058  CZ  ARG A 401      98.150 139.026 148.049  1.00  0.00           C
ATOM   3059  NH1 ARG A 401      98.171 139.832 149.039  1.00  0.00           N
ATOM   3060  NH2 ARG A 401      99.098 138.201 148.070  1.00  0.00           N
ATOM   3061  C   ARG A 401      93.604 137.962 149.909  1.00  0.00           C
ATOM   3062  O   ARG A 401      93.273 136.933 149.329  1.00  0.00           O
ATOM   3063  N   LEU A 402      94.207 137.928 151.091  1.00  0.00           N
ATOM   3064  CA  LEU A 402      94.492 136.659 151.785  1.00  0.00           C
ATOM   3065  CB  LEU A 402      95.316 136.990 153.000  1.00  0.00           C
ATOM   3066  CG  LEU A 402      96.702 137.614 152.599  1.00  0.00           C
ATOM   3067  CD1 LEU A 402      97.567 137.688 153.889  1.00  0.00           C
ATOM   3068  CD2 LEU A 402      97.465 136.647 151.645  1.00  0.00           C
ATOM   3069  C   LEU A 402      93.184 136.005 152.149  1.00  0.00           C
ATOM   3070  O   LEU A 402      93.103 134.785 152.037  1.00  0.00           O
ATOM   3071  N   GLN A 403      92.094 136.702 152.471  1.00  0.00           N
ATOM   3072  CA  GLN A 403      90.757 136.060 152.596  1.00  0.00           C
ATOM   3073  CB  GLN A 403      89.920 137.204 153.295  1.00  0.00           C
ATOM   3074  CG  GLN A 403      88.549 136.692 153.771  1.00  0.00           C
ATOM   3075  CD  GLN A 403      87.661 137.752 154.277  1.00  0.00           C
ATOM   3076  OE1 GLN A 403      87.951 138.934 154.166  1.00  0.00           O
ATOM   3077  NE2 GLN A 403      86.485 137.388 154.793  1.00  0.00           N
ATOM   3078  C   GLN A 403      90.137 135.597 151.215  1.00  0.00           C
ATOM   3079  O   GLN A 403      89.331 134.675 151.248  1.00  0.00           O
ATOM   3080  N   GLU A 404      90.576 136.107 150.097  1.00  0.00           N
ATOM   3081  CA  GLU A 404      90.122 135.627 148.808  1.00  0.00           C
ATOM   3082  CB  GLU A 404      90.052 136.835 147.881  1.00  0.00           C
ATOM   3083  CG  GLU A 404      89.785 136.443 146.409  1.00  0.00           C
ATOM   3084  CD  GLU A 404      88.447 135.744 146.157  1.00  0.00           C
ATOM   3085  OE1 GLU A 404      88.167 135.266 145.057  1.00  0.00           O
ATOM   3086  OE2 GLU A 404      87.550 135.666 147.021  1.00  0.00           O
ATOM   3087  C   GLU A 404      90.972 134.464 148.212  1.00  0.00           C
ATOM   3088  O   GLU A 404      90.371 133.539 147.756  1.00  0.00           O
ATOM   3089  N   LEU A 405      92.245 134.529 148.452  1.00  0.00           N
ATOM   3090  CA  LEU A 405      93.047 133.287 148.319  1.00  0.00           C
ATOM   3091  CB  LEU A 405      94.540 133.601 148.473  1.00  0.00           C
ATOM   3092  CG  LEU A 405      95.109 134.711 147.554  1.00  0.00           C
ATOM   3093  CD1 LEU A 405      96.560 134.948 147.745  1.00  0.00           C
ATOM   3094  CD2 LEU A 405      94.832 134.671 146.096  1.00  0.00           C
ATOM   3095  C   LEU A 405      92.617 132.163 149.286  1.00  0.00           C
ATOM   3096  O   LEU A 405      92.620 130.978 148.933  1.00  0.00           O
ATOM   3097  N   VAL A 406      92.192 132.479 150.546  1.00  0.00           N
ATOM   3098  CA  VAL A 406      91.603 131.579 151.514  1.00  0.00           C
ATOM   3099  CB  VAL A 406      91.289 132.143 152.875  1.00  0.00           C
ATOM   3100  CG1 VAL A 406      90.358 131.320 153.731  1.00  0.00           C
ATOM   3101  CG2 VAL A 406      92.600 132.359 153.685  1.00  0.00           C
ATOM   3102  C   VAL A 406      90.330 130.945 150.914  1.00  0.00           C
ATOM   3103  O   VAL A 406      90.169 129.786 151.034  1.00  0.00           O
ATOM   3104  N   ARG A 407      89.490 131.706 150.223  1.00  0.00           N
ATOM   3105  CA  ARG A 407      88.198 131.180 149.627  1.00  0.00           C
ATOM   3106  CB  ARG A 407      87.382 132.401 149.208  1.00  0.00           C
ATOM   3107  CG  ARG A 407      85.940 132.158 148.880  1.00  0.00           C
ATOM   3108  CD  ARG A 407      85.164 133.159 148.081  1.00  0.00           C
ATOM   3109  NE  ARG A 407      85.827 133.463 146.835  1.00  0.00           N
ATOM   3110  CZ  ARG A 407      85.846 132.713 145.785  1.00  0.00           C
ATOM   3111  NH1 ARG A 407      85.111 131.662 145.696  1.00  0.00           N
ATOM   3112  NH2 ARG A 407      86.685 133.001 144.830  1.00  0.00           N
ATOM   3113  C   ARG A 407      88.510 130.194 148.486  1.00  0.00           C
ATOM   3114  O   ARG A 407      87.847 129.183 148.275  1.00  0.00           O
ATOM   3115  N   ARG A 408      89.483 130.527 147.657  1.00  0.00           N
ATOM   3116  CA  ARG A 408      89.983 129.721 146.534  1.00  0.00           C
ATOM   3117  CB  ARG A 408      90.767 130.641 145.531  1.00  0.00           C
ATOM   3118  CG  ARG A 408      89.740 131.551 144.815  1.00  0.00           C
ATOM   3119  CD  ARG A 408      90.485 132.483 143.835  1.00  0.00           C
ATOM   3120  NE  ARG A 408      89.679 133.571 143.296  1.00  0.00           N
ATOM   3121  CZ  ARG A 408      89.524 133.884 141.968  1.00  0.00           C
ATOM   3122  NH1 ARG A 408      89.611 133.013 140.975  1.00  0.00           N
ATOM   3123  NH2 ARG A 408      89.113 135.053 141.650  1.00  0.00           N
ATOM   3124  C   ARG A 408      90.780 128.449 146.977  1.00  0.00           C
ATOM   3125  O   ARG A 408      90.626 127.352 146.398  1.00  0.00           O
ATOM   3126  N   GLY A 409      91.497 128.500 148.095  1.00  0.00           N
ATOM   3127  CA  GLY A 409      92.163 127.426 148.778  1.00  0.00           C
ATOM   3128  C   GLY A 409      93.112 126.611 148.002  1.00  0.00           C
ATOM   3129  O   GLY A 409      93.732 127.100 147.056  1.00  0.00           O
ATOM   3130  N   ASN A 410      93.085 125.321 148.185  1.00  0.00           N
ATOM   3131  CA  ASN A 410      94.161 124.527 147.520  1.00  0.00           C
ATOM   3132  CB  ASN A 410      94.337 123.208 148.286  1.00  0.00           C
ATOM   3133  CG  ASN A 410      93.212 122.222 147.970  1.00  0.00           C
ATOM   3134  OD1 ASN A 410      92.022 122.384 148.272  1.00  0.00           O
ATOM   3135  ND2 ASN A 410      93.547 121.070 147.465  1.00  0.00           N
ATOM   3136  C   ASN A 410      93.931 124.430 146.023  1.00  0.00           C
ATOM   3137  O   ASN A 410      94.890 124.184 145.297  1.00  0.00           O
ATOM   3138  N   SER A 411      92.733 124.561 145.490  1.00  0.00           N
ATOM   3139  CA  SER A 411      92.444 124.125 144.082  1.00  0.00           C
ATOM   3140  CB  SER A 411      90.915 123.802 143.902  1.00  0.00           C
ATOM   3141  OG  SER A 411      90.031 124.872 144.343  1.00  0.00           O
ATOM   3142  C   SER A 411      93.008 124.977 142.897  1.00  0.00           C
ATOM   3143  O   SER A 411      93.372 124.432 141.884  1.00  0.00           O
ATOM   3144  N   GLN A 412      93.030 126.323 143.059  1.00  0.00           N
ATOM   3145  CA  GLN A 412      93.207 127.335 142.026  1.00  0.00           C
ATOM   3146  CB  GLN A 412      92.065 128.323 142.038  1.00  0.00           C
ATOM   3147  CG  GLN A 412      90.643 127.733 141.794  1.00  0.00           C
ATOM   3148  CD  GLN A 412      89.483 128.761 141.551  1.00  0.00           C
ATOM   3149  OE1 GLN A 412      89.675 129.795 140.942  1.00  0.00           O
ATOM   3150  NE2 GLN A 412      88.326 128.425 141.982  1.00  0.00           N
ATOM   3151  C   GLN A 412      94.649 127.931 142.094  1.00  0.00           C
ATOM   3152  O   GLN A 412      95.156 128.079 143.204  1.00  0.00           O
ATOM   3153  N   TYR A 413      95.310 128.299 140.975  1.00  0.00           N
ATOM   3154  CA  TYR A 413      96.604 128.842 141.105  1.00  0.00           C
ATOM   3155  CB  TYR A 413      97.122 128.973 139.672  1.00  0.00           C
ATOM   3156  CG  TYR A 413      97.097 127.707 138.815  1.00  0.00           C
ATOM   3157  CD1 TYR A 413      97.194 126.362 139.386  1.00  0.00           C
ATOM   3158  CE1 TYR A 413      97.197 125.230 138.568  1.00  0.00           C
ATOM   3159  CZ  TYR A 413      97.189 125.424 137.196  1.00  0.00           C
ATOM   3160  OH  TYR A 413      97.202 124.295 136.430  1.00  0.00           O
ATOM   3161  CE2 TYR A 413      97.115 126.683 136.621  1.00  0.00           C
ATOM   3162  CD2 TYR A 413      97.130 127.863 137.406  1.00  0.00           C
ATOM   3163  C   TYR A 413      96.778 130.173 141.949  1.00  0.00           C
ATOM   3164  O   TYR A 413      97.762 130.322 142.683  1.00  0.00           O
ATOM   3165  N   PRO A 414      95.850 131.136 141.888  1.00  0.00           N
ATOM   3166  CD  PRO A 414      94.824 131.246 140.861  1.00  0.00           C
ATOM   3167  CG  PRO A 414      93.943 132.434 141.290  1.00  0.00           C
ATOM   3168  CB  PRO A 414      94.641 133.159 142.417  1.00  0.00           C
ATOM   3169  CA  PRO A 414      95.486 132.047 142.976  1.00  0.00           C
ATOM   3170  C   PRO A 414      94.853 131.354 144.200  1.00  0.00           C
ATOM   3171  O   PRO A 414      93.700 130.932 144.044  1.00  0.00           O
ATOM   3172  N   GLY A 415      95.505 131.250 145.315  1.00  0.00           N
ATOM   3173  CA  GLY A 415      94.973 130.475 146.449  1.00  0.00           C
ATOM   3174  C   GLY A 415      95.927 130.295 147.621  1.00  0.00           C
ATOM   3175  O   GLY A 415      97.049 130.795 147.718  1.00  0.00           O
ATOM   3176  N   ALA A 416      95.455 129.507 148.602  1.00  0.00           N
ATOM   3177  CA  ALA A 416      96.247 129.160 149.800  1.00  0.00           C
ATOM   3178  CB  ALA A 416      95.814 130.156 150.928  1.00  0.00           C
ATOM   3179  C   ALA A 416      96.115 127.764 150.421  1.00  0.00           C
ATOM   3180  O   ALA A 416      95.103 127.022 150.178  1.00  0.00           O
ATOM   3181  N   LYS A 417      97.052 127.373 151.312  1.00  0.00           N
ATOM   3182  CA  LYS A 417      97.212 126.002 151.770  1.00  0.00           C
ATOM   3183  CB  LYS A 417      98.574 125.510 151.429  1.00  0.00           C
ATOM   3184  CG  LYS A 417      98.683 123.951 151.529  1.00  0.00           C
ATOM   3185  CD  LYS A 417      99.993 123.230 151.045  1.00  0.00           C
ATOM   3186  CE  LYS A 417      99.945 121.707 151.239  1.00  0.00           C
ATOM   3187  NZ  LYS A 417     101.220 121.149 150.713  1.00  0.00           N
ATOM   3188  C   LYS A 417      96.852 125.805 153.260  1.00  0.00           C
ATOM   3189  O   LYS A 417      96.213 124.807 153.588  1.00  0.00           O
ATOM   3190  N   TYR A 418      97.152 126.835 154.069  1.00  0.00           N
ATOM   3191  CA  TYR A 418      96.919 126.812 155.533  1.00  0.00           C
ATOM   3192  CB  TYR A 418      98.144 126.397 156.371  1.00  0.00           C
ATOM   3193  CG  TYR A 418      98.600 124.991 156.034  1.00  0.00           C
ATOM   3194  CD1 TYR A 418      97.976 123.904 156.720  1.00  0.00           C
ATOM   3195  CE1 TYR A 418      98.345 122.579 156.480  1.00  0.00           C
ATOM   3196  CZ  TYR A 418      99.449 122.345 155.692  1.00  0.00           C
ATOM   3197  OH  TYR A 418      99.880 121.109 155.510  1.00  0.00           O
ATOM   3198  CE2 TYR A 418     100.133 123.405 154.987  1.00  0.00           C
ATOM   3199  CD2 TYR A 418      99.654 124.729 155.132  1.00  0.00           C
ATOM   3200  C   TYR A 418      96.663 128.270 155.961  1.00  0.00           C
ATOM   3201  O   TYR A 418      97.194 129.255 155.436  1.00  0.00           O
ATOM   3202  N   ILE A 419      95.924 128.487 157.062  1.00  0.00           N
ATOM   3203  CA  ILE A 419      96.157 129.648 157.952  1.00  0.00           C
ATOM   3204  CB  ILE A 419      94.758 130.224 158.536  1.00  0.00           C
ATOM   3205  CG2 ILE A 419      94.976 131.178 159.701  1.00  0.00           C
ATOM   3206  CG1 ILE A 419      94.043 130.979 157.404  1.00  0.00           C
ATOM   3207  CD1 ILE A 419      92.507 131.099 157.564  1.00  0.00           C
ATOM   3208  C   ILE A 419      97.183 129.153 159.026  1.00  0.00           C
ATOM   3209  O   ILE A 419      97.118 127.989 159.475  1.00  0.00           O
ATOM   3210  N   ILE A 420      98.050 130.003 159.498  1.00  0.00           N
ATOM   3211  CA  ILE A 420      98.926 129.875 160.657  1.00  0.00           C
ATOM   3212  CB  ILE A 420     100.407 130.010 160.175  1.00  0.00           C
ATOM   3213  CG2 ILE A 420     101.347 130.176 161.334  1.00  0.00           C
ATOM   3214  CG1 ILE A 420     101.021 128.823 159.348  1.00  0.00           C
ATOM   3215  CD1 ILE A 420     102.347 129.074 158.670  1.00  0.00           C
ATOM   3216  C   ILE A 420      98.606 131.071 161.657  1.00  0.00           C
ATOM   3217  O   ILE A 420      98.826 132.221 161.358  1.00  0.00           O
ATOM   3218  N   ARG A 421      98.129 130.838 162.900  1.00  0.00           N
ATOM   3219  CA  ARG A 421      97.844 131.898 163.894  1.00  0.00           C
ATOM   3220  CB  ARG A 421      97.048 131.267 165.068  1.00  0.00           C
ATOM   3221  CG  ARG A 421      95.698 130.670 164.612  1.00  0.00           C
ATOM   3222  CD  ARG A 421      94.696 131.777 164.365  1.00  0.00           C
ATOM   3223  NE  ARG A 421      93.339 131.288 164.096  1.00  0.00           N
ATOM   3224  CZ  ARG A 421      92.549 130.848 165.048  1.00  0.00           C
ATOM   3225  NH1 ARG A 421      92.945 130.582 166.241  1.00  0.00           N
ATOM   3226  NH2 ARG A 421      91.267 130.716 164.734  1.00  0.00           N
ATOM   3227  C   ARG A 421      99.068 132.659 164.399  1.00  0.00           C
ATOM   3228  O   ARG A 421     100.174 132.279 164.086  1.00  0.00           O
ATOM   3229  N   ASP A 422      98.884 133.707 165.162  1.00  0.00           N
ATOM   3230  CA  ASP A 422      99.933 134.469 165.706  1.00  0.00           C
ATOM   3231  CB  ASP A 422      99.414 135.819 166.092  1.00  0.00           C
ATOM   3232  CG  ASP A 422      98.222 135.776 167.060  1.00  0.00           C
ATOM   3233  OD1 ASP A 422      97.733 134.689 167.473  1.00  0.00           O
ATOM   3234  OD2 ASP A 422      97.657 136.832 167.397  1.00  0.00           O
ATOM   3235  C   ASP A 422     100.629 133.819 166.932  1.00  0.00           C
ATOM   3236  O   ASP A 422     101.708 134.272 167.417  1.00  0.00           O
ATOM   3237  N   ASN A 423     100.014 132.817 167.399  1.00  0.00           N
ATOM   3238  CA  ASN A 423     100.496 131.783 168.383  1.00  0.00           C
ATOM   3239  CB  ASN A 423      99.436 131.490 169.389  1.00  0.00           C
ATOM   3240  CG  ASN A 423      98.532 130.344 168.957  1.00  0.00           C
ATOM   3241  OD1 ASN A 423      98.496 130.062 167.765  1.00  0.00           O
ATOM   3242  ND2 ASN A 423      97.700 129.669 169.716  1.00  0.00           N
ATOM   3243  C   ASN A 423     101.284 130.687 167.713  1.00  0.00           C
ATOM   3244  O   ASN A 423     101.877 129.830 168.416  1.00  0.00           O
ATOM   3245  N   GLY A 424     101.322 130.613 166.351  1.00  0.00           N
ATOM   3246  CA  GLY A 424     101.876 129.515 165.593  1.00  0.00           C
ATOM   3247  C   GLY A 424     100.911 128.312 165.451  1.00  0.00           C
ATOM   3248  O   GLY A 424     101.369 127.400 164.787  1.00  0.00           O
ATOM   3249  N   ASP A 425      99.653 128.372 165.894  1.00  0.00           N
ATOM   3250  CA  ASP A 425      98.728 127.331 165.553  1.00  0.00           C
ATOM   3251  CB  ASP A 425      97.389 127.328 166.385  1.00  0.00           C
ATOM   3252  CG  ASP A 425      97.536 127.048 167.840  1.00  0.00           C
ATOM   3253  OD1 ASP A 425      98.564 126.398 168.247  1.00  0.00           O
ATOM   3254  OD2 ASP A 425      96.653 127.451 168.586  1.00  0.00           O
ATOM   3255  C   ASP A 425      98.435 127.318 164.046  1.00  0.00           C
ATOM   3256  O   ASP A 425      97.870 128.258 163.470  1.00  0.00           O
ATOM   3257  N   ARG A 426      98.689 126.175 163.407  1.00  0.00           N
ATOM   3258  CA  ARG A 426      98.406 125.914 161.999  1.00  0.00           C
ATOM   3259  CB  ARG A 426      99.628 125.167 161.304  1.00  0.00           C
ATOM   3260  CG  ARG A 426      99.564 125.330 159.718  1.00  0.00           C
ATOM   3261  CD  ARG A 426     100.656 124.357 159.203  1.00  0.00           C
ATOM   3262  NE  ARG A 426     100.288 122.999 159.295  1.00  0.00           N
ATOM   3263  CZ  ARG A 426     101.019 121.908 159.601  1.00  0.00           C
ATOM   3264  NH1 ARG A 426     102.300 121.873 159.842  1.00  0.00           N
ATOM   3265  NH2 ARG A 426     100.340 120.804 159.620  1.00  0.00           N
ATOM   3266  C   ARG A 426      97.042 125.291 161.757  1.00  0.00           C
ATOM   3267  O   ARG A 426      96.607 124.375 162.451  1.00  0.00           O
ATOM   3268  N   ILE A 427      96.380 125.764 160.711  1.00  0.00           N
ATOM   3269  CA  ILE A 427      95.086 125.287 160.272  1.00  0.00           C
ATOM   3270  CB  ILE A 427      94.062 126.411 160.652  1.00  0.00           C
ATOM   3271  CG2 ILE A 427      92.622 125.978 160.189  1.00  0.00           C
ATOM   3272  CG1 ILE A 427      93.982 126.766 162.140  1.00  0.00           C
ATOM   3273  CD1 ILE A 427      93.441 128.176 162.438  1.00  0.00           C
ATOM   3274  C   ILE A 427      95.051 124.959 158.780  1.00  0.00           C
ATOM   3275  O   ILE A 427      95.315 125.838 157.914  1.00  0.00           O
ATOM   3276  N   ASP A 428      94.729 123.709 158.498  1.00  0.00           N
ATOM   3277  CA  ASP A 428      94.538 123.168 157.160  1.00  0.00           C
ATOM   3278  CB  ASP A 428      94.321 121.591 157.277  1.00  0.00           C
ATOM   3279  CG  ASP A 428      94.018 120.897 155.949  1.00  0.00           C
ATOM   3280  OD1 ASP A 428      94.603 121.164 154.875  1.00  0.00           O
ATOM   3281  OD2 ASP A 428      92.997 120.173 155.940  1.00  0.00           O
ATOM   3282  C   ASP A 428      93.370 123.861 156.460  1.00  0.00           C
ATOM   3283  O   ASP A 428      92.313 124.111 157.098  1.00  0.00           O
ATOM   3284  N   LEU A 429      93.480 124.140 155.119  1.00  0.00           N
ATOM   3285  CA  LEU A 429      92.454 124.740 154.248  1.00  0.00           C
ATOM   3286  CB  LEU A 429      92.908 126.032 153.577  1.00  0.00           C
ATOM   3287  CG  LEU A 429      93.143 127.242 154.532  1.00  0.00           C
ATOM   3288  CD1 LEU A 429      93.568 128.480 153.824  1.00  0.00           C
ATOM   3289  CD2 LEU A 429      91.987 127.596 155.489  1.00  0.00           C
ATOM   3290  C   LEU A 429      91.932 123.710 153.171  1.00  0.00           C
ATOM   3291  O   LEU A 429      91.180 124.079 152.273  1.00  0.00           O
ATOM   3292  N   ARG A 430      92.435 122.404 153.190  1.00  0.00           N
ATOM   3293  CA  ARG A 430      92.160 121.361 152.167  1.00  0.00           C
ATOM   3294  CB  ARG A 430      92.981 120.086 152.396  1.00  0.00           C
ATOM   3295  CG  ARG A 430      92.715 118.951 151.459  1.00  0.00           C
ATOM   3296  CD  ARG A 430      93.684 117.746 151.550  1.00  0.00           C
ATOM   3297  NE  ARG A 430      93.615 117.061 152.899  1.00  0.00           N
ATOM   3298  CZ  ARG A 430      93.704 115.746 153.123  1.00  0.00           C
ATOM   3299  NH1 ARG A 430      93.596 114.801 152.148  1.00  0.00           N
ATOM   3300  NH2 ARG A 430      93.848 115.210 154.289  1.00  0.00           N
ATOM   3301  C   ARG A 430      90.670 121.075 151.940  1.00  0.00           C
ATOM   3302  O   ARG A 430      90.323 120.852 150.774  1.00  0.00           O
ATOM   3303  N   PHE A 431      89.761 121.085 152.941  1.00  0.00           N
ATOM   3304  CA  PHE A 431      88.367 120.875 152.632  1.00  0.00           C
ATOM   3305  CB  PHE A 431      87.872 119.718 153.551  1.00  0.00           C
ATOM   3306  CG  PHE A 431      88.570 118.370 153.266  1.00  0.00           C
ATOM   3307  CD1 PHE A 431      88.648 117.798 151.976  1.00  0.00           C
ATOM   3308  CE1 PHE A 431      89.402 116.611 151.852  1.00  0.00           C
ATOM   3309  CZ  PHE A 431      90.137 116.055 152.866  1.00  0.00           C
ATOM   3310  CE2 PHE A 431      90.097 116.658 154.172  1.00  0.00           C
ATOM   3311  CD2 PHE A 431      89.313 117.827 154.375  1.00  0.00           C
ATOM   3312  C   PHE A 431      87.533 122.228 152.751  1.00  0.00           C
ATOM   3313  O   PHE A 431      86.280 122.135 152.903  1.00  0.00           O
ATOM   3314  N   HIS A 432      88.159 123.435 152.685  1.00  0.00           N
ATOM   3315  CA  HIS A 432      87.497 124.714 152.817  1.00  0.00           C
ATOM   3316  CB  HIS A 432      86.654 124.994 151.567  1.00  0.00           C
ATOM   3317  CG  HIS A 432      86.302 126.438 151.366  1.00  0.00           C
ATOM   3318  ND1 HIS A 432      85.623 126.966 150.205  1.00  0.00           N
ATOM   3319  CE1 HIS A 432      85.540 128.297 150.434  1.00  0.00           C
ATOM   3320  NE2 HIS A 432      86.010 128.609 151.618  1.00  0.00           N
ATOM   3321  CD2 HIS A 432      86.411 127.463 152.304  1.00  0.00           C
ATOM   3322  C   HIS A 432      86.684 124.833 154.127  1.00  0.00           C
ATOM   3323  O   HIS A 432      85.456 124.615 154.078  1.00  0.00           O
ATOM   3324  N   PRO A 433      87.312 125.071 155.302  1.00  0.00           N
ATOM   3325  CD  PRO A 433      88.739 125.133 155.521  1.00  0.00           C
ATOM   3326  CG  PRO A 433      89.011 124.409 156.832  1.00  0.00           C
ATOM   3327  CB  PRO A 433      87.852 124.929 157.600  1.00  0.00           C
ATOM   3328  CA  PRO A 433      86.653 124.808 156.558  1.00  0.00           C
ATOM   3329  C   PRO A 433      85.636 125.870 157.008  1.00  0.00           C
ATOM   3330  O   PRO A 433      85.359 126.845 156.325  1.00  0.00           O
ATOM   3331  N   LYS A 434      85.081 125.670 158.212  1.00  0.00           N
ATOM   3332  CA  LYS A 434      84.079 126.485 158.786  1.00  0.00           C
ATOM   3333  CB  LYS A 434      83.451 125.938 160.047  1.00  0.00           C
ATOM   3334  CG  LYS A 434      84.484 125.822 161.194  1.00  0.00           C
ATOM   3335  CD  LYS A 434      84.054 125.104 162.437  1.00  0.00           C
ATOM   3336  CE  LYS A 434      84.682 125.648 163.748  1.00  0.00           C
ATOM   3337  NZ  LYS A 434      84.543 124.692 164.851  1.00  0.00           N
ATOM   3338  C   LYS A 434      84.484 127.917 159.097  1.00  0.00           C
ATOM   3339  O   LYS A 434      85.660 128.019 159.458  1.00  0.00           O
ATOM   3340  N   PRO A 435      83.652 128.957 159.033  1.00  0.00           N
ATOM   3341  CD  PRO A 435      82.193 128.968 158.643  1.00  0.00           C
ATOM   3342  CG  PRO A 435      81.901 130.441 158.162  1.00  0.00           C
ATOM   3343  CB  PRO A 435      82.824 131.236 159.116  1.00  0.00           C
ATOM   3344  CA  PRO A 435      84.077 130.344 159.224  1.00  0.00           C
ATOM   3345  C   PRO A 435      84.977 130.684 160.353  1.00  0.00           C
ATOM   3346  O   PRO A 435      85.888 131.480 160.156  1.00  0.00           O
ATOM   3347  N   SER A 436      84.854 130.104 161.542  1.00  0.00           N
ATOM   3348  CA  SER A 436      85.760 130.280 162.721  1.00  0.00           C
ATOM   3349  CB  SER A 436      85.043 129.706 163.903  1.00  0.00           C
ATOM   3350  OG  SER A 436      83.751 130.180 164.055  1.00  0.00           O
ATOM   3351  C   SER A 436      87.200 129.767 162.564  1.00  0.00           C
ATOM   3352  O   SER A 436      88.029 130.089 163.347  1.00  0.00           O
ATOM   3353  N   ASP A 437      87.428 129.005 161.465  1.00  0.00           N
ATOM   3354  CA  ASP A 437      88.708 128.385 161.086  1.00  0.00           C
ATOM   3355  CB  ASP A 437      88.583 126.901 160.914  1.00  0.00           C
ATOM   3356  CG  ASP A 437      88.073 125.973 162.080  1.00  0.00           C
ATOM   3357  OD1 ASP A 437      87.927 124.763 161.753  1.00  0.00           O
ATOM   3358  OD2 ASP A 437      88.017 126.315 163.294  1.00  0.00           O
ATOM   3359  C   ASP A 437      89.409 129.201 159.988  1.00  0.00           C
ATOM   3360  O   ASP A 437      90.632 129.438 160.009  1.00  0.00           O
ATOM   3361  N   LEU A 438      88.534 129.837 159.174  1.00  0.00           N
ATOM   3362  CA  LEU A 438      88.968 130.913 158.257  1.00  0.00           C
ATOM   3363  CB  LEU A 438      87.813 131.008 157.288  1.00  0.00           C
ATOM   3364  CG  LEU A 438      87.150 129.808 156.496  1.00  0.00           C
ATOM   3365  CD1 LEU A 438      85.980 130.298 155.607  1.00  0.00           C
ATOM   3366  CD2 LEU A 438      88.239 129.120 155.662  1.00  0.00           C
ATOM   3367  C   LEU A 438      89.162 132.268 158.940  1.00  0.00           C
ATOM   3368  O   LEU A 438      89.306 133.298 158.262  1.00  0.00           O
ATOM   3369  N   HIS A 439      89.074 132.351 160.273  1.00  0.00           N
ATOM   3370  CA  HIS A 439      89.084 133.546 161.147  1.00  0.00           C
ATOM   3371  CB  HIS A 439      89.014 133.086 162.614  1.00  0.00           C
ATOM   3372  CG  HIS A 439      89.095 134.111 163.635  1.00  0.00           C
ATOM   3373  ND1 HIS A 439      88.199 135.115 163.889  1.00  0.00           N
ATOM   3374  CE1 HIS A 439      88.676 135.971 164.826  1.00  0.00           C
ATOM   3375  NE2 HIS A 439      89.878 135.524 165.160  1.00  0.00           N
ATOM   3376  CD2 HIS A 439      90.150 134.344 164.506  1.00  0.00           C
ATOM   3377  C   HIS A 439      90.439 134.205 160.963  1.00  0.00           C
ATOM   3378  O   HIS A 439      91.484 133.529 161.158  1.00  0.00           O
ATOM   3379  N   LEU A 440      90.556 135.524 160.689  1.00  0.00           N
ATOM   3380  CA  LEU A 440      91.854 136.276 160.473  1.00  0.00           C
ATOM   3381  CB  LEU A 440      91.876 136.846 159.015  1.00  0.00           C
ATOM   3382  CG  LEU A 440      91.837 135.934 157.797  1.00  0.00           C
ATOM   3383  CD1 LEU A 440      92.048 136.715 156.493  1.00  0.00           C
ATOM   3384  CD2 LEU A 440      92.889 134.827 157.891  1.00  0.00           C
ATOM   3385  C   LEU A 440      92.017 137.363 161.435  1.00  0.00           C
ATOM   3386  O   LEU A 440      91.059 137.841 161.950  1.00  0.00           O
ATOM   3387  N   GLN A 441      93.263 137.686 161.738  1.00  0.00           N
ATOM   3388  CA  GLN A 441      93.671 138.948 162.436  1.00  0.00           C
ATOM   3389  CB  GLN A 441      93.859 138.544 163.900  1.00  0.00           C
ATOM   3390  CG  GLN A 441      92.611 138.256 164.717  1.00  0.00           C
ATOM   3391  CD  GLN A 441      91.633 139.440 164.781  1.00  0.00           C
ATOM   3392  OE1 GLN A 441      91.936 140.417 165.452  1.00  0.00           O
ATOM   3393  NE2 GLN A 441      90.404 139.320 164.313  1.00  0.00           N
ATOM   3394  C   GLN A 441      94.980 139.502 161.817  1.00  0.00           C
ATOM   3395  O   GLN A 441      95.641 138.769 161.066  1.00  0.00           O
ATOM   3396  N   THR A 442      95.324 140.782 162.088  1.00  0.00           N
ATOM   3397  CA  THR A 442      96.689 141.301 161.759  1.00  0.00           C
ATOM   3398  CB  THR A 442      96.722 142.806 161.896  1.00  0.00           C
ATOM   3399  CG2 THR A 442      95.657 143.684 161.218  1.00  0.00           C
ATOM   3400  OG1 THR A 442      96.624 143.092 163.317  1.00  0.00           O
ATOM   3401  C   THR A 442      97.767 140.558 162.553  1.00  0.00           C
ATOM   3402  O   THR A 442      97.611 140.510 163.787  1.00  0.00           O
ATOM   3403  N   GLY A 443      98.877 140.072 161.947  1.00  0.00           N
ATOM   3404  CA  GLY A 443     100.002 139.267 162.512  1.00  0.00           C
ATOM   3405  C   GLY A 443      99.720 137.709 162.549  1.00  0.00           C
ATOM   3406  O   GLY A 443     100.621 136.930 162.956  1.00  0.00           O
ATOM   3407  N   TYR A 444      98.531 137.292 162.074  1.00  0.00           N
ATOM   3408  CA  TYR A 444      98.378 135.916 161.433  1.00  0.00           C
ATOM   3409  CB  TYR A 444      96.907 135.456 161.180  1.00  0.00           C
ATOM   3410  CG  TYR A 444      96.012 135.397 162.406  1.00  0.00           C
ATOM   3411  CD1 TYR A 444      96.402 135.714 163.716  1.00  0.00           C
ATOM   3412  CE1 TYR A 444      95.542 135.535 164.823  1.00  0.00           C
ATOM   3413  CZ  TYR A 444      94.266 135.021 164.661  1.00  0.00           C
ATOM   3414  OH  TYR A 444      93.496 134.937 165.746  1.00  0.00           O
ATOM   3415  CE2 TYR A 444      93.821 134.681 163.301  1.00  0.00           C
ATOM   3416  CD2 TYR A 444      94.716 134.785 162.204  1.00  0.00           C
ATOM   3417  C   TYR A 444      99.254 135.870 160.185  1.00  0.00           C
ATOM   3418  O   TYR A 444      99.670 136.884 159.601  1.00  0.00           O
ATOM   3419  N   LYS A 445      99.442 134.645 159.687  1.00  0.00           N
ATOM   3420  CA  LYS A 445      99.936 134.397 158.328  1.00  0.00           C
ATOM   3421  CB  LYS A 445     101.374 133.823 158.239  1.00  0.00           C
ATOM   3422  CG  LYS A 445     102.340 134.545 159.240  1.00  0.00           C
ATOM   3423  CD  LYS A 445     103.831 134.320 158.924  1.00  0.00           C
ATOM   3424  CE  LYS A 445     104.910 134.957 159.814  1.00  0.00           C
ATOM   3425  NZ  LYS A 445     104.842 134.439 161.189  1.00  0.00           N
ATOM   3426  C   LYS A 445      99.018 133.498 157.569  1.00  0.00           C
ATOM   3427  O   LYS A 445      98.488 132.565 158.246  1.00  0.00           O
ATOM   3428  N   VAL A 446      98.951 133.645 156.217  1.00  0.00           N
ATOM   3429  CA  VAL A 446      98.364 132.646 155.318  1.00  0.00           C
ATOM   3430  CB  VAL A 446      97.154 133.309 154.523  1.00  0.00           C
ATOM   3431  CG1 VAL A 446      96.439 132.292 153.586  1.00  0.00           C
ATOM   3432  CG2 VAL A 446      96.097 133.867 155.451  1.00  0.00           C
ATOM   3433  C   VAL A 446      99.494 132.132 154.408  1.00  0.00           C
ATOM   3434  O   VAL A 446     100.191 132.768 153.663  1.00  0.00           O
ATOM   3435  N   GLU A 447      99.580 130.840 154.332  1.00  0.00           N
ATOM   3436  CA  GLU A 447     100.530 130.117 153.371  1.00  0.00           C
ATOM   3437  CB  GLU A 447     100.777 128.676 153.889  1.00  0.00           C
ATOM   3438  CG  GLU A 447     101.482 128.682 155.238  1.00  0.00           C
ATOM   3439  CD  GLU A 447     102.712 127.798 155.325  1.00  0.00           C
ATOM   3440  OE1 GLU A 447     103.810 128.313 155.581  1.00  0.00           O
ATOM   3441  OE2 GLU A 447     102.576 126.628 154.998  1.00  0.00           O
ATOM   3442  C   GLU A 447      99.889 130.176 151.976  1.00  0.00           C
ATOM   3443  O   GLU A 447      99.166 129.284 151.596  1.00  0.00           O
ATOM   3444  N   ARG A 448     100.165 131.246 151.230  1.00  0.00           N
ATOM   3445  CA  ARG A 448      99.632 131.534 149.883  1.00  0.00           C
ATOM   3446  CB  ARG A 448      99.332 133.073 149.766  1.00  0.00           C
ATOM   3447  CG  ARG A 448     100.434 134.107 149.553  1.00  0.00           C
ATOM   3448  CD  ARG A 448     101.073 134.125 148.201  1.00  0.00           C
ATOM   3449  NE  ARG A 448     101.925 135.321 148.004  1.00  0.00           N
ATOM   3450  CZ  ARG A 448     102.909 135.332 147.081  1.00  0.00           C
ATOM   3451  NH1 ARG A 448     103.209 134.297 146.364  1.00  0.00           N
ATOM   3452  NH2 ARG A 448     103.624 136.399 146.967  1.00  0.00           N
ATOM   3453  C   ARG A 448     100.492 130.996 148.774  1.00  0.00           C
ATOM   3454  O   ARG A 448     101.708 131.011 148.789  1.00  0.00           O
ATOM   3455  N   HIS A 449      99.874 130.426 147.754  1.00  0.00           N
ATOM   3456  CA  HIS A 449     100.538 129.930 146.524  1.00  0.00           C
ATOM   3457  CB  HIS A 449      99.501 129.275 145.617  1.00  0.00           C
ATOM   3458  CG  HIS A 449      98.510 128.278 146.195  1.00  0.00           C
ATOM   3459  ND1 HIS A 449      98.627 127.354 147.283  1.00  0.00           N
ATOM   3460  CE1 HIS A 449      97.413 126.829 147.398  1.00  0.00           C
ATOM   3461  NE2 HIS A 449      96.565 127.318 146.478  1.00  0.00           N
ATOM   3462  CD2 HIS A 449      97.284 128.114 145.662  1.00  0.00           C
ATOM   3463  C   HIS A 449     101.461 130.810 145.789  1.00  0.00           C
ATOM   3464  O   HIS A 449     101.405 132.043 145.818  1.00  0.00           O
ATOM   3465  N   MET A 450     102.530 130.233 145.137  1.00  0.00           N
ATOM   3466  CA  MET A 450     103.508 131.147 144.453  1.00  0.00           C
ATOM   3467  CB  MET A 450     104.743 130.349 143.976  1.00  0.00           C
ATOM   3468  CG  MET A 450     105.651 131.062 143.020  1.00  0.00           C
ATOM   3469  SD  MET A 450     106.950 130.075 142.156  1.00  0.00           S
ATOM   3470  CE  MET A 450     108.010 129.505 143.525  1.00  0.00           C
ATOM   3471  C   MET A 450     102.858 131.914 143.318  1.00  0.00           C
ATOM   3472  O   MET A 450     102.118 131.343 142.488  1.00  0.00           O
ATOM   3473  N   CYS A 451     103.223 133.187 143.155  1.00  0.00           N
ATOM   3474  CA  CYS A 451     102.604 134.153 142.249  1.00  0.00           C
ATOM   3475  CB  CYS A 451     101.808 135.129 143.171  1.00  0.00           C
ATOM   3476  SG  CYS A 451     101.158 136.496 142.203  1.00  0.00           S
ATOM   3477  C   CYS A 451     103.730 134.789 141.366  1.00  0.00           C
ATOM   3478  O   CYS A 451     104.898 135.049 141.664  1.00  0.00           O
ATOM   3479  N   ASP A 452     103.241 135.133 140.170  1.00  0.00           N
ATOM   3480  CA  ASP A 452     104.012 136.021 139.333  1.00  0.00           C
ATOM   3481  CB  ASP A 452     103.205 136.480 138.103  1.00  0.00           C
ATOM   3482  CG  ASP A 452     102.681 135.323 137.282  1.00  0.00           C
ATOM   3483  OD1 ASP A 452     101.482 134.973 137.480  1.00  0.00           O
ATOM   3484  OD2 ASP A 452     103.487 134.833 136.472  1.00  0.00           O
ATOM   3485  C   ASP A 452     104.625 137.260 140.037  1.00  0.00           C
ATOM   3486  O   ASP A 452     103.976 137.952 140.874  1.00  0.00           O
ATOM   3487  N   GLY A 453     105.852 137.535 139.675  1.00  0.00           N
ATOM   3488  CA  GLY A 453     106.799 138.499 140.193  1.00  0.00           C
ATOM   3489  C   GLY A 453     107.366 138.257 141.601  1.00  0.00           C
ATOM   3490  O   GLY A 453     107.776 139.142 142.343  1.00  0.00           O
ATOM   3491  N   ASP A 454     107.161 137.046 142.126  1.00  0.00           N
ATOM   3492  CA  ASP A 454     107.827 136.579 143.333  1.00  0.00           C
ATOM   3493  CB  ASP A 454     107.346 135.142 143.801  1.00  0.00           C
ATOM   3494  CG  ASP A 454     106.022 135.177 144.571  1.00  0.00           C
ATOM   3495  OD1 ASP A 454     105.523 136.247 145.036  1.00  0.00           O
ATOM   3496  OD2 ASP A 454     105.491 134.097 144.867  1.00  0.00           O
ATOM   3497  C   ASP A 454     109.355 136.470 143.138  1.00  0.00           C
ATOM   3498  O   ASP A 454     109.854 136.210 142.041  1.00  0.00           O
ATOM   3499  N   ILE A 455     110.170 136.761 144.162  1.00  0.00           N
ATOM   3500  CA  ILE A 455     111.632 136.592 144.065  1.00  0.00           C
ATOM   3501  CB  ILE A 455     112.410 137.825 144.557  1.00  0.00           C
ATOM   3502  CG2 ILE A 455     113.903 137.523 144.839  1.00  0.00           C
ATOM   3503  CG1 ILE A 455     112.134 138.931 143.446  1.00  0.00           C
ATOM   3504  CD1 ILE A 455     112.965 140.215 143.493  1.00  0.00           C
ATOM   3505  C   ILE A 455     112.046 135.257 144.798  1.00  0.00           C
ATOM   3506  O   ILE A 455     111.486 134.845 145.797  1.00  0.00           O
ATOM   3507  N   VAL A 456     112.881 134.524 144.118  1.00  0.00           N
ATOM   3508  CA  VAL A 456     113.322 133.135 144.329  1.00  0.00           C
ATOM   3509  CB  VAL A 456     112.711 132.216 143.233  1.00  0.00           C
ATOM   3510  CG1 VAL A 456     111.337 131.651 143.701  1.00  0.00           C
ATOM   3511  CG2 VAL A 456     112.692 132.718 141.749  1.00  0.00           C
ATOM   3512  C   VAL A 456     114.845 133.017 144.225  1.00  0.00           C
ATOM   3513  O   VAL A 456     115.563 133.803 143.573  1.00  0.00           O
ATOM   3514  N   ILE A 457     115.337 132.081 144.944  1.00  0.00           N
ATOM   3515  CA  ILE A 457     116.759 131.568 144.785  1.00  0.00           C
ATOM   3516  CB  ILE A 457     117.293 131.413 146.235  1.00  0.00           C
ATOM   3517  CG2 ILE A 457     118.500 130.452 146.307  1.00  0.00           C
ATOM   3518  CG1 ILE A 457     117.763 132.865 146.713  1.00  0.00           C
ATOM   3519  CD1 ILE A 457     118.951 133.488 146.016  1.00  0.00           C
ATOM   3520  C   ILE A 457     116.809 130.290 144.014  1.00  0.00           C
ATOM   3521  O   ILE A 457     116.069 129.305 144.295  1.00  0.00           O
ATOM   3522  N   PHE A 458     117.652 130.348 142.989  1.00  0.00           N
ATOM   3523  CA  PHE A 458     117.754 129.327 141.978  1.00  0.00           C
ATOM   3524  CB  PHE A 458     117.147 129.932 140.759  1.00  0.00           C
ATOM   3525  CG  PHE A 458     117.122 129.064 139.477  1.00  0.00           C
ATOM   3526  CD1 PHE A 458     116.413 127.825 139.504  1.00  0.00           C
ATOM   3527  CE1 PHE A 458     116.323 127.092 138.361  1.00  0.00           C
ATOM   3528  CZ  PHE A 458     117.078 127.443 137.225  1.00  0.00           C
ATOM   3529  CE2 PHE A 458     117.823 128.601 137.195  1.00  0.00           C
ATOM   3530  CD2 PHE A 458     117.832 129.440 138.302  1.00  0.00           C
ATOM   3531  C   PHE A 458     119.185 128.836 141.774  1.00  0.00           C
ATOM   3532  O   PHE A 458     120.085 129.710 141.742  1.00  0.00           O
ATOM   3533  N   ASN A 459     119.430 127.548 141.696  1.00  0.00           N
ATOM   3534  CA  ASN A 459     120.727 126.961 142.086  1.00  0.00           C
ATOM   3535  CB  ASN A 459     120.784 126.716 143.588  1.00  0.00           C
ATOM   3536  CG  ASN A 459     121.830 125.747 144.130  1.00  0.00           C
ATOM   3537  OD1 ASN A 459     121.417 124.693 144.626  1.00  0.00           O
ATOM   3538  ND2 ASN A 459     123.117 125.900 143.859  1.00  0.00           N
ATOM   3539  C   ASN A 459     121.022 125.642 141.295  1.00  0.00           C
ATOM   3540  O   ASN A 459     120.143 124.810 141.193  1.00  0.00           O
ATOM   3541  N   ARG A 460     122.231 125.468 140.768  1.00  0.00           N
ATOM   3542  CA  ARG A 460     122.788 124.145 140.260  1.00  0.00           C
ATOM   3543  CB  ARG A 460     123.497 124.569 138.936  1.00  0.00           C
ATOM   3544  CG  ARG A 460     124.097 123.501 138.051  1.00  0.00           C
ATOM   3545  CD  ARG A 460     123.122 122.355 137.752  1.00  0.00           C
ATOM   3546  NE  ARG A 460     123.966 121.243 137.240  1.00  0.00           N
ATOM   3547  CZ  ARG A 460     123.677 119.969 137.423  1.00  0.00           C
ATOM   3548  NH1 ARG A 460     122.478 119.571 137.769  1.00  0.00           N
ATOM   3549  NH2 ARG A 460     124.607 119.022 137.305  1.00  0.00           N
ATOM   3550  C   ARG A 460     123.725 123.653 141.310  1.00  0.00           C
ATOM   3551  O   ARG A 460     124.696 124.285 141.611  1.00  0.00           O
ATOM   3552  N   GLN A 461     123.407 122.508 141.852  1.00  0.00           N
ATOM   3553  CA  GLN A 461     124.287 121.445 142.457  1.00  0.00           C
ATOM   3554  CB  GLN A 461     123.341 120.488 143.271  1.00  0.00           C
ATOM   3555  CG  GLN A 461     122.611 121.302 144.368  1.00  0.00           C
ATOM   3556  CD  GLN A 461     121.236 120.647 144.666  1.00  0.00           C
ATOM   3557  OE1 GLN A 461     120.613 120.073 143.850  1.00  0.00           O
ATOM   3558  NE2 GLN A 461     120.700 120.779 145.855  1.00  0.00           N
ATOM   3559  C   GLN A 461     125.090 120.703 141.358  1.00  0.00           C
ATOM   3560  O   GLN A 461     124.514 120.405 140.341  1.00  0.00           O
ATOM   3561  N   PRO A 462     126.348 120.327 141.585  1.00  0.00           N
ATOM   3562  CD  PRO A 462     127.226 119.614 140.651  1.00  0.00           C
ATOM   3563  CG  PRO A 462     128.566 119.498 141.297  1.00  0.00           C
ATOM   3564  CB  PRO A 462     128.331 119.738 142.771  1.00  0.00           C
ATOM   3565  CA  PRO A 462     127.092 120.725 142.713  1.00  0.00           C
ATOM   3566  C   PRO A 462     127.561 122.143 142.712  1.00  0.00           C
ATOM   3567  O   PRO A 462     128.004 122.676 141.686  1.00  0.00           O
ATOM   3568  N   THR A 463     127.502 122.838 143.863  1.00  0.00           N
ATOM   3569  CA  THR A 463     127.690 124.310 144.050  1.00  0.00           C
ATOM   3570  CB  THR A 463     126.663 124.912 145.057  1.00  0.00           C
ATOM   3571  CG2 THR A 463     126.442 126.414 144.860  1.00  0.00           C
ATOM   3572  OG1 THR A 463     125.406 124.335 144.840  1.00  0.00           O
ATOM   3573  C   THR A 463     129.125 124.697 144.333  1.00  0.00           C
ATOM   3574  O   THR A 463     129.394 125.441 145.310  1.00  0.00           O
ATOM   3575  N   LEU A 464     130.041 124.296 143.439  1.00  0.00           N
ATOM   3576  CA  LEU A 464     131.480 124.674 143.571  1.00  0.00           C
ATOM   3577  CB  LEU A 464     132.287 123.900 142.475  1.00  0.00           C
ATOM   3578  CG  LEU A 464     132.401 122.298 142.692  1.00  0.00           C
ATOM   3579  CD1 LEU A 464     133.096 121.571 141.540  1.00  0.00           C
ATOM   3580  CD2 LEU A 464     133.017 121.950 144.082  1.00  0.00           C
ATOM   3581  C   LEU A 464     131.628 126.197 143.770  1.00  0.00           C
ATOM   3582  O   LEU A 464     132.562 126.406 144.575  1.00  0.00           O
ATOM   3583  N   HIS A 465     130.910 127.122 143.153  1.00  0.00           N
ATOM   3584  CA  HIS A 465     131.177 128.527 143.344  1.00  0.00           C
ATOM   3585  CB  HIS A 465     132.063 129.079 142.214  1.00  0.00           C
ATOM   3586  CG  HIS A 465     132.472 130.557 142.188  1.00  0.00           C
ATOM   3587  ND1 HIS A 465     133.332 131.153 143.067  1.00  0.00           N
ATOM   3588  CE1 HIS A 465     133.357 132.448 142.729  1.00  0.00           C
ATOM   3589  NE2 HIS A 465     132.613 132.621 141.581  1.00  0.00           N
ATOM   3590  CD2 HIS A 465     132.110 131.409 141.169  1.00  0.00           C
ATOM   3591  C   HIS A 465     129.872 129.307 143.673  1.00  0.00           C
ATOM   3592  O   HIS A 465     128.717 128.893 143.508  1.00  0.00           O
ATOM   3593  N   LYS A 466     130.105 130.485 144.274  1.00  0.00           N
ATOM   3594  CA  LYS A 466     129.123 131.473 144.760  1.00  0.00           C
ATOM   3595  CB  LYS A 466     129.821 132.764 144.937  1.00  0.00           C
ATOM   3596  CG  LYS A 466     128.946 133.939 145.451  1.00  0.00           C
ATOM   3597  CD  LYS A 466     129.725 135.232 145.691  1.00  0.00           C
ATOM   3598  CE  LYS A 466     128.735 136.147 146.433  1.00  0.00           C
ATOM   3599  NZ  LYS A 466     129.301 137.486 146.835  1.00  0.00           N
ATOM   3600  C   LYS A 466     127.992 131.613 143.726  1.00  0.00           C
ATOM   3601  O   LYS A 466     126.829 131.337 144.003  1.00  0.00           O
ATOM   3602  N   MET A 467     128.359 131.982 142.499  1.00  0.00           N
ATOM   3603  CA  MET A 467     127.513 132.240 141.285  1.00  0.00           C
ATOM   3604  CB  MET A 467     128.313 132.788 140.096  1.00  0.00           C
ATOM   3605  CG  MET A 467     128.648 134.304 140.330  1.00  0.00           C
ATOM   3606  SD  MET A 467     129.834 134.607 141.732  1.00  0.00           S
ATOM   3607  CE  MET A 467     129.839 136.442 141.602  1.00  0.00           C
ATOM   3608  C   MET A 467     126.774 131.010 140.821  1.00  0.00           C
ATOM   3609  O   MET A 467     125.880 131.054 139.958  1.00  0.00           O
ATOM   3610  N   SER A 468     127.058 129.786 141.270  1.00  0.00           N
ATOM   3611  CA  SER A 468     126.207 128.599 141.021  1.00  0.00           C
ATOM   3612  CB  SER A 468     126.942 127.283 141.250  1.00  0.00           C
ATOM   3613  OG  SER A 468     128.296 127.096 140.819  1.00  0.00           O
ATOM   3614  C   SER A 468     124.993 128.645 141.915  1.00  0.00           C
ATOM   3615  O   SER A 468     124.158 127.689 141.784  1.00  0.00           O
ATOM   3616  N   MET A 469     124.711 129.688 142.687  1.00  0.00           N
ATOM   3617  CA  MET A 469     123.352 130.107 143.250  1.00  0.00           C
ATOM   3618  CB  MET A 469     123.276 129.598 144.692  1.00  0.00           C
ATOM   3619  CG  MET A 469     122.013 129.878 145.513  1.00  0.00           C
ATOM   3620  SD  MET A 469     121.787 128.690 146.836  1.00  0.00           S
ATOM   3621  CE  MET A 469     123.316 128.921 147.801  1.00  0.00           C
ATOM   3622  C   MET A 469     123.203 131.619 143.095  1.00  0.00           C
ATOM   3623  O   MET A 469     124.117 132.382 143.424  1.00  0.00           O
ATOM   3624  N   MET A 470     122.052 132.041 142.503  1.00  0.00           N
ATOM   3625  CA  MET A 470     121.727 133.455 142.258  1.00  0.00           C
ATOM   3626  CB  MET A 470     122.255 133.909 140.930  1.00  0.00           C
ATOM   3627  CG  MET A 470     123.746 133.785 140.775  1.00  0.00           C
ATOM   3628  SD  MET A 470     124.352 134.516 139.143  1.00  0.00           S
ATOM   3629  CE  MET A 470     123.939 133.195 138.115  1.00  0.00           C
ATOM   3630  C   MET A 470     120.197 133.579 142.284  1.00  0.00           C
ATOM   3631  O   MET A 470     119.512 132.532 142.334  1.00  0.00           O
ATOM   3632  N   GLY A 471     119.706 134.783 142.330  1.00  0.00           N
ATOM   3633  CA  GLY A 471     118.330 135.179 142.695  1.00  0.00           C
ATOM   3634  C   GLY A 471     117.687 135.789 141.429  1.00  0.00           C
ATOM   3635  O   GLY A 471     118.325 136.389 140.588  1.00  0.00           O
ATOM   3636  N   HIS A 472     116.369 135.628 141.274  1.00  0.00           N
ATOM   3637  CA  HIS A 472     115.594 135.737 140.107  1.00  0.00           C
ATOM   3638  CB  HIS A 472     115.405 134.415 139.363  1.00  0.00           C
ATOM   3639  CG  HIS A 472     116.580 133.907 138.670  1.00  0.00           C
ATOM   3640  ND1 HIS A 472     116.806 134.100 137.253  1.00  0.00           N
ATOM   3641  CE1 HIS A 472     117.968 133.595 137.041  1.00  0.00           C
ATOM   3642  NE2 HIS A 472     118.535 133.085 138.150  1.00  0.00           N
ATOM   3643  CD2 HIS A 472     117.701 133.350 139.222  1.00  0.00           C
ATOM   3644  C   HIS A 472     114.203 136.102 140.461  1.00  0.00           C
ATOM   3645  O   HIS A 472     113.721 135.859 141.558  1.00  0.00           O
ATOM   3646  N   ARG A 473     113.478 136.629 139.442  1.00  0.00           N
ATOM   3647  CA  ARG A 473     112.010 136.969 139.491  1.00  0.00           C
ATOM   3648  CB  ARG A 473     111.797 138.403 138.898  1.00  0.00           C
ATOM   3649  CG  ARG A 473     112.688 139.410 139.618  1.00  0.00           C
ATOM   3650  CD  ARG A 473     112.609 140.832 138.989  1.00  0.00           C
ATOM   3651  NE  ARG A 473     113.293 140.898 137.716  1.00  0.00           N
ATOM   3652  CZ  ARG A 473     112.932 141.654 136.709  1.00  0.00           C
ATOM   3653  NH1 ARG A 473     111.823 142.260 136.602  1.00  0.00           N
ATOM   3654  NH2 ARG A 473     113.668 141.670 135.689  1.00  0.00           N
ATOM   3655  C   ARG A 473     111.233 136.016 138.623  1.00  0.00           C
ATOM   3656  O   ARG A 473     111.485 135.663 137.470  1.00  0.00           O
ATOM   3657  N   VAL A 474     110.122 135.524 139.236  1.00  0.00           N
ATOM   3658  CA  VAL A 474     109.260 134.512 138.646  1.00  0.00           C
ATOM   3659  CB  VAL A 474     108.359 133.969 139.762  1.00  0.00           C
ATOM   3660  CG1 VAL A 474     107.299 132.993 139.196  1.00  0.00           C
ATOM   3661  CG2 VAL A 474     109.140 133.219 140.801  1.00  0.00           C
ATOM   3662  C   VAL A 474     108.348 135.173 137.568  1.00  0.00           C
ATOM   3663  O   VAL A 474     107.577 136.109 137.884  1.00  0.00           O
ATOM   3664  N   ARG A 475     108.282 134.544 136.371  1.00  0.00           N
ATOM   3665  CA  ARG A 475     107.138 134.559 135.406  1.00  0.00           C
ATOM   3666  CB  ARG A 475     107.585 135.024 133.966  1.00  0.00           C
ATOM   3667  CG  ARG A 475     107.700 136.545 133.964  1.00  0.00           C
ATOM   3668  CD  ARG A 475     108.291 137.016 132.674  1.00  0.00           C
ATOM   3669  NE  ARG A 475     108.377 138.471 132.614  1.00  0.00           N
ATOM   3670  CZ  ARG A 475     108.674 139.211 131.611  1.00  0.00           C
ATOM   3671  NH1 ARG A 475     108.903 138.673 130.452  1.00  0.00           N
ATOM   3672  NH2 ARG A 475     108.765 140.517 131.774  1.00  0.00           N
ATOM   3673  C   ARG A 475     106.589 133.107 135.440  1.00  0.00           C
ATOM   3674  O   ARG A 475     107.334 132.114 135.158  1.00  0.00           O
ATOM   3675  N   ILE A 476     105.293 132.941 135.652  1.00  0.00           N
ATOM   3676  CA  ILE A 476     104.697 131.604 135.644  1.00  0.00           C
ATOM   3677  CB  ILE A 476     103.562 131.473 136.718  1.00  0.00           C
ATOM   3678  CG2 ILE A 476     102.924 130.054 136.649  1.00  0.00           C
ATOM   3679  CG1 ILE A 476     104.002 131.865 138.171  1.00  0.00           C
ATOM   3680  CD1 ILE A 476     102.710 131.973 139.100  1.00  0.00           C
ATOM   3681  C   ILE A 476     104.248 131.278 134.171  1.00  0.00           C
ATOM   3682  O   ILE A 476     103.641 132.141 133.549  1.00  0.00           O
ATOM   3683  N   LEU A 477     104.590 130.105 133.675  1.00  0.00           N
ATOM   3684  CA  LEU A 477     104.456 129.642 132.314  1.00  0.00           C
ATOM   3685  CB  LEU A 477     105.736 129.675 131.516  1.00  0.00           C
ATOM   3686  CG  LEU A 477     106.603 130.864 131.705  1.00  0.00           C
ATOM   3687  CD1 LEU A 477     107.932 130.643 130.939  1.00  0.00           C
ATOM   3688  CD2 LEU A 477     105.910 132.087 130.997  1.00  0.00           C
ATOM   3689  C   LEU A 477     103.886 128.147 132.380  1.00  0.00           C
ATOM   3690  O   LEU A 477     103.948 127.313 133.280  1.00  0.00           O
ATOM   3691  N   PRO A 478     103.190 127.795 131.301  1.00  0.00           N
ATOM   3692  CD  PRO A 478     102.694 128.653 130.269  1.00  0.00           C
ATOM   3693  CG  PRO A 478     101.703 127.856 129.439  1.00  0.00           C
ATOM   3694  CB  PRO A 478     102.302 126.433 129.527  1.00  0.00           C
ATOM   3695  CA  PRO A 478     103.027 126.437 130.865  1.00  0.00           C
ATOM   3696  C   PRO A 478     104.355 125.692 130.716  1.00  0.00           C
ATOM   3697  O   PRO A 478     105.406 126.260 130.463  1.00  0.00           O
ATOM   3698  N   TRP A 479     104.293 124.433 130.590  1.00  0.00           N
ATOM   3699  CA  TRP A 479     105.445 123.487 130.367  1.00  0.00           C
ATOM   3700  CB  TRP A 479     106.128 123.642 128.993  1.00  0.00           C
ATOM   3701  CG  TRP A 479     105.191 123.760 127.881  1.00  0.00           C
ATOM   3702  CD1 TRP A 479     105.010 124.868 127.127  1.00  0.00           C
ATOM   3703  NE1 TRP A 479     104.286 124.530 126.019  1.00  0.00           N
ATOM   3704  CE2 TRP A 479     103.925 123.177 126.054  1.00  0.00           C
ATOM   3705  CZ2 TRP A 479     103.215 122.363 125.215  1.00  0.00           C
ATOM   3706  CH2 TRP A 479     103.073 121.014 125.506  1.00  0.00           C
ATOM   3707  CZ3 TRP A 479     103.527 120.601 126.734  1.00  0.00           C
ATOM   3708  CE3 TRP A 479     104.153 121.411 127.685  1.00  0.00           C
ATOM   3709  CD2 TRP A 479     104.366 122.759 127.278  1.00  0.00           C
ATOM   3710  C   TRP A 479     106.347 123.239 131.546  1.00  0.00           C
ATOM   3711  O   TRP A 479     106.478 124.074 132.380  1.00  0.00           O
ATOM   3712  N   SER A 480     106.835 121.975 131.619  1.00  0.00           N
ATOM   3713  CA  SER A 480     107.394 121.356 132.901  1.00  0.00           C
ATOM   3714  CB  SER A 480     107.126 119.821 132.885  1.00  0.00           C
ATOM   3715  OG  SER A 480     105.820 119.645 132.543  1.00  0.00           O
ATOM   3716  C   SER A 480     108.861 121.565 133.222  1.00  0.00           C
ATOM   3717  O   SER A 480     109.239 121.316 134.332  1.00  0.00           O
ATOM   3718  N   THR A 481     109.665 122.064 132.230  1.00  0.00           N
ATOM   3719  CA  THR A 481     111.014 122.592 132.442  1.00  0.00           C
ATOM   3720  CB  THR A 481     111.859 122.563 131.093  1.00  0.00           C
ATOM   3721  CG2 THR A 481     111.925 121.158 130.418  1.00  0.00           C
ATOM   3722  OG1 THR A 481     111.136 123.388 130.132  1.00  0.00           O
ATOM   3723  C   THR A 481     111.049 124.021 133.096  1.00  0.00           C
ATOM   3724  O   THR A 481     110.065 124.720 132.988  1.00  0.00           O
ATOM   3725  N   PHE A 482     112.201 124.385 133.729  1.00  0.00           N
ATOM   3726  CA  PHE A 482     112.511 125.804 134.004  1.00  0.00           C
ATOM   3727  CB  PHE A 482     113.648 125.859 135.098  1.00  0.00           C
ATOM   3728  CG  PHE A 482     113.214 125.531 136.597  1.00  0.00           C
ATOM   3729  CD1 PHE A 482     111.963 126.014 137.083  1.00  0.00           C
ATOM   3730  CE1 PHE A 482     111.466 125.620 138.329  1.00  0.00           C
ATOM   3731  CZ  PHE A 482     112.176 124.711 139.126  1.00  0.00           C
ATOM   3732  CE2 PHE A 482     113.454 124.278 138.669  1.00  0.00           C
ATOM   3733  CD2 PHE A 482     113.959 124.635 137.406  1.00  0.00           C
ATOM   3734  C   PHE A 482     112.922 126.526 132.690  1.00  0.00           C
ATOM   3735  O   PHE A 482     113.855 126.006 132.077  1.00  0.00           O
ATOM   3736  N   ARG A 483     112.295 127.557 132.215  1.00  0.00           N
ATOM   3737  CA  ARG A 483     112.875 128.295 131.141  1.00  0.00           C
ATOM   3738  CB  ARG A 483     111.726 128.996 130.379  1.00  0.00           C
ATOM   3739  CG  ARG A 483     111.108 128.141 129.245  1.00  0.00           C
ATOM   3740  CD  ARG A 483     110.701 126.643 129.541  1.00  0.00           C
ATOM   3741  NE  ARG A 483     109.872 126.562 130.712  1.00  0.00           N
ATOM   3742  CZ  ARG A 483     108.530 126.673 130.810  1.00  0.00           C
ATOM   3743  NH1 ARG A 483     107.891 126.541 131.913  1.00  0.00           N
ATOM   3744  NH2 ARG A 483     107.888 127.060 129.740  1.00  0.00           N
ATOM   3745  C   ARG A 483     113.926 129.317 131.611  1.00  0.00           C
ATOM   3746  O   ARG A 483     113.641 130.007 132.628  1.00  0.00           O
ATOM   3747  N   LEU A 484     115.123 129.455 130.996  1.00  0.00           N
ATOM   3748  CA  LEU A 484     116.278 130.252 131.523  1.00  0.00           C
ATOM   3749  CB  LEU A 484     117.193 129.148 132.166  1.00  0.00           C
ATOM   3750  CG  LEU A 484     118.393 129.783 132.950  1.00  0.00           C
ATOM   3751  CD1 LEU A 484     117.867 130.524 134.206  1.00  0.00           C
ATOM   3752  CD2 LEU A 484     119.283 128.568 133.312  1.00  0.00           C
ATOM   3753  C   LEU A 484     116.853 131.025 130.359  1.00  0.00           C
ATOM   3754  O   LEU A 484     116.803 130.627 129.187  1.00  0.00           O
ATOM   3755  N   ASN A 485     117.248 132.279 130.642  1.00  0.00           N
ATOM   3756  CA  ASN A 485     117.970 133.124 129.708  1.00  0.00           C
ATOM   3757  CB  ASN A 485     118.166 134.487 130.409  1.00  0.00           C
ATOM   3758  CG  ASN A 485     119.184 135.293 129.744  1.00  0.00           C
ATOM   3759  OD1 ASN A 485     120.367 135.292 130.034  1.00  0.00           O
ATOM   3760  ND2 ASN A 485     118.827 135.952 128.727  1.00  0.00           N
ATOM   3761  C   ASN A 485     119.382 132.516 129.490  1.00  0.00           C
ATOM   3762  O   ASN A 485     119.875 131.714 130.317  1.00  0.00           O
ATOM   3763  N   LEU A 486     119.965 132.819 128.361  1.00  0.00           N
ATOM   3764  CA  LEU A 486     121.183 132.218 127.959  1.00  0.00           C
ATOM   3765  CB  LEU A 486     121.342 132.203 126.435  1.00  0.00           C
ATOM   3766  CG  LEU A 486     120.257 131.283 125.578  1.00  0.00           C
ATOM   3767  CD1 LEU A 486     120.509 131.388 124.081  1.00  0.00           C
ATOM   3768  CD2 LEU A 486     120.542 129.781 125.830  1.00  0.00           C
ATOM   3769  C   LEU A 486     122.545 132.617 128.645  1.00  0.00           C
ATOM   3770  O   LEU A 486     123.395 131.721 128.939  1.00  0.00           O
ATOM   3771  N   SER A 487     122.729 133.892 129.034  1.00  0.00           N
ATOM   3772  CA  SER A 487     123.955 134.467 129.579  1.00  0.00           C
ATOM   3773  CB  SER A 487     123.775 135.970 129.897  1.00  0.00           C
ATOM   3774  OG  SER A 487     125.086 136.438 130.108  1.00  0.00           O
ATOM   3775  C   SER A 487     124.436 133.579 130.829  1.00  0.00           C
ATOM   3776  O   SER A 487     125.527 133.081 130.956  1.00  0.00           O
ATOM   3777  N   VAL A 488     123.438 133.221 131.658  1.00  0.00           N
ATOM   3778  CA  VAL A 488     123.660 132.600 132.922  1.00  0.00           C
ATOM   3779  CB  VAL A 488     122.392 132.764 133.824  1.00  0.00           C
ATOM   3780  CG1 VAL A 488     121.939 134.245 134.026  1.00  0.00           C
ATOM   3781  CG2 VAL A 488     121.229 132.068 133.248  1.00  0.00           C
ATOM   3782  C   VAL A 488     124.074 131.157 132.795  1.00  0.00           C
ATOM   3783  O   VAL A 488     124.483 130.521 133.736  1.00  0.00           O
ATOM   3784  N   THR A 489     124.144 130.615 131.544  1.00  0.00           N
ATOM   3785  CA  THR A 489     124.668 129.229 131.300  1.00  0.00           C
ATOM   3786  CB  THR A 489     124.599 128.751 129.763  1.00  0.00           C
ATOM   3787  CG2 THR A 489     123.164 128.667 129.239  1.00  0.00           C
ATOM   3788  OG1 THR A 489     125.224 129.764 129.070  1.00  0.00           O
ATOM   3789  C   THR A 489     126.115 129.073 131.737  1.00  0.00           C
ATOM   3790  O   THR A 489     126.479 128.059 132.346  1.00  0.00           O
ATOM   3791  N   THR A 490     126.928 130.142 131.582  1.00  0.00           N
ATOM   3792  CA  THR A 490     128.381 130.163 132.038  1.00  0.00           C
ATOM   3793  CB  THR A 490     129.149 131.249 131.346  1.00  0.00           C
ATOM   3794  CG2 THR A 490     130.682 131.336 131.714  1.00  0.00           C
ATOM   3795  OG1 THR A 490     128.971 130.982 129.956  1.00  0.00           O
ATOM   3796  C   THR A 490     128.584 130.225 133.536  1.00  0.00           C
ATOM   3797  O   THR A 490     129.261 129.325 134.070  1.00  0.00           O
ATOM   3798  N   PRO A 491     127.900 131.084 134.381  1.00  0.00           N
ATOM   3799  CD  PRO A 491     127.121 132.246 133.958  1.00  0.00           C
ATOM   3800  CG  PRO A 491     126.350 132.890 135.184  1.00  0.00           C
ATOM   3801  CB  PRO A 491     127.306 132.556 136.271  1.00  0.00           C
ATOM   3802  CA  PRO A 491     127.860 131.244 135.808  1.00  0.00           C
ATOM   3803  C   PRO A 491     127.259 130.030 136.632  1.00  0.00           C
ATOM   3804  O   PRO A 491     127.913 129.575 137.608  1.00  0.00           O
ATOM   3805  N   TYR A 492     126.146 129.410 136.179  1.00  0.00           N
ATOM   3806  CA  TYR A 492     125.716 128.115 136.657  1.00  0.00           C
ATOM   3807  CB  TYR A 492     124.155 127.921 136.380  1.00  0.00           C
ATOM   3808  CG  TYR A 492     123.308 128.811 137.131  1.00  0.00           C
ATOM   3809  CD1 TYR A 492     123.217 128.656 138.551  1.00  0.00           C
ATOM   3810  CE1 TYR A 492     122.419 129.471 139.340  1.00  0.00           C
ATOM   3811  CZ  TYR A 492     121.562 130.441 138.724  1.00  0.00           C
ATOM   3812  OH  TYR A 492     120.620 131.179 139.369  1.00  0.00           O
ATOM   3813  CE2 TYR A 492     121.580 130.482 137.292  1.00  0.00           C
ATOM   3814  CD2 TYR A 492     122.485 129.778 136.467  1.00  0.00           C
ATOM   3815  C   TYR A 492     126.438 126.903 136.120  1.00  0.00           C
ATOM   3816  O   TYR A 492     126.165 125.783 136.621  1.00  0.00           O
ATOM   3817  N   ASN A 493     127.386 126.987 135.209  1.00  0.00           N
ATOM   3818  CA  ASN A 493     128.186 125.923 134.673  1.00  0.00           C
ATOM   3819  CB  ASN A 493     129.116 125.428 135.723  1.00  0.00           C
ATOM   3820  CG  ASN A 493     129.827 126.445 136.536  1.00  0.00           C
ATOM   3821  OD1 ASN A 493     130.820 127.090 136.138  1.00  0.00           O
ATOM   3822  ND2 ASN A 493     129.504 126.603 137.791  1.00  0.00           N
ATOM   3823  C   ASN A 493     127.278 124.797 134.006  1.00  0.00           C
ATOM   3824  O   ASN A 493     127.620 123.616 134.118  1.00  0.00           O
ATOM   3825  N   ALA A 494     126.113 125.157 133.535  1.00  0.00           N
ATOM   3826  CA  ALA A 494     125.180 124.199 133.043  1.00  0.00           C
ATOM   3827  CB  ALA A 494     123.931 124.346 133.936  1.00  0.00           C
ATOM   3828  C   ALA A 494     124.900 124.462 131.559  1.00  0.00           C
ATOM   3829  O   ALA A 494     125.238 125.538 131.078  1.00  0.00           O
ATOM   3830  N   ASP A 495     124.261 123.535 130.875  1.00  0.00           N
ATOM   3831  CA  ASP A 495     123.785 123.611 129.540  1.00  0.00           C
ATOM   3832  CB  ASP A 495     124.941 123.084 128.574  1.00  0.00           C
ATOM   3833  CG  ASP A 495     125.478 121.711 128.799  1.00  0.00           C
ATOM   3834  OD1 ASP A 495     125.325 121.152 129.849  1.00  0.00           O
ATOM   3835  OD2 ASP A 495     125.950 121.139 127.799  1.00  0.00           O
ATOM   3836  C   ASP A 495     122.551 122.676 129.412  1.00  0.00           C
ATOM   3837  O   ASP A 495     122.209 122.029 130.388  1.00  0.00           O
ATOM   3838  N   PHE A 496     121.907 122.633 128.247  1.00  0.00           N
ATOM   3839  CA  PHE A 496     120.657 121.935 128.127  1.00  0.00           C
ATOM   3840  CB  PHE A 496     119.715 122.773 127.195  1.00  0.00           C
ATOM   3841  CG  PHE A 496     119.746 124.327 127.482  1.00  0.00           C
ATOM   3842  CD1 PHE A 496     119.142 124.825 128.654  1.00  0.00           C
ATOM   3843  CE1 PHE A 496     119.138 126.192 129.076  1.00  0.00           C
ATOM   3844  CZ  PHE A 496     119.900 127.092 128.242  1.00  0.00           C
ATOM   3845  CE2 PHE A 496     120.568 126.619 127.131  1.00  0.00           C
ATOM   3846  CD2 PHE A 496     120.448 125.241 126.721  1.00  0.00           C
ATOM   3847  C   PHE A 496     120.724 120.444 127.755  1.00  0.00           C
ATOM   3848  O   PHE A 496     119.728 119.901 127.408  1.00  0.00           O
ATOM   3849  N   ASP A 497     121.904 119.824 127.770  1.00  0.00           N
ATOM   3850  CA  ASP A 497     122.097 118.323 127.541  1.00  0.00           C
ATOM   3851  CB  ASP A 497     123.613 118.051 127.818  1.00  0.00           C
ATOM   3852  CG  ASP A 497     124.011 118.452 129.282  1.00  0.00           C
ATOM   3853  OD1 ASP A 497     123.319 119.175 129.963  1.00  0.00           O
ATOM   3854  OD2 ASP A 497     125.125 118.341 129.738  1.00  0.00           O
ATOM   3855  C   ASP A 497     121.151 117.469 128.457  1.00  0.00           C
ATOM   3856  O   ASP A 497     120.601 116.396 128.050  1.00  0.00           O
ATOM   3857  N   GLY A 498     120.894 117.885 129.676  1.00  0.00           N
ATOM   3858  CA  GLY A 498     120.201 117.064 130.666  1.00  0.00           C
ATOM   3859  C   GLY A 498     120.363 117.655 132.134  1.00  0.00           C
ATOM   3860  O   GLY A 498     120.154 116.901 133.108  1.00  0.00           O
ATOM   3861  N   ASP A 499     120.788 118.925 132.334  1.00  0.00           N
ATOM   3862  CA  ASP A 499     121.039 119.527 133.606  1.00  0.00           C
ATOM   3863  CB  ASP A 499     121.918 120.749 133.514  1.00  0.00           C
ATOM   3864  CG  ASP A 499     123.317 120.350 132.944  1.00  0.00           C
ATOM   3865  OD1 ASP A 499     123.704 119.187 132.856  1.00  0.00           O
ATOM   3866  OD2 ASP A 499     124.150 121.126 132.404  1.00  0.00           O
ATOM   3867  C   ASP A 499     119.619 119.916 134.265  1.00  0.00           C
ATOM   3868  O   ASP A 499     118.766 120.555 133.628  1.00  0.00           O
ATOM   3869  N   GLU A 500     119.479 119.508 135.465  1.00  0.00           N
ATOM   3870  CA  GLU A 500     118.381 119.875 136.380  1.00  0.00           C
ATOM   3871  CB  GLU A 500     117.773 118.650 137.120  1.00  0.00           C
ATOM   3872  CG  GLU A 500     117.474 117.353 136.225  1.00  0.00           C
ATOM   3873  CD  GLU A 500     117.930 116.026 136.865  1.00  0.00           C
ATOM   3874  OE1 GLU A 500     118.139 115.943 138.141  1.00  0.00           O
ATOM   3875  OE2 GLU A 500     118.159 115.026 136.138  1.00  0.00           O
ATOM   3876  C   GLU A 500     118.922 120.927 137.384  1.00  0.00           C
ATOM   3877  O   GLU A 500     120.075 120.825 137.857  1.00  0.00           O
ATOM   3878  N   MET A 501     118.052 121.828 137.824  1.00  0.00           N
ATOM   3879  CA  MET A 501     118.469 122.869 138.813  1.00  0.00           C
ATOM   3880  CB  MET A 501     118.734 124.201 138.030  1.00  0.00           C
ATOM   3881  CG  MET A 501     120.061 124.200 137.230  1.00  0.00           C
ATOM   3882  SD  MET A 501     120.389 125.797 136.349  1.00  0.00           S
ATOM   3883  CE  MET A 501     120.478 126.934 137.762  1.00  0.00           C
ATOM   3884  C   MET A 501     117.370 122.910 139.899  1.00  0.00           C
ATOM   3885  O   MET A 501     116.238 122.619 139.636  1.00  0.00           O
ATOM   3886  N   ASN A 502     117.748 123.304 141.081  1.00  0.00           N
ATOM   3887  CA  ASN A 502     116.982 123.485 142.304  1.00  0.00           C
ATOM   3888  CB  ASN A 502     117.539 123.025 143.678  1.00  0.00           C
ATOM   3889  CG  ASN A 502     117.716 121.514 143.835  1.00  0.00           C
ATOM   3890  OD1 ASN A 502     117.913 120.758 142.910  1.00  0.00           O
ATOM   3891  ND2 ASN A 502     117.704 121.159 145.119  1.00  0.00           N
ATOM   3892  C   ASN A 502     116.449 124.932 142.384  1.00  0.00           C
ATOM   3893  O   ASN A 502     117.105 125.868 141.984  1.00  0.00           O
ATOM   3894  N   LEU A 503     115.255 125.035 142.974  1.00  0.00           N
ATOM   3895  CA  LEU A 503     114.531 126.275 143.164  1.00  0.00           C
ATOM   3896  CB  LEU A 503     113.434 126.468 142.076  1.00  0.00           C
ATOM   3897  CG  LEU A 503     112.647 127.801 142.148  1.00  0.00           C
ATOM   3898  CD1 LEU A 503     113.592 128.950 141.764  1.00  0.00           C
ATOM   3899  CD2 LEU A 503     111.368 127.755 141.251  1.00  0.00           C
ATOM   3900  C   LEU A 503     114.001 126.338 144.605  1.00  0.00           C
ATOM   3901  O   LEU A 503     113.429 125.418 145.119  1.00  0.00           O
ATOM   3902  N   HIS A 504     114.105 127.508 145.247  1.00  0.00           N
ATOM   3903  CA  HIS A 504     113.778 127.834 146.631  1.00  0.00           C
ATOM   3904  CB  HIS A 504     115.011 127.857 147.493  1.00  0.00           C
ATOM   3905  CG  HIS A 504     115.713 126.540 147.634  1.00  0.00           C
ATOM   3906  ND1 HIS A 504     115.408 125.525 148.548  1.00  0.00           N
ATOM   3907  CE1 HIS A 504     116.406 124.619 148.371  1.00  0.00           C
ATOM   3908  NE2 HIS A 504     117.318 124.938 147.401  1.00  0.00           N
ATOM   3909  CD2 HIS A 504     116.808 126.107 146.848  1.00  0.00           C
ATOM   3910  C   HIS A 504     113.053 129.163 146.740  1.00  0.00           C
ATOM   3911  O   HIS A 504     113.492 130.220 146.329  1.00  0.00           O
ATOM   3912  N   LEU A 505     111.862 129.181 147.386  1.00  0.00           N
ATOM   3913  CA  LEU A 505     111.070 130.376 147.640  1.00  0.00           C
ATOM   3914  CB  LEU A 505     109.548 130.086 147.373  1.00  0.00           C
ATOM   3915  CG  LEU A 505     108.528 131.171 147.659  1.00  0.00           C
ATOM   3916  CD1 LEU A 505     108.919 132.627 147.056  1.00  0.00           C
ATOM   3917  CD2 LEU A 505     107.135 130.780 147.089  1.00  0.00           C
ATOM   3918  C   LEU A 505     111.352 130.838 149.096  1.00  0.00           C
ATOM   3919  O   LEU A 505     111.050 130.083 150.010  1.00  0.00           O
ATOM   3920  N   PRO A 506     111.926 131.976 149.456  1.00  0.00           N
ATOM   3921  CD  PRO A 506     112.452 132.964 148.496  1.00  0.00           C
ATOM   3922  CG  PRO A 506     112.616 134.236 149.296  1.00  0.00           C
ATOM   3923  CB  PRO A 506     112.989 133.682 150.701  1.00  0.00           C
ATOM   3924  CA  PRO A 506     112.159 132.363 150.846  1.00  0.00           C
ATOM   3925  C   PRO A 506     110.860 132.610 151.593  1.00  0.00           C
ATOM   3926  O   PRO A 506     109.850 132.976 151.004  1.00  0.00           O
ATOM   3927  N   GLN A 507     110.906 132.474 152.856  1.00  0.00           N
ATOM   3928  CA  GLN A 507     109.682 132.393 153.700  1.00  0.00           C
ATOM   3929  CB  GLN A 507     109.535 131.077 154.501  1.00  0.00           C
ATOM   3930  CG  GLN A 507     109.368 129.927 153.587  1.00  0.00           C
ATOM   3931  CD  GLN A 507     108.079 129.884 152.715  1.00  0.00           C
ATOM   3932  OE1 GLN A 507     106.967 129.694 153.150  1.00  0.00           O
ATOM   3933  NE2 GLN A 507     108.284 129.974 151.447  1.00  0.00           N
ATOM   3934  C   GLN A 507     109.378 133.600 154.625  1.00  0.00           C
ATOM   3935  O   GLN A 507     108.425 133.526 155.362  1.00  0.00           O
ATOM   3936  N   SER A 508     110.065 134.713 154.542  1.00  0.00           N
ATOM   3937  CA  SER A 508     109.953 135.971 155.311  1.00  0.00           C
ATOM   3938  CB  SER A 508     110.962 135.956 156.501  1.00  0.00           C
ATOM   3939  OG  SER A 508     110.880 137.281 157.183  1.00  0.00           O
ATOM   3940  C   SER A 508     110.345 137.192 154.514  1.00  0.00           C
ATOM   3941  O   SER A 508     111.214 137.080 153.633  1.00  0.00           O
ATOM   3942  N   LEU A 509     109.869 138.375 154.770  1.00  0.00           N
ATOM   3943  CA  LEU A 509     110.291 139.632 154.144  1.00  0.00           C
ATOM   3944  CB  LEU A 509     109.310 140.756 154.543  1.00  0.00           C
ATOM   3945  CG  LEU A 509     107.911 140.585 153.940  1.00  0.00           C
ATOM   3946  CD1 LEU A 509     106.985 141.583 154.478  1.00  0.00           C
ATOM   3947  CD2 LEU A 509     107.932 140.699 152.361  1.00  0.00           C
ATOM   3948  C   LEU A 509     111.737 139.998 154.503  1.00  0.00           C
ATOM   3949  O   LEU A 509     112.409 140.684 153.722  1.00  0.00           O
ATOM   3950  N   GLU A 510     112.383 139.374 155.464  1.00  0.00           N
ATOM   3951  CA  GLU A 510     113.793 139.654 155.766  1.00  0.00           C
ATOM   3952  CB  GLU A 510     114.167 139.250 157.150  1.00  0.00           C
ATOM   3953  CG  GLU A 510     114.044 140.376 158.182  1.00  0.00           C
ATOM   3954  CD  GLU A 510     114.043 139.884 159.583  1.00  0.00           C
ATOM   3955  OE1 GLU A 510     113.506 140.623 160.435  1.00  0.00           O
ATOM   3956  OE2 GLU A 510     114.248 138.682 159.946  1.00  0.00           O
ATOM   3957  C   GLU A 510     114.648 138.880 154.763  1.00  0.00           C
ATOM   3958  O   GLU A 510     115.471 139.408 154.111  1.00  0.00           O
ATOM   3959  N   THR A 511     114.358 137.503 154.582  1.00  0.00           N
ATOM   3960  CA  THR A 511     115.162 136.585 153.731  1.00  0.00           C
ATOM   3961  CB  THR A 511     114.824 135.096 154.097  1.00  0.00           C
ATOM   3962  CG2 THR A 511     115.036 134.843 155.570  1.00  0.00           C
ATOM   3963  OG1 THR A 511     113.512 134.725 153.849  1.00  0.00           O
ATOM   3964  C   THR A 511     114.913 137.023 152.265  1.00  0.00           C
ATOM   3965  O   THR A 511     115.832 136.745 151.461  1.00  0.00           O
ATOM   3966  N   ARG A 512     113.822 137.690 151.970  1.00  0.00           N
ATOM   3967  CA  ARG A 512     113.499 138.223 150.719  1.00  0.00           C
ATOM   3968  CB  ARG A 512     111.991 138.667 150.633  1.00  0.00           C
ATOM   3969  CG  ARG A 512     111.579 139.585 149.469  1.00  0.00           C
ATOM   3970  CD  ARG A 512     111.758 139.065 148.064  1.00  0.00           C
ATOM   3971  NE  ARG A 512     111.479 140.097 147.025  1.00  0.00           N
ATOM   3972  CZ  ARG A 512     110.330 140.435 146.467  1.00  0.00           C
ATOM   3973  NH1 ARG A 512     109.286 139.671 146.519  1.00  0.00           N
ATOM   3974  NH2 ARG A 512     110.165 141.445 145.665  1.00  0.00           N
ATOM   3975  C   ARG A 512     114.480 139.415 150.366  1.00  0.00           C
ATOM   3976  O   ARG A 512     115.006 139.561 149.226  1.00  0.00           O
ATOM   3977  N   ALA A 513     114.602 140.417 151.271  1.00  0.00           N
ATOM   3978  CA  ALA A 513     115.362 141.598 150.974  1.00  0.00           C
ATOM   3979  CB  ALA A 513     115.247 142.546 152.148  1.00  0.00           C
ATOM   3980  C   ALA A 513     116.838 141.319 150.883  1.00  0.00           C
ATOM   3981  O   ALA A 513     117.514 142.049 150.180  1.00  0.00           O
ATOM   3982  N   GLU A 514     117.295 140.296 151.602  1.00  0.00           N
ATOM   3983  CA  GLU A 514     118.673 139.730 151.624  1.00  0.00           C
ATOM   3984  CB  GLU A 514     118.829 138.799 152.830  1.00  0.00           C
ATOM   3985  CG  GLU A 514     120.131 137.952 152.835  1.00  0.00           C
ATOM   3986  CD  GLU A 514     120.339 137.203 154.148  1.00  0.00           C
ATOM   3987  OE1 GLU A 514     120.550 137.844 155.183  1.00  0.00           O
ATOM   3988  OE2 GLU A 514     120.285 135.918 154.169  1.00  0.00           O
ATOM   3989  C   GLU A 514     119.054 139.061 150.297  1.00  0.00           C
ATOM   3990  O   GLU A 514     120.132 139.312 149.716  1.00  0.00           O
ATOM   3991  N   ILE A 515     118.159 138.366 149.704  1.00  0.00           N
ATOM   3992  CA  ILE A 515     118.364 137.765 148.365  1.00  0.00           C
ATOM   3993  CB  ILE A 515     117.205 136.842 147.976  1.00  0.00           C
ATOM   3994  CG2 ILE A 515     117.030 136.649 146.465  1.00  0.00           C
ATOM   3995  CG1 ILE A 515     117.404 135.557 148.808  1.00  0.00           C
ATOM   3996  CD1 ILE A 515     116.214 134.691 149.032  1.00  0.00           C
ATOM   3997  C   ILE A 515     118.448 138.866 147.329  1.00  0.00           C
ATOM   3998  O   ILE A 515     119.354 138.822 146.453  1.00  0.00           O
ATOM   3999  N   GLN A 516     117.552 139.868 147.373  1.00  0.00           N
ATOM   4000  CA  GLN A 516     117.394 140.929 146.358  1.00  0.00           C
ATOM   4001  CB  GLN A 516     115.914 141.509 146.550  1.00  0.00           C
ATOM   4002  CG  GLN A 516     115.414 142.479 145.448  1.00  0.00           C
ATOM   4003  CD  GLN A 516     114.034 143.079 145.762  1.00  0.00           C
ATOM   4004  OE1 GLN A 516     112.991 142.404 145.824  1.00  0.00           O
ATOM   4005  NE2 GLN A 516     113.946 144.371 145.832  1.00  0.00           N
ATOM   4006  C   GLN A 516     118.509 141.976 146.373  1.00  0.00           C
ATOM   4007  O   GLN A 516     118.726 142.599 145.365  1.00  0.00           O
ATOM   4008  N   GLU A 517     119.249 142.186 147.481  1.00  0.00           N
ATOM   4009  CA  GLU A 517     120.377 143.142 147.483  1.00  0.00           C
ATOM   4010  CB  GLU A 517     120.126 144.143 148.657  1.00  0.00           C
ATOM   4011  CG  GLU A 517     119.029 145.123 148.418  1.00  0.00           C
ATOM   4012  CD  GLU A 517     119.277 146.179 147.287  1.00  0.00           C
ATOM   4013  OE1 GLU A 517     120.377 146.674 147.299  1.00  0.00           O
ATOM   4014  OE2 GLU A 517     118.444 146.515 146.390  1.00  0.00           O
ATOM   4015  C   GLU A 517     121.787 142.587 147.426  1.00  0.00           C
ATOM   4016  O   GLU A 517     122.726 143.365 147.082  1.00  0.00           O
ATOM   4017  N   LEU A 518     121.936 141.299 147.609  1.00  0.00           N
ATOM   4018  CA  LEU A 518     123.199 140.536 147.655  1.00  0.00           C
ATOM   4019  CB  LEU A 518     123.348 139.777 149.042  1.00  0.00           C
ATOM   4020  CG  LEU A 518     123.290 140.631 150.308  1.00  0.00           C
ATOM   4021  CD1 LEU A 518     123.546 139.846 151.665  1.00  0.00           C
ATOM   4022  CD2 LEU A 518     124.255 141.777 150.186  1.00  0.00           C
ATOM   4023  C   LEU A 518     123.384 139.592 146.484  1.00  0.00           C
ATOM   4024  O   LEU A 518     124.416 139.555 145.894  1.00  0.00           O
ATOM   4025  N   ALA A 519     122.409 138.687 146.303  1.00  0.00           N
ATOM   4026  CA  ALA A 519     122.544 137.441 145.481  1.00  0.00           C
ATOM   4027  CB  ALA A 519     122.138 136.265 146.421  1.00  0.00           C
ATOM   4028  C   ALA A 519     121.825 137.386 144.151  1.00  0.00           C
ATOM   4029  O   ALA A 519     121.960 136.447 143.364  1.00  0.00           O
ATOM   4030  N   MET A 520     121.037 138.434 143.882  1.00  0.00           N
ATOM   4031  CA  MET A 520     120.498 138.840 142.635  1.00  0.00           C
ATOM   4032  CB  MET A 520     119.723 140.179 142.653  1.00  0.00           C
ATOM   4033  CG  MET A 520     118.351 140.097 141.998  1.00  0.00           C
ATOM   4034  SD  MET A 520     117.089 139.135 142.835  1.00  0.00           S
ATOM   4035  CE  MET A 520     115.858 138.977 141.509  1.00  0.00           C
ATOM   4036  C   MET A 520     121.501 138.710 141.443  1.00  0.00           C
ATOM   4037  O   MET A 520     122.533 139.401 141.496  1.00  0.00           O
ATOM   4038  N   VAL A 521     121.123 138.088 140.287  1.00  0.00           N
ATOM   4039  CA  VAL A 521     121.971 137.996 139.079  1.00  0.00           C
ATOM   4040  CB  VAL A 521     121.396 137.269 137.879  1.00  0.00           C
ATOM   4041  CG1 VAL A 521     122.393 137.098 136.718  1.00  0.00           C
ATOM   4042  CG2 VAL A 521     120.745 135.908 138.268  1.00  0.00           C
ATOM   4043  C   VAL A 521     122.494 139.405 138.665  1.00  0.00           C
ATOM   4044  O   VAL A 521     123.725 139.460 138.460  1.00  0.00           O
ATOM   4045  N   PRO A 522     121.782 140.565 138.627  1.00  0.00           N
ATOM   4046  CD  PRO A 522     120.360 140.675 138.931  1.00  0.00           C
ATOM   4047  CG  PRO A 522     119.891 141.848 138.063  1.00  0.00           C
ATOM   4048  CB  PRO A 522     121.149 142.761 138.310  1.00  0.00           C
ATOM   4049  CA  PRO A 522     122.356 141.871 138.234  1.00  0.00           C
ATOM   4050  C   PRO A 522     123.576 142.349 139.121  1.00  0.00           C
ATOM   4051  O   PRO A 522     124.369 143.163 138.651  1.00  0.00           O
ATOM   4052  N   ARG A 523     123.659 141.865 140.374  1.00  0.00           N
ATOM   4053  CA  ARG A 523     124.742 142.077 141.383  1.00  0.00           C
ATOM   4054  CB  ARG A 523     124.252 141.833 142.871  1.00  0.00           C
ATOM   4055  CG  ARG A 523     123.112 142.887 143.318  1.00  0.00           C
ATOM   4056  CD  ARG A 523     123.692 144.302 143.482  1.00  0.00           C
ATOM   4057  NE  ARG A 523     122.708 145.189 144.137  1.00  0.00           N
ATOM   4058  CZ  ARG A 523     122.940 146.382 144.559  1.00  0.00           C
ATOM   4059  NH1 ARG A 523     124.143 146.869 144.602  1.00  0.00           N
ATOM   4060  NH2 ARG A 523     122.041 147.198 144.970  1.00  0.00           N
ATOM   4061  C   ARG A 523     126.093 141.363 141.082  1.00  0.00           C
ATOM   4062  O   ARG A 523     127.163 141.764 141.473  1.00  0.00           O
ATOM   4063  N   MET A 524     125.937 140.252 140.386  1.00  0.00           N
ATOM   4064  CA  MET A 524     126.909 139.172 140.416  1.00  0.00           C
ATOM   4065  CB  MET A 524     126.263 137.874 140.809  1.00  0.00           C
ATOM   4066  CG  MET A 524     125.708 137.829 142.254  1.00  0.00           C
ATOM   4067  SD  MET A 524     126.740 137.423 143.688  1.00  0.00           S
ATOM   4068  CE  MET A 524     127.214 139.105 144.144  1.00  0.00           C
ATOM   4069  C   MET A 524     127.661 138.955 139.135  1.00  0.00           C
ATOM   4070  O   MET A 524     128.429 138.003 138.957  1.00  0.00           O
ATOM   4071  N   ILE A 525     127.439 139.827 138.100  1.00  0.00           N
ATOM   4072  CA  ILE A 525     128.061 139.945 136.727  1.00  0.00           C
ATOM   4073  CB  ILE A 525     127.578 141.256 136.160  1.00  0.00           C
ATOM   4074  CG2 ILE A 525     128.319 141.809 134.843  1.00  0.00           C
ATOM   4075  CG1 ILE A 525     126.035 141.215 135.864  1.00  0.00           C
ATOM   4076  CD1 ILE A 525     125.457 142.570 135.443  1.00  0.00           C
ATOM   4077  C   ILE A 525     129.573 139.779 136.755  1.00  0.00           C
ATOM   4078  O   ILE A 525     130.150 139.190 135.851  1.00  0.00           O
ATOM   4079  N   VAL A 526     130.262 140.246 137.794  1.00  0.00           N
ATOM   4080  CA  VAL A 526     131.757 140.103 137.898  1.00  0.00           C
ATOM   4081  CB  VAL A 526     132.440 141.516 138.066  1.00  0.00           C
ATOM   4082  CG1 VAL A 526     133.959 141.403 138.367  1.00  0.00           C
ATOM   4083  CG2 VAL A 526     132.285 142.385 136.773  1.00  0.00           C
ATOM   4084  C   VAL A 526     132.197 139.065 138.990  1.00  0.00           C
ATOM   4085  O   VAL A 526     131.715 139.159 140.148  1.00  0.00           O
ATOM   4086  N   THR A 527     133.098 138.113 138.689  1.00  0.00           N
ATOM   4087  CA  THR A 527     133.653 137.247 139.816  1.00  0.00           C
ATOM   4088  CB  THR A 527     133.923 135.776 139.354  1.00  0.00           C
ATOM   4089  CG2 THR A 527     135.042 135.592 138.375  1.00  0.00           C
ATOM   4090  OG1 THR A 527     134.281 135.081 140.507  1.00  0.00           O
ATOM   4091  C   THR A 527     134.840 137.944 140.528  1.00  0.00           C
ATOM   4092  O   THR A 527     135.816 138.263 139.829  1.00  0.00           O
ATOM   4093  N   PRO A 528     134.913 137.982 141.894  1.00  0.00           N
ATOM   4094  CD  PRO A 528     133.818 137.722 142.795  1.00  0.00           C
ATOM   4095  CG  PRO A 528     134.202 138.320 144.184  1.00  0.00           C
ATOM   4096  CB  PRO A 528     135.725 138.371 144.073  1.00  0.00           C
ATOM   4097  CA  PRO A 528     136.155 138.337 142.572  1.00  0.00           C
ATOM   4098  C   PRO A 528     137.317 137.360 142.334  1.00  0.00           C
ATOM   4099  O   PRO A 528     138.388 137.737 142.717  1.00  0.00           O
ATOM   4100  N   GLN A 529     137.059 136.171 141.675  1.00  0.00           N
ATOM   4101  CA  GLN A 529     138.096 135.129 141.469  1.00  0.00           C
ATOM   4102  CB  GLN A 529     137.424 133.844 141.103  1.00  0.00           C
ATOM   4103  CG  GLN A 529     138.223 132.540 141.071  1.00  0.00           C
ATOM   4104  CD  GLN A 529     138.856 132.187 139.772  1.00  0.00           C
ATOM   4105  OE1 GLN A 529     138.509 132.691 138.745  1.00  0.00           O
ATOM   4106  NE2 GLN A 529     139.843 131.373 139.775  1.00  0.00           N
ATOM   4107  C   GLN A 529     139.182 135.488 140.536  1.00  0.00           C
ATOM   4108  O   GLN A 529     140.334 135.043 140.678  1.00  0.00           O
ATOM   4109  N   SER A 530     138.883 136.346 139.555  1.00  0.00           N
ATOM   4110  CA  SER A 530     139.776 136.508 138.345  1.00  0.00           C
ATOM   4111  CB  SER A 530     139.407 135.504 137.264  1.00  0.00           C
ATOM   4112  OG  SER A 530     138.019 135.007 137.330  1.00  0.00           O
ATOM   4113  C   SER A 530     139.659 137.983 137.763  1.00  0.00           C
ATOM   4114  O   SER A 530     140.071 138.237 136.642  1.00  0.00           O
ATOM   4115  N   ASN A 531     139.098 138.853 138.664  1.00  0.00           N
ATOM   4116  CA  ASN A 531     138.826 140.290 138.398  1.00  0.00           C
ATOM   4117  CB  ASN A 531     140.014 141.196 138.806  1.00  0.00           C
ATOM   4118  CG  ASN A 531     141.337 140.612 138.389  1.00  0.00           C
ATOM   4119  OD1 ASN A 531     141.982 139.863 139.114  1.00  0.00           O
ATOM   4120  ND2 ASN A 531     141.914 141.031 137.249  1.00  0.00           N
ATOM   4121  C   ASN A 531     138.164 140.623 137.037  1.00  0.00           C
ATOM   4122  O   ASN A 531     138.626 141.485 136.352  1.00  0.00           O
ATOM   4123  N   ARG A 532     137.111 139.946 136.643  1.00  0.00           N
ATOM   4124  CA  ARG A 532     136.522 139.827 135.268  1.00  0.00           C
ATOM   4125  CB  ARG A 532     137.382 138.754 134.468  1.00  0.00           C
ATOM   4126  CG  ARG A 532     136.895 137.359 134.718  1.00  0.00           C
ATOM   4127  CD  ARG A 532     137.803 136.425 133.985  1.00  0.00           C
ATOM   4128  NE  ARG A 532     137.668 135.009 134.380  1.00  0.00           N
ATOM   4129  CZ  ARG A 532     136.578 134.217 134.315  1.00  0.00           C
ATOM   4130  NH1 ARG A 532     135.456 134.811 133.938  1.00  0.00           N
ATOM   4131  NH2 ARG A 532     136.517 132.982 134.755  1.00  0.00           N
ATOM   4132  C   ARG A 532     135.079 139.356 135.294  1.00  0.00           C
ATOM   4133  O   ARG A 532     134.703 138.776 136.317  1.00  0.00           O
ATOM   4134  N   PRO A 533     134.210 139.638 134.311  1.00  0.00           N
ATOM   4135  CD  PRO A 533     134.598 140.355 133.122  1.00  0.00           C
ATOM   4136  CG  PRO A 533     133.523 140.148 132.104  1.00  0.00           C
ATOM   4137  CB  PRO A 533     132.246 139.918 132.912  1.00  0.00           C
ATOM   4138  CA  PRO A 533     132.815 139.263 134.203  1.00  0.00           C
ATOM   4139  C   PRO A 533     132.690 137.746 134.021  1.00  0.00           C
ATOM   4140  O   PRO A 533     133.383 137.158 133.189  1.00  0.00           O
ATOM   4141  N   VAL A 534     131.992 137.100 134.978  1.00  0.00           N
ATOM   4142  CA  VAL A 534     131.816 135.667 134.912  1.00  0.00           C
ATOM   4143  CB  VAL A 534     131.584 135.144 136.326  1.00  0.00           C
ATOM   4144  CG1 VAL A 534     130.352 135.796 136.903  1.00  0.00           C
ATOM   4145  CG2 VAL A 534     131.476 133.609 136.573  1.00  0.00           C
ATOM   4146  C   VAL A 534     130.755 135.313 133.914  1.00  0.00           C
ATOM   4147  O   VAL A 534     130.360 134.188 133.690  1.00  0.00           O
ATOM   4148  N   MET A 535     130.103 136.350 133.368  1.00  0.00           N
ATOM   4149  CA  MET A 535     129.082 136.137 132.336  1.00  0.00           C
ATOM   4150  CB  MET A 535     127.692 136.158 132.966  1.00  0.00           C
ATOM   4151  CG  MET A 535     127.450 137.271 133.992  1.00  0.00           C
ATOM   4152  SD  MET A 535     125.705 137.336 134.788  1.00  0.00           S
ATOM   4153  CE  MET A 535     124.776 137.762 133.300  1.00  0.00           C
ATOM   4154  C   MET A 535     129.076 137.053 131.085  1.00  0.00           C
ATOM   4155  O   MET A 535     128.906 138.273 131.160  1.00  0.00           O
ATOM   4156  N   GLY A 536     129.142 136.417 129.908  1.00  0.00           N
ATOM   4157  CA  GLY A 536     129.245 137.228 128.640  1.00  0.00           C
ATOM   4158  C   GLY A 536     128.032 137.140 127.799  1.00  0.00           C
ATOM   4159  O   GLY A 536     127.029 136.585 128.137  1.00  0.00           O
ATOM   4160  N   ILE A 537     128.146 137.483 126.514  1.00  0.00           N
ATOM   4161  CA  ILE A 537     127.242 136.911 125.483  1.00  0.00           C
ATOM   4162  CB  ILE A 537     127.119 137.939 124.343  1.00  0.00           C
ATOM   4163  CG2 ILE A 537     126.282 137.240 123.305  1.00  0.00           C
ATOM   4164  CG1 ILE A 537     126.437 139.279 124.819  1.00  0.00           C
ATOM   4165  CD1 ILE A 537     124.979 139.203 125.332  1.00  0.00           C
ATOM   4166  C   ILE A 537     127.835 135.614 124.979  1.00  0.00           C
ATOM   4167  O   ILE A 537     129.085 135.364 124.918  1.00  0.00           O
ATOM   4168  N   VAL A 538     126.861 134.695 124.767  1.00  0.00           N
ATOM   4169  CA  VAL A 538     127.174 133.227 124.467  1.00  0.00           C
ATOM   4170  CB  VAL A 538     126.065 132.279 124.982  1.00  0.00           C
ATOM   4171  CG1 VAL A 538     125.903 132.240 126.447  1.00  0.00           C
ATOM   4172  CG2 VAL A 538     124.778 132.574 124.322  1.00  0.00           C
ATOM   4173  C   VAL A 538     127.546 133.075 123.010  1.00  0.00           C
ATOM   4174  O   VAL A 538     127.106 133.780 122.076  1.00  0.00           O
ATOM   4175  N   GLN A 539     128.395 132.065 122.818  1.00  0.00           N
ATOM   4176  CA  GLN A 539     129.195 131.802 121.606  1.00  0.00           C
ATOM   4177  CB  GLN A 539     129.766 130.365 121.557  1.00  0.00           C
ATOM   4178  CG  GLN A 539     128.793 129.224 121.579  1.00  0.00           C
ATOM   4179  CD  GLN A 539     129.488 127.836 121.684  1.00  0.00           C
ATOM   4180  OE1 GLN A 539     130.645 127.679 121.294  1.00  0.00           O
ATOM   4181  NE2 GLN A 539     128.938 126.841 122.344  1.00  0.00           N
ATOM   4182  C   GLN A 539     128.538 132.078 120.205  1.00  0.00           C
ATOM   4183  O   GLN A 539     129.061 132.750 119.361  1.00  0.00           O
ATOM   4184  N   ASP A 540     127.293 131.549 120.010  1.00  0.00           N
ATOM   4185  CA  ASP A 540     126.534 131.701 118.713  1.00  0.00           C
ATOM   4186  CB  ASP A 540     125.361 130.719 118.839  1.00  0.00           C
ATOM   4187  CG  ASP A 540     124.694 130.514 117.470  1.00  0.00           C
ATOM   4188  OD1 ASP A 540     123.422 130.338 117.442  1.00  0.00           O
ATOM   4189  OD2 ASP A 540     125.447 130.550 116.475  1.00  0.00           O
ATOM   4190  C   ASP A 540     126.014 133.154 118.462  1.00  0.00           C
ATOM   4191  O   ASP A 540     126.269 133.669 117.336  1.00  0.00           O
ATOM   4192  N   THR A 541     125.411 133.823 119.472  1.00  0.00           N
ATOM   4193  CA  THR A 541     125.097 135.239 119.494  1.00  0.00           C
ATOM   4194  CB  THR A 541     124.358 135.560 120.749  1.00  0.00           C
ATOM   4195  CG2 THR A 541     123.790 136.979 120.801  1.00  0.00           C
ATOM   4196  OG1 THR A 541     123.295 134.656 120.913  1.00  0.00           O
ATOM   4197  C   THR A 541     126.305 136.144 119.441  1.00  0.00           C
ATOM   4198  O   THR A 541     126.259 137.117 118.718  1.00  0.00           O
ATOM   4199  N   LEU A 542     127.424 135.727 119.996  1.00  0.00           N
ATOM   4200  CA  LEU A 542     128.609 136.573 119.854  1.00  0.00           C
ATOM   4201  CB  LEU A 542     129.586 136.193 120.999  1.00  0.00           C
ATOM   4202  CG  LEU A 542     130.931 136.891 121.205  1.00  0.00           C
ATOM   4203  CD1 LEU A 542     130.888 138.436 120.870  1.00  0.00           C
ATOM   4204  CD2 LEU A 542     131.422 136.811 122.640  1.00  0.00           C
ATOM   4205  C   LEU A 542     129.290 136.406 118.526  1.00  0.00           C
ATOM   4206  O   LEU A 542     129.707 137.334 117.873  1.00  0.00           O
ATOM   4207  N   THR A 543     129.365 135.149 118.006  1.00  0.00           N
ATOM   4208  CA  THR A 543     129.845 134.962 116.614  1.00  0.00           C
ATOM   4209  CB  THR A 543     129.856 133.498 116.228  1.00  0.00           C
ATOM   4210  CG2 THR A 543     130.334 133.129 114.778  1.00  0.00           C
ATOM   4211  OG1 THR A 543     130.822 132.848 116.980  1.00  0.00           O
ATOM   4212  C   THR A 543     128.987 135.770 115.669  1.00  0.00           C
ATOM   4213  O   THR A 543     129.523 136.361 114.777  1.00  0.00           O
ATOM   4214  N   ALA A 544     127.684 135.805 115.871  1.00  0.00           N
ATOM   4215  CA  ALA A 544     126.782 136.637 115.083  1.00  0.00           C
ATOM   4216  CB  ALA A 544     125.334 136.208 115.198  1.00  0.00           C
ATOM   4217  C   ALA A 544     126.986 138.139 115.321  1.00  0.00           C
ATOM   4218  O   ALA A 544     126.875 138.866 114.347  1.00  0.00           O
ATOM   4219  N   VAL A 545     127.341 138.571 116.481  1.00  0.00           N
ATOM   4220  CA  VAL A 545     127.639 139.978 116.695  1.00  0.00           C
ATOM   4221  CB  VAL A 545     127.723 140.347 118.177  1.00  0.00           C
ATOM   4222  CG1 VAL A 545     128.375 141.725 118.408  1.00  0.00           C
ATOM   4223  CG2 VAL A 545     126.430 140.215 118.977  1.00  0.00           C
ATOM   4224  C   VAL A 545     128.836 140.338 115.880  1.00  0.00           C
ATOM   4225  O   VAL A 545     128.655 141.364 115.221  1.00  0.00           O
ATOM   4226  N   ARG A 546     129.939 139.548 115.958  1.00  0.00           N
ATOM   4227  CA  ARG A 546     131.100 139.687 115.164  1.00  0.00           C
ATOM   4228  CB  ARG A 546     132.069 138.527 115.410  1.00  0.00           C
ATOM   4229  CG  ARG A 546     133.569 138.701 115.280  1.00  0.00           C
ATOM   4230  CD  ARG A 546     134.279 139.036 113.998  1.00  0.00           C
ATOM   4231  NE  ARG A 546     133.852 137.992 112.988  1.00  0.00           N
ATOM   4232  CZ  ARG A 546     134.250 137.994 111.739  1.00  0.00           C
ATOM   4233  NH1 ARG A 546     134.946 138.915 111.161  1.00  0.00           N
ATOM   4234  NH2 ARG A 546     133.862 137.011 110.971  1.00  0.00           N
ATOM   4235  C   ARG A 546     130.780 140.026 113.688  1.00  0.00           C
ATOM   4236  O   ARG A 546     131.334 140.996 113.156  1.00  0.00           O
ATOM   4237  N   LYS A 547     129.929 139.244 113.041  1.00  0.00           N
ATOM   4238  CA  LYS A 547     129.488 139.574 111.603  1.00  0.00           C
ATOM   4239  CB  LYS A 547     128.990 138.267 110.951  1.00  0.00           C
ATOM   4240  CG  LYS A 547     129.034 138.175 109.418  1.00  0.00           C
ATOM   4241  CD  LYS A 547     128.064 137.023 108.860  1.00  0.00           C
ATOM   4242  CE  LYS A 547     128.284 136.767 107.348  1.00  0.00           C
ATOM   4243  NZ  LYS A 547     127.363 135.865 106.700  1.00  0.00           N
ATOM   4244  C   LYS A 547     128.495 140.730 111.451  1.00  0.00           C
ATOM   4245  O   LYS A 547     128.625 141.518 110.542  1.00  0.00           O
ATOM   4246  N   PHE A 548     127.514 140.918 112.387  1.00  0.00           N
ATOM   4247  CA  PHE A 548     126.589 142.089 112.429  1.00  0.00           C
ATOM   4248  CB  PHE A 548     125.637 141.951 113.608  1.00  0.00           C
ATOM   4249  CG  PHE A 548     124.578 143.019 113.752  1.00  0.00           C
ATOM   4250  CD1 PHE A 548     123.552 143.133 112.715  1.00  0.00           C
ATOM   4251  CE1 PHE A 548     122.370 143.769 112.955  1.00  0.00           C
ATOM   4252  CZ  PHE A 548     122.181 144.488 114.145  1.00  0.00           C
ATOM   4253  CE2 PHE A 548     123.220 144.534 115.120  1.00  0.00           C
ATOM   4254  CD2 PHE A 548     124.412 143.753 114.960  1.00  0.00           C
ATOM   4255  C   PHE A 548     127.277 143.482 112.518  1.00  0.00           C
ATOM   4256  O   PHE A 548     126.906 144.478 111.898  1.00  0.00           O
ATOM   4257  N   THR A 549     128.343 143.526 113.299  1.00  0.00           N
ATOM   4258  CA  THR A 549     129.072 144.742 113.567  1.00  0.00           C
ATOM   4259  CB  THR A 549     129.522 144.779 115.086  1.00  0.00           C
ATOM   4260  CG2 THR A 549     128.284 144.758 115.964  1.00  0.00           C
ATOM   4261  OG1 THR A 549     130.231 143.632 115.436  1.00  0.00           O
ATOM   4262  C   THR A 549     130.219 144.999 112.618  1.00  0.00           C
ATOM   4263  O   THR A 549     130.969 145.993 112.867  1.00  0.00           O
ATOM   4264  N   LYS A 550     130.319 144.225 111.526  1.00  0.00           N
ATOM   4265  CA  LYS A 550     131.065 144.605 110.304  1.00  0.00           C
ATOM   4266  CB  LYS A 550     130.899 143.500 109.255  1.00  0.00           C
ATOM   4267  CG  LYS A 550     131.684 142.280 109.554  1.00  0.00           C
ATOM   4268  CD  LYS A 550     131.583 141.314 108.348  1.00  0.00           C
ATOM   4269  CE  LYS A 550     132.289 139.996 108.696  1.00  0.00           C
ATOM   4270  NZ  LYS A 550     132.620 139.098 107.492  1.00  0.00           N
ATOM   4271  C   LYS A 550     130.507 145.893 109.679  1.00  0.00           C
ATOM   4272  O   LYS A 550     129.329 145.990 109.511  1.00  0.00           O
ATOM   4273  N   ARG A 551     131.281 146.833 109.172  1.00  0.00           N
ATOM   4274  CA  ARG A 551     130.865 148.063 108.485  1.00  0.00           C
ATOM   4275  CB  ARG A 551     131.985 149.058 108.417  1.00  0.00           C
ATOM   4276  CG  ARG A 551     133.078 148.545 107.434  1.00  0.00           C
ATOM   4277  CD  ARG A 551     134.464 149.359 107.414  1.00  0.00           C
ATOM   4278  NE  ARG A 551     135.239 149.172 108.717  1.00  0.00           N
ATOM   4279  CZ  ARG A 551     136.500 149.494 108.902  1.00  0.00           C
ATOM   4280  NH1 ARG A 551     137.233 150.129 107.968  1.00  0.00           N
ATOM   4281  NH2 ARG A 551     137.178 148.999 109.851  1.00  0.00           N
ATOM   4282  C   ARG A 551     130.062 147.937 107.212  1.00  0.00           C
ATOM   4283  O   ARG A 551     129.571 148.958 106.819  1.00  0.00           O
ATOM   4284  N   ASP A 552     129.927 146.728 106.677  1.00  0.00           N
ATOM   4285  CA  ASP A 552     129.282 146.386 105.393  1.00  0.00           C
ATOM   4286  CB  ASP A 552     130.317 145.669 104.452  1.00  0.00           C
ATOM   4287  CG  ASP A 552     130.399 144.106 104.568  1.00  0.00           C
ATOM   4288  OD1 ASP A 552     130.552 143.442 103.537  1.00  0.00           O
ATOM   4289  OD2 ASP A 552     130.316 143.554 105.689  1.00  0.00           O
ATOM   4290  C   ASP A 552     128.001 145.513 105.433  1.00  0.00           C
ATOM   4291  O   ASP A 552     127.366 145.379 104.419  1.00  0.00           O
ATOM   4292  N   VAL A 553     127.628 144.952 106.569  1.00  0.00           N
ATOM   4293  CA  VAL A 553     126.195 144.573 106.775  1.00  0.00           C
ATOM   4294  CB  VAL A 553     125.861 143.829 108.134  1.00  0.00           C
ATOM   4295  CG1 VAL A 553     124.372 143.452 108.371  1.00  0.00           C
ATOM   4296  CG2 VAL A 553     126.744 142.635 108.263  1.00  0.00           C
ATOM   4297  C   VAL A 553     125.354 145.763 106.612  1.00  0.00           C
ATOM   4298  O   VAL A 553     125.166 146.498 107.558  1.00  0.00           O
ATOM   4299  N   PHE A 554     124.810 146.083 105.463  1.00  0.00           N
ATOM   4300  CA  PHE A 554     123.773 147.138 105.346  1.00  0.00           C
ATOM   4301  CB  PHE A 554     123.880 147.809 103.987  1.00  0.00           C
ATOM   4302  CG  PHE A 554     125.217 148.469 103.631  1.00  0.00           C
ATOM   4303  CD1 PHE A 554     125.533 149.720 104.199  1.00  0.00           C
ATOM   4304  CE1 PHE A 554     126.715 150.386 103.997  1.00  0.00           C
ATOM   4305  CZ  PHE A 554     127.765 149.634 103.377  1.00  0.00           C
ATOM   4306  CE2 PHE A 554     127.536 148.310 102.873  1.00  0.00           C
ATOM   4307  CD2 PHE A 554     126.217 147.791 102.991  1.00  0.00           C
ATOM   4308  C   PHE A 554     122.421 146.532 105.582  1.00  0.00           C
ATOM   4309  O   PHE A 554     122.134 145.421 105.227  1.00  0.00           O
ATOM   4310  N   LEU A 555     121.499 147.367 106.117  1.00  0.00           N
ATOM   4311  CA  LEU A 555     120.072 147.023 106.435  1.00  0.00           C
ATOM   4312  CB  LEU A 555     119.834 147.137 107.976  1.00  0.00           C
ATOM   4313  CG  LEU A 555     120.526 146.158 108.886  1.00  0.00           C
ATOM   4314  CD1 LEU A 555     120.486 146.636 110.330  1.00  0.00           C
ATOM   4315  CD2 LEU A 555     120.229 144.668 108.745  1.00  0.00           C
ATOM   4316  C   LEU A 555     119.057 147.946 105.683  1.00  0.00           C
ATOM   4317  O   LEU A 555     119.102 149.185 105.685  1.00  0.00           O
ATOM   4318  N   GLU A 556     118.119 147.332 104.954  1.00  0.00           N
ATOM   4319  CA  GLU A 556     117.023 147.994 104.252  1.00  0.00           C
ATOM   4320  CB  GLU A 556     116.312 147.040 103.349  1.00  0.00           C
ATOM   4321  CG  GLU A 556     115.610 145.854 103.999  1.00  0.00           C
ATOM   4322  CD  GLU A 556     115.572 144.636 103.064  1.00  0.00           C
ATOM   4323  OE1 GLU A 556     114.504 144.345 102.429  1.00  0.00           O
ATOM   4324  OE2 GLU A 556     116.636 144.001 102.814  1.00  0.00           O
ATOM   4325  C   GLU A 556     115.926 148.602 105.206  1.00  0.00           C
ATOM   4326  O   GLU A 556     115.701 148.006 106.270  1.00  0.00           O
ATOM   4327  N   ARG A 557     115.296 149.662 104.789  1.00  0.00           N
ATOM   4328  CA  ARG A 557     114.388 150.446 105.635  1.00  0.00           C
ATOM   4329  CB  ARG A 557     113.844 151.646 104.763  1.00  0.00           C
ATOM   4330  CG  ARG A 557     113.100 152.760 105.565  1.00  0.00           C
ATOM   4331  CD  ARG A 557     112.641 153.877 104.688  1.00  0.00           C
ATOM   4332  NE  ARG A 557     111.514 153.442 103.886  1.00  0.00           N
ATOM   4333  CZ  ARG A 557     110.233 153.763 104.009  1.00  0.00           C
ATOM   4334  NH1 ARG A 557     109.698 154.329 105.053  1.00  0.00           N
ATOM   4335  NH2 ARG A 557     109.458 153.537 103.070  1.00  0.00           N
ATOM   4336  C   ARG A 557     113.271 149.591 106.247  1.00  0.00           C
ATOM   4337  O   ARG A 557     113.128 149.582 107.463  1.00  0.00           O
ATOM   4338  N   GLY A 558     112.587 148.727 105.487  1.00  0.00           N
ATOM   4339  CA  GLY A 558     111.591 147.722 105.884  1.00  0.00           C
ATOM   4340  C   GLY A 558     112.071 146.718 106.962  1.00  0.00           C
ATOM   4341  O   GLY A 558     111.207 146.214 107.727  1.00  0.00           O
ATOM   4342  N   GLU A 559     113.366 146.435 107.076  1.00  0.00           N
ATOM   4343  CA  GLU A 559     113.848 145.510 108.124  1.00  0.00           C
ATOM   4344  CB  GLU A 559     114.666 144.399 107.484  1.00  0.00           C
ATOM   4345  CG  GLU A 559     114.006 143.666 106.331  1.00  0.00           C
ATOM   4346  CD  GLU A 559     112.872 142.654 106.633  1.00  0.00           C
ATOM   4347  OE1 GLU A 559     112.411 142.365 107.795  1.00  0.00           O
ATOM   4348  OE2 GLU A 559     112.416 142.064 105.633  1.00  0.00           O
ATOM   4349  C   GLU A 559     114.549 146.109 109.384  1.00  0.00           C
ATOM   4350  O   GLU A 559     114.534 145.548 110.503  1.00  0.00           O
ATOM   4351  N   VAL A 560     115.093 147.307 109.113  1.00  0.00           N
ATOM   4352  CA  VAL A 560     115.461 148.197 110.178  1.00  0.00           C
ATOM   4353  CB  VAL A 560     116.002 149.507 109.555  1.00  0.00           C
ATOM   4354  CG1 VAL A 560     116.092 150.689 110.619  1.00  0.00           C
ATOM   4355  CG2 VAL A 560     117.410 149.313 108.942  1.00  0.00           C
ATOM   4356  C   VAL A 560     114.222 148.420 111.058  1.00  0.00           C
ATOM   4357  O   VAL A 560     114.361 148.420 112.295  1.00  0.00           O
ATOM   4358  N   MET A 561     113.053 148.659 110.467  1.00  0.00           N
ATOM   4359  CA  MET A 561     111.928 149.092 111.155  1.00  0.00           C
ATOM   4360  CB  MET A 561     110.767 149.608 110.264  1.00  0.00           C
ATOM   4361  CG  MET A 561     110.989 151.134 110.147  1.00  0.00           C
ATOM   4362  SD  MET A 561     109.749 152.087 109.270  1.00  0.00           S
ATOM   4363  CE  MET A 561     109.668 151.263 107.691  1.00  0.00           C
ATOM   4364  C   MET A 561     111.429 148.002 112.131  1.00  0.00           C
ATOM   4365  O   MET A 561     110.962 148.260 113.176  1.00  0.00           O
ATOM   4366  N   ASN A 562     111.654 146.735 111.678  1.00  0.00           N
ATOM   4367  CA  ASN A 562     111.278 145.630 112.580  1.00  0.00           C
ATOM   4368  CB  ASN A 562     111.036 144.434 111.686  1.00  0.00           C
ATOM   4369  CG  ASN A 562     109.720 144.319 110.980  1.00  0.00           C
ATOM   4370  OD1 ASN A 562     108.844 145.176 110.927  1.00  0.00           O
ATOM   4371  ND2 ASN A 562     109.537 143.177 110.415  1.00  0.00           N
ATOM   4372  C   ASN A 562     112.274 145.382 113.759  1.00  0.00           C
ATOM   4373  O   ASN A 562     111.833 145.295 114.869  1.00  0.00           O
ATOM   4374  N   LEU A 563     113.598 145.355 113.536  1.00  0.00           N
ATOM   4375  CA  LEU A 563     114.640 145.158 114.538  1.00  0.00           C
ATOM   4376  CB  LEU A 563     116.063 145.375 113.958  1.00  0.00           C
ATOM   4377  CG  LEU A 563     116.657 144.217 113.221  1.00  0.00           C
ATOM   4378  CD1 LEU A 563     117.614 144.539 112.057  1.00  0.00           C
ATOM   4379  CD2 LEU A 563     117.303 143.318 114.202  1.00  0.00           C
ATOM   4380  C   LEU A 563     114.367 146.152 115.736  1.00  0.00           C
ATOM   4381  O   LEU A 563     114.461 145.799 116.929  1.00  0.00           O
ATOM   4382  N   LEU A 564     114.119 147.473 115.484  1.00  0.00           N
ATOM   4383  CA  LEU A 564     113.999 148.500 116.529  1.00  0.00           C
ATOM   4384  CB  LEU A 564     113.846 149.792 115.656  1.00  0.00           C
ATOM   4385  CG  LEU A 564     115.141 150.283 114.945  1.00  0.00           C
ATOM   4386  CD1 LEU A 564     114.741 151.500 114.068  1.00  0.00           C
ATOM   4387  CD2 LEU A 564     116.275 150.730 115.945  1.00  0.00           C
ATOM   4388  C   LEU A 564     112.880 148.372 117.559  1.00  0.00           C
ATOM   4389  O   LEU A 564     112.879 148.990 118.581  1.00  0.00           O
ATOM   4390  N   MET A 565     111.912 147.499 117.263  1.00  0.00           N
ATOM   4391  CA  MET A 565     110.911 147.297 118.343  1.00  0.00           C
ATOM   4392  CB  MET A 565     109.649 146.718 117.664  1.00  0.00           C
ATOM   4393  CG  MET A 565     109.007 147.583 116.597  1.00  0.00           C
ATOM   4394  SD  MET A 565     107.375 147.094 115.965  1.00  0.00           S
ATOM   4395  CE  MET A 565     106.544 147.219 117.542  1.00  0.00           C
ATOM   4396  C   MET A 565     111.366 146.263 119.387  1.00  0.00           C
ATOM   4397  O   MET A 565     110.817 146.194 120.475  1.00  0.00           O
ATOM   4398  N   PHE A 566     112.416 145.437 119.156  1.00  0.00           N
ATOM   4399  CA  PHE A 566     113.084 144.595 120.121  1.00  0.00           C
ATOM   4400  CB  PHE A 566     113.647 143.383 119.482  1.00  0.00           C
ATOM   4401  CG  PHE A 566     112.753 142.428 118.628  1.00  0.00           C
ATOM   4402  CD1 PHE A 566     112.355 141.151 119.113  1.00  0.00           C
ATOM   4403  CE1 PHE A 566     111.432 140.367 118.382  1.00  0.00           C
ATOM   4404  CZ  PHE A 566     111.054 140.840 117.104  1.00  0.00           C
ATOM   4405  CE2 PHE A 566     111.590 141.978 116.500  1.00  0.00           C
ATOM   4406  CD2 PHE A 566     112.394 142.735 117.302  1.00  0.00           C
ATOM   4407  C   PHE A 566     114.050 145.321 121.113  1.00  0.00           C
ATOM   4408  O   PHE A 566     114.354 144.784 122.191  1.00  0.00           O
ATOM   4409  N   LEU A 567     114.486 146.565 120.727  1.00  0.00           N
ATOM   4410  CA  LEU A 567     115.410 147.411 121.547  1.00  0.00           C
ATOM   4411  CB  LEU A 567     116.278 148.311 120.662  1.00  0.00           C
ATOM   4412  CG  LEU A 567     117.118 149.269 121.501  1.00  0.00           C
ATOM   4413  CD1 LEU A 567     117.957 148.588 122.537  1.00  0.00           C
ATOM   4414  CD2 LEU A 567     118.134 149.951 120.591  1.00  0.00           C
ATOM   4415  C   LEU A 567     114.431 148.235 122.529  1.00  0.00           C
ATOM   4416  O   LEU A 567     113.704 149.156 122.117  1.00  0.00           O
ATOM   4417  N   SER A 568     114.695 148.033 123.837  1.00  0.00           N
ATOM   4418  CA  SER A 568     113.991 148.759 124.869  1.00  0.00           C
ATOM   4419  CB  SER A 568     114.079 147.897 126.147  1.00  0.00           C
ATOM   4420  OG  SER A 568     115.226 148.106 126.913  1.00  0.00           O
ATOM   4421  C   SER A 568     114.414 150.181 125.098  1.00  0.00           C
ATOM   4422  O   SER A 568     113.575 151.060 125.392  1.00  0.00           O
ATOM   4423  N   THR A 569     115.698 150.493 124.989  1.00  0.00           N
ATOM   4424  CA  THR A 569     116.147 151.862 125.210  1.00  0.00           C
ATOM   4425  CB  THR A 569     117.611 151.852 125.792  1.00  0.00           C
ATOM   4426  CG2 THR A 569     117.911 150.992 127.037  1.00  0.00           C
ATOM   4427  OG1 THR A 569     118.477 151.305 124.798  1.00  0.00           O
ATOM   4428  C   THR A 569     116.110 152.747 123.931  1.00  0.00           C
ATOM   4429  O   THR A 569     116.556 153.909 123.861  1.00  0.00           O
ATOM   4430  N   TRP A 570     115.440 152.272 122.881  1.00  0.00           N
ATOM   4431  CA  TRP A 570     115.086 152.979 121.642  1.00  0.00           C
ATOM   4432  CB  TRP A 570     114.709 152.035 120.423  1.00  0.00           C
ATOM   4433  CG  TRP A 570     114.259 152.731 119.200  1.00  0.00           C
ATOM   4434  CD1 TRP A 570     115.008 153.607 118.531  1.00  0.00           C
ATOM   4435  NE1 TRP A 570     114.427 153.849 117.248  1.00  0.00           N
ATOM   4436  CE2 TRP A 570     113.187 153.293 117.184  1.00  0.00           C
ATOM   4437  CZ2 TRP A 570     112.121 153.424 116.226  1.00  0.00           C
ATOM   4438  CH2 TRP A 570     110.885 152.803 116.551  1.00  0.00           C
ATOM   4439  CZ3 TRP A 570     110.771 151.998 117.679  1.00  0.00           C
ATOM   4440  CE3 TRP A 570     111.801 151.986 118.610  1.00  0.00           C
ATOM   4441  CD2 TRP A 570     113.012 152.643 118.420  1.00  0.00           C
ATOM   4442  C   TRP A 570     114.115 154.138 121.786  1.00  0.00           C
ATOM   4443  O   TRP A 570     113.046 153.953 122.369  1.00  0.00           O
ATOM   4444  N   ASP A 571     114.371 155.221 121.050  1.00  0.00           N
ATOM   4445  CA  ASP A 571     113.708 156.565 121.355  1.00  0.00           C
ATOM   4446  CB  ASP A 571     114.733 157.625 120.996  1.00  0.00           C
ATOM   4447  CG  ASP A 571     115.100 157.678 119.555  1.00  0.00           C
ATOM   4448  OD1 ASP A 571     114.773 156.773 118.757  1.00  0.00           O
ATOM   4449  OD2 ASP A 571     115.689 158.721 119.177  1.00  0.00           O
ATOM   4450  C   ASP A 571     112.444 156.777 120.510  1.00  0.00           C
ATOM   4451  O   ASP A 571     111.780 157.795 120.684  1.00  0.00           O
ATOM   4452  N   GLY A 572     111.962 155.730 119.860  1.00  0.00           N
ATOM   4453  CA  GLY A 572     110.782 155.631 118.934  1.00  0.00           C
ATOM   4454  C   GLY A 572     110.990 156.394 117.552  1.00  0.00           C
ATOM   4455  O   GLY A 572     110.006 156.688 116.931  1.00  0.00           O
ATOM   4456  N   LYS A 573     112.223 156.748 117.190  1.00  0.00           N
ATOM   4457  CA  LYS A 573     112.565 157.454 115.903  1.00  0.00           C
ATOM   4458  CB  LYS A 573     113.184 158.847 116.180  1.00  0.00           C
ATOM   4459  CG  LYS A 573     112.276 159.781 116.986  1.00  0.00           C
ATOM   4460  CD  LYS A 573     112.768 161.243 116.976  1.00  0.00           C
ATOM   4461  CE  LYS A 573     111.797 162.169 117.764  1.00  0.00           C
ATOM   4462  NZ  LYS A 573     112.038 163.576 117.301  1.00  0.00           N
ATOM   4463  C   LYS A 573     113.695 156.725 115.134  1.00  0.00           C
ATOM   4464  O   LYS A 573     114.645 156.247 115.768  1.00  0.00           O
ATOM   4465  N   VAL A 574     113.652 156.605 113.789  1.00  0.00           N
ATOM   4466  CA  VAL A 574     114.725 156.060 112.879  1.00  0.00           C
ATOM   4467  CB  VAL A 574     114.088 155.642 111.541  1.00  0.00           C
ATOM   4468  CG1 VAL A 574     115.180 155.155 110.559  1.00  0.00           C
ATOM   4469  CG2 VAL A 574     113.007 154.546 111.553  1.00  0.00           C
ATOM   4470  C   VAL A 574     115.773 157.157 112.693  1.00  0.00           C
ATOM   4471  O   VAL A 574     115.361 158.241 112.345  1.00  0.00           O
ATOM   4472  N   PRO A 575     117.064 156.862 113.071  1.00  0.00           N
ATOM   4473  CD  PRO A 575     117.638 155.757 113.863  1.00  0.00           C
ATOM   4474  CG  PRO A 575     118.928 156.155 114.414  1.00  0.00           C
ATOM   4475  CB  PRO A 575     119.459 157.171 113.469  1.00  0.00           C
ATOM   4476  CA  PRO A 575     118.205 157.806 112.835  1.00  0.00           C
ATOM   4477  C   PRO A 575     118.445 157.943 111.324  1.00  0.00           C
ATOM   4478  O   PRO A 575     118.103 157.004 110.600  1.00  0.00           O
ATOM   4479  N   GLN A 576     119.119 159.037 110.922  1.00  0.00           N
ATOM   4480  CA  GLN A 576     119.595 159.123 109.511  1.00  0.00           C
ATOM   4481  CB  GLN A 576     120.324 160.396 109.218  1.00  0.00           C
ATOM   4482  CG  GLN A 576     119.561 161.707 109.022  1.00  0.00           C
ATOM   4483  CD  GLN A 576     118.713 161.852 107.748  1.00  0.00           C
ATOM   4484  OE1 GLN A 576     118.707 161.032 106.803  1.00  0.00           O
ATOM   4485  NE2 GLN A 576     117.731 162.706 107.854  1.00  0.00           N
ATOM   4486  C   GLN A 576     120.471 157.855 109.160  1.00  0.00           C
ATOM   4487  O   GLN A 576     121.169 157.385 110.040  1.00  0.00           O
ATOM   4488  N   PRO A 577     120.419 157.298 107.978  1.00  0.00           N
ATOM   4489  CD  PRO A 577     119.474 157.674 106.889  1.00  0.00           C
ATOM   4490  CG  PRO A 577     119.730 156.920 105.622  1.00  0.00           C
ATOM   4491  CB  PRO A 577     120.423 155.698 106.165  1.00  0.00           C
ATOM   4492  CA  PRO A 577     121.102 156.091 107.460  1.00  0.00           C
ATOM   4493  C   PRO A 577     122.614 156.392 107.398  1.00  0.00           C
ATOM   4494  O   PRO A 577     123.122 157.506 107.526  1.00  0.00           O
ATOM   4495  N   ALA A 578     123.314 155.321 107.075  1.00  0.00           N
ATOM   4496  CA  ALA A 578     124.731 155.476 106.590  1.00  0.00           C
ATOM   4497  CB  ALA A 578     125.276 154.036 106.554  1.00  0.00           C
ATOM   4498  C   ALA A 578     124.917 156.188 105.219  1.00  0.00           C
ATOM   4499  O   ALA A 578     125.650 157.161 105.055  1.00  0.00           O
ATOM   4500  N   ILE A 579     124.217 155.622 104.186  1.00  0.00           N
ATOM   4501  CA  ILE A 579     124.055 156.045 102.784  1.00  0.00           C
ATOM   4502  CB  ILE A 579     124.345 154.834 101.893  1.00  0.00           C
ATOM   4503  CG2 ILE A 579     124.129 155.095 100.324  1.00  0.00           C
ATOM   4504  CG1 ILE A 579     125.806 154.415 102.050  1.00  0.00           C
ATOM   4505  CD1 ILE A 579     125.968 152.865 101.903  1.00  0.00           C
ATOM   4506  C   ILE A 579     122.716 156.654 102.641  1.00  0.00           C
ATOM   4507  O   ILE A 579     121.771 156.269 103.273  1.00  0.00           O
ATOM   4508  N   LEU A 580     122.587 157.663 101.680  1.00  0.00           N
ATOM   4509  CA  LEU A 580     121.310 158.421 101.476  1.00  0.00           C
ATOM   4510  CB  LEU A 580     121.424 159.843 102.051  1.00  0.00           C
ATOM   4511  CG  LEU A 580     121.401 159.966 103.601  1.00  0.00           C
ATOM   4512  CD1 LEU A 580     122.588 159.429 104.383  1.00  0.00           C
ATOM   4513  CD2 LEU A 580     121.231 161.410 104.035  1.00  0.00           C
ATOM   4514  C   LEU A 580     120.946 158.482  99.986  1.00  0.00           C
ATOM   4515  O   LEU A 580     119.772 158.448  99.663  1.00  0.00           O
ATOM   4516  N   LYS A 581     121.988 158.467  99.152  1.00  0.00           N
ATOM   4517  CA  LYS A 581     121.807 158.427  97.653  1.00  0.00           C
ATOM   4518  CB  LYS A 581     122.087 159.842  97.049  1.00  0.00           C
ATOM   4519  CG  LYS A 581     121.569 160.034  95.620  1.00  0.00           C
ATOM   4520  CD  LYS A 581     121.601 161.533  95.248  1.00  0.00           C
ATOM   4521  CE  LYS A 581     121.148 161.735  93.801  1.00  0.00           C
ATOM   4522  NZ  LYS A 581     120.898 163.147  93.428  1.00  0.00           N
ATOM   4523  C   LYS A 581     122.781 157.392  97.146  1.00  0.00           C
ATOM   4524  O   LYS A 581     123.887 157.362  97.681  1.00  0.00           O
ATOM   4525  N   PRO A 582     122.415 156.536  96.154  1.00  0.00           N
ATOM   4526  CD  PRO A 582     123.360 155.579  95.495  1.00  0.00           C
ATOM   4527  CG  PRO A 582     122.868 155.474  94.075  1.00  0.00           C
ATOM   4528  CB  PRO A 582     121.392 155.543  94.292  1.00  0.00           C
ATOM   4529  CA  PRO A 582     121.167 156.499  95.473  1.00  0.00           C
ATOM   4530  C   PRO A 582     119.824 156.034  96.232  1.00  0.00           C
ATOM   4531  O   PRO A 582     118.747 156.252  95.683  1.00  0.00           O
ATOM   4532  N   ARG A 583     119.988 155.262  97.372  1.00  0.00           N
ATOM   4533  CA  ARG A 583     118.827 154.989  98.247  1.00  0.00           C
ATOM   4534  CB  ARG A 583     118.133 153.697  97.700  1.00  0.00           C
ATOM   4535  CG  ARG A 583     118.481 152.414  98.394  1.00  0.00           C
ATOM   4536  CD  ARG A 583     117.954 151.294  97.482  1.00  0.00           C
ATOM   4537  NE  ARG A 583     118.416 150.143  98.140  1.00  0.00           N
ATOM   4538  CZ  ARG A 583     119.606 149.483  97.947  1.00  0.00           C
ATOM   4539  NH1 ARG A 583     120.695 150.027  97.406  1.00  0.00           N
ATOM   4540  NH2 ARG A 583     119.747 148.218  98.285  1.00  0.00           N
ATOM   4541  C   ARG A 583     119.134 154.902  99.769  1.00  0.00           C
ATOM   4542  O   ARG A 583     120.315 154.702 100.155  1.00  0.00           O
ATOM   4543  N   PRO A 584     118.189 155.056 100.747  1.00  0.00           N
ATOM   4544  CD  PRO A 584     116.914 155.684 100.563  1.00  0.00           C
ATOM   4545  CG  PRO A 584     116.629 156.190 101.926  1.00  0.00           C
ATOM   4546  CB  PRO A 584     117.234 155.093 102.869  1.00  0.00           C
ATOM   4547  CA  PRO A 584     118.534 154.825 102.185  1.00  0.00           C
ATOM   4548  C   PRO A 584     119.159 153.458 102.569  1.00  0.00           C
ATOM   4549  O   PRO A 584     118.411 152.433 102.290  1.00  0.00           O
ATOM   4550  N   LEU A 585     120.300 153.391 103.181  1.00  0.00           N
ATOM   4551  CA  LEU A 585     120.784 152.152 103.776  1.00  0.00           C
ATOM   4552  CB  LEU A 585     121.714 151.275 102.896  1.00  0.00           C
ATOM   4553  CG  LEU A 585     121.072 150.408 101.823  1.00  0.00           C
ATOM   4554  CD1 LEU A 585     122.167 149.574 101.097  1.00  0.00           C
ATOM   4555  CD2 LEU A 585     120.144 149.461 102.525  1.00  0.00           C
ATOM   4556  C   LEU A 585     121.481 152.462 105.084  1.00  0.00           C
ATOM   4557  O   LEU A 585     122.400 153.277 105.130  1.00  0.00           O
ATOM   4558  N   TRP A 586     121.163 151.729 106.181  1.00  0.00           N
ATOM   4559  CA  TRP A 586     121.721 151.727 107.551  1.00  0.00           C
ATOM   4560  CB  TRP A 586     120.600 151.304 108.601  1.00  0.00           C
ATOM   4561  CG  TRP A 586     119.603 152.468 108.783  1.00  0.00           C
ATOM   4562  CD1 TRP A 586     119.558 153.258 109.865  1.00  0.00           C
ATOM   4563  NE1 TRP A 586     118.653 154.310 109.578  1.00  0.00           N
ATOM   4564  CE2 TRP A 586     118.006 154.118 108.370  1.00  0.00           C
ATOM   4565  CZ2 TRP A 586     117.120 154.880 107.592  1.00  0.00           C
ATOM   4566  CH2 TRP A 586     116.533 154.316 106.469  1.00  0.00           C
ATOM   4567  CZ3 TRP A 586     117.039 153.027 105.939  1.00  0.00           C
ATOM   4568  CE3 TRP A 586     118.084 152.423 106.668  1.00  0.00           C
ATOM   4569  CD2 TRP A 586     118.607 152.971 107.857  1.00  0.00           C
ATOM   4570  C   TRP A 586     122.791 150.620 107.593  1.00  0.00           C
ATOM   4571  O   TRP A 586     122.793 149.785 106.677  1.00  0.00           O
ATOM   4572  N   THR A 587     123.540 150.554 108.698  1.00  0.00           N
ATOM   4573  CA  THR A 587     124.436 149.354 109.022  1.00  0.00           C
ATOM   4574  CB  THR A 587     125.975 149.698 109.053  1.00  0.00           C
ATOM   4575  CG2 THR A 587     126.434 150.380 107.782  1.00  0.00           C
ATOM   4576  OG1 THR A 587     126.232 150.506 110.168  1.00  0.00           O
ATOM   4577  C   THR A 587     124.079 148.712 110.416  1.00  0.00           C
ATOM   4578  O   THR A 587     123.493 149.277 111.371  1.00  0.00           O
ATOM   4579  N   GLY A 588     124.297 147.390 110.523  1.00  0.00           N
ATOM   4580  CA  GLY A 588     124.245 146.617 111.858  1.00  0.00           C
ATOM   4581  C   GLY A 588     125.181 147.250 112.908  1.00  0.00           C
ATOM   4582  O   GLY A 588     124.822 147.323 114.091  1.00  0.00           O
ATOM   4583  N   LYS A 589     126.298 147.836 112.466  1.00  0.00           N
ATOM   4584  CA  LYS A 589     127.126 148.649 113.317  1.00  0.00           C
ATOM   4585  CB  LYS A 589     128.505 148.933 112.598  1.00  0.00           C
ATOM   4586  CG  LYS A 589     129.479 149.602 113.527  1.00  0.00           C
ATOM   4587  CD  LYS A 589     130.950 149.681 112.868  1.00  0.00           C
ATOM   4588  CE  LYS A 589     131.978 148.797 113.698  1.00  0.00           C
ATOM   4589  NZ  LYS A 589     133.309 148.654 113.031  1.00  0.00           N
ATOM   4590  C   LYS A 589     126.318 149.796 113.901  1.00  0.00           C
ATOM   4591  O   LYS A 589     126.403 149.930 115.106  1.00  0.00           O
ATOM   4592  N   GLN A 590     125.525 150.409 113.051  1.00  0.00           N
ATOM   4593  CA  GLN A 590     124.761 151.572 113.559  1.00  0.00           C
ATOM   4594  CB  GLN A 590     124.313 152.423 112.345  1.00  0.00           C
ATOM   4595  CG  GLN A 590     123.565 153.640 112.726  1.00  0.00           C
ATOM   4596  CD  GLN A 590     122.843 154.236 111.514  1.00  0.00           C
ATOM   4597  OE1 GLN A 590     122.823 153.747 110.400  1.00  0.00           O
ATOM   4598  NE2 GLN A 590     122.295 155.438 111.628  1.00  0.00           N
ATOM   4599  C   GLN A 590     123.597 151.224 114.447  1.00  0.00           C
ATOM   4600  O   GLN A 590     123.303 151.878 115.456  1.00  0.00           O
ATOM   4601  N   ILE A 591     122.977 150.033 114.257  1.00  0.00           N
ATOM   4602  CA  ILE A 591     121.913 149.417 115.098  1.00  0.00           C
ATOM   4603  CB  ILE A 591     121.066 148.324 114.349  1.00  0.00           C
ATOM   4604  CG2 ILE A 591     120.146 147.546 115.381  1.00  0.00           C
ATOM   4605  CG1 ILE A 591     120.220 148.852 113.186  1.00  0.00           C
ATOM   4606  CD1 ILE A 591     119.109 149.835 113.517  1.00  0.00           C
ATOM   4607  C   ILE A 591     122.423 149.059 116.475  1.00  0.00           C
ATOM   4608  O   ILE A 591     121.828 149.446 117.488  1.00  0.00           O
ATOM   4609  N   PHE A 592     123.551 148.332 116.556  1.00  0.00           N
ATOM   4610  CA  PHE A 592     124.183 147.816 117.739  1.00  0.00           C
ATOM   4611  CB  PHE A 592     125.342 146.838 117.294  1.00  0.00           C
ATOM   4612  CG  PHE A 592     125.765 145.860 118.371  1.00  0.00           C
ATOM   4613  CD1 PHE A 592     126.809 146.183 119.245  1.00  0.00           C
ATOM   4614  CE1 PHE A 592     127.217 145.316 120.302  1.00  0.00           C
ATOM   4615  CZ  PHE A 592     126.573 144.110 120.442  1.00  0.00           C
ATOM   4616  CE2 PHE A 592     125.495 143.771 119.591  1.00  0.00           C
ATOM   4617  CD2 PHE A 592     125.197 144.572 118.474  1.00  0.00           C
ATOM   4618  C   PHE A 592     124.748 148.926 118.610  1.00  0.00           C
ATOM   4619  O   PHE A 592     124.910 148.741 119.786  1.00  0.00           O
ATOM   4620  N   SER A 593     125.013 150.069 117.966  1.00  0.00           N
ATOM   4621  CA  SER A 593     125.418 151.344 118.616  1.00  0.00           C
ATOM   4622  CB  SER A 593     126.087 152.368 117.711  1.00  0.00           C
ATOM   4623  OG  SER A 593     127.263 151.767 117.183  1.00  0.00           O
ATOM   4624  C   SER A 593     124.214 152.043 119.316  1.00  0.00           C
ATOM   4625  O   SER A 593     124.429 153.062 120.021  1.00  0.00           O
ATOM   4626  N   LEU A 594     123.014 151.529 119.181  1.00  0.00           N
ATOM   4627  CA  LEU A 594     121.876 151.849 119.963  1.00  0.00           C
ATOM   4628  CB  LEU A 594     120.612 151.935 119.217  1.00  0.00           C
ATOM   4629  CG  LEU A 594     120.453 152.548 117.806  1.00  0.00           C
ATOM   4630  CD1 LEU A 594     119.084 152.846 117.506  1.00  0.00           C
ATOM   4631  CD2 LEU A 594     121.179 153.910 117.709  1.00  0.00           C
ATOM   4632  C   LEU A 594     121.797 151.041 121.250  1.00  0.00           C
ATOM   4633  O   LEU A 594     121.139 151.435 122.260  1.00  0.00           O
ATOM   4634  N   ILE A 595     122.420 149.906 121.303  1.00  0.00           N
ATOM   4635  CA  ILE A 595     122.368 148.939 122.409  1.00  0.00           C
ATOM   4636  CB  ILE A 595     122.567 147.497 121.936  1.00  0.00           C
ATOM   4637  CG2 ILE A 595     122.665 146.561 123.066  1.00  0.00           C
ATOM   4638  CG1 ILE A 595     121.548 147.031 120.910  1.00  0.00           C
ATOM   4639  CD1 ILE A 595     121.847 145.686 120.157  1.00  0.00           C
ATOM   4640  C   ILE A 595     123.360 149.329 123.577  1.00  0.00           C
ATOM   4641  O   ILE A 595     123.027 149.204 124.739  1.00  0.00           O
ATOM   4642  N   ILE A 596     124.567 149.826 123.338  1.00  0.00           N
ATOM   4643  CA  ILE A 596     125.610 150.073 124.343  1.00  0.00           C
ATOM   4644  CB  ILE A 596     126.996 150.194 123.672  1.00  0.00           C
ATOM   4645  CG2 ILE A 596     128.128 150.572 124.649  1.00  0.00           C
ATOM   4646  CG1 ILE A 596     127.403 148.871 122.967  1.00  0.00           C
ATOM   4647  CD1 ILE A 596     128.118 149.152 121.608  1.00  0.00           C
ATOM   4648  C   ILE A 596     125.208 151.401 125.031  1.00  0.00           C
ATOM   4649  O   ILE A 596     124.800 152.335 124.307  1.00  0.00           O
ATOM   4650  N   PRO A 597     125.441 151.654 126.372  1.00  0.00           N
ATOM   4651  CD  PRO A 597     125.764 150.691 127.408  1.00  0.00           C
ATOM   4652  CG  PRO A 597     125.097 151.293 128.578  1.00  0.00           C
ATOM   4653  CB  PRO A 597     125.181 152.828 128.459  1.00  0.00           C
ATOM   4654  CA  PRO A 597     125.069 152.938 126.948  1.00  0.00           C
ATOM   4655  C   PRO A 597     125.891 154.081 126.465  1.00  0.00           C
ATOM   4656  O   PRO A 597     127.094 153.988 126.328  1.00  0.00           O
ATOM   4657  N   GLY A 598     125.258 155.240 126.205  1.00  0.00           N
ATOM   4658  CA  GLY A 598     125.896 156.307 125.487  1.00  0.00           C
ATOM   4659  C   GLY A 598     126.908 157.112 126.333  1.00  0.00           C
ATOM   4660  O   GLY A 598     127.656 157.980 125.764  1.00  0.00           O
ATOM   4661  N   HIS A 599     127.009 156.761 127.618  1.00  0.00           N
ATOM   4662  CA  HIS A 599     128.202 157.237 128.321  1.00  0.00           C
ATOM   4663  CB  HIS A 599     127.953 156.978 129.796  1.00  0.00           C
ATOM   4664  CG  HIS A 599     128.979 157.435 130.789  1.00  0.00           C
ATOM   4665  ND1 HIS A 599     129.277 158.765 131.108  1.00  0.00           N
ATOM   4666  CE1 HIS A 599     130.182 158.778 132.054  1.00  0.00           C
ATOM   4667  NE2 HIS A 599     130.491 157.510 132.275  1.00  0.00           N
ATOM   4668  CD2 HIS A 599     129.830 156.657 131.501  1.00  0.00           C
ATOM   4669  C   HIS A 599     129.579 156.558 127.905  1.00  0.00           C
ATOM   4670  O   HIS A 599     130.613 157.271 127.868  1.00  0.00           O
ATOM   4671  N   ILE A 600     129.521 155.205 127.694  1.00  0.00           N
ATOM   4672  CA  ILE A 600     130.765 154.430 127.754  1.00  0.00           C
ATOM   4673  CB  ILE A 600     130.377 152.911 127.544  1.00  0.00           C
ATOM   4674  CG2 ILE A 600     131.696 152.128 127.431  1.00  0.00           C
ATOM   4675  CG1 ILE A 600     129.452 152.212 128.518  1.00  0.00           C
ATOM   4676  CD1 ILE A 600     129.869 152.468 129.948  1.00  0.00           C
ATOM   4677  C   ILE A 600     131.758 154.912 126.608  1.00  0.00           C
ATOM   4678  O   ILE A 600     131.430 155.080 125.428  1.00  0.00           O
ATOM   4679  N   ASN A 601     133.028 155.119 127.011  1.00  0.00           N
ATOM   4680  CA  ASN A 601     134.166 154.934 126.106  1.00  0.00           C
ATOM   4681  CB  ASN A 601     135.112 156.081 126.200  1.00  0.00           C
ATOM   4682  CG  ASN A 601     134.373 157.381 125.740  1.00  0.00           C
ATOM   4683  OD1 ASN A 601     134.458 157.833 124.644  1.00  0.00           O
ATOM   4684  ND2 ASN A 601     133.564 157.993 126.594  1.00  0.00           N
ATOM   4685  C   ASN A 601     134.991 153.679 126.572  1.00  0.00           C
ATOM   4686  O   ASN A 601     135.003 153.149 127.696  1.00  0.00           O
ATOM   4687  N   CYS A 602     135.675 153.078 125.577  1.00  0.00           N
ATOM   4688  CA  CYS A 602     136.368 151.819 125.664  1.00  0.00           C
ATOM   4689  CB  CYS A 602     135.202 150.750 125.838  1.00  0.00           C
ATOM   4690  SG  CYS A 602     135.802 149.081 125.962  1.00  0.00           S
ATOM   4691  C   CYS A 602     137.126 151.570 124.336  1.00  0.00           C
ATOM   4692  O   CYS A 602     136.660 151.796 123.211  1.00  0.00           O
ATOM   4693  N   ILE A 603     138.335 150.909 124.481  1.00  0.00           N
ATOM   4694  CA  ILE A 603     139.205 150.382 123.371  1.00  0.00           C
ATOM   4695  CB  ILE A 603     140.347 151.376 123.186  1.00  0.00           C
ATOM   4696  CG2 ILE A 603     141.293 150.900 122.048  1.00  0.00           C
ATOM   4697  CG1 ILE A 603     139.796 152.737 122.822  1.00  0.00           C
ATOM   4698  CD1 ILE A 603     140.687 153.939 122.447  1.00  0.00           C
ATOM   4699  C   ILE A 603     139.733 148.963 123.776  1.00  0.00           C
ATOM   4700  O   ILE A 603     139.981 148.783 124.974  1.00  0.00           O
ATOM   4701  N   ARG A 604     139.921 147.994 122.865  1.00  0.00           N
ATOM   4702  CA  ARG A 604     140.373 146.581 123.054  1.00  0.00           C
ATOM   4703  CB  ARG A 604     139.115 145.716 123.424  1.00  0.00           C
ATOM   4704  CG  ARG A 604     139.272 144.440 124.221  1.00  0.00           C
ATOM   4705  CD  ARG A 604     139.965 144.628 125.589  1.00  0.00           C
ATOM   4706  NE  ARG A 604     139.934 143.400 126.366  1.00  0.00           N
ATOM   4707  CZ  ARG A 604     140.974 142.585 126.486  1.00  0.00           C
ATOM   4708  NH1 ARG A 604     142.097 142.654 125.837  1.00  0.00           N
ATOM   4709  NH2 ARG A 604     140.830 141.581 127.256  1.00  0.00           N
ATOM   4710  C   ARG A 604     141.010 145.965 121.857  1.00  0.00           C
ATOM   4711  O   ARG A 604     140.590 146.205 120.766  1.00  0.00           O
ATOM   4712  N   THR A 605     142.147 145.301 122.134  1.00  0.00           N
ATOM   4713  CA  THR A 605     142.749 144.428 121.060  1.00  0.00           C
ATOM   4714  CB  THR A 605     144.260 144.135 121.345  1.00  0.00           C
ATOM   4715  CG2 THR A 605     144.995 145.394 121.764  1.00  0.00           C
ATOM   4716  OG1 THR A 605     144.437 143.187 122.312  1.00  0.00           O
ATOM   4717  C   THR A 605     141.866 143.257 120.696  1.00  0.00           C
ATOM   4718  O   THR A 605     141.265 142.610 121.577  1.00  0.00           O
ATOM   4719  N   HIS A 606     141.890 142.863 119.398  1.00  0.00           N
ATOM   4720  CA  HIS A 606     141.107 141.727 118.802  1.00  0.00           C
ATOM   4721  CB  HIS A 606     140.901 141.908 117.288  1.00  0.00           C
ATOM   4722  CG  HIS A 606     139.968 140.853 116.648  1.00  0.00           C
ATOM   4723  ND1 HIS A 606     138.805 140.312 117.210  1.00  0.00           N
ATOM   4724  CE1 HIS A 606     138.345 139.369 116.363  1.00  0.00           C
ATOM   4725  NE2 HIS A 606     139.135 139.260 115.292  1.00  0.00           N
ATOM   4726  CD2 HIS A 606     140.104 140.183 115.438  1.00  0.00           C
ATOM   4727  C   HIS A 606     141.857 140.407 119.151  1.00  0.00           C
ATOM   4728  O   HIS A 606     142.966 140.353 119.548  1.00  0.00           O
ATOM   4729  N   SER A 607     141.256 139.244 118.857  1.00  0.00           N
ATOM   4730  CA  SER A 607     141.798 137.878 118.926  1.00  0.00           C
ATOM   4731  CB  SER A 607     140.816 136.863 118.290  1.00  0.00           C
ATOM   4732  OG  SER A 607     139.526 136.855 118.849  1.00  0.00           O
ATOM   4733  C   SER A 607     143.097 137.666 118.080  1.00  0.00           C
ATOM   4734  O   SER A 607     143.954 136.990 118.499  1.00  0.00           O
ATOM   4735  N   THR A 608     143.316 138.486 117.071  1.00  0.00           N
ATOM   4736  CA  THR A 608     144.499 138.354 116.211  1.00  0.00           C
ATOM   4737  CB  THR A 608     144.219 138.909 114.806  1.00  0.00           C
ATOM   4738  CG2 THR A 608     143.193 138.136 114.038  1.00  0.00           C
ATOM   4739  OG1 THR A 608     143.583 140.165 114.956  1.00  0.00           O
ATOM   4740  C   THR A 608     145.687 139.101 116.851  1.00  0.00           C
ATOM   4741  O   THR A 608     146.711 139.227 116.184  1.00  0.00           O
ATOM   4742  N   HIS A 609     145.498 139.751 118.034  1.00  0.00           N
ATOM   4743  CA  HIS A 609     146.529 140.661 118.612  1.00  0.00           C
ATOM   4744  CB  HIS A 609     146.218 142.140 118.162  1.00  0.00           C
ATOM   4745  CG  HIS A 609     146.204 142.405 116.612  1.00  0.00           C
ATOM   4746  ND1 HIS A 609     145.061 142.375 115.808  1.00  0.00           N
ATOM   4747  CE1 HIS A 609     145.515 142.527 114.530  1.00  0.00           C
ATOM   4748  NE2 HIS A 609     146.877 142.534 114.501  1.00  0.00           N
ATOM   4749  CD2 HIS A 609     147.326 142.508 115.788  1.00  0.00           C
ATOM   4750  C   HIS A 609     146.810 140.537 120.111  1.00  0.00           C
ATOM   4751  O   HIS A 609     145.849 140.190 120.816  1.00  0.00           O
ATOM   4752  N   PRO A 610     148.032 140.731 120.659  1.00  0.00           N
ATOM   4753  CD  PRO A 610     149.384 140.682 120.059  1.00  0.00           C
ATOM   4754  CG  PRO A 610     150.361 140.646 121.195  1.00  0.00           C
ATOM   4755  CB  PRO A 610     149.700 141.091 122.453  1.00  0.00           C
ATOM   4756  CA  PRO A 610     148.232 140.847 122.137  1.00  0.00           C
ATOM   4757  C   PRO A 610     147.419 142.019 122.787  1.00  0.00           C
ATOM   4758  O   PRO A 610     147.046 142.976 122.170  1.00  0.00           O
ATOM   4759  N   ASP A 611     147.189 141.919 124.074  1.00  0.00           N
ATOM   4760  CA  ASP A 611     146.489 142.922 124.939  1.00  0.00           C
ATOM   4761  CB  ASP A 611     146.512 142.424 126.362  1.00  0.00           C
ATOM   4762  CG  ASP A 611     145.489 141.213 126.557  1.00  0.00           C
ATOM   4763  OD1 ASP A 611     145.934 140.040 126.450  1.00  0.00           O
ATOM   4764  OD2 ASP A 611     144.290 141.527 126.873  1.00  0.00           O
ATOM   4765  C   ASP A 611     146.966 144.417 124.843  1.00  0.00           C
ATOM   4766  O   ASP A 611     146.096 145.280 124.968  1.00  0.00           O
ATOM   4767  N   ASP A 612     148.206 144.776 124.497  1.00  0.00           N
ATOM   4768  CA  ASP A 612     148.764 146.157 124.305  1.00  0.00           C
ATOM   4769  CB  ASP A 612     149.922 146.423 125.250  1.00  0.00           C
ATOM   4770  CG  ASP A 612     150.931 145.308 125.423  1.00  0.00           C
ATOM   4771  OD1 ASP A 612     151.855 145.512 126.251  1.00  0.00           O
ATOM   4772  OD2 ASP A 612     151.075 144.444 124.516  1.00  0.00           O
ATOM   4773  C   ASP A 612     149.243 146.383 122.860  1.00  0.00           C
ATOM   4774  O   ASP A 612     149.718 147.454 122.584  1.00  0.00           O
ATOM   4775  N   GLU A 613     149.152 145.368 121.960  1.00  0.00           N
ATOM   4776  CA  GLU A 613     149.512 145.545 120.525  1.00  0.00           C
ATOM   4777  CB  GLU A 613     149.449 144.166 119.823  1.00  0.00           C
ATOM   4778  CG  GLU A 613     149.777 144.100 118.314  1.00  0.00           C
ATOM   4779  CD  GLU A 613     151.280 144.411 118.109  1.00  0.00           C
ATOM   4780  OE1 GLU A 613     151.631 145.613 118.344  1.00  0.00           O
ATOM   4781  OE2 GLU A 613     152.046 143.526 117.638  1.00  0.00           O
ATOM   4782  C   GLU A 613     148.739 146.639 119.821  1.00  0.00           C
ATOM   4783  O   GLU A 613     147.509 146.679 119.800  1.00  0.00           O
ATOM   4784  N   ASP A 614     149.493 147.435 119.076  1.00  0.00           N
ATOM   4785  CA  ASP A 614     149.203 148.694 118.317  1.00  0.00           C
ATOM   4786  CB  ASP A 614     149.087 149.860 119.314  1.00  0.00           C
ATOM   4787  CG  ASP A 614     150.331 150.346 120.061  1.00  0.00           C
ATOM   4788  OD1 ASP A 614     151.365 149.638 120.207  1.00  0.00           O
ATOM   4789  OD2 ASP A 614     150.321 151.502 120.588  1.00  0.00           O
ATOM   4790  C   ASP A 614     150.344 148.940 117.295  1.00  0.00           C
ATOM   4791  O   ASP A 614     150.438 150.066 116.816  1.00  0.00           O
ATOM   4792  N   SER A 615     151.234 148.020 116.995  1.00  0.00           N
ATOM   4793  CA  SER A 615     152.350 148.237 116.144  1.00  0.00           C
ATOM   4794  CB  SER A 615     153.305 147.026 116.192  1.00  0.00           C
ATOM   4795  OG  SER A 615     153.812 146.937 117.517  1.00  0.00           O
ATOM   4796  C   SER A 615     152.087 148.489 114.639  1.00  0.00           C
ATOM   4797  O   SER A 615     150.936 148.290 114.231  1.00  0.00           O
ATOM   4798  N   GLY A 616     153.067 148.891 113.853  1.00  0.00           N
ATOM   4799  CA  GLY A 616     152.905 149.159 112.424  1.00  0.00           C
ATOM   4800  C   GLY A 616     151.883 150.216 112.005  1.00  0.00           C
ATOM   4801  O   GLY A 616     151.613 151.189 112.660  1.00  0.00           O
ATOM   4802  N   PRO A 617     151.292 150.186 110.795  1.00  0.00           N
ATOM   4803  CD  PRO A 617     151.540 149.108 109.780  1.00  0.00           C
ATOM   4804  CG  PRO A 617     150.508 149.361 108.634  1.00  0.00           C
ATOM   4805  CB  PRO A 617     150.526 150.915 108.669  1.00  0.00           C
ATOM   4806  CA  PRO A 617     150.486 151.207 110.207  1.00  0.00           C
ATOM   4807  C   PRO A 617     149.098 151.272 110.799  1.00  0.00           C
ATOM   4808  O   PRO A 617     148.737 150.653 111.736  1.00  0.00           O
ATOM   4809  N   TYR A 618     148.439 152.311 110.258  1.00  0.00           N
ATOM   4810  CA  TYR A 618     146.970 152.568 110.300  1.00  0.00           C
ATOM   4811  CB  TYR A 618     146.222 151.686 109.360  1.00  0.00           C
ATOM   4812  CG  TYR A 618     146.739 151.746 107.961  1.00  0.00           C
ATOM   4813  CD1 TYR A 618     147.226 150.562 107.432  1.00  0.00           C
ATOM   4814  CE1 TYR A 618     147.782 150.617 106.151  1.00  0.00           C
ATOM   4815  CZ  TYR A 618     147.868 151.796 105.396  1.00  0.00           C
ATOM   4816  OH  TYR A 618     148.533 151.834 104.258  1.00  0.00           O
ATOM   4817  CE2 TYR A 618     147.237 152.940 105.916  1.00  0.00           C
ATOM   4818  CD2 TYR A 618     146.686 152.931 107.194  1.00  0.00           C
ATOM   4819  C   TYR A 618     146.268 152.437 111.732  1.00  0.00           C
ATOM   4820  O   TYR A 618     145.175 151.767 111.850  1.00  0.00           O
ATOM   4821  N   LYS A 619     146.915 152.996 112.803  1.00  0.00           N
ATOM   4822  CA  LYS A 619     146.557 152.836 114.286  1.00  0.00           C
ATOM   4823  CB  LYS A 619     147.658 153.415 115.189  1.00  0.00           C
ATOM   4824  CG  LYS A 619     147.529 153.062 116.667  1.00  0.00           C
ATOM   4825  CD  LYS A 619     148.700 153.648 117.351  1.00  0.00           C
ATOM   4826  CE  LYS A 619     148.475 153.619 118.852  1.00  0.00           C
ATOM   4827  NZ  LYS A 619     149.674 153.982 119.591  1.00  0.00           N
ATOM   4828  C   LYS A 619     145.134 153.411 114.611  1.00  0.00           C
ATOM   4829  O   LYS A 619     144.465 153.083 115.651  1.00  0.00           O
ATOM   4830  N   HIS A 620     144.565 154.299 113.735  1.00  0.00           N
ATOM   4831  CA  HIS A 620     143.275 155.044 113.877  1.00  0.00           C
ATOM   4832  CB  HIS A 620     143.575 156.461 114.380  1.00  0.00           C
ATOM   4833  CG  HIS A 620     144.387 156.538 115.677  1.00  0.00           C
ATOM   4834  ND1 HIS A 620     144.036 156.088 116.939  1.00  0.00           N
ATOM   4835  CE1 HIS A 620     145.020 156.242 117.808  1.00  0.00           C
ATOM   4836  NE2 HIS A 620     146.033 156.772 117.143  1.00  0.00           N
ATOM   4837  CD2 HIS A 620     145.689 156.926 115.797  1.00  0.00           C
ATOM   4838  C   HIS A 620     142.376 155.097 112.603  1.00  0.00           C
ATOM   4839  O   HIS A 620     141.431 155.826 112.668  1.00  0.00           O
ATOM   4840  N   ILE A 621     142.730 154.367 111.570  1.00  0.00           N
ATOM   4841  CA  ILE A 621     141.925 154.259 110.338  1.00  0.00           C
ATOM   4842  CB  ILE A 621     142.309 155.409 109.379  1.00  0.00           C
ATOM   4843  CG2 ILE A 621     143.790 155.354 108.849  1.00  0.00           C
ATOM   4844  CG1 ILE A 621     141.345 155.594 108.156  1.00  0.00           C
ATOM   4845  CD1 ILE A 621     140.169 156.498 108.352  1.00  0.00           C
ATOM   4846  C   ILE A 621     141.830 152.887 109.627  1.00  0.00           C
ATOM   4847  O   ILE A 621     141.916 152.820 108.385  1.00  0.00           O
ATOM   4848  N   SER A 622     141.624 151.829 110.370  1.00  0.00           N
ATOM   4849  CA  SER A 622     141.927 150.439 110.074  1.00  0.00           C
ATOM   4850  CB  SER A 622     141.328 149.581 111.233  1.00  0.00           C
ATOM   4851  OG  SER A 622     141.756 150.060 112.477  1.00  0.00           O
ATOM   4852  C   SER A 622     141.240 149.994 108.730  1.00  0.00           C
ATOM   4853  O   SER A 622     140.004 150.208 108.574  1.00  0.00           O
ATOM   4854  N   PRO A 623     141.961 149.257 107.833  1.00  0.00           N
ATOM   4855  CD  PRO A 623     143.411 149.203 107.796  1.00  0.00           C
ATOM   4856  CG  PRO A 623     143.819 149.051 106.315  1.00  0.00           C
ATOM   4857  CB  PRO A 623     142.620 148.377 105.695  1.00  0.00           C
ATOM   4858  CA  PRO A 623     141.437 148.790 106.561  1.00  0.00           C
ATOM   4859  C   PRO A 623     140.306 147.812 106.821  1.00  0.00           C
ATOM   4860  O   PRO A 623     139.178 148.021 106.443  1.00  0.00           O
ATOM   4861  N   GLY A 624     140.595 146.712 107.509  1.00  0.00           N
ATOM   4862  CA  GLY A 624     139.706 145.715 108.089  1.00  0.00           C
ATOM   4863  C   GLY A 624     139.266 146.106 109.547  1.00  0.00           C
ATOM   4864  O   GLY A 624     139.970 146.852 110.276  1.00  0.00           O
ATOM   4865  N   ASP A 625     138.149 145.619 110.017  1.00  0.00           N
ATOM   4866  CA  ASP A 625     137.689 145.687 111.393  1.00  0.00           C
ATOM   4867  CB  ASP A 625     136.156 145.557 111.444  1.00  0.00           C
ATOM   4868  CG  ASP A 625     135.358 146.879 111.316  1.00  0.00           C
ATOM   4869  OD1 ASP A 625     135.834 147.918 111.931  1.00  0.00           O
ATOM   4870  OD2 ASP A 625     134.360 147.113 110.585  1.00  0.00           O
ATOM   4871  C   ASP A 625     138.427 144.584 112.200  1.00  0.00           C
ATOM   4872  O   ASP A 625     138.159 143.375 111.999  1.00  0.00           O
ATOM   4873  N   THR A 626     139.298 144.965 113.153  1.00  0.00           N
ATOM   4874  CA  THR A 626     139.811 144.137 114.294  1.00  0.00           C
ATOM   4875  CB  THR A 626     141.289 143.658 114.135  1.00  0.00           C
ATOM   4876  CG2 THR A 626     141.501 142.718 113.019  1.00  0.00           C
ATOM   4877  OG1 THR A 626     142.166 144.726 113.805  1.00  0.00           O
ATOM   4878  C   THR A 626     139.611 144.936 115.623  1.00  0.00           C
ATOM   4879  O   THR A 626     138.669 144.734 116.390  1.00  0.00           O
ATOM   4880  N   LYS A 627     140.602 145.828 115.891  1.00  0.00           N
ATOM   4881  CA  LYS A 627     140.701 146.630 117.164  1.00  0.00           C
ATOM   4882  CB  LYS A 627     141.865 147.632 116.880  1.00  0.00           C
ATOM   4883  CG  LYS A 627     142.178 148.598 118.072  1.00  0.00           C
ATOM   4884  CD  LYS A 627     142.940 149.794 117.492  1.00  0.00           C
ATOM   4885  CE  LYS A 627     143.080 150.961 118.536  1.00  0.00           C
ATOM   4886  NZ  LYS A 627     143.511 152.292 118.045  1.00  0.00           N
ATOM   4887  C   LYS A 627     139.418 147.327 117.438  1.00  0.00           C
ATOM   4888  O   LYS A 627     139.087 148.217 116.694  1.00  0.00           O
ATOM   4889  N   VAL A 628     138.766 147.006 118.571  1.00  0.00           N
ATOM   4890  CA  VAL A 628     137.446 147.591 118.979  1.00  0.00           C
ATOM   4891  CB  VAL A 628     136.769 146.756 120.089  1.00  0.00           C
ATOM   4892  CG1 VAL A 628     135.527 147.434 120.697  1.00  0.00           C
ATOM   4893  CG2 VAL A 628     136.374 145.379 119.580  1.00  0.00           C
ATOM   4894  C   VAL A 628     137.664 149.030 119.540  1.00  0.00           C
ATOM   4895  O   VAL A 628     138.460 149.145 120.468  1.00  0.00           O
ATOM   4896  N   VAL A 629     136.954 150.068 118.992  1.00  0.00           N
ATOM   4897  CA  VAL A 629     136.805 151.418 119.475  1.00  0.00           C
ATOM   4898  CB  VAL A 629     137.571 152.500 118.629  1.00  0.00           C
ATOM   4899  CG1 VAL A 629     137.541 153.871 119.378  1.00  0.00           C
ATOM   4900  CG2 VAL A 629     139.024 152.088 118.430  1.00  0.00           C
ATOM   4901  C   VAL A 629     135.316 151.785 119.608  1.00  0.00           C
ATOM   4902  O   VAL A 629     134.552 151.775 118.637  1.00  0.00           O
ATOM   4903  N   VAL A 630     134.934 151.938 120.880  1.00  0.00           N
ATOM   4904  CA  VAL A 630     133.659 152.547 121.295  1.00  0.00           C
ATOM   4905  CB  VAL A 630     132.959 151.836 122.452  1.00  0.00           C
ATOM   4906  CG1 VAL A 630     131.466 152.196 122.787  1.00  0.00           C
ATOM   4907  CG2 VAL A 630     132.944 150.319 122.142  1.00  0.00           C
ATOM   4908  C   VAL A 630     133.865 153.971 121.757  1.00  0.00           C
ATOM   4909  O   VAL A 630     134.885 154.216 122.380  1.00  0.00           O
ATOM   4910  N   GLU A 631     132.968 154.924 121.414  1.00  0.00           N
ATOM   4911  CA  GLU A 631     133.043 156.333 121.901  1.00  0.00           C
ATOM   4912  CB  GLU A 631     133.824 157.284 120.988  1.00  0.00           C
ATOM   4913  CG  GLU A 631     135.326 157.071 121.282  1.00  0.00           C
ATOM   4914  CD  GLU A 631     136.271 158.239 120.783  1.00  0.00           C
ATOM   4915  OE1 GLU A 631     137.529 158.088 120.906  1.00  0.00           O
ATOM   4916  OE2 GLU A 631     135.751 159.236 120.255  1.00  0.00           O
ATOM   4917  C   GLU A 631     131.652 156.813 122.081  1.00  0.00           C
ATOM   4918  O   GLU A 631     130.880 156.614 121.177  1.00  0.00           O
ATOM   4919  N   ASN A 632     131.287 157.470 123.196  1.00  0.00           N
ATOM   4920  CA  ASN A 632     129.948 157.894 123.493  1.00  0.00           C
ATOM   4921  CB  ASN A 632     129.644 159.200 122.593  1.00  0.00           C
ATOM   4922  CG  ASN A 632     130.606 160.356 122.729  1.00  0.00           C
ATOM   4923  OD1 ASN A 632     130.659 161.033 123.773  1.00  0.00           O
ATOM   4924  ND2 ASN A 632     131.314 160.603 121.629  1.00  0.00           N
ATOM   4925  C   ASN A 632     128.940 156.827 123.136  1.00  0.00           C
ATOM   4926  O   ASN A 632     127.847 157.115 122.638  1.00  0.00           O
ATOM   4927  N   GLY A 633     129.302 155.538 123.455  1.00  0.00           N
ATOM   4928  CA  GLY A 633     128.494 154.349 123.254  1.00  0.00           C
ATOM   4929  C   GLY A 633     128.110 153.988 121.805  1.00  0.00           C
ATOM   4930  O   GLY A 633     127.390 153.059 121.580  1.00  0.00           O
ATOM   4931  N   GLU A 634     128.764 154.692 120.837  1.00  0.00           N
ATOM   4932  CA  GLU A 634     128.707 154.374 119.432  1.00  0.00           C
ATOM   4933  CB  GLU A 634     128.513 155.630 118.548  1.00  0.00           C
ATOM   4934  CG  GLU A 634     127.089 156.216 118.721  1.00  0.00           C
ATOM   4935  CD  GLU A 634     127.022 157.513 118.007  1.00  0.00           C
ATOM   4936  OE1 GLU A 634     126.828 157.538 116.783  1.00  0.00           O
ATOM   4937  OE2 GLU A 634     127.090 158.608 118.647  1.00  0.00           O
ATOM   4938  C   GLU A 634     129.995 153.528 119.076  1.00  0.00           C
ATOM   4939  O   GLU A 634     131.073 153.809 119.470  1.00  0.00           O
ATOM   4940  N   LEU A 635     129.857 152.430 118.259  1.00  0.00           N
ATOM   4941  CA  LEU A 635     130.929 151.413 118.064  1.00  0.00           C
ATOM   4942  CB  LEU A 635     130.213 150.068 118.006  1.00  0.00           C
ATOM   4943  CG  LEU A 635     131.168 148.883 117.685  1.00  0.00           C
ATOM   4944  CD1 LEU A 635     132.385 148.549 118.489  1.00  0.00           C
ATOM   4945  CD2 LEU A 635     130.198 147.655 117.825  1.00  0.00           C
ATOM   4946  C   LEU A 635     131.688 151.823 116.784  1.00  0.00           C
ATOM   4947  O   LEU A 635     131.369 151.339 115.685  1.00  0.00           O
ATOM   4948  N   ILE A 636     132.615 152.765 116.897  1.00  0.00           N
ATOM   4949  CA  ILE A 636     133.203 153.434 115.738  1.00  0.00           C
ATOM   4950  CB  ILE A 636     133.694 154.909 115.957  1.00  0.00           C
ATOM   4951  CG2 ILE A 636     132.496 155.801 116.180  1.00  0.00           C
ATOM   4952  CG1 ILE A 636     134.666 154.876 117.193  1.00  0.00           C
ATOM   4953  CD1 ILE A 636     135.296 156.263 117.467  1.00  0.00           C
ATOM   4954  C   ILE A 636     134.224 152.494 114.987  1.00  0.00           C
ATOM   4955  O   ILE A 636     134.473 152.641 113.782  1.00  0.00           O
ATOM   4956  N   MET A 637     134.813 151.503 115.644  1.00  0.00           N
ATOM   4957  CA  MET A 637     135.803 150.647 114.992  1.00  0.00           C
ATOM   4958  CB  MET A 637     137.156 151.230 115.018  1.00  0.00           C
ATOM   4959  CG  MET A 637     137.383 152.589 114.429  1.00  0.00           C
ATOM   4960  SD  MET A 637     139.003 153.379 114.625  1.00  0.00           S
ATOM   4961  CE  MET A 637     140.066 152.122 113.828  1.00  0.00           C
ATOM   4962  C   MET A 637     135.896 149.248 115.644  1.00  0.00           C
ATOM   4963  O   MET A 637     135.596 149.070 116.796  1.00  0.00           O
ATOM   4964  N   GLY A 638     136.391 148.299 114.831  1.00  0.00           N
ATOM   4965  CA  GLY A 638     136.446 146.863 115.226  1.00  0.00           C
ATOM   4966  C   GLY A 638     135.081 146.146 115.241  1.00  0.00           C
ATOM   4967  O   GLY A 638     134.044 146.700 114.875  1.00  0.00           O
ATOM   4968  N   ILE A 639     135.377 144.854 115.495  1.00  0.00           N
ATOM   4969  CA  ILE A 639     134.341 143.851 115.708  1.00  0.00           C
ATOM   4970  CB  ILE A 639     134.194 142.837 114.512  1.00  0.00           C
ATOM   4971  CG2 ILE A 639     133.406 143.468 113.336  1.00  0.00           C
ATOM   4972  CG1 ILE A 639     135.575 142.454 113.851  1.00  0.00           C
ATOM   4973  CD1 ILE A 639     136.565 141.763 114.759  1.00  0.00           C
ATOM   4974  C   ILE A 639     134.415 143.228 117.119  1.00  0.00           C
ATOM   4975  O   ILE A 639     135.483 143.134 117.712  1.00  0.00           O
ATOM   4976  N   LEU A 640     133.293 142.834 117.686  1.00  0.00           N
ATOM   4977  CA  LEU A 640     133.245 142.230 119.028  1.00  0.00           C
ATOM   4978  CB  LEU A 640     131.988 142.634 119.818  1.00  0.00           C
ATOM   4979  CG  LEU A 640     131.651 144.119 119.746  1.00  0.00           C
ATOM   4980  CD1 LEU A 640     130.437 144.437 120.561  1.00  0.00           C
ATOM   4981  CD2 LEU A 640     132.805 144.954 120.354  1.00  0.00           C
ATOM   4982  C   LEU A 640     133.596 140.735 118.972  1.00  0.00           C
ATOM   4983  O   LEU A 640     133.160 139.938 118.156  1.00  0.00           O
ATOM   4984  N   CYS A 641     134.360 140.275 119.945  1.00  0.00           N
ATOM   4985  CA  CYS A 641     134.821 138.924 120.180  1.00  0.00           C
ATOM   4986  CB  CYS A 641     136.209 138.708 119.508  1.00  0.00           C
ATOM   4987  SG  CYS A 641     137.313 139.788 120.443  1.00  0.00           S
ATOM   4988  C   CYS A 641     134.763 138.653 121.746  1.00  0.00           C
ATOM   4989  O   CYS A 641     134.173 139.355 122.517  1.00  0.00           O
ATOM   4990  N   LYS A 642     135.358 137.538 122.299  1.00  0.00           N
ATOM   4991  CA  LYS A 642     135.415 137.117 123.672  1.00  0.00           C
ATOM   4992  CB  LYS A 642     135.815 135.646 123.892  1.00  0.00           C
ATOM   4993  CG  LYS A 642     135.722 134.999 125.276  1.00  0.00           C
ATOM   4994  CD  LYS A 642     136.000 133.560 125.585  1.00  0.00           C
ATOM   4995  CE  LYS A 642     137.492 133.344 125.536  1.00  0.00           C
ATOM   4996  NZ  LYS A 642     137.847 131.937 125.295  1.00  0.00           N
ATOM   4997  C   LYS A 642     136.131 138.054 124.635  1.00  0.00           C
ATOM   4998  O   LYS A 642     135.662 138.331 125.757  1.00  0.00           O
ATOM   4999  N   LYS A 643     137.164 138.780 124.124  1.00  0.00           N
ATOM   5000  CA  LYS A 643     137.968 139.840 124.724  1.00  0.00           C
ATOM   5001  CB  LYS A 643     139.133 140.237 123.776  1.00  0.00           C
ATOM   5002  CG  LYS A 643     140.233 139.141 123.824  1.00  0.00           C
ATOM   5003  CD  LYS A 643     141.365 139.137 122.813  1.00  0.00           C
ATOM   5004  CE  LYS A 643     142.614 139.986 123.187  1.00  0.00           C
ATOM   5005  NZ  LYS A 643     143.748 139.683 122.333  1.00  0.00           N
ATOM   5006  C   LYS A 643     137.107 141.085 124.991  1.00  0.00           C
ATOM   5007  O   LYS A 643     137.462 141.856 125.893  1.00  0.00           O
ATOM   5008  N   SER A 644     136.091 141.239 124.202  1.00  0.00           N
ATOM   5009  CA  SER A 644     135.388 142.562 124.131  1.00  0.00           C
ATOM   5010  CB  SER A 644     135.568 143.324 122.850  1.00  0.00           C
ATOM   5011  OG  SER A 644     135.465 142.426 121.692  1.00  0.00           O
ATOM   5012  C   SER A 644     133.875 142.548 124.413  1.00  0.00           C
ATOM   5013  O   SER A 644     133.362 143.578 124.820  1.00  0.00           O
ATOM   5014  N   LEU A 645     133.211 141.403 124.373  1.00  0.00           N
ATOM   5015  CA  LEU A 645     131.820 141.136 124.779  1.00  0.00           C
ATOM   5016  CB  LEU A 645     130.899 141.208 123.577  1.00  0.00           C
ATOM   5017  CG  LEU A 645     129.328 141.179 123.862  1.00  0.00           C
ATOM   5018  CD1 LEU A 645     128.941 142.413 124.745  1.00  0.00           C
ATOM   5019  CD2 LEU A 645     128.628 141.476 122.537  1.00  0.00           C
ATOM   5020  C   LEU A 645     131.712 139.801 125.608  1.00  0.00           C
ATOM   5021  O   LEU A 645     130.603 139.540 126.130  1.00  0.00           O
ATOM   5022  N   GLY A 646     132.796 138.945 125.805  1.00  0.00           N
ATOM   5023  CA  GLY A 646     132.820 137.682 126.494  1.00  0.00           C
ATOM   5024  C   GLY A 646     133.223 137.828 127.921  1.00  0.00           C
ATOM   5025  O   GLY A 646     133.007 138.889 128.531  1.00  0.00           O
ATOM   5026  N   THR A 647     133.591 136.789 128.590  1.00  0.00           N
ATOM   5027  CA  THR A 647     133.907 136.811 130.026  1.00  0.00           C
ATOM   5028  CB  THR A 647     133.796 135.353 130.509  1.00  0.00           C
ATOM   5029  CG2 THR A 647     132.360 134.823 130.499  1.00  0.00           C
ATOM   5030  OG1 THR A 647     134.533 134.481 129.621  1.00  0.00           O
ATOM   5031  C   THR A 647     135.286 137.330 130.302  1.00  0.00           C
ATOM   5032  O   THR A 647     135.706 137.210 131.466  1.00  0.00           O
ATOM   5033  N   SER A 648     136.089 137.689 129.324  1.00  0.00           N
ATOM   5034  CA  SER A 648     137.372 138.319 129.517  1.00  0.00           C
ATOM   5035  CB  SER A 648     138.027 138.506 128.103  1.00  0.00           C
ATOM   5036  OG  SER A 648     139.428 138.728 128.261  1.00  0.00           O
ATOM   5037  C   SER A 648     137.226 139.647 130.268  1.00  0.00           C
ATOM   5038  O   SER A 648     136.152 140.312 130.205  1.00  0.00           O
ATOM   5039  N   ALA A 649     138.211 140.020 131.103  1.00  0.00           N
ATOM   5040  CA  ALA A 649     138.319 141.351 131.677  1.00  0.00           C
ATOM   5041  CB  ALA A 649     139.407 141.261 132.738  1.00  0.00           C
ATOM   5042  C   ALA A 649     138.397 142.354 130.578  1.00  0.00           C
ATOM   5043  O   ALA A 649     138.970 142.120 129.526  1.00  0.00           O
ATOM   5044  N   GLY A 650     137.755 143.533 130.757  1.00  0.00           N
ATOM   5045  CA  GLY A 650     137.781 144.674 129.778  1.00  0.00           C
ATOM   5046  C   GLY A 650     136.743 144.502 128.694  1.00  0.00           C
ATOM   5047  O   GLY A 650     136.376 145.418 128.007  1.00  0.00           O
ATOM   5048  N   SER A 651     136.046 143.384 128.664  1.00  0.00           N
ATOM   5049  CA  SER A 651     134.781 143.116 127.937  1.00  0.00           C
ATOM   5050  CB  SER A 651     134.273 141.797 128.397  1.00  0.00           C
ATOM   5051  OG  SER A 651     132.991 141.463 127.914  1.00  0.00           O
ATOM   5052  C   SER A 651     133.752 144.246 128.254  1.00  0.00           C
ATOM   5053  O   SER A 651     133.747 144.677 129.432  1.00  0.00           O
ATOM   5054  N   LEU A 652     132.942 144.757 127.300  1.00  0.00           N
ATOM   5055  CA  LEU A 652     132.003 145.901 127.482  1.00  0.00           C
ATOM   5056  CB  LEU A 652     131.229 146.119 126.230  1.00  0.00           C
ATOM   5057  CG  LEU A 652     131.878 147.031 125.205  1.00  0.00           C
ATOM   5058  CD1 LEU A 652     131.473 146.633 123.752  1.00  0.00           C
ATOM   5059  CD2 LEU A 652     131.556 148.503 125.480  1.00  0.00           C
ATOM   5060  C   LEU A 652     131.130 145.792 128.774  1.00  0.00           C
ATOM   5061  O   LEU A 652     130.826 146.791 129.395  1.00  0.00           O
ATOM   5062  N   VAL A 653     130.647 144.621 129.150  1.00  0.00           N
ATOM   5063  CA  VAL A 653     129.884 144.260 130.395  1.00  0.00           C
[truncated: 6,239,813 more chars]
