# Supplementary material for: Molecular model of TFIIH recruitment to the transcription-coupled repair machinery
Source: Nat Commun. 2025 Mar 8;16:2341. doi: 10.1038/s41467-025-57593-0 (PMC11890784; doi:10.1038/s41467-025-57593-0)
Supplement: Supplementary file 4 — Supplementary Data 1 [file 41467_2025_57593_MOESM4_ESM.zip › Initial_and_final_structures/TCRΓÇôCRL4CSA-twisted-final.txt]

ATOM      1  N   SER A  11      96.707 174.937 191.896  1.00  0.00           N
ATOM      2  CA  SER A  11      97.746 175.567 191.079  1.00  0.00           C
ATOM      3  CB  SER A  11      98.570 176.574 191.774  1.00  0.00           C
ATOM      4  OG  SER A  11      99.290 177.413 190.780  1.00  0.00           O
ATOM      5  C   SER A  11      98.627 174.420 190.632  1.00  0.00           C
ATOM      6  O   SER A  11      99.236 173.812 191.503  1.00  0.00           O
ATOM      7  N   ALA A  12      98.583 174.046 189.319  1.00  0.00           N
ATOM      8  CA  ALA A  12      99.314 172.898 188.739  1.00  0.00           C
ATOM      9  CB  ALA A  12      98.680 172.506 187.403  1.00  0.00           C
ATOM     10  C   ALA A  12     100.803 173.346 188.562  1.00  0.00           C
ATOM     11  O   ALA A  12     101.189 174.470 188.670  1.00  0.00           O
ATOM     12  N   CYS A  13     101.606 172.314 188.277  1.00  0.00           N
ATOM     13  CA  CYS A  13     103.060 172.434 188.360  1.00  0.00           C
ATOM     14  CB  CYS A  13     103.586 171.013 188.338  1.00  0.00           C
ATOM     15  SG  CYS A  13     105.080 170.829 189.256  1.00  0.00           S
ATOM     16  C   CYS A  13     103.608 173.378 187.246  1.00  0.00           C
ATOM     17  O   CYS A  13     103.249 173.191 186.070  1.00  0.00           O
ATOM     18  N   PRO A  14     104.443 174.338 187.616  1.00  0.00           N
ATOM     19  CD  PRO A  14     105.128 174.531 188.837  1.00  0.00           C
ATOM     20  CG  PRO A  14     106.156 175.691 188.626  1.00  0.00           C
ATOM     21  CB  PRO A  14     105.745 176.296 187.288  1.00  0.00           C
ATOM     22  CA  PRO A  14     105.045 175.127 186.556  1.00  0.00           C
ATOM     23  C   PRO A  14     105.971 174.220 185.673  1.00  0.00           C
ATOM     24  O   PRO A  14     106.758 173.379 186.167  1.00  0.00           O
ATOM     25  N   LEU A  15     105.970 174.504 184.424  1.00  0.00           N
ATOM     26  CA  LEU A  15     106.845 173.911 183.455  1.00  0.00           C
ATOM     27  CB  LEU A  15     106.297 174.081 182.041  1.00  0.00           C
ATOM     28  CG  LEU A  15     107.001 173.431 180.938  1.00  0.00           C
ATOM     29  CD1 LEU A  15     106.789 171.926 180.793  1.00  0.00           C
ATOM     30  CD2 LEU A  15     106.778 174.003 179.495  1.00  0.00           C
ATOM     31  C   LEU A  15     108.290 174.453 183.583  1.00  0.00           C
ATOM     32  O   LEU A  15     108.568 175.650 183.727  1.00  0.00           O
ATOM     33  N   ARG A  16     109.292 173.543 183.536  1.00  0.00           N
ATOM     34  CA  ARG A  16     110.723 173.865 183.691  1.00  0.00           C
ATOM     35  CB  ARG A  16     111.225 173.421 185.080  1.00  0.00           C
ATOM     36  CG  ARG A  16     110.552 174.132 186.315  1.00  0.00           C
ATOM     37  CD  ARG A  16     111.036 175.622 186.502  1.00  0.00           C
ATOM     38  NE  ARG A  16     110.425 176.240 187.681  1.00  0.00           N
ATOM     39  CZ  ARG A  16     110.973 176.300 188.870  1.00  0.00           C
ATOM     40  NH1 ARG A  16     110.627 177.114 189.833  1.00  0.00           N
ATOM     41  NH2 ARG A  16     112.003 175.612 189.166  1.00  0.00           N
ATOM     42  C   ARG A  16     111.528 173.163 182.595  1.00  0.00           C
ATOM     43  O   ARG A  16     110.952 172.440 181.814  1.00  0.00           O
ATOM     44  N   THR A  17     112.850 173.361 182.553  1.00  0.00           N
ATOM     45  CA  THR A  17     113.763 172.655 181.679  1.00  0.00           C
ATOM     46  CB  THR A  17     114.377 173.562 180.556  1.00  0.00           C
ATOM     47  CG2 THR A  17     115.335 174.526 181.181  1.00  0.00           C
ATOM     48  OG1 THR A  17     115.264 172.753 179.686  1.00  0.00           O
ATOM     49  C   THR A  17     114.803 171.948 182.532  1.00  0.00           C
ATOM     50  O   THR A  17     115.162 172.362 183.617  1.00  0.00           O
ATOM     51  N   ILE A  18     115.318 170.814 182.085  1.00  0.00           N
ATOM     52  CA  ILE A  18     116.410 170.028 182.557  1.00  0.00           C
ATOM     53  CB  ILE A  18     116.696 168.757 181.747  1.00  0.00           C
ATOM     54  CG2 ILE A  18     118.041 167.996 182.078  1.00  0.00           C
ATOM     55  CG1 ILE A  18     115.478 167.805 181.946  1.00  0.00           C
ATOM     56  CD1 ILE A  18     115.077 167.215 180.638  1.00  0.00           C
ATOM     57  C   ILE A  18     117.733 170.809 182.687  1.00  0.00           C
ATOM     58  O   ILE A  18     118.325 171.168 181.628  1.00  0.00           O
ATOM     59  N   LYS A  19     118.361 170.920 183.920  1.00  0.00           N
ATOM     60  CA  LYS A  19     119.689 171.478 184.222  1.00  0.00           C
ATOM     61  CB  LYS A  19     119.619 172.117 185.623  1.00  0.00           C
ATOM     62  CG  LYS A  19     120.906 172.863 186.044  1.00  0.00           C
ATOM     63  CD  LYS A  19     120.699 173.854 187.169  1.00  0.00           C
ATOM     64  CE  LYS A  19     121.785 174.899 187.343  1.00  0.00           C
ATOM     65  NZ  LYS A  19     123.174 174.276 187.431  1.00  0.00           N
ATOM     66  C   LYS A  19     120.732 170.412 184.165  1.00  0.00           C
ATOM     67  O   LYS A  19     121.890 170.676 183.825  1.00  0.00           O
ATOM     68  N   ARG A  20     120.414 169.124 184.515  1.00  0.00           N
ATOM     69  CA  ARG A  20     121.408 168.048 184.405  1.00  0.00           C
ATOM     70  CB  ARG A  20     122.256 168.010 185.697  1.00  0.00           C
ATOM     71  CG  ARG A  20     123.460 167.063 185.677  1.00  0.00           C
ATOM     72  CD  ARG A  20     124.233 167.158 186.974  1.00  0.00           C
ATOM     73  NE  ARG A  20     124.748 168.420 187.245  1.00  0.00           N
ATOM     74  CZ  ARG A  20     125.421 168.911 188.289  1.00  0.00           C
ATOM     75  NH1 ARG A  20     125.593 168.209 189.384  1.00  0.00           N
ATOM     76  NH2 ARG A  20     125.873 170.113 188.303  1.00  0.00           N
ATOM     77  C   ARG A  20     120.736 166.700 184.155  1.00  0.00           C
ATOM     78  O   ARG A  20     119.579 166.436 184.558  1.00  0.00           O
ATOM     79  N   VAL A  21     121.488 165.878 183.463  1.00  0.00           N
ATOM     80  CA  VAL A  21     121.153 164.453 183.324  1.00  0.00           C
ATOM     81  CB  VAL A  21     120.765 164.032 181.859  1.00  0.00           C
ATOM     82  CG1 VAL A  21     121.884 163.954 180.815  1.00  0.00           C
ATOM     83  CG2 VAL A  21     120.013 162.704 182.080  1.00  0.00           C
ATOM     84  C   VAL A  21     122.373 163.623 183.809  1.00  0.00           C
ATOM     85  O   VAL A  21     123.498 163.957 183.431  1.00  0.00           O
ATOM     86  N   GLN A  22     122.101 162.685 184.694  1.00  0.00           N
ATOM     87  CA  GLN A  22     123.119 161.937 185.449  1.00  0.00           C
ATOM     88  CB  GLN A  22     123.022 162.274 186.974  1.00  0.00           C
ATOM     89  CG  GLN A  22     123.892 161.454 187.974  1.00  0.00           C
ATOM     90  CD  GLN A  22     125.405 161.558 187.752  1.00  0.00           C
ATOM     91  OE1 GLN A  22     126.086 162.478 188.081  1.00  0.00           O
ATOM     92  NE2 GLN A  22     125.885 160.587 187.090  1.00  0.00           N
ATOM     93  C   GLN A  22     122.949 160.385 185.214  1.00  0.00           C
ATOM     94  O   GLN A  22     121.917 159.866 185.555  1.00  0.00           O
ATOM     95  N   PHE A  23     123.962 159.745 184.633  1.00  0.00           N
ATOM     96  CA  PHE A  23     123.992 158.344 184.274  1.00  0.00           C
ATOM     97  CB  PHE A  23     124.817 158.111 183.007  1.00  0.00           C
ATOM     98  CG  PHE A  23     124.354 158.896 181.811  1.00  0.00           C
ATOM     99  CD1 PHE A  23     123.166 158.388 181.176  1.00  0.00           C
ATOM    100  CE1 PHE A  23     122.551 159.015 180.061  1.00  0.00           C
ATOM    101  CZ  PHE A  23     123.049 160.300 179.692  1.00  0.00           C
ATOM    102  CE2 PHE A  23     124.178 160.794 180.367  1.00  0.00           C
ATOM    103  CD2 PHE A  23     124.822 160.176 181.468  1.00  0.00           C
ATOM    104  C   PHE A  23     124.270 157.457 185.437  1.00  0.00           C
ATOM    105  O   PHE A  23     124.776 157.961 186.448  1.00  0.00           O
ATOM    106  N   GLY A  24     123.870 156.157 185.301  1.00  0.00           N
ATOM    107  CA  GLY A  24     123.991 155.150 186.381  1.00  0.00           C
ATOM    108  C   GLY A  24     123.394 153.789 185.777  1.00  0.00           C
ATOM    109  O   GLY A  24     122.802 153.791 184.677  1.00  0.00           O
ATOM    110  N   VAL A  25     123.573 152.736 186.583  1.00  0.00           N
ATOM    111  CA  VAL A  25     122.937 151.440 186.362  1.00  0.00           C
ATOM    112  CB  VAL A  25     123.927 150.208 186.546  1.00  0.00           C
ATOM    113  CG1 VAL A  25     123.347 148.818 186.341  1.00  0.00           C
ATOM    114  CG2 VAL A  25     125.244 150.343 185.754  1.00  0.00           C
ATOM    115  C   VAL A  25     121.767 151.318 187.329  1.00  0.00           C
ATOM    116  O   VAL A  25     121.905 151.825 188.428  1.00  0.00           O
ATOM    117  N   LEU A  26     120.675 150.621 186.932  1.00  0.00           N
ATOM    118  CA  LEU A  26     119.448 150.409 187.667  1.00  0.00           C
ATOM    119  CB  LEU A  26     118.301 149.975 186.637  1.00  0.00           C
ATOM    120  CG  LEU A  26     116.825 149.930 187.069  1.00  0.00           C
ATOM    121  CD1 LEU A  26     116.248 151.100 187.940  1.00  0.00           C
ATOM    122  CD2 LEU A  26     116.042 149.765 185.813  1.00  0.00           C
ATOM    123  C   LEU A  26     119.681 149.413 188.780  1.00  0.00           C
ATOM    124  O   LEU A  26     119.931 148.246 188.579  1.00  0.00           O
ATOM    125  N   SER A  27     119.352 149.821 190.034  1.00  0.00           N
ATOM    126  CA  SER A  27     119.247 148.850 191.145  1.00  0.00           C
ATOM    127  CB  SER A  27     119.168 149.705 192.484  1.00  0.00           C
ATOM    128  OG  SER A  27     118.669 149.052 193.591  1.00  0.00           O
ATOM    129  C   SER A  27     118.002 147.942 190.975  1.00  0.00           C
ATOM    130  O   SER A  27     116.939 148.417 190.659  1.00  0.00           O
ATOM    131  N   PRO A  28     118.114 146.623 191.284  1.00  0.00           N
ATOM    132  CD  PRO A  28     119.365 146.011 191.727  1.00  0.00           C
ATOM    133  CG  PRO A  28     118.985 144.746 192.477  1.00  0.00           C
ATOM    134  CB  PRO A  28     117.617 144.442 191.744  1.00  0.00           C
ATOM    135  CA  PRO A  28     117.019 145.753 191.348  1.00  0.00           C
ATOM    136  C   PRO A  28     115.875 146.214 192.365  1.00  0.00           C
ATOM    137  O   PRO A  28     114.677 145.905 192.269  1.00  0.00           O
ATOM    138  N   ASP A  29     116.336 146.679 193.564  1.00  0.00           N
ATOM    139  CA  ASP A  29     115.525 147.058 194.723  1.00  0.00           C
ATOM    140  CB  ASP A  29     116.402 147.053 196.008  1.00  0.00           C
ATOM    141  CG  ASP A  29     115.668 147.780 197.201  1.00  0.00           C
ATOM    142  OD1 ASP A  29     114.671 147.219 197.765  1.00  0.00           O
ATOM    143  OD2 ASP A  29     115.948 148.891 197.564  1.00  0.00           O
ATOM    144  C   ASP A  29     114.825 148.390 194.451  1.00  0.00           C
ATOM    145  O   ASP A  29     113.659 148.525 194.923  1.00  0.00           O
ATOM    146  N   GLU A  30     115.413 149.233 193.593  1.00  0.00           N
ATOM    147  CA  GLU A  30     114.759 150.404 193.074  1.00  0.00           C
ATOM    148  CB  GLU A  30     115.775 151.321 192.445  1.00  0.00           C
ATOM    149  CG  GLU A  30     115.244 152.466 191.583  1.00  0.00           C
ATOM    150  CD  GLU A  30     116.375 153.554 191.550  1.00  0.00           C
ATOM    151  OE1 GLU A  30     117.587 153.294 191.786  1.00  0.00           O
ATOM    152  OE2 GLU A  30     115.963 154.692 191.334  1.00  0.00           O
ATOM    153  C   GLU A  30     113.749 149.958 191.946  1.00  0.00           C
ATOM    154  O   GLU A  30     112.594 150.328 192.029  1.00  0.00           O
ATOM    155  N   LEU A  31     114.141 149.051 191.021  1.00  0.00           N
ATOM    156  CA  LEU A  31     113.187 148.533 190.006  1.00  0.00           C
ATOM    157  CB  LEU A  31     113.969 147.615 189.148  1.00  0.00           C
ATOM    158  CG  LEU A  31     113.148 146.713 188.117  1.00  0.00           C
ATOM    159  CD1 LEU A  31     112.303 147.556 187.159  1.00  0.00           C
ATOM    160  CD2 LEU A  31     114.027 145.769 187.311  1.00  0.00           C
ATOM    161  C   LEU A  31     111.944 147.897 190.661  1.00  0.00           C
ATOM    162  O   LEU A  31     110.877 148.270 190.199  1.00  0.00           O
ATOM    163  N   LYS A  32     112.094 147.068 191.718  1.00  0.00           N
ATOM    164  CA  LYS A  32     110.910 146.461 192.413  1.00  0.00           C
ATOM    165  CB  LYS A  32     111.289 145.457 193.500  1.00  0.00           C
ATOM    166  CG  LYS A  32     111.854 144.116 192.972  1.00  0.00           C
ATOM    167  CD  LYS A  32     112.511 143.356 194.114  1.00  0.00           C
ATOM    168  CE  LYS A  32     111.474 142.990 195.218  1.00  0.00           C
ATOM    169  NZ  LYS A  32     112.084 142.205 196.284  1.00  0.00           N
ATOM    170  C   LYS A  32     109.966 147.526 192.918  1.00  0.00           C
ATOM    171  O   LYS A  32     108.781 147.116 192.992  1.00  0.00           O
ATOM    172  N   ARG A  33     110.387 148.734 193.276  1.00  0.00           N
ATOM    173  CA  ARG A  33     109.470 149.729 193.720  1.00  0.00           C
ATOM    174  CB  ARG A  33     110.270 150.492 194.696  1.00  0.00           C
ATOM    175  CG  ARG A  33     110.612 149.870 196.010  1.00  0.00           C
ATOM    176  CD  ARG A  33     111.568 150.786 196.814  1.00  0.00           C
ATOM    177  NE  ARG A  33     112.997 150.686 196.578  1.00  0.00           N
ATOM    178  CZ  ARG A  33     113.870 151.606 196.255  1.00  0.00           C
ATOM    179  NH1 ARG A  33     113.594 152.798 195.809  1.00  0.00           N
ATOM    180  NH2 ARG A  33     115.120 151.323 196.364  1.00  0.00           N
ATOM    181  C   ARG A  33     108.926 150.647 192.621  1.00  0.00           C
ATOM    182  O   ARG A  33     107.753 150.838 192.555  1.00  0.00           O
ATOM    183  N   MET A  34     109.761 151.060 191.656  1.00  0.00           N
ATOM    184  CA  MET A  34     109.459 151.795 190.374  1.00  0.00           C
ATOM    185  CB  MET A  34     110.810 152.218 189.733  1.00  0.00           C
ATOM    186  CG  MET A  34     110.697 152.881 188.376  1.00  0.00           C
ATOM    187  SD  MET A  34     110.534 151.764 187.033  1.00  0.00           S
ATOM    188  CE  MET A  34     112.223 151.214 186.814  1.00  0.00           C
ATOM    189  C   MET A  34     108.577 151.018 189.396  1.00  0.00           C
ATOM    190  O   MET A  34     107.662 151.590 188.806  1.00  0.00           O
ATOM    191  N   SER A  35     108.758 149.729 189.210  1.00  0.00           N
ATOM    192  CA  SER A  35     107.899 148.842 188.407  1.00  0.00           C
ATOM    193  CB  SER A  35     108.421 147.405 188.487  1.00  0.00           C
ATOM    194  OG  SER A  35     107.593 146.423 187.882  1.00  0.00           O
ATOM    195  C   SER A  35     106.477 148.779 189.025  1.00  0.00           C
ATOM    196  O   SER A  35     106.276 148.483 190.214  1.00  0.00           O
ATOM    197  N   VAL A  36     105.518 149.127 188.150  1.00  0.00           N
ATOM    198  CA  VAL A  36     104.053 149.202 188.560  1.00  0.00           C
ATOM    199  CB  VAL A  36     103.272 150.136 187.682  1.00  0.00           C
ATOM    200  CG1 VAL A  36     103.781 151.563 187.770  1.00  0.00           C
ATOM    201  CG2 VAL A  36     103.249 149.581 186.254  1.00  0.00           C
ATOM    202  C   VAL A  36     103.410 147.840 188.635  1.00  0.00           C
ATOM    203  O   VAL A  36     102.436 147.585 189.371  1.00  0.00           O
ATOM    204  N   THR A  37     104.147 146.822 188.209  1.00  0.00           N
ATOM    205  CA  THR A  37     103.731 145.387 188.280  1.00  0.00           C
ATOM    206  CB  THR A  37     104.318 144.646 187.071  1.00  0.00           C
ATOM    207  CG2 THR A  37     103.858 145.057 185.710  1.00  0.00           C
ATOM    208  OG1 THR A  37     105.785 144.424 187.159  1.00  0.00           O
ATOM    209  C   THR A  37     104.239 144.870 189.629  1.00  0.00           C
ATOM    210  O   THR A  37     105.368 144.367 189.797  1.00  0.00           O
ATOM    211  N   GLU A  38     103.442 144.997 190.693  1.00  0.00           N
ATOM    212  CA  GLU A  38     103.620 144.528 192.078  1.00  0.00           C
ATOM    213  CB  GLU A  38     102.434 145.012 192.893  1.00  0.00           C
ATOM    214  CG  GLU A  38     102.539 144.588 194.403  1.00  0.00           C
ATOM    215  CD  GLU A  38     103.575 145.421 195.248  1.00  0.00           C
ATOM    216  OE1 GLU A  38     103.847 146.633 194.972  1.00  0.00           O
ATOM    217  OE2 GLU A  38     104.171 145.002 196.268  1.00  0.00           O
ATOM    218  C   GLU A  38     103.748 143.091 191.985  1.00  0.00           C
ATOM    219  O   GLU A  38     102.952 142.421 191.351  1.00  0.00           O
ATOM    220  N   GLY A  39     104.814 142.543 192.609  1.00  0.00           N
ATOM    221  CA  GLY A  39     104.998 141.106 192.607  1.00  0.00           C
ATOM    222  C   GLY A  39     105.839 140.499 191.456  1.00  0.00           C
ATOM    223  O   GLY A  39     106.447 139.436 191.655  1.00  0.00           O
ATOM    224  N   GLY A  40     106.126 141.297 190.452  1.00  0.00           N
ATOM    225  CA  GLY A  40     106.842 141.078 189.123  1.00  0.00           C
ATOM    226  C   GLY A  40     106.128 140.167 188.154  1.00  0.00           C
ATOM    227  O   GLY A  40     105.112 139.511 188.583  1.00  0.00           O
ATOM    228  N   ILE A  41     106.588 140.055 186.906  1.00  0.00           N
ATOM    229  CA  ILE A  41     105.941 139.219 185.834  1.00  0.00           C
ATOM    230  CB  ILE A  41     106.336 139.810 184.411  1.00  0.00           C
ATOM    231  CG2 ILE A  41     106.056 138.905 183.189  1.00  0.00           C
ATOM    232  CG1 ILE A  41     105.710 141.250 184.159  1.00  0.00           C
ATOM    233  CD1 ILE A  41     106.522 142.013 183.010  1.00  0.00           C
ATOM    234  C   ILE A  41     106.416 137.777 186.085  1.00  0.00           C
ATOM    235  O   ILE A  41     107.469 137.627 186.636  1.00  0.00           O
ATOM    236  N   LYS A  42     105.540 136.791 185.790  1.00  0.00           N
ATOM    237  CA  LYS A  42     105.741 135.402 186.183  1.00  0.00           C
ATOM    238  CB  LYS A  42     105.081 135.173 187.507  1.00  0.00           C
ATOM    239  CG  LYS A  42     103.558 135.254 187.558  1.00  0.00           C
ATOM    240  CD  LYS A  42     102.985 135.158 188.976  1.00  0.00           C
ATOM    241  CE  LYS A  42     103.392 133.895 189.785  1.00  0.00           C
ATOM    242  NZ  LYS A  42     102.738 133.780 191.107  1.00  0.00           N
ATOM    243  C   LYS A  42     105.243 134.395 185.098  1.00  0.00           C
ATOM    244  O   LYS A  42     105.762 133.267 185.052  1.00  0.00           O
ATOM    245  N   TYR A  43     104.229 134.749 184.213  1.00  0.00           N
ATOM    246  CA  TYR A  43     103.698 133.902 183.055  1.00  0.00           C
ATOM    247  CB  TYR A  43     102.186 134.178 183.022  1.00  0.00           C
ATOM    248  CG  TYR A  43     101.352 134.073 184.269  1.00  0.00           C
ATOM    249  CD1 TYR A  43     101.138 132.885 184.874  1.00  0.00           C
ATOM    250  CE1 TYR A  43     100.424 132.750 186.086  1.00  0.00           C
ATOM    251  CZ  TYR A  43      99.869 133.930 186.660  1.00  0.00           C
ATOM    252  OH  TYR A  43      99.234 133.999 187.848  1.00  0.00           O
ATOM    253  CE2 TYR A  43     100.105 135.187 185.997  1.00  0.00           C
ATOM    254  CD2 TYR A  43     100.795 135.271 184.827  1.00  0.00           C
ATOM    255  C   TYR A  43     104.282 134.356 181.611  1.00  0.00           C
ATOM    256  O   TYR A  43     104.247 135.536 181.218  1.00  0.00           O
ATOM    257  N   PRO A  44     104.726 133.360 180.783  1.00  0.00           N
ATOM    258  CD  PRO A  44     105.215 132.012 181.152  1.00  0.00           C
ATOM    259  CG  PRO A  44     105.405 131.300 179.879  1.00  0.00           C
ATOM    260  CB  PRO A  44     105.834 132.442 178.892  1.00  0.00           C
ATOM    261  CA  PRO A  44     104.822 133.491 179.310  1.00  0.00           C
ATOM    262  C   PRO A  44     103.354 133.430 178.800  1.00  0.00           C
ATOM    263  O   PRO A  44     103.084 132.642 177.914  1.00  0.00           O
ATOM    264  N   GLU A  45     102.468 134.285 179.258  1.00  0.00           N
ATOM    265  CA  GLU A  45     101.063 134.353 178.846  1.00  0.00           C
ATOM    266  CB  GLU A  45     100.160 133.613 179.780  1.00  0.00           C
ATOM    267  CG  GLU A  45      98.758 133.351 179.247  1.00  0.00           C
ATOM    268  CD  GLU A  45      98.042 132.259 179.995  1.00  0.00           C
ATOM    269  OE1 GLU A  45      98.271 131.994 181.208  1.00  0.00           O
ATOM    270  OE2 GLU A  45      97.265 131.507 179.337  1.00  0.00           O
ATOM    271  C   GLU A  45     100.614 135.779 178.746  1.00  0.00           C
ATOM    272  O   GLU A  45     101.177 136.651 179.468  1.00  0.00           O
ATOM    273  N   THR A  46      99.904 136.101 177.661  1.00  0.00           N
ATOM    274  CA  THR A  46      99.372 137.517 177.412  1.00  0.00           C
ATOM    275  CB  THR A  46      99.481 137.959 175.927  1.00  0.00           C
ATOM    276  CG2 THR A  46     100.873 137.989 175.211  1.00  0.00           C
ATOM    277  OG1 THR A  46      98.701 137.176 175.034  1.00  0.00           O
ATOM    278  C   THR A  46      97.895 137.647 177.848  1.00  0.00           C
ATOM    279  O   THR A  46      97.622 138.507 178.710  1.00  0.00           O
ATOM    280  N   THR A  47      97.015 136.727 177.489  1.00  0.00           N
ATOM    281  CA  THR A  47      95.611 136.670 177.847  1.00  0.00           C
ATOM    282  CB  THR A  47      94.714 136.887 176.601  1.00  0.00           C
ATOM    283  CG2 THR A  47      94.782 138.321 176.159  1.00  0.00           C
ATOM    284  OG1 THR A  47      94.946 136.015 175.539  1.00  0.00           O
ATOM    285  C   THR A  47      95.230 135.297 178.364  1.00  0.00           C
ATOM    286  O   THR A  47      95.915 134.335 178.007  1.00  0.00           O
ATOM    287  N   GLU A  48      94.125 135.288 179.107  1.00  0.00           N
ATOM    288  CA  GLU A  48      93.492 134.037 179.582  1.00  0.00           C
ATOM    289  CB  GLU A  48      94.285 133.433 180.739  1.00  0.00           C
ATOM    290  CG  GLU A  48      93.570 132.358 181.527  1.00  0.00           C
ATOM    291  CD  GLU A  48      94.495 131.845 182.583  1.00  0.00           C
ATOM    292  OE1 GLU A  48      95.075 130.731 182.379  1.00  0.00           O
ATOM    293  OE2 GLU A  48      94.837 132.540 183.613  1.00  0.00           O
ATOM    294  C   GLU A  48      92.048 134.341 179.996  1.00  0.00           C
ATOM    295  O   GLU A  48      91.814 135.282 180.726  1.00  0.00           O
ATOM    296  N   GLY A  49      91.084 133.649 179.375  1.00  0.00           N
ATOM    297  CA  GLY A  49      89.707 134.025 179.619  1.00  0.00           C
ATOM    298  C   GLY A  49      89.058 134.964 178.650  1.00  0.00           C
ATOM    299  O   GLY A  49      88.015 135.558 178.965  1.00  0.00           O
ATOM    300  N   GLY A  50      89.785 135.143 177.504  1.00  0.00           N
ATOM    301  CA  GLY A  50      89.440 136.115 176.476  1.00  0.00           C
ATOM    302  C   GLY A  50      89.851 137.564 176.833  1.00  0.00           C
ATOM    303  O   GLY A  50      89.347 138.546 176.295  1.00  0.00           O
ATOM    304  N   ARG A  51      90.776 137.748 177.784  1.00  0.00           N
ATOM    305  CA  ARG A  51      90.936 138.977 178.668  1.00  0.00           C
ATOM    306  CB  ARG A  51      90.213 138.713 179.953  1.00  0.00           C
ATOM    307  CG  ARG A  51      88.733 138.925 179.645  1.00  0.00           C
ATOM    308  CD  ARG A  51      87.820 138.751 180.856  1.00  0.00           C
ATOM    309  NE  ARG A  51      87.375 137.392 181.120  1.00  0.00           N
ATOM    310  CZ  ARG A  51      86.759 136.972 182.233  1.00  0.00           C
ATOM    311  NH1 ARG A  51      86.702 137.680 183.405  1.00  0.00           N
ATOM    312  NH2 ARG A  51      86.227 135.778 182.179  1.00  0.00           N
ATOM    313  C   ARG A  51      92.453 139.217 178.990  1.00  0.00           C
ATOM    314  O   ARG A  51      93.260 138.272 178.984  1.00  0.00           O
ATOM    315  N   PRO A  52      92.981 140.440 179.136  1.00  0.00           N
ATOM    316  CD  PRO A  52      92.218 141.697 179.164  1.00  0.00           C
ATOM    317  CG  PRO A  52      93.362 142.763 179.307  1.00  0.00           C
ATOM    318  CB  PRO A  52      94.686 142.196 178.847  1.00  0.00           C
ATOM    319  CA  PRO A  52      94.387 140.703 179.220  1.00  0.00           C
ATOM    320  C   PRO A  52      94.763 140.451 180.700  1.00  0.00           C
ATOM    321  O   PRO A  52      94.039 140.762 181.604  1.00  0.00           O
ATOM    322  N   LYS A  53      95.810 139.666 180.913  1.00  0.00           N
ATOM    323  CA  LYS A  53      96.266 139.042 182.124  1.00  0.00           C
ATOM    324  CB  LYS A  53      96.859 137.637 181.663  1.00  0.00           C
ATOM    325  CG  LYS A  53      96.645 136.530 182.731  1.00  0.00           C
ATOM    326  CD  LYS A  53      97.326 135.167 182.378  1.00  0.00           C
ATOM    327  CE  LYS A  53      97.211 134.354 183.670  1.00  0.00           C
ATOM    328  NZ  LYS A  53      97.512 133.020 183.471  1.00  0.00           N
ATOM    329  C   LYS A  53      97.287 139.831 182.858  1.00  0.00           C
ATOM    330  O   LYS A  53      98.348 140.291 182.322  1.00  0.00           O
ATOM    331  N   LEU A  54      97.107 140.020 184.184  1.00  0.00           N
ATOM    332  CA  LEU A  54      98.009 140.577 185.180  1.00  0.00           C
ATOM    333  CB  LEU A  54      97.224 140.904 186.438  1.00  0.00           C
ATOM    334  CG  LEU A  54      96.943 142.393 186.740  1.00  0.00           C
ATOM    335  CD1 LEU A  54      95.791 142.828 185.798  1.00  0.00           C
ATOM    336  CD2 LEU A  54      96.582 142.548 188.279  1.00  0.00           C
ATOM    337  C   LEU A  54      99.099 139.621 185.433  1.00  0.00           C
ATOM    338  O   LEU A  54      98.795 138.424 185.560  1.00  0.00           O
ATOM    339  N   GLY A  55     100.359 140.062 185.502  1.00  0.00           N
ATOM    340  CA  GLY A  55     101.402 139.108 185.971  1.00  0.00           C
ATOM    341  C   GLY A  55     102.206 138.533 184.722  1.00  0.00           C
ATOM    342  O   GLY A  55     103.006 137.542 184.835  1.00  0.00           O
ATOM    343  N   GLY A  56     101.939 139.075 183.553  1.00  0.00           N
ATOM    344  CA  GLY A  56     102.241 138.496 182.282  1.00  0.00           C
ATOM    345  C   GLY A  56     102.743 139.531 181.268  1.00  0.00           C
ATOM    346  O   GLY A  56     103.138 140.675 181.645  1.00  0.00           O
ATOM    347  N   LEU A  57     102.791 139.143 180.042  1.00  0.00           N
ATOM    348  CA  LEU A  57     103.518 139.781 178.907  1.00  0.00           C
ATOM    349  CB  LEU A  57     103.541 138.699 177.848  1.00  0.00           C
ATOM    350  CG  LEU A  57     104.547 137.439 178.005  1.00  0.00           C
ATOM    351  CD1 LEU A  57     104.171 136.553 176.779  1.00  0.00           C
ATOM    352  CD2 LEU A  57     106.058 137.764 177.886  1.00  0.00           C
ATOM    353  C   LEU A  57     102.916 141.068 178.407  1.00  0.00           C
ATOM    354  O   LEU A  57     103.524 141.900 177.793  1.00  0.00           O
ATOM    355  N   MET A  58     101.627 141.307 178.732  1.00  0.00           N
ATOM    356  CA  MET A  58     100.802 142.395 178.202  1.00  0.00           C
ATOM    357  CB  MET A  58     100.089 141.843 176.919  1.00  0.00           C
ATOM    358  CG  MET A  58     100.981 141.746 175.703  1.00  0.00           C
ATOM    359  SD  MET A  58     100.130 141.077 174.239  1.00  0.00           S
ATOM    360  CE  MET A  58     101.197 141.709 172.888  1.00  0.00           C
ATOM    361  C   MET A  58      99.899 142.920 179.343  1.00  0.00           C
ATOM    362  O   MET A  58      98.784 143.392 179.030  1.00  0.00           O
ATOM    363  N   ASP A  59     100.328 142.870 180.572  1.00  0.00           N
ATOM    364  CA  ASP A  59      99.763 143.404 181.794  1.00  0.00           C
ATOM    365  CB  ASP A  59     100.770 143.306 182.927  1.00  0.00           C
ATOM    366  CG  ASP A  59     100.200 143.531 184.380  1.00  0.00           C
ATOM    367  OD1 ASP A  59     100.638 142.897 185.328  1.00  0.00           O
ATOM    368  OD2 ASP A  59      99.228 144.282 184.478  1.00  0.00           O
ATOM    369  C   ASP A  59      99.108 144.745 181.665  1.00  0.00           C
ATOM    370  O   ASP A  59      99.866 145.684 181.449  1.00  0.00           O
ATOM    371  N   PRO A  60      97.797 144.961 181.913  1.00  0.00           N
ATOM    372  CD  PRO A  60      96.782 143.883 182.139  1.00  0.00           C
ATOM    373  CG  PRO A  60      95.353 144.551 182.042  1.00  0.00           C
ATOM    374  CB  PRO A  60      95.763 145.964 182.546  1.00  0.00           C
ATOM    375  CA  PRO A  60      97.085 146.259 181.922  1.00  0.00           C
ATOM    376  C   PRO A  60      97.814 147.419 182.734  1.00  0.00           C
ATOM    377  O   PRO A  60      97.572 148.613 182.512  1.00  0.00           O
ATOM    378  N   ARG A  61      98.648 147.104 183.713  1.00  0.00           N
ATOM    379  CA  ARG A  61      99.435 148.054 184.529  1.00  0.00           C
ATOM    380  CB  ARG A  61     100.042 147.358 185.793  1.00  0.00           C
ATOM    381  CG  ARG A  61      98.920 147.033 186.793  1.00  0.00           C
ATOM    382  CD  ARG A  61      99.349 146.078 188.000  1.00  0.00           C
ATOM    383  NE  ARG A  61      99.841 144.773 187.639  1.00  0.00           N
ATOM    384  CZ  ARG A  61     100.261 143.791 188.426  1.00  0.00           C
ATOM    385  NH1 ARG A  61     100.251 144.043 189.756  1.00  0.00           N
ATOM    386  NH2 ARG A  61     100.813 142.654 187.988  1.00  0.00           N
ATOM    387  C   ARG A  61     100.564 148.676 183.673  1.00  0.00           C
ATOM    388  O   ARG A  61     100.840 149.839 183.872  1.00  0.00           O
ATOM    389  N   GLN A  62     101.164 147.942 182.778  1.00  0.00           N
ATOM    390  CA  GLN A  62     102.187 148.463 181.913  1.00  0.00           C
ATOM    391  CB  GLN A  62     103.019 147.329 181.266  1.00  0.00           C
ATOM    392  CG  GLN A  62     103.891 146.642 182.303  1.00  0.00           C
ATOM    393  CD  GLN A  62     105.269 146.122 181.736  1.00  0.00           C
ATOM    394  OE1 GLN A  62     105.546 144.932 181.657  1.00  0.00           O
ATOM    395  NE2 GLN A  62     106.144 147.000 181.273  1.00  0.00           N
ATOM    396  C   GLN A  62     101.656 149.491 180.913  1.00  0.00           C
ATOM    397  O   GLN A  62     102.378 150.397 180.476  1.00  0.00           O
ATOM    398  N   GLY A  63     100.307 149.545 180.682  1.00  0.00           N
ATOM    399  CA  GLY A  63      99.554 150.357 179.756  1.00  0.00           C
ATOM    400  C   GLY A  63      98.718 149.664 178.715  1.00  0.00           C
ATOM    401  O   GLY A  63      98.131 148.632 179.158  1.00  0.00           O
ATOM    402  N   VAL A  64      98.661 150.104 177.458  1.00  0.00           N
ATOM    403  CA  VAL A  64      97.605 149.719 176.510  1.00  0.00           C
ATOM    404  CB  VAL A  64      96.550 150.897 176.367  1.00  0.00           C
ATOM    405  CG1 VAL A  64      95.460 150.413 175.473  1.00  0.00           C
ATOM    406  CG2 VAL A  64      95.946 151.251 177.721  1.00  0.00           C
ATOM    407  C   VAL A  64      98.200 149.479 175.121  1.00  0.00           C
ATOM    408  O   VAL A  64      99.112 150.250 174.709  1.00  0.00           O
ATOM    409  N   ILE A  65      97.673 148.516 174.356  1.00  0.00           N
ATOM    410  CA  ILE A  65      97.776 148.258 172.835  1.00  0.00           C
ATOM    411  CB  ILE A  65      98.498 146.945 172.644  1.00  0.00           C
ATOM    412  CG2 ILE A  65      99.830 147.022 173.356  1.00  0.00           C
ATOM    413  CG1 ILE A  65      97.747 145.767 173.138  1.00  0.00           C
ATOM    414  CD1 ILE A  65      98.031 144.419 172.544  1.00  0.00           C
ATOM    415  C   ILE A  65      96.463 148.338 172.013  1.00  0.00           C
ATOM    416  O   ILE A  65      96.552 148.344 170.778  1.00  0.00           O
ATOM    417  N   GLU A  66      95.319 148.305 172.692  1.00  0.00           N
ATOM    418  CA  GLU A  66      94.000 148.300 172.166  1.00  0.00           C
ATOM    419  CB  GLU A  66      93.153 147.646 173.249  1.00  0.00           C
ATOM    420  CG  GLU A  66      91.586 147.643 173.116  1.00  0.00           C
ATOM    421  CD  GLU A  66      90.993 146.804 172.008  1.00  0.00           C
ATOM    422  OE1 GLU A  66      89.777 146.711 171.879  1.00  0.00           O
ATOM    423  OE2 GLU A  66      91.627 146.139 171.174  1.00  0.00           O
ATOM    424  C   GLU A  66      93.311 149.605 171.735  1.00  0.00           C
ATOM    425  O   GLU A  66      93.304 150.582 172.511  1.00  0.00           O
ATOM    426  N   ARG A  67      92.760 149.664 170.528  1.00  0.00           N
ATOM    427  CA  ARG A  67      92.272 150.942 169.998  1.00  0.00           C
ATOM    428  CB  ARG A  67      92.083 150.785 168.497  1.00  0.00           C
ATOM    429  CG  ARG A  67      90.854 150.065 167.984  1.00  0.00           C
ATOM    430  CD  ARG A  67      90.930 149.891 166.469  1.00  0.00           C
ATOM    431  NE  ARG A  67      90.566 151.169 165.721  1.00  0.00           N
ATOM    432  CZ  ARG A  67      90.851 151.355 164.469  1.00  0.00           C
ATOM    433  NH1 ARG A  67      91.447 150.376 163.840  1.00  0.00           N
ATOM    434  NH2 ARG A  67      90.748 152.527 163.901  1.00  0.00           N
ATOM    435  C   ARG A  67      91.196 151.595 170.853  1.00  0.00           C
ATOM    436  O   ARG A  67      90.112 150.999 171.031  1.00  0.00           O
ATOM    437  N   THR A  68      91.464 152.787 171.337  1.00  0.00           N
ATOM    438  CA  THR A  68      90.737 153.473 172.441  1.00  0.00           C
ATOM    439  CB  THR A  68      89.332 154.071 172.034  1.00  0.00           C
ATOM    440  CG2 THR A  68      89.530 155.052 170.829  1.00  0.00           C
ATOM    441  OG1 THR A  68      88.463 153.095 171.692  1.00  0.00           O
ATOM    442  C   THR A  68      90.696 152.871 173.899  1.00  0.00           C
ATOM    443  O   THR A  68      89.931 153.263 174.760  1.00  0.00           O
ATOM    444  N   GLY A  69      91.618 151.933 174.252  1.00  0.00           N
ATOM    445  CA  GLY A  69      91.727 151.268 175.527  1.00  0.00           C
ATOM    446  C   GLY A  69      92.270 152.131 176.722  1.00  0.00           C
ATOM    447  O   GLY A  69      93.026 153.053 176.492  1.00  0.00           O
ATOM    448  N   ARG A  70      91.907 152.011 177.995  1.00  0.00           N
ATOM    449  CA  ARG A  70      92.385 152.862 179.158  1.00  0.00           C
ATOM    450  CB  ARG A  70      91.051 153.120 179.959  1.00  0.00           C
ATOM    451  CG  ARG A  70      89.876 153.792 179.256  1.00  0.00           C
ATOM    452  CD  ARG A  70      90.292 154.889 178.243  1.00  0.00           C
ATOM    453  NE  ARG A  70      89.076 155.678 177.913  1.00  0.00           N
ATOM    454  CZ  ARG A  70      88.814 156.370 176.830  1.00  0.00           C
ATOM    455  NH1 ARG A  70      89.469 156.104 175.706  1.00  0.00           N
ATOM    456  NH2 ARG A  70      87.814 157.243 176.878  1.00  0.00           N
ATOM    457  C   ARG A  70      93.546 152.194 180.001  1.00  0.00           C
ATOM    458  O   ARG A  70      93.549 151.005 180.306  1.00  0.00           O
ATOM    459  N   CYS A  71      94.453 153.036 180.474  1.00  0.00           N
ATOM    460  CA  CYS A  71      95.642 152.713 181.314  1.00  0.00           C
ATOM    461  CB  CYS A  71      96.687 153.849 181.259  1.00  0.00           C
ATOM    462  SG  CYS A  71      98.058 153.437 182.267  1.00  0.00           S
ATOM    463  C   CYS A  71      95.120 152.284 182.746  1.00  0.00           C
ATOM    464  O   CYS A  71      94.500 153.095 183.460  1.00  0.00           O
ATOM    465  N   GLN A  72      95.449 151.062 183.137  1.00  0.00           N
ATOM    466  CA  GLN A  72      95.071 150.676 184.480  1.00  0.00           C
ATOM    467  CB  GLN A  72      94.595 149.219 184.474  1.00  0.00           C
ATOM    468  CG  GLN A  72      93.465 148.950 183.492  1.00  0.00           C
ATOM    469  CD  GLN A  72      92.781 147.597 183.732  1.00  0.00           C
ATOM    470  OE1 GLN A  72      93.432 146.653 184.245  1.00  0.00           O
ATOM    471  NE2 GLN A  72      91.482 147.393 183.461  1.00  0.00           N
ATOM    472  C   GLN A  72      96.126 151.063 185.546  1.00  0.00           C
ATOM    473  O   GLN A  72      96.287 150.352 186.549  1.00  0.00           O
ATOM    474  N   THR A  73      96.975 152.098 185.323  1.00  0.00           N
ATOM    475  CA  THR A  73      97.848 152.812 186.263  1.00  0.00           C
ATOM    476  CB  THR A  73      99.344 152.384 185.943  1.00  0.00           C
ATOM    477  CG2 THR A  73     100.396 153.152 186.756  1.00  0.00           C
ATOM    478  OG1 THR A  73      99.525 151.041 186.124  1.00  0.00           O
ATOM    479  C   THR A  73      97.717 154.304 186.157  1.00  0.00           C
ATOM    480  O   THR A  73      97.404 154.905 187.181  1.00  0.00           O
ATOM    481  N   CYS A  74      97.862 154.886 185.015  1.00  0.00           N
ATOM    482  CA  CYS A  74      97.754 156.305 184.945  1.00  0.00           C
ATOM    483  CB  CYS A  74      98.851 156.930 184.094  1.00  0.00           C
ATOM    484  SG  CYS A  74      98.644 156.534 182.347  1.00  0.00           S
ATOM    485  C   CYS A  74      96.292 156.738 184.569  1.00  0.00           C
ATOM    486  O   CYS A  74      96.035 157.941 184.586  1.00  0.00           O
ATOM    487  N   ALA A  75      95.320 155.894 184.292  1.00  0.00           N
ATOM    488  CA  ALA A  75      93.916 156.219 183.787  1.00  0.00           C
ATOM    489  CB  ALA A  75      93.064 156.734 184.941  1.00  0.00           C
ATOM    490  C   ALA A  75      93.809 156.943 182.438  1.00  0.00           C
ATOM    491  O   ALA A  75      92.716 157.135 181.867  1.00  0.00           O
ATOM    492  N   GLY A  76      94.882 157.433 181.791  1.00  0.00           N
ATOM    493  CA  GLY A  76      94.922 158.117 180.493  1.00  0.00           C
ATOM    494  C   GLY A  76      94.710 157.048 179.359  1.00  0.00           C
ATOM    495  O   GLY A  76      95.046 155.858 179.496  1.00  0.00           O
ATOM    496  N   ASN A  77      94.066 157.474 178.246  1.00  0.00           N
ATOM    497  CA  ASN A  77      93.874 156.626 177.022  1.00  0.00           C
ATOM    498  CB  ASN A  77      93.050 157.390 175.952  1.00  0.00           C
ATOM    499  CG  ASN A  77      92.700 156.570 174.793  1.00  0.00           C
ATOM    500  OD1 ASN A  77      92.167 155.479 174.852  1.00  0.00           O
ATOM    501  ND2 ASN A  77      92.980 157.009 173.631  1.00  0.00           N
ATOM    502  C   ASN A  77      95.211 156.013 176.504  1.00  0.00           C
ATOM    503  O   ASN A  77      96.292 156.549 176.789  1.00  0.00           O
ATOM    504  N   MET A  78      95.075 155.078 175.612  1.00  0.00           N
ATOM    505  CA  MET A  78      96.240 154.655 174.732  1.00  0.00           C
ATOM    506  CB  MET A  78      95.728 153.724 173.674  1.00  0.00           C
ATOM    507  CG  MET A  78      96.827 153.052 172.838  1.00  0.00           C
ATOM    508  SD  MET A  78      96.542 151.618 171.773  1.00  0.00           S
ATOM    509  CE  MET A  78      98.086 151.596 170.872  1.00  0.00           C
ATOM    510  C   MET A  78      97.031 155.805 174.064  1.00  0.00           C
ATOM    511  O   MET A  78      98.236 155.800 174.107  1.00  0.00           O
ATOM    512  N   THR A  79      96.407 156.839 173.495  1.00  0.00           N
ATOM    513  CA  THR A  79      97.061 158.029 172.909  1.00  0.00           C
ATOM    514  CB  THR A  79      96.086 158.809 172.029  1.00  0.00           C
ATOM    515  CG2 THR A  79      95.746 157.940 170.745  1.00  0.00           C
ATOM    516  OG1 THR A  79      94.964 159.078 172.818  1.00  0.00           O
ATOM    517  C   THR A  79      97.720 158.946 173.965  1.00  0.00           C
ATOM    518  O   THR A  79      98.407 159.877 173.503  1.00  0.00           O
ATOM    519  N   GLU A  80      97.461 158.681 175.242  1.00  0.00           N
ATOM    520  CA  GLU A  80      97.966 159.561 176.281  1.00  0.00           C
ATOM    521  CB  GLU A  80      96.834 160.200 177.061  1.00  0.00           C
ATOM    522  CG  GLU A  80      95.563 160.492 176.235  1.00  0.00           C
ATOM    523  CD  GLU A  80      95.899 161.558 175.171  1.00  0.00           C
ATOM    524  OE1 GLU A  80      96.412 162.650 175.460  1.00  0.00           O
ATOM    525  OE2 GLU A  80      95.525 161.300 173.973  1.00  0.00           O
ATOM    526  C   GLU A  80      99.073 159.036 177.246  1.00  0.00           C
ATOM    527  O   GLU A  80     100.064 159.746 177.528  1.00  0.00           O
ATOM    528  N   CYS A  81      98.823 157.803 177.653  1.00  0.00           N
ATOM    529  CA  CYS A  81      99.650 157.147 178.641  1.00  0.00           C
ATOM    530  CB  CYS A  81      99.019 155.832 179.098  1.00  0.00           C
ATOM    531  SG  CYS A  81     100.152 154.679 179.969  1.00  0.00           S
ATOM    532  C   CYS A  81     101.062 157.033 178.073  1.00  0.00           C
ATOM    533  O   CYS A  81     101.221 156.524 176.982  1.00  0.00           O
ATOM    534  N   PRO A  82     102.150 157.472 178.755  1.00  0.00           N
ATOM    535  CD  PRO A  82     102.023 158.158 180.000  1.00  0.00           C
ATOM    536  CG  PRO A  82     103.410 158.607 180.434  1.00  0.00           C
ATOM    537  CB  PRO A  82     104.361 158.317 179.304  1.00  0.00           C
ATOM    538  CA  PRO A  82     103.601 157.362 178.361  1.00  0.00           C
ATOM    539  C   PRO A  82     104.006 155.894 178.547  1.00  0.00           C
ATOM    540  O   PRO A  82     105.025 155.418 177.985  1.00  0.00           O
ATOM    541  N   GLY A  83     103.243 155.107 179.402  1.00  0.00           N
ATOM    542  CA  GLY A  83     103.541 153.745 179.736  1.00  0.00           C
ATOM    543  C   GLY A  83     104.345 153.555 181.005  1.00  0.00           C
ATOM    544  O   GLY A  83     104.990 154.523 181.474  1.00  0.00           O
ATOM    545  N   HIS A  84     104.330 152.307 181.478  1.00  0.00           N
ATOM    546  CA  HIS A  84     104.835 151.896 182.784  1.00  0.00           C
ATOM    547  CB  HIS A  84     103.695 151.800 183.808  1.00  0.00           C
ATOM    548  CG  HIS A  84     102.619 152.878 183.528  1.00  0.00           C
ATOM    549  ND1 HIS A  84     102.759 154.155 183.930  1.00  0.00           N
ATOM    550  CE1 HIS A  84     101.738 154.899 183.407  1.00  0.00           C
ATOM    551  NE2 HIS A  84     100.898 154.077 182.785  1.00  0.00           N
ATOM    552  CD2 HIS A  84     101.476 152.781 182.819  1.00  0.00           C
ATOM    553  C   HIS A  84     105.688 150.601 182.736  1.00  0.00           C
ATOM    554  O   HIS A  84     105.361 149.703 181.992  1.00  0.00           O
ATOM    555  N   PHE A  85     106.689 150.533 183.552  1.00  0.00           N
ATOM    556  CA  PHE A  85     107.659 149.395 183.598  1.00  0.00           C
ATOM    557  CB  PHE A  85     109.003 149.879 184.225  1.00  0.00           C
ATOM    558  CG  PHE A  85     110.074 149.962 183.157  1.00  0.00           C
ATOM    559  CD1 PHE A  85     110.406 151.175 182.576  1.00  0.00           C
ATOM    560  CE1 PHE A  85     111.260 151.178 181.448  1.00  0.00           C
ATOM    561  CZ  PHE A  85     111.837 149.952 181.015  1.00  0.00           C
ATOM    562  CE2 PHE A  85     111.528 148.776 181.640  1.00  0.00           C
ATOM    563  CD2 PHE A  85     110.648 148.743 182.704  1.00  0.00           C
ATOM    564  C   PHE A  85     107.073 148.241 184.391  1.00  0.00           C
ATOM    565  O   PHE A  85     106.392 148.517 185.392  1.00  0.00           O
ATOM    566  N   GLY A  86     107.360 146.973 184.000  1.00  0.00           N
ATOM    567  CA  GLY A  86     107.233 145.868 184.907  1.00  0.00           C
ATOM    568  C   GLY A  86     108.610 145.222 185.175  1.00  0.00           C
ATOM    569  O   GLY A  86     109.678 145.699 184.734  1.00  0.00           O
ATOM    570  N   HIS A  87     108.680 144.102 185.907  1.00  0.00           N
ATOM    571  CA  HIS A  87     110.031 143.534 186.334  1.00  0.00           C
ATOM    572  CB  HIS A  87     110.258 144.086 187.697  1.00  0.00           C
ATOM    573  CG  HIS A  87     109.512 143.644 188.887  1.00  0.00           C
ATOM    574  ND1 HIS A  87     108.550 144.427 189.487  1.00  0.00           N
ATOM    575  CE1 HIS A  87     108.229 143.852 190.577  1.00  0.00           C
ATOM    576  NE2 HIS A  87     108.969 142.764 190.773  1.00  0.00           N
ATOM    577  CD2 HIS A  87     109.784 142.608 189.696  1.00  0.00           C
ATOM    578  C   HIS A  87     110.031 142.018 186.408  1.00  0.00           C
ATOM    579  O   HIS A  87     108.952 141.497 186.597  1.00  0.00           O
ATOM    580  N   ILE A  88     111.196 141.358 186.299  1.00  0.00           N
ATOM    581  CA  ILE A  88     111.323 139.852 186.407  1.00  0.00           C
ATOM    582  CB  ILE A  88     111.508 139.159 185.036  1.00  0.00           C
ATOM    583  CG2 ILE A  88     111.727 137.658 185.149  1.00  0.00           C
ATOM    584  CG1 ILE A  88     110.413 139.479 184.003  1.00  0.00           C
ATOM    585  CD1 ILE A  88     110.750 139.094 182.523  1.00  0.00           C
ATOM    586  C   ILE A  88     112.584 139.494 187.190  1.00  0.00           C
ATOM    587  O   ILE A  88     113.643 139.944 186.846  1.00  0.00           O
ATOM    588  N   GLU A  89     112.416 138.647 188.196  1.00  0.00           N
ATOM    589  CA  GLU A  89     113.467 138.166 189.112  1.00  0.00           C
ATOM    590  CB  GLU A  89     112.717 138.009 190.484  1.00  0.00           C
ATOM    591  CG  GLU A  89     113.581 137.670 191.639  1.00  0.00           C
ATOM    592  CD  GLU A  89     112.848 137.347 192.952  1.00  0.00           C
ATOM    593  OE1 GLU A  89     111.658 137.044 192.930  1.00  0.00           O
ATOM    594  OE2 GLU A  89     113.411 137.815 194.015  1.00  0.00           O
ATOM    595  C   GLU A  89     114.119 136.902 188.544  1.00  0.00           C
ATOM    596  O   GLU A  89     113.505 135.862 188.357  1.00  0.00           O
ATOM    597  N   LEU A  90     115.410 136.930 188.341  1.00  0.00           N
ATOM    598  CA  LEU A  90     116.113 135.813 187.677  1.00  0.00           C
ATOM    599  CB  LEU A  90     117.288 136.361 186.841  1.00  0.00           C
ATOM    600  CG  LEU A  90     116.909 137.445 185.879  1.00  0.00           C
ATOM    601  CD1 LEU A  90     118.058 137.726 185.002  1.00  0.00           C
ATOM    602  CD2 LEU A  90     115.694 137.096 185.065  1.00  0.00           C
ATOM    603  C   LEU A  90     116.502 134.755 188.674  1.00  0.00           C
ATOM    604  O   LEU A  90     117.327 134.936 189.613  1.00  0.00           O
ATOM    605  N   ALA A  91     115.903 133.617 188.450  1.00  0.00           N
ATOM    606  CA  ALA A  91     116.055 132.404 189.266  1.00  0.00           C
ATOM    607  CB  ALA A  91     115.261 131.315 188.612  1.00  0.00           C
ATOM    608  C   ALA A  91     117.466 132.063 189.483  1.00  0.00           C
ATOM    609  O   ALA A  91     117.706 131.541 190.579  1.00  0.00           O
ATOM    610  N   LYS A  92     118.322 132.256 188.509  1.00  0.00           N
ATOM    611  CA  LYS A  92     119.747 132.429 188.750  1.00  0.00           C
ATOM    612  CB  LYS A  92     120.561 131.158 188.373  1.00  0.00           C
ATOM    613  CG  LYS A  92     120.929 130.260 189.632  1.00  0.00           C
ATOM    614  CD  LYS A  92     122.318 130.600 190.224  1.00  0.00           C
ATOM    615  CE  LYS A  92     122.809 129.783 191.405  1.00  0.00           C
ATOM    616  NZ  LYS A  92     123.175 128.333 191.160  1.00  0.00           N
ATOM    617  C   LYS A  92     120.173 133.654 187.854  1.00  0.00           C
ATOM    618  O   LYS A  92     119.735 133.686 186.739  1.00  0.00           O
ATOM    619  N   PRO A  93     120.921 134.662 188.375  1.00  0.00           N
ATOM    620  CD  PRO A  93     120.980 134.862 189.861  1.00  0.00           C
ATOM    621  CG  PRO A  93     121.256 136.343 190.081  1.00  0.00           C
ATOM    622  CB  PRO A  93     121.963 136.715 188.818  1.00  0.00           C
ATOM    623  CA  PRO A  93     121.296 135.923 187.738  1.00  0.00           C
ATOM    624  C   PRO A  93     122.231 135.736 186.512  1.00  0.00           C
ATOM    625  O   PRO A  93     122.893 134.740 186.332  1.00  0.00           O
ATOM    626  N   VAL A  94     122.183 136.737 185.589  1.00  0.00           N
ATOM    627  CA  VAL A  94     123.176 136.838 184.474  1.00  0.00           C
ATOM    628  CB  VAL A  94     122.480 136.644 183.115  1.00  0.00           C
ATOM    629  CG1 VAL A  94     122.118 135.129 183.038  1.00  0.00           C
ATOM    630  CG2 VAL A  94     121.351 137.643 182.769  1.00  0.00           C
ATOM    631  C   VAL A  94     123.970 138.129 184.460  1.00  0.00           C
ATOM    632  O   VAL A  94     123.515 139.176 184.944  1.00  0.00           O
ATOM    633  N   PHE A  95     125.141 138.061 183.746  1.00  0.00           N
ATOM    634  CA  PHE A  95     125.950 139.251 183.421  1.00  0.00           C
ATOM    635  CB  PHE A  95     127.400 138.988 182.967  1.00  0.00           C
ATOM    636  CG  PHE A  95     128.167 137.930 183.663  1.00  0.00           C
ATOM    637  CD1 PHE A  95     128.584 138.158 185.000  1.00  0.00           C
ATOM    638  CE1 PHE A  95     129.467 137.239 185.658  1.00  0.00           C
ATOM    639  CZ  PHE A  95     129.777 135.982 185.082  1.00  0.00           C
ATOM    640  CE2 PHE A  95     129.321 135.763 183.779  1.00  0.00           C
ATOM    641  CD2 PHE A  95     128.603 136.742 183.039  1.00  0.00           C
ATOM    642  C   PHE A  95     125.232 140.220 182.414  1.00  0.00           C
ATOM    643  O   PHE A  95     124.572 139.828 181.485  1.00  0.00           O
ATOM    644  N   HIS A  96     125.391 141.490 182.619  1.00  0.00           N
ATOM    645  CA  HIS A  96     124.887 142.546 181.739  1.00  0.00           C
ATOM    646  CB  HIS A  96     124.718 143.775 182.548  1.00  0.00           C
ATOM    647  CG  HIS A  96     123.878 144.766 181.771  1.00  0.00           C
ATOM    648  ND1 HIS A  96     123.941 145.072 180.420  1.00  0.00           N
ATOM    649  CE1 HIS A  96     122.970 145.930 180.117  1.00  0.00           C
ATOM    650  NE2 HIS A  96     122.321 146.278 181.244  1.00  0.00           N
ATOM    651  CD2 HIS A  96     122.755 145.457 182.223  1.00  0.00           C
ATOM    652  C   HIS A  96     125.838 142.742 180.558  1.00  0.00           C
ATOM    653  O   HIS A  96     127.053 143.010 180.742  1.00  0.00           O
ATOM    654  N   VAL A  97     125.395 142.617 179.296  1.00  0.00           N
ATOM    655  CA  VAL A  97     126.228 142.754 178.095  1.00  0.00           C
ATOM    656  CB  VAL A  97     125.454 142.366 176.792  1.00  0.00           C
ATOM    657  CG1 VAL A  97     124.188 143.218 176.581  1.00  0.00           C
ATOM    658  CG2 VAL A  97     126.227 142.433 175.510  1.00  0.00           C
ATOM    659  C   VAL A  97     127.010 144.081 177.896  1.00  0.00           C
ATOM    660  O   VAL A  97     128.036 144.061 177.272  1.00  0.00           O
ATOM    661  N   GLY A  98     126.536 145.195 178.408  1.00  0.00           N
ATOM    662  CA  GLY A  98     127.226 146.451 178.502  1.00  0.00           C
ATOM    663  C   GLY A  98     128.366 146.600 179.578  1.00  0.00           C
ATOM    664  O   GLY A  98     128.999 147.684 179.710  1.00  0.00           O
ATOM    665  N   PHE A  99     128.520 145.590 180.450  1.00  0.00           N
ATOM    666  CA  PHE A  99     129.277 145.687 181.632  1.00  0.00           C
ATOM    667  CB  PHE A  99     128.287 146.063 182.717  1.00  0.00           C
ATOM    668  CG  PHE A  99     127.533 147.321 182.434  1.00  0.00           C
ATOM    669  CD1 PHE A  99     127.834 148.563 183.088  1.00  0.00           C
ATOM    670  CE1 PHE A  99     126.974 149.645 182.975  1.00  0.00           C
ATOM    671  CZ  PHE A  99     125.791 149.594 182.243  1.00  0.00           C
ATOM    672  CE2 PHE A  99     125.365 148.384 181.720  1.00  0.00           C
ATOM    673  CD2 PHE A  99     126.307 147.276 181.696  1.00  0.00           C
ATOM    674  C   PHE A  99     130.087 144.409 181.998  1.00  0.00           C
ATOM    675  O   PHE A  99     130.708 144.221 183.055  1.00  0.00           O
ATOM    676  N   LEU A 100     130.121 143.418 181.090  1.00  0.00           N
ATOM    677  CA  LEU A 100     130.775 142.145 181.177  1.00  0.00           C
ATOM    678  CB  LEU A 100     130.099 141.250 180.115  1.00  0.00           C
ATOM    679  CG  LEU A 100     130.644 139.834 179.751  1.00  0.00           C
ATOM    680  CD1 LEU A 100     130.435 138.883 180.941  1.00  0.00           C
ATOM    681  CD2 LEU A 100     129.878 139.335 178.492  1.00  0.00           C
ATOM    682  C   LEU A 100     132.269 142.137 181.092  1.00  0.00           C
ATOM    683  O   LEU A 100     132.921 141.286 181.654  1.00  0.00           O
ATOM    684  N   VAL A 101     132.721 143.127 180.390  1.00  0.00           N
ATOM    685  CA  VAL A 101     134.199 143.387 180.282  1.00  0.00           C
ATOM    686  CB  VAL A 101     134.527 144.219 179.023  1.00  0.00           C
ATOM    687  CG1 VAL A 101     136.048 144.550 179.058  1.00  0.00           C
ATOM    688  CG2 VAL A 101     134.307 143.502 177.691  1.00  0.00           C
ATOM    689  C   VAL A 101     134.587 144.113 181.613  1.00  0.00           C
ATOM    690  O   VAL A 101     135.490 143.671 182.346  1.00  0.00           O
ATOM    691  N   LYS A 102     133.782 145.144 182.054  1.00  0.00           N
ATOM    692  CA  LYS A 102     134.003 145.787 183.380  1.00  0.00           C
ATOM    693  CB  LYS A 102     132.837 146.792 183.622  1.00  0.00           C
ATOM    694  CG  LYS A 102     133.000 148.261 183.204  1.00  0.00           C
ATOM    695  CD  LYS A 102     133.194 148.346 181.697  1.00  0.00           C
ATOM    696  CE  LYS A 102     133.354 149.858 181.256  1.00  0.00           C
ATOM    697  NZ  LYS A 102     133.634 150.003 179.836  1.00  0.00           N
ATOM    698  C   LYS A 102     134.043 144.637 184.397  1.00  0.00           C
ATOM    699  O   LYS A 102     134.925 144.682 185.238  1.00  0.00           O
ATOM    700  N   THR A 103     133.198 143.642 184.411  1.00  0.00           N
ATOM    701  CA  THR A 103     133.105 142.518 185.395  1.00  0.00           C
ATOM    702  CB  THR A 103     131.837 141.624 185.098  1.00  0.00           C
ATOM    703  CG2 THR A 103     131.630 140.588 186.178  1.00  0.00           C
ATOM    704  OG1 THR A 103     130.764 142.629 185.265  1.00  0.00           O
ATOM    705  C   THR A 103     134.437 141.725 185.410  1.00  0.00           C
ATOM    706  O   THR A 103     135.077 141.487 186.458  1.00  0.00           O
ATOM    707  N   MET A 104     135.055 141.409 184.265  1.00  0.00           N
ATOM    708  CA  MET A 104     136.409 140.782 184.257  1.00  0.00           C
ATOM    709  CB  MET A 104     136.811 140.370 182.831  1.00  0.00           C
ATOM    710  CG  MET A 104     138.218 140.010 182.567  1.00  0.00           C
ATOM    711  SD  MET A 104     138.644 139.577 180.937  1.00  0.00           S
ATOM    712  CE  MET A 104     140.196 138.723 181.420  1.00  0.00           C
ATOM    713  C   MET A 104     137.506 141.730 184.830  1.00  0.00           C
ATOM    714  O   MET A 104     138.419 141.186 185.448  1.00  0.00           O
ATOM    715  N   LYS A 105     137.362 143.034 184.607  1.00  0.00           N
ATOM    716  CA  LYS A 105     138.477 144.015 184.911  1.00  0.00           C
ATOM    717  CB  LYS A 105     138.212 145.413 184.196  1.00  0.00           C
ATOM    718  CG  LYS A 105     138.636 145.187 182.749  1.00  0.00           C
ATOM    719  CD  LYS A 105     138.559 146.486 181.860  1.00  0.00           C
ATOM    720  CE  LYS A 105     139.437 146.093 180.661  1.00  0.00           C
ATOM    721  NZ  LYS A 105     139.527 147.316 179.788  1.00  0.00           N
ATOM    722  C   LYS A 105     138.453 144.200 186.453  1.00  0.00           C
ATOM    723  O   LYS A 105     139.502 143.960 187.049  1.00  0.00           O
ATOM    724  N   VAL A 106     137.278 144.505 187.086  1.00  0.00           N
ATOM    725  CA  VAL A 106     137.102 144.413 188.546  1.00  0.00           C
ATOM    726  CB  VAL A 106     135.583 144.701 188.831  1.00  0.00           C
ATOM    727  CG1 VAL A 106     135.092 144.375 190.301  1.00  0.00           C
ATOM    728  CG2 VAL A 106     135.147 146.175 188.586  1.00  0.00           C
ATOM    729  C   VAL A 106     137.584 143.016 189.084  1.00  0.00           C
ATOM    730  O   VAL A 106     138.373 143.074 190.015  1.00  0.00           O
ATOM    731  N   LEU A 107     137.318 141.845 188.517  1.00  0.00           N
ATOM    732  CA  LEU A 107     137.750 140.594 189.057  1.00  0.00           C
ATOM    733  CB  LEU A 107     137.064 139.436 188.296  1.00  0.00           C
ATOM    734  CG  LEU A 107     135.572 139.241 188.686  1.00  0.00           C
ATOM    735  CD1 LEU A 107     134.913 138.266 187.736  1.00  0.00           C
ATOM    736  CD2 LEU A 107     135.517 138.580 190.111  1.00  0.00           C
ATOM    737  C   LEU A 107     139.272 140.357 189.151  1.00  0.00           C
ATOM    738  O   LEU A 107     139.707 139.614 190.013  1.00  0.00           O
ATOM    739  N   ARG A 108     140.109 140.975 188.262  1.00  0.00           N
ATOM    740  CA  ARG A 108     141.552 141.117 188.355  1.00  0.00           C
ATOM    741  CB  ARG A 108     142.225 141.292 186.988  1.00  0.00           C
ATOM    742  CG  ARG A 108     143.573 140.542 186.877  1.00  0.00           C
ATOM    743  CD  ARG A 108     144.060 140.376 185.438  1.00  0.00           C
ATOM    744  NE  ARG A 108     144.606 141.612 184.795  1.00  0.00           N
ATOM    745  CZ  ARG A 108     145.086 141.654 183.570  1.00  0.00           C
ATOM    746  NH1 ARG A 108     145.129 140.615 182.841  1.00  0.00           N
ATOM    747  NH2 ARG A 108     145.594 142.749 183.140  1.00  0.00           N
ATOM    748  C   ARG A 108     142.067 142.039 189.478  1.00  0.00           C
ATOM    749  O   ARG A 108     143.031 141.646 190.111  1.00  0.00           O
ATOM    750  N   CYS A 109     141.330 143.159 189.726  1.00  0.00           N
ATOM    751  CA  CYS A 109     141.744 144.215 190.673  1.00  0.00           C
ATOM    752  CB  CYS A 109     140.892 145.476 190.527  1.00  0.00           C
ATOM    753  SG  CYS A 109     141.013 146.107 188.886  1.00  0.00           S
ATOM    754  C   CYS A 109     141.608 143.813 192.187  1.00  0.00           C
ATOM    755  O   CYS A 109     142.367 144.320 192.999  1.00  0.00           O
ATOM    756  N   VAL A 110     140.608 143.088 192.589  1.00  0.00           N
ATOM    757  CA  VAL A 110     140.293 142.619 193.928  1.00  0.00           C
ATOM    758  CB  VAL A 110     138.891 143.083 194.432  1.00  0.00           C
ATOM    759  CG1 VAL A 110     138.895 144.559 194.514  1.00  0.00           C
ATOM    760  CG2 VAL A 110     137.713 142.560 193.568  1.00  0.00           C
ATOM    761  C   VAL A 110     140.521 141.136 194.102  1.00  0.00           C
ATOM    762  O   VAL A 110     140.395 140.343 193.139  1.00  0.00           O
ATOM    763  N   CYS A 111     140.708 140.771 195.356  1.00  0.00           N
ATOM    764  CA  CYS A 111     140.630 139.432 195.863  1.00  0.00           C
ATOM    765  CB  CYS A 111     140.965 139.588 197.391  1.00  0.00           C
ATOM    766  SG  CYS A 111     140.933 137.992 198.245  1.00  0.00           S
ATOM    767  C   CYS A 111     139.274 138.706 195.531  1.00  0.00           C
ATOM    768  O   CYS A 111     138.199 139.379 195.682  1.00  0.00           O
ATOM    769  N   PHE A 112     139.369 137.432 195.202  1.00  0.00           N
ATOM    770  CA  PHE A 112     138.142 136.658 195.217  1.00  0.00           C
ATOM    771  CB  PHE A 112     138.419 135.285 194.470  1.00  0.00           C
ATOM    772  CG  PHE A 112     137.242 134.639 193.767  1.00  0.00           C
ATOM    773  CD1 PHE A 112     136.561 133.534 194.339  1.00  0.00           C
ATOM    774  CE1 PHE A 112     135.597 132.790 193.751  1.00  0.00           C
ATOM    775  CZ  PHE A 112     135.211 133.063 192.438  1.00  0.00           C
ATOM    776  CE2 PHE A 112     135.838 134.167 191.864  1.00  0.00           C
ATOM    777  CD2 PHE A 112     136.848 134.927 192.477  1.00  0.00           C
ATOM    778  C   PHE A 112     137.607 136.351 196.632  1.00  0.00           C
ATOM    779  O   PHE A 112     136.431 136.215 196.844  1.00  0.00           O
ATOM    780  N   PHE A 113     138.496 136.321 197.614  1.00  0.00           N
ATOM    781  CA  PHE A 113     138.199 135.691 198.943  1.00  0.00           C
ATOM    782  CB  PHE A 113     139.302 134.770 199.266  1.00  0.00           C
ATOM    783  CG  PHE A 113     139.808 133.900 198.143  1.00  0.00           C
ATOM    784  CD1 PHE A 113     138.917 132.845 197.699  1.00  0.00           C
ATOM    785  CE1 PHE A 113     139.303 131.955 196.681  1.00  0.00           C
ATOM    786  CZ  PHE A 113     140.474 132.181 196.020  1.00  0.00           C
ATOM    787  CE2 PHE A 113     141.338 133.241 196.313  1.00  0.00           C
ATOM    788  CD2 PHE A 113     141.036 134.095 197.429  1.00  0.00           C
ATOM    789  C   PHE A 113     137.947 136.781 199.994  1.00  0.00           C
ATOM    790  O   PHE A 113     137.474 136.436 201.061  1.00  0.00           O
ATOM    791  N   CYS A 114     138.165 138.111 199.683  1.00  0.00           N
ATOM    792  CA  CYS A 114     137.865 139.189 200.557  1.00  0.00           C
ATOM    793  CB  CYS A 114     139.123 139.436 201.506  1.00  0.00           C
ATOM    794  SG  CYS A 114     140.528 140.042 200.578  1.00  0.00           S
ATOM    795  C   CYS A 114     137.442 140.467 199.783  1.00  0.00           C
ATOM    796  O   CYS A 114     137.011 141.412 200.468  1.00  0.00           O
ATOM    797  N   SER A 115     137.390 140.534 198.487  1.00  0.00           N
ATOM    798  CA  SER A 115     137.009 141.710 197.691  1.00  0.00           C
ATOM    799  CB  SER A 115     135.452 141.989 197.581  1.00  0.00           C
ATOM    800  OG  SER A 115     134.766 140.775 197.572  1.00  0.00           O
ATOM    801  C   SER A 115     137.807 142.937 198.069  1.00  0.00           C
ATOM    802  O   SER A 115     137.220 144.025 197.836  1.00  0.00           O
ATOM    803  N   LYS A 116     139.028 142.822 198.579  1.00  0.00           N
ATOM    804  CA  LYS A 116     139.953 143.962 198.732  1.00  0.00           C
ATOM    805  CB  LYS A 116     140.798 143.734 200.052  1.00  0.00           C
ATOM    806  CG  LYS A 116     139.958 143.691 201.331  1.00  0.00           C
ATOM    807  CD  LYS A 116     139.120 144.926 201.632  1.00  0.00           C
ATOM    808  CE  LYS A 116     140.023 146.133 201.804  1.00  0.00           C
ATOM    809  NZ  LYS A 116     139.291 147.415 201.874  1.00  0.00           N
ATOM    810  C   LYS A 116     140.951 144.081 197.558  1.00  0.00           C
ATOM    811  O   LYS A 116     141.276 143.095 196.902  1.00  0.00           O
ATOM    812  N   LEU A 117     141.442 145.266 197.304  1.00  0.00           N
ATOM    813  CA  LEU A 117     142.493 145.444 196.265  1.00  0.00           C
ATOM    814  CB  LEU A 117     142.861 146.920 196.134  1.00  0.00           C
ATOM    815  CG  LEU A 117     141.825 147.881 195.425  1.00  0.00           C
ATOM    816  CD1 LEU A 117     142.134 149.314 195.961  1.00  0.00           C
ATOM    817  CD2 LEU A 117     141.893 147.923 193.878  1.00  0.00           C
ATOM    818  C   LEU A 117     143.706 144.503 196.500  1.00  0.00           C
ATOM    819  O   LEU A 117     144.289 144.477 197.590  1.00  0.00           O
ATOM    820  N   LEU A 118     144.143 143.804 195.446  1.00  0.00           N
ATOM    821  CA  LEU A 118     145.472 143.096 195.436  1.00  0.00           C
ATOM    822  CB  LEU A 118     145.542 141.967 194.370  1.00  0.00           C
ATOM    823  CG  LEU A 118     144.256 141.075 194.485  1.00  0.00           C
ATOM    824  CD1 LEU A 118     144.086 140.218 193.192  1.00  0.00           C
ATOM    825  CD2 LEU A 118     144.325 140.063 195.675  1.00  0.00           C
ATOM    826  C   LEU A 118     146.671 144.040 195.226  1.00  0.00           C
ATOM    827  O   LEU A 118     147.689 143.753 194.621  1.00  0.00           O
ATOM    828  N   VAL A 119     146.559 145.269 195.756  1.00  0.00           N
ATOM    829  CA  VAL A 119     147.547 146.367 195.760  1.00  0.00           C
ATOM    830  CB  VAL A 119     147.602 147.052 194.346  1.00  0.00           C
ATOM    831  CG1 VAL A 119     146.466 148.041 194.089  1.00  0.00           C
ATOM    832  CG2 VAL A 119     148.810 147.934 194.270  1.00  0.00           C
ATOM    833  C   VAL A 119     147.232 147.221 197.036  1.00  0.00           C
ATOM    834  O   VAL A 119     146.054 147.471 197.226  1.00  0.00           O
ATOM    835  N   ASP A 120     148.180 147.723 197.854  1.00  0.00           N
ATOM    836  CA  ASP A 120     147.964 148.702 198.821  1.00  0.00           C
ATOM    837  CB  ASP A 120     149.359 148.878 199.568  1.00  0.00           C
ATOM    838  CG  ASP A 120     149.412 150.163 200.477  1.00  0.00           C
ATOM    839  OD1 ASP A 120     148.364 150.745 200.853  1.00  0.00           O
ATOM    840  OD2 ASP A 120     150.539 150.626 200.807  1.00  0.00           O
ATOM    841  C   ASP A 120     147.603 150.026 198.149  1.00  0.00           C
ATOM    842  O   ASP A 120     148.410 150.608 197.429  1.00  0.00           O
ATOM    843  N   SER A 121     146.456 150.559 198.501  1.00  0.00           N
ATOM    844  CA  SER A 121     145.854 151.761 197.893  1.00  0.00           C
ATOM    845  CB  SER A 121     144.410 151.856 198.453  1.00  0.00           C
ATOM    846  OG  SER A 121     144.317 151.927 199.909  1.00  0.00           O
ATOM    847  C   SER A 121     146.647 153.046 198.072  1.00  0.00           C
ATOM    848  O   SER A 121     146.210 154.097 197.680  1.00  0.00           O
ATOM    849  N   ASN A 122     147.727 152.943 198.864  1.00  0.00           N
ATOM    850  CA  ASN A 122     148.707 154.020 199.004  1.00  0.00           C
ATOM    851  CB  ASN A 122     149.237 153.986 200.515  1.00  0.00           C
ATOM    852  CG  ASN A 122     148.267 154.134 201.652  1.00  0.00           C
ATOM    853  OD1 ASN A 122     148.045 155.242 202.141  1.00  0.00           O
ATOM    854  ND2 ASN A 122     147.727 153.067 202.124  1.00  0.00           N
ATOM    855  C   ASN A 122     149.876 153.989 198.028  1.00  0.00           C
ATOM    856  O   ASN A 122     150.765 154.822 198.042  1.00  0.00           O
ATOM    857  N   ASN A 123     150.029 152.911 197.244  1.00  0.00           N
ATOM    858  CA  ASN A 123     151.155 152.655 196.369  1.00  0.00           C
ATOM    859  CB  ASN A 123     150.851 151.325 195.608  1.00  0.00           C
ATOM    860  CG  ASN A 123     151.684 150.902 194.465  1.00  0.00           C
ATOM    861  OD1 ASN A 123     151.496 151.330 193.342  1.00  0.00           O
ATOM    862  ND2 ASN A 123     152.719 150.208 194.733  1.00  0.00           N
ATOM    863  C   ASN A 123     151.516 153.725 195.314  1.00  0.00           C
ATOM    864  O   ASN A 123     150.649 154.507 194.889  1.00  0.00           O
ATOM    865  N   PRO A 124     152.767 153.864 194.888  1.00  0.00           N
ATOM    866  CD  PRO A 124     153.960 153.018 195.186  1.00  0.00           C
ATOM    867  CG  PRO A 124     155.168 153.926 195.049  1.00  0.00           C
ATOM    868  CB  PRO A 124     154.795 154.910 193.947  1.00  0.00           C
ATOM    869  CA  PRO A 124     153.256 154.990 194.141  1.00  0.00           C
ATOM    870  C   PRO A 124     152.538 155.160 192.783  1.00  0.00           C
ATOM    871  O   PRO A 124     152.053 156.256 192.402  1.00  0.00           O
ATOM    872  N   LYS A 125     152.397 153.991 192.180  1.00  0.00           N
ATOM    873  CA  LYS A 125     151.825 153.855 190.862  1.00  0.00           C
ATOM    874  CB  LYS A 125     152.260 152.487 190.292  1.00  0.00           C
ATOM    875  CG  LYS A 125     153.765 152.555 189.932  1.00  0.00           C
ATOM    876  CD  LYS A 125     154.240 151.228 189.407  1.00  0.00           C
ATOM    877  CE  LYS A 125     155.813 151.157 189.161  1.00  0.00           C
ATOM    878  NZ  LYS A 125     156.409 152.216 188.406  1.00  0.00           N
ATOM    879  C   LYS A 125     150.313 153.922 190.967  1.00  0.00           C
ATOM    880  O   LYS A 125     149.695 154.560 190.133  1.00  0.00           O
ATOM    881  N   ILE A 126     149.616 153.491 192.064  1.00  0.00           N
ATOM    882  CA  ILE A 126     148.253 153.890 192.258  1.00  0.00           C
ATOM    883  CB  ILE A 126     147.649 153.083 193.453  1.00  0.00           C
ATOM    884  CG2 ILE A 126     146.205 153.411 193.787  1.00  0.00           C
ATOM    885  CG1 ILE A 126     147.832 151.576 193.220  1.00  0.00           C
ATOM    886  CD1 ILE A 126     147.087 150.914 192.058  1.00  0.00           C
ATOM    887  C   ILE A 126     148.115 155.414 192.401  1.00  0.00           C
ATOM    888  O   ILE A 126     147.190 156.000 191.791  1.00  0.00           O
ATOM    889  N   LYS A 127     148.992 156.208 193.037  1.00  0.00           N
ATOM    890  CA  LYS A 127     149.029 157.664 193.242  1.00  0.00           C
ATOM    891  CB  LYS A 127     150.054 158.143 194.268  1.00  0.00           C
ATOM    892  CG  LYS A 127     149.540 157.821 195.656  1.00  0.00           C
ATOM    893  CD  LYS A 127     148.388 158.670 196.129  1.00  0.00           C
ATOM    894  CE  LYS A 127     148.269 158.720 197.673  1.00  0.00           C
ATOM    895  NZ  LYS A 127     146.984 159.187 198.207  1.00  0.00           N
ATOM    896  C   LYS A 127     149.297 158.429 191.869  1.00  0.00           C
ATOM    897  O   LYS A 127     149.008 159.616 191.852  1.00  0.00           O
ATOM    898  N   ASP A 128     149.918 157.735 190.855  1.00  0.00           N
ATOM    899  CA  ASP A 128     150.147 158.219 189.501  1.00  0.00           C
ATOM    900  CB  ASP A 128     151.369 157.534 188.865  1.00  0.00           C
ATOM    901  CG  ASP A 128     152.082 158.348 187.821  1.00  0.00           C
ATOM    902  OD1 ASP A 128     152.836 157.758 187.035  1.00  0.00           O
ATOM    903  OD2 ASP A 128     151.760 159.519 187.600  1.00  0.00           O
ATOM    904  C   ASP A 128     148.877 157.974 188.684  1.00  0.00           C
ATOM    905  O   ASP A 128     148.400 158.809 187.945  1.00  0.00           O
ATOM    906  N   ILE A 129     148.148 156.815 188.894  1.00  0.00           N
ATOM    907  CA  ILE A 129     146.962 156.357 188.158  1.00  0.00           C
ATOM    908  CB  ILE A 129     146.808 154.794 188.292  1.00  0.00           C
ATOM    909  CG2 ILE A 129     145.452 154.398 187.709  1.00  0.00           C
ATOM    910  CG1 ILE A 129     147.964 154.107 187.642  1.00  0.00           C
ATOM    911  CD1 ILE A 129     148.132 152.688 188.214  1.00  0.00           C
ATOM    912  C   ILE A 129     145.762 157.226 188.643  1.00  0.00           C
ATOM    913  O   ILE A 129     145.026 157.656 187.728  1.00  0.00           O
ATOM    914  N   LEU A 130     145.629 157.568 189.921  1.00  0.00           N
ATOM    915  CA  LEU A 130     144.678 158.564 190.373  1.00  0.00           C
ATOM    916  CB  LEU A 130     144.692 158.615 191.904  1.00  0.00           C
ATOM    917  CG  LEU A 130     143.918 157.429 192.576  1.00  0.00           C
ATOM    918  CD1 LEU A 130     144.162 157.444 194.110  1.00  0.00           C
ATOM    919  CD2 LEU A 130     142.426 157.337 192.261  1.00  0.00           C
ATOM    920  C   LEU A 130     145.078 159.880 189.810  1.00  0.00           C
ATOM    921  O   LEU A 130     144.253 160.596 189.282  1.00  0.00           O
ATOM    922  N   ALA A 131     146.414 160.250 189.741  1.00  0.00           N
ATOM    923  CA  ALA A 131     146.845 161.581 189.207  1.00  0.00           C
ATOM    924  CB  ALA A 131     148.376 161.693 189.604  1.00  0.00           C
ATOM    925  C   ALA A 131     146.563 161.812 187.777  1.00  0.00           C
ATOM    926  O   ALA A 131     146.263 162.904 187.417  1.00  0.00           O
ATOM    927  N   LYS A 132     146.593 160.793 186.976  1.00  0.00           N
ATOM    928  CA  LYS A 132     146.303 160.750 185.557  1.00  0.00           C
ATOM    929  CB  LYS A 132     147.088 159.621 184.857  1.00  0.00           C
ATOM    930  CG  LYS A 132     148.651 159.895 184.934  1.00  0.00           C
ATOM    931  CD  LYS A 132     149.629 158.882 184.282  1.00  0.00           C
ATOM    932  CE  LYS A 132     151.030 159.501 184.106  1.00  0.00           C
ATOM    933  NZ  LYS A 132     152.075 158.464 184.263  1.00  0.00           N
ATOM    934  C   LYS A 132     144.843 160.508 185.344  1.00  0.00           C
ATOM    935  O   LYS A 132     144.429 160.679 184.216  1.00  0.00           O
ATOM    936  N   SER A 133     143.980 160.341 186.332  1.00  0.00           N
ATOM    937  CA  SER A 133     142.487 160.141 186.207  1.00  0.00           C
ATOM    938  CB  SER A 133     142.148 158.613 186.302  1.00  0.00           C
ATOM    939  OG  SER A 133     142.404 157.992 187.588  1.00  0.00           O
ATOM    940  C   SER A 133     141.634 160.945 187.173  1.00  0.00           C
ATOM    941  O   SER A 133     140.546 160.500 187.645  1.00  0.00           O
ATOM    942  N   LYS A 134     142.173 162.144 187.535  1.00  0.00           N
ATOM    943  CA  LYS A 134     141.494 163.261 188.245  1.00  0.00           C
ATOM    944  CB  LYS A 134     142.445 164.348 188.558  1.00  0.00           C
ATOM    945  CG  LYS A 134     143.635 164.013 189.398  1.00  0.00           C
ATOM    946  CD  LYS A 134     144.723 165.079 189.688  1.00  0.00           C
ATOM    947  CE  LYS A 134     144.130 166.223 190.482  1.00  0.00           C
ATOM    948  NZ  LYS A 134     145.164 167.096 191.074  1.00  0.00           N
ATOM    949  C   LYS A 134     140.306 163.685 187.466  1.00  0.00           C
ATOM    950  O   LYS A 134     140.237 163.640 186.252  1.00  0.00           O
ATOM    951  N   GLY A 135     139.247 164.049 188.236  1.00  0.00           N
ATOM    952  CA  GLY A 135     137.913 164.292 187.812  1.00  0.00           C
ATOM    953  C   GLY A 135     136.998 163.162 187.448  1.00  0.00           C
ATOM    954  O   GLY A 135     136.608 162.369 188.302  1.00  0.00           O
ATOM    955  N   GLN A 136     136.697 163.007 186.179  1.00  0.00           N
ATOM    956  CA  GLN A 136     135.996 161.864 185.589  1.00  0.00           C
ATOM    957  CB  GLN A 136     135.192 162.149 184.309  1.00  0.00           C
ATOM    958  CG  GLN A 136     136.008 162.561 183.123  1.00  0.00           C
ATOM    959  CD  GLN A 136     136.355 161.570 182.051  1.00  0.00           C
ATOM    960  OE1 GLN A 136     135.969 160.425 182.042  1.00  0.00           O
ATOM    961  NE2 GLN A 136     137.075 161.982 180.991  1.00  0.00           N
ATOM    962  C   GLN A 136     136.918 160.657 185.524  1.00  0.00           C
ATOM    963  O   GLN A 136     138.052 160.775 185.038  1.00  0.00           O
ATOM    964  N   PRO A 137     136.455 159.454 185.892  1.00  0.00           N
ATOM    965  CD  PRO A 137     135.147 159.086 186.450  1.00  0.00           C
ATOM    966  CG  PRO A 137     135.373 157.855 187.273  1.00  0.00           C
ATOM    967  CB  PRO A 137     136.495 157.199 186.472  1.00  0.00           C
ATOM    968  CA  PRO A 137     137.349 158.363 186.024  1.00  0.00           C
ATOM    969  C   PRO A 137     138.098 157.874 184.742  1.00  0.00           C
ATOM    970  O   PRO A 137     139.120 157.206 184.939  1.00  0.00           O
ATOM    971  N   LYS A 138     137.570 158.144 183.538  1.00  0.00           N
ATOM    972  CA  LYS A 138     138.273 157.958 182.267  1.00  0.00           C
ATOM    973  CB  LYS A 138     139.318 159.126 181.978  1.00  0.00           C
ATOM    974  CG  LYS A 138     139.984 158.913 180.606  1.00  0.00           C
ATOM    975  CD  LYS A 138     140.946 160.075 180.315  1.00  0.00           C
ATOM    976  CE  LYS A 138     141.677 159.790 179.030  1.00  0.00           C
ATOM    977  NZ  LYS A 138     140.827 159.454 177.934  1.00  0.00           N
ATOM    978  C   LYS A 138     138.777 156.451 182.150  1.00  0.00           C
ATOM    979  O   LYS A 138     137.947 155.573 181.894  1.00  0.00           O
ATOM    980  N   LYS A 139     140.096 156.146 182.383  1.00  0.00           N
ATOM    981  CA  LYS A 139     140.724 154.811 182.329  1.00  0.00           C
ATOM    982  CB  LYS A 139     141.813 154.891 181.189  1.00  0.00           C
ATOM    983  CG  LYS A 139     141.919 153.471 180.515  1.00  0.00           C
ATOM    984  CD  LYS A 139     142.911 153.547 179.407  1.00  0.00           C
ATOM    985  CE  LYS A 139     142.774 152.212 178.726  1.00  0.00           C
ATOM    986  NZ  LYS A 139     143.880 152.027 177.632  1.00  0.00           N
ATOM    987  C   LYS A 139     141.217 154.190 183.596  1.00  0.00           C
ATOM    988  O   LYS A 139     141.882 153.176 183.492  1.00  0.00           O
ATOM    989  N   ARG A 140     140.881 154.756 184.798  1.00  0.00           N
ATOM    990  CA  ARG A 140     141.368 154.331 186.100  1.00  0.00           C
ATOM    991  CB  ARG A 140     140.587 155.129 187.121  1.00  0.00           C
ATOM    992  CG  ARG A 140     141.225 155.115 188.494  1.00  0.00           C
ATOM    993  CD  ARG A 140     140.275 155.693 189.566  1.00  0.00           C
ATOM    994  NE  ARG A 140     140.025 157.136 189.255  1.00  0.00           N
ATOM    995  CZ  ARG A 140     139.050 157.848 189.732  1.00  0.00           C
ATOM    996  NH1 ARG A 140     138.142 157.433 190.573  1.00  0.00           N
ATOM    997  NH2 ARG A 140     138.829 159.068 189.361  1.00  0.00           N
ATOM    998  C   ARG A 140     141.356 152.797 186.316  1.00  0.00           C
ATOM    999  O   ARG A 140     142.393 152.206 186.687  1.00  0.00           O
ATOM   1000  N   LEU A 141     140.259 152.110 186.014  1.00  0.00           N
ATOM   1001  CA  LEU A 141     140.037 150.708 186.246  1.00  0.00           C
ATOM   1002  CB  LEU A 141     138.604 150.346 185.930  1.00  0.00           C
ATOM   1003  CG  LEU A 141     138.253 148.752 185.986  1.00  0.00           C
ATOM   1004  CD1 LEU A 141     138.322 148.278 187.465  1.00  0.00           C
ATOM   1005  CD2 LEU A 141     136.825 148.519 185.473  1.00  0.00           C
ATOM   1006  C   LEU A 141     140.948 149.832 185.334  1.00  0.00           C
ATOM   1007  O   LEU A 141     141.470 148.828 185.748  1.00  0.00           O
ATOM   1008  N   THR A 142     141.057 150.085 184.023  1.00  0.00           N
ATOM   1009  CA  THR A 142     142.021 149.328 183.100  1.00  0.00           C
ATOM   1010  CB  THR A 142     141.794 149.574 181.610  1.00  0.00           C
ATOM   1011  CG2 THR A 142     142.455 148.594 180.655  1.00  0.00           C
ATOM   1012  OG1 THR A 142     140.413 149.556 181.338  1.00  0.00           O
ATOM   1013  C   THR A 142     143.499 149.508 183.542  1.00  0.00           C
ATOM   1014  O   THR A 142     144.288 148.548 183.482  1.00  0.00           O
ATOM   1015  N   HIS A 143     143.840 150.749 183.969  1.00  0.00           N
ATOM   1016  CA  HIS A 143     145.136 150.982 184.642  1.00  0.00           C
ATOM   1017  CB  HIS A 143     145.520 152.443 184.877  1.00  0.00           C
ATOM   1018  CG  HIS A 143     145.619 153.221 183.627  1.00  0.00           C
ATOM   1019  ND1 HIS A 143     145.106 154.515 183.517  1.00  0.00           N
ATOM   1020  CE1 HIS A 143     145.355 154.909 182.254  1.00  0.00           C
ATOM   1021  NE2 HIS A 143     146.009 153.949 181.619  1.00  0.00           N
ATOM   1022  CD2 HIS A 143     146.319 152.920 182.482  1.00  0.00           C
ATOM   1023  C   HIS A 143     145.352 150.170 186.005  1.00  0.00           C
ATOM   1024  O   HIS A 143     146.402 149.530 186.167  1.00  0.00           O
ATOM   1025  N   VAL A 144     144.335 150.033 186.852  1.00  0.00           N
ATOM   1026  CA  VAL A 144     144.379 149.100 188.061  1.00  0.00           C
ATOM   1027  CB  VAL A 144     143.371 149.567 189.125  1.00  0.00           C
ATOM   1028  CG1 VAL A 144     143.408 148.728 190.404  1.00  0.00           C
ATOM   1029  CG2 VAL A 144     143.787 150.931 189.505  1.00  0.00           C
ATOM   1030  C   VAL A 144     144.319 147.585 187.684  1.00  0.00           C
ATOM   1031  O   VAL A 144     144.976 146.757 188.308  1.00  0.00           O
ATOM   1032  N   TYR A 145     143.549 147.276 186.665  1.00  0.00           N
ATOM   1033  CA  TYR A 145     143.545 145.904 186.060  1.00  0.00           C
ATOM   1034  CB  TYR A 145     142.389 145.885 185.025  1.00  0.00           C
ATOM   1035  CG  TYR A 145     142.600 144.900 183.884  1.00  0.00           C
ATOM   1036  CD1 TYR A 145     143.179 145.295 182.666  1.00  0.00           C
ATOM   1037  CE1 TYR A 145     143.292 144.452 181.560  1.00  0.00           C
ATOM   1038  CZ  TYR A 145     142.632 143.189 181.532  1.00  0.00           C
ATOM   1039  OH  TYR A 145     142.826 142.215 180.600  1.00  0.00           O
ATOM   1040  CE2 TYR A 145     141.939 142.816 182.706  1.00  0.00           C
ATOM   1041  CD2 TYR A 145     142.004 143.624 183.797  1.00  0.00           C
ATOM   1042  C   TYR A 145     144.959 145.499 185.531  1.00  0.00           C
ATOM   1043  O   TYR A 145     145.352 144.326 185.631  1.00  0.00           O
ATOM   1044  N   ASP A 146     145.828 146.404 185.062  1.00  0.00           N
ATOM   1045  CA  ASP A 146     147.314 146.132 184.774  1.00  0.00           C
ATOM   1046  CB  ASP A 146     147.911 147.335 184.003  1.00  0.00           C
ATOM   1047  CG  ASP A 146     149.249 147.193 183.277  1.00  0.00           C
ATOM   1048  OD1 ASP A 146     149.693 146.002 183.043  1.00  0.00           O
ATOM   1049  OD2 ASP A 146     149.947 148.172 183.022  1.00  0.00           O
ATOM   1050  C   ASP A 146     148.173 145.849 186.033  1.00  0.00           C
ATOM   1051  O   ASP A 146     148.920 144.936 186.060  1.00  0.00           O
ATOM   1052  N   LEU A 147     147.945 146.605 187.099  1.00  0.00           N
ATOM   1053  CA  LEU A 147     148.991 146.574 188.160  1.00  0.00           C
ATOM   1054  CB  LEU A 147     149.061 147.955 188.726  1.00  0.00           C
ATOM   1055  CG  LEU A 147     149.888 148.095 189.994  1.00  0.00           C
ATOM   1056  CD1 LEU A 147     151.298 147.673 189.746  1.00  0.00           C
ATOM   1057  CD2 LEU A 147     149.921 149.581 190.335  1.00  0.00           C
ATOM   1058  C   LEU A 147     148.667 145.445 189.207  1.00  0.00           C
ATOM   1059  O   LEU A 147     149.640 144.889 189.804  1.00  0.00           O
ATOM   1060  N   CYS A 148     147.364 145.076 189.306  1.00  0.00           N
ATOM   1061  CA  CYS A 148     146.963 143.949 190.111  1.00  0.00           C
ATOM   1062  CB  CYS A 148     145.448 144.087 190.553  1.00  0.00           C
ATOM   1063  SG  CYS A 148     145.308 145.564 191.726  1.00  0.00           S
ATOM   1064  C   CYS A 148     147.223 142.534 189.402  1.00  0.00           C
ATOM   1065  O   CYS A 148     147.151 141.508 190.054  1.00  0.00           O
ATOM   1066  N   LYS A 149     147.651 142.455 188.175  1.00  0.00           N
ATOM   1067  CA  LYS A 149     147.900 141.224 187.411  1.00  0.00           C
ATOM   1068  CB  LYS A 149     148.072 141.418 185.925  1.00  0.00           C
ATOM   1069  CG  LYS A 149     148.430 140.202 185.066  1.00  0.00           C
ATOM   1070  CD  LYS A 149     148.786 140.513 183.612  1.00  0.00           C
ATOM   1071  CE  LYS A 149     150.140 141.229 183.520  1.00  0.00           C
ATOM   1072  NZ  LYS A 149     150.556 141.400 182.128  1.00  0.00           N
ATOM   1073  C   LYS A 149     149.055 140.393 188.079  1.00  0.00           C
ATOM   1074  O   LYS A 149     150.022 140.974 188.586  1.00  0.00           O
ATOM   1075  N   GLY A 150     148.870 139.096 188.143  1.00  0.00           N
ATOM   1076  CA  GLY A 150     149.650 138.104 188.876  1.00  0.00           C
ATOM   1077  C   GLY A 150     149.818 138.199 190.390  1.00  0.00           C
ATOM   1078  O   GLY A 150     150.529 137.423 190.999  1.00  0.00           O
ATOM   1079  N   LYS A 151     149.282 139.228 191.118  1.00  0.00           N
ATOM   1080  CA  LYS A 151     149.337 139.450 192.524  1.00  0.00           C
ATOM   1081  CB  LYS A 151     148.913 140.906 192.884  1.00  0.00           C
ATOM   1082  CG  LYS A 151     149.597 142.086 192.226  1.00  0.00           C
ATOM   1083  CD  LYS A 151     151.065 142.299 192.481  1.00  0.00           C
ATOM   1084  CE  LYS A 151     151.530 143.639 191.962  1.00  0.00           C
ATOM   1085  NZ  LYS A 151     152.930 143.965 192.415  1.00  0.00           N
ATOM   1086  C   LYS A 151     148.442 138.438 193.261  1.00  0.00           C
ATOM   1087  O   LYS A 151     147.586 137.791 192.713  1.00  0.00           O
ATOM   1088  N   ASN A 152     148.670 138.261 194.575  1.00  0.00           N
ATOM   1089  CA  ASN A 152     147.848 137.317 195.402  1.00  0.00           C
ATOM   1090  CB  ASN A 152     148.387 135.897 195.410  1.00  0.00           C
ATOM   1091  CG  ASN A 152     148.519 135.238 194.016  1.00  0.00           C
ATOM   1092  OD1 ASN A 152     147.661 134.729 193.325  1.00  0.00           O
ATOM   1093  ND2 ASN A 152     149.762 135.141 193.633  1.00  0.00           N
ATOM   1094  C   ASN A 152     147.391 137.861 196.738  1.00  0.00           C
ATOM   1095  O   ASN A 152     146.326 137.370 197.196  1.00  0.00           O
ATOM   1096  N   ILE A 153     148.170 138.795 197.263  1.00  0.00           N
ATOM   1097  CA  ILE A 153     147.928 139.316 198.552  1.00  0.00           C
ATOM   1098  CB  ILE A 153     149.257 139.478 199.333  1.00  0.00           C
ATOM   1099  CG2 ILE A 153     149.088 139.949 200.813  1.00  0.00           C
ATOM   1100  CG1 ILE A 153     150.111 138.223 199.266  1.00  0.00           C
ATOM   1101  CD1 ILE A 153     149.441 136.894 199.770  1.00  0.00           C
ATOM   1102  C   ILE A 153     147.085 140.616 198.581  1.00  0.00           C
ATOM   1103  O   ILE A 153     147.459 141.622 197.979  1.00  0.00           O
ATOM   1104  N   CYS A 154     146.067 140.570 199.384  1.00  0.00           N
ATOM   1105  CA  CYS A 154     145.089 141.579 199.715  1.00  0.00           C
ATOM   1106  CB  CYS A 154     143.884 141.003 200.497  1.00  0.00           C
ATOM   1107  SG  CYS A 154     143.487 139.320 199.896  1.00  0.00           S
ATOM   1108  C   CYS A 154     145.692 142.765 200.471  1.00  0.00           C
ATOM   1109  O   CYS A 154     145.134 143.047 201.557  1.00  0.00           O
ATOM   1110  N   GLU A 155     146.693 143.495 199.931  1.00  0.00           N
ATOM   1111  CA  GLU A 155     147.387 144.639 200.602  1.00  0.00           C
ATOM   1112  CB  GLU A 155     148.767 145.023 199.869  1.00  0.00           C
ATOM   1113  CG  GLU A 155     149.650 143.796 199.624  1.00  0.00           C
ATOM   1114  CD  GLU A 155     150.472 143.606 200.941  1.00  0.00           C
ATOM   1115  OE1 GLU A 155     151.612 144.061 201.122  1.00  0.00           O
ATOM   1116  OE2 GLU A 155     149.953 142.881 201.866  1.00  0.00           O
ATOM   1117  C   GLU A 155     146.522 145.911 200.706  1.00  0.00           C
ATOM   1118  O   GLU A 155     146.784 146.617 201.656  1.00  0.00           O
ATOM   1119  N   GLY A 156     145.432 146.089 199.843  1.00  0.00           N
ATOM   1120  CA  GLY A 156     144.528 147.148 200.126  1.00  0.00           C
ATOM   1121  C   GLY A 156     143.768 147.076 201.453  1.00  0.00           C
ATOM   1122  O   GLY A 156     143.161 146.015 201.746  1.00  0.00           O
ATOM   1123  N   GLY A 157     143.797 148.134 202.349  1.00  0.00           N
ATOM   1124  CA  GLY A 157     143.101 148.100 203.616  1.00  0.00           C
ATOM   1125  C   GLY A 157     141.685 148.605 203.589  1.00  0.00           C
ATOM   1126  O   GLY A 157     141.286 149.294 202.690  1.00  0.00           O
ATOM   1127  N   GLU A 158     141.029 148.356 204.686  1.00  0.00           N
ATOM   1128  CA  GLU A 158     139.733 148.927 205.102  1.00  0.00           C
ATOM   1129  CB  GLU A 158     138.824 147.713 205.439  1.00  0.00           C
ATOM   1130  CG  GLU A 158     137.349 148.052 205.532  1.00  0.00           C
ATOM   1131  CD  GLU A 158     136.760 148.392 204.148  1.00  0.00           C
ATOM   1132  OE1 GLU A 158     136.951 147.682 203.162  1.00  0.00           O
ATOM   1133  OE2 GLU A 158     136.052 149.434 203.927  1.00  0.00           O
ATOM   1134  C   GLU A 158     139.781 149.961 206.292  1.00  0.00           C
ATOM   1135  O   GLU A 158     140.274 149.722 207.341  1.00  0.00           O
ATOM   1136  N   GLU A 159     139.410 151.205 206.039  1.00  0.00           N
ATOM   1137  CA  GLU A 159     138.926 152.103 207.124  1.00  0.00           C
ATOM   1138  CB  GLU A 159     138.987 153.574 206.719  1.00  0.00           C
ATOM   1139  CG  GLU A 159     137.803 154.107 205.906  1.00  0.00           C
ATOM   1140  CD  GLU A 159     137.233 153.117 204.899  1.00  0.00           C
ATOM   1141  OE1 GLU A 159     137.971 152.531 204.058  1.00  0.00           O
ATOM   1142  OE2 GLU A 159     135.976 152.922 204.944  1.00  0.00           O
ATOM   1143  C   GLU A 159     137.630 151.747 207.770  1.00  0.00           C
ATOM   1144  O   GLU A 159     136.783 151.073 207.162  1.00  0.00           O
ATOM   1145  N   MET A 160     137.333 152.252 208.974  1.00  0.00           N
ATOM   1146  CA  MET A 160     136.019 151.958 209.584  1.00  0.00           C
ATOM   1147  CB  MET A 160     136.190 151.866 211.139  1.00  0.00           C
ATOM   1148  CG  MET A 160     134.974 151.469 211.949  1.00  0.00           C
ATOM   1149  SD  MET A 160     135.286 150.436 213.325  1.00  0.00           S
ATOM   1150  CE  MET A 160     135.586 148.925 212.362  1.00  0.00           C
ATOM   1151  C   MET A 160     134.855 152.891 209.240  1.00  0.00           C
ATOM   1152  O   MET A 160     135.112 154.039 208.945  1.00  0.00           O
ATOM   1153  N   ASP A 161     133.589 152.495 209.253  1.00  0.00           N
ATOM   1154  CA  ASP A 161     132.402 153.348 209.027  1.00  0.00           C
ATOM   1155  CB  ASP A 161     131.752 153.087 207.628  1.00  0.00           C
ATOM   1156  CG  ASP A 161     132.842 153.195 206.614  1.00  0.00           C
ATOM   1157  OD1 ASP A 161     133.076 152.125 205.986  1.00  0.00           O
ATOM   1158  OD2 ASP A 161     133.317 154.264 206.324  1.00  0.00           O
ATOM   1159  C   ASP A 161     131.344 153.187 210.152  1.00  0.00           C
ATOM   1160  O   ASP A 161     130.473 154.011 210.424  1.00  0.00           O
ATOM   1161  N   ASN A 162     131.376 152.187 210.966  1.00  0.00           N
ATOM   1162  CA  ASN A 162     130.604 152.045 212.141  1.00  0.00           C
ATOM   1163  CB  ASN A 162     130.648 150.576 212.555  1.00  0.00           C
ATOM   1164  CG  ASN A 162     129.699 150.275 213.738  1.00  0.00           C
ATOM   1165  OD1 ASN A 162     129.496 151.025 214.665  1.00  0.00           O
ATOM   1166  ND2 ASN A 162     128.923 149.221 213.665  1.00  0.00           N
ATOM   1167  C   ASN A 162     131.155 153.032 213.223  1.00  0.00           C
ATOM   1168  O   ASN A 162     132.167 152.784 213.881  1.00  0.00           O
ATOM   1169  N   LYS A 163     130.362 154.083 213.491  1.00  0.00           N
ATOM   1170  CA  LYS A 163     130.745 155.165 214.406  1.00  0.00           C
ATOM   1171  CB  LYS A 163     129.770 156.364 214.360  1.00  0.00           C
ATOM   1172  CG  LYS A 163     130.093 157.143 213.102  1.00  0.00           C
ATOM   1173  CD  LYS A 163     129.442 158.565 213.003  1.00  0.00           C
ATOM   1174  CE  LYS A 163     130.013 159.419 211.785  1.00  0.00           C
ATOM   1175  NZ  LYS A 163     129.395 159.009 210.477  1.00  0.00           N
ATOM   1176  C   LYS A 163     130.802 154.687 215.886  1.00  0.00           C
ATOM   1177  O   LYS A 163     131.524 155.289 216.632  1.00  0.00           O
ATOM   1178  N   PHE A 164     130.142 153.557 216.209  1.00  0.00           N
ATOM   1179  CA  PHE A 164     130.311 152.983 217.558  1.00  0.00           C
ATOM   1180  CB  PHE A 164     129.005 152.223 217.853  1.00  0.00           C
ATOM   1181  CG  PHE A 164     129.028 151.536 219.241  1.00  0.00           C
ATOM   1182  CD1 PHE A 164     129.103 150.212 219.330  1.00  0.00           C
ATOM   1183  CE1 PHE A 164     129.202 149.615 220.638  1.00  0.00           C
ATOM   1184  CZ  PHE A 164     129.128 150.390 221.808  1.00  0.00           C
ATOM   1185  CE2 PHE A 164     128.900 151.750 221.660  1.00  0.00           C
ATOM   1186  CD2 PHE A 164     128.952 152.340 220.396  1.00  0.00           C
ATOM   1187  C   PHE A 164     131.576 152.103 217.650  1.00  0.00           C
ATOM   1188  O   PHE A 164     132.204 152.066 218.681  1.00  0.00           O
ATOM   1189  N   GLY A 165     131.954 151.549 216.488  1.00  0.00           N
ATOM   1190  CA  GLY A 165     133.007 150.625 216.415  1.00  0.00           C
ATOM   1191  C   GLY A 165     134.400 151.208 216.612  1.00  0.00           C
ATOM   1192  O   GLY A 165     135.334 150.471 216.955  1.00  0.00           O
ATOM   1193  N   VAL A 166     134.507 152.552 216.594  1.00  0.00           N
ATOM   1194  CA  VAL A 166     135.789 153.297 216.971  1.00  0.00           C
ATOM   1195  CB  VAL A 166     136.007 154.376 215.840  1.00  0.00           C
ATOM   1196  CG1 VAL A 166     136.445 153.867 214.432  1.00  0.00           C
ATOM   1197  CG2 VAL A 166     134.768 155.265 215.667  1.00  0.00           C
ATOM   1198  C   VAL A 166     135.704 153.922 218.375  1.00  0.00           C
ATOM   1199  O   VAL A 166     136.760 154.381 218.789  1.00  0.00           O
ATOM   1200  N   GLU A 167     134.628 153.782 219.108  1.00  0.00           N
ATOM   1201  CA  GLU A 167     134.382 154.683 220.296  1.00  0.00           C
ATOM   1202  CB  GLU A 167     132.918 154.393 220.625  1.00  0.00           C
ATOM   1203  CG  GLU A 167     132.222 155.348 221.586  1.00  0.00           C
ATOM   1204  CD  GLU A 167     131.975 156.764 221.007  1.00  0.00           C
ATOM   1205  OE1 GLU A 167     130.809 157.069 220.728  1.00  0.00           O
ATOM   1206  OE2 GLU A 167     133.029 157.469 220.674  1.00  0.00           O
ATOM   1207  C   GLU A 167     135.313 154.294 221.462  1.00  0.00           C
ATOM   1208  O   GLU A 167     135.622 155.133 222.282  1.00  0.00           O
ATOM   1209  N   GLN A 168     135.769 153.018 221.581  1.00  0.00           N
ATOM   1210  CA  GLN A 168     136.402 152.456 222.775  1.00  0.00           C
ATOM   1211  CB  GLN A 168     136.301 150.906 222.745  1.00  0.00           C
ATOM   1212  CG  GLN A 168     136.740 150.284 224.015  1.00  0.00           C
ATOM   1213  CD  GLN A 168     135.888 150.693 225.132  1.00  0.00           C
ATOM   1214  OE1 GLN A 168     134.668 150.539 225.103  1.00  0.00           O
ATOM   1215  NE2 GLN A 168     136.408 151.323 226.163  1.00  0.00           N
ATOM   1216  C   GLN A 168     137.828 152.978 222.945  1.00  0.00           C
ATOM   1217  O   GLN A 168     138.627 152.752 222.088  1.00  0.00           O
ATOM   1218  N   PRO A 169     138.160 153.700 224.057  1.00  0.00           N
ATOM   1219  CD  PRO A 169     137.369 154.194 225.197  1.00  0.00           C
ATOM   1220  CG  PRO A 169     138.001 155.527 225.562  1.00  0.00           C
ATOM   1221  CB  PRO A 169     139.478 155.151 225.314  1.00  0.00           C
ATOM   1222  CA  PRO A 169     139.500 154.394 224.055  1.00  0.00           C
ATOM   1223  C   PRO A 169     140.792 153.513 223.951  1.00  0.00           C
ATOM   1224  O   PRO A 169     141.801 153.917 223.334  1.00  0.00           O
ATOM   1225  N   GLU A 170     140.648 152.260 224.369  1.00  0.00           N
ATOM   1226  CA  GLU A 170     141.585 151.173 224.101  1.00  0.00           C
ATOM   1227  CB  GLU A 170     141.198 149.948 224.946  1.00  0.00           C
ATOM   1228  CG  GLU A 170     141.313 150.116 226.474  1.00  0.00           C
ATOM   1229  CD  GLU A 170     140.084 150.880 227.178  1.00  0.00           C
ATOM   1230  OE1 GLU A 170     138.965 150.815 226.606  1.00  0.00           O
ATOM   1231  OE2 GLU A 170     140.229 151.530 228.259  1.00  0.00           O
ATOM   1232  C   GLU A 170     141.786 150.664 222.691  1.00  0.00           C
ATOM   1233  O   GLU A 170     142.882 150.064 222.530  1.00  0.00           O
ATOM   1234  N   GLY A 171     140.963 151.072 221.715  1.00  0.00           N
ATOM   1235  CA  GLY A 171     140.850 150.469 220.376  1.00  0.00           C
ATOM   1236  C   GLY A 171     141.844 151.042 219.352  1.00  0.00           C
ATOM   1237  O   GLY A 171     142.260 152.230 219.410  1.00  0.00           O
ATOM   1238  N   ASP A 172     142.257 150.201 218.393  1.00  0.00           N
ATOM   1239  CA  ASP A 172     143.177 150.550 217.388  1.00  0.00           C
ATOM   1240  CB  ASP A 172     144.127 149.298 217.125  1.00  0.00           C
ATOM   1241  CG  ASP A 172     144.556 148.639 218.410  1.00  0.00           C
ATOM   1242  OD1 ASP A 172     145.477 149.031 219.065  1.00  0.00           O
ATOM   1243  OD2 ASP A 172     144.015 147.617 218.750  1.00  0.00           O
ATOM   1244  C   ASP A 172     142.375 150.948 216.098  1.00  0.00           C
ATOM   1245  O   ASP A 172     143.019 150.823 215.073  1.00  0.00           O
ATOM   1246  N   GLU A 173     141.096 151.309 216.100  1.00  0.00           N
ATOM   1247  CA  GLU A 173     140.353 151.607 214.888  1.00  0.00           C
ATOM   1248  CB  GLU A 173     138.900 151.078 215.033  1.00  0.00           C
ATOM   1249  CG  GLU A 173     138.782 149.594 215.584  1.00  0.00           C
ATOM   1250  CD  GLU A 173     139.823 148.724 214.923  1.00  0.00           C
ATOM   1251  OE1 GLU A 173     140.478 147.932 215.648  1.00  0.00           O
ATOM   1252  OE2 GLU A 173     140.016 148.693 213.680  1.00  0.00           O
ATOM   1253  C   GLU A 173     140.399 153.121 214.573  1.00  0.00           C
ATOM   1254  O   GLU A 173     140.537 153.998 215.401  1.00  0.00           O
ATOM   1255  N   ASP A 174     140.040 153.517 213.349  1.00  0.00           N
ATOM   1256  CA  ASP A 174     139.914 154.901 212.885  1.00  0.00           C
ATOM   1257  CB  ASP A 174     141.310 155.521 212.556  1.00  0.00           C
ATOM   1258  CG  ASP A 174     141.115 156.924 212.108  1.00  0.00           C
ATOM   1259  OD1 ASP A 174     140.867 157.656 213.094  1.00  0.00           O
ATOM   1260  OD2 ASP A 174     141.140 157.301 210.942  1.00  0.00           O
ATOM   1261  C   ASP A 174     138.989 154.903 211.630  1.00  0.00           C
ATOM   1262  O   ASP A 174     138.962 153.902 210.910  1.00  0.00           O
ATOM   1263  N   LEU A 175     138.126 155.925 211.341  1.00  0.00           N
ATOM   1264  CA  LEU A 175     137.221 155.964 210.147  1.00  0.00           C
ATOM   1265  CB  LEU A 175     136.158 156.971 210.497  1.00  0.00           C
ATOM   1266  CG  LEU A 175     135.292 156.823 211.728  1.00  0.00           C
ATOM   1267  CD1 LEU A 175     134.476 158.120 211.936  1.00  0.00           C
ATOM   1268  CD2 LEU A 175     134.365 155.632 211.608  1.00  0.00           C
ATOM   1269  C   LEU A 175     137.866 156.388 208.851  1.00  0.00           C
ATOM   1270  O   LEU A 175     137.151 156.533 207.896  1.00  0.00           O
ATOM   1271  N   THR A 176     139.146 156.703 208.824  1.00  0.00           N
ATOM   1272  CA  THR A 176     139.762 157.512 207.754  1.00  0.00           C
ATOM   1273  CB  THR A 176     140.071 158.901 208.186  1.00  0.00           C
ATOM   1274  CG2 THR A 176     138.961 159.702 208.772  1.00  0.00           C
ATOM   1275  OG1 THR A 176     141.140 158.999 209.068  1.00  0.00           O
ATOM   1276  C   THR A 176     140.949 156.755 207.169  1.00  0.00           C
ATOM   1277  O   THR A 176     140.967 156.514 205.955  1.00  0.00           O
ATOM   1278  N   LYS A 177     141.864 156.290 208.121  1.00  0.00           N
ATOM   1279  CA  LYS A 177     142.978 155.489 207.769  1.00  0.00           C
ATOM   1280  CB  LYS A 177     144.114 155.732 208.751  1.00  0.00           C
ATOM   1281  CG  LYS A 177     145.386 155.087 208.243  1.00  0.00           C
ATOM   1282  CD  LYS A 177     146.566 155.736 208.965  1.00  0.00           C
ATOM   1283  CE  LYS A 177     147.996 155.456 208.602  1.00  0.00           C
ATOM   1284  NZ  LYS A 177     148.328 155.540 207.159  1.00  0.00           N
ATOM   1285  C   LYS A 177     142.537 154.074 207.619  1.00  0.00           C
ATOM   1286  O   LYS A 177     141.766 153.554 208.423  1.00  0.00           O
ATOM   1287  N   GLU A 178     143.021 153.420 206.646  1.00  0.00           N
ATOM   1288  CA  GLU A 178     142.735 151.946 206.422  1.00  0.00           C
ATOM   1289  CB  GLU A 178     142.523 151.792 204.927  1.00  0.00           C
ATOM   1290  CG  GLU A 178     143.789 151.740 204.046  1.00  0.00           C
ATOM   1291  CD  GLU A 178     144.843 152.882 204.134  1.00  0.00           C
ATOM   1292  OE1 GLU A 178     146.024 152.549 204.301  1.00  0.00           O
ATOM   1293  OE2 GLU A 178     144.529 154.099 203.939  1.00  0.00           O
ATOM   1294  C   GLU A 178     143.733 151.004 207.120  1.00  0.00           C
ATOM   1295  O   GLU A 178     144.861 151.418 207.379  1.00  0.00           O
ATOM   1296  N   LYS A 179     143.360 149.735 207.239  1.00  0.00           N
ATOM   1297  CA  LYS A 179     144.104 148.643 207.799  1.00  0.00           C
ATOM   1298  CB  LYS A 179     143.980 148.546 209.362  1.00  0.00           C
ATOM   1299  CG  LYS A 179     142.588 148.141 209.780  1.00  0.00           C
ATOM   1300  CD  LYS A 179     142.544 147.899 211.266  1.00  0.00           C
ATOM   1301  CE  LYS A 179     143.095 148.972 212.163  1.00  0.00           C
ATOM   1302  NZ  LYS A 179     142.802 148.595 213.573  1.00  0.00           N
ATOM   1303  C   LYS A 179     143.807 147.279 207.082  1.00  0.00           C
ATOM   1304  O   LYS A 179     142.686 147.026 206.643  1.00  0.00           O
ATOM   1305  N   GLY A 180     144.881 146.454 206.859  1.00  0.00           N
ATOM   1306  CA  GLY A 180     144.850 145.185 206.126  1.00  0.00           C
ATOM   1307  C   GLY A 180     144.102 144.115 206.992  1.00  0.00           C
ATOM   1308  O   GLY A 180     143.552 144.538 208.032  1.00  0.00           O
ATOM   1309  N   HIS A 181     144.092 142.810 206.628  1.00  0.00           N
ATOM   1310  CA  HIS A 181     143.527 141.718 207.438  1.00  0.00           C
ATOM   1311  CB  HIS A 181     142.167 141.388 206.877  1.00  0.00           C
ATOM   1312  CG  HIS A 181     142.063 140.775 205.483  1.00  0.00           C
ATOM   1313  ND1 HIS A 181     142.948 139.783 204.964  1.00  0.00           N
ATOM   1314  CE1 HIS A 181     142.698 139.647 203.626  1.00  0.00           C
ATOM   1315  NE2 HIS A 181     141.708 140.582 203.330  1.00  0.00           N
ATOM   1316  CD2 HIS A 181     141.308 141.168 204.472  1.00  0.00           C
ATOM   1317  C   HIS A 181     144.480 140.517 207.433  1.00  0.00           C
ATOM   1318  O   HIS A 181     144.209 139.522 208.111  1.00  0.00           O
ATOM   1319  N   GLY A 182     145.607 140.647 206.676  1.00  0.00           N
ATOM   1320  CA  GLY A 182     146.740 139.717 206.644  1.00  0.00           C
ATOM   1321  C   GLY A 182     146.823 138.794 205.460  1.00  0.00           C
ATOM   1322  O   GLY A 182     147.708 137.923 205.440  1.00  0.00           O
ATOM   1323  N   GLY A 183     145.955 138.887 204.389  1.00  0.00           N
ATOM   1324  CA  GLY A 183     145.790 137.911 203.278  1.00  0.00           C
ATOM   1325  C   GLY A 183     144.902 136.714 203.477  1.00  0.00           C
ATOM   1326  O   GLY A 183     144.576 136.454 204.606  1.00  0.00           O
ATOM   1327  N   CYS A 184     144.470 135.971 202.428  1.00  0.00           N
ATOM   1328  CA  CYS A 184     143.354 134.978 202.297  1.00  0.00           C
ATOM   1329  CB  CYS A 184     142.496 135.414 201.056  1.00  0.00           C
ATOM   1330  SG  CYS A 184     141.812 137.097 201.318  1.00  0.00           S
ATOM   1331  C   CYS A 184     143.919 133.579 202.116  1.00  0.00           C
ATOM   1332  O   CYS A 184     143.132 132.600 201.939  1.00  0.00           O
ATOM   1333  N   GLY A 185     145.238 133.417 202.242  1.00  0.00           N
ATOM   1334  CA  GLY A 185     146.069 132.172 202.282  1.00  0.00           C
ATOM   1335  C   GLY A 185     145.893 131.213 201.096  1.00  0.00           C
ATOM   1336  O   GLY A 185     145.985 130.016 201.269  1.00  0.00           O
ATOM   1337  N   ARG A 186     145.539 131.804 199.925  1.00  0.00           N
ATOM   1338  CA  ARG A 186     145.485 131.160 198.637  1.00  0.00           C
ATOM   1339  CB  ARG A 186     144.034 130.652 198.320  1.00  0.00           C
ATOM   1340  CG  ARG A 186     143.310 129.555 199.236  1.00  0.00           C
ATOM   1341  CD  ARG A 186     141.938 129.162 198.669  1.00  0.00           C
ATOM   1342  NE  ARG A 186     142.096 128.715 197.281  1.00  0.00           N
ATOM   1343  CZ  ARG A 186     141.047 128.341 196.537  1.00  0.00           C
ATOM   1344  NH1 ARG A 186     139.841 128.123 196.920  1.00  0.00           N
ATOM   1345  NH2 ARG A 186     141.235 127.972 195.311  1.00  0.00           N
ATOM   1346  C   ARG A 186     145.983 131.927 197.454  1.00  0.00           C
ATOM   1347  O   ARG A 186     145.985 133.168 197.542  1.00  0.00           O
ATOM   1348  N   TYR A 187     146.515 131.285 196.439  1.00  0.00           N
ATOM   1349  CA  TYR A 187     146.603 131.983 195.160  1.00  0.00           C
ATOM   1350  CB  TYR A 187     147.331 131.106 194.135  1.00  0.00           C
ATOM   1351  CG  TYR A 187     148.802 130.858 194.513  1.00  0.00           C
ATOM   1352  CD1 TYR A 187     149.746 131.818 193.989  1.00  0.00           C
ATOM   1353  CE1 TYR A 187     151.068 131.869 194.390  1.00  0.00           C
ATOM   1354  CZ  TYR A 187     151.608 130.889 195.284  1.00  0.00           C
ATOM   1355  OH  TYR A 187     152.894 130.866 195.653  1.00  0.00           O
ATOM   1356  CE2 TYR A 187     150.681 129.938 195.778  1.00  0.00           C
ATOM   1357  CD2 TYR A 187     149.250 129.930 195.453  1.00  0.00           C
ATOM   1358  C   TYR A 187     145.174 132.439 194.563  1.00  0.00           C
ATOM   1359  O   TYR A 187     144.136 131.752 194.641  1.00  0.00           O
ATOM   1360  N   GLN A 188     145.207 133.562 193.881  1.00  0.00           N
ATOM   1361  CA  GLN A 188     144.001 134.055 193.169  1.00  0.00           C
ATOM   1362  CB  GLN A 188     144.252 135.540 192.927  1.00  0.00           C
ATOM   1363  CG  GLN A 188     144.288 136.355 194.246  1.00  0.00           C
ATOM   1364  CD  GLN A 188     142.955 136.472 194.996  1.00  0.00           C
ATOM   1365  OE1 GLN A 188     141.822 136.203 194.579  1.00  0.00           O
ATOM   1366  NE2 GLN A 188     143.051 136.890 196.196  1.00  0.00           N
ATOM   1367  C   GLN A 188     143.802 133.365 191.726  1.00  0.00           C
ATOM   1368  O   GLN A 188     144.782 132.972 191.109  1.00  0.00           O
ATOM   1369  N   PRO A 189     142.512 133.156 191.338  1.00  0.00           N
ATOM   1370  CD  PRO A 189     141.279 133.467 192.087  1.00  0.00           C
ATOM   1371  CG  PRO A 189     140.114 133.405 191.109  1.00  0.00           C
ATOM   1372  CB  PRO A 189     140.514 132.344 190.139  1.00  0.00           C
ATOM   1373  CA  PRO A 189     142.079 132.501 190.112  1.00  0.00           C
ATOM   1374  C   PRO A 189     142.544 133.196 188.845  1.00  0.00           C
ATOM   1375  O   PRO A 189     142.621 134.385 188.860  1.00  0.00           O
ATOM   1376  N   ARG A 190     142.850 132.496 187.750  1.00  0.00           N
ATOM   1377  CA  ARG A 190     143.455 133.053 186.557  1.00  0.00           C
ATOM   1378  CB  ARG A 190     144.496 132.099 186.035  1.00  0.00           C
ATOM   1379  CG  ARG A 190     145.665 131.692 186.920  1.00  0.00           C
ATOM   1380  CD  ARG A 190     146.810 130.973 186.158  1.00  0.00           C
ATOM   1381  NE  ARG A 190     146.469 129.610 185.706  1.00  0.00           N
ATOM   1382  CZ  ARG A 190     146.555 128.575 186.522  1.00  0.00           C
ATOM   1383  NH1 ARG A 190     146.931 128.678 187.750  1.00  0.00           N
ATOM   1384  NH2 ARG A 190     146.426 127.332 186.067  1.00  0.00           N
ATOM   1385  C   ARG A 190     142.506 133.460 185.490  1.00  0.00           C
ATOM   1386  O   ARG A 190     142.149 132.620 184.652  1.00  0.00           O
ATOM   1387  N   ILE A 191     142.018 134.663 185.567  1.00  0.00           N
ATOM   1388  CA  ILE A 191     140.798 135.003 184.812  1.00  0.00           C
ATOM   1389  CB  ILE A 191     140.199 136.284 185.518  1.00  0.00           C
ATOM   1390  CG2 ILE A 191     140.950 137.633 185.141  1.00  0.00           C
ATOM   1391  CG1 ILE A 191     138.734 136.407 184.942  1.00  0.00           C
ATOM   1392  CD1 ILE A 191     137.947 137.320 185.885  1.00  0.00           C
ATOM   1393  C   ILE A 191     140.914 135.181 183.259  1.00  0.00           C
ATOM   1394  O   ILE A 191     141.908 135.820 182.807  1.00  0.00           O
ATOM   1395  N   ARG A 192     139.929 134.818 182.509  1.00  0.00           N
ATOM   1396  CA  ARG A 192     139.733 135.086 181.130  1.00  0.00           C
ATOM   1397  CB  ARG A 192     140.377 134.030 180.302  1.00  0.00           C
ATOM   1398  CG  ARG A 192     139.790 132.583 180.391  1.00  0.00           C
ATOM   1399  CD  ARG A 192     140.670 131.707 179.550  1.00  0.00           C
ATOM   1400  NE  ARG A 192     140.127 130.321 179.473  1.00  0.00           N
ATOM   1401  CZ  ARG A 192     140.296 129.328 178.637  1.00  0.00           C
ATOM   1402  NH1 ARG A 192     141.130 129.421 177.654  1.00  0.00           N
ATOM   1403  NH2 ARG A 192     139.690 128.194 178.785  1.00  0.00           N
ATOM   1404  C   ARG A 192     138.305 135.349 180.673  1.00  0.00           C
ATOM   1405  O   ARG A 192     137.383 134.854 181.336  1.00  0.00           O
ATOM   1406  N   ARG A 193     138.064 136.081 179.563  1.00  0.00           N
ATOM   1407  CA  ARG A 193     136.723 136.095 178.888  1.00  0.00           C
ATOM   1408  CB  ARG A 193     136.198 137.497 178.634  1.00  0.00           C
ATOM   1409  CG  ARG A 193     137.287 138.323 177.906  1.00  0.00           C
ATOM   1410  CD  ARG A 193     136.713 139.746 177.779  1.00  0.00           C
ATOM   1411  NE  ARG A 193     135.595 139.821 176.793  1.00  0.00           N
ATOM   1412  CZ  ARG A 193     135.517 140.578 175.722  1.00  0.00           C
ATOM   1413  NH1 ARG A 193     136.544 141.057 175.070  1.00  0.00           N
ATOM   1414  NH2 ARG A 193     134.333 140.777 175.200  1.00  0.00           N
ATOM   1415  C   ARG A 193     136.699 135.198 177.720  1.00  0.00           C
ATOM   1416  O   ARG A 193     137.743 135.019 177.023  1.00  0.00           O
ATOM   1417  N   SER A 194     135.549 134.651 177.424  1.00  0.00           N
ATOM   1418  CA  SER A 194     135.228 133.979 176.130  1.00  0.00           C
ATOM   1419  CB  SER A 194     135.956 132.670 176.065  1.00  0.00           C
ATOM   1420  OG  SER A 194     136.139 131.890 174.837  1.00  0.00           O
ATOM   1421  C   SER A 194     133.738 133.950 175.886  1.00  0.00           C
ATOM   1422  O   SER A 194     132.885 133.408 176.666  1.00  0.00           O
ATOM   1423  N   GLY A 195     133.282 134.529 174.757  1.00  0.00           N
ATOM   1424  CA  GLY A 195     131.863 134.568 174.354  1.00  0.00           C
ATOM   1425  C   GLY A 195     131.120 135.388 175.419  1.00  0.00           C
ATOM   1426  O   GLY A 195     131.515 136.447 175.901  1.00  0.00           O
ATOM   1427  N   LEU A 196     129.886 135.009 175.780  1.00  0.00           N
ATOM   1428  CA  LEU A 196     129.170 135.562 176.943  1.00  0.00           C
ATOM   1429  CB  LEU A 196     127.619 135.516 176.610  1.00  0.00           C
ATOM   1430  CG  LEU A 196     127.015 136.426 175.488  1.00  0.00           C
ATOM   1431  CD1 LEU A 196     125.550 136.298 175.337  1.00  0.00           C
ATOM   1432  CD2 LEU A 196     127.371 137.893 175.753  1.00  0.00           C
ATOM   1433  C   LEU A 196     129.526 134.860 178.288  1.00  0.00           C
ATOM   1434  O   LEU A 196     128.771 134.923 179.210  1.00  0.00           O
ATOM   1435  N   GLU A 197     130.746 134.359 178.469  1.00  0.00           N
ATOM   1436  CA  GLU A 197     131.166 133.636 179.668  1.00  0.00           C
ATOM   1437  CB  GLU A 197     131.141 132.090 179.394  1.00  0.00           C
ATOM   1438  CG  GLU A 197     129.744 131.623 179.094  1.00  0.00           C
ATOM   1439  CD  GLU A 197     129.417 131.510 177.624  1.00  0.00           C
ATOM   1440  OE1 GLU A 197     128.255 131.625 177.219  1.00  0.00           O
ATOM   1441  OE2 GLU A 197     130.298 131.176 176.828  1.00  0.00           O
ATOM   1442  C   GLU A 197     132.481 134.165 180.261  1.00  0.00           C
ATOM   1443  O   GLU A 197     133.415 134.443 179.541  1.00  0.00           O
ATOM   1444  N   LEU A 198     132.683 134.214 181.608  1.00  0.00           N
ATOM   1445  CA  LEU A 198     134.002 134.394 182.350  1.00  0.00           C
ATOM   1446  CB  LEU A 198     133.836 135.460 183.472  1.00  0.00           C
ATOM   1447  CG  LEU A 198     133.369 136.945 183.104  1.00  0.00           C
ATOM   1448  CD1 LEU A 198     133.215 137.686 184.445  1.00  0.00           C
ATOM   1449  CD2 LEU A 198     134.415 137.516 182.118  1.00  0.00           C
ATOM   1450  C   LEU A 198     134.522 133.061 182.846  1.00  0.00           C
ATOM   1451  O   LEU A 198     133.767 132.396 183.529  1.00  0.00           O
ATOM   1452  N   TYR A 199     135.793 132.787 182.598  1.00  0.00           N
ATOM   1453  CA  TYR A 199     136.337 131.547 183.086  1.00  0.00           C
ATOM   1454  CB  TYR A 199     136.749 130.607 181.880  1.00  0.00           C
ATOM   1455  CG  TYR A 199     135.612 130.323 180.894  1.00  0.00           C
ATOM   1456  CD1 TYR A 199     134.760 129.183 181.061  1.00  0.00           C
ATOM   1457  CE1 TYR A 199     133.775 128.869 180.135  1.00  0.00           C
ATOM   1458  CZ  TYR A 199     133.459 129.790 179.098  1.00  0.00           C
ATOM   1459  OH  TYR A 199     132.407 129.533 178.309  1.00  0.00           O
ATOM   1460  CE2 TYR A 199     134.143 131.010 179.008  1.00  0.00           C
ATOM   1461  CD2 TYR A 199     135.245 131.261 179.849  1.00  0.00           C
ATOM   1462  C   TYR A 199     137.669 131.823 183.822  1.00  0.00           C
ATOM   1463  O   TYR A 199     138.306 132.834 183.603  1.00  0.00           O
ATOM   1464  N   ALA A 200     138.100 130.794 184.569  1.00  0.00           N
ATOM   1465  CA  ALA A 200     139.412 130.784 185.263  1.00  0.00           C
ATOM   1466  CB  ALA A 200     139.323 131.463 186.593  1.00  0.00           C
ATOM   1467  C   ALA A 200     139.976 129.388 185.399  1.00  0.00           C
ATOM   1468  O   ALA A 200     139.179 128.432 185.250  1.00  0.00           O
ATOM   1469  N   GLU A 201     141.231 129.274 185.756  1.00  0.00           N
ATOM   1470  CA  GLU A 201     141.805 127.978 186.277  1.00  0.00           C
ATOM   1471  CB  GLU A 201     142.577 127.243 185.167  1.00  0.00           C
ATOM   1472  CG  GLU A 201     143.289 125.943 185.577  1.00  0.00           C
ATOM   1473  CD  GLU A 201     144.238 125.429 184.492  1.00  0.00           C
ATOM   1474  OE1 GLU A 201     145.073 126.224 183.929  1.00  0.00           O
ATOM   1475  OE2 GLU A 201     144.353 124.214 184.328  1.00  0.00           O
ATOM   1476  C   GLU A 201     142.652 128.267 187.565  1.00  0.00           C
ATOM   1477  O   GLU A 201     143.357 129.263 187.642  1.00  0.00           O
ATOM   1478  N   TRP A 202     142.615 127.342 188.538  1.00  0.00           N
ATOM   1479  CA  TRP A 202     143.037 127.514 189.936  1.00  0.00           C
ATOM   1480  CB  TRP A 202     141.931 128.383 190.680  1.00  0.00           C
ATOM   1481  CG  TRP A 202     140.553 127.868 191.066  1.00  0.00           C
ATOM   1482  CD1 TRP A 202     139.962 126.749 190.545  1.00  0.00           C
ATOM   1483  NE1 TRP A 202     138.675 126.702 190.982  1.00  0.00           N
ATOM   1484  CE2 TRP A 202     138.358 127.770 191.809  1.00  0.00           C
ATOM   1485  CZ2 TRP A 202     137.122 128.074 192.466  1.00  0.00           C
ATOM   1486  CH2 TRP A 202     137.127 129.218 193.286  1.00  0.00           C
ATOM   1487  CZ3 TRP A 202     138.301 130.014 193.345  1.00  0.00           C
ATOM   1488  CE3 TRP A 202     139.585 129.584 192.849  1.00  0.00           C
ATOM   1489  CD2 TRP A 202     139.569 128.474 192.005  1.00  0.00           C
ATOM   1490  C   TRP A 202     143.337 126.243 190.647  1.00  0.00           C
ATOM   1491  O   TRP A 202     142.768 125.151 190.358  1.00  0.00           O
ATOM   1492  N   LYS A 203     144.190 126.384 191.710  1.00  0.00           N
ATOM   1493  CA  LYS A 203     144.489 125.369 192.746  1.00  0.00           C
ATOM   1494  CB  LYS A 203     145.632 125.828 193.550  1.00  0.00           C
ATOM   1495  CG  LYS A 203     147.082 125.442 193.029  1.00  0.00           C
ATOM   1496  CD  LYS A 203     148.066 125.860 194.128  1.00  0.00           C
ATOM   1497  CE  LYS A 203     149.480 125.730 193.842  1.00  0.00           C
ATOM   1498  NZ  LYS A 203     149.847 124.326 194.110  1.00  0.00           N
ATOM   1499  C   LYS A 203     143.297 125.028 193.646  1.00  0.00           C
ATOM   1500  O   LYS A 203     143.152 125.456 194.820  1.00  0.00           O
ATOM   1501  N   HIS A 204     142.239 124.326 193.134  1.00  0.00           N
ATOM   1502  CA  HIS A 204     140.989 124.052 193.842  1.00  0.00           C
ATOM   1503  CB  HIS A 204     140.102 123.356 192.858  1.00  0.00           C
ATOM   1504  CG  HIS A 204     138.751 122.841 193.354  1.00  0.00           C
ATOM   1505  ND1 HIS A 204     138.559 122.056 194.524  1.00  0.00           N
ATOM   1506  CE1 HIS A 204     137.262 122.169 194.752  1.00  0.00           C
ATOM   1507  NE2 HIS A 204     136.653 122.946 193.914  1.00  0.00           N
ATOM   1508  CD2 HIS A 204     137.554 123.479 193.077  1.00  0.00           C
ATOM   1509  C   HIS A 204     141.294 123.240 195.164  1.00  0.00           C
ATOM   1510  O   HIS A 204     142.244 122.469 195.199  1.00  0.00           O
ATOM   1511  N   VAL A 205     140.498 123.470 196.213  1.00  0.00           N
ATOM   1512  CA  VAL A 205     140.701 122.883 197.532  1.00  0.00           C
ATOM   1513  CB  VAL A 205     140.050 123.687 198.625  1.00  0.00           C
ATOM   1514  CG1 VAL A 205     140.596 125.190 198.467  1.00  0.00           C
ATOM   1515  CG2 VAL A 205     138.506 123.541 198.642  1.00  0.00           C
ATOM   1516  C   VAL A 205     140.407 121.360 197.722  1.00  0.00           C
ATOM   1517  O   VAL A 205     140.710 120.755 198.765  1.00  0.00           O
ATOM   1518  N   ASN A 206     139.885 120.644 196.683  1.00  0.00           N
ATOM   1519  CA  ASN A 206     139.830 119.116 196.678  1.00  0.00           C
ATOM   1520  CB  ASN A 206     138.961 118.761 195.411  1.00  0.00           C
ATOM   1521  CG  ASN A 206     138.681 117.312 195.281  1.00  0.00           C
ATOM   1522  OD1 ASN A 206     139.275 116.639 194.372  1.00  0.00           O
ATOM   1523  ND2 ASN A 206     137.849 116.734 196.057  1.00  0.00           N
ATOM   1524  C   ASN A 206     141.241 118.471 196.510  1.00  0.00           C
ATOM   1525  O   ASN A 206     141.452 117.270 196.726  1.00  0.00           O
ATOM   1526  N   GLU A 207     142.256 119.205 196.072  1.00  0.00           N
ATOM   1527  CA  GLU A 207     143.519 118.693 195.567  1.00  0.00           C
ATOM   1528  CB  GLU A 207     143.586 119.374 194.175  1.00  0.00           C
ATOM   1529  CG  GLU A 207     142.525 118.941 193.121  1.00  0.00           C
ATOM   1530  CD  GLU A 207     142.487 117.480 192.843  1.00  0.00           C
ATOM   1531  OE1 GLU A 207     141.496 117.095 192.143  1.00  0.00           O
ATOM   1532  OE2 GLU A 207     143.235 116.614 193.360  1.00  0.00           O
ATOM   1533  C   GLU A 207     144.768 119.063 196.258  1.00  0.00           C
ATOM   1534  O   GLU A 207     145.090 120.205 196.606  1.00  0.00           O
ATOM   1535  N   ASP A 208     145.600 118.074 196.398  1.00  0.00           N
ATOM   1536  CA  ASP A 208     146.945 118.177 196.889  1.00  0.00           C
ATOM   1537  CB  ASP A 208     147.636 116.809 197.075  1.00  0.00           C
ATOM   1538  CG  ASP A 208     148.869 116.825 197.955  1.00  0.00           C
ATOM   1539  OD1 ASP A 208     148.643 117.018 199.150  1.00  0.00           O
ATOM   1540  OD2 ASP A 208     149.961 116.475 197.500  1.00  0.00           O
ATOM   1541  C   ASP A 208     147.856 119.087 196.063  1.00  0.00           C
ATOM   1542  O   ASP A 208     148.619 119.874 196.575  1.00  0.00           O
ATOM   1543  N   SER A 209     147.669 118.915 194.743  1.00  0.00           N
ATOM   1544  CA  SER A 209     148.559 119.515 193.705  1.00  0.00           C
ATOM   1545  CB  SER A 209     149.755 118.522 193.382  1.00  0.00           C
ATOM   1546  OG  SER A 209     150.651 118.996 192.406  1.00  0.00           O
ATOM   1547  C   SER A 209     147.777 119.879 192.449  1.00  0.00           C
ATOM   1548  O   SER A 209     148.184 120.764 191.729  1.00  0.00           O
ATOM   1549  N   GLN A 210     146.708 119.187 192.064  1.00  0.00           N
ATOM   1550  CA  GLN A 210     146.067 119.405 190.748  1.00  0.00           C
ATOM   1551  CB  GLN A 210     145.106 118.231 190.360  1.00  0.00           C
ATOM   1552  CG  GLN A 210     144.654 117.996 188.940  1.00  0.00           C
ATOM   1553  CD  GLN A 210     145.847 117.611 188.009  1.00  0.00           C
ATOM   1554  OE1 GLN A 210     146.961 117.438 188.448  1.00  0.00           O
ATOM   1555  NE2 GLN A 210     145.561 117.484 186.730  1.00  0.00           N
ATOM   1556  C   GLN A 210     145.268 120.767 190.745  1.00  0.00           C
ATOM   1557  O   GLN A 210     144.391 121.038 191.535  1.00  0.00           O
ATOM   1558  N   GLU A 211     145.437 121.473 189.604  1.00  0.00           N
ATOM   1559  CA  GLU A 211     144.583 122.631 189.133  1.00  0.00           C
ATOM   1560  CB  GLU A 211     145.507 123.568 188.339  1.00  0.00           C
ATOM   1561  CG  GLU A 211     146.583 124.187 189.276  1.00  0.00           C
ATOM   1562  CD  GLU A 211     147.370 125.275 188.508  1.00  0.00           C
ATOM   1563  OE1 GLU A 211     147.597 125.157 187.268  1.00  0.00           O
ATOM   1564  OE2 GLU A 211     147.737 126.273 189.157  1.00  0.00           O
ATOM   1565  C   GLU A 211     143.306 122.238 188.380  1.00  0.00           C
ATOM   1566  O   GLU A 211     143.199 121.172 187.753  1.00  0.00           O
ATOM   1567  N   LYS A 212     142.257 123.145 188.349  1.00  0.00           N
ATOM   1568  CA  LYS A 212     140.967 122.847 187.786  1.00  0.00           C
ATOM   1569  CB  LYS A 212     140.022 122.338 188.913  1.00  0.00           C
ATOM   1570  CG  LYS A 212     140.541 120.972 189.324  1.00  0.00           C
ATOM   1571  CD  LYS A 212     139.342 120.051 189.802  1.00  0.00           C
ATOM   1572  CE  LYS A 212     139.787 118.695 190.296  1.00  0.00           C
ATOM   1573  NZ  LYS A 212     138.738 117.667 190.709  1.00  0.00           N
ATOM   1574  C   LYS A 212     140.399 124.063 187.133  1.00  0.00           C
ATOM   1575  O   LYS A 212     140.729 125.193 187.619  1.00  0.00           O
ATOM   1576  N   LYS A 213     139.849 123.893 185.990  1.00  0.00           N
ATOM   1577  CA  LYS A 213     139.271 125.001 185.260  1.00  0.00           C
ATOM   1578  CB  LYS A 213     139.308 124.749 183.757  1.00  0.00           C
ATOM   1579  CG  LYS A 213     140.623 124.344 183.068  1.00  0.00           C
ATOM   1580  CD  LYS A 213     140.538 124.196 181.532  1.00  0.00           C
ATOM   1581  CE  LYS A 213     141.966 124.027 180.919  1.00  0.00           C
ATOM   1582  NZ  LYS A 213     141.874 123.263 179.724  1.00  0.00           N
ATOM   1583  C   LYS A 213     137.851 125.218 185.770  1.00  0.00           C
ATOM   1584  O   LYS A 213     137.384 124.343 186.521  1.00  0.00           O
ATOM   1585  N   ILE A 214     137.240 126.396 185.501  1.00  0.00           N
ATOM   1586  CA  ILE A 214     135.991 126.788 186.204  1.00  0.00           C
ATOM   1587  CB  ILE A 214     136.183 127.213 187.660  1.00  0.00           C
ATOM   1588  CG2 ILE A 214     137.239 128.331 187.988  1.00  0.00           C
ATOM   1589  CG1 ILE A 214     134.825 127.595 188.263  1.00  0.00           C
ATOM   1590  CD1 ILE A 214     133.761 126.509 188.063  1.00  0.00           C
ATOM   1591  C   ILE A 214     135.245 127.825 185.335  1.00  0.00           C
ATOM   1592  O   ILE A 214     135.656 128.958 185.175  1.00  0.00           O
ATOM   1593  N   LEU A 215     134.114 127.521 184.874  1.00  0.00           N
ATOM   1594  CA  LEU A 215     133.169 128.510 184.495  1.00  0.00           C
ATOM   1595  CB  LEU A 215     132.055 127.910 183.540  1.00  0.00           C
ATOM   1596  CG  LEU A 215     130.924 128.892 183.003  1.00  0.00           C
ATOM   1597  CD1 LEU A 215     130.318 128.147 181.813  1.00  0.00           C
ATOM   1598  CD2 LEU A 215     129.764 129.060 184.014  1.00  0.00           C
ATOM   1599  C   LEU A 215     132.574 129.237 185.731  1.00  0.00           C
ATOM   1600  O   LEU A 215     131.986 128.536 186.577  1.00  0.00           O
ATOM   1601  N   LEU A 216     132.765 130.572 185.747  1.00  0.00           N
ATOM   1602  CA  LEU A 216     132.429 131.484 186.892  1.00  0.00           C
ATOM   1603  CB  LEU A 216     133.284 132.802 186.839  1.00  0.00           C
ATOM   1604  CG  LEU A 216     134.761 132.550 187.009  1.00  0.00           C
ATOM   1605  CD1 LEU A 216     135.611 133.875 186.974  1.00  0.00           C
ATOM   1606  CD2 LEU A 216     135.081 132.013 188.360  1.00  0.00           C
ATOM   1607  C   LEU A 216     130.907 131.877 186.895  1.00  0.00           C
ATOM   1608  O   LEU A 216     130.454 132.554 186.045  1.00  0.00           O
ATOM   1609  N   SER A 217     130.317 131.464 188.014  1.00  0.00           N
ATOM   1610  CA  SER A 217     128.831 131.724 188.213  1.00  0.00           C
ATOM   1611  CB  SER A 217     128.221 130.960 189.454  1.00  0.00           C
ATOM   1612  OG  SER A 217     126.915 130.907 189.628  1.00  0.00           O
ATOM   1613  C   SER A 217     128.535 133.142 188.439  1.00  0.00           C
ATOM   1614  O   SER A 217     129.209 133.736 189.336  1.00  0.00           O
ATOM   1615  N   PRO A 218     127.701 133.872 187.669  1.00  0.00           N
ATOM   1616  CD  PRO A 218     127.141 133.395 186.430  1.00  0.00           C
ATOM   1617  CG  PRO A 218     126.303 134.570 185.894  1.00  0.00           C
ATOM   1618  CB  PRO A 218     126.025 135.522 187.097  1.00  0.00           C
ATOM   1619  CA  PRO A 218     127.202 135.202 188.009  1.00  0.00           C
ATOM   1620  C   PRO A 218     126.784 135.380 189.452  1.00  0.00           C
ATOM   1621  O   PRO A 218     127.223 136.225 190.230  1.00  0.00           O
ATOM   1622  N   GLU A 219     125.961 134.429 189.940  1.00  0.00           N
ATOM   1623  CA  GLU A 219     125.473 134.410 191.335  1.00  0.00           C
ATOM   1624  CB  GLU A 219     124.533 133.227 191.481  1.00  0.00           C
ATOM   1625  CG  GLU A 219     123.820 133.134 192.908  1.00  0.00           C
ATOM   1626  CD  GLU A 219     124.581 132.424 193.992  1.00  0.00           C
ATOM   1627  OE1 GLU A 219     124.312 132.483 195.164  1.00  0.00           O
ATOM   1628  OE2 GLU A 219     125.677 131.796 193.755  1.00  0.00           O
ATOM   1629  C   GLU A 219     126.615 134.386 192.397  1.00  0.00           C
ATOM   1630  O   GLU A 219     126.427 135.059 193.392  1.00  0.00           O
ATOM   1631  N   ARG A 220     127.734 133.708 192.138  1.00  0.00           N
ATOM   1632  CA  ARG A 220     128.997 133.844 192.929  1.00  0.00           C
ATOM   1633  CB  ARG A 220     129.904 132.634 192.825  1.00  0.00           C
ATOM   1634  CG  ARG A 220     129.277 131.315 193.275  1.00  0.00           C
ATOM   1635  CD  ARG A 220     129.150 131.143 194.775  1.00  0.00           C
ATOM   1636  NE  ARG A 220     127.974 131.774 195.301  1.00  0.00           N
ATOM   1637  CZ  ARG A 220     127.695 132.345 196.471  1.00  0.00           C
ATOM   1638  NH1 ARG A 220     126.473 132.618 196.965  1.00  0.00           N
ATOM   1639  NH2 ARG A 220     128.602 132.545 197.322  1.00  0.00           N
ATOM   1640  C   ARG A 220     129.709 135.142 192.771  1.00  0.00           C
ATOM   1641  O   ARG A 220     129.992 135.802 193.824  1.00  0.00           O
ATOM   1642  N   VAL A 221     129.957 135.667 191.594  1.00  0.00           N
ATOM   1643  CA  VAL A 221     130.617 136.968 191.337  1.00  0.00           C
ATOM   1644  CB  VAL A 221     130.871 137.132 189.835  1.00  0.00           C
ATOM   1645  CG1 VAL A 221     131.058 138.522 189.354  1.00  0.00           C
ATOM   1646  CG2 VAL A 221     132.115 136.221 189.337  1.00  0.00           C
ATOM   1647  C   VAL A 221     129.860 138.149 191.940  1.00  0.00           C
ATOM   1648  O   VAL A 221     130.432 139.062 192.555  1.00  0.00           O
ATOM   1649  N   HIS A 222     128.579 138.110 191.761  1.00  0.00           N
ATOM   1650  CA  HIS A 222     127.627 139.091 192.471  1.00  0.00           C
ATOM   1651  CB  HIS A 222     126.163 138.712 192.190  1.00  0.00           C
ATOM   1652  CG  HIS A 222     125.155 139.543 192.925  1.00  0.00           C
ATOM   1653  ND1 HIS A 222     124.582 139.106 194.121  1.00  0.00           N
ATOM   1654  CE1 HIS A 222     123.833 140.038 194.623  1.00  0.00           C
ATOM   1655  NE2 HIS A 222     123.814 141.069 193.736  1.00  0.00           N
ATOM   1656  CD2 HIS A 222     124.683 140.815 192.708  1.00  0.00           C
ATOM   1657  C   HIS A 222     127.833 139.214 193.975  1.00  0.00           C
ATOM   1658  O   HIS A 222     127.826 140.303 194.521  1.00  0.00           O
ATOM   1659  N   GLU A 223     128.081 138.058 194.615  1.00  0.00           N
ATOM   1660  CA  GLU A 223     128.274 137.970 196.097  1.00  0.00           C
ATOM   1661  CB  GLU A 223     128.048 136.536 196.515  1.00  0.00           C
ATOM   1662  CG  GLU A 223     127.989 136.315 198.057  1.00  0.00           C
ATOM   1663  CD  GLU A 223     129.385 136.240 198.744  1.00  0.00           C
ATOM   1664  OE1 GLU A 223     130.348 135.931 198.021  1.00  0.00           O
ATOM   1665  OE2 GLU A 223     129.490 136.537 199.946  1.00  0.00           O
ATOM   1666  C   GLU A 223     129.677 138.516 196.508  1.00  0.00           C
ATOM   1667  O   GLU A 223     129.647 139.301 197.456  1.00  0.00           O
ATOM   1668  N   ILE A 224     130.729 138.258 195.730  1.00  0.00           N
ATOM   1669  CA  ILE A 224     132.013 138.996 195.706  1.00  0.00           C
ATOM   1670  CB  ILE A 224     132.954 138.378 194.594  1.00  0.00           C
ATOM   1671  CG2 ILE A 224     134.414 139.025 194.417  1.00  0.00           C
ATOM   1672  CG1 ILE A 224     133.224 136.873 195.073  1.00  0.00           C
ATOM   1673  CD1 ILE A 224     133.516 135.900 193.863  1.00  0.00           C
ATOM   1674  C   ILE A 224     131.870 140.519 195.464  1.00  0.00           C
ATOM   1675  O   ILE A 224     132.537 141.330 196.086  1.00  0.00           O
ATOM   1676  N   PHE A 225     131.021 140.939 194.521  1.00  0.00           N
ATOM   1677  CA  PHE A 225     130.813 142.297 194.192  1.00  0.00           C
ATOM   1678  CB  PHE A 225     130.108 142.520 192.836  1.00  0.00           C
ATOM   1679  CG  PHE A 225     131.086 142.475 191.658  1.00  0.00           C
ATOM   1680  CD1 PHE A 225     132.265 141.680 191.736  1.00  0.00           C
ATOM   1681  CE1 PHE A 225     133.105 141.502 190.653  1.00  0.00           C
ATOM   1682  CZ  PHE A 225     132.709 141.942 189.369  1.00  0.00           C
ATOM   1683  CE2 PHE A 225     131.505 142.714 189.248  1.00  0.00           C
ATOM   1684  CD2 PHE A 225     130.725 142.973 190.393  1.00  0.00           C
ATOM   1685  C   PHE A 225     130.153 143.142 195.211  1.00  0.00           C
ATOM   1686  O   PHE A 225     130.755 144.140 195.532  1.00  0.00           O
ATOM   1687  N   LYS A 226     129.045 142.722 195.837  1.00  0.00           N
ATOM   1688  CA  LYS A 226     128.378 143.493 196.906  1.00  0.00           C
ATOM   1689  CB  LYS A 226     127.079 142.753 197.283  1.00  0.00           C
ATOM   1690  CG  LYS A 226     126.087 143.697 197.961  1.00  0.00           C
ATOM   1691  CD  LYS A 226     124.759 143.069 198.253  1.00  0.00           C
ATOM   1692  CE  LYS A 226     123.738 144.210 198.346  1.00  0.00           C
ATOM   1693  NZ  LYS A 226     122.448 143.809 198.873  1.00  0.00           N
ATOM   1694  C   LYS A 226     129.275 143.807 198.084  1.00  0.00           C
ATOM   1695  O   LYS A 226     128.956 144.707 198.821  1.00  0.00           O
ATOM   1696  N   ARG A 227     130.374 143.055 198.281  1.00  0.00           N
ATOM   1697  CA  ARG A 227     131.382 143.166 199.420  1.00  0.00           C
ATOM   1698  CB  ARG A 227     131.835 141.737 199.631  1.00  0.00           C
ATOM   1699  CG  ARG A 227     133.039 141.676 200.592  1.00  0.00           C
ATOM   1700  CD  ARG A 227     133.424 140.356 201.279  1.00  0.00           C
ATOM   1701  NE  ARG A 227     133.275 139.161 200.332  1.00  0.00           N
ATOM   1702  CZ  ARG A 227     132.211 138.380 200.133  1.00  0.00           C
ATOM   1703  NH1 ARG A 227     131.116 138.524 200.833  1.00  0.00           N
ATOM   1704  NH2 ARG A 227     132.196 137.447 199.223  1.00  0.00           N
ATOM   1705  C   ARG A 227     132.515 144.171 199.076  1.00  0.00           C
ATOM   1706  O   ARG A 227     133.277 144.627 199.949  1.00  0.00           O
ATOM   1707  N   ILE A 228     132.687 144.620 197.861  1.00  0.00           N
ATOM   1708  CA  ILE A 228     133.602 145.726 197.538  1.00  0.00           C
ATOM   1709  CB  ILE A 228     133.566 145.818 196.036  1.00  0.00           C
ATOM   1710  CG2 ILE A 228     134.307 147.045 195.493  1.00  0.00           C
ATOM   1711  CG1 ILE A 228     134.042 144.614 195.216  1.00  0.00           C
ATOM   1712  CD1 ILE A 228     133.779 144.594 193.742  1.00  0.00           C
ATOM   1713  C   ILE A 228     133.039 147.062 198.224  1.00  0.00           C
ATOM   1714  O   ILE A 228     131.828 147.356 198.196  1.00  0.00           O
ATOM   1715  N   SER A 229     133.940 147.748 198.947  1.00  0.00           N
ATOM   1716  CA  SER A 229     133.596 148.869 199.829  1.00  0.00           C
ATOM   1717  CB  SER A 229     134.702 149.047 200.878  1.00  0.00           C
ATOM   1718  OG  SER A 229     135.874 149.744 200.480  1.00  0.00           O
ATOM   1719  C   SER A 229     133.349 150.084 198.952  1.00  0.00           C
ATOM   1720  O   SER A 229     133.820 150.133 197.827  1.00  0.00           O
ATOM   1721  N   ASP A 230     132.726 151.157 199.456  1.00  0.00           N
ATOM   1722  CA  ASP A 230     132.567 152.420 198.700  1.00  0.00           C
ATOM   1723  CB  ASP A 230     131.693 153.456 199.517  1.00  0.00           C
ATOM   1724  CG  ASP A 230     130.191 153.013 199.653  1.00  0.00           C
ATOM   1725  OD1 ASP A 230     129.848 152.091 198.924  1.00  0.00           O
ATOM   1726  OD2 ASP A 230     129.458 153.717 200.318  1.00  0.00           O
ATOM   1727  C   ASP A 230     133.959 153.088 198.434  1.00  0.00           C
ATOM   1728  O   ASP A 230     134.080 153.757 197.391  1.00  0.00           O
ATOM   1729  N   GLU A 231     134.891 152.910 199.312  1.00  0.00           N
ATOM   1730  CA  GLU A 231     136.303 153.470 199.061  1.00  0.00           C
ATOM   1731  CB  GLU A 231     137.089 153.719 200.349  1.00  0.00           C
ATOM   1732  CG  GLU A 231     136.690 154.663 201.444  1.00  0.00           C
ATOM   1733  CD  GLU A 231     135.382 154.264 202.213  1.00  0.00           C
ATOM   1734  OE1 GLU A 231     134.542 155.133 202.540  1.00  0.00           O
ATOM   1735  OE2 GLU A 231     135.070 153.002 202.299  1.00  0.00           O
ATOM   1736  C   GLU A 231     137.071 152.560 198.061  1.00  0.00           C
ATOM   1737  O   GLU A 231     138.031 153.047 197.542  1.00  0.00           O
ATOM   1738  N   GLU A 232     136.742 151.281 197.846  1.00  0.00           N
ATOM   1739  CA  GLU A 232     137.411 150.515 196.769  1.00  0.00           C
ATOM   1740  CB  GLU A 232     137.436 148.989 196.938  1.00  0.00           C
ATOM   1741  CG  GLU A 232     138.752 148.545 197.610  1.00  0.00           C
ATOM   1742  CD  GLU A 232     138.779 148.909 199.107  1.00  0.00           C
ATOM   1743  OE1 GLU A 232     139.704 149.604 199.542  1.00  0.00           O
ATOM   1744  OE2 GLU A 232     137.950 148.330 199.765  1.00  0.00           O
ATOM   1745  C   GLU A 232     136.771 150.897 195.442  1.00  0.00           C
ATOM   1746  O   GLU A 232     137.458 151.051 194.411  1.00  0.00           O
ATOM   1747  N   CYS A 233     135.406 151.152 195.380  1.00  0.00           N
ATOM   1748  CA  CYS A 233     134.666 151.589 194.175  1.00  0.00           C
ATOM   1749  CB  CYS A 233     133.236 151.978 194.548  1.00  0.00           C
ATOM   1750  SG  CYS A 233     132.390 150.462 195.211  1.00  0.00           S
ATOM   1751  C   CYS A 233     135.333 152.752 193.543  1.00  0.00           C
ATOM   1752  O   CYS A 233     135.376 152.891 192.310  1.00  0.00           O
ATOM   1753  N   PHE A 234     135.738 153.711 194.353  1.00  0.00           N
ATOM   1754  CA  PHE A 234     136.396 154.950 194.022  1.00  0.00           C
ATOM   1755  CB  PHE A 234     136.743 155.758 195.363  1.00  0.00           C
ATOM   1756  CG  PHE A 234     137.702 156.908 195.147  1.00  0.00           C
ATOM   1757  CD1 PHE A 234     139.120 156.687 195.264  1.00  0.00           C
ATOM   1758  CE1 PHE A 234     140.001 157.634 194.700  1.00  0.00           C
ATOM   1759  CZ  PHE A 234     139.431 158.840 194.106  1.00  0.00           C
ATOM   1760  CE2 PHE A 234     138.048 158.956 193.922  1.00  0.00           C
ATOM   1761  CD2 PHE A 234     137.170 158.056 194.539  1.00  0.00           C
ATOM   1762  C   PHE A 234     137.741 154.664 193.242  1.00  0.00           C
ATOM   1763  O   PHE A 234     137.937 155.064 192.090  1.00  0.00           O
ATOM   1764  N   VAL A 235     138.613 153.762 193.781  1.00  0.00           N
ATOM   1765  CA  VAL A 235     139.824 153.250 193.073  1.00  0.00           C
ATOM   1766  CB  VAL A 235     140.783 152.457 194.032  1.00  0.00           C
ATOM   1767  CG1 VAL A 235     142.016 151.975 193.316  1.00  0.00           C
ATOM   1768  CG2 VAL A 235     141.214 153.463 195.139  1.00  0.00           C
ATOM   1769  C   VAL A 235     139.465 152.447 191.855  1.00  0.00           C
ATOM   1770  O   VAL A 235     140.164 152.521 190.859  1.00  0.00           O
ATOM   1771  N   LEU A 236     138.357 151.760 191.906  1.00  0.00           N
ATOM   1772  CA  LEU A 236     137.751 151.059 190.765  1.00  0.00           C
ATOM   1773  CB  LEU A 236     136.876 149.870 191.087  1.00  0.00           C
ATOM   1774  CG  LEU A 236     137.615 148.740 191.849  1.00  0.00           C
ATOM   1775  CD1 LEU A 236     136.663 148.054 192.762  1.00  0.00           C
ATOM   1776  CD2 LEU A 236     138.271 147.758 191.005  1.00  0.00           C
ATOM   1777  C   LEU A 236     137.136 152.016 189.670  1.00  0.00           C
ATOM   1778  O   LEU A 236     136.696 151.577 188.670  1.00  0.00           O
ATOM   1779  N   GLY A 237     137.034 153.362 189.957  1.00  0.00           N
ATOM   1780  CA  GLY A 237     136.482 154.360 188.989  1.00  0.00           C
ATOM   1781  C   GLY A 237     135.050 154.066 188.659  1.00  0.00           C
ATOM   1782  O   GLY A 237     134.601 154.073 187.479  1.00  0.00           O
ATOM   1783  N   MET A 238     134.215 153.787 189.644  1.00  0.00           N
ATOM   1784  CA  MET A 238     132.783 153.473 189.614  1.00  0.00           C
ATOM   1785  CB  MET A 238     132.609 152.020 189.986  1.00  0.00           C
ATOM   1786  CG  MET A 238     133.070 151.066 188.933  1.00  0.00           C
ATOM   1787  SD  MET A 238     132.224 150.947 187.270  1.00  0.00           S
ATOM   1788  CE  MET A 238     130.556 150.722 187.870  1.00  0.00           C
ATOM   1789  C   MET A 238     132.209 154.405 190.765  1.00  0.00           C
ATOM   1790  O   MET A 238     132.660 154.389 191.953  1.00  0.00           O
ATOM   1791  N   GLU A 239     131.098 155.138 190.398  1.00  0.00           N
ATOM   1792  CA  GLU A 239     130.269 156.034 191.266  1.00  0.00           C
ATOM   1793  CB  GLU A 239     129.320 156.837 190.392  1.00  0.00           C
ATOM   1794  CG  GLU A 239     128.124 157.675 190.995  1.00  0.00           C
ATOM   1795  CD  GLU A 239     128.495 158.636 192.084  1.00  0.00           C
ATOM   1796  OE1 GLU A 239     128.488 159.899 191.817  1.00  0.00           O
ATOM   1797  OE2 GLU A 239     128.735 158.229 193.268  1.00  0.00           O
ATOM   1798  C   GLU A 239     129.463 155.193 192.321  1.00  0.00           C
ATOM   1799  O   GLU A 239     128.494 154.601 191.827  1.00  0.00           O
ATOM   1800  N   PRO A 240     129.743 155.228 193.655  1.00  0.00           N
ATOM   1801  CD  PRO A 240     130.767 155.870 194.363  1.00  0.00           C
ATOM   1802  CG  PRO A 240     130.420 155.951 195.860  1.00  0.00           C
ATOM   1803  CB  PRO A 240     129.588 154.744 196.055  1.00  0.00           C
ATOM   1804  CA  PRO A 240     128.939 154.473 194.654  1.00  0.00           C
ATOM   1805  C   PRO A 240     127.415 154.857 194.691  1.00  0.00           C
ATOM   1806  O   PRO A 240     126.516 154.114 195.113  1.00  0.00           O
ATOM   1807  N   ARG A 241     126.979 156.081 194.351  1.00  0.00           N
ATOM   1808  CA  ARG A 241     125.567 156.571 194.480  1.00  0.00           C
ATOM   1809  CB  ARG A 241     125.568 158.119 194.496  1.00  0.00           C
ATOM   1810  CG  ARG A 241     126.064 158.750 195.784  1.00  0.00           C
ATOM   1811  CD  ARG A 241     126.023 160.312 195.837  1.00  0.00           C
ATOM   1812  NE  ARG A 241     127.059 160.934 194.992  1.00  0.00           N
ATOM   1813  CZ  ARG A 241     126.951 161.983 194.215  1.00  0.00           C
ATOM   1814  NH1 ARG A 241     126.172 163.002 194.394  1.00  0.00           N
ATOM   1815  NH2 ARG A 241     127.710 162.044 193.215  1.00  0.00           N
ATOM   1816  C   ARG A 241     124.685 156.084 193.325  1.00  0.00           C
ATOM   1817  O   ARG A 241     123.485 155.856 193.537  1.00  0.00           O
ATOM   1818  N   TYR A 242     125.227 155.890 192.119  1.00  0.00           N
ATOM   1819  CA  TYR A 242     124.439 155.707 190.894  1.00  0.00           C
ATOM   1820  CB  TYR A 242     124.557 156.963 190.049  1.00  0.00           C
ATOM   1821  CG  TYR A 242     124.263 158.268 190.774  1.00  0.00           C
ATOM   1822  CD1 TYR A 242     123.104 158.396 191.518  1.00  0.00           C
ATOM   1823  CE1 TYR A 242     122.808 159.612 192.233  1.00  0.00           C
ATOM   1824  CZ  TYR A 242     123.690 160.727 192.052  1.00  0.00           C
ATOM   1825  OH  TYR A 242     123.399 161.922 192.679  1.00  0.00           O
ATOM   1826  CE2 TYR A 242     124.770 160.624 191.179  1.00  0.00           C
ATOM   1827  CD2 TYR A 242     125.093 159.389 190.619  1.00  0.00           C
ATOM   1828  C   TYR A 242     124.779 154.480 190.147  1.00  0.00           C
ATOM   1829  O   TYR A 242     124.057 154.093 189.243  1.00  0.00           O
ATOM   1830  N   ALA A 243     125.951 153.877 190.487  1.00  0.00           N
ATOM   1831  CA  ALA A 243     126.629 152.763 189.825  1.00  0.00           C
ATOM   1832  CB  ALA A 243     127.628 153.339 188.732  1.00  0.00           C
ATOM   1833  C   ALA A 243     127.288 151.735 190.794  1.00  0.00           C
ATOM   1834  O   ALA A 243     128.514 151.523 190.784  1.00  0.00           O
ATOM   1835  N   ARG A 244     126.589 151.188 191.757  1.00  0.00           N
ATOM   1836  CA  ARG A 244     127.170 150.174 192.648  1.00  0.00           C
ATOM   1837  CB  ARG A 244     126.200 149.854 193.768  1.00  0.00           C
ATOM   1838  CG  ARG A 244     126.287 150.644 195.105  1.00  0.00           C
ATOM   1839  CD  ARG A 244     127.611 150.476 195.892  1.00  0.00           C
ATOM   1840  NE  ARG A 244     128.106 149.138 196.112  1.00  0.00           N
ATOM   1841  CZ  ARG A 244     129.170 148.702 196.771  1.00  0.00           C
ATOM   1842  NH1 ARG A 244     129.877 149.465 197.472  1.00  0.00           N
ATOM   1843  NH2 ARG A 244     129.445 147.432 196.812  1.00  0.00           N
ATOM   1844  C   ARG A 244     127.601 148.931 191.868  1.00  0.00           C
ATOM   1845  O   ARG A 244     126.696 148.459 191.160  1.00  0.00           O
ATOM   1846  N   PRO A 245     128.843 148.478 191.737  1.00  0.00           N
ATOM   1847  CD  PRO A 245     129.857 148.830 192.720  1.00  0.00           C
ATOM   1848  CG  PRO A 245     130.956 147.733 192.829  1.00  0.00           C
ATOM   1849  CB  PRO A 245     130.834 147.068 191.516  1.00  0.00           C
ATOM   1850  CA  PRO A 245     129.445 147.404 190.987  1.00  0.00           C
ATOM   1851  C   PRO A 245     128.528 146.156 190.946  1.00  0.00           C
ATOM   1852  O   PRO A 245     128.398 145.597 189.846  1.00  0.00           O
ATOM   1853  N   GLU A 246     127.934 145.669 192.106  1.00  0.00           N
ATOM   1854  CA  GLU A 246     127.100 144.530 192.199  1.00  0.00           C
ATOM   1855  CB  GLU A 246     126.606 144.216 193.608  1.00  0.00           C
ATOM   1856  CG  GLU A 246     125.893 145.276 194.339  1.00  0.00           C
ATOM   1857  CD  GLU A 246     126.754 146.282 195.125  1.00  0.00           C
ATOM   1858  OE1 GLU A 246     127.968 146.407 194.786  1.00  0.00           O
ATOM   1859  OE2 GLU A 246     126.233 146.986 196.043  1.00  0.00           O
ATOM   1860  C   GLU A 246     125.773 144.630 191.301  1.00  0.00           C
ATOM   1861  O   GLU A 246     125.377 143.557 190.792  1.00  0.00           O
ATOM   1862  N   TRP A 247     125.219 145.817 191.127  1.00  0.00           N
ATOM   1863  CA  TRP A 247     124.229 146.089 190.075  1.00  0.00           C
ATOM   1864  CB  TRP A 247     123.892 147.615 190.162  1.00  0.00           C
ATOM   1865  CG  TRP A 247     123.245 148.173 191.422  1.00  0.00           C
ATOM   1866  CD1 TRP A 247     122.636 147.387 192.313  1.00  0.00           C
ATOM   1867  NE1 TRP A 247     122.189 148.113 193.363  1.00  0.00           N
ATOM   1868  CE2 TRP A 247     122.446 149.417 193.162  1.00  0.00           C
ATOM   1869  CZ2 TRP A 247     122.412 150.521 194.003  1.00  0.00           C
ATOM   1870  CH2 TRP A 247     122.892 151.764 193.579  1.00  0.00           C
ATOM   1871  CZ3 TRP A 247     123.395 151.960 192.271  1.00  0.00           C
ATOM   1872  CE3 TRP A 247     123.415 150.834 191.410  1.00  0.00           C
ATOM   1873  CD2 TRP A 247     123.002 149.536 191.899  1.00  0.00           C
ATOM   1874  C   TRP A 247     124.635 145.662 188.687  1.00  0.00           C
ATOM   1875  O   TRP A 247     123.763 145.568 187.822  1.00  0.00           O
ATOM   1876  N   MET A 248     125.952 145.579 188.302  1.00  0.00           N
ATOM   1877  CA  MET A 248     126.381 145.247 186.911  1.00  0.00           C
ATOM   1878  CB  MET A 248     127.909 145.399 186.614  1.00  0.00           C
ATOM   1879  CG  MET A 248     128.327 146.864 186.676  1.00  0.00           C
ATOM   1880  SD  MET A 248     130.050 147.090 186.164  1.00  0.00           S
ATOM   1881  CE  MET A 248     130.902 146.581 187.660  1.00  0.00           C
ATOM   1882  C   MET A 248     125.987 143.779 186.564  1.00  0.00           C
ATOM   1883  O   MET A 248     126.062 143.437 185.398  1.00  0.00           O
ATOM   1884  N   ILE A 249     125.659 142.966 187.607  1.00  0.00           N
ATOM   1885  CA  ILE A 249     124.937 141.727 187.431  1.00  0.00           C
ATOM   1886  CB  ILE A 249     125.376 140.695 188.523  1.00  0.00           C
ATOM   1887  CG2 ILE A 249     124.594 139.358 188.390  1.00  0.00           C
ATOM   1888  CG1 ILE A 249     126.883 140.204 188.389  1.00  0.00           C
ATOM   1889  CD1 ILE A 249     128.030 141.036 189.049  1.00  0.00           C
ATOM   1890  C   ILE A 249     123.420 141.891 187.473  1.00  0.00           C
ATOM   1891  O   ILE A 249     122.856 142.448 188.510  1.00  0.00           O
ATOM   1892  N   VAL A 250     122.720 141.358 186.490  1.00  0.00           N
ATOM   1893  CA  VAL A 250     121.309 141.378 186.530  1.00  0.00           C
ATOM   1894  CB  VAL A 250     120.716 141.223 185.066  1.00  0.00           C
ATOM   1895  CG1 VAL A 250     119.139 141.335 184.973  1.00  0.00           C
ATOM   1896  CG2 VAL A 250     121.385 142.331 184.168  1.00  0.00           C
ATOM   1897  C   VAL A 250     120.785 140.353 187.444  1.00  0.00           C
ATOM   1898  O   VAL A 250     120.705 139.160 187.111  1.00  0.00           O
ATOM   1899  N   THR A 251     120.246 140.859 188.526  1.00  0.00           N
ATOM   1900  CA  THR A 251     119.494 139.993 189.474  1.00  0.00           C
ATOM   1901  CB  THR A 251     119.860 140.155 191.002  1.00  0.00           C
ATOM   1902  CG2 THR A 251     121.435 139.969 191.162  1.00  0.00           C
ATOM   1903  OG1 THR A 251     119.635 141.500 191.385  1.00  0.00           O
ATOM   1904  C   THR A 251     117.942 140.072 189.207  1.00  0.00           C
ATOM   1905  O   THR A 251     117.240 139.052 189.054  1.00  0.00           O
ATOM   1906  N   VAL A 252     117.379 141.314 188.981  1.00  0.00           N
ATOM   1907  CA  VAL A 252     115.961 141.635 188.596  1.00  0.00           C
ATOM   1908  CB  VAL A 252     115.036 142.333 189.636  1.00  0.00           C
ATOM   1909  CG1 VAL A 252     113.563 142.373 189.211  1.00  0.00           C
ATOM   1910  CG2 VAL A 252     115.139 141.565 190.922  1.00  0.00           C
ATOM   1911  C   VAL A 252     116.003 142.629 187.396  1.00  0.00           C
ATOM   1912  O   VAL A 252     116.612 143.716 187.422  1.00  0.00           O
ATOM   1913  N   LEU A 253     115.304 142.157 186.377  1.00  0.00           N
ATOM   1914  CA  LEU A 253     115.289 142.671 184.988  1.00  0.00           C
ATOM   1915  CB  LEU A 253     115.403 141.449 184.071  1.00  0.00           C
ATOM   1916  CG  LEU A 253     115.361 141.742 182.528  1.00  0.00           C
ATOM   1917  CD1 LEU A 253     116.407 140.847 181.884  1.00  0.00           C
ATOM   1918  CD2 LEU A 253     113.995 141.704 181.940  1.00  0.00           C
ATOM   1919  C   LEU A 253     114.146 143.618 184.620  1.00  0.00           C
ATOM   1920  O   LEU A 253     113.042 143.269 184.947  1.00  0.00           O
ATOM   1921  N   PRO A 254     114.352 144.770 184.124  1.00  0.00           N
ATOM   1922  CD  PRO A 254     115.678 145.360 183.833  1.00  0.00           C
ATOM   1923  CG  PRO A 254     115.477 146.774 183.206  1.00  0.00           C
ATOM   1924  CB  PRO A 254     114.025 147.067 183.558  1.00  0.00           C
ATOM   1925  CA  PRO A 254     113.286 145.667 183.727  1.00  0.00           C
ATOM   1926  C   PRO A 254     112.690 145.305 182.369  1.00  0.00           C
ATOM   1927  O   PRO A 254     113.398 145.233 181.348  1.00  0.00           O
ATOM   1928  N   VAL A 255     111.344 145.175 182.329  1.00  0.00           N
ATOM   1929  CA  VAL A 255     110.586 144.790 181.130  1.00  0.00           C
ATOM   1930  CB  VAL A 255     109.466 143.757 181.361  1.00  0.00           C
ATOM   1931  CG1 VAL A 255     108.460 143.646 180.120  1.00  0.00           C
ATOM   1932  CG2 VAL A 255     110.045 142.399 181.732  1.00  0.00           C
ATOM   1933  C   VAL A 255     109.882 145.971 180.428  1.00  0.00           C
ATOM   1934  O   VAL A 255     108.995 146.529 181.160  1.00  0.00           O
ATOM   1935  N   PRO A 256     110.215 146.262 179.163  1.00  0.00           N
ATOM   1936  CD  PRO A 256     111.265 145.603 178.448  1.00  0.00           C
ATOM   1937  CG  PRO A 256     110.997 145.830 176.953  1.00  0.00           C
ATOM   1938  CB  PRO A 256     110.243 147.198 176.929  1.00  0.00           C
ATOM   1939  CA  PRO A 256     109.715 147.337 178.382  1.00  0.00           C
ATOM   1940  C   PRO A 256     108.214 147.502 178.484  1.00  0.00           C
ATOM   1941  O   PRO A 256     107.483 146.560 178.383  1.00  0.00           O
ATOM   1942  N   PRO A 257     107.726 148.702 178.569  1.00  0.00           N
ATOM   1943  CD  PRO A 257     108.616 149.870 178.863  1.00  0.00           C
ATOM   1944  CG  PRO A 257     107.654 150.999 179.298  1.00  0.00           C
ATOM   1945  CB  PRO A 257     106.383 150.593 178.560  1.00  0.00           C
ATOM   1946  CA  PRO A 257     106.295 149.086 178.580  1.00  0.00           C
ATOM   1947  C   PRO A 257     105.583 148.649 177.270  1.00  0.00           C
ATOM   1948  O   PRO A 257     106.165 148.562 176.178  1.00  0.00           O
ATOM   1949  N   LEU A 258     104.259 148.738 177.281  1.00  0.00           N
ATOM   1950  CA  LEU A 258     103.337 148.404 176.135  1.00  0.00           C
ATOM   1951  CB  LEU A 258     101.920 147.993 176.516  1.00  0.00           C
ATOM   1952  CG  LEU A 258     101.705 147.083 177.755  1.00  0.00           C
ATOM   1953  CD1 LEU A 258     100.258 146.711 177.890  1.00  0.00           C
ATOM   1954  CD2 LEU A 258     102.511 145.737 177.754  1.00  0.00           C
ATOM   1955  C   LEU A 258     103.347 149.515 175.060  1.00  0.00           C
ATOM   1956  O   LEU A 258     102.892 149.266 173.904  1.00  0.00           O
ATOM   1957  N   SER A 259     103.946 150.655 175.450  1.00  0.00           N
ATOM   1958  CA  SER A 259     104.045 151.809 174.585  1.00  0.00           C
ATOM   1959  CB  SER A 259     104.062 152.982 175.496  1.00  0.00           C
ATOM   1960  OG  SER A 259     105.210 152.996 176.311  1.00  0.00           O
ATOM   1961  C   SER A 259     105.451 151.771 173.898  1.00  0.00           C
ATOM   1962  O   SER A 259     105.588 152.536 172.887  1.00  0.00           O
ATOM   1963  N   VAL A 260     106.449 150.998 174.387  1.00  0.00           N
ATOM   1964  CA  VAL A 260     107.704 150.658 173.802  1.00  0.00           C
ATOM   1965  CB  VAL A 260     108.810 150.447 174.896  1.00  0.00           C
ATOM   1966  CG1 VAL A 260     110.319 150.271 174.369  1.00  0.00           C
ATOM   1967  CG2 VAL A 260     108.896 151.739 175.667  1.00  0.00           C
ATOM   1968  C   VAL A 260     107.563 149.354 172.918  1.00  0.00           C
ATOM   1969  O   VAL A 260     108.384 149.087 172.033  1.00  0.00           O
ATOM   1970  N   ARG A 261     106.588 148.507 173.280  1.00  0.00           N
ATOM   1971  CA  ARG A 261     106.116 147.282 172.592  1.00  0.00           C
ATOM   1972  CB  ARG A 261     106.341 146.071 173.562  1.00  0.00           C
ATOM   1973  CG  ARG A 261     107.767 145.880 174.105  1.00  0.00           C
ATOM   1974  CD  ARG A 261     107.865 144.627 174.959  1.00  0.00           C
ATOM   1975  NE  ARG A 261     107.279 144.665 176.316  1.00  0.00           N
ATOM   1976  CZ  ARG A 261     106.315 144.004 176.900  1.00  0.00           C
ATOM   1977  NH1 ARG A 261     105.592 143.143 176.194  1.00  0.00           N
ATOM   1978  NH2 ARG A 261     106.102 144.144 178.169  1.00  0.00           N
ATOM   1979  C   ARG A 261     104.664 147.273 172.055  1.00  0.00           C
ATOM   1980  O   ARG A 261     103.885 146.398 172.470  1.00  0.00           O
ATOM   1981  N   PRO A 262     104.213 148.215 171.171  1.00  0.00           N
ATOM   1982  CD  PRO A 262     104.797 149.458 170.937  1.00  0.00           C
ATOM   1983  CG  PRO A 262     103.845 150.351 170.151  1.00  0.00           C
ATOM   1984  CB  PRO A 262     102.847 149.230 169.488  1.00  0.00           C
ATOM   1985  CA  PRO A 262     102.958 148.110 170.450  1.00  0.00           C
ATOM   1986  C   PRO A 262     102.728 146.747 169.739  1.00  0.00           C
ATOM   1987  O   PRO A 262     103.678 145.991 169.485  1.00  0.00           O
ATOM   1988  N   ALA A 263     101.465 146.484 169.368  1.00  0.00           N
ATOM   1989  CA  ALA A 263     101.000 145.340 168.538  1.00  0.00           C
ATOM   1990  CB  ALA A 263      99.427 145.182 168.651  1.00  0.00           C
ATOM   1991  C   ALA A 263     101.357 145.417 167.086  1.00  0.00           C
ATOM   1992  O   ALA A 263     101.718 146.519 166.602  1.00  0.00           O
ATOM   1993  N   VAL A 264     101.474 144.315 166.413  1.00  0.00           N
ATOM   1994  CA  VAL A 264     101.479 144.224 164.924  1.00  0.00           C
ATOM   1995  CB  VAL A 264     102.446 143.111 164.475  1.00  0.00           C
ATOM   1996  CG1 VAL A 264     102.501 143.047 162.965  1.00  0.00           C
ATOM   1997  CG2 VAL A 264     103.855 143.437 165.016  1.00  0.00           C
ATOM   1998  C   VAL A 264     100.077 143.930 164.441  1.00  0.00           C
ATOM   1999  O   VAL A 264      99.531 142.882 164.636  1.00  0.00           O
ATOM   2000  N   VAL A 265      99.417 144.971 163.891  1.00  0.00           N
ATOM   2001  CA  VAL A 265      97.933 145.091 163.679  1.00  0.00           C
ATOM   2002  CB  VAL A 265      97.500 146.533 163.852  1.00  0.00           C
ATOM   2003  CG1 VAL A 265      95.937 146.675 163.913  1.00  0.00           C
ATOM   2004  CG2 VAL A 265      98.017 147.320 165.077  1.00  0.00           C
ATOM   2005  C   VAL A 265      97.556 144.456 162.410  1.00  0.00           C
ATOM   2006  O   VAL A 265      97.100 145.089 161.481  1.00  0.00           O
ATOM   2007  N   MET A 266      97.666 143.172 162.253  1.00  0.00           N
ATOM   2008  CA  MET A 266      97.497 142.394 161.002  1.00  0.00           C
ATOM   2009  CB  MET A 266      98.167 141.078 161.048  1.00  0.00           C
ATOM   2010  CG  MET A 266      98.239 140.149 159.915  1.00  0.00           C
ATOM   2011  SD  MET A 266      99.374 138.705 160.144  1.00  0.00           S
ATOM   2012  CE  MET A 266      98.173 137.407 160.460  1.00  0.00           C
ATOM   2013  C   MET A 266      96.029 142.287 160.577  1.00  0.00           C
ATOM   2014  O   MET A 266      95.143 142.050 161.319  1.00  0.00           O
ATOM   2015  N   GLN A 267      95.794 142.328 159.215  1.00  0.00           N
ATOM   2016  CA  GLN A 267      94.405 142.463 158.551  1.00  0.00           C
ATOM   2017  CB  GLN A 267      93.893 141.079 157.966  1.00  0.00           C
ATOM   2018  CG  GLN A 267      94.656 140.540 156.707  1.00  0.00           C
ATOM   2019  CD  GLN A 267      94.655 141.342 155.434  1.00  0.00           C
ATOM   2020  OE1 GLN A 267      93.825 142.193 155.171  1.00  0.00           O
ATOM   2021  NE2 GLN A 267      95.700 141.257 154.695  1.00  0.00           N
ATOM   2022  C   GLN A 267      93.319 143.035 159.506  1.00  0.00           C
ATOM   2023  O   GLN A 267      92.317 142.469 159.784  1.00  0.00           O
ATOM   2024  N   GLY A 268      93.572 144.247 159.968  1.00  0.00           N
ATOM   2025  CA  GLY A 268      92.694 145.213 160.613  1.00  0.00           C
ATOM   2026  C   GLY A 268      92.328 144.900 162.002  1.00  0.00           C
ATOM   2027  O   GLY A 268      91.789 143.822 162.278  1.00  0.00           O
ATOM   2028  N   SER A 269      92.562 145.855 162.967  1.00  0.00           N
ATOM   2029  CA  SER A 269      92.285 145.854 164.411  1.00  0.00           C
ATOM   2030  CB  SER A 269      90.800 146.220 164.740  1.00  0.00           C
ATOM   2031  OG  SER A 269      90.504 147.452 164.127  1.00  0.00           O
ATOM   2032  C   SER A 269      92.835 144.708 165.252  1.00  0.00           C
ATOM   2033  O   SER A 269      92.778 144.790 166.513  1.00  0.00           O
ATOM   2034  N   ALA A 270      93.425 143.681 164.684  1.00  0.00           N
ATOM   2035  CA  ALA A 270      94.059 142.574 165.402  1.00  0.00           C
ATOM   2036  CB  ALA A 270      94.730 141.731 164.331  1.00  0.00           C
ATOM   2037  C   ALA A 270      95.144 142.949 166.466  1.00  0.00           C
ATOM   2038  O   ALA A 270      95.905 143.874 166.291  1.00  0.00           O
ATOM   2039  N   ARG A 271      95.285 142.062 167.466  1.00  0.00           N
ATOM   2040  CA  ARG A 271      96.369 142.364 168.414  1.00  0.00           C
ATOM   2041  CB  ARG A 271      95.814 142.459 169.892  1.00  0.00           C
ATOM   2042  CG  ARG A 271      94.707 143.573 170.132  1.00  0.00           C
ATOM   2043  CD  ARG A 271      94.220 143.535 171.561  1.00  0.00           C
ATOM   2044  NE  ARG A 271      93.402 142.363 171.814  1.00  0.00           N
ATOM   2045  CZ  ARG A 271      92.117 142.295 171.671  1.00  0.00           C
ATOM   2046  NH1 ARG A 271      91.391 143.315 171.553  1.00  0.00           N
ATOM   2047  NH2 ARG A 271      91.529 141.205 171.736  1.00  0.00           N
ATOM   2048  C   ARG A 271      97.613 141.395 168.393  1.00  0.00           C
ATOM   2049  O   ARG A 271      97.978 140.879 169.449  1.00  0.00           O
ATOM   2050  N   ASN A 272      98.217 141.099 167.199  1.00  0.00           N
ATOM   2051  CA  ASN A 272      99.397 140.280 167.123  1.00  0.00           C
ATOM   2052  CB  ASN A 272      99.812 139.882 165.684  1.00  0.00           C
ATOM   2053  CG  ASN A 272      98.666 139.340 164.783  1.00  0.00           C
ATOM   2054  OD1 ASN A 272      97.507 139.251 165.146  1.00  0.00           O
ATOM   2055  ND2 ASN A 272      99.010 138.931 163.615  1.00  0.00           N
ATOM   2056  C   ASN A 272     100.550 140.920 167.830  1.00  0.00           C
ATOM   2057  O   ASN A 272     100.758 142.134 167.801  1.00  0.00           O
ATOM   2058  N   GLN A 273     101.363 140.145 168.501  1.00  0.00           N
ATOM   2059  CA  GLN A 273     102.444 140.621 169.326  1.00  0.00           C
ATOM   2060  CB  GLN A 273     102.607 139.654 170.489  1.00  0.00           C
ATOM   2061  CG  GLN A 273     103.378 138.287 170.211  1.00  0.00           C
ATOM   2062  CD  GLN A 273     103.132 137.090 171.161  1.00  0.00           C
ATOM   2063  OE1 GLN A 273     104.077 136.402 171.499  1.00  0.00           O
ATOM   2064  NE2 GLN A 273     101.944 136.834 171.560  1.00  0.00           N
ATOM   2065  C   GLN A 273     103.886 140.890 168.618  1.00  0.00           C
ATOM   2066  O   GLN A 273     104.242 140.297 167.578  1.00  0.00           O
ATOM   2067  N   ASP A 274     104.688 141.909 169.068  1.00  0.00           N
ATOM   2068  CA  ASP A 274     105.979 142.249 168.475  1.00  0.00           C
ATOM   2069  CB  ASP A 274     106.324 143.697 168.761  1.00  0.00           C
ATOM   2070  CG  ASP A 274     106.739 143.947 170.197  1.00  0.00           C
ATOM   2071  OD1 ASP A 274     106.251 143.333 171.137  1.00  0.00           O
ATOM   2072  OD2 ASP A 274     107.458 144.946 170.389  1.00  0.00           O
ATOM   2073  C   ASP A 274     107.164 141.250 168.809  1.00  0.00           C
ATOM   2074  O   ASP A 274     106.990 140.507 169.740  1.00  0.00           O
ATOM   2075  N   ASP A 275     108.223 141.253 168.031  1.00  0.00           N
ATOM   2076  CA  ASP A 275     109.377 140.460 168.395  1.00  0.00           C
ATOM   2077  CB  ASP A 275     110.520 140.520 167.342  1.00  0.00           C
ATOM   2078  CG  ASP A 275     109.960 140.436 165.956  1.00  0.00           C
ATOM   2079  OD1 ASP A 275     109.005 139.664 165.757  1.00  0.00           O
ATOM   2080  OD2 ASP A 275     110.529 141.169 165.138  1.00  0.00           O
ATOM   2081  C   ASP A 275     109.932 140.742 169.758  1.00  0.00           C
ATOM   2082  O   ASP A 275     110.486 139.794 170.351  1.00  0.00           O
ATOM   2083  N   LEU A 276     109.816 141.933 170.345  1.00  0.00           N
ATOM   2084  CA  LEU A 276     110.319 142.286 171.683  1.00  0.00           C
ATOM   2085  CB  LEU A 276     110.565 143.834 171.740  1.00  0.00           C
ATOM   2086  CG  LEU A 276     111.385 144.423 172.877  1.00  0.00           C
ATOM   2087  CD1 LEU A 276     112.753 143.776 173.116  1.00  0.00           C
ATOM   2088  CD2 LEU A 276     111.565 145.895 172.669  1.00  0.00           C
ATOM   2089  C   LEU A 276     109.541 141.762 172.829  1.00  0.00           C
ATOM   2090  O   LEU A 276     110.095 141.393 173.837  1.00  0.00           O
ATOM   2091  N   THR A 277     108.225 141.515 172.637  1.00  0.00           N
ATOM   2092  CA  THR A 277     107.380 140.641 173.507  1.00  0.00           C
ATOM   2093  CB  THR A 277     105.938 140.994 173.261  1.00  0.00           C
ATOM   2094  CG2 THR A 277     105.037 140.237 174.207  1.00  0.00           C
ATOM   2095  OG1 THR A 277     105.720 142.378 173.448  1.00  0.00           O
ATOM   2096  C   THR A 277     107.734 139.155 173.205  1.00  0.00           C
ATOM   2097  O   THR A 277     107.752 138.400 174.221  1.00  0.00           O
ATOM   2098  N   HIS A 278     108.003 138.771 171.905  1.00  0.00           N
ATOM   2099  CA  HIS A 278     108.221 137.380 171.594  1.00  0.00           C
ATOM   2100  CB  HIS A 278     108.137 137.034 170.142  1.00  0.00           C
ATOM   2101  CG  HIS A 278     107.915 135.597 169.843  1.00  0.00           C
ATOM   2102  ND1 HIS A 278     108.926 134.614 169.743  1.00  0.00           N
ATOM   2103  CE1 HIS A 278     108.271 133.460 169.453  1.00  0.00           C
ATOM   2104  NE2 HIS A 278     106.904 133.679 169.471  1.00  0.00           N
ATOM   2105  CD2 HIS A 278     106.709 135.027 169.622  1.00  0.00           C
ATOM   2106  C   HIS A 278     109.567 136.891 172.160  1.00  0.00           C
ATOM   2107  O   HIS A 278     109.732 135.752 172.571  1.00  0.00           O
ATOM   2108  N   LYS A 279     110.608 137.738 172.276  1.00  0.00           N
ATOM   2109  CA  LYS A 279     111.872 137.545 173.054  1.00  0.00           C
ATOM   2110  CB  LYS A 279     112.887 138.697 172.708  1.00  0.00           C
ATOM   2111  CG  LYS A 279     114.268 138.455 173.274  1.00  0.00           C
ATOM   2112  CD  LYS A 279     114.916 137.066 172.990  1.00  0.00           C
ATOM   2113  CE  LYS A 279     114.819 136.580 171.615  1.00  0.00           C
ATOM   2114  NZ  LYS A 279     115.313 135.214 171.557  1.00  0.00           N
ATOM   2115  C   LYS A 279     111.676 137.487 174.557  1.00  0.00           C
ATOM   2116  O   LYS A 279     112.131 136.601 175.314  1.00  0.00           O
ATOM   2117  N   LEU A 280     110.870 138.340 175.127  1.00  0.00           N
ATOM   2118  CA  LEU A 280     110.493 138.309 176.636  1.00  0.00           C
ATOM   2119  CB  LEU A 280     109.728 139.589 176.949  1.00  0.00           C
ATOM   2120  CG  LEU A 280     110.622 140.763 177.368  1.00  0.00           C
ATOM   2121  CD1 LEU A 280     109.769 142.005 177.247  1.00  0.00           C
ATOM   2122  CD2 LEU A 280     111.229 140.617 178.734  1.00  0.00           C
ATOM   2123  C   LEU A 280     109.696 137.062 177.009  1.00  0.00           C
ATOM   2124  O   LEU A 280     109.806 136.567 178.099  1.00  0.00           O
ATOM   2125  N   ALA A 281     108.917 136.481 176.151  1.00  0.00           N
ATOM   2126  CA  ALA A 281     108.276 135.119 176.231  1.00  0.00           C
ATOM   2127  CB  ALA A 281     107.192 134.974 175.199  1.00  0.00           C
ATOM   2128  C   ALA A 281     109.342 134.043 176.149  1.00  0.00           C
ATOM   2129  O   ALA A 281     109.100 132.997 176.749  1.00  0.00           O
ATOM   2130  N   ASP A 282     110.494 134.307 175.431  1.00  0.00           N
ATOM   2131  CA  ASP A 282     111.637 133.428 175.720  1.00  0.00           C
ATOM   2132  CB  ASP A 282     112.758 133.624 174.736  1.00  0.00           C
ATOM   2133  CG  ASP A 282     112.416 133.352 173.277  1.00  0.00           C
ATOM   2134  OD1 ASP A 282     111.754 132.330 172.977  1.00  0.00           O
ATOM   2135  OD2 ASP A 282     112.793 134.115 172.357  1.00  0.00           O
ATOM   2136  C   ASP A 282     112.156 133.584 177.157  1.00  0.00           C
ATOM   2137  O   ASP A 282     112.032 132.624 177.946  1.00  0.00           O
ATOM   2138  N   ILE A 283     112.546 134.757 177.588  1.00  0.00           N
ATOM   2139  CA  ILE A 283     113.197 135.068 178.921  1.00  0.00           C
ATOM   2140  CB  ILE A 283     113.535 136.557 179.103  1.00  0.00           C
ATOM   2141  CG2 ILE A 283     114.226 136.870 180.471  1.00  0.00           C
ATOM   2142  CG1 ILE A 283     114.556 137.165 178.013  1.00  0.00           C
ATOM   2143  CD1 ILE A 283     114.588 138.729 177.937  1.00  0.00           C
ATOM   2144  C   ILE A 283     112.328 134.600 180.091  1.00  0.00           C
ATOM   2145  O   ILE A 283     112.879 133.906 180.928  1.00  0.00           O
ATOM   2146  N   VAL A 284     110.949 134.773 180.157  1.00  0.00           N
ATOM   2147  CA  VAL A 284     110.090 134.148 181.188  1.00  0.00           C
ATOM   2148  CB  VAL A 284     108.611 134.684 181.252  1.00  0.00           C
ATOM   2149  CG1 VAL A 284     107.862 134.193 182.512  1.00  0.00           C
ATOM   2150  CG2 VAL A 284     108.446 136.227 181.458  1.00  0.00           C
ATOM   2151  C   VAL A 284     110.055 132.640 181.211  1.00  0.00           C
ATOM   2152  O   VAL A 284     110.242 132.101 182.287  1.00  0.00           O
ATOM   2153  N   LYS A 285     110.024 132.020 180.061  1.00  0.00           N
ATOM   2154  CA  LYS A 285     109.722 130.613 179.956  1.00  0.00           C
ATOM   2155  CB  LYS A 285     109.169 130.351 178.544  1.00  0.00           C
ATOM   2156  CG  LYS A 285     109.006 128.817 178.279  1.00  0.00           C
ATOM   2157  CD  LYS A 285     108.495 128.416 176.913  1.00  0.00           C
ATOM   2158  CE  LYS A 285     109.648 128.648 175.885  1.00  0.00           C
ATOM   2159  NZ  LYS A 285     109.212 128.832 174.535  1.00  0.00           N
ATOM   2160  C   LYS A 285     110.975 129.810 180.296  1.00  0.00           C
ATOM   2161  O   LYS A 285     110.942 128.753 180.980  1.00  0.00           O
ATOM   2162  N   ILE A 286     112.133 130.297 179.836  1.00  0.00           N
ATOM   2163  CA  ILE A 286     113.466 129.884 180.254  1.00  0.00           C
ATOM   2164  CB  ILE A 286     114.552 130.626 179.439  1.00  0.00           C
ATOM   2165  CG2 ILE A 286     115.909 130.780 180.175  1.00  0.00           C
ATOM   2166  CG1 ILE A 286     114.901 129.995 178.106  1.00  0.00           C
ATOM   2167  CD1 ILE A 286     113.787 130.131 177.034  1.00  0.00           C
ATOM   2168  C   ILE A 286     113.536 130.168 181.763  1.00  0.00           C
ATOM   2169  O   ILE A 286     113.885 129.225 182.557  1.00  0.00           O
ATOM   2170  N   ASN A 287     113.301 131.350 182.293  1.00  0.00           N
ATOM   2171  CA  ASN A 287     113.559 131.630 183.665  1.00  0.00           C
ATOM   2172  CB  ASN A 287     113.457 133.102 183.853  1.00  0.00           C
ATOM   2173  CG  ASN A 287     113.737 133.595 185.214  1.00  0.00           C
ATOM   2174  OD1 ASN A 287     114.811 133.407 185.801  1.00  0.00           O
ATOM   2175  ND2 ASN A 287     112.888 134.297 185.882  1.00  0.00           N
ATOM   2176  C   ASN A 287     112.715 130.823 184.686  1.00  0.00           C
ATOM   2177  O   ASN A 287     113.157 130.500 185.783  1.00  0.00           O
ATOM   2178  N   ASN A 288     111.568 130.343 184.260  1.00  0.00           N
ATOM   2179  CA  ASN A 288     110.670 129.537 185.075  1.00  0.00           C
ATOM   2180  CB  ASN A 288     109.313 129.547 184.453  1.00  0.00           C
ATOM   2181  CG  ASN A 288     108.550 130.834 184.771  1.00  0.00           C
ATOM   2182  OD1 ASN A 288     109.127 131.846 185.291  1.00  0.00           O
ATOM   2183  ND2 ASN A 288     107.242 130.900 184.477  1.00  0.00           N
ATOM   2184  C   ASN A 288     111.193 128.009 185.099  1.00  0.00           C
ATOM   2185  O   ASN A 288     111.056 127.394 186.146  1.00  0.00           O
ATOM   2186  N   GLN A 289     111.577 127.442 183.933  1.00  0.00           N
ATOM   2187  CA  GLN A 289     112.230 126.135 183.797  1.00  0.00           C
ATOM   2188  CB  GLN A 289     112.771 125.950 182.310  1.00  0.00           C
ATOM   2189  CG  GLN A 289     113.370 124.551 181.967  1.00  0.00           C
ATOM   2190  CD  GLN A 289     112.416 123.403 181.683  1.00  0.00           C
ATOM   2191  OE1 GLN A 289     111.279 123.590 181.318  1.00  0.00           O
ATOM   2192  NE2 GLN A 289     112.892 122.168 181.554  1.00  0.00           N
ATOM   2193  C   GLN A 289     113.476 126.084 184.679  1.00  0.00           C
ATOM   2194  O   GLN A 289     113.690 125.155 185.426  1.00  0.00           O
ATOM   2195  N   LEU A 290     114.375 127.068 184.544  1.00  0.00           N
ATOM   2196  CA  LEU A 290     115.598 127.278 185.352  1.00  0.00           C
ATOM   2197  CB  LEU A 290     116.044 128.681 184.876  1.00  0.00           C
ATOM   2198  CG  LEU A 290     117.257 129.344 185.672  1.00  0.00           C
ATOM   2199  CD1 LEU A 290     118.518 128.411 185.623  1.00  0.00           C
ATOM   2200  CD2 LEU A 290     117.620 130.659 185.007  1.00  0.00           C
ATOM   2201  C   LEU A 290     115.314 127.104 186.868  1.00  0.00           C
ATOM   2202  O   LEU A 290     115.997 126.446 187.650  1.00  0.00           O
ATOM   2203  N   ARG A 291     114.215 127.753 187.267  1.00  0.00           N
ATOM   2204  CA  ARG A 291     113.759 127.612 188.668  1.00  0.00           C
ATOM   2205  CB  ARG A 291     112.770 128.678 189.068  1.00  0.00           C
ATOM   2206  CG  ARG A 291     112.267 128.614 190.508  1.00  0.00           C
ATOM   2207  CD  ARG A 291     111.233 129.636 190.909  1.00  0.00           C
ATOM   2208  NE  ARG A 291     109.870 129.186 190.806  1.00  0.00           N
ATOM   2209  CZ  ARG A 291     108.836 129.534 189.975  1.00  0.00           C
ATOM   2210  NH1 ARG A 291     108.901 130.666 189.281  1.00  0.00           N
ATOM   2211  NH2 ARG A 291     107.747 128.839 189.931  1.00  0.00           N
ATOM   2212  C   ARG A 291     113.336 126.219 189.017  1.00  0.00           C
ATOM   2213  O   ARG A 291     113.709 125.592 190.027  1.00  0.00           O
ATOM   2214  N   ARG A 292     112.658 125.554 188.083  1.00  0.00           N
ATOM   2215  CA  ARG A 292     112.303 124.127 188.169  1.00  0.00           C
ATOM   2216  CB  ARG A 292     111.305 123.674 187.193  1.00  0.00           C
ATOM   2217  CG  ARG A 292     110.913 122.243 187.274  1.00  0.00           C
ATOM   2218  CD  ARG A 292     110.090 122.123 188.600  1.00  0.00           C
ATOM   2219  NE  ARG A 292     109.362 120.829 188.761  1.00  0.00           N
ATOM   2220  CZ  ARG A 292     108.232 120.693 189.401  1.00  0.00           C
ATOM   2221  NH1 ARG A 292     107.820 121.632 190.163  1.00  0.00           N
ATOM   2222  NH2 ARG A 292     107.636 119.569 189.511  1.00  0.00           N
ATOM   2223  C   ARG A 292     113.529 123.194 188.277  1.00  0.00           C
ATOM   2224  O   ARG A 292     113.535 122.212 189.008  1.00  0.00           O
ATOM   2225  N   ASN A 293     114.564 123.530 187.520  1.00  0.00           N
ATOM   2226  CA  ASN A 293     115.753 122.739 187.495  1.00  0.00           C
ATOM   2227  CB  ASN A 293     116.535 122.956 186.243  1.00  0.00           C
ATOM   2228  CG  ASN A 293     115.821 122.623 184.938  1.00  0.00           C
ATOM   2229  OD1 ASN A 293     114.942 121.805 184.926  1.00  0.00           O
ATOM   2230  ND2 ASN A 293     116.302 123.150 183.816  1.00  0.00           N
ATOM   2231  C   ASN A 293     116.574 122.941 188.783  1.00  0.00           C
ATOM   2232  O   ASN A 293     116.982 121.963 189.445  1.00  0.00           O
ATOM   2233  N   GLU A 294     116.743 124.134 189.229  1.00  0.00           N
ATOM   2234  CA  GLU A 294     117.193 124.489 190.601  1.00  0.00           C
ATOM   2235  CB  GLU A 294     117.076 125.976 190.716  1.00  0.00           C
ATOM   2236  CG  GLU A 294     117.440 126.380 192.106  1.00  0.00           C
ATOM   2237  CD  GLU A 294     117.663 127.867 192.065  1.00  0.00           C
ATOM   2238  OE1 GLU A 294     116.749 128.739 192.257  1.00  0.00           O
ATOM   2239  OE2 GLU A 294     118.822 128.330 191.880  1.00  0.00           O
ATOM   2240  C   GLU A 294     116.417 123.789 191.750  1.00  0.00           C
ATOM   2241  O   GLU A 294     116.973 123.254 192.750  1.00  0.00           O
ATOM   2242  N   GLN A 295     115.090 123.760 191.660  1.00  0.00           N
ATOM   2243  CA  GLN A 295     114.188 123.155 192.671  1.00  0.00           C
ATOM   2244  CB  GLN A 295     112.831 123.930 192.742  1.00  0.00           C
ATOM   2245  CG  GLN A 295     113.095 125.307 193.313  1.00  0.00           C
ATOM   2246  CD  GLN A 295     111.881 126.239 193.358  1.00  0.00           C
ATOM   2247  OE1 GLN A 295     110.762 125.942 192.895  1.00  0.00           O
ATOM   2248  NE2 GLN A 295     112.011 127.472 193.816  1.00  0.00           N
ATOM   2249  C   GLN A 295     114.016 121.630 192.478  1.00  0.00           C
ATOM   2250  O   GLN A 295     113.445 120.963 193.391  1.00  0.00           O
ATOM   2251  N   ASN A 296     114.500 121.094 191.374  1.00  0.00           N
ATOM   2252  CA  ASN A 296     114.699 119.660 191.306  1.00  0.00           C
ATOM   2253  CB  ASN A 296     114.499 119.200 189.868  1.00  0.00           C
ATOM   2254  CG  ASN A 296     113.063 119.392 189.478  1.00  0.00           C
ATOM   2255  OD1 ASN A 296     112.095 119.678 190.222  1.00  0.00           O
ATOM   2256  ND2 ASN A 296     112.798 119.240 188.232  1.00  0.00           N
ATOM   2257  C   ASN A 296     116.052 119.194 191.833  1.00  0.00           C
ATOM   2258  O   ASN A 296     116.192 118.008 192.212  1.00  0.00           O
ATOM   2259  N   GLY A 297     117.108 120.095 191.987  1.00  0.00           N
ATOM   2260  CA  GLY A 297     118.434 119.700 192.539  1.00  0.00           C
ATOM   2261  C   GLY A 297     119.525 119.564 191.525  1.00  0.00           C
ATOM   2262  O   GLY A 297     120.538 118.847 191.651  1.00  0.00           O
ATOM   2263  N   ALA A 298     119.391 120.379 190.482  1.00  0.00           N
ATOM   2264  CA  ALA A 298     120.354 120.402 189.384  1.00  0.00           C
ATOM   2265  CB  ALA A 298     119.682 121.049 188.156  1.00  0.00           C
ATOM   2266  C   ALA A 298     121.673 121.173 189.899  1.00  0.00           C
ATOM   2267  O   ALA A 298     121.600 122.206 190.579  1.00  0.00           O
ATOM   2268  N   ALA A 299     122.807 120.606 189.499  1.00  0.00           N
ATOM   2269  CA  ALA A 299     124.159 120.979 189.903  1.00  0.00           C
ATOM   2270  CB  ALA A 299     125.077 119.713 189.717  1.00  0.00           C
ATOM   2271  C   ALA A 299     124.761 122.238 189.080  1.00  0.00           C
ATOM   2272  O   ALA A 299     124.230 122.598 188.028  1.00  0.00           O
ATOM   2273  N   ALA A 300     125.783 122.897 189.683  1.00  0.00           N
ATOM   2274  CA  ALA A 300     126.414 124.135 189.190  1.00  0.00           C
ATOM   2275  CB  ALA A 300     127.511 124.559 190.083  1.00  0.00           C
ATOM   2276  C   ALA A 300     126.882 124.011 187.730  1.00  0.00           C
ATOM   2277  O   ALA A 300     126.698 124.939 186.970  1.00  0.00           O
ATOM   2278  N   HIS A 301     127.245 122.801 187.295  1.00  0.00           N
ATOM   2279  CA  HIS A 301     127.648 122.586 185.884  1.00  0.00           C
ATOM   2280  CB  HIS A 301     128.594 121.374 185.862  1.00  0.00           C
ATOM   2281  CG  HIS A 301     128.001 120.012 186.080  1.00  0.00           C
ATOM   2282  ND1 HIS A 301     127.381 119.549 187.210  1.00  0.00           N
ATOM   2283  CE1 HIS A 301     126.925 118.327 186.913  1.00  0.00           C
ATOM   2284  NE2 HIS A 301     127.365 117.993 185.722  1.00  0.00           N
ATOM   2285  CD2 HIS A 301     127.954 119.062 185.122  1.00  0.00           C
ATOM   2286  C   HIS A 301     126.456 122.556 184.796  1.00  0.00           C
ATOM   2287  O   HIS A 301     126.701 122.700 183.627  1.00  0.00           O
ATOM   2288  N   VAL A 302     125.201 122.379 185.317  1.00  0.00           N
ATOM   2289  CA  VAL A 302     124.025 122.122 184.486  1.00  0.00           C
ATOM   2290  CB  VAL A 302     123.543 120.701 184.603  1.00  0.00           C
ATOM   2291  CG1 VAL A 302     124.475 119.827 183.688  1.00  0.00           C
ATOM   2292  CG2 VAL A 302     123.624 120.011 185.958  1.00  0.00           C
ATOM   2293  C   VAL A 302     122.908 123.082 184.761  1.00  0.00           C
ATOM   2294  O   VAL A 302     121.991 123.203 183.949  1.00  0.00           O
ATOM   2295  N   ILE A 303     122.918 123.769 185.881  1.00  0.00           N
ATOM   2296  CA  ILE A 303     122.362 125.148 185.953  1.00  0.00           C
ATOM   2297  CB  ILE A 303     122.527 125.546 187.528  1.00  0.00           C
ATOM   2298  CG2 ILE A 303     122.156 127.012 187.583  1.00  0.00           C
ATOM   2299  CG1 ILE A 303     121.693 124.522 188.305  1.00  0.00           C
ATOM   2300  CD1 ILE A 303     120.114 124.614 188.287  1.00  0.00           C
ATOM   2301  C   ILE A 303     123.208 126.044 185.067  1.00  0.00           C
ATOM   2302  O   ILE A 303     122.558 126.872 184.354  1.00  0.00           O
ATOM   2303  N   ALA A 304     124.506 125.855 185.026  1.00  0.00           N
ATOM   2304  CA  ALA A 304     125.397 126.671 184.158  1.00  0.00           C
ATOM   2305  CB  ALA A 304     126.843 126.278 184.245  1.00  0.00           C
ATOM   2306  C   ALA A 304     124.858 126.659 182.702  1.00  0.00           C
ATOM   2307  O   ALA A 304     124.807 127.725 182.093  1.00  0.00           O
ATOM   2308  N   GLU A 305     124.603 125.473 182.123  1.00  0.00           N
ATOM   2309  CA  GLU A 305     123.934 125.263 180.816  1.00  0.00           C
ATOM   2310  CB  GLU A 305     123.582 123.735 180.604  1.00  0.00           C
ATOM   2311  CG  GLU A 305     124.707 122.637 180.594  1.00  0.00           C
ATOM   2312  CD  GLU A 305     125.789 122.929 179.546  1.00  0.00           C
ATOM   2313  OE1 GLU A 305     126.959 123.111 179.933  1.00  0.00           O
ATOM   2314  OE2 GLU A 305     125.521 122.943 178.302  1.00  0.00           O
ATOM   2315  C   GLU A 305     122.597 126.084 180.654  1.00  0.00           C
ATOM   2316  O   GLU A 305     122.306 126.612 179.601  1.00  0.00           O
ATOM   2317  N   ASP A 306     121.779 126.257 181.610  1.00  0.00           N
ATOM   2318  CA  ASP A 306     120.477 127.009 181.581  1.00  0.00           C
ATOM   2319  CB  ASP A 306     119.534 126.405 182.669  1.00  0.00           C
ATOM   2320  CG  ASP A 306     119.320 124.883 182.672  1.00  0.00           C
ATOM   2321  OD1 ASP A 306     118.944 124.301 183.704  1.00  0.00           O
ATOM   2322  OD2 ASP A 306     119.383 124.252 181.570  1.00  0.00           O
ATOM   2323  C   ASP A 306     120.621 128.521 181.765  1.00  0.00           C
ATOM   2324  O   ASP A 306     120.062 129.277 180.999  1.00  0.00           O
ATOM   2325  N   VAL A 307     121.556 128.936 182.601  1.00  0.00           N
ATOM   2326  CA  VAL A 307     121.959 130.282 182.832  1.00  0.00           C
ATOM   2327  CB  VAL A 307     122.831 130.413 184.134  1.00  0.00           C
ATOM   2328  CG1 VAL A 307     123.375 131.856 184.320  1.00  0.00           C
ATOM   2329  CG2 VAL A 307     121.974 130.148 185.373  1.00  0.00           C
ATOM   2330  C   VAL A 307     122.647 130.914 181.611  1.00  0.00           C
ATOM   2331  O   VAL A 307     122.483 132.101 181.297  1.00  0.00           O
ATOM   2332  N   LYS A 308     123.360 130.086 180.879  1.00  0.00           N
ATOM   2333  CA  LYS A 308     124.021 130.437 179.580  1.00  0.00           C
ATOM   2334  CB  LYS A 308     124.994 129.290 179.201  1.00  0.00           C
ATOM   2335  CG  LYS A 308     126.452 129.389 179.662  1.00  0.00           C
ATOM   2336  CD  LYS A 308     127.319 128.240 179.100  1.00  0.00           C
ATOM   2337  CE  LYS A 308     127.271 126.877 179.715  1.00  0.00           C
ATOM   2338  NZ  LYS A 308     128.059 125.923 179.018  1.00  0.00           N
ATOM   2339  C   LYS A 308     122.962 130.714 178.513  1.00  0.00           C
ATOM   2340  O   LYS A 308     123.131 131.540 177.691  1.00  0.00           O
ATOM   2341  N   LEU A 309     121.897 129.934 178.510  1.00  0.00           N
ATOM   2342  CA  LEU A 309     120.815 130.087 177.564  1.00  0.00           C
ATOM   2343  CB  LEU A 309     119.874 128.865 177.674  1.00  0.00           C
ATOM   2344  CG  LEU A 309     118.684 128.936 176.742  1.00  0.00           C
ATOM   2345  CD1 LEU A 309     119.139 128.896 175.343  1.00  0.00           C
ATOM   2346  CD2 LEU A 309     117.731 127.747 176.856  1.00  0.00           C
ATOM   2347  C   LEU A 309     120.017 131.337 177.970  1.00  0.00           C
ATOM   2348  O   LEU A 309     119.818 132.194 177.109  1.00  0.00           O
ATOM   2349  N   LEU A 310     119.653 131.595 179.210  1.00  0.00           N
ATOM   2350  CA  LEU A 310     119.139 132.919 179.658  1.00  0.00           C
ATOM   2351  CB  LEU A 310     118.896 132.908 181.221  1.00  0.00           C
ATOM   2352  CG  LEU A 310     118.271 134.122 181.930  1.00  0.00           C
ATOM   2353  CD1 LEU A 310     116.875 134.553 181.348  1.00  0.00           C
ATOM   2354  CD2 LEU A 310     118.112 133.794 183.314  1.00  0.00           C
ATOM   2355  C   LEU A 310     120.112 134.120 179.357  1.00  0.00           C
ATOM   2356  O   LEU A 310     119.665 135.104 178.898  1.00  0.00           O
ATOM   2357  N   GLN A 311     121.410 134.020 179.578  1.00  0.00           N
ATOM   2358  CA  GLN A 311     122.523 134.951 179.261  1.00  0.00           C
ATOM   2359  CB  GLN A 311     123.922 134.369 179.588  1.00  0.00           C
ATOM   2360  CG  GLN A 311     125.187 135.245 179.419  1.00  0.00           C
ATOM   2361  CD  GLN A 311     125.266 136.390 180.386  1.00  0.00           C
ATOM   2362  OE1 GLN A 311     125.737 136.381 181.497  1.00  0.00           O
ATOM   2363  NE2 GLN A 311     124.810 137.469 179.825  1.00  0.00           N
ATOM   2364  C   GLN A 311     122.389 135.401 177.840  1.00  0.00           C
ATOM   2365  O   GLN A 311     122.548 136.595 177.553  1.00  0.00           O
ATOM   2366  N   PHE A 312     122.124 134.524 176.919  1.00  0.00           N
ATOM   2367  CA  PHE A 312     121.918 134.721 175.488  1.00  0.00           C
ATOM   2368  CB  PHE A 312     122.187 133.400 174.692  1.00  0.00           C
ATOM   2369  CG  PHE A 312     121.909 133.397 173.181  1.00  0.00           C
ATOM   2370  CD1 PHE A 312     122.888 133.963 172.277  1.00  0.00           C
ATOM   2371  CE1 PHE A 312     122.539 134.226 170.947  1.00  0.00           C
ATOM   2372  CZ  PHE A 312     121.258 133.786 170.513  1.00  0.00           C
ATOM   2373  CE2 PHE A 312     120.341 133.180 171.309  1.00  0.00           C
ATOM   2374  CD2 PHE A 312     120.651 132.934 172.671  1.00  0.00           C
ATOM   2375  C   PHE A 312     120.651 135.510 175.147  1.00  0.00           C
ATOM   2376  O   PHE A 312     120.717 136.546 174.496  1.00  0.00           O
ATOM   2377  N   HIS A 313     119.417 135.173 175.610  1.00  0.00           N
ATOM   2378  CA  HIS A 313     118.150 135.861 175.285  1.00  0.00           C
ATOM   2379  CB  HIS A 313     116.964 135.057 175.925  1.00  0.00           C
ATOM   2380  CG  HIS A 313     116.619 133.785 175.261  1.00  0.00           C
ATOM   2381  ND1 HIS A 313     115.968 133.629 173.982  1.00  0.00           N
ATOM   2382  CE1 HIS A 313     115.897 132.321 173.786  1.00  0.00           C
ATOM   2383  NE2 HIS A 313     116.362 131.683 174.912  1.00  0.00           N
ATOM   2384  CD2 HIS A 313     116.773 132.565 175.900  1.00  0.00           C
ATOM   2385  C   HIS A 313     118.218 137.354 175.818  1.00  0.00           C
ATOM   2386  O   HIS A 313     117.986 138.296 175.061  1.00  0.00           O
ATOM   2387  N   VAL A 314     118.708 137.483 177.056  1.00  0.00           N
ATOM   2388  CA  VAL A 314     119.028 138.819 177.704  1.00  0.00           C
ATOM   2389  CB  VAL A 314     119.557 138.694 179.145  1.00  0.00           C
ATOM   2390  CG1 VAL A 314     119.879 140.104 179.738  1.00  0.00           C
ATOM   2391  CG2 VAL A 314     118.463 138.106 180.036  1.00  0.00           C
ATOM   2392  C   VAL A 314     120.018 139.662 176.845  1.00  0.00           C
ATOM   2393  O   VAL A 314     119.694 140.812 176.469  1.00  0.00           O
ATOM   2394  N   ALA A 315     121.212 139.157 176.547  1.00  0.00           N
ATOM   2395  CA  ALA A 315     122.261 139.867 175.894  1.00  0.00           C
ATOM   2396  CB  ALA A 315     123.588 139.047 175.873  1.00  0.00           C
ATOM   2397  C   ALA A 315     121.790 140.331 174.547  1.00  0.00           C
ATOM   2398  O   ALA A 315     122.016 141.488 174.120  1.00  0.00           O
ATOM   2399  N   THR A 316     121.250 139.388 173.803  1.00  0.00           N
ATOM   2400  CA  THR A 316     120.698 139.651 172.459  1.00  0.00           C
ATOM   2401  CB  THR A 316     120.268 138.427 171.685  1.00  0.00           C
ATOM   2402  CG2 THR A 316     121.388 137.479 171.233  1.00  0.00           C
ATOM   2403  OG1 THR A 316     119.414 137.659 172.473  1.00  0.00           O
ATOM   2404  C   THR A 316     119.536 140.603 172.478  1.00  0.00           C
ATOM   2405  O   THR A 316     119.355 141.311 171.529  1.00  0.00           O
ATOM   2406  N   MET A 317     118.745 140.753 173.587  1.00  0.00           N
ATOM   2407  CA  MET A 317     117.728 141.859 173.751  1.00  0.00           C
ATOM   2408  CB  MET A 317     116.828 141.546 174.916  1.00  0.00           C
ATOM   2409  CG  MET A 317     115.477 142.218 174.643  1.00  0.00           C
ATOM   2410  SD  MET A 317     113.984 141.706 175.572  1.00  0.00           S
ATOM   2411  CE  MET A 317     114.219 142.716 177.028  1.00  0.00           C
ATOM   2412  C   MET A 317     118.237 143.261 173.824  1.00  0.00           C
ATOM   2413  O   MET A 317     117.710 144.164 173.147  1.00  0.00           O
ATOM   2414  N   VAL A 318     119.314 143.411 174.569  1.00  0.00           N
ATOM   2415  CA  VAL A 318     120.053 144.725 174.646  1.00  0.00           C
ATOM   2416  CB  VAL A 318     120.915 144.826 175.904  1.00  0.00           C
ATOM   2417  CG1 VAL A 318     121.943 146.058 175.958  1.00  0.00           C
ATOM   2418  CG2 VAL A 318     119.972 144.978 177.112  1.00  0.00           C
ATOM   2419  C   VAL A 318     120.863 144.946 173.380  1.00  0.00           C
ATOM   2420  O   VAL A 318     120.754 146.035 172.801  1.00  0.00           O
ATOM   2421  N   ASP A 319     121.578 143.927 172.951  1.00  0.00           N
ATOM   2422  CA  ASP A 319     122.525 144.049 171.819  1.00  0.00           C
ATOM   2423  CB  ASP A 319     123.878 144.649 172.222  1.00  0.00           C
ATOM   2424  CG  ASP A 319     124.792 144.843 171.009  1.00  0.00           C
ATOM   2425  OD1 ASP A 319     126.016 145.151 171.229  1.00  0.00           O
ATOM   2426  OD2 ASP A 319     124.362 144.753 169.839  1.00  0.00           O
ATOM   2427  C   ASP A 319     122.733 142.750 171.068  1.00  0.00           C
ATOM   2428  O   ASP A 319     123.727 141.986 171.272  1.00  0.00           O
ATOM   2429  N   ASN A 320     122.006 142.603 169.956  1.00  0.00           N
ATOM   2430  CA  ASN A 320     122.123 141.298 169.156  1.00  0.00           C
ATOM   2431  CB  ASN A 320     120.893 141.289 168.338  1.00  0.00           C
ATOM   2432  CG  ASN A 320     120.717 140.028 167.465  1.00  0.00           C
ATOM   2433  OD1 ASN A 320     120.413 138.890 167.835  1.00  0.00           O
ATOM   2434  ND2 ASN A 320     120.753 140.191 166.126  1.00  0.00           N
ATOM   2435  C   ASN A 320     123.384 141.285 168.260  1.00  0.00           C
ATOM   2436  O   ASN A 320     123.738 140.223 167.850  1.00  0.00           O
ATOM   2437  N   GLU A 321     124.080 142.380 167.937  1.00  0.00           N
ATOM   2438  CA  GLU A 321     124.998 142.518 166.786  1.00  0.00           C
ATOM   2439  CB  GLU A 321     124.699 143.826 166.133  1.00  0.00           C
ATOM   2440  CG  GLU A 321     123.298 144.223 165.683  1.00  0.00           C
ATOM   2441  CD  GLU A 321     122.615 143.014 165.082  1.00  0.00           C
ATOM   2442  OE1 GLU A 321     121.382 142.898 165.269  1.00  0.00           O
ATOM   2443  OE2 GLU A 321     123.172 142.297 164.249  1.00  0.00           O
ATOM   2444  C   GLU A 321     126.510 142.296 166.994  1.00  0.00           C
ATOM   2445  O   GLU A 321     127.330 142.741 166.276  1.00  0.00           O
ATOM   2446  N   LEU A 322     126.824 141.660 168.096  1.00  0.00           N
ATOM   2447  CA  LEU A 322     128.148 141.273 168.563  1.00  0.00           C
ATOM   2448  CB  LEU A 322     128.108 140.203 169.663  1.00  0.00           C
ATOM   2449  CG  LEU A 322     127.062 140.390 170.761  1.00  0.00           C
ATOM   2450  CD1 LEU A 322     127.180 139.365 171.893  1.00  0.00           C
ATOM   2451  CD2 LEU A 322     127.251 141.776 171.377  1.00  0.00           C
ATOM   2452  C   LEU A 322     129.018 140.634 167.440  1.00  0.00           C
ATOM   2453  O   LEU A 322     128.527 139.870 166.639  1.00  0.00           O
ATOM   2454  N   PRO A 323     130.381 140.885 167.421  1.00  0.00           N
ATOM   2455  CD  PRO A 323     131.064 141.851 168.277  1.00  0.00           C
ATOM   2456  CG  PRO A 323     132.338 142.165 167.610  1.00  0.00           C
ATOM   2457  CB  PRO A 323     132.457 141.327 166.313  1.00  0.00           C
ATOM   2458  CA  PRO A 323     131.319 140.380 166.432  1.00  0.00           C
ATOM   2459  C   PRO A 323     131.822 138.975 166.882  1.00  0.00           C
ATOM   2460  O   PRO A 323     132.660 138.868 167.753  1.00  0.00           O
ATOM   2461  N   GLY A 324     131.442 137.943 166.184  1.00  0.00           N
ATOM   2462  CA  GLY A 324     131.254 136.635 166.703  1.00  0.00           C
ATOM   2463  C   GLY A 324     129.937 136.378 167.452  1.00  0.00           C
ATOM   2464  O   GLY A 324     129.178 137.293 167.715  1.00  0.00           O
ATOM   2465  N   LEU A 325     129.696 135.175 167.922  1.00  0.00           N
ATOM   2466  CA  LEU A 325     128.411 134.524 168.375  1.00  0.00           C
ATOM   2467  CB  LEU A 325     127.981 135.126 169.743  1.00  0.00           C
ATOM   2468  CG  LEU A 325     129.049 135.228 170.910  1.00  0.00           C
ATOM   2469  CD1 LEU A 325     128.496 135.639 172.248  1.00  0.00           C
ATOM   2470  CD2 LEU A 325     129.717 133.898 171.198  1.00  0.00           C
ATOM   2471  C   LEU A 325     127.286 134.569 167.286  1.00  0.00           C
ATOM   2472  O   LEU A 325     127.310 135.408 166.388  1.00  0.00           O
ATOM   2473  N   PRO A 326     126.132 133.811 167.422  1.00  0.00           N
ATOM   2474  CD  PRO A 326     126.005 132.697 168.294  1.00  0.00           C
ATOM   2475  CG  PRO A 326     124.576 132.177 168.074  1.00  0.00           C
ATOM   2476  CB  PRO A 326     124.050 132.737 166.793  1.00  0.00           C
ATOM   2477  CA  PRO A 326     124.955 133.948 166.585  1.00  0.00           C
ATOM   2478  C   PRO A 326     124.061 135.181 166.802  1.00  0.00           C
ATOM   2479  O   PRO A 326     124.059 135.691 167.885  1.00  0.00           O
ATOM   2480  N   ARG A 327     123.166 135.581 165.872  1.00  0.00           N
ATOM   2481  CA  ARG A 327     121.968 136.397 166.110  1.00  0.00           C
ATOM   2482  CB  ARG A 327     121.486 137.057 164.811  1.00  0.00           C
ATOM   2483  CG  ARG A 327     122.653 137.872 164.194  1.00  0.00           C
ATOM   2484  CD  ARG A 327     122.252 138.430 162.822  1.00  0.00           C
ATOM   2485  NE  ARG A 327     122.024 139.899 162.819  1.00  0.00           N
ATOM   2486  CZ  ARG A 327     121.519 140.534 161.827  1.00  0.00           C
ATOM   2487  NH1 ARG A 327     121.554 141.842 161.782  1.00  0.00           N
ATOM   2488  NH2 ARG A 327     121.072 140.032 160.719  1.00  0.00           N
ATOM   2489  C   ARG A 327     120.844 135.500 166.631  1.00  0.00           C
ATOM   2490  O   ARG A 327     120.547 134.377 166.218  1.00  0.00           O
ATOM   2491  N   ALA A 328     120.067 136.183 167.446  1.00  0.00           N
ATOM   2492  CA  ALA A 328     118.670 135.812 167.648  1.00  0.00           C
ATOM   2493  CB  ALA A 328     118.022 136.720 168.667  1.00  0.00           C
ATOM   2494  C   ALA A 328     117.818 135.720 166.309  1.00  0.00           C
ATOM   2495  O   ALA A 328     117.913 136.659 165.531  1.00  0.00           O
ATOM   2496  N   MET A 329     117.163 134.605 166.114  1.00  0.00           N
ATOM   2497  CA  MET A 329     116.220 134.327 165.025  1.00  0.00           C
ATOM   2498  CB  MET A 329     116.260 132.834 164.587  1.00  0.00           C
ATOM   2499  CG  MET A 329     115.396 132.580 163.339  1.00  0.00           C
ATOM   2500  SD  MET A 329     114.896 130.902 163.046  1.00  0.00           S
ATOM   2501  CE  MET A 329     113.790 130.568 164.387  1.00  0.00           C
ATOM   2502  C   MET A 329     114.855 134.641 165.563  1.00  0.00           C
ATOM   2503  O   MET A 329     114.331 134.293 166.653  1.00  0.00           O
ATOM   2504  N   GLN A 330     114.091 135.375 164.721  1.00  0.00           N
ATOM   2505  CA  GLN A 330     112.671 135.694 164.866  1.00  0.00           C
ATOM   2506  CB  GLN A 330     112.576 137.262 164.994  1.00  0.00           C
ATOM   2507  CG  GLN A 330     113.332 137.886 166.132  1.00  0.00           C
ATOM   2508  CD  GLN A 330     113.363 137.240 167.543  1.00  0.00           C
ATOM   2509  OE1 GLN A 330     114.426 137.295 168.179  1.00  0.00           O
ATOM   2510  NE2 GLN A 330     112.350 136.589 167.996  1.00  0.00           N
ATOM   2511  C   GLN A 330     111.853 135.302 163.707  1.00  0.00           C
ATOM   2512  O   GLN A 330     112.371 134.977 162.664  1.00  0.00           O
ATOM   2513  N   LYS A 331     110.484 135.314 163.868  1.00  0.00           N
ATOM   2514  CA  LYS A 331     109.451 134.948 162.851  1.00  0.00           C
ATOM   2515  CB  LYS A 331     107.991 135.201 163.388  1.00  0.00           C
ATOM   2516  CG  LYS A 331     107.461 134.176 164.466  1.00  0.00           C
ATOM   2517  CD  LYS A 331     105.971 134.485 164.853  1.00  0.00           C
ATOM   2518  CE  LYS A 331     105.582 133.448 165.908  1.00  0.00           C
ATOM   2519  NZ  LYS A 331     104.216 133.644 166.432  1.00  0.00           N
ATOM   2520  C   LYS A 331     109.687 135.636 161.451  1.00  0.00           C
ATOM   2521  O   LYS A 331     110.368 136.608 161.265  1.00  0.00           O
ATOM   2522  N   SER A 332     109.147 135.048 160.350  1.00  0.00           N
ATOM   2523  CA  SER A 332     109.380 135.390 158.963  1.00  0.00           C
ATOM   2524  CB  SER A 332     108.886 136.863 158.547  1.00  0.00           C
ATOM   2525  OG  SER A 332     107.975 137.471 159.374  1.00  0.00           O
ATOM   2526  C   SER A 332     110.808 135.125 158.436  1.00  0.00           C
ATOM   2527  O   SER A 332     111.184 135.473 157.307  1.00  0.00           O
ATOM   2528  N   GLY A 333     111.688 134.557 159.274  1.00  0.00           N
ATOM   2529  CA  GLY A 333     113.116 134.413 159.086  1.00  0.00           C
ATOM   2530  C   GLY A 333     113.928 135.675 159.372  1.00  0.00           C
ATOM   2531  O   GLY A 333     115.018 135.856 158.836  1.00  0.00           O
ATOM   2532  N   ARG A 334     113.414 136.588 160.167  1.00  0.00           N
ATOM   2533  CA  ARG A 334     114.025 137.888 160.437  1.00  0.00           C
ATOM   2534  CB  ARG A 334     112.847 138.880 160.706  1.00  0.00           C
ATOM   2535  CG  ARG A 334     112.069 139.162 159.455  1.00  0.00           C
ATOM   2536  CD  ARG A 334     110.712 139.876 159.614  1.00  0.00           C
ATOM   2537  NE  ARG A 334     109.861 139.434 160.728  1.00  0.00           N
ATOM   2538  CZ  ARG A 334     109.920 139.810 162.005  1.00  0.00           C
ATOM   2539  NH1 ARG A 334     110.663 140.712 162.457  1.00  0.00           N
ATOM   2540  NH2 ARG A 334     109.087 139.315 162.839  1.00  0.00           N
ATOM   2541  C   ARG A 334     115.009 137.788 161.623  1.00  0.00           C
ATOM   2542  O   ARG A 334     114.866 137.013 162.549  1.00  0.00           O
ATOM   2543  N   PRO A 335     116.062 138.628 161.672  1.00  0.00           N
ATOM   2544  CD  PRO A 335     116.378 139.671 160.787  1.00  0.00           C
ATOM   2545  CG  PRO A 335     117.468 140.534 161.471  1.00  0.00           C
ATOM   2546  CB  PRO A 335     118.096 139.560 162.521  1.00  0.00           C
ATOM   2547  CA  PRO A 335     116.794 138.823 162.884  1.00  0.00           C
ATOM   2548  C   PRO A 335     115.965 139.653 163.955  1.00  0.00           C
ATOM   2549  O   PRO A 335     114.942 140.284 163.665  1.00  0.00           O
ATOM   2550  N   LEU A 336     116.502 139.689 165.141  1.00  0.00           N
ATOM   2551  CA  LEU A 336     115.920 140.597 166.243  1.00  0.00           C
ATOM   2552  CB  LEU A 336     116.260 140.147 167.668  1.00  0.00           C
ATOM   2553  CG  LEU A 336     115.827 140.934 168.889  1.00  0.00           C
ATOM   2554  CD1 LEU A 336     114.332 141.198 168.875  1.00  0.00           C
ATOM   2555  CD2 LEU A 336     116.205 140.299 170.226  1.00  0.00           C
ATOM   2556  C   LEU A 336     116.358 142.017 166.022  1.00  0.00           C
ATOM   2557  O   LEU A 336     117.576 142.255 165.844  1.00  0.00           O
ATOM   2558  N   LYS A 337     115.504 143.038 166.196  1.00  0.00           N
ATOM   2559  CA  LYS A 337     115.827 144.424 166.534  1.00  0.00           C
ATOM   2560  CB  LYS A 337     114.790 145.293 165.868  1.00  0.00           C
ATOM   2561  CG  LYS A 337     115.218 146.796 165.813  1.00  0.00           C
ATOM   2562  CD  LYS A 337     114.017 147.602 165.448  1.00  0.00           C
ATOM   2563  CE  LYS A 337     113.830 147.858 163.937  1.00  0.00           C
ATOM   2564  NZ  LYS A 337     112.752 148.800 163.702  1.00  0.00           N
ATOM   2565  C   LYS A 337     115.926 144.725 168.049  1.00  0.00           C
ATOM   2566  O   LYS A 337     114.899 145.063 168.631  1.00  0.00           O
ATOM   2567  N   SER A 338     117.107 144.452 168.563  1.00  0.00           N
ATOM   2568  CA  SER A 338     117.526 144.723 169.926  1.00  0.00           C
ATOM   2569  CB  SER A 338     118.938 144.273 170.155  1.00  0.00           C
ATOM   2570  OG  SER A 338     119.926 144.941 169.273  1.00  0.00           O
ATOM   2571  C   SER A 338     117.290 146.167 170.373  1.00  0.00           C
ATOM   2572  O   SER A 338     117.068 147.059 169.578  1.00  0.00           O
ATOM   2573  N   LEU A 339     117.318 146.441 171.677  1.00  0.00           N
ATOM   2574  CA  LEU A 339     117.035 147.754 172.272  1.00  0.00           C
ATOM   2575  CB  LEU A 339     117.017 147.526 173.787  1.00  0.00           C
ATOM   2576  CG  LEU A 339     115.696 147.081 174.422  1.00  0.00           C
ATOM   2577  CD1 LEU A 339     115.750 146.553 175.828  1.00  0.00           C
ATOM   2578  CD2 LEU A 339     114.612 148.214 174.279  1.00  0.00           C
ATOM   2579  C   LEU A 339     118.097 148.774 171.736  1.00  0.00           C
ATOM   2580  O   LEU A 339     117.668 149.806 171.262  1.00  0.00           O
ATOM   2581  N   LYS A 340     119.433 148.488 171.637  1.00  0.00           N
ATOM   2582  CA  LYS A 340     120.456 149.411 171.027  1.00  0.00           C
ATOM   2583  CB  LYS A 340     121.827 148.673 171.201  1.00  0.00           C
ATOM   2584  CG  LYS A 340     123.039 149.178 170.434  1.00  0.00           C
ATOM   2585  CD  LYS A 340     124.246 148.478 170.908  1.00  0.00           C
ATOM   2586  CE  LYS A 340     125.522 149.059 170.179  1.00  0.00           C
ATOM   2587  NZ  LYS A 340     126.709 148.335 170.594  1.00  0.00           N
ATOM   2588  C   LYS A 340     120.223 149.675 169.526  1.00  0.00           C
ATOM   2589  O   LYS A 340     120.466 150.740 168.986  1.00  0.00           O
ATOM   2590  N   GLN A 341     119.638 148.714 168.834  1.00  0.00           N
ATOM   2591  CA  GLN A 341     119.400 148.837 167.421  1.00  0.00           C
ATOM   2592  CB  GLN A 341     119.079 147.480 166.844  1.00  0.00           C
ATOM   2593  CG  GLN A 341     118.911 147.579 165.345  1.00  0.00           C
ATOM   2594  CD  GLN A 341     120.304 147.699 164.549  1.00  0.00           C
ATOM   2595  OE1 GLN A 341     121.348 148.070 165.067  1.00  0.00           O
ATOM   2596  NE2 GLN A 341     120.292 147.349 163.302  1.00  0.00           N
ATOM   2597  C   GLN A 341     118.276 149.878 167.179  1.00  0.00           C
ATOM   2598  O   GLN A 341     118.304 150.762 166.286  1.00  0.00           O
ATOM   2599  N   ARG A 342     117.250 149.878 168.007  1.00  0.00           N
ATOM   2600  CA  ARG A 342     116.255 151.035 168.043  1.00  0.00           C
ATOM   2601  CB  ARG A 342     115.262 150.870 169.182  1.00  0.00           C
ATOM   2602  CG  ARG A 342     114.579 149.506 169.130  1.00  0.00           C
ATOM   2603  CD  ARG A 342     113.482 149.463 170.174  1.00  0.00           C
ATOM   2604  NE  ARG A 342     112.417 148.495 169.992  1.00  0.00           N
ATOM   2605  CZ  ARG A 342     111.229 148.811 170.401  1.00  0.00           C
ATOM   2606  NH1 ARG A 342     110.932 149.842 171.080  1.00  0.00           N
ATOM   2607  NH2 ARG A 342     110.271 147.906 170.210  1.00  0.00           N
ATOM   2608  C   ARG A 342     116.858 152.405 168.139  1.00  0.00           C
ATOM   2609  O   ARG A 342     116.450 153.304 167.394  1.00  0.00           O
ATOM   2610  N   LEU A 343     117.930 152.559 168.957  1.00  0.00           N
ATOM   2611  CA  LEU A 343     118.687 153.818 169.004  1.00  0.00           C
ATOM   2612  CB  LEU A 343     119.356 153.823 170.391  1.00  0.00           C
ATOM   2613  CG  LEU A 343     118.608 154.381 171.589  1.00  0.00           C
ATOM   2614  CD1 LEU A 343     117.428 153.433 171.952  1.00  0.00           C
ATOM   2615  CD2 LEU A 343     119.565 154.383 172.821  1.00  0.00           C
ATOM   2616  C   LEU A 343     119.631 154.135 167.808  1.00  0.00           C
ATOM   2617  O   LEU A 343     119.588 155.218 167.194  1.00  0.00           O
ATOM   2618  N   LYS A 344     120.348 153.160 167.254  1.00  0.00           N
ATOM   2619  CA  LYS A 344     121.454 153.324 166.213  1.00  0.00           C
ATOM   2620  CB  LYS A 344     122.405 152.150 166.448  1.00  0.00           C
ATOM   2621  CG  LYS A 344     123.648 152.023 165.570  1.00  0.00           C
ATOM   2622  CD  LYS A 344     124.622 150.939 165.790  1.00  0.00           C
ATOM   2623  CE  LYS A 344     125.772 151.199 164.810  1.00  0.00           C
ATOM   2624  NZ  LYS A 344     126.937 150.252 165.072  1.00  0.00           N
ATOM   2625  C   LYS A 344     120.984 153.344 164.790  1.00  0.00           C
ATOM   2626  O   LYS A 344     121.461 154.220 164.067  1.00  0.00           O
ATOM   2627  N   GLY A 345     120.089 152.501 164.301  1.00  0.00           N
ATOM   2628  CA  GLY A 345     119.715 152.315 162.841  1.00  0.00           C
ATOM   2629  C   GLY A 345     119.117 153.447 162.005  1.00  0.00           C
ATOM   2630  O   GLY A 345     118.799 154.525 162.483  1.00  0.00           O
ATOM   2631  N   LYS A 346     119.136 153.269 160.648  1.00  0.00           N
ATOM   2632  CA  LYS A 346     118.445 154.243 159.772  1.00  0.00           C
ATOM   2633  CB  LYS A 346     118.935 154.220 158.316  1.00  0.00           C
ATOM   2634  CG  LYS A 346     120.370 154.769 158.269  1.00  0.00           C
ATOM   2635  CD  LYS A 346     120.890 154.835 156.786  1.00  0.00           C
ATOM   2636  CE  LYS A 346     122.348 155.307 156.708  1.00  0.00           C
ATOM   2637  NZ  LYS A 346     122.728 155.129 155.289  1.00  0.00           N
ATOM   2638  C   LYS A 346     116.903 154.240 159.904  1.00  0.00           C
ATOM   2639  O   LYS A 346     116.337 153.201 160.117  1.00  0.00           O
ATOM   2640  N   GLU A 347     116.329 155.459 159.978  1.00  0.00           N
ATOM   2641  CA  GLU A 347     114.951 155.698 160.457  1.00  0.00           C
ATOM   2642  CB  GLU A 347     113.907 155.382 159.414  1.00  0.00           C
ATOM   2643  CG  GLU A 347     112.622 156.075 159.732  1.00  0.00           C
ATOM   2644  CD  GLU A 347     112.038 156.813 158.437  1.00  0.00           C
ATOM   2645  OE1 GLU A 347     112.669 157.776 158.007  1.00  0.00           O
ATOM   2646  OE2 GLU A 347     110.870 156.550 158.062  1.00  0.00           O
ATOM   2647  C   GLU A 347     114.904 155.077 161.888  1.00  0.00           C
ATOM   2648  O   GLU A 347     113.952 154.349 162.199  1.00  0.00           O
ATOM   2649  N   GLY A 348     115.830 155.422 162.809  1.00  0.00           N
ATOM   2650  CA  GLY A 348     115.969 155.030 164.215  1.00  0.00           C
ATOM   2651  C   GLY A 348     116.063 156.259 165.048  1.00  0.00           C
ATOM   2652  O   GLY A 348     115.821 157.381 164.633  1.00  0.00           O
ATOM   2653  N   ARG A 349     116.312 156.083 166.362  1.00  0.00           N
ATOM   2654  CA  ARG A 349     115.935 157.065 167.369  1.00  0.00           C
ATOM   2655  CB  ARG A 349     116.055 156.571 168.832  1.00  0.00           C
ATOM   2656  CG  ARG A 349     115.206 157.320 169.877  1.00  0.00           C
ATOM   2657  CD  ARG A 349     113.671 156.964 169.758  1.00  0.00           C
ATOM   2658  NE  ARG A 349     113.549 155.496 169.922  1.00  0.00           N
ATOM   2659  CZ  ARG A 349     113.292 154.599 169.032  1.00  0.00           C
ATOM   2660  NH1 ARG A 349     113.297 154.824 167.780  1.00  0.00           N
ATOM   2661  NH2 ARG A 349     112.731 153.503 169.392  1.00  0.00           N
ATOM   2662  C   ARG A 349     116.611 158.448 167.214  1.00  0.00           C
ATOM   2663  O   ARG A 349     115.897 159.473 167.151  1.00  0.00           O
ATOM   2664  N   VAL A 350     117.963 158.465 167.038  1.00  0.00           N
ATOM   2665  CA  VAL A 350     118.792 159.690 166.804  1.00  0.00           C
ATOM   2666  CB  VAL A 350     120.350 159.537 166.906  1.00  0.00           C
ATOM   2667  CG1 VAL A 350     121.016 160.969 166.732  1.00  0.00           C
ATOM   2668  CG2 VAL A 350     120.700 158.864 168.235  1.00  0.00           C
ATOM   2669  C   VAL A 350     118.367 160.256 165.424  1.00  0.00           C
ATOM   2670  O   VAL A 350     117.866 161.345 165.398  1.00  0.00           O
ATOM   2671  N   ARG A 351     118.630 159.556 164.388  1.00  0.00           N
ATOM   2672  CA  ARG A 351     118.534 160.013 163.038  1.00  0.00           C
ATOM   2673  CB  ARG A 351     119.198 158.976 162.066  1.00  0.00           C
ATOM   2674  CG  ARG A 351     120.634 158.892 162.428  1.00  0.00           C
ATOM   2675  CD  ARG A 351     121.362 158.039 161.473  1.00  0.00           C
ATOM   2676  NE  ARG A 351     121.550 158.695 160.170  1.00  0.00           N
ATOM   2677  CZ  ARG A 351     122.404 158.501 159.232  1.00  0.00           C
ATOM   2678  NH1 ARG A 351     123.419 157.659 159.370  1.00  0.00           N
ATOM   2679  NH2 ARG A 351     122.197 159.175 158.166  1.00  0.00           N
ATOM   2680  C   ARG A 351     117.116 160.287 162.556  1.00  0.00           C
ATOM   2681  O   ARG A 351     116.816 161.336 161.972  1.00  0.00           O
ATOM   2682  N   GLY A 352     116.163 159.408 162.793  1.00  0.00           N
ATOM   2683  CA  GLY A 352     114.776 159.540 162.326  1.00  0.00           C
ATOM   2684  C   GLY A 352     113.773 160.121 163.358  1.00  0.00           C
ATOM   2685  O   GLY A 352     112.742 160.529 162.903  1.00  0.00           O
ATOM   2686  N   ASN A 353     114.111 160.176 164.663  1.00  0.00           N
ATOM   2687  CA  ASN A 353     113.207 160.610 165.693  1.00  0.00           C
ATOM   2688  CB  ASN A 353     112.676 159.478 166.682  1.00  0.00           C
ATOM   2689  CG  ASN A 353     111.984 158.278 166.097  1.00  0.00           C
ATOM   2690  OD1 ASN A 353     112.494 157.168 166.263  1.00  0.00           O
ATOM   2691  ND2 ASN A 353     110.868 158.466 165.367  1.00  0.00           N
ATOM   2692  C   ASN A 353     113.689 161.846 166.549  1.00  0.00           C
ATOM   2693  O   ASN A 353     112.837 162.338 167.307  1.00  0.00           O
ATOM   2694  N   LEU A 354     114.903 162.318 166.484  1.00  0.00           N
ATOM   2695  CA  LEU A 354     115.382 163.393 167.353  1.00  0.00           C
ATOM   2696  CB  LEU A 354     116.325 162.808 168.456  1.00  0.00           C
ATOM   2697  CG  LEU A 354     115.502 162.137 169.582  1.00  0.00           C
ATOM   2698  CD1 LEU A 354     116.376 161.240 170.465  1.00  0.00           C
ATOM   2699  CD2 LEU A 354     114.705 163.112 170.452  1.00  0.00           C
ATOM   2700  C   LEU A 354     116.088 164.452 166.536  1.00  0.00           C
ATOM   2701  O   LEU A 354     115.904 165.680 166.669  1.00  0.00           O
ATOM   2702  N   MET A 355     117.097 164.056 165.777  1.00  0.00           N
ATOM   2703  CA  MET A 355     118.004 164.867 164.950  1.00  0.00           C
ATOM   2704  CB  MET A 355     119.306 164.046 164.707  1.00  0.00           C
ATOM   2705  CG  MET A 355     120.441 164.838 164.102  1.00  0.00           C
ATOM   2706  SD  MET A 355     121.298 165.893 165.292  1.00  0.00           S
ATOM   2707  CE  MET A 355     122.129 164.721 166.455  1.00  0.00           C
ATOM   2708  C   MET A 355     117.298 165.324 163.676  1.00  0.00           C
ATOM   2709  O   MET A 355     117.424 166.541 163.448  1.00  0.00           O
ATOM   2710  N   GLY A 356     116.520 164.542 162.959  1.00  0.00           N
ATOM   2711  CA  GLY A 356     115.569 164.997 162.009  1.00  0.00           C
ATOM   2712  C   GLY A 356     114.241 164.289 162.262  1.00  0.00           C
ATOM   2713  O   GLY A 356     114.241 163.298 163.066  1.00  0.00           O
ATOM   2714  N   LYS A 357     113.159 164.789 161.738  1.00  0.00           N
ATOM   2715  CA  LYS A 357     111.843 164.237 162.023  1.00  0.00           C
ATOM   2716  CB  LYS A 357     111.128 164.865 163.232  1.00  0.00           C
ATOM   2717  CG  LYS A 357     111.957 164.863 164.511  1.00  0.00           C
ATOM   2718  CD  LYS A 357     111.224 165.652 165.560  1.00  0.00           C
ATOM   2719  CE  LYS A 357     111.988 165.543 166.893  1.00  0.00           C
ATOM   2720  NZ  LYS A 357     111.276 165.826 168.103  1.00  0.00           N
ATOM   2721  C   LYS A 357     110.844 164.380 160.906  1.00  0.00           C
ATOM   2722  O   LYS A 357     110.938 165.272 160.066  1.00  0.00           O
ATOM   2723  N   ARG A 358     109.873 163.448 160.888  1.00  0.00           N
ATOM   2724  CA  ARG A 358     108.578 163.712 160.087  1.00  0.00           C
ATOM   2725  CB  ARG A 358     107.822 162.376 159.955  1.00  0.00           C
ATOM   2726  CG  ARG A 358     108.763 161.345 159.309  1.00  0.00           C
ATOM   2727  CD  ARG A 358     107.929 160.143 158.806  1.00  0.00           C
ATOM   2728  NE  ARG A 358     108.704 159.205 158.018  1.00  0.00           N
ATOM   2729  CZ  ARG A 358     109.295 159.502 156.857  1.00  0.00           C
ATOM   2730  NH1 ARG A 358     109.025 160.629 156.248  1.00  0.00           N
ATOM   2731  NH2 ARG A 358     110.161 158.690 156.273  1.00  0.00           N
ATOM   2732  C   ARG A 358     107.745 164.793 160.635  1.00  0.00           C
ATOM   2733  O   ARG A 358     107.842 164.924 161.833  1.00  0.00           O
ATOM   2734  N   VAL A 359     106.983 165.620 159.891  1.00  0.00           N
ATOM   2735  CA  VAL A 359     106.393 166.774 160.488  1.00  0.00           C
ATOM   2736  CB  VAL A 359     107.270 168.050 160.318  1.00  0.00           C
ATOM   2737  CG1 VAL A 359     108.602 167.904 161.091  1.00  0.00           C
ATOM   2738  CG2 VAL A 359     107.689 168.333 158.840  1.00  0.00           C
ATOM   2739  C   VAL A 359     104.985 166.921 159.793  1.00  0.00           C
ATOM   2740  O   VAL A 359     104.703 166.532 158.651  1.00  0.00           O
ATOM   2741  N   ASP A 360     104.074 167.433 160.555  1.00  0.00           N
ATOM   2742  CA  ASP A 360     102.809 167.955 160.156  1.00  0.00           C
ATOM   2743  CB  ASP A 360     102.057 168.233 161.423  1.00  0.00           C
ATOM   2744  CG  ASP A 360     101.166 167.046 161.816  1.00  0.00           C
ATOM   2745  OD1 ASP A 360     100.379 167.060 162.787  1.00  0.00           O
ATOM   2746  OD2 ASP A 360     101.264 165.945 161.236  1.00  0.00           O
ATOM   2747  C   ASP A 360     103.057 169.254 159.376  1.00  0.00           C
ATOM   2748  O   ASP A 360     104.062 169.968 159.627  1.00  0.00           O
ATOM   2749  N   PHE A 361     102.159 169.529 158.429  1.00  0.00           N
ATOM   2750  CA  PHE A 361     102.088 170.731 157.595  1.00  0.00           C
ATOM   2751  CB  PHE A 361     102.107 171.991 158.439  1.00  0.00           C
ATOM   2752  CG  PHE A 361     101.133 171.942 159.557  1.00  0.00           C
ATOM   2753  CD1 PHE A 361      99.740 171.983 159.375  1.00  0.00           C
ATOM   2754  CE1 PHE A 361      98.913 172.019 160.547  1.00  0.00           C
ATOM   2755  CZ  PHE A 361      99.555 172.063 161.809  1.00  0.00           C
ATOM   2756  CE2 PHE A 361     100.937 172.010 161.987  1.00  0.00           C
ATOM   2757  CD2 PHE A 361     101.692 171.967 160.822  1.00  0.00           C
ATOM   2758  C   PHE A 361     103.089 170.666 156.468  1.00  0.00           C
ATOM   2759  O   PHE A 361     103.726 171.715 156.155  1.00  0.00           O
ATOM   2760  N   SER A 362     103.223 169.558 155.803  1.00  0.00           N
ATOM   2761  CA  SER A 362     104.234 169.273 154.817  1.00  0.00           C
ATOM   2762  CB  SER A 362     105.303 168.319 155.414  1.00  0.00           C
ATOM   2763  OG  SER A 362     104.989 166.962 155.547  1.00  0.00           O
ATOM   2764  C   SER A 362     103.596 168.757 153.493  1.00  0.00           C
ATOM   2765  O   SER A 362     102.551 168.106 153.538  1.00  0.00           O
ATOM   2766  N   ALA A 363     104.174 169.030 152.312  1.00  0.00           N
ATOM   2767  CA  ALA A 363     103.709 168.714 150.971  1.00  0.00           C
ATOM   2768  CB  ALA A 363     102.746 169.794 150.423  1.00  0.00           C
ATOM   2769  C   ALA A 363     104.860 168.563 149.969  1.00  0.00           C
ATOM   2770  O   ALA A 363     105.856 169.250 150.092  1.00  0.00           O
ATOM   2771  N   ARG A 364     104.658 167.848 148.906  1.00  0.00           N
ATOM   2772  CA  ARG A 364     105.741 167.479 147.905  1.00  0.00           C
ATOM   2773  CB  ARG A 364     106.476 166.238 148.439  1.00  0.00           C
ATOM   2774  CG  ARG A 364     107.494 165.630 147.429  1.00  0.00           C
ATOM   2775  CD  ARG A 364     108.441 164.634 148.212  1.00  0.00           C
ATOM   2776  NE  ARG A 364     109.635 164.157 147.471  1.00  0.00           N
ATOM   2777  CZ  ARG A 364     110.796 164.077 147.998  1.00  0.00           C
ATOM   2778  NH1 ARG A 364     111.143 164.730 149.044  1.00  0.00           N
ATOM   2779  NH2 ARG A 364     111.752 163.470 147.367  1.00  0.00           N
ATOM   2780  C   ARG A 364     105.141 167.122 146.535  1.00  0.00           C
ATOM   2781  O   ARG A 364     104.230 166.358 146.416  1.00  0.00           O
ATOM   2782  N   THR A 365     105.665 167.671 145.480  1.00  0.00           N
ATOM   2783  CA  THR A 365     105.267 167.239 144.117  1.00  0.00           C
ATOM   2784  CB  THR A 365     104.074 167.998 143.583  1.00  0.00           C
ATOM   2785  CG2 THR A 365     104.199 169.482 143.328  1.00  0.00           C
ATOM   2786  OG1 THR A 365     103.640 167.295 142.467  1.00  0.00           O
ATOM   2787  C   THR A 365     106.541 167.393 143.246  1.00  0.00           C
ATOM   2788  O   THR A 365     107.592 167.889 143.682  1.00  0.00           O
ATOM   2789  N   VAL A 366     106.388 166.953 141.994  1.00  0.00           N
ATOM   2790  CA  VAL A 366     107.410 167.123 140.934  1.00  0.00           C
ATOM   2791  CB  VAL A 366     107.069 166.317 139.682  1.00  0.00           C
ATOM   2792  CG1 VAL A 366     108.009 166.621 138.535  1.00  0.00           C
ATOM   2793  CG2 VAL A 366     107.131 164.757 140.020  1.00  0.00           C
ATOM   2794  C   VAL A 366     107.480 168.596 140.589  1.00  0.00           C
ATOM   2795  O   VAL A 366     106.570 169.352 140.471  1.00  0.00           O
ATOM   2796  N   ILE A 367     108.720 169.140 140.462  1.00  0.00           N
ATOM   2797  CA  ILE A 367     108.917 170.549 139.982  1.00  0.00           C
ATOM   2798  CB  ILE A 367     110.115 171.277 140.611  1.00  0.00           C
ATOM   2799  CG2 ILE A 367     109.833 171.559 142.098  1.00  0.00           C
ATOM   2800  CG1 ILE A 367     111.471 170.585 140.408  1.00  0.00           C
ATOM   2801  CD1 ILE A 367     112.779 171.390 140.357  1.00  0.00           C
ATOM   2802  C   ILE A 367     108.932 170.628 138.505  1.00  0.00           C
ATOM   2803  O   ILE A 367     109.536 169.794 137.753  1.00  0.00           O
ATOM   2804  N   THR A 368     108.452 171.748 137.891  1.00  0.00           N
ATOM   2805  CA  THR A 368     108.519 172.164 136.457  1.00  0.00           C
ATOM   2806  CB  THR A 368     107.278 171.658 135.754  1.00  0.00           C
ATOM   2807  CG2 THR A 368     107.274 170.116 135.685  1.00  0.00           C
ATOM   2808  OG1 THR A 368     106.078 172.216 136.348  1.00  0.00           O
ATOM   2809  C   THR A 368     108.826 173.697 136.282  1.00  0.00           C
ATOM   2810  O   THR A 368     108.446 174.532 137.123  1.00  0.00           O
ATOM   2811  N   PRO A 369     109.415 174.139 135.153  1.00  0.00           N
ATOM   2812  CD  PRO A 369     109.669 173.441 133.902  1.00  0.00           C
ATOM   2813  CG  PRO A 369     110.024 174.510 132.846  1.00  0.00           C
ATOM   2814  CB  PRO A 369     110.751 175.487 133.705  1.00  0.00           C
ATOM   2815  CA  PRO A 369     109.959 175.507 134.947  1.00  0.00           C
ATOM   2816  C   PRO A 369     108.800 176.576 134.721  1.00  0.00           C
ATOM   2817  O   PRO A 369     107.766 176.193 134.247  1.00  0.00           O
ATOM   2818  N   ASP A 370     109.004 177.849 134.993  1.00  0.00           N
ATOM   2819  CA  ASP A 370     108.093 178.941 134.778  1.00  0.00           C
ATOM   2820  CB  ASP A 370     106.986 179.124 135.903  1.00  0.00           C
ATOM   2821  CG  ASP A 370     106.140 180.335 135.601  1.00  0.00           C
ATOM   2822  OD1 ASP A 370     105.398 180.664 136.551  1.00  0.00           O
ATOM   2823  OD2 ASP A 370     106.224 180.924 134.481  1.00  0.00           O
ATOM   2824  C   ASP A 370     109.000 180.209 134.659  1.00  0.00           C
ATOM   2825  O   ASP A 370     109.550 180.627 135.625  1.00  0.00           O
ATOM   2826  N   PRO A 371     109.282 180.767 133.439  1.00  0.00           N
ATOM   2827  CD  PRO A 371     108.817 180.153 132.161  1.00  0.00           C
ATOM   2828  CG  PRO A 371     109.050 181.167 131.095  1.00  0.00           C
ATOM   2829  CB  PRO A 371     110.332 181.870 131.615  1.00  0.00           C
ATOM   2830  CA  PRO A 371     110.109 181.924 133.119  1.00  0.00           C
ATOM   2831  C   PRO A 371     109.408 183.185 133.637  1.00  0.00           C
ATOM   2832  O   PRO A 371     110.032 184.261 133.575  1.00  0.00           O
ATOM   2833  N   ASN A 372     108.103 183.179 134.102  1.00  0.00           N
ATOM   2834  CA  ASN A 372     107.374 184.370 134.482  1.00  0.00           C
ATOM   2835  CB  ASN A 372     105.904 184.242 133.997  1.00  0.00           C
ATOM   2836  CG  ASN A 372     105.681 184.049 132.536  1.00  0.00           C
ATOM   2837  OD1 ASN A 372     105.519 185.015 131.760  1.00  0.00           O
ATOM   2838  ND2 ASN A 372     105.779 182.817 132.040  1.00  0.00           N
ATOM   2839  C   ASN A 372     107.549 184.765 135.926  1.00  0.00           C
ATOM   2840  O   ASN A 372     107.958 185.900 136.109  1.00  0.00           O
ATOM   2841  N   LEU A 373     107.191 183.924 136.879  1.00  0.00           N
ATOM   2842  CA  LEU A 373     107.158 184.346 138.253  1.00  0.00           C
ATOM   2843  CB  LEU A 373     106.313 183.483 139.145  1.00  0.00           C
ATOM   2844  CG  LEU A 373     104.962 183.137 138.600  1.00  0.00           C
ATOM   2845  CD1 LEU A 373     104.439 181.917 139.400  1.00  0.00           C
ATOM   2846  CD2 LEU A 373     104.062 184.308 138.931  1.00  0.00           C
ATOM   2847  C   LEU A 373     108.589 184.626 138.823  1.00  0.00           C
ATOM   2848  O   LEU A 373     109.554 184.007 138.308  1.00  0.00           O
ATOM   2849  N   SER A 374     108.571 185.445 139.869  1.00  0.00           N
ATOM   2850  CA  SER A 374     109.754 185.945 140.521  1.00  0.00           C
ATOM   2851  CB  SER A 374     109.412 186.812 141.745  1.00  0.00           C
ATOM   2852  OG  SER A 374     110.550 187.541 142.237  1.00  0.00           O
ATOM   2853  C   SER A 374     110.678 184.799 141.048  1.00  0.00           C
ATOM   2854  O   SER A 374     110.285 183.664 141.191  1.00  0.00           O
ATOM   2855  N   ILE A 375     111.935 185.088 141.333  1.00  0.00           N
ATOM   2856  CA  ILE A 375     112.874 184.175 141.880  1.00  0.00           C
ATOM   2857  CB  ILE A 375     114.403 184.747 141.901  1.00  0.00           C
ATOM   2858  CG2 ILE A 375     115.250 184.761 140.575  1.00  0.00           C
ATOM   2859  CG1 ILE A 375     114.577 185.968 142.760  1.00  0.00           C
ATOM   2860  CD1 ILE A 375     116.038 186.236 143.283  1.00  0.00           C
ATOM   2861  C   ILE A 375     112.513 183.699 143.356  1.00  0.00           C
ATOM   2862  O   ILE A 375     112.675 182.513 143.687  1.00  0.00           O
ATOM   2863  N   ASP A 376     111.785 184.522 144.076  1.00  0.00           N
ATOM   2864  CA  ASP A 376     111.272 184.154 145.410  1.00  0.00           C
ATOM   2865  CB  ASP A 376     111.505 185.243 146.415  1.00  0.00           C
ATOM   2866  CG  ASP A 376     110.604 186.477 146.028  1.00  0.00           C
ATOM   2867  OD1 ASP A 376     110.276 186.726 144.851  1.00  0.00           O
ATOM   2868  OD2 ASP A 376     110.148 187.213 146.936  1.00  0.00           O
ATOM   2869  C   ASP A 376     109.803 183.695 145.401  1.00  0.00           C
ATOM   2870  O   ASP A 376     109.151 183.764 146.476  1.00  0.00           O
ATOM   2871  N   GLN A 377     109.323 183.338 144.216  1.00  0.00           N
ATOM   2872  CA  GLN A 377     108.010 182.686 144.086  1.00  0.00           C
ATOM   2873  CB  GLN A 377     107.123 183.564 143.197  1.00  0.00           C
ATOM   2874  CG  GLN A 377     106.579 184.795 143.900  1.00  0.00           C
ATOM   2875  CD  GLN A 377     105.812 185.771 142.960  1.00  0.00           C
ATOM   2876  OE1 GLN A 377     106.277 186.114 141.919  1.00  0.00           O
ATOM   2877  NE2 GLN A 377     104.601 186.076 143.223  1.00  0.00           N
ATOM   2878  C   GLN A 377     108.030 181.219 143.605  1.00  0.00           C
ATOM   2879  O   GLN A 377     108.917 180.740 142.900  1.00  0.00           O
ATOM   2880  N   VAL A 378     106.926 180.543 143.908  1.00  0.00           N
ATOM   2881  CA  VAL A 378     106.631 179.111 143.555  1.00  0.00           C
ATOM   2882  CB  VAL A 378     107.205 178.141 144.687  1.00  0.00           C
ATOM   2883  CG1 VAL A 378     106.609 178.399 146.097  1.00  0.00           C
ATOM   2884  CG2 VAL A 378     106.865 176.694 144.375  1.00  0.00           C
ATOM   2885  C   VAL A 378     105.115 179.036 143.403  1.00  0.00           C
ATOM   2886  O   VAL A 378     104.312 179.449 144.251  1.00  0.00           O
ATOM   2887  N   GLY A 379     104.721 178.562 142.224  1.00  0.00           N
ATOM   2888  CA  GLY A 379     103.335 178.163 141.954  1.00  0.00           C
ATOM   2889  C   GLY A 379     102.999 176.802 142.613  1.00  0.00           C
ATOM   2890  O   GLY A 379     103.495 175.766 142.209  1.00  0.00           O
ATOM   2891  N   VAL A 380     102.096 176.812 143.647  1.00  0.00           N
ATOM   2892  CA  VAL A 380     101.601 175.615 144.360  1.00  0.00           C
ATOM   2893  CB  VAL A 380     101.376 175.898 145.876  1.00  0.00           C
ATOM   2894  CG1 VAL A 380     100.953 174.684 146.718  1.00  0.00           C
ATOM   2895  CG2 VAL A 380     102.664 176.493 146.566  1.00  0.00           C
ATOM   2896  C   VAL A 380     100.380 174.985 143.654  1.00  0.00           C
ATOM   2897  O   VAL A 380      99.679 175.649 142.926  1.00  0.00           O
ATOM   2898  N   PRO A 381     100.274 173.659 143.566  1.00  0.00           N
ATOM   2899  CD  PRO A 381     101.305 172.595 143.855  1.00  0.00           C
ATOM   2900  CG  PRO A 381     100.732 171.341 143.247  1.00  0.00           C
ATOM   2901  CB  PRO A 381      99.198 171.489 143.244  1.00  0.00           C
ATOM   2902  CA  PRO A 381      98.973 173.020 143.206  1.00  0.00           C
ATOM   2903  C   PRO A 381      97.795 173.496 144.060  1.00  0.00           C
ATOM   2904  O   PRO A 381      97.846 173.462 145.270  1.00  0.00           O
ATOM   2905  N   ARG A 382      96.684 173.875 143.414  1.00  0.00           N
ATOM   2906  CA  ARG A 382      95.556 174.282 144.225  1.00  0.00           C
ATOM   2907  CB  ARG A 382      94.443 174.831 143.278  1.00  0.00           C
ATOM   2908  CG  ARG A 382      93.284 175.378 144.031  1.00  0.00           C
ATOM   2909  CD  ARG A 382      92.557 176.364 143.189  1.00  0.00           C
ATOM   2910  NE  ARG A 382      91.794 175.791 142.064  1.00  0.00           N
ATOM   2911  CZ  ARG A 382      90.817 176.400 141.332  1.00  0.00           C
ATOM   2912  NH1 ARG A 382      90.632 177.691 141.408  1.00  0.00           N
ATOM   2913  NH2 ARG A 382      90.129 175.724 140.507  1.00  0.00           N
ATOM   2914  C   ARG A 382      95.009 173.208 145.179  1.00  0.00           C
ATOM   2915  O   ARG A 382      94.542 173.479 146.271  1.00  0.00           O
ATOM   2916  N   SER A 383      95.141 171.928 144.820  1.00  0.00           N
ATOM   2917  CA  SER A 383      94.847 170.800 145.754  1.00  0.00           C
ATOM   2918  CB  SER A 383      94.508 169.473 144.943  1.00  0.00           C
ATOM   2919  OG  SER A 383      95.683 169.065 144.192  1.00  0.00           O
ATOM   2920  C   SER A 383      95.879 170.552 146.835  1.00  0.00           C
ATOM   2921  O   SER A 383      95.454 170.053 147.868  1.00  0.00           O
ATOM   2922  N   ILE A 384      97.176 170.836 146.772  1.00  0.00           N
ATOM   2923  CA  ILE A 384      98.119 170.900 147.943  1.00  0.00           C
ATOM   2924  CB  ILE A 384      99.582 171.183 147.469  1.00  0.00           C
ATOM   2925  CG2 ILE A 384     100.562 171.495 148.601  1.00  0.00           C
ATOM   2926  CG1 ILE A 384     100.125 169.830 146.797  1.00  0.00           C
ATOM   2927  CD1 ILE A 384     101.673 169.725 146.471  1.00  0.00           C
ATOM   2928  C   ILE A 384      97.588 171.999 148.881  1.00  0.00           C
ATOM   2929  O   ILE A 384      97.364 171.704 150.052  1.00  0.00           O
ATOM   2930  N   ALA A 385      97.237 173.165 148.324  1.00  0.00           N
ATOM   2931  CA  ALA A 385      96.724 174.245 149.098  1.00  0.00           C
ATOM   2932  CB  ALA A 385      96.714 175.482 148.164  1.00  0.00           C
ATOM   2933  C   ALA A 385      95.323 174.052 149.755  1.00  0.00           C
ATOM   2934  O   ALA A 385      94.928 174.722 150.697  1.00  0.00           O
ATOM   2935  N   ALA A 386      94.487 173.163 149.255  1.00  0.00           N
ATOM   2936  CA  ALA A 386      93.225 172.678 149.802  1.00  0.00           C
ATOM   2937  CB  ALA A 386      92.331 172.186 148.609  1.00  0.00           C
ATOM   2938  C   ALA A 386      93.349 171.664 150.976  1.00  0.00           C
ATOM   2939  O   ALA A 386      92.467 171.363 151.770  1.00  0.00           O
ATOM   2940  N   ASN A 387      94.621 171.105 151.090  1.00  0.00           N
ATOM   2941  CA  ASN A 387      95.204 170.120 151.993  1.00  0.00           C
ATOM   2942  CB  ASN A 387      95.628 168.839 151.295  1.00  0.00           C
ATOM   2943  CG  ASN A 387      94.462 168.136 150.589  1.00  0.00           C
ATOM   2944  OD1 ASN A 387      93.552 167.760 151.271  1.00  0.00           O
ATOM   2945  ND2 ASN A 387      94.462 167.800 149.314  1.00  0.00           N
ATOM   2946  C   ASN A 387      96.336 170.724 152.856  1.00  0.00           C
ATOM   2947  O   ASN A 387      97.254 170.016 153.144  1.00  0.00           O
ATOM   2948  N   MET A 388      96.314 171.977 153.169  1.00  0.00           N
ATOM   2949  CA  MET A 388      97.405 172.600 153.920  1.00  0.00           C
ATOM   2950  CB  MET A 388      98.538 172.958 152.881  1.00  0.00           C
ATOM   2951  CG  MET A 388      99.740 173.562 153.573  1.00  0.00           C
ATOM   2952  SD  MET A 388     100.656 172.551 154.763  1.00  0.00           S
ATOM   2953  CE  MET A 388     101.193 171.166 153.754  1.00  0.00           C
ATOM   2954  C   MET A 388      96.836 173.790 154.707  1.00  0.00           C
ATOM   2955  O   MET A 388      96.023 174.510 154.162  1.00  0.00           O
ATOM   2956  N   THR A 389      97.271 173.976 155.960  1.00  0.00           N
ATOM   2957  CA  THR A 389      96.686 174.895 156.877  1.00  0.00           C
ATOM   2958  CB  THR A 389      95.618 174.313 157.760  1.00  0.00           C
ATOM   2959  CG2 THR A 389      94.445 173.519 157.082  1.00  0.00           C
ATOM   2960  OG1 THR A 389      96.206 173.502 158.728  1.00  0.00           O
ATOM   2961  C   THR A 389      97.683 175.693 157.776  1.00  0.00           C
ATOM   2962  O   THR A 389      98.750 175.230 158.190  1.00  0.00           O
ATOM   2963  N   PHE A 390      97.222 176.968 158.083  1.00  0.00           N
ATOM   2964  CA  PHE A 390      97.867 177.918 159.001  1.00  0.00           C
ATOM   2965  CB  PHE A 390      97.985 179.213 158.391  1.00  0.00           C
ATOM   2966  CG  PHE A 390      98.784 180.240 159.075  1.00  0.00           C
ATOM   2967  CD1 PHE A 390     100.180 180.474 158.821  1.00  0.00           C
ATOM   2968  CE1 PHE A 390     100.872 181.509 159.525  1.00  0.00           C
ATOM   2969  CZ  PHE A 390     100.170 182.234 160.446  1.00  0.00           C
ATOM   2970  CE2 PHE A 390      98.847 181.996 160.814  1.00  0.00           C
ATOM   2971  CD2 PHE A 390      98.173 180.965 160.118  1.00  0.00           C
ATOM   2972  C   PHE A 390      97.021 178.090 160.255  1.00  0.00           C
ATOM   2973  O   PHE A 390      95.795 178.354 160.168  1.00  0.00           O
ATOM   2974  N   ALA A 391      97.559 177.973 161.505  1.00  0.00           N
ATOM   2975  CA  ALA A 391      96.684 178.042 162.690  1.00  0.00           C
ATOM   2976  CB  ALA A 391      97.277 177.132 163.800  1.00  0.00           C
ATOM   2977  C   ALA A 391      96.423 179.539 163.108  1.00  0.00           C
ATOM   2978  O   ALA A 391      97.149 180.124 163.902  1.00  0.00           O
ATOM   2979  N   GLU A 392      95.455 180.166 162.442  1.00  0.00           N
ATOM   2980  CA  GLU A 392      95.215 181.587 162.511  1.00  0.00           C
ATOM   2981  CB  GLU A 392      94.450 181.990 161.283  1.00  0.00           C
ATOM   2982  CG  GLU A 392      93.604 183.318 161.268  1.00  0.00           C
ATOM   2983  CD  GLU A 392      93.250 183.942 159.907  1.00  0.00           C
ATOM   2984  OE1 GLU A 392      92.788 185.101 159.947  1.00  0.00           O
ATOM   2985  OE2 GLU A 392      93.525 183.371 158.874  1.00  0.00           O
ATOM   2986  C   GLU A 392      94.603 182.016 163.888  1.00  0.00           C
ATOM   2987  O   GLU A 392      93.570 181.466 164.241  1.00  0.00           O
ATOM   2988  N   ILE A 393      95.180 182.910 164.662  1.00  0.00           N
ATOM   2989  CA  ILE A 393      94.453 183.357 165.994  1.00  0.00           C
ATOM   2990  CB  ILE A 393      95.462 184.102 166.892  1.00  0.00           C
ATOM   2991  CG2 ILE A 393      94.879 184.926 168.068  1.00  0.00           C
ATOM   2992  CG1 ILE A 393      96.558 183.160 167.382  1.00  0.00           C
ATOM   2993  CD1 ILE A 393      97.927 183.821 167.715  1.00  0.00           C
ATOM   2994  C   ILE A 393      93.202 184.207 165.674  1.00  0.00           C
ATOM   2995  O   ILE A 393      93.269 185.117 164.899  1.00  0.00           O
ATOM   2996  N   VAL A 394      92.038 183.957 166.336  1.00  0.00           N
ATOM   2997  CA  VAL A 394      90.760 184.576 166.098  1.00  0.00           C
ATOM   2998  CB  VAL A 394      89.584 183.691 166.549  1.00  0.00           C
ATOM   2999  CG1 VAL A 394      88.197 184.256 166.380  1.00  0.00           C
ATOM   3000  CG2 VAL A 394      89.624 182.299 165.944  1.00  0.00           C
ATOM   3001  C   VAL A 394      90.715 185.877 166.885  1.00  0.00           C
ATOM   3002  O   VAL A 394      91.127 185.930 168.068  1.00  0.00           O
ATOM   3003  N   THR A 395      90.228 186.976 166.242  1.00  0.00           N
ATOM   3004  CA  THR A 395      90.123 188.404 166.594  1.00  0.00           C
ATOM   3005  CB  THR A 395      91.370 189.158 166.082  1.00  0.00           C
ATOM   3006  CG2 THR A 395      92.640 188.456 165.938  1.00  0.00           C
ATOM   3007  OG1 THR A 395      91.130 189.732 164.775  1.00  0.00           O
ATOM   3008  C   THR A 395      88.817 188.984 166.089  1.00  0.00           C
ATOM   3009  O   THR A 395      88.280 188.536 165.096  1.00  0.00           O
ATOM   3010  N   PRO A 396      88.387 190.157 166.572  1.00  0.00           N
ATOM   3011  CD  PRO A 396      89.064 190.930 167.561  1.00  0.00           C
ATOM   3012  CG  PRO A 396      88.715 192.363 167.189  1.00  0.00           C
ATOM   3013  CB  PRO A 396      87.278 192.204 166.709  1.00  0.00           C
ATOM   3014  CA  PRO A 396      87.355 190.908 165.900  1.00  0.00           C
ATOM   3015  C   PRO A 396      87.644 191.214 164.417  1.00  0.00           C
ATOM   3016  O   PRO A 396      86.669 191.429 163.671  1.00  0.00           O
ATOM   3017  N   PHE A 397      88.843 191.205 163.837  1.00  0.00           N
ATOM   3018  CA  PHE A 397      89.219 191.535 162.454  1.00  0.00           C
ATOM   3019  CB  PHE A 397      90.498 192.418 162.533  1.00  0.00           C
ATOM   3020  CG  PHE A 397      90.346 193.664 163.463  1.00  0.00           C
ATOM   3021  CD1 PHE A 397      89.316 194.565 163.168  1.00  0.00           C
ATOM   3022  CE1 PHE A 397      88.891 195.534 164.099  1.00  0.00           C
ATOM   3023  CZ  PHE A 397      89.555 195.594 165.386  1.00  0.00           C
ATOM   3024  CE2 PHE A 397      90.537 194.646 165.667  1.00  0.00           C
ATOM   3025  CD2 PHE A 397      90.987 193.722 164.690  1.00  0.00           C
ATOM   3026  C   PHE A 397      89.451 190.340 161.531  1.00  0.00           C
ATOM   3027  O   PHE A 397      89.830 190.561 160.364  1.00  0.00           O
ATOM   3028  N   ASN A 398      88.970 189.186 161.968  1.00  0.00           N
ATOM   3029  CA  ASN A 398      88.943 187.962 161.177  1.00  0.00           C
ATOM   3030  CB  ASN A 398      90.376 187.390 161.128  1.00  0.00           C
ATOM   3031  CG  ASN A 398      90.883 186.929 162.530  1.00  0.00           C
ATOM   3032  OD1 ASN A 398      90.229 187.205 163.499  1.00  0.00           O
ATOM   3033  ND2 ASN A 398      92.050 186.343 162.655  1.00  0.00           N
ATOM   3034  C   ASN A 398      87.819 187.023 161.700  1.00  0.00           C
ATOM   3035  O   ASN A 398      87.547 186.096 160.980  1.00  0.00           O
ATOM   3036  N   ILE A 399      87.158 187.171 162.845  1.00  0.00           N
ATOM   3037  CA  ILE A 399      86.279 186.115 163.336  1.00  0.00           C
ATOM   3038  CB  ILE A 399      85.700 186.563 164.676  1.00  0.00           C
ATOM   3039  CG2 ILE A 399      84.876 187.835 164.645  1.00  0.00           C
ATOM   3040  CG1 ILE A 399      84.859 185.395 165.326  1.00  0.00           C
ATOM   3041  CD1 ILE A 399      84.558 185.569 166.835  1.00  0.00           C
ATOM   3042  C   ILE A 399      85.179 185.733 162.344  1.00  0.00           C
ATOM   3043  O   ILE A 399      84.741 184.601 162.276  1.00  0.00           O
ATOM   3044  N   ASP A 400      84.752 186.635 161.460  1.00  0.00           N
ATOM   3045  CA  ASP A 400      83.606 186.327 160.599  1.00  0.00           C
ATOM   3046  CB  ASP A 400      82.808 187.585 160.295  1.00  0.00           C
ATOM   3047  CG  ASP A 400      82.405 188.315 161.638  1.00  0.00           C
ATOM   3048  OD1 ASP A 400      81.823 187.653 162.509  1.00  0.00           O
ATOM   3049  OD2 ASP A 400      82.648 189.499 161.873  1.00  0.00           O
ATOM   3050  C   ASP A 400      84.047 185.757 159.272  1.00  0.00           C
ATOM   3051  O   ASP A 400      83.430 184.876 158.683  1.00  0.00           O
ATOM   3052  N   ARG A 401      85.179 186.309 158.786  1.00  0.00           N
ATOM   3053  CA  ARG A 401      85.922 185.572 157.765  1.00  0.00           C
ATOM   3054  CB  ARG A 401      87.228 186.360 157.465  1.00  0.00           C
ATOM   3055  CG  ARG A 401      87.698 186.090 155.995  1.00  0.00           C
ATOM   3056  CD  ARG A 401      89.130 186.515 155.762  1.00  0.00           C
ATOM   3057  NE  ARG A 401      90.081 185.352 155.926  1.00  0.00           N
ATOM   3058  CZ  ARG A 401      90.932 185.174 156.934  1.00  0.00           C
ATOM   3059  NH1 ARG A 401      91.048 186.003 157.951  1.00  0.00           N
ATOM   3060  NH2 ARG A 401      91.610 184.090 156.913  1.00  0.00           N
ATOM   3061  C   ARG A 401      86.273 184.090 158.116  1.00  0.00           C
ATOM   3062  O   ARG A 401      86.249 183.182 157.237  1.00  0.00           O
ATOM   3063  N   LEU A 402      86.709 183.863 159.344  1.00  0.00           N
ATOM   3064  CA  LEU A 402      86.961 182.495 159.776  1.00  0.00           C
ATOM   3065  CB  LEU A 402      87.815 182.491 161.043  1.00  0.00           C
ATOM   3066  CG  LEU A 402      89.164 183.199 160.766  1.00  0.00           C
ATOM   3067  CD1 LEU A 402      89.766 183.681 162.068  1.00  0.00           C
ATOM   3068  CD2 LEU A 402      90.151 182.277 160.016  1.00  0.00           C
ATOM   3069  C   LEU A 402      85.666 181.638 159.973  1.00  0.00           C
ATOM   3070  O   LEU A 402      85.620 180.423 159.663  1.00  0.00           O
ATOM   3071  N   GLN A 403      84.619 182.241 160.482  1.00  0.00           N
ATOM   3072  CA  GLN A 403      83.336 181.562 160.577  1.00  0.00           C
ATOM   3073  CB  GLN A 403      82.295 182.480 161.363  1.00  0.00           C
ATOM   3074  CG  GLN A 403      81.059 181.756 161.965  1.00  0.00           C
ATOM   3075  CD  GLN A 403      81.448 180.936 163.277  1.00  0.00           C
ATOM   3076  OE1 GLN A 403      81.654 181.455 164.381  1.00  0.00           O
ATOM   3077  NE2 GLN A 403      81.729 179.692 163.254  1.00  0.00           N
ATOM   3078  C   GLN A 403      82.809 181.235 159.173  1.00  0.00           C
ATOM   3079  O   GLN A 403      82.164 180.186 159.111  1.00  0.00           O
ATOM   3080  N   GLU A 404      83.199 181.986 158.150  1.00  0.00           N
ATOM   3081  CA  GLU A 404      83.074 181.641 156.812  1.00  0.00           C
ATOM   3082  CB  GLU A 404      83.196 182.960 155.914  1.00  0.00           C
ATOM   3083  CG  GLU A 404      83.154 182.716 154.383  1.00  0.00           C
ATOM   3084  CD  GLU A 404      81.821 182.196 153.782  1.00  0.00           C
ATOM   3085  OE1 GLU A 404      80.875 181.890 154.601  1.00  0.00           O
ATOM   3086  OE2 GLU A 404      81.728 181.855 152.597  1.00  0.00           O
ATOM   3087  C   GLU A 404      83.929 180.519 156.200  1.00  0.00           C
ATOM   3088  O   GLU A 404      83.459 179.654 155.450  1.00  0.00           O
ATOM   3089  N   LEU A 405      85.156 180.286 156.672  1.00  0.00           N
ATOM   3090  CA  LEU A 405      86.038 179.174 156.338  1.00  0.00           C
ATOM   3091  CB  LEU A 405      87.459 179.723 156.646  1.00  0.00           C
ATOM   3092  CG  LEU A 405      87.946 180.812 155.600  1.00  0.00           C
ATOM   3093  CD1 LEU A 405      89.106 181.612 156.297  1.00  0.00           C
ATOM   3094  CD2 LEU A 405      88.645 180.178 154.302  1.00  0.00           C
ATOM   3095  C   LEU A 405      85.727 177.902 157.105  1.00  0.00           C
ATOM   3096  O   LEU A 405      85.921 176.775 156.550  1.00  0.00           O
ATOM   3097  N   VAL A 406      85.191 178.022 158.342  1.00  0.00           N
ATOM   3098  CA  VAL A 406      84.621 176.969 159.102  1.00  0.00           C
ATOM   3099  CB  VAL A 406      84.340 177.454 160.594  1.00  0.00           C
ATOM   3100  CG1 VAL A 406      83.445 176.582 161.554  1.00  0.00           C
ATOM   3101  CG2 VAL A 406      85.713 177.470 161.374  1.00  0.00           C
ATOM   3102  C   VAL A 406      83.310 176.412 158.501  1.00  0.00           C
ATOM   3103  O   VAL A 406      83.053 175.298 158.712  1.00  0.00           O
ATOM   3104  N   ARG A 407      82.458 177.247 157.816  1.00  0.00           N
ATOM   3105  CA  ARG A 407      81.362 176.846 156.939  1.00  0.00           C
ATOM   3106  CB  ARG A 407      80.692 178.075 156.410  1.00  0.00           C
ATOM   3107  CG  ARG A 407      79.261 177.908 155.880  1.00  0.00           C
ATOM   3108  CD  ARG A 407      78.637 179.256 155.641  1.00  0.00           C
ATOM   3109  NE  ARG A 407      79.185 179.784 154.383  1.00  0.00           N
ATOM   3110  CZ  ARG A 407      78.912 179.502 153.098  1.00  0.00           C
ATOM   3111  NH1 ARG A 407      78.029 178.602 152.791  1.00  0.00           N
ATOM   3112  NH2 ARG A 407      79.461 180.144 152.093  1.00  0.00           N
ATOM   3113  C   ARG A 407      81.888 175.892 155.890  1.00  0.00           C
ATOM   3114  O   ARG A 407      81.354 174.772 155.779  1.00  0.00           O
ATOM   3115  N   ARG A 408      82.905 176.326 155.110  1.00  0.00           N
ATOM   3116  CA  ARG A 408      83.302 175.641 153.817  1.00  0.00           C
ATOM   3117  CB  ARG A 408      84.073 176.722 153.014  1.00  0.00           C
ATOM   3118  CG  ARG A 408      83.062 177.781 152.444  1.00  0.00           C
ATOM   3119  CD  ARG A 408      83.880 178.942 151.747  1.00  0.00           C
ATOM   3120  NE  ARG A 408      82.910 179.839 151.153  1.00  0.00           N
ATOM   3121  CZ  ARG A 408      82.503 179.845 149.946  1.00  0.00           C
ATOM   3122  NH1 ARG A 408      82.675 178.818 149.189  1.00  0.00           N
ATOM   3123  NH2 ARG A 408      81.918 180.827 149.429  1.00  0.00           N
ATOM   3124  C   ARG A 408      84.156 174.398 154.026  1.00  0.00           C
ATOM   3125  O   ARG A 408      83.924 173.385 153.352  1.00  0.00           O
ATOM   3126  N   GLY A 409      84.919 174.351 155.163  1.00  0.00           N
ATOM   3127  CA  GLY A 409      85.428 173.078 155.683  1.00  0.00           C
ATOM   3128  C   GLY A 409      86.495 172.438 154.761  1.00  0.00           C
ATOM   3129  O   GLY A 409      87.069 173.111 153.996  1.00  0.00           O
ATOM   3130  N   ASN A 410      86.615 171.126 154.904  1.00  0.00           N
ATOM   3131  CA  ASN A 410      87.525 170.363 154.099  1.00  0.00           C
ATOM   3132  CB  ASN A 410      87.389 168.928 154.566  1.00  0.00           C
ATOM   3133  CG  ASN A 410      88.213 168.639 155.854  1.00  0.00           C
ATOM   3134  OD1 ASN A 410      89.363 168.255 155.876  1.00  0.00           O
ATOM   3135  ND2 ASN A 410      87.570 168.676 156.997  1.00  0.00           N
ATOM   3136  C   ASN A 410      87.196 170.427 152.619  1.00  0.00           C
ATOM   3137  O   ASN A 410      88.139 170.500 151.762  1.00  0.00           O
ATOM   3138  N   SER A 411      85.917 170.401 152.263  1.00  0.00           N
ATOM   3139  CA  SER A 411      85.294 170.148 150.956  1.00  0.00           C
ATOM   3140  CB  SER A 411      83.783 170.217 151.226  1.00  0.00           C
ATOM   3141  OG  SER A 411      83.352 171.566 151.390  1.00  0.00           O
ATOM   3142  C   SER A 411      85.800 171.153 149.884  1.00  0.00           C
ATOM   3143  O   SER A 411      85.414 170.998 148.718  1.00  0.00           O
ATOM   3144  N   GLN A 412      86.489 172.263 150.190  1.00  0.00           N
ATOM   3145  CA  GLN A 412      86.800 173.370 149.228  1.00  0.00           C
ATOM   3146  CB  GLN A 412      85.785 174.544 149.417  1.00  0.00           C
ATOM   3147  CG  GLN A 412      84.319 174.207 148.913  1.00  0.00           C
ATOM   3148  CD  GLN A 412      83.226 174.971 149.543  1.00  0.00           C
ATOM   3149  OE1 GLN A 412      82.786 175.998 149.117  1.00  0.00           O
ATOM   3150  NE2 GLN A 412      82.645 174.581 150.633  1.00  0.00           N
ATOM   3151  C   GLN A 412      88.230 173.907 149.484  1.00  0.00           C
ATOM   3152  O   GLN A 412      88.701 173.778 150.595  1.00  0.00           O
ATOM   3153  N   TYR A 413      88.797 174.597 148.449  1.00  0.00           N
ATOM   3154  CA  TYR A 413      90.010 175.403 148.522  1.00  0.00           C
ATOM   3155  CB  TYR A 413      90.538 175.835 147.204  1.00  0.00           C
ATOM   3156  CG  TYR A 413      91.654 176.836 147.327  1.00  0.00           C
ATOM   3157  CD1 TYR A 413      92.881 176.621 148.037  1.00  0.00           C
ATOM   3158  CE1 TYR A 413      93.854 177.651 148.218  1.00  0.00           C
ATOM   3159  CZ  TYR A 413      93.536 178.947 147.729  1.00  0.00           C
ATOM   3160  OH  TYR A 413      94.491 179.857 147.859  1.00  0.00           O
ATOM   3161  CE2 TYR A 413      92.436 179.146 146.914  1.00  0.00           C
ATOM   3162  CD2 TYR A 413      91.470 178.150 146.818  1.00  0.00           C
ATOM   3163  C   TYR A 413      89.895 176.572 149.552  1.00  0.00           C
ATOM   3164  O   TYR A 413      90.689 176.553 150.544  1.00  0.00           O
ATOM   3165  N   PRO A 414      89.009 177.579 149.429  1.00  0.00           N
ATOM   3166  CD  PRO A 414      88.113 177.904 148.275  1.00  0.00           C
ATOM   3167  CG  PRO A 414      86.970 178.818 148.806  1.00  0.00           C
ATOM   3168  CB  PRO A 414      87.576 179.529 150.012  1.00  0.00           C
ATOM   3169  CA  PRO A 414      88.674 178.482 150.543  1.00  0.00           C
ATOM   3170  C   PRO A 414      88.099 177.530 151.606  1.00  0.00           C
ATOM   3171  O   PRO A 414      86.899 177.217 151.504  1.00  0.00           O
ATOM   3172  N   GLY A 415      88.808 177.112 152.647  1.00  0.00           N
ATOM   3173  CA  GLY A 415      88.086 176.470 153.708  1.00  0.00           C
ATOM   3174  C   GLY A 415      88.937 176.407 155.051  1.00  0.00           C
ATOM   3175  O   GLY A 415      89.939 177.067 155.289  1.00  0.00           O
ATOM   3176  N   ALA A 416      88.570 175.503 155.970  1.00  0.00           N
ATOM   3177  CA  ALA A 416      89.218 175.174 157.225  1.00  0.00           C
ATOM   3178  CB  ALA A 416      88.700 176.159 158.286  1.00  0.00           C
ATOM   3179  C   ALA A 416      89.102 173.658 157.659  1.00  0.00           C
ATOM   3180  O   ALA A 416      88.316 172.924 156.986  1.00  0.00           O
ATOM   3181  N   LYS A 417      89.800 173.353 158.745  1.00  0.00           N
ATOM   3182  CA  LYS A 417      90.016 171.970 159.139  1.00  0.00           C
ATOM   3183  CB  LYS A 417      91.370 171.406 158.815  1.00  0.00           C
ATOM   3184  CG  LYS A 417      91.485 170.930 157.416  1.00  0.00           C
ATOM   3185  CD  LYS A 417      92.825 170.111 157.421  1.00  0.00           C
ATOM   3186  CE  LYS A 417      93.066 169.495 156.057  1.00  0.00           C
ATOM   3187  NZ  LYS A 417      92.114 168.291 155.857  1.00  0.00           N
ATOM   3188  C   LYS A 417      89.676 171.759 160.566  1.00  0.00           C
ATOM   3189  O   LYS A 417      88.980 170.742 160.863  1.00  0.00           O
ATOM   3190  N   TYR A 418      90.285 172.516 161.510  1.00  0.00           N
ATOM   3191  CA  TYR A 418      90.127 172.243 162.993  1.00  0.00           C
ATOM   3192  CB  TYR A 418      91.280 171.337 163.522  1.00  0.00           C
ATOM   3193  CG  TYR A 418      91.526 169.992 162.820  1.00  0.00           C
ATOM   3194  CD1 TYR A 418      91.055 168.741 163.376  1.00  0.00           C
ATOM   3195  CE1 TYR A 418      91.308 167.499 162.844  1.00  0.00           C
ATOM   3196  CZ  TYR A 418      92.179 167.442 161.712  1.00  0.00           C
ATOM   3197  OH  TYR A 418      92.634 166.280 161.135  1.00  0.00           O
ATOM   3198  CE2 TYR A 418      92.723 168.649 161.157  1.00  0.00           C
ATOM   3199  CD2 TYR A 418      92.436 169.869 161.757  1.00  0.00           C
ATOM   3200  C   TYR A 418      90.225 173.549 163.818  1.00  0.00           C
ATOM   3201  O   TYR A 418      91.123 174.384 163.607  1.00  0.00           O
ATOM   3202  N   ILE A 419      89.205 173.730 164.669  1.00  0.00           N
ATOM   3203  CA  ILE A 419      89.187 174.852 165.685  1.00  0.00           C
ATOM   3204  CB  ILE A 419      87.710 175.142 165.992  1.00  0.00           C
ATOM   3205  CG2 ILE A 419      87.578 176.117 167.166  1.00  0.00           C
ATOM   3206  CG1 ILE A 419      87.029 175.715 164.688  1.00  0.00           C
ATOM   3207  CD1 ILE A 419      85.523 175.673 164.886  1.00  0.00           C
ATOM   3208  C   ILE A 419      89.984 174.429 166.965  1.00  0.00           C
ATOM   3209  O   ILE A 419      90.122 173.269 167.324  1.00  0.00           O
ATOM   3210  N   ILE A 420      90.646 175.454 167.604  1.00  0.00           N
ATOM   3211  CA  ILE A 420      91.304 175.254 168.899  1.00  0.00           C
ATOM   3212  CB  ILE A 420      92.870 175.278 168.695  1.00  0.00           C
ATOM   3213  CG2 ILE A 420      93.615 175.120 170.000  1.00  0.00           C
ATOM   3214  CG1 ILE A 420      93.358 174.154 167.715  1.00  0.00           C
ATOM   3215  CD1 ILE A 420      94.632 174.397 166.954  1.00  0.00           C
ATOM   3216  C   ILE A 420      91.006 176.396 169.837  1.00  0.00           C
ATOM   3217  O   ILE A 420      91.134 177.603 169.569  1.00  0.00           O
ATOM   3218  N   ARG A 421      90.392 175.909 170.941  1.00  0.00           N
ATOM   3219  CA  ARG A 421      89.921 176.884 171.983  1.00  0.00           C
ATOM   3220  CB  ARG A 421      88.886 176.181 172.845  1.00  0.00           C
ATOM   3221  CG  ARG A 421      87.697 175.757 172.084  1.00  0.00           C
ATOM   3222  CD  ARG A 421      86.575 175.365 173.014  1.00  0.00           C
ATOM   3223  NE  ARG A 421      85.244 175.281 172.314  1.00  0.00           N
ATOM   3224  CZ  ARG A 421      84.089 175.126 172.879  1.00  0.00           C
ATOM   3225  NH1 ARG A 421      83.960 175.251 174.136  1.00  0.00           N
ATOM   3226  NH2 ARG A 421      83.030 174.958 172.146  1.00  0.00           N
ATOM   3227  C   ARG A 421      91.059 177.386 172.915  1.00  0.00           C
ATOM   3228  O   ARG A 421      92.232 176.914 172.962  1.00  0.00           O
ATOM   3229  N   ASP A 422      90.726 178.425 173.705  1.00  0.00           N
ATOM   3230  CA  ASP A 422      91.607 178.936 174.725  1.00  0.00           C
ATOM   3231  CB  ASP A 422      91.111 180.341 175.245  1.00  0.00           C
ATOM   3232  CG  ASP A 422      89.809 180.275 176.070  1.00  0.00           C
ATOM   3233  OD1 ASP A 422      89.375 181.351 176.520  1.00  0.00           O
ATOM   3234  OD2 ASP A 422      89.139 179.197 176.007  1.00  0.00           O
ATOM   3235  C   ASP A 422      91.923 177.983 175.818  1.00  0.00           C
ATOM   3236  O   ASP A 422      93.071 177.944 176.230  1.00  0.00           O
ATOM   3237  N   ASN A 423      90.969 177.116 176.322  1.00  0.00           N
ATOM   3238  CA  ASN A 423      91.345 176.071 177.275  1.00  0.00           C
ATOM   3239  CB  ASN A 423      90.004 175.690 178.014  1.00  0.00           C
ATOM   3240  CG  ASN A 423      89.118 174.759 177.202  1.00  0.00           C
ATOM   3241  OD1 ASN A 423      89.291 174.512 175.997  1.00  0.00           O
ATOM   3242  ND2 ASN A 423      88.306 174.004 177.856  1.00  0.00           N
ATOM   3243  C   ASN A 423      92.118 174.874 176.664  1.00  0.00           C
ATOM   3244  O   ASN A 423      92.383 173.917 177.401  1.00  0.00           O
ATOM   3245  N   GLY A 424      92.463 174.941 175.405  1.00  0.00           N
ATOM   3246  CA  GLY A 424      93.312 173.889 174.767  1.00  0.00           C
ATOM   3247  C   GLY A 424      92.453 172.793 174.021  1.00  0.00           C
ATOM   3248  O   GLY A 424      92.975 171.823 173.440  1.00  0.00           O
ATOM   3249  N   ASP A 425      91.124 172.840 174.102  1.00  0.00           N
ATOM   3250  CA  ASP A 425      90.182 171.950 173.433  1.00  0.00           C
ATOM   3251  CB  ASP A 425      88.775 172.146 173.920  1.00  0.00           C
ATOM   3252  CG  ASP A 425      88.449 171.827 175.314  1.00  0.00           C
ATOM   3253  OD1 ASP A 425      89.191 170.979 175.846  1.00  0.00           O
ATOM   3254  OD2 ASP A 425      87.285 172.173 175.740  1.00  0.00           O
ATOM   3255  C   ASP A 425      90.362 172.060 171.928  1.00  0.00           C
ATOM   3256  O   ASP A 425      90.371 173.189 171.321  1.00  0.00           O
ATOM   3257  N   ARG A 426      90.297 170.927 171.264  1.00  0.00           N
ATOM   3258  CA  ARG A 426      90.343 170.787 169.799  1.00  0.00           C
ATOM   3259  CB  ARG A 426      91.733 170.162 169.463  1.00  0.00           C
ATOM   3260  CG  ARG A 426      92.116 169.844 168.003  1.00  0.00           C
ATOM   3261  CD  ARG A 426      93.433 168.954 167.829  1.00  0.00           C
ATOM   3262  NE  ARG A 426      93.849 168.898 166.426  1.00  0.00           N
ATOM   3263  CZ  ARG A 426      94.323 169.848 165.595  1.00  0.00           C
ATOM   3264  NH1 ARG A 426      94.641 171.076 165.870  1.00  0.00           N
ATOM   3265  NH2 ARG A 426      94.639 169.476 164.375  1.00  0.00           N
ATOM   3266  C   ARG A 426      89.165 170.047 169.213  1.00  0.00           C
ATOM   3267  O   ARG A 426      88.517 169.153 169.769  1.00  0.00           O
ATOM   3268  N   ILE A 427      88.701 170.627 168.100  1.00  0.00           N
ATOM   3269  CA  ILE A 427      87.505 170.325 167.311  1.00  0.00           C
ATOM   3270  CB  ILE A 427      86.561 171.543 167.373  1.00  0.00           C
ATOM   3271  CG2 ILE A 427      85.441 171.383 166.343  1.00  0.00           C
ATOM   3272  CG1 ILE A 427      86.028 171.949 168.759  1.00  0.00           C
ATOM   3273  CD1 ILE A 427      86.975 172.998 169.416  1.00  0.00           C
ATOM   3274  C   ILE A 427      87.988 169.945 165.932  1.00  0.00           C
ATOM   3275  O   ILE A 427      88.623 170.776 165.294  1.00  0.00           O
ATOM   3276  N   ASP A 428      87.678 168.747 165.432  1.00  0.00           N
ATOM   3277  CA  ASP A 428      87.615 168.478 163.996  1.00  0.00           C
ATOM   3278  CB  ASP A 428      87.966 166.948 163.873  1.00  0.00           C
ATOM   3279  CG  ASP A 428      88.065 166.419 162.450  1.00  0.00           C
ATOM   3280  OD1 ASP A 428      87.796 167.199 161.505  1.00  0.00           O
ATOM   3281  OD2 ASP A 428      88.368 165.286 162.154  1.00  0.00           O
ATOM   3282  C   ASP A 428      86.250 168.767 163.375  1.00  0.00           C
ATOM   3283  O   ASP A 428      85.201 168.603 163.972  1.00  0.00           O
ATOM   3284  N   LEU A 429      86.191 169.346 162.187  1.00  0.00           N
ATOM   3285  CA  LEU A 429      84.997 169.794 161.492  1.00  0.00           C
ATOM   3286  CB  LEU A 429      85.379 170.782 160.383  1.00  0.00           C
ATOM   3287  CG  LEU A 429      86.021 172.095 160.867  1.00  0.00           C
ATOM   3288  CD1 LEU A 429      86.301 173.060 159.651  1.00  0.00           C
ATOM   3289  CD2 LEU A 429      85.132 172.906 161.868  1.00  0.00           C
ATOM   3290  C   LEU A 429      84.270 168.642 160.730  1.00  0.00           C
ATOM   3291  O   LEU A 429      83.076 168.783 160.471  1.00  0.00           O
ATOM   3292  N   ARG A 430      84.923 167.506 160.518  1.00  0.00           N
ATOM   3293  CA  ARG A 430      84.320 166.440 159.672  1.00  0.00           C
ATOM   3294  CB  ARG A 430      85.429 165.447 159.291  1.00  0.00           C
ATOM   3295  CG  ARG A 430      86.466 166.046 158.353  1.00  0.00           C
ATOM   3296  CD  ARG A 430      87.559 164.938 158.092  1.00  0.00           C
ATOM   3297  NE  ARG A 430      88.572 164.756 159.245  1.00  0.00           N
ATOM   3298  CZ  ARG A 430      89.713 164.231 159.226  1.00  0.00           C
ATOM   3299  NH1 ARG A 430      90.156 163.472 158.314  1.00  0.00           N
ATOM   3300  NH2 ARG A 430      90.336 164.185 160.369  1.00  0.00           N
ATOM   3301  C   ARG A 430      83.121 165.668 160.287  1.00  0.00           C
ATOM   3302  O   ARG A 430      82.281 165.196 159.563  1.00  0.00           O
ATOM   3303  N   PHE A 431      82.949 165.861 161.606  1.00  0.00           N
ATOM   3304  CA  PHE A 431      81.792 165.339 162.353  1.00  0.00           C
ATOM   3305  CB  PHE A 431      82.057 165.464 163.817  1.00  0.00           C
ATOM   3306  CG  PHE A 431      83.066 164.432 164.436  1.00  0.00           C
ATOM   3307  CD1 PHE A 431      82.796 163.023 164.448  1.00  0.00           C
ATOM   3308  CE1 PHE A 431      83.769 162.181 164.946  1.00  0.00           C
ATOM   3309  CZ  PHE A 431      84.984 162.647 165.399  1.00  0.00           C
ATOM   3310  CE2 PHE A 431      85.294 163.991 165.266  1.00  0.00           C
ATOM   3311  CD2 PHE A 431      84.324 164.891 164.786  1.00  0.00           C
ATOM   3312  C   PHE A 431      80.509 166.215 161.994  1.00  0.00           C
ATOM   3313  O   PHE A 431      79.391 165.882 162.456  1.00  0.00           O
ATOM   3314  N   HIS A 432      80.681 167.365 161.307  1.00  0.00           N
ATOM   3315  CA  HIS A 432      79.695 168.419 161.041  1.00  0.00           C
ATOM   3316  CB  HIS A 432      78.675 167.956 159.966  1.00  0.00           C
ATOM   3317  CG  HIS A 432      77.892 169.021 159.438  1.00  0.00           C
ATOM   3318  ND1 HIS A 432      78.430 170.157 158.873  1.00  0.00           N
ATOM   3319  CE1 HIS A 432      77.323 170.872 158.557  1.00  0.00           C
ATOM   3320  NE2 HIS A 432      76.186 170.251 158.891  1.00  0.00           N
ATOM   3321  CD2 HIS A 432      76.504 169.007 159.368  1.00  0.00           C
ATOM   3322  C   HIS A 432      78.998 168.826 162.408  1.00  0.00           C
ATOM   3323  O   HIS A 432      77.868 168.413 162.596  1.00  0.00           O
ATOM   3324  N   PRO A 433      79.739 169.618 163.286  1.00  0.00           N
ATOM   3325  CD  PRO A 433      81.167 169.867 163.242  1.00  0.00           C
ATOM   3326  CG  PRO A 433      81.719 169.680 164.580  1.00  0.00           C
ATOM   3327  CB  PRO A 433      80.599 170.348 165.413  1.00  0.00           C
ATOM   3328  CA  PRO A 433      79.363 169.811 164.642  1.00  0.00           C
ATOM   3329  C   PRO A 433      78.106 170.718 164.880  1.00  0.00           C
ATOM   3330  O   PRO A 433      77.520 171.423 164.023  1.00  0.00           O
ATOM   3331  N   LYS A 434      77.550 170.630 166.109  1.00  0.00           N
ATOM   3332  CA  LYS A 434      76.415 171.478 166.627  1.00  0.00           C
ATOM   3333  CB  LYS A 434      75.977 170.979 167.997  1.00  0.00           C
ATOM   3334  CG  LYS A 434      77.033 171.021 169.049  1.00  0.00           C
ATOM   3335  CD  LYS A 434      76.499 170.186 170.244  1.00  0.00           C
ATOM   3336  CE  LYS A 434      77.634 170.061 171.340  1.00  0.00           C
ATOM   3337  NZ  LYS A 434      78.038 171.381 171.839  1.00  0.00           N
ATOM   3338  C   LYS A 434      76.810 172.927 166.665  1.00  0.00           C
ATOM   3339  O   LYS A 434      78.017 173.263 166.759  1.00  0.00           O
ATOM   3340  N   PRO A 435      75.798 173.817 166.618  1.00  0.00           N
ATOM   3341  CD  PRO A 435      74.329 173.574 166.673  1.00  0.00           C
ATOM   3342  CG  PRO A 435      73.601 174.905 166.495  1.00  0.00           C
ATOM   3343  CB  PRO A 435      74.702 175.900 166.951  1.00  0.00           C
ATOM   3344  CA  PRO A 435      76.093 175.210 166.757  1.00  0.00           C
ATOM   3345  C   PRO A 435      77.083 175.692 167.815  1.00  0.00           C
ATOM   3346  O   PRO A 435      78.018 176.410 167.502  1.00  0.00           O
ATOM   3347  N   SER A 436      77.037 175.148 169.005  1.00  0.00           N
ATOM   3348  CA  SER A 436      77.906 175.459 170.112  1.00  0.00           C
ATOM   3349  CB  SER A 436      77.124 175.221 171.424  1.00  0.00           C
ATOM   3350  OG  SER A 436      76.798 173.817 171.492  1.00  0.00           O
ATOM   3351  C   SER A 436      79.308 174.946 169.949  1.00  0.00           C
ATOM   3352  O   SER A 436      80.156 175.432 170.724  1.00  0.00           O
ATOM   3353  N   ASP A 437      79.604 173.972 168.997  1.00  0.00           N
ATOM   3354  CA  ASP A 437      80.995 173.590 168.631  1.00  0.00           C
ATOM   3355  CB  ASP A 437      81.136 172.065 168.623  1.00  0.00           C
ATOM   3356  CG  ASP A 437      80.636 171.281 169.888  1.00  0.00           C
ATOM   3357  OD1 ASP A 437      80.245 170.100 169.857  1.00  0.00           O
ATOM   3358  OD2 ASP A 437      80.664 171.902 170.951  1.00  0.00           O
ATOM   3359  C   ASP A 437      81.547 174.218 167.382  1.00  0.00           C
ATOM   3360  O   ASP A 437      82.795 174.404 167.255  1.00  0.00           O
ATOM   3361  N   LEU A 438      80.721 174.819 166.512  1.00  0.00           N
ATOM   3362  CA  LEU A 438      81.053 175.708 165.427  1.00  0.00           C
ATOM   3363  CB  LEU A 438      79.938 175.675 164.234  1.00  0.00           C
ATOM   3364  CG  LEU A 438      80.023 174.312 163.422  1.00  0.00           C
ATOM   3365  CD1 LEU A 438      78.646 174.088 162.764  1.00  0.00           C
ATOM   3366  CD2 LEU A 438      81.130 174.244 162.348  1.00  0.00           C
ATOM   3367  C   LEU A 438      81.477 177.161 165.800  1.00  0.00           C
ATOM   3368  O   LEU A 438      82.296 177.796 165.139  1.00  0.00           O
ATOM   3369  N   HIS A 439      80.782 177.675 166.756  1.00  0.00           N
ATOM   3370  CA  HIS A 439      80.803 179.085 167.140  1.00  0.00           C
ATOM   3371  CB  HIS A 439      79.600 179.356 168.080  1.00  0.00           C
ATOM   3372  CG  HIS A 439      79.524 180.743 168.754  1.00  0.00           C
ATOM   3373  ND1 HIS A 439      78.908 181.820 168.179  1.00  0.00           N
ATOM   3374  CE1 HIS A 439      78.773 182.776 169.106  1.00  0.00           C
ATOM   3375  NE2 HIS A 439      79.325 182.342 170.224  1.00  0.00           N
ATOM   3376  CD2 HIS A 439      79.699 181.057 170.062  1.00  0.00           C
ATOM   3377  C   HIS A 439      82.192 179.395 167.757  1.00  0.00           C
ATOM   3378  O   HIS A 439      82.611 178.727 168.749  1.00  0.00           O
ATOM   3379  N   LEU A 440      82.841 180.396 167.095  1.00  0.00           N
ATOM   3380  CA  LEU A 440      84.198 180.908 167.438  1.00  0.00           C
ATOM   3381  CB  LEU A 440      84.894 181.433 166.140  1.00  0.00           C
ATOM   3382  CG  LEU A 440      85.091 180.479 164.988  1.00  0.00           C
ATOM   3383  CD1 LEU A 440      85.753 181.139 163.827  1.00  0.00           C
ATOM   3384  CD2 LEU A 440      86.042 179.366 165.410  1.00  0.00           C
ATOM   3385  C   LEU A 440      84.064 181.995 168.584  1.00  0.00           C
ATOM   3386  O   LEU A 440      83.047 182.681 168.664  1.00  0.00           O
ATOM   3387  N   GLN A 441      85.145 182.041 169.406  1.00  0.00           N
ATOM   3388  CA  GLN A 441      85.389 183.129 170.357  1.00  0.00           C
ATOM   3389  CB  GLN A 441      85.303 182.601 171.800  1.00  0.00           C
ATOM   3390  CG  GLN A 441      84.126 181.648 172.083  1.00  0.00           C
ATOM   3391  CD  GLN A 441      82.792 182.333 172.129  1.00  0.00           C
ATOM   3392  OE1 GLN A 441      82.604 183.565 171.979  1.00  0.00           O
ATOM   3393  NE2 GLN A 441      81.796 181.613 172.569  1.00  0.00           N
ATOM   3394  C   GLN A 441      86.735 183.710 170.094  1.00  0.00           C
ATOM   3395  O   GLN A 441      87.680 183.032 169.622  1.00  0.00           O
ATOM   3396  N   THR A 442      86.907 184.967 170.525  1.00  0.00           N
ATOM   3397  CA  THR A 442      88.176 185.702 170.433  1.00  0.00           C
ATOM   3398  CB  THR A 442      88.088 187.207 170.765  1.00  0.00           C
ATOM   3399  CG2 THR A 442      89.425 187.996 170.797  1.00  0.00           C
ATOM   3400  OG1 THR A 442      87.464 187.906 169.715  1.00  0.00           O
ATOM   3401  C   THR A 442      89.223 185.016 171.259  1.00  0.00           C
ATOM   3402  O   THR A 442      88.973 184.481 172.377  1.00  0.00           O
ATOM   3403  N   GLY A 443      90.502 185.033 170.711  1.00  0.00           N
ATOM   3404  CA  GLY A 443      91.735 184.318 171.213  1.00  0.00           C
ATOM   3405  C   GLY A 443      91.684 182.846 171.243  1.00  0.00           C
ATOM   3406  O   GLY A 443      92.535 182.198 171.908  1.00  0.00           O
ATOM   3407  N   TYR A 444      90.780 182.220 170.488  1.00  0.00           N
ATOM   3408  CA  TYR A 444      90.918 180.952 169.828  1.00  0.00           C
ATOM   3409  CB  TYR A 444      89.491 180.505 169.500  1.00  0.00           C
ATOM   3410  CG  TYR A 444      88.545 180.008 170.604  1.00  0.00           C
ATOM   3411  CD1 TYR A 444      88.789 180.382 171.945  1.00  0.00           C
ATOM   3412  CE1 TYR A 444      87.950 179.958 172.956  1.00  0.00           C
ATOM   3413  CZ  TYR A 444      86.752 179.292 172.605  1.00  0.00           C
ATOM   3414  OH  TYR A 444      85.943 178.961 173.601  1.00  0.00           O
ATOM   3415  CE2 TYR A 444      86.374 179.033 171.308  1.00  0.00           C
ATOM   3416  CD2 TYR A 444      87.283 179.438 170.268  1.00  0.00           C
ATOM   3417  C   TYR A 444      91.768 180.926 168.563  1.00  0.00           C
ATOM   3418  O   TYR A 444      92.338 181.962 168.173  1.00  0.00           O
ATOM   3419  N   LYS A 445      91.780 179.752 167.895  1.00  0.00           N
ATOM   3420  CA  LYS A 445      92.583 179.461 166.730  1.00  0.00           C
ATOM   3421  CB  LYS A 445      93.877 178.805 167.245  1.00  0.00           C
ATOM   3422  CG  LYS A 445      95.070 179.735 167.237  1.00  0.00           C
ATOM   3423  CD  LYS A 445      96.269 179.036 167.778  1.00  0.00           C
ATOM   3424  CE  LYS A 445      97.508 179.954 167.767  1.00  0.00           C
ATOM   3425  NZ  LYS A 445      98.773 179.289 167.985  1.00  0.00           N
ATOM   3426  C   LYS A 445      91.817 178.617 165.716  1.00  0.00           C
ATOM   3427  O   LYS A 445      90.971 177.799 166.104  1.00  0.00           O
ATOM   3428  N   VAL A 446      92.175 178.813 164.461  1.00  0.00           N
ATOM   3429  CA  VAL A 446      91.597 178.026 163.309  1.00  0.00           C
ATOM   3430  CB  VAL A 446      90.493 178.764 162.538  1.00  0.00           C
ATOM   3431  CG1 VAL A 446      89.889 177.859 161.489  1.00  0.00           C
ATOM   3432  CG2 VAL A 446      89.353 179.165 163.485  1.00  0.00           C
ATOM   3433  C   VAL A 446      92.707 177.615 162.391  1.00  0.00           C
ATOM   3434  O   VAL A 446      93.485 178.394 161.816  1.00  0.00           O
ATOM   3435  N   GLU A 447      92.832 176.271 162.311  1.00  0.00           N
ATOM   3436  CA  GLU A 447      93.595 175.491 161.265  1.00  0.00           C
ATOM   3437  CB  GLU A 447      93.854 174.066 161.646  1.00  0.00           C
ATOM   3438  CG  GLU A 447      94.574 174.112 162.992  1.00  0.00           C
ATOM   3439  CD  GLU A 447      95.354 172.758 163.275  1.00  0.00           C
ATOM   3440  OE1 GLU A 447      96.243 172.668 164.130  1.00  0.00           O
ATOM   3441  OE2 GLU A 447      95.000 171.604 162.838  1.00  0.00           O
ATOM   3442  C   GLU A 447      92.933 175.727 159.900  1.00  0.00           C
ATOM   3443  O   GLU A 447      92.225 174.868 159.338  1.00  0.00           O
ATOM   3444  N   ARG A 448      93.085 176.908 159.357  1.00  0.00           N
ATOM   3445  CA  ARG A 448      92.404 177.373 158.092  1.00  0.00           C
ATOM   3446  CB  ARG A 448      91.919 178.871 158.200  1.00  0.00           C
ATOM   3447  CG  ARG A 448      93.025 179.915 158.376  1.00  0.00           C
ATOM   3448  CD  ARG A 448      93.402 180.326 156.919  1.00  0.00           C
ATOM   3449  NE  ARG A 448      94.514 181.288 156.985  1.00  0.00           N
ATOM   3450  CZ  ARG A 448      95.594 181.219 156.269  1.00  0.00           C
ATOM   3451  NH1 ARG A 448      95.838 180.354 155.309  1.00  0.00           N
ATOM   3452  NH2 ARG A 448      96.607 182.035 156.520  1.00  0.00           N
ATOM   3453  C   ARG A 448      93.256 177.121 156.857  1.00  0.00           C
ATOM   3454  O   ARG A 448      94.485 177.345 156.871  1.00  0.00           O
ATOM   3455  N   HIS A 449      92.642 176.716 155.722  1.00  0.00           N
ATOM   3456  CA  HIS A 449      93.443 176.346 154.525  1.00  0.00           C
ATOM   3457  CB  HIS A 449      92.515 175.836 153.366  1.00  0.00           C
ATOM   3458  CG  HIS A 449      91.481 174.820 153.763  1.00  0.00           C
ATOM   3459  ND1 HIS A 449      91.388 174.052 154.956  1.00  0.00           N
ATOM   3460  CE1 HIS A 449      90.440 173.096 154.673  1.00  0.00           C
ATOM   3461  NE2 HIS A 449      90.068 173.182 153.401  1.00  0.00           N
ATOM   3462  CD2 HIS A 449      90.810 174.176 152.819  1.00  0.00           C
ATOM   3463  C   HIS A 449      94.362 177.468 154.004  1.00  0.00           C
ATOM   3464  O   HIS A 449      93.971 178.634 154.132  1.00  0.00           O
ATOM   3465  N   MET A 450      95.336 177.069 153.167  1.00  0.00           N
ATOM   3466  CA  MET A 450      96.343 177.925 152.541  1.00  0.00           C
ATOM   3467  CB  MET A 450      97.343 177.063 151.753  1.00  0.00           C
ATOM   3468  CG  MET A 450      98.394 177.911 150.998  1.00  0.00           C
ATOM   3469  SD  MET A 450      99.728 176.912 150.314  1.00  0.00           S
ATOM   3470  CE  MET A 450     100.913 176.868 151.681  1.00  0.00           C
ATOM   3471  C   MET A 450      95.702 178.968 151.619  1.00  0.00           C
ATOM   3472  O   MET A 450      94.740 178.685 150.871  1.00  0.00           O
ATOM   3473  N   CYS A 451      96.251 180.121 151.732  1.00  0.00           N
ATOM   3474  CA  CYS A 451      95.967 181.241 150.872  1.00  0.00           C
ATOM   3475  CB  CYS A 451      95.245 182.364 151.720  1.00  0.00           C
ATOM   3476  SG  CYS A 451      96.498 183.395 152.525  1.00  0.00           S
ATOM   3477  C   CYS A 451      97.180 181.710 150.001  1.00  0.00           C
ATOM   3478  O   CYS A 451      98.311 181.534 150.424  1.00  0.00           O
ATOM   3479  N   ASP A 452      96.919 182.392 148.901  1.00  0.00           N
ATOM   3480  CA  ASP A 452      97.973 183.006 148.084  1.00  0.00           C
ATOM   3481  CB  ASP A 452      97.700 183.197 146.633  1.00  0.00           C
ATOM   3482  CG  ASP A 452      96.426 183.920 146.231  1.00  0.00           C
ATOM   3483  OD1 ASP A 452      95.673 184.523 147.081  1.00  0.00           O
ATOM   3484  OD2 ASP A 452      95.925 183.769 145.124  1.00  0.00           O
ATOM   3485  C   ASP A 452      98.755 184.205 148.728  1.00  0.00           C
ATOM   3486  O   ASP A 452      99.851 184.534 148.284  1.00  0.00           O
ATOM   3487  N   GLY A 453      98.283 184.612 149.910  1.00  0.00           N
ATOM   3488  CA  GLY A 453      99.178 185.372 150.856  1.00  0.00           C
ATOM   3489  C   GLY A 453     100.079 184.617 151.869  1.00  0.00           C
ATOM   3490  O   GLY A 453     100.955 185.303 152.474  1.00  0.00           O
ATOM   3491  N   ASP A 454      99.961 183.289 151.944  1.00  0.00           N
ATOM   3492  CA  ASP A 454     100.822 182.567 152.844  1.00  0.00           C
ATOM   3493  CB  ASP A 454     100.325 181.153 153.159  1.00  0.00           C
ATOM   3494  CG  ASP A 454      99.095 181.117 154.104  1.00  0.00           C
ATOM   3495  OD1 ASP A 454      98.982 182.081 154.901  1.00  0.00           O
ATOM   3496  OD2 ASP A 454      98.294 180.185 154.112  1.00  0.00           O
ATOM   3497  C   ASP A 454     102.292 182.491 152.354  1.00  0.00           C
ATOM   3498  O   ASP A 454     102.529 182.603 151.166  1.00  0.00           O
ATOM   3499  N   ILE A 455     103.268 182.380 153.315  1.00  0.00           N
ATOM   3500  CA  ILE A 455     104.616 182.252 152.985  1.00  0.00           C
ATOM   3501  CB  ILE A 455     105.427 183.428 153.596  1.00  0.00           C
ATOM   3502  CG2 ILE A 455     106.905 183.222 153.568  1.00  0.00           C
ATOM   3503  CG1 ILE A 455     105.116 184.733 152.775  1.00  0.00           C
ATOM   3504  CD1 ILE A 455     105.776 186.013 153.306  1.00  0.00           C
ATOM   3505  C   ILE A 455     105.073 180.893 153.545  1.00  0.00           C
ATOM   3506  O   ILE A 455     104.572 180.482 154.625  1.00  0.00           O
ATOM   3507  N   VAL A 456     105.902 180.191 152.753  1.00  0.00           N
ATOM   3508  CA  VAL A 456     106.548 178.881 152.929  1.00  0.00           C
ATOM   3509  CB  VAL A 456     106.005 177.832 151.935  1.00  0.00           C
ATOM   3510  CG1 VAL A 456     104.502 177.830 151.848  1.00  0.00           C
ATOM   3511  CG2 VAL A 456     106.552 178.077 150.560  1.00  0.00           C
ATOM   3512  C   VAL A 456     108.061 178.967 153.219  1.00  0.00           C
ATOM   3513  O   VAL A 456     108.713 179.888 152.806  1.00  0.00           O
ATOM   3514  N   ILE A 457     108.552 177.767 153.713  1.00  0.00           N
ATOM   3515  CA  ILE A 457     109.851 177.232 153.333  1.00  0.00           C
ATOM   3516  CB  ILE A 457     110.472 176.524 154.488  1.00  0.00           C
ATOM   3517  CG2 ILE A 457     111.491 175.381 154.209  1.00  0.00           C
ATOM   3518  CG1 ILE A 457     111.117 177.629 155.469  1.00  0.00           C
ATOM   3519  CD1 ILE A 457     112.356 178.346 154.820  1.00  0.00           C
ATOM   3520  C   ILE A 457     109.694 176.358 152.150  1.00  0.00           C
ATOM   3521  O   ILE A 457     108.750 175.658 152.059  1.00  0.00           O
ATOM   3522  N   PHE A 458     110.605 176.405 151.237  1.00  0.00           N
ATOM   3523  CA  PHE A 458     110.887 175.513 150.113  1.00  0.00           C
ATOM   3524  CB  PHE A 458     110.326 176.181 148.881  1.00  0.00           C
ATOM   3525  CG  PHE A 458     110.087 175.361 147.646  1.00  0.00           C
ATOM   3526  CD1 PHE A 458     109.390 174.118 147.736  1.00  0.00           C
ATOM   3527  CE1 PHE A 458     109.064 173.452 146.532  1.00  0.00           C
ATOM   3528  CZ  PHE A 458     109.270 174.050 145.260  1.00  0.00           C
ATOM   3529  CE2 PHE A 458     109.843 175.311 145.189  1.00  0.00           C
ATOM   3530  CD2 PHE A 458     110.242 175.920 146.372  1.00  0.00           C
ATOM   3531  C   PHE A 458     112.359 175.031 149.993  1.00  0.00           C
ATOM   3532  O   PHE A 458     113.318 175.725 150.330  1.00  0.00           O
ATOM   3533  N   ASN A 459     112.560 173.703 149.624  1.00  0.00           N
ATOM   3534  CA  ASN A 459     113.660 172.758 149.911  1.00  0.00           C
ATOM   3535  CB  ASN A 459     113.357 172.339 151.358  1.00  0.00           C
ATOM   3536  CG  ASN A 459     114.458 171.535 151.965  1.00  0.00           C
ATOM   3537  OD1 ASN A 459     114.271 170.401 152.443  1.00  0.00           O
ATOM   3538  ND2 ASN A 459     115.679 171.959 151.781  1.00  0.00           N
ATOM   3539  C   ASN A 459     113.891 171.618 148.979  1.00  0.00           C
ATOM   3540  O   ASN A 459     112.956 171.031 148.499  1.00  0.00           O
ATOM   3541  N   ARG A 460     115.143 171.271 148.546  1.00  0.00           N
ATOM   3542  CA  ARG A 460     115.522 170.015 147.875  1.00  0.00           C
ATOM   3543  CB  ARG A 460     116.134 170.401 146.498  1.00  0.00           C
ATOM   3544  CG  ARG A 460     116.121 169.198 145.637  1.00  0.00           C
ATOM   3545  CD  ARG A 460     116.827 169.299 144.182  1.00  0.00           C
ATOM   3546  NE  ARG A 460     117.488 168.030 143.790  1.00  0.00           N
ATOM   3547  CZ  ARG A 460     118.765 167.648 144.081  1.00  0.00           C
ATOM   3548  NH1 ARG A 460     119.541 168.528 144.556  1.00  0.00           N
ATOM   3549  NH2 ARG A 460     119.228 166.509 143.721  1.00  0.00           N
ATOM   3550  C   ARG A 460     116.372 169.220 148.818  1.00  0.00           C
ATOM   3551  O   ARG A 460     117.487 169.606 149.173  1.00  0.00           O
ATOM   3552  N   GLN A 461     115.807 168.076 149.239  1.00  0.00           N
ATOM   3553  CA  GLN A 461     116.572 167.003 149.885  1.00  0.00           C
ATOM   3554  CB  GLN A 461     115.525 165.986 150.484  1.00  0.00           C
ATOM   3555  CG  GLN A 461     114.702 166.596 151.590  1.00  0.00           C
ATOM   3556  CD  GLN A 461     113.530 165.765 152.153  1.00  0.00           C
ATOM   3557  OE1 GLN A 461     112.974 165.028 151.387  1.00  0.00           O
ATOM   3558  NE2 GLN A 461     113.217 165.818 153.473  1.00  0.00           N
ATOM   3559  C   GLN A 461     117.513 166.279 148.853  1.00  0.00           C
ATOM   3560  O   GLN A 461     116.969 165.831 147.818  1.00  0.00           O
ATOM   3561  N   PRO A 462     118.852 166.060 149.124  1.00  0.00           N
ATOM   3562  CD  PRO A 462     119.728 165.485 148.163  1.00  0.00           C
ATOM   3563  CG  PRO A 462     121.115 165.364 148.743  1.00  0.00           C
ATOM   3564  CB  PRO A 462     120.997 165.722 150.218  1.00  0.00           C
ATOM   3565  CA  PRO A 462     119.689 166.505 150.279  1.00  0.00           C
ATOM   3566  C   PRO A 462     119.961 168.018 150.272  1.00  0.00           C
ATOM   3567  O   PRO A 462     120.488 168.520 149.286  1.00  0.00           O
ATOM   3568  N   THR A 463     119.755 168.709 151.363  1.00  0.00           N
ATOM   3569  CA  THR A 463     119.996 170.121 151.553  1.00  0.00           C
ATOM   3570  CB  THR A 463     119.076 170.710 152.726  1.00  0.00           C
ATOM   3571  CG2 THR A 463     118.970 172.224 152.870  1.00  0.00           C
ATOM   3572  OG1 THR A 463     117.731 170.118 152.677  1.00  0.00           O
ATOM   3573  C   THR A 463     121.494 170.465 151.815  1.00  0.00           C
ATOM   3574  O   THR A 463     121.996 170.495 152.955  1.00  0.00           O
ATOM   3575  N   LEU A 464     122.223 170.634 150.754  1.00  0.00           N
ATOM   3576  CA  LEU A 464     123.754 170.474 150.858  1.00  0.00           C
ATOM   3577  CB  LEU A 464     124.478 170.180 149.542  1.00  0.00           C
ATOM   3578  CG  LEU A 464     124.051 168.815 148.914  1.00  0.00           C
ATOM   3579  CD1 LEU A 464     124.868 168.612 147.602  1.00  0.00           C
ATOM   3580  CD2 LEU A 464     124.231 167.622 149.831  1.00  0.00           C
ATOM   3581  C   LEU A 464     124.400 171.664 151.604  1.00  0.00           C
ATOM   3582  O   LEU A 464     125.589 171.524 152.006  1.00  0.00           O
ATOM   3583  N   HIS A 465     123.676 172.744 151.766  1.00  0.00           N
ATOM   3584  CA  HIS A 465     124.211 174.014 152.299  1.00  0.00           C
ATOM   3585  CB  HIS A 465     125.154 174.600 151.204  1.00  0.00           C
ATOM   3586  CG  HIS A 465     124.661 175.071 149.868  1.00  0.00           C
ATOM   3587  ND1 HIS A 465     123.748 176.116 149.669  1.00  0.00           N
ATOM   3588  CE1 HIS A 465     123.660 176.249 148.324  1.00  0.00           C
ATOM   3589  NE2 HIS A 465     124.301 175.306 147.672  1.00  0.00           N
ATOM   3590  CD2 HIS A 465     124.867 174.480 148.661  1.00  0.00           C
ATOM   3591  C   HIS A 465     123.082 175.004 152.678  1.00  0.00           C
ATOM   3592  O   HIS A 465     121.888 174.685 152.496  1.00  0.00           O
ATOM   3593  N   LYS A 466     123.412 176.218 153.074  1.00  0.00           N
ATOM   3594  CA  LYS A 466     122.502 177.181 153.719  1.00  0.00           C
ATOM   3595  CB  LYS A 466     123.199 178.498 154.208  1.00  0.00           C
ATOM   3596  CG  LYS A 466     122.217 179.547 154.926  1.00  0.00           C
ATOM   3597  CD  LYS A 466     123.082 180.786 155.224  1.00  0.00           C
ATOM   3598  CE  LYS A 466     122.232 181.936 155.806  1.00  0.00           C
ATOM   3599  NZ  LYS A 466     123.032 183.145 155.892  1.00  0.00           N
ATOM   3600  C   LYS A 466     121.389 177.597 152.763  1.00  0.00           C
ATOM   3601  O   LYS A 466     120.260 177.191 152.985  1.00  0.00           O
ATOM   3602  N   MET A 467     121.745 178.184 151.641  1.00  0.00           N
ATOM   3603  CA  MET A 467     120.865 178.429 150.472  1.00  0.00           C
ATOM   3604  CB  MET A 467     121.538 179.276 149.426  1.00  0.00           C
ATOM   3605  CG  MET A 467     122.125 180.630 149.864  1.00  0.00           C
ATOM   3606  SD  MET A 467     123.592 180.713 150.960  1.00  0.00           S
ATOM   3607  CE  MET A 467     123.526 182.515 151.081  1.00  0.00           C
ATOM   3608  C   MET A 467     120.206 177.156 149.843  1.00  0.00           C
ATOM   3609  O   MET A 467     119.363 177.358 148.974  1.00  0.00           O
ATOM   3610  N   SER A 468     120.520 175.904 150.225  1.00  0.00           N
ATOM   3611  CA  SER A 468     119.668 174.800 149.806  1.00  0.00           C
ATOM   3612  CB  SER A 468     120.419 173.452 149.938  1.00  0.00           C
ATOM   3613  OG  SER A 468     121.707 173.526 149.388  1.00  0.00           O
ATOM   3614  C   SER A 468     118.316 174.665 150.451  1.00  0.00           C
ATOM   3615  O   SER A 468     117.548 173.772 150.148  1.00  0.00           O
ATOM   3616  N   MET A 469     117.945 175.674 151.262  1.00  0.00           N
ATOM   3617  CA  MET A 469     116.606 175.817 151.758  1.00  0.00           C
ATOM   3618  CB  MET A 469     116.475 175.122 153.056  1.00  0.00           C
ATOM   3619  CG  MET A 469     115.040 174.862 153.601  1.00  0.00           C
ATOM   3620  SD  MET A 469     114.997 173.468 154.684  1.00  0.00           S
ATOM   3621  CE  MET A 469     116.088 174.067 155.950  1.00  0.00           C
ATOM   3622  C   MET A 469     116.300 177.322 151.939  1.00  0.00           C
ATOM   3623  O   MET A 469     117.196 177.997 152.505  1.00  0.00           O
ATOM   3624  N   MET A 470     115.166 177.903 151.446  1.00  0.00           N
ATOM   3625  CA  MET A 470     114.869 179.325 151.360  1.00  0.00           C
ATOM   3626  CB  MET A 470     115.420 179.837 150.063  1.00  0.00           C
ATOM   3627  CG  MET A 470     116.999 179.805 149.942  1.00  0.00           C
ATOM   3628  SD  MET A 470     117.929 180.572 148.537  1.00  0.00           S
ATOM   3629  CE  MET A 470     117.466 179.463 147.258  1.00  0.00           C
ATOM   3630  C   MET A 470     113.334 179.573 151.592  1.00  0.00           C
ATOM   3631  O   MET A 470     112.511 178.628 151.257  1.00  0.00           O
ATOM   3632  N   GLY A 471     112.926 180.720 152.094  1.00  0.00           N
ATOM   3633  CA  GLY A 471     111.594 181.195 152.198  1.00  0.00           C
ATOM   3634  C   GLY A 471     111.054 181.574 150.833  1.00  0.00           C
ATOM   3635  O   GLY A 471     111.785 182.270 150.083  1.00  0.00           O
ATOM   3636  N   HIS A 472     109.752 181.289 150.540  1.00  0.00           N
ATOM   3637  CA  HIS A 472     109.109 181.510 149.245  1.00  0.00           C
ATOM   3638  CB  HIS A 472     109.226 180.194 148.441  1.00  0.00           C
ATOM   3639  CG  HIS A 472     110.234 180.291 147.320  1.00  0.00           C
ATOM   3640  ND1 HIS A 472     109.948 180.689 146.057  1.00  0.00           N
ATOM   3641  CE1 HIS A 472     110.949 180.330 145.283  1.00  0.00           C
ATOM   3642  NE2 HIS A 472     111.889 179.699 146.048  1.00  0.00           N
ATOM   3643  CD2 HIS A 472     111.470 179.669 147.336  1.00  0.00           C
ATOM   3644  C   HIS A 472     107.668 181.803 149.289  1.00  0.00           C
ATOM   3645  O   HIS A 472     106.893 181.420 150.208  1.00  0.00           O
ATOM   3646  N   ARG A 473     107.236 182.677 148.366  1.00  0.00           N
ATOM   3647  CA  ARG A 473     105.895 183.282 148.292  1.00  0.00           C
ATOM   3648  CB  ARG A 473     105.812 184.781 147.966  1.00  0.00           C
ATOM   3649  CG  ARG A 473     106.528 185.767 148.903  1.00  0.00           C
ATOM   3650  CD  ARG A 473     106.454 187.170 148.233  1.00  0.00           C
ATOM   3651  NE  ARG A 473     107.293 187.434 147.024  1.00  0.00           N
ATOM   3652  CZ  ARG A 473     106.888 187.924 145.890  1.00  0.00           C
ATOM   3653  NH1 ARG A 473     105.783 188.650 145.631  1.00  0.00           N
ATOM   3654  NH2 ARG A 473     107.732 187.900 144.897  1.00  0.00           N
ATOM   3655  C   ARG A 473     105.060 182.445 147.304  1.00  0.00           C
ATOM   3656  O   ARG A 473     105.511 181.997 146.231  1.00  0.00           O
ATOM   3657  N   VAL A 474     103.828 182.244 147.623  1.00  0.00           N
ATOM   3658  CA  VAL A 474     102.849 181.312 147.060  1.00  0.00           C
ATOM   3659  CB  VAL A 474     101.901 180.829 148.148  1.00  0.00           C
ATOM   3660  CG1 VAL A 474     100.786 179.962 147.611  1.00  0.00           C
ATOM   3661  CG2 VAL A 474     102.759 180.081 149.181  1.00  0.00           C
ATOM   3662  C   VAL A 474     102.104 182.003 145.846  1.00  0.00           C
ATOM   3663  O   VAL A 474     101.673 183.168 146.013  1.00  0.00           O
ATOM   3664  N   ARG A 475     101.881 181.375 144.712  1.00  0.00           N
ATOM   3665  CA  ARG A 475     100.795 181.543 143.690  1.00  0.00           C
ATOM   3666  CB  ARG A 475     101.408 182.179 142.406  1.00  0.00           C
ATOM   3667  CG  ARG A 475     102.220 183.514 142.551  1.00  0.00           C
ATOM   3668  CD  ARG A 475     101.220 184.690 142.651  1.00  0.00           C
ATOM   3669  NE  ARG A 475     100.520 184.691 143.983  1.00  0.00           N
ATOM   3670  CZ  ARG A 475      99.781 185.677 144.385  1.00  0.00           C
ATOM   3671  NH1 ARG A 475      99.050 186.445 143.673  1.00  0.00           N
ATOM   3672  NH2 ARG A 475      99.758 185.965 145.675  1.00  0.00           N
ATOM   3673  C   ARG A 475     100.127 180.206 143.323  1.00  0.00           C
ATOM   3674  O   ARG A 475     100.653 179.189 143.717  1.00  0.00           O
ATOM   3675  N   ILE A 476      98.966 180.224 142.688  1.00  0.00           N
ATOM   3676  CA  ILE A 476      98.013 179.080 142.802  1.00  0.00           C
ATOM   3677  CB  ILE A 476      96.909 179.317 143.864  1.00  0.00           C
ATOM   3678  CG2 ILE A 476      95.808 178.228 143.798  1.00  0.00           C
ATOM   3679  CG1 ILE A 476      97.573 179.423 145.281  1.00  0.00           C
ATOM   3680  CD1 ILE A 476      98.047 178.068 145.706  1.00  0.00           C
ATOM   3681  C   ILE A 476      97.364 178.792 141.514  1.00  0.00           C
ATOM   3682  O   ILE A 476      96.757 179.654 140.954  1.00  0.00           O
ATOM   3683  N   LEU A 477      97.476 177.530 140.994  1.00  0.00           N
ATOM   3684  CA  LEU A 477      96.649 176.943 139.904  1.00  0.00           C
ATOM   3685  CB  LEU A 477      97.289 177.208 138.524  1.00  0.00           C
ATOM   3686  CG  LEU A 477      97.587 178.634 138.060  1.00  0.00           C
ATOM   3687  CD1 LEU A 477      98.238 178.575 136.664  1.00  0.00           C
ATOM   3688  CD2 LEU A 477      96.315 179.478 137.767  1.00  0.00           C
ATOM   3689  C   LEU A 477      96.511 175.436 140.138  1.00  0.00           C
ATOM   3690  O   LEU A 477      97.289 174.852 140.864  1.00  0.00           O
ATOM   3691  N   PRO A 478      95.558 174.752 139.515  1.00  0.00           N
ATOM   3692  CD  PRO A 478      94.439 175.269 138.735  1.00  0.00           C
ATOM   3693  CG  PRO A 478      93.286 174.173 138.949  1.00  0.00           C
ATOM   3694  CB  PRO A 478      94.024 172.846 139.105  1.00  0.00           C
ATOM   3695  CA  PRO A 478      95.364 173.287 139.760  1.00  0.00           C
ATOM   3696  C   PRO A 478      96.458 172.330 139.277  1.00  0.00           C
ATOM   3697  O   PRO A 478      96.406 171.166 139.608  1.00  0.00           O
ATOM   3698  N   TRP A 479      97.331 172.759 138.406  1.00  0.00           N
ATOM   3699  CA  TRP A 479      98.502 172.070 137.754  1.00  0.00           C
ATOM   3700  CB  TRP A 479      99.306 173.063 136.920  1.00  0.00           C
ATOM   3701  CG  TRP A 479      98.627 173.548 135.694  1.00  0.00           C
ATOM   3702  CD1 TRP A 479      98.087 174.733 135.553  1.00  0.00           C
ATOM   3703  NE1 TRP A 479      97.684 174.877 134.261  1.00  0.00           N
ATOM   3704  CE2 TRP A 479      97.728 173.718 133.559  1.00  0.00           C
ATOM   3705  CZ2 TRP A 479      97.439 173.351 132.245  1.00  0.00           C
ATOM   3706  CH2 TRP A 479      97.282 171.967 131.954  1.00  0.00           C
ATOM   3707  CZ3 TRP A 479      97.756 171.018 132.875  1.00  0.00           C
ATOM   3708  CE3 TRP A 479      98.348 171.431 134.059  1.00  0.00           C
ATOM   3709  CD2 TRP A 479      98.234 172.800 134.485  1.00  0.00           C
ATOM   3710  C   TRP A 479      99.288 171.390 138.845  1.00  0.00           C
ATOM   3711  O   TRP A 479      99.625 171.939 139.885  1.00  0.00           O
ATOM   3712  N   SER A 480      99.488 170.042 138.602  1.00  0.00           N
ATOM   3713  CA  SER A 480      99.832 169.084 139.643  1.00  0.00           C
ATOM   3714  CB  SER A 480      99.763 167.684 139.113  1.00  0.00           C
ATOM   3715  OG  SER A 480      98.454 167.358 138.741  1.00  0.00           O
ATOM   3716  C   SER A 480     101.183 169.356 140.182  1.00  0.00           C
ATOM   3717  O   SER A 480     101.432 168.923 141.327  1.00  0.00           O
ATOM   3718  N   THR A 481     102.033 170.047 139.493  1.00  0.00           N
ATOM   3719  CA  THR A 481     103.438 170.413 139.727  1.00  0.00           C
ATOM   3720  CB  THR A 481     104.250 170.451 138.478  1.00  0.00           C
ATOM   3721  CG2 THR A 481     104.345 169.091 137.795  1.00  0.00           C
ATOM   3722  OG1 THR A 481     103.710 171.395 137.533  1.00  0.00           O
ATOM   3723  C   THR A 481     103.567 171.707 140.545  1.00  0.00           C
ATOM   3724  O   THR A 481     102.750 172.564 140.547  1.00  0.00           O
ATOM   3725  N   PHE A 482     104.796 171.812 141.155  1.00  0.00           N
ATOM   3726  CA  PHE A 482     105.327 173.059 141.685  1.00  0.00           C
ATOM   3727  CB  PHE A 482     106.398 172.758 142.762  1.00  0.00           C
ATOM   3728  CG  PHE A 482     105.847 172.383 144.126  1.00  0.00           C
ATOM   3729  CD1 PHE A 482     104.941 173.166 144.869  1.00  0.00           C
ATOM   3730  CE1 PHE A 482     104.543 172.889 146.120  1.00  0.00           C
ATOM   3731  CZ  PHE A 482     105.129 171.852 146.849  1.00  0.00           C
ATOM   3732  CE2 PHE A 482     106.163 171.096 146.266  1.00  0.00           C
ATOM   3733  CD2 PHE A 482     106.568 171.410 144.915  1.00  0.00           C
ATOM   3734  C   PHE A 482     105.982 173.752 140.524  1.00  0.00           C
ATOM   3735  O   PHE A 482     107.062 173.250 140.006  1.00  0.00           O
ATOM   3736  N   ARG A 483     105.397 174.883 140.149  1.00  0.00           N
ATOM   3737  CA  ARG A 483     106.084 175.714 139.057  1.00  0.00           C
ATOM   3738  CB  ARG A 483     105.069 176.561 138.240  1.00  0.00           C
ATOM   3739  CG  ARG A 483     104.134 175.648 137.425  1.00  0.00           C
ATOM   3740  CD  ARG A 483     102.844 175.107 138.030  1.00  0.00           C
ATOM   3741  NE  ARG A 483     102.032 176.162 138.746  1.00  0.00           N
ATOM   3742  CZ  ARG A 483     101.162 175.889 139.743  1.00  0.00           C
ATOM   3743  NH1 ARG A 483     100.521 176.838 140.396  1.00  0.00           N
ATOM   3744  NH2 ARG A 483     100.919 174.716 140.181  1.00  0.00           N
ATOM   3745  C   ARG A 483     107.087 176.634 139.682  1.00  0.00           C
ATOM   3746  O   ARG A 483     106.854 177.246 140.708  1.00  0.00           O
ATOM   3747  N   LEU A 484     108.168 176.824 138.960  1.00  0.00           N
ATOM   3748  CA  LEU A 484     109.316 177.520 139.532  1.00  0.00           C
ATOM   3749  CB  LEU A 484     110.104 176.478 140.203  1.00  0.00           C
ATOM   3750  CG  LEU A 484     111.405 176.984 140.935  1.00  0.00           C
ATOM   3751  CD1 LEU A 484     111.013 177.855 142.026  1.00  0.00           C
ATOM   3752  CD2 LEU A 484     112.169 175.784 141.543  1.00  0.00           C
ATOM   3753  C   LEU A 484     110.229 178.278 138.547  1.00  0.00           C
ATOM   3754  O   LEU A 484     110.583 177.707 137.527  1.00  0.00           O
ATOM   3755  N   ASN A 485     110.702 179.426 138.997  1.00  0.00           N
ATOM   3756  CA  ASN A 485     111.740 180.285 138.407  1.00  0.00           C
ATOM   3757  CB  ASN A 485     111.894 181.461 139.352  1.00  0.00           C
ATOM   3758  CG  ASN A 485     112.902 182.456 138.975  1.00  0.00           C
ATOM   3759  OD1 ASN A 485     114.079 182.198 138.966  1.00  0.00           O
ATOM   3760  ND2 ASN A 485     112.561 183.645 138.666  1.00  0.00           N
ATOM   3761  C   ASN A 485     113.052 179.646 138.000  1.00  0.00           C
ATOM   3762  O   ASN A 485     113.485 178.678 138.579  1.00  0.00           O
ATOM   3763  N   LEU A 486     113.662 180.159 136.840  1.00  0.00           N
ATOM   3764  CA  LEU A 486     114.818 179.530 136.215  1.00  0.00           C
ATOM   3765  CB  LEU A 486     114.791 179.710 134.706  1.00  0.00           C
ATOM   3766  CG  LEU A 486     113.864 178.840 133.804  1.00  0.00           C
ATOM   3767  CD1 LEU A 486     114.276 177.360 133.980  1.00  0.00           C
ATOM   3768  CD2 LEU A 486     112.376 179.025 133.989  1.00  0.00           C
ATOM   3769  C   LEU A 486     116.230 179.757 136.861  1.00  0.00           C
ATOM   3770  O   LEU A 486     117.064 178.841 136.969  1.00  0.00           O
ATOM   3771  N   SER A 487     116.294 180.978 137.441  1.00  0.00           N
ATOM   3772  CA  SER A 487     117.470 181.605 138.054  1.00  0.00           C
ATOM   3773  CB  SER A 487     117.323 183.128 138.285  1.00  0.00           C
ATOM   3774  OG  SER A 487     117.684 183.892 137.186  1.00  0.00           O
ATOM   3775  C   SER A 487     117.722 180.958 139.445  1.00  0.00           C
ATOM   3776  O   SER A 487     118.898 180.647 139.702  1.00  0.00           O
ATOM   3777  N   VAL A 488     116.678 180.730 140.231  1.00  0.00           N
ATOM   3778  CA  VAL A 488     116.763 180.074 141.534  1.00  0.00           C
ATOM   3779  CB  VAL A 488     115.467 180.390 142.344  1.00  0.00           C
ATOM   3780  CG1 VAL A 488     114.220 179.726 141.820  1.00  0.00           C
ATOM   3781  CG2 VAL A 488     115.467 180.113 143.842  1.00  0.00           C
ATOM   3782  C   VAL A 488     117.029 178.579 141.475  1.00  0.00           C
ATOM   3783  O   VAL A 488     117.170 177.996 142.565  1.00  0.00           O
ATOM   3784  N   THR A 489     117.174 177.984 140.311  1.00  0.00           N
ATOM   3785  CA  THR A 489     117.435 176.555 140.266  1.00  0.00           C
ATOM   3786  CB  THR A 489     117.484 176.017 138.821  1.00  0.00           C
ATOM   3787  CG2 THR A 489     116.071 175.939 138.100  1.00  0.00           C
ATOM   3788  OG1 THR A 489     118.347 176.664 137.935  1.00  0.00           O
ATOM   3789  C   THR A 489     118.785 176.129 140.806  1.00  0.00           C
ATOM   3790  O   THR A 489     118.882 175.137 141.558  1.00  0.00           O
ATOM   3791  N   THR A 490     119.889 176.864 140.586  1.00  0.00           N
ATOM   3792  CA  THR A 490     121.255 176.554 140.962  1.00  0.00           C
ATOM   3793  CB  THR A 490     122.253 177.519 140.353  1.00  0.00           C
ATOM   3794  CG2 THR A 490     123.703 177.110 140.564  1.00  0.00           C
ATOM   3795  OG1 THR A 490     121.991 177.582 139.005  1.00  0.00           O
ATOM   3796  C   THR A 490     121.513 176.396 142.485  1.00  0.00           C
ATOM   3797  O   THR A 490     122.050 175.333 142.810  1.00  0.00           O
ATOM   3798  N   PRO A 491     121.130 177.315 143.393  1.00  0.00           N
ATOM   3799  CD  PRO A 491     120.377 178.508 143.208  1.00  0.00           C
ATOM   3800  CG  PRO A 491     119.836 178.885 144.623  1.00  0.00           C
ATOM   3801  CB  PRO A 491     120.897 178.333 145.574  1.00  0.00           C
ATOM   3802  CA  PRO A 491     121.317 177.060 144.807  1.00  0.00           C
ATOM   3803  C   PRO A 491     120.629 175.799 145.210  1.00  0.00           C
ATOM   3804  O   PRO A 491     121.186 175.066 146.034  1.00  0.00           O
ATOM   3805  N   TYR A 492     119.429 175.519 144.702  1.00  0.00           N
ATOM   3806  CA  TYR A 492     118.858 174.157 144.931  1.00  0.00           C
ATOM   3807  CB  TYR A 492     117.357 174.113 144.632  1.00  0.00           C
ATOM   3808  CG  TYR A 492     116.487 175.031 145.516  1.00  0.00           C
ATOM   3809  CD1 TYR A 492     116.286 174.777 146.885  1.00  0.00           C
ATOM   3810  CE1 TYR A 492     115.404 175.548 147.667  1.00  0.00           C
ATOM   3811  CZ  TYR A 492     114.773 176.646 147.023  1.00  0.00           C
ATOM   3812  OH  TYR A 492     113.774 177.303 147.718  1.00  0.00           O
ATOM   3813  CE2 TYR A 492     114.920 176.817 145.622  1.00  0.00           C
ATOM   3814  CD2 TYR A 492     115.825 176.061 144.872  1.00  0.00           C
ATOM   3815  C   TYR A 492     119.575 172.904 144.260  1.00  0.00           C
ATOM   3816  O   TYR A 492     119.210 171.759 144.626  1.00  0.00           O
ATOM   3817  N   ASN A 493     120.519 173.067 143.346  1.00  0.00           N
ATOM   3818  CA  ASN A 493     120.989 172.023 142.423  1.00  0.00           C
ATOM   3819  CB  ASN A 493     121.952 171.060 143.206  1.00  0.00           C
ATOM   3820  CG  ASN A 493     123.058 171.829 143.769  1.00  0.00           C
ATOM   3821  OD1 ASN A 493     123.970 172.161 143.018  1.00  0.00           O
ATOM   3822  ND2 ASN A 493     123.170 172.215 145.009  1.00  0.00           N
ATOM   3823  C   ASN A 493     119.756 171.351 141.651  1.00  0.00           C
ATOM   3824  O   ASN A 493     119.824 170.125 141.429  1.00  0.00           O
ATOM   3825  N   ALA A 494     118.662 172.056 141.433  1.00  0.00           N
ATOM   3826  CA  ALA A 494     117.439 171.504 140.798  1.00  0.00           C
ATOM   3827  CB  ALA A 494     116.179 172.205 141.361  1.00  0.00           C
ATOM   3828  C   ALA A 494     117.400 171.654 139.296  1.00  0.00           C
ATOM   3829  O   ALA A 494     118.026 172.547 138.743  1.00  0.00           O
ATOM   3830  N   ASP A 495     116.611 170.828 138.581  1.00  0.00           N
ATOM   3831  CA  ASP A 495     116.462 170.704 137.111  1.00  0.00           C
ATOM   3832  CB  ASP A 495     117.782 170.134 136.463  1.00  0.00           C
ATOM   3833  CG  ASP A 495     118.476 168.830 137.045  1.00  0.00           C
ATOM   3834  OD1 ASP A 495     118.010 168.346 138.070  1.00  0.00           O
ATOM   3835  OD2 ASP A 495     119.645 168.565 136.614  1.00  0.00           O
ATOM   3836  C   ASP A 495     115.360 169.672 136.760  1.00  0.00           C
ATOM   3837  O   ASP A 495     115.105 168.776 137.542  1.00  0.00           O
ATOM   3838  N   PHE A 496     114.797 169.716 135.567  1.00  0.00           N
ATOM   3839  CA  PHE A 496     113.556 169.073 135.143  1.00  0.00           C
ATOM   3840  CB  PHE A 496     112.749 170.047 134.265  1.00  0.00           C
ATOM   3841  CG  PHE A 496     112.632 171.337 135.035  1.00  0.00           C
ATOM   3842  CD1 PHE A 496     111.832 171.389 136.153  1.00  0.00           C
ATOM   3843  CE1 PHE A 496     111.951 172.507 136.940  1.00  0.00           C
ATOM   3844  CZ  PHE A 496     112.543 173.699 136.472  1.00  0.00           C
ATOM   3845  CE2 PHE A 496     113.307 173.722 135.301  1.00  0.00           C
ATOM   3846  CD2 PHE A 496     113.310 172.547 134.583  1.00  0.00           C
ATOM   3847  C   PHE A 496     113.736 167.595 134.592  1.00  0.00           C
ATOM   3848  O   PHE A 496     113.206 167.095 133.581  1.00  0.00           O
ATOM   3849  N   ASP A 497     114.473 166.912 135.405  1.00  0.00           N
ATOM   3850  CA  ASP A 497     115.142 165.617 135.314  1.00  0.00           C
ATOM   3851  CB  ASP A 497     116.643 165.732 135.603  1.00  0.00           C
ATOM   3852  CG  ASP A 497     116.886 165.736 137.135  1.00  0.00           C
ATOM   3853  OD1 ASP A 497     116.042 166.004 138.023  1.00  0.00           O
ATOM   3854  OD2 ASP A 497     118.009 165.717 137.669  1.00  0.00           O
ATOM   3855  C   ASP A 497     114.389 164.528 136.084  1.00  0.00           C
ATOM   3856  O   ASP A 497     114.724 163.342 136.005  1.00  0.00           O
ATOM   3857  N   GLY A 498     113.334 165.010 136.864  1.00  0.00           N
ATOM   3858  CA  GLY A 498     112.533 164.121 137.737  1.00  0.00           C
ATOM   3859  C   GLY A 498     112.411 164.694 139.104  1.00  0.00           C
ATOM   3860  O   GLY A 498     111.870 164.054 139.986  1.00  0.00           O
ATOM   3861  N   ASP A 499     113.107 165.809 139.365  1.00  0.00           N
ATOM   3862  CA  ASP A 499     113.097 166.426 140.665  1.00  0.00           C
ATOM   3863  CB  ASP A 499     113.925 167.705 140.700  1.00  0.00           C
ATOM   3864  CG  ASP A 499     115.465 167.506 140.616  1.00  0.00           C
ATOM   3865  OD1 ASP A 499     116.002 166.380 140.741  1.00  0.00           O
ATOM   3866  OD2 ASP A 499     116.294 168.299 140.108  1.00  0.00           O
ATOM   3867  C   ASP A 499     111.762 166.728 141.287  1.00  0.00           C
ATOM   3868  O   ASP A 499     110.844 167.358 140.697  1.00  0.00           O
ATOM   3869  N   GLU A 500     111.707 166.437 142.590  1.00  0.00           N
ATOM   3870  CA  GLU A 500     110.621 166.814 143.506  1.00  0.00           C
ATOM   3871  CB  GLU A 500     110.045 165.549 144.250  1.00  0.00           C
ATOM   3872  CG  GLU A 500     109.344 164.636 143.306  1.00  0.00           C
ATOM   3873  CD  GLU A 500     109.467 163.189 143.767  1.00  0.00           C
ATOM   3874  OE1 GLU A 500     109.348 162.942 145.019  1.00  0.00           O
ATOM   3875  OE2 GLU A 500     109.631 162.233 142.951  1.00  0.00           O
ATOM   3876  C   GLU A 500     111.244 167.697 144.624  1.00  0.00           C
ATOM   3877  O   GLU A 500     112.370 167.453 145.010  1.00  0.00           O
ATOM   3878  N   MET A 501     110.506 168.672 145.069  1.00  0.00           N
ATOM   3879  CA  MET A 501     111.008 169.531 146.112  1.00  0.00           C
ATOM   3880  CB  MET A 501     111.302 170.973 145.513  1.00  0.00           C
ATOM   3881  CG  MET A 501     112.541 171.177 144.652  1.00  0.00           C
ATOM   3882  SD  MET A 501     112.988 172.869 144.360  1.00  0.00           S
ATOM   3883  CE  MET A 501     113.255 173.618 145.956  1.00  0.00           C
ATOM   3884  C   MET A 501     109.940 169.576 147.211  1.00  0.00           C
ATOM   3885  O   MET A 501     108.740 169.315 147.002  1.00  0.00           O
ATOM   3886  N   ASN A 502     110.342 169.751 148.463  1.00  0.00           N
ATOM   3887  CA  ASN A 502     109.458 169.868 149.632  1.00  0.00           C
ATOM   3888  CB  ASN A 502     110.142 169.235 150.842  1.00  0.00           C
ATOM   3889  CG  ASN A 502     110.267 167.673 150.760  1.00  0.00           C
ATOM   3890  OD1 ASN A 502     109.844 167.013 149.805  1.00  0.00           O
ATOM   3891  ND2 ASN A 502     110.807 167.108 151.818  1.00  0.00           N
ATOM   3892  C   ASN A 502     108.941 171.298 149.993  1.00  0.00           C
ATOM   3893  O   ASN A 502     109.822 172.118 150.191  1.00  0.00           O
ATOM   3894  N   LEU A 503     107.652 171.467 150.248  1.00  0.00           N
ATOM   3895  CA  LEU A 503     107.038 172.584 150.990  1.00  0.00           C
ATOM   3896  CB  LEU A 503     105.815 172.983 150.138  1.00  0.00           C
ATOM   3897  CG  LEU A 503     104.869 174.031 150.618  1.00  0.00           C
ATOM   3898  CD1 LEU A 503     103.976 174.621 149.509  1.00  0.00           C
ATOM   3899  CD2 LEU A 503     103.852 173.564 151.670  1.00  0.00           C
ATOM   3900  C   LEU A 503     106.737 172.235 152.478  1.00  0.00           C
ATOM   3901  O   LEU A 503     106.074 171.263 152.751  1.00  0.00           O
ATOM   3902  N   HIS A 504     107.147 173.137 153.345  1.00  0.00           N
ATOM   3903  CA  HIS A 504     106.534 173.143 154.719  1.00  0.00           C
ATOM   3904  CB  HIS A 504     107.768 172.994 155.644  1.00  0.00           C
ATOM   3905  CG  HIS A 504     108.527 171.720 155.619  1.00  0.00           C
ATOM   3906  ND1 HIS A 504     108.057 170.561 156.293  1.00  0.00           N
ATOM   3907  CE1 HIS A 504     108.838 169.579 155.849  1.00  0.00           C
ATOM   3908  NE2 HIS A 504     109.809 170.049 155.057  1.00  0.00           N
ATOM   3909  CD2 HIS A 504     109.602 171.421 154.858  1.00  0.00           C
ATOM   3910  C   HIS A 504     106.026 174.588 154.929  1.00  0.00           C
ATOM   3911  O   HIS A 504     106.675 175.528 154.611  1.00  0.00           O
ATOM   3912  N   LEU A 505     104.834 174.798 155.531  1.00  0.00           N
ATOM   3913  CA  LEU A 505     104.216 176.101 155.859  1.00  0.00           C
ATOM   3914  CB  LEU A 505     102.755 176.037 155.469  1.00  0.00           C
ATOM   3915  CG  LEU A 505     101.881 177.157 156.079  1.00  0.00           C
ATOM   3916  CD1 LEU A 505     102.043 178.491 155.446  1.00  0.00           C
ATOM   3917  CD2 LEU A 505     100.426 176.767 155.895  1.00  0.00           C
ATOM   3918  C   LEU A 505     104.454 176.460 157.311  1.00  0.00           C
ATOM   3919  O   LEU A 505     103.957 175.747 158.203  1.00  0.00           O
ATOM   3920  N   PRO A 506     105.040 177.620 157.695  1.00  0.00           N
ATOM   3921  CD  PRO A 506     105.776 178.552 156.813  1.00  0.00           C
ATOM   3922  CG  PRO A 506     106.802 179.260 157.644  1.00  0.00           C
ATOM   3923  CB  PRO A 506     106.110 179.333 159.039  1.00  0.00           C
ATOM   3924  CA  PRO A 506     105.170 178.068 159.067  1.00  0.00           C
ATOM   3925  C   PRO A 506     103.826 178.514 159.647  1.00  0.00           C
ATOM   3926  O   PRO A 506     102.957 179.092 158.986  1.00  0.00           O
ATOM   3927  N   GLN A 507     103.686 178.141 160.950  1.00  0.00           N
ATOM   3928  CA  GLN A 507     102.368 177.994 161.556  1.00  0.00           C
ATOM   3929  CB  GLN A 507     102.347 176.696 162.429  1.00  0.00           C
ATOM   3930  CG  GLN A 507     102.404 175.439 161.636  1.00  0.00           C
ATOM   3931  CD  GLN A 507     101.160 175.300 160.818  1.00  0.00           C
ATOM   3932  OE1 GLN A 507     100.044 175.121 161.344  1.00  0.00           O
ATOM   3933  NE2 GLN A 507     101.269 175.299 159.490  1.00  0.00           N
ATOM   3934  C   GLN A 507     101.905 179.140 162.517  1.00  0.00           C
ATOM   3935  O   GLN A 507     100.893 178.971 163.290  1.00  0.00           O
ATOM   3936  N   SER A 508     102.615 180.265 162.479  1.00  0.00           N
ATOM   3937  CA  SER A 508     102.276 181.516 163.244  1.00  0.00           C
ATOM   3938  CB  SER A 508     102.896 181.430 164.682  1.00  0.00           C
ATOM   3939  OG  SER A 508     104.264 181.414 164.779  1.00  0.00           O
ATOM   3940  C   SER A 508     102.963 182.787 162.594  1.00  0.00           C
ATOM   3941  O   SER A 508     103.938 182.726 161.884  1.00  0.00           O
ATOM   3942  N   LEU A 509     102.527 183.991 162.950  1.00  0.00           N
ATOM   3943  CA  LEU A 509     103.083 185.310 162.505  1.00  0.00           C
ATOM   3944  CB  LEU A 509     102.096 186.512 162.722  1.00  0.00           C
ATOM   3945  CG  LEU A 509     100.659 186.386 162.238  1.00  0.00           C
ATOM   3946  CD1 LEU A 509      99.843 187.570 162.615  1.00  0.00           C
ATOM   3947  CD2 LEU A 509     100.555 186.035 160.780  1.00  0.00           C
ATOM   3948  C   LEU A 509     104.480 185.553 163.213  1.00  0.00           C
ATOM   3949  O   LEU A 509     105.257 186.377 162.777  1.00  0.00           O
ATOM   3950  N   GLU A 510     104.723 184.965 164.345  1.00  0.00           N
ATOM   3951  CA  GLU A 510     106.061 184.950 164.945  1.00  0.00           C
ATOM   3952  CB  GLU A 510     106.036 184.543 166.400  1.00  0.00           C
ATOM   3953  CG  GLU A 510     107.440 184.355 166.985  1.00  0.00           C
ATOM   3954  CD  GLU A 510     107.438 184.098 168.460  1.00  0.00           C
ATOM   3955  OE1 GLU A 510     106.699 183.241 168.907  1.00  0.00           O
ATOM   3956  OE2 GLU A 510     108.026 184.912 169.193  1.00  0.00           O
ATOM   3957  C   GLU A 510     107.113 184.141 164.073  1.00  0.00           C
ATOM   3958  O   GLU A 510     108.157 184.758 163.714  1.00  0.00           O
ATOM   3959  N   THR A 511     106.789 182.927 163.612  1.00  0.00           N
ATOM   3960  CA  THR A 511     107.674 182.161 162.687  1.00  0.00           C
ATOM   3961  CB  THR A 511     107.570 180.692 162.907  1.00  0.00           C
ATOM   3962  CG2 THR A 511     107.950 180.253 164.351  1.00  0.00           C
ATOM   3963  OG1 THR A 511     106.337 180.118 162.404  1.00  0.00           O
ATOM   3964  C   THR A 511     107.631 182.545 161.214  1.00  0.00           C
ATOM   3965  O   THR A 511     108.701 182.371 160.558  1.00  0.00           O
ATOM   3966  N   ARG A 512     106.507 183.096 160.738  1.00  0.00           N
ATOM   3967  CA  ARG A 512     106.531 183.782 159.453  1.00  0.00           C
ATOM   3968  CB  ARG A 512     105.065 184.269 159.133  1.00  0.00           C
ATOM   3969  CG  ARG A 512     105.076 184.946 157.710  1.00  0.00           C
ATOM   3970  CD  ARG A 512     103.644 185.315 157.221  1.00  0.00           C
ATOM   3971  NE  ARG A 512     102.850 184.121 157.033  1.00  0.00           N
ATOM   3972  CZ  ARG A 512     101.705 184.006 156.574  1.00  0.00           C
ATOM   3973  NH1 ARG A 512     100.987 185.046 156.224  1.00  0.00           N
ATOM   3974  NH2 ARG A 512     101.207 182.792 156.433  1.00  0.00           N
ATOM   3975  C   ARG A 512     107.433 185.003 159.470  1.00  0.00           C
ATOM   3976  O   ARG A 512     108.127 185.249 158.515  1.00  0.00           O
ATOM   3977  N   ALA A 513     107.387 185.834 160.537  1.00  0.00           N
ATOM   3978  CA  ALA A 513     108.376 186.930 160.558  1.00  0.00           C
ATOM   3979  CB  ALA A 513     108.183 187.911 161.704  1.00  0.00           C
ATOM   3980  C   ALA A 513     109.833 186.455 160.646  1.00  0.00           C
ATOM   3981  O   ALA A 513     110.664 187.118 160.052  1.00  0.00           O
ATOM   3982  N   GLU A 514     110.143 185.316 161.265  1.00  0.00           N
ATOM   3983  CA  GLU A 514     111.575 184.866 161.284  1.00  0.00           C
ATOM   3984  CB  GLU A 514     111.594 183.647 162.189  1.00  0.00           C
ATOM   3985  CG  GLU A 514     112.950 183.090 162.270  1.00  0.00           C
ATOM   3986  CD  GLU A 514     113.038 182.209 163.487  1.00  0.00           C
ATOM   3987  OE1 GLU A 514     113.322 182.775 164.548  1.00  0.00           O
ATOM   3988  OE2 GLU A 514     113.027 181.009 163.293  1.00  0.00           O
ATOM   3989  C   GLU A 514     112.048 184.388 159.974  1.00  0.00           C
ATOM   3990  O   GLU A 514     113.113 184.759 159.465  1.00  0.00           O
ATOM   3991  N   ILE A 515     111.248 183.507 159.362  1.00  0.00           N
ATOM   3992  CA  ILE A 515     111.485 183.080 157.959  1.00  0.00           C
ATOM   3993  CB  ILE A 515     110.446 181.939 157.511  1.00  0.00           C
ATOM   3994  CG2 ILE A 515     110.374 181.596 156.081  1.00  0.00           C
ATOM   3995  CG1 ILE A 515     110.638 180.634 158.341  1.00  0.00           C
ATOM   3996  CD1 ILE A 515     112.121 180.144 158.613  1.00  0.00           C
ATOM   3997  C   ILE A 515     111.506 184.191 156.945  1.00  0.00           C
ATOM   3998  O   ILE A 515     112.423 184.293 156.126  1.00  0.00           O
ATOM   3999  N   GLN A 516     110.648 185.217 157.149  1.00  0.00           N
ATOM   4000  CA  GLN A 516     110.609 186.401 156.273  1.00  0.00           C
ATOM   4001  CB  GLN A 516     109.258 187.119 156.340  1.00  0.00           C
ATOM   4002  CG  GLN A 516     109.046 188.098 155.198  1.00  0.00           C
ATOM   4003  CD  GLN A 516     107.745 188.925 155.315  1.00  0.00           C
ATOM   4004  OE1 GLN A 516     107.157 189.195 156.374  1.00  0.00           O
ATOM   4005  NE2 GLN A 516     107.289 189.422 154.203  1.00  0.00           N
ATOM   4006  C   GLN A 516     111.835 187.319 156.362  1.00  0.00           C
ATOM   4007  O   GLN A 516     112.264 187.805 155.359  1.00  0.00           O
ATOM   4008  N   GLU A 517     112.322 187.546 157.562  1.00  0.00           N
ATOM   4009  CA  GLU A 517     113.391 188.562 157.815  1.00  0.00           C
ATOM   4010  CB  GLU A 517     113.133 189.232 159.090  1.00  0.00           C
ATOM   4011  CG  GLU A 517     112.278 190.506 158.838  1.00  0.00           C
ATOM   4012  CD  GLU A 517     113.024 191.653 158.169  1.00  0.00           C
ATOM   4013  OE1 GLU A 517     114.071 192.046 158.683  1.00  0.00           O
ATOM   4014  OE2 GLU A 517     112.542 192.040 157.009  1.00  0.00           O
ATOM   4015  C   GLU A 517     114.846 188.005 157.751  1.00  0.00           C
ATOM   4016  O   GLU A 517     115.814 188.781 157.751  1.00  0.00           O
ATOM   4017  N   LEU A 518     115.049 186.689 157.757  1.00  0.00           N
ATOM   4018  CA  LEU A 518     116.343 186.081 157.617  1.00  0.00           C
ATOM   4019  CB  LEU A 518     116.633 185.296 158.858  1.00  0.00           C
ATOM   4020  CG  LEU A 518     116.673 185.996 160.185  1.00  0.00           C
ATOM   4021  CD1 LEU A 518     116.508 185.033 161.379  1.00  0.00           C
ATOM   4022  CD2 LEU A 518     118.002 186.771 160.267  1.00  0.00           C
ATOM   4023  C   LEU A 518     116.545 185.128 156.433  1.00  0.00           C
ATOM   4024  O   LEU A 518     117.640 185.122 155.874  1.00  0.00           O
ATOM   4025  N   ALA A 519     115.552 184.371 155.923  1.00  0.00           N
ATOM   4026  CA  ALA A 519     115.743 183.249 155.002  1.00  0.00           C
ATOM   4027  CB  ALA A 519     115.292 181.925 155.714  1.00  0.00           C
ATOM   4028  C   ALA A 519     115.085 183.425 153.573  1.00  0.00           C
ATOM   4029  O   ALA A 519     115.367 182.586 152.675  1.00  0.00           O
ATOM   4030  N   MET A 520     114.264 184.455 153.344  1.00  0.00           N
ATOM   4031  CA  MET A 520     113.655 184.601 151.981  1.00  0.00           C
ATOM   4032  CB  MET A 520     112.630 185.806 151.895  1.00  0.00           C
ATOM   4033  CG  MET A 520     111.613 185.655 153.000  1.00  0.00           C
ATOM   4034  SD  MET A 520     110.220 184.528 152.761  1.00  0.00           S
ATOM   4035  CE  MET A 520     109.490 185.523 151.426  1.00  0.00           C
ATOM   4036  C   MET A 520     114.733 184.763 150.965  1.00  0.00           C
ATOM   4037  O   MET A 520     115.627 185.583 151.117  1.00  0.00           O
ATOM   4038  N   VAL A 521     114.567 184.021 149.854  1.00  0.00           N
ATOM   4039  CA  VAL A 521     115.512 183.975 148.697  1.00  0.00           C
ATOM   4040  CB  VAL A 521     114.604 183.541 147.436  1.00  0.00           C
ATOM   4041  CG1 VAL A 521     115.112 184.019 146.104  1.00  0.00           C
ATOM   4042  CG2 VAL A 521     114.499 181.974 147.305  1.00  0.00           C
ATOM   4043  C   VAL A 521     116.295 185.323 148.393  1.00  0.00           C
ATOM   4044  O   VAL A 521     117.508 185.259 148.258  1.00  0.00           O
ATOM   4045  N   PRO A 522     115.750 186.512 148.376  1.00  0.00           N
ATOM   4046  CD  PRO A 522     114.319 186.784 148.268  1.00  0.00           C
ATOM   4047  CG  PRO A 522     114.115 188.035 147.482  1.00  0.00           C
ATOM   4048  CB  PRO A 522     115.373 188.769 147.969  1.00  0.00           C
ATOM   4049  CA  PRO A 522     116.444 187.759 148.093  1.00  0.00           C
ATOM   4050  C   PRO A 522     117.516 188.252 149.186  1.00  0.00           C
ATOM   4051  O   PRO A 522     118.403 189.081 148.861  1.00  0.00           O
ATOM   4052  N   ARG A 523     117.462 187.732 150.356  1.00  0.00           N
ATOM   4053  CA  ARG A 523     118.514 187.966 151.395  1.00  0.00           C
ATOM   4054  CB  ARG A 523     117.898 187.523 152.796  1.00  0.00           C
ATOM   4055  CG  ARG A 523     116.795 188.378 153.399  1.00  0.00           C
ATOM   4056  CD  ARG A 523     117.218 189.869 153.384  1.00  0.00           C
ATOM   4057  NE  ARG A 523     116.201 190.708 154.097  1.00  0.00           N
ATOM   4058  CZ  ARG A 523     116.298 191.788 154.847  1.00  0.00           C
ATOM   4059  NH1 ARG A 523     117.389 192.510 154.749  1.00  0.00           N
ATOM   4060  NH2 ARG A 523     115.350 192.216 155.640  1.00  0.00           N
ATOM   4061  C   ARG A 523     119.827 187.094 151.230  1.00  0.00           C
ATOM   4062  O   ARG A 523     120.833 187.274 151.859  1.00  0.00           O
ATOM   4063  N   MET A 524     119.786 186.144 150.249  1.00  0.00           N
ATOM   4064  CA  MET A 524     120.778 185.078 150.136  1.00  0.00           C
ATOM   4065  CB  MET A 524     120.056 183.665 150.023  1.00  0.00           C
ATOM   4066  CG  MET A 524     119.128 183.413 151.214  1.00  0.00           C
ATOM   4067  SD  MET A 524     119.788 182.737 152.750  1.00  0.00           S
ATOM   4068  CE  MET A 524     119.984 184.342 153.490  1.00  0.00           C
ATOM   4069  C   MET A 524     121.601 185.168 148.901  1.00  0.00           C
ATOM   4070  O   MET A 524     122.293 184.243 148.534  1.00  0.00           O
ATOM   4071  N   ILE A 525     121.573 186.294 148.173  1.00  0.00           N
ATOM   4072  CA  ILE A 525     121.935 186.423 146.731  1.00  0.00           C
ATOM   4073  CB  ILE A 525     121.241 187.729 146.256  1.00  0.00           C
ATOM   4074  CG2 ILE A 525     121.816 188.242 144.973  1.00  0.00           C
ATOM   4075  CG1 ILE A 525     119.655 187.393 146.078  1.00  0.00           C
ATOM   4076  CD1 ILE A 525     118.947 188.702 145.528  1.00  0.00           C
ATOM   4077  C   ILE A 525     123.427 186.195 146.447  1.00  0.00           C
ATOM   4078  O   ILE A 525     123.740 185.751 145.367  1.00  0.00           O
ATOM   4079  N   VAL A 526     124.299 186.522 147.451  1.00  0.00           N
ATOM   4080  CA  VAL A 526     125.728 186.248 147.631  1.00  0.00           C
ATOM   4081  CB  VAL A 526     126.518 187.444 148.246  1.00  0.00           C
ATOM   4082  CG1 VAL A 526     128.044 187.151 148.250  1.00  0.00           C
ATOM   4083  CG2 VAL A 526     126.333 188.700 147.441  1.00  0.00           C
ATOM   4084  C   VAL A 526     125.842 185.016 148.669  1.00  0.00           C
ATOM   4085  O   VAL A 526     125.380 185.177 149.783  1.00  0.00           O
ATOM   4086  N   THR A 527     126.526 183.957 148.282  1.00  0.00           N
ATOM   4087  CA  THR A 527     126.839 182.883 149.267  1.00  0.00           C
ATOM   4088  CB  THR A 527     126.745 181.497 148.601  1.00  0.00           C
ATOM   4089  CG2 THR A 527     127.632 181.306 147.355  1.00  0.00           C
ATOM   4090  OG1 THR A 527     127.344 180.615 149.505  1.00  0.00           O
ATOM   4091  C   THR A 527     128.196 183.189 149.948  1.00  0.00           C
ATOM   4092  O   THR A 527     129.157 183.528 149.278  1.00  0.00           O
ATOM   4093  N   PRO A 528     128.288 183.046 151.242  1.00  0.00           N
ATOM   4094  CD  PRO A 528     127.205 182.662 152.199  1.00  0.00           C
ATOM   4095  CG  PRO A 528     127.881 182.248 153.469  1.00  0.00           C
ATOM   4096  CB  PRO A 528     129.205 183.054 153.486  1.00  0.00           C
ATOM   4097  CA  PRO A 528     129.564 183.030 152.013  1.00  0.00           C
ATOM   4098  C   PRO A 528     130.565 181.847 151.709  1.00  0.00           C
ATOM   4099  O   PRO A 528     131.637 181.839 152.268  1.00  0.00           O
ATOM   4100  N   GLN A 529     130.263 180.938 150.796  1.00  0.00           N
ATOM   4101  CA  GLN A 529     131.218 179.867 150.455  1.00  0.00           C
ATOM   4102  CB  GLN A 529     130.541 178.792 149.618  1.00  0.00           C
ATOM   4103  CG  GLN A 529     131.403 177.600 149.311  1.00  0.00           C
ATOM   4104  CD  GLN A 529     132.282 177.601 148.130  1.00  0.00           C
ATOM   4105  OE1 GLN A 529     132.058 178.371 147.205  1.00  0.00           O
ATOM   4106  NE2 GLN A 529     133.399 176.886 148.223  1.00  0.00           N
ATOM   4107  C   GLN A 529     132.353 180.433 149.655  1.00  0.00           C
ATOM   4108  O   GLN A 529     133.547 180.027 149.858  1.00  0.00           O
ATOM   4109  N   SER A 530     132.073 181.445 148.802  1.00  0.00           N
ATOM   4110  CA  SER A 530     133.081 181.969 147.865  1.00  0.00           C
ATOM   4111  CB  SER A 530     133.231 181.109 146.564  1.00  0.00           C
ATOM   4112  OG  SER A 530     131.976 180.749 146.105  1.00  0.00           O
ATOM   4113  C   SER A 530     132.761 183.453 147.399  1.00  0.00           C
ATOM   4114  O   SER A 530     133.198 183.964 146.318  1.00  0.00           O
ATOM   4115  N   ASN A 531     132.062 184.154 148.294  1.00  0.00           N
ATOM   4116  CA  ASN A 531     131.815 185.572 148.302  1.00  0.00           C
ATOM   4117  CB  ASN A 531     133.012 186.314 148.997  1.00  0.00           C
ATOM   4118  CG  ASN A 531     134.345 186.263 148.273  1.00  0.00           C
ATOM   4119  OD1 ASN A 531     135.202 185.477 148.646  1.00  0.00           O
ATOM   4120  ND2 ASN A 531     134.573 187.072 147.232  1.00  0.00           N
ATOM   4121  C   ASN A 531     131.281 186.089 146.959  1.00  0.00           C
ATOM   4122  O   ASN A 531     131.670 187.080 146.405  1.00  0.00           O
ATOM   4123  N   ARG A 532     130.441 185.291 146.365  1.00  0.00           N
ATOM   4124  CA  ARG A 532     129.959 185.405 144.941  1.00  0.00           C
ATOM   4125  CB  ARG A 532     130.660 184.211 144.109  1.00  0.00           C
ATOM   4126  CG  ARG A 532     130.038 182.869 144.333  1.00  0.00           C
ATOM   4127  CD  ARG A 532     130.756 181.807 143.551  1.00  0.00           C
ATOM   4128  NE  ARG A 532     130.203 180.448 143.869  1.00  0.00           N
ATOM   4129  CZ  ARG A 532     128.957 180.051 143.663  1.00  0.00           C
ATOM   4130  NH1 ARG A 532     128.033 180.724 143.051  1.00  0.00           N
ATOM   4131  NH2 ARG A 532     128.525 178.910 144.119  1.00  0.00           N
ATOM   4132  C   ARG A 532     128.442 185.242 144.900  1.00  0.00           C
ATOM   4133  O   ARG A 532     127.944 184.606 145.763  1.00  0.00           O
ATOM   4134  N   PRO A 533     127.676 185.734 143.861  1.00  0.00           N
ATOM   4135  CD  PRO A 533     128.156 186.451 142.598  1.00  0.00           C
ATOM   4136  CG  PRO A 533     126.990 186.495 141.635  1.00  0.00           C
ATOM   4137  CB  PRO A 533     125.811 186.497 142.592  1.00  0.00           C
ATOM   4138  CA  PRO A 533     126.259 185.650 143.718  1.00  0.00           C
ATOM   4139  C   PRO A 533     125.865 184.179 143.555  1.00  0.00           C
ATOM   4140  O   PRO A 533     126.535 183.529 142.667  1.00  0.00           O
ATOM   4141  N   VAL A 534     124.999 183.585 144.342  1.00  0.00           N
ATOM   4142  CA  VAL A 534     124.579 182.144 144.397  1.00  0.00           C
ATOM   4143  CB  VAL A 534     124.008 181.665 145.751  1.00  0.00           C
ATOM   4144  CG1 VAL A 534     122.595 181.924 145.921  1.00  0.00           C
ATOM   4145  CG2 VAL A 534     124.347 180.185 145.895  1.00  0.00           C
ATOM   4146  C   VAL A 534     123.723 181.824 143.090  1.00  0.00           C
ATOM   4147  O   VAL A 534     123.570 180.657 142.738  1.00  0.00           O
ATOM   4148  N   MET A 535     123.036 182.853 142.531  1.00  0.00           N
ATOM   4149  CA  MET A 535     122.056 182.856 141.382  1.00  0.00           C
ATOM   4150  CB  MET A 535     120.625 182.959 141.721  1.00  0.00           C
ATOM   4151  CG  MET A 535     120.201 181.923 142.731  1.00  0.00           C
ATOM   4152  SD  MET A 535     118.640 182.368 143.570  1.00  0.00           S
ATOM   4153  CE  MET A 535     118.991 183.659 144.806  1.00  0.00           C
ATOM   4154  C   MET A 535     122.525 183.881 140.413  1.00  0.00           C
ATOM   4155  O   MET A 535     123.028 184.903 140.830  1.00  0.00           O
ATOM   4156  N   GLY A 536     122.395 183.639 139.060  1.00  0.00           N
ATOM   4157  CA  GLY A 536     122.618 184.535 137.902  1.00  0.00           C
ATOM   4158  C   GLY A 536     121.395 184.536 136.919  1.00  0.00           C
ATOM   4159  O   GLY A 536     120.345 184.066 137.327  1.00  0.00           O
ATOM   4160  N   ILE A 537     121.601 185.019 135.714  1.00  0.00           N
ATOM   4161  CA  ILE A 537     120.722 184.468 134.646  1.00  0.00           C
ATOM   4162  CB  ILE A 537     120.690 185.455 133.461  1.00  0.00           C
ATOM   4163  CG2 ILE A 537     122.017 185.678 132.791  1.00  0.00           C
ATOM   4164  CG1 ILE A 537     119.659 185.026 132.444  1.00  0.00           C
ATOM   4165  CD1 ILE A 537     118.172 184.872 132.957  1.00  0.00           C
ATOM   4166  C   ILE A 537     121.088 183.019 134.228  1.00  0.00           C
ATOM   4167  O   ILE A 537     122.263 182.776 133.999  1.00  0.00           O
ATOM   4168  N   VAL A 538     120.049 182.168 134.136  1.00  0.00           N
ATOM   4169  CA  VAL A 538     120.111 180.789 133.754  1.00  0.00           C
ATOM   4170  CB  VAL A 538     118.656 180.208 133.512  1.00  0.00           C
ATOM   4171  CG1 VAL A 538     117.907 180.923 132.329  1.00  0.00           C
ATOM   4172  CG2 VAL A 538     118.643 178.712 133.171  1.00  0.00           C
ATOM   4173  C   VAL A 538     120.995 180.613 132.564  1.00  0.00           C
ATOM   4174  O   VAL A 538     120.950 181.410 131.604  1.00  0.00           O
ATOM   4175  N   GLN A 539     121.917 179.626 132.645  1.00  0.00           N
ATOM   4176  CA  GLN A 539     122.821 179.387 131.503  1.00  0.00           C
ATOM   4177  CB  GLN A 539     123.756 178.241 131.844  1.00  0.00           C
ATOM   4178  CG  GLN A 539     124.522 178.348 133.176  1.00  0.00           C
ATOM   4179  CD  GLN A 539     125.583 177.270 133.325  1.00  0.00           C
ATOM   4180  OE1 GLN A 539     126.626 177.245 132.696  1.00  0.00           O
ATOM   4181  NE2 GLN A 539     125.252 176.152 133.918  1.00  0.00           N
ATOM   4182  C   GLN A 539     122.044 179.329 130.164  1.00  0.00           C
ATOM   4183  O   GLN A 539     122.512 179.804 129.199  1.00  0.00           O
ATOM   4184  N   ASP A 540     120.837 178.792 130.032  1.00  0.00           N
ATOM   4185  CA  ASP A 540     120.171 178.649 128.725  1.00  0.00           C
ATOM   4186  CB  ASP A 540     118.920 177.713 128.873  1.00  0.00           C
ATOM   4187  CG  ASP A 540     119.162 176.242 129.399  1.00  0.00           C
ATOM   4188  OD1 ASP A 540     120.326 175.880 129.627  1.00  0.00           O
ATOM   4189  OD2 ASP A 540     118.196 175.495 129.478  1.00  0.00           O
ATOM   4190  C   ASP A 540     119.789 180.040 128.103  1.00  0.00           C
ATOM   4191  O   ASP A 540     119.998 180.137 126.898  1.00  0.00           O
ATOM   4192  N   THR A 541     119.409 181.122 128.866  1.00  0.00           N
ATOM   4193  CA  THR A 541     119.110 182.423 128.327  1.00  0.00           C
ATOM   4194  CB  THR A 541     118.284 183.207 129.388  1.00  0.00           C
ATOM   4195  CG2 THR A 541     117.728 184.578 128.902  1.00  0.00           C
ATOM   4196  OG1 THR A 541     117.102 182.494 129.714  1.00  0.00           O
ATOM   4197  C   THR A 541     120.310 183.194 127.874  1.00  0.00           C
ATOM   4198  O   THR A 541     120.362 183.943 126.868  1.00  0.00           O
ATOM   4199  N   LEU A 542     121.400 183.006 128.667  1.00  0.00           N
ATOM   4200  CA  LEU A 542     122.675 183.725 128.401  1.00  0.00           C
ATOM   4201  CB  LEU A 542     123.608 183.204 129.570  1.00  0.00           C
ATOM   4202  CG  LEU A 542     124.944 183.806 130.058  1.00  0.00           C
ATOM   4203  CD1 LEU A 542     124.932 185.343 130.036  1.00  0.00           C
ATOM   4204  CD2 LEU A 542     125.291 183.438 131.448  1.00  0.00           C
ATOM   4205  C   LEU A 542     123.221 183.610 126.962  1.00  0.00           C
ATOM   4206  O   LEU A 542     123.788 184.650 126.541  1.00  0.00           O
ATOM   4207  N   THR A 543     122.971 182.555 126.157  1.00  0.00           N
ATOM   4208  CA  THR A 543     123.478 182.449 124.775  1.00  0.00           C
ATOM   4209  CB  THR A 543     123.318 181.070 124.169  1.00  0.00           C
ATOM   4210  CG2 THR A 543     124.092 179.936 124.876  1.00  0.00           C
ATOM   4211  OG1 THR A 543     121.944 180.723 124.188  1.00  0.00           O
ATOM   4212  C   THR A 543     122.727 183.491 123.854  1.00  0.00           C
ATOM   4213  O   THR A 543     123.281 184.104 122.860  1.00  0.00           O
ATOM   4214  N   ALA A 544     121.493 183.843 124.224  1.00  0.00           N
ATOM   4215  CA  ALA A 544     120.732 184.907 123.598  1.00  0.00           C
ATOM   4216  CB  ALA A 544     119.229 184.767 123.868  1.00  0.00           C
ATOM   4217  C   ALA A 544     121.263 186.303 124.046  1.00  0.00           C
ATOM   4218  O   ALA A 544     121.564 187.105 123.196  1.00  0.00           O
ATOM   4219  N   VAL A 545     121.446 186.535 125.391  1.00  0.00           N
ATOM   4220  CA  VAL A 545     122.075 187.768 125.962  1.00  0.00           C
ATOM   4221  CB  VAL A 545     122.129 187.621 127.469  1.00  0.00           C
ATOM   4222  CG1 VAL A 545     122.882 188.835 128.061  1.00  0.00           C
ATOM   4223  CG2 VAL A 545     120.745 187.532 128.136  1.00  0.00           C
ATOM   4224  C   VAL A 545     123.467 188.091 125.392  1.00  0.00           C
ATOM   4225  O   VAL A 545     123.781 189.237 125.021  1.00  0.00           O
ATOM   4226  N   ARG A 546     124.293 187.066 125.080  1.00  0.00           N
ATOM   4227  CA  ARG A 546     125.575 187.057 124.309  1.00  0.00           C
ATOM   4228  CB  ARG A 546     126.108 185.588 124.198  1.00  0.00           C
ATOM   4229  CG  ARG A 546     127.620 185.401 123.781  1.00  0.00           C
ATOM   4230  CD  ARG A 546     127.879 185.838 122.354  1.00  0.00           C
ATOM   4231  NE  ARG A 546     127.176 185.054 121.311  1.00  0.00           N
ATOM   4232  CZ  ARG A 546     127.065 185.225 119.976  1.00  0.00           C
ATOM   4233  NH1 ARG A 546     127.816 186.183 119.490  1.00  0.00           N
ATOM   4234  NH2 ARG A 546     126.415 184.603 119.111  1.00  0.00           N
ATOM   4235  C   ARG A 546     125.424 187.731 122.989  1.00  0.00           C
ATOM   4236  O   ARG A 546     126.159 188.646 122.594  1.00  0.00           O
ATOM   4237  N   LYS A 547     124.413 187.275 122.259  1.00  0.00           N
ATOM   4238  CA  LYS A 547     124.237 187.816 120.894  1.00  0.00           C
ATOM   4239  CB  LYS A 547     123.476 186.865 120.037  1.00  0.00           C
ATOM   4240  CG  LYS A 547     123.290 187.454 118.612  1.00  0.00           C
ATOM   4241  CD  LYS A 547     122.591 186.322 117.928  1.00  0.00           C
ATOM   4242  CE  LYS A 547     122.330 186.792 116.439  1.00  0.00           C
ATOM   4243  NZ  LYS A 547     121.668 185.663 115.775  1.00  0.00           N
ATOM   4244  C   LYS A 547     123.608 189.153 120.859  1.00  0.00           C
ATOM   4245  O   LYS A 547     124.064 190.040 120.107  1.00  0.00           O
ATOM   4246  N   PHE A 548     122.551 189.239 121.625  1.00  0.00           N
ATOM   4247  CA  PHE A 548     121.771 190.537 121.772  1.00  0.00           C
ATOM   4248  CB  PHE A 548     120.503 190.195 122.669  1.00  0.00           C
ATOM   4249  CG  PHE A 548     119.456 191.188 122.856  1.00  0.00           C
ATOM   4250  CD1 PHE A 548     118.474 191.347 121.855  1.00  0.00           C
ATOM   4251  CE1 PHE A 548     117.408 192.277 122.037  1.00  0.00           C
ATOM   4252  CZ  PHE A 548     117.231 193.034 123.169  1.00  0.00           C
ATOM   4253  CE2 PHE A 548     118.201 192.888 124.172  1.00  0.00           C
ATOM   4254  CD2 PHE A 548     119.306 191.983 124.030  1.00  0.00           C
ATOM   4255  C   PHE A 548     122.496 191.748 122.341  1.00  0.00           C
ATOM   4256  O   PHE A 548     122.108 192.881 121.990  1.00  0.00           O
ATOM   4257  N   THR A 549     123.545 191.483 123.155  1.00  0.00           N
ATOM   4258  CA  THR A 549     124.371 192.566 123.686  1.00  0.00           C
ATOM   4259  CB  THR A 549     124.958 192.300 125.058  1.00  0.00           C
ATOM   4260  CG2 THR A 549     123.986 192.280 126.197  1.00  0.00           C
ATOM   4261  OG1 THR A 549     125.670 191.019 125.115  1.00  0.00           O
ATOM   4262  C   THR A 549     125.488 192.925 122.705  1.00  0.00           C
ATOM   4263  O   THR A 549     126.130 193.968 122.941  1.00  0.00           O
ATOM   4264  N   LYS A 550     125.686 192.247 121.534  1.00  0.00           N
ATOM   4265  CA  LYS A 550     126.635 192.841 120.479  1.00  0.00           C
ATOM   4266  CB  LYS A 550     127.119 191.766 119.439  1.00  0.00           C
ATOM   4267  CG  LYS A 550     128.173 192.148 118.316  1.00  0.00           C
ATOM   4268  CD  LYS A 550     129.071 190.975 117.894  1.00  0.00           C
ATOM   4269  CE  LYS A 550     128.439 189.668 117.393  1.00  0.00           C
ATOM   4270  NZ  LYS A 550     127.809 189.838 116.093  1.00  0.00           N
ATOM   4271  C   LYS A 550     125.942 193.939 119.673  1.00  0.00           C
ATOM   4272  O   LYS A 550     124.842 193.789 119.239  1.00  0.00           O
ATOM   4273  N   ARG A 551     126.670 195.068 119.430  1.00  0.00           N
ATOM   4274  CA  ARG A 551     126.251 196.314 118.743  1.00  0.00           C
ATOM   4275  CB  ARG A 551     127.378 197.362 118.984  1.00  0.00           C
ATOM   4276  CG  ARG A 551     128.581 197.144 118.031  1.00  0.00           C
ATOM   4277  CD  ARG A 551     129.762 198.086 118.223  1.00  0.00           C
ATOM   4278  NE  ARG A 551     130.498 197.849 119.463  1.00  0.00           N
ATOM   4279  CZ  ARG A 551     131.722 198.158 119.671  1.00  0.00           C
ATOM   4280  NH1 ARG A 551     132.387 198.934 118.933  1.00  0.00           N
ATOM   4281  NH2 ARG A 551     132.381 197.611 120.652  1.00  0.00           N
ATOM   4282  C   ARG A 551     125.679 196.303 117.286  1.00  0.00           C
ATOM   4283  O   ARG A 551     125.220 197.289 116.767  1.00  0.00           O
ATOM   4284  N   ASP A 552     125.791 195.123 116.646  1.00  0.00           N
ATOM   4285  CA  ASP A 552     125.321 194.900 115.345  1.00  0.00           C
ATOM   4286  CB  ASP A 552     126.365 194.150 114.453  1.00  0.00           C
ATOM   4287  CG  ASP A 552     126.592 192.656 114.645  1.00  0.00           C
ATOM   4288  OD1 ASP A 552     127.398 192.030 113.939  1.00  0.00           O
ATOM   4289  OD2 ASP A 552     126.061 192.111 115.622  1.00  0.00           O
ATOM   4290  C   ASP A 552     123.953 194.208 115.362  1.00  0.00           C
ATOM   4291  O   ASP A 552     123.353 194.030 114.272  1.00  0.00           O
ATOM   4292  N   VAL A 553     123.307 193.834 116.471  1.00  0.00           N
ATOM   4293  CA  VAL A 553     121.872 193.516 116.546  1.00  0.00           C
ATOM   4294  CB  VAL A 553     121.526 192.759 117.892  1.00  0.00           C
ATOM   4295  CG1 VAL A 553     120.073 192.652 118.327  1.00  0.00           C
ATOM   4296  CG2 VAL A 553     122.124 191.374 117.814  1.00  0.00           C
ATOM   4297  C   VAL A 553     121.017 194.832 116.584  1.00  0.00           C
ATOM   4298  O   VAL A 553     121.021 195.559 117.606  1.00  0.00           O
ATOM   4299  N   PHE A 554     120.106 194.959 115.647  1.00  0.00           N
ATOM   4300  CA  PHE A 554     119.184 196.116 115.510  1.00  0.00           C
ATOM   4301  CB  PHE A 554     119.442 196.817 114.207  1.00  0.00           C
ATOM   4302  CG  PHE A 554     120.805 197.505 114.035  1.00  0.00           C
ATOM   4303  CD1 PHE A 554     121.041 198.771 114.647  1.00  0.00           C
ATOM   4304  CE1 PHE A 554     122.395 199.319 114.646  1.00  0.00           C
ATOM   4305  CZ  PHE A 554     123.430 198.601 113.941  1.00  0.00           C
ATOM   4306  CE2 PHE A 554     123.178 197.413 113.356  1.00  0.00           C
ATOM   4307  CD2 PHE A 554     121.895 196.862 113.420  1.00  0.00           C
ATOM   4308  C   PHE A 554     117.696 195.729 115.580  1.00  0.00           C
ATOM   4309  O   PHE A 554     117.390 194.697 115.026  1.00  0.00           O
ATOM   4310  N   LEU A 555     116.871 196.521 116.181  1.00  0.00           N
ATOM   4311  CA  LEU A 555     115.473 196.335 116.501  1.00  0.00           C
ATOM   4312  CB  LEU A 555     115.317 196.240 118.035  1.00  0.00           C
ATOM   4313  CG  LEU A 555     116.146 195.217 118.706  1.00  0.00           C
ATOM   4314  CD1 LEU A 555     116.205 195.510 120.177  1.00  0.00           C
ATOM   4315  CD2 LEU A 555     115.712 193.764 118.474  1.00  0.00           C
ATOM   4316  C   LEU A 555     114.651 197.458 115.854  1.00  0.00           C
ATOM   4317  O   LEU A 555     114.983 198.640 116.155  1.00  0.00           O
ATOM   4318  N   GLU A 556     113.620 197.149 115.088  1.00  0.00           N
ATOM   4319  CA  GLU A 556     112.524 198.122 114.624  1.00  0.00           C
ATOM   4320  CB  GLU A 556     111.862 197.580 113.329  1.00  0.00           C
ATOM   4321  CG  GLU A 556     112.868 197.678 112.201  1.00  0.00           C
ATOM   4322  CD  GLU A 556     112.223 198.203 110.864  1.00  0.00           C
ATOM   4323  OE1 GLU A 556     112.259 197.544 109.825  1.00  0.00           O
ATOM   4324  OE2 GLU A 556     111.855 199.437 110.829  1.00  0.00           O
ATOM   4325  C   GLU A 556     111.483 198.506 115.648  1.00  0.00           C
ATOM   4326  O   GLU A 556     111.225 197.845 116.669  1.00  0.00           O
ATOM   4327  N   ARG A 557     110.871 199.669 115.425  1.00  0.00           N
ATOM   4328  CA  ARG A 557     109.885 200.295 116.243  1.00  0.00           C
ATOM   4329  CB  ARG A 557     109.401 201.546 115.513  1.00  0.00           C
ATOM   4330  CG  ARG A 557     108.594 202.650 116.255  1.00  0.00           C
ATOM   4331  CD  ARG A 557     108.221 203.705 115.232  1.00  0.00           C
ATOM   4332  NE  ARG A 557     107.004 203.326 114.555  1.00  0.00           N
ATOM   4333  CZ  ARG A 557     105.765 203.592 114.918  1.00  0.00           C
ATOM   4334  NH1 ARG A 557     105.324 203.961 116.116  1.00  0.00           N
ATOM   4335  NH2 ARG A 557     104.901 203.452 113.999  1.00  0.00           N
ATOM   4336  C   ARG A 557     108.742 199.487 116.707  1.00  0.00           C
ATOM   4337  O   ARG A 557     108.242 199.549 117.828  1.00  0.00           O
ATOM   4338  N   GLY A 558     108.275 198.497 115.956  1.00  0.00           N
ATOM   4339  CA  GLY A 558     107.096 197.673 116.206  1.00  0.00           C
ATOM   4340  C   GLY A 558     107.369 196.606 117.176  1.00  0.00           C
ATOM   4341  O   GLY A 558     106.622 196.314 118.099  1.00  0.00           O
ATOM   4342  N   GLU A 559     108.614 196.098 117.154  1.00  0.00           N
ATOM   4343  CA  GLU A 559     109.127 195.022 118.035  1.00  0.00           C
ATOM   4344  CB  GLU A 559     110.344 194.330 117.336  1.00  0.00           C
ATOM   4345  CG  GLU A 559     110.087 194.005 115.879  1.00  0.00           C
ATOM   4346  CD  GLU A 559     108.667 193.412 115.579  1.00  0.00           C
ATOM   4347  OE1 GLU A 559     107.956 193.863 114.628  1.00  0.00           O
ATOM   4348  OE2 GLU A 559     108.289 192.541 116.381  1.00  0.00           O
ATOM   4349  C   GLU A 559     109.552 195.638 119.365  1.00  0.00           C
ATOM   4350  O   GLU A 559     109.430 194.942 120.406  1.00  0.00           O
ATOM   4351  N   VAL A 560     110.124 196.920 119.371  1.00  0.00           N
ATOM   4352  CA  VAL A 560     110.507 197.550 120.653  1.00  0.00           C
ATOM   4353  CB  VAL A 560     111.331 198.781 120.432  1.00  0.00           C
ATOM   4354  CG1 VAL A 560     111.476 199.635 121.715  1.00  0.00           C
ATOM   4355  CG2 VAL A 560     112.742 198.360 119.904  1.00  0.00           C
ATOM   4356  C   VAL A 560     109.304 197.736 121.556  1.00  0.00           C
ATOM   4357  O   VAL A 560     109.285 197.470 122.760  1.00  0.00           O
ATOM   4358  N   MET A 561     108.203 198.235 121.002  1.00  0.00           N
ATOM   4359  CA  MET A 561     106.991 198.372 121.782  1.00  0.00           C
ATOM   4360  CB  MET A 561     105.988 199.190 120.902  1.00  0.00           C
ATOM   4361  CG  MET A 561     106.386 200.620 120.475  1.00  0.00           C
ATOM   4362  SD  MET A 561     105.107 201.686 119.631  1.00  0.00           S
ATOM   4363  CE  MET A 561     104.957 200.979 117.926  1.00  0.00           C
ATOM   4364  C   MET A 561     106.395 197.022 122.332  1.00  0.00           C
ATOM   4365  O   MET A 561     105.901 197.061 123.405  1.00  0.00           O
ATOM   4366  N   ASN A 562     106.613 195.812 121.690  1.00  0.00           N
ATOM   4367  CA  ASN A 562     106.327 194.572 122.433  1.00  0.00           C
ATOM   4368  CB  ASN A 562     106.060 193.386 121.574  1.00  0.00           C
ATOM   4369  CG  ASN A 562     104.664 193.312 120.925  1.00  0.00           C
ATOM   4370  OD1 ASN A 562     103.872 194.190 121.078  1.00  0.00           O
ATOM   4371  ND2 ASN A 562     104.381 192.349 120.103  1.00  0.00           N
ATOM   4372  C   ASN A 562     107.366 194.181 123.443  1.00  0.00           C
ATOM   4373  O   ASN A 562     107.013 193.771 124.544  1.00  0.00           O
ATOM   4374  N   LEU A 563     108.700 194.422 123.202  1.00  0.00           N
ATOM   4375  CA  LEU A 563     109.636 194.323 124.300  1.00  0.00           C
ATOM   4376  CB  LEU A 563     111.114 194.474 123.759  1.00  0.00           C
ATOM   4377  CG  LEU A 563     111.757 193.633 122.613  1.00  0.00           C
ATOM   4378  CD1 LEU A 563     113.229 193.748 122.363  1.00  0.00           C
ATOM   4379  CD2 LEU A 563     111.454 192.166 122.882  1.00  0.00           C
ATOM   4380  C   LEU A 563     109.375 195.258 125.514  1.00  0.00           C
ATOM   4381  O   LEU A 563     109.424 194.756 126.678  1.00  0.00           O
ATOM   4382  N   LEU A 564     109.053 196.534 125.419  1.00  0.00           N
ATOM   4383  CA  LEU A 564     108.821 197.406 126.649  1.00  0.00           C
ATOM   4384  CB  LEU A 564     108.920 198.849 126.183  1.00  0.00           C
ATOM   4385  CG  LEU A 564     110.247 199.297 125.564  1.00  0.00           C
ATOM   4386  CD1 LEU A 564     110.196 200.734 125.064  1.00  0.00           C
ATOM   4387  CD2 LEU A 564     111.470 199.026 126.445  1.00  0.00           C
ATOM   4388  C   LEU A 564     107.470 197.065 127.438  1.00  0.00           C
ATOM   4389  O   LEU A 564     107.191 197.465 128.578  1.00  0.00           O
ATOM   4390  N   MET A 565     106.752 196.088 126.865  1.00  0.00           N
ATOM   4391  CA  MET A 565     105.767 195.354 127.716  1.00  0.00           C
ATOM   4392  CB  MET A 565     104.728 194.623 126.797  1.00  0.00           C
ATOM   4393  CG  MET A 565     103.851 195.569 125.995  1.00  0.00           C
ATOM   4394  SD  MET A 565     102.932 196.866 126.833  1.00  0.00           S
ATOM   4395  CE  MET A 565     101.635 195.970 127.711  1.00  0.00           C
ATOM   4396  C   MET A 565     106.254 194.302 128.722  1.00  0.00           C
ATOM   4397  O   MET A 565     105.395 193.906 129.510  1.00  0.00           O
ATOM   4398  N   PHE A 566     107.547 193.954 128.897  1.00  0.00           N
ATOM   4399  CA  PHE A 566     108.030 192.983 129.837  1.00  0.00           C
ATOM   4400  CB  PHE A 566     108.673 191.660 129.267  1.00  0.00           C
ATOM   4401  CG  PHE A 566     107.841 191.064 128.181  1.00  0.00           C
ATOM   4402  CD1 PHE A 566     107.966 191.554 126.842  1.00  0.00           C
ATOM   4403  CE1 PHE A 566     107.133 190.983 125.838  1.00  0.00           C
ATOM   4404  CZ  PHE A 566     106.259 189.910 126.133  1.00  0.00           C
ATOM   4405  CE2 PHE A 566     106.235 189.480 127.419  1.00  0.00           C
ATOM   4406  CD2 PHE A 566     106.940 190.042 128.462  1.00  0.00           C
ATOM   4407  C   PHE A 566     108.986 193.542 130.895  1.00  0.00           C
ATOM   4408  O   PHE A 566     109.507 192.799 131.785  1.00  0.00           O
ATOM   4409  N   LEU A 567     109.328 194.892 130.779  1.00  0.00           N
ATOM   4410  CA  LEU A 567     110.362 195.649 131.574  1.00  0.00           C
ATOM   4411  CB  LEU A 567     111.178 196.552 130.686  1.00  0.00           C
ATOM   4412  CG  LEU A 567     112.154 197.436 131.518  1.00  0.00           C
ATOM   4413  CD1 LEU A 567     113.329 196.708 132.115  1.00  0.00           C
ATOM   4414  CD2 LEU A 567     112.811 198.478 130.591  1.00  0.00           C
ATOM   4415  C   LEU A 567     109.610 196.259 132.793  1.00  0.00           C
ATOM   4416  O   LEU A 567     108.772 197.125 132.561  1.00  0.00           O
ATOM   4417  N   SER A 568     110.013 195.953 134.054  1.00  0.00           N
ATOM   4418  CA  SER A 568     109.458 196.547 135.326  1.00  0.00           C
ATOM   4419  CB  SER A 568     109.727 195.631 136.568  1.00  0.00           C
ATOM   4420  OG  SER A 568     110.990 195.143 136.550  1.00  0.00           O
ATOM   4421  C   SER A 568     110.069 197.883 135.689  1.00  0.00           C
ATOM   4422  O   SER A 568     109.253 198.789 136.034  1.00  0.00           O
ATOM   4423  N   THR A 569     111.359 198.180 135.525  1.00  0.00           N
ATOM   4424  CA  THR A 569     111.929 199.487 135.869  1.00  0.00           C
ATOM   4425  CB  THR A 569     113.437 199.339 136.215  1.00  0.00           C
ATOM   4426  CG2 THR A 569     113.782 198.665 137.534  1.00  0.00           C
ATOM   4427  OG1 THR A 569     114.181 198.561 135.238  1.00  0.00           O
ATOM   4428  C   THR A 569     111.700 200.520 134.838  1.00  0.00           C
ATOM   4429  O   THR A 569     112.158 201.702 135.044  1.00  0.00           O
ATOM   4430  N   TRP A 570     111.053 200.235 133.729  1.00  0.00           N
ATOM   4431  CA  TRP A 570     110.574 201.175 132.667  1.00  0.00           C
ATOM   4432  CB  TRP A 570     109.669 200.509 131.648  1.00  0.00           C
ATOM   4433  CG  TRP A 570     109.533 201.303 130.375  1.00  0.00           C
ATOM   4434  CD1 TRP A 570     110.447 202.018 129.710  1.00  0.00           C
ATOM   4435  NE1 TRP A 570     109.905 202.478 128.511  1.00  0.00           N
ATOM   4436  CE2 TRP A 570     108.659 202.068 128.279  1.00  0.00           C
ATOM   4437  CZ2 TRP A 570     107.659 202.193 127.338  1.00  0.00           C
ATOM   4438  CH2 TRP A 570     106.418 201.417 127.368  1.00  0.00           C
ATOM   4439  CZ3 TRP A 570     106.297 200.455 128.367  1.00  0.00           C
ATOM   4440  CE3 TRP A 570     107.333 200.373 129.357  1.00  0.00           C
ATOM   4441  CD2 TRP A 570     108.444 201.214 129.390  1.00  0.00           C
ATOM   4442  C   TRP A 570     109.816 202.369 133.231  1.00  0.00           C
ATOM   4443  O   TRP A 570     109.004 202.137 134.093  1.00  0.00           O
ATOM   4444  N   ASP A 571     110.062 203.603 132.698  1.00  0.00           N
ATOM   4445  CA  ASP A 571     109.240 204.765 132.942  1.00  0.00           C
ATOM   4446  CB  ASP A 571     110.056 206.119 132.729  1.00  0.00           C
ATOM   4447  CG  ASP A 571     110.430 206.375 131.279  1.00  0.00           C
ATOM   4448  OD1 ASP A 571     110.126 205.540 130.379  1.00  0.00           O
ATOM   4449  OD2 ASP A 571     111.102 207.358 130.941  1.00  0.00           O
ATOM   4450  C   ASP A 571     107.858 204.747 132.261  1.00  0.00           C
ATOM   4451  O   ASP A 571     107.101 205.607 132.638  1.00  0.00           O
ATOM   4452  N   GLY A 572     107.559 203.944 131.276  1.00  0.00           N
ATOM   4453  CA  GLY A 572     106.372 204.030 130.375  1.00  0.00           C
ATOM   4454  C   GLY A 572     106.599 204.804 129.044  1.00  0.00           C
ATOM   4455  O   GLY A 572     105.737 204.746 128.166  1.00  0.00           O
ATOM   4456  N   LYS A 573     107.742 205.482 128.874  1.00  0.00           N
ATOM   4457  CA  LYS A 573     108.161 206.204 127.641  1.00  0.00           C
ATOM   4458  CB  LYS A 573     108.454 207.691 128.091  1.00  0.00           C
ATOM   4459  CG  LYS A 573     107.179 208.454 128.469  1.00  0.00           C
ATOM   4460  CD  LYS A 573     107.402 209.623 129.410  1.00  0.00           C
ATOM   4461  CE  LYS A 573     107.817 209.187 130.796  1.00  0.00           C
ATOM   4462  NZ  LYS A 573     107.836 210.219 131.845  1.00  0.00           N
ATOM   4463  C   LYS A 573     109.364 205.525 126.982  1.00  0.00           C
ATOM   4464  O   LYS A 573     110.335 205.147 127.615  1.00  0.00           O
ATOM   4465  N   VAL A 574     109.251 205.347 125.686  1.00  0.00           N
ATOM   4466  CA  VAL A 574     110.246 204.813 124.736  1.00  0.00           C
ATOM   4467  CB  VAL A 574     109.663 204.640 123.274  1.00  0.00           C
ATOM   4468  CG1 VAL A 574     110.721 203.858 122.468  1.00  0.00           C
ATOM   4469  CG2 VAL A 574     108.217 203.970 123.196  1.00  0.00           C
ATOM   4470  C   VAL A 574     111.485 205.787 124.714  1.00  0.00           C
ATOM   4471  O   VAL A 574     111.266 206.996 124.583  1.00  0.00           O
ATOM   4472  N   PRO A 575     112.696 205.282 124.939  1.00  0.00           N
ATOM   4473  CD  PRO A 575     113.118 203.821 124.980  1.00  0.00           C
ATOM   4474  CG  PRO A 575     114.639 203.822 124.850  1.00  0.00           C
ATOM   4475  CB  PRO A 575     115.056 205.258 125.258  1.00  0.00           C
ATOM   4476  CA  PRO A 575     113.878 206.123 124.804  1.00  0.00           C
ATOM   4477  C   PRO A 575     114.043 206.604 123.326  1.00  0.00           C
ATOM   4478  O   PRO A 575     113.608 205.857 122.484  1.00  0.00           O
ATOM   4479  N   GLN A 576     114.817 207.672 123.141  1.00  0.00           N
ATOM   4480  CA  GLN A 576     115.320 208.024 121.830  1.00  0.00           C
ATOM   4481  CB  GLN A 576     115.933 209.466 121.873  1.00  0.00           C
ATOM   4482  CG  GLN A 576     114.940 210.614 121.928  1.00  0.00           C
ATOM   4483  CD  GLN A 576     114.337 211.012 120.562  1.00  0.00           C
ATOM   4484  OE1 GLN A 576     114.178 210.236 119.651  1.00  0.00           O
ATOM   4485  NE2 GLN A 576     114.067 212.293 120.319  1.00  0.00           N
ATOM   4486  C   GLN A 576     116.263 206.887 121.338  1.00  0.00           C
ATOM   4487  O   GLN A 576     117.012 206.397 122.147  1.00  0.00           O
ATOM   4488  N   PRO A 577     116.131 206.467 120.095  1.00  0.00           N
ATOM   4489  CD  PRO A 577     115.262 207.054 119.082  1.00  0.00           C
ATOM   4490  CG  PRO A 577     115.710 206.465 117.792  1.00  0.00           C
ATOM   4491  CB  PRO A 577     116.304 205.108 118.172  1.00  0.00           C
ATOM   4492  CA  PRO A 577     116.841 205.332 119.569  1.00  0.00           C
ATOM   4493  C   PRO A 577     118.342 205.597 119.488  1.00  0.00           C
ATOM   4494  O   PRO A 577     118.782 206.677 119.177  1.00  0.00           O
ATOM   4495  N   ALA A 578     119.100 204.553 119.473  1.00  0.00           N
ATOM   4496  CA  ALA A 578     120.509 204.521 119.041  1.00  0.00           C
ATOM   4497  CB  ALA A 578     120.962 203.046 119.044  1.00  0.00           C
ATOM   4498  C   ALA A 578     120.746 205.087 117.603  1.00  0.00           C
ATOM   4499  O   ALA A 578     121.722 205.797 117.486  1.00  0.00           O
ATOM   4500  N   ILE A 579     119.833 204.844 116.674  1.00  0.00           N
ATOM   4501  CA  ILE A 579     119.812 205.505 115.346  1.00  0.00           C
ATOM   4502  CB  ILE A 579     120.449 204.645 114.137  1.00  0.00           C
ATOM   4503  CG2 ILE A 579     120.306 205.256 112.715  1.00  0.00           C
ATOM   4504  CG1 ILE A 579     121.880 204.135 114.523  1.00  0.00           C
ATOM   4505  CD1 ILE A 579     122.633 203.365 113.506  1.00  0.00           C
ATOM   4506  C   ILE A 579     118.379 206.059 115.031  1.00  0.00           C
ATOM   4507  O   ILE A 579     117.401 205.326 115.244  1.00  0.00           O
ATOM   4508  N   LEU A 580     118.378 207.339 114.625  1.00  0.00           N
ATOM   4509  CA  LEU A 580     117.132 208.049 114.282  1.00  0.00           C
ATOM   4510  CB  LEU A 580     117.237 209.471 114.637  1.00  0.00           C
ATOM   4511  CG  LEU A 580     117.162 209.865 116.096  1.00  0.00           C
ATOM   4512  CD1 LEU A 580     118.481 209.610 116.907  1.00  0.00           C
ATOM   4513  CD2 LEU A 580     116.799 211.323 116.413  1.00  0.00           C
ATOM   4514  C   LEU A 580     116.902 207.909 112.792  1.00  0.00           C
ATOM   4515  O   LEU A 580     115.732 207.705 112.370  1.00  0.00           O
ATOM   4516  N   LYS A 581     117.949 208.070 111.979  1.00  0.00           N
ATOM   4517  CA  LYS A 581     117.977 208.245 110.530  1.00  0.00           C
ATOM   4518  CB  LYS A 581     118.013 209.751 110.243  1.00  0.00           C
ATOM   4519  CG  LYS A 581     117.599 210.169 108.850  1.00  0.00           C
ATOM   4520  CD  LYS A 581     117.282 211.687 108.683  1.00  0.00           C
ATOM   4521  CE  LYS A 581     117.014 211.936 107.253  1.00  0.00           C
ATOM   4522  NZ  LYS A 581     116.853 213.360 106.936  1.00  0.00           N
ATOM   4523  C   LYS A 581     119.280 207.607 110.027  1.00  0.00           C
ATOM   4524  O   LYS A 581     120.379 207.749 110.668  1.00  0.00           O
ATOM   4525  N   PRO A 582     119.249 206.954 108.814  1.00  0.00           N
ATOM   4526  CD  PRO A 582     120.467 206.397 108.232  1.00  0.00           C
ATOM   4527  CG  PRO A 582     120.157 206.283 106.668  1.00  0.00           C
ATOM   4528  CB  PRO A 582     118.698 206.009 106.637  1.00  0.00           C
ATOM   4529  CA  PRO A 582     118.146 206.757 107.835  1.00  0.00           C
ATOM   4530  C   PRO A 582     116.948 205.904 108.273  1.00  0.00           C
ATOM   4531  O   PRO A 582     115.895 205.744 107.556  1.00  0.00           O
ATOM   4532  N   ARG A 583     116.970 205.309 109.491  1.00  0.00           N
ATOM   4533  CA  ARG A 583     115.851 204.464 110.097  1.00  0.00           C
ATOM   4534  CB  ARG A 583     116.094 202.983 109.635  1.00  0.00           C
ATOM   4535  CG  ARG A 583     114.961 202.097 110.013  1.00  0.00           C
ATOM   4536  CD  ARG A 583     113.881 202.268 108.914  1.00  0.00           C
ATOM   4537  NE  ARG A 583     112.675 201.397 109.006  1.00  0.00           N
ATOM   4538  CZ  ARG A 583     111.829 201.070 108.020  1.00  0.00           C
ATOM   4539  NH1 ARG A 583     111.727 201.822 106.944  1.00  0.00           N
ATOM   4540  NH2 ARG A 583     110.952 200.166 108.196  1.00  0.00           N
ATOM   4541  C   ARG A 583     115.843 204.583 111.618  1.00  0.00           C
ATOM   4542  O   ARG A 583     116.906 204.558 112.244  1.00  0.00           O
ATOM   4543  N   PRO A 584     114.630 204.624 112.216  1.00  0.00           N
ATOM   4544  CD  PRO A 584     113.401 204.987 111.621  1.00  0.00           C
ATOM   4545  CG  PRO A 584     112.340 204.933 112.773  1.00  0.00           C
ATOM   4546  CB  PRO A 584     113.129 204.950 114.101  1.00  0.00           C
ATOM   4547  CA  PRO A 584     114.542 204.458 113.690  1.00  0.00           C
ATOM   4548  C   PRO A 584     114.771 202.991 114.108  1.00  0.00           C
ATOM   4549  O   PRO A 584     113.980 202.113 113.829  1.00  0.00           O
ATOM   4550  N   LEU A 585     115.874 202.775 114.812  1.00  0.00           N
ATOM   4551  CA  LEU A 585     116.483 201.507 115.223  1.00  0.00           C
ATOM   4552  CB  LEU A 585     117.594 201.037 114.187  1.00  0.00           C
ATOM   4553  CG  LEU A 585     117.163 200.710 112.763  1.00  0.00           C
ATOM   4554  CD1 LEU A 585     118.354 200.405 111.860  1.00  0.00           C
ATOM   4555  CD2 LEU A 585     116.313 199.432 112.766  1.00  0.00           C
ATOM   4556  C   LEU A 585     117.108 201.735 116.602  1.00  0.00           C
ATOM   4557  O   LEU A 585     118.068 202.486 116.700  1.00  0.00           O
ATOM   4558  N   TRP A 586     116.591 200.858 117.531  1.00  0.00           N
ATOM   4559  CA  TRP A 586     117.291 200.616 118.706  1.00  0.00           C
ATOM   4560  CB  TRP A 586     116.274 200.467 119.912  1.00  0.00           C
ATOM   4561  CG  TRP A 586     115.257 201.560 120.099  1.00  0.00           C
ATOM   4562  CD1 TRP A 586     115.167 202.300 121.216  1.00  0.00           C
ATOM   4563  NE1 TRP A 586     114.176 203.250 121.075  1.00  0.00           N
ATOM   4564  CE2 TRP A 586     113.591 203.111 119.800  1.00  0.00           C
ATOM   4565  CZ2 TRP A 586     112.491 203.820 119.189  1.00  0.00           C
ATOM   4566  CH2 TRP A 586     112.060 203.403 117.912  1.00  0.00           C
ATOM   4567  CZ3 TRP A 586     112.520 202.199 117.437  1.00  0.00           C
ATOM   4568  CE3 TRP A 586     113.528 201.470 118.099  1.00  0.00           C
ATOM   4569  CD2 TRP A 586     114.110 201.947 119.258  1.00  0.00           C
ATOM   4570  C   TRP A 586     118.276 199.430 118.521  1.00  0.00           C
ATOM   4571  O   TRP A 586     117.914 198.454 117.904  1.00  0.00           O
ATOM   4572  N   THR A 587     119.527 199.593 118.941  1.00  0.00           N
ATOM   4573  CA  THR A 587     120.355 198.431 119.074  1.00  0.00           C
ATOM   4574  CB  THR A 587     121.826 198.749 119.367  1.00  0.00           C
ATOM   4575  CG2 THR A 587     122.508 199.631 118.317  1.00  0.00           C
ATOM   4576  OG1 THR A 587     122.045 199.372 120.580  1.00  0.00           O
ATOM   4577  C   THR A 587     119.792 197.402 120.123  1.00  0.00           C
ATOM   4578  O   THR A 587     119.133 197.829 121.080  1.00  0.00           O
ATOM   4579  N   GLY A 588     120.033 196.138 120.070  1.00  0.00           N
ATOM   4580  CA  GLY A 588     119.856 195.201 121.145  1.00  0.00           C
ATOM   4581  C   GLY A 588     120.661 195.577 122.391  1.00  0.00           C
ATOM   4582  O   GLY A 588     120.203 195.560 123.509  1.00  0.00           O
ATOM   4583  N   LYS A 589     121.786 196.246 122.244  1.00  0.00           N
ATOM   4584  CA  LYS A 589     122.629 196.702 123.375  1.00  0.00           C
ATOM   4585  CB  LYS A 589     124.017 196.995 122.768  1.00  0.00           C
ATOM   4586  CG  LYS A 589     125.136 197.004 123.874  1.00  0.00           C
ATOM   4587  CD  LYS A 589     126.493 197.212 123.151  1.00  0.00           C
ATOM   4588  CE  LYS A 589     127.703 196.944 123.999  1.00  0.00           C
ATOM   4589  NZ  LYS A 589     128.266 195.633 123.780  1.00  0.00           N
ATOM   4590  C   LYS A 589     122.118 197.908 124.086  1.00  0.00           C
ATOM   4591  O   LYS A 589     122.312 198.025 125.269  1.00  0.00           O
ATOM   4592  N   GLN A 590     121.300 198.728 123.520  1.00  0.00           N
ATOM   4593  CA  GLN A 590     120.640 199.876 124.201  1.00  0.00           C
ATOM   4594  CB  GLN A 590     120.335 200.945 123.116  1.00  0.00           C
ATOM   4595  CG  GLN A 590     119.879 202.282 123.721  1.00  0.00           C
ATOM   4596  CD  GLN A 590     119.021 203.166 122.813  1.00  0.00           C
ATOM   4597  OE1 GLN A 590     118.544 202.783 121.742  1.00  0.00           O
ATOM   4598  NE2 GLN A 590     118.746 204.345 123.188  1.00  0.00           N
ATOM   4599  C   GLN A 590     119.330 199.354 124.892  1.00  0.00           C
ATOM   4600  O   GLN A 590     119.121 199.601 126.061  1.00  0.00           O
ATOM   4601  N   ILE A 591     118.572 198.477 124.169  1.00  0.00           N
ATOM   4602  CA  ILE A 591     117.472 197.787 124.905  1.00  0.00           C
ATOM   4603  CB  ILE A 591     116.475 197.149 123.888  1.00  0.00           C
ATOM   4604  CG2 ILE A 591     115.323 196.481 124.623  1.00  0.00           C
ATOM   4605  CG1 ILE A 591     115.886 198.202 122.813  1.00  0.00           C
ATOM   4606  CD1 ILE A 591     115.061 199.303 123.489  1.00  0.00           C
ATOM   4607  C   ILE A 591     117.884 196.805 125.966  1.00  0.00           C
ATOM   4608  O   ILE A 591     117.125 196.474 126.932  1.00  0.00           O
ATOM   4609  N   PHE A 592     119.165 196.446 126.143  1.00  0.00           N
ATOM   4610  CA  PHE A 592     119.618 195.739 127.282  1.00  0.00           C
ATOM   4611  CB  PHE A 592     120.681 194.726 126.866  1.00  0.00           C
ATOM   4612  CG  PHE A 592     121.028 193.826 128.050  1.00  0.00           C
ATOM   4613  CD1 PHE A 592     122.188 194.054 128.845  1.00  0.00           C
ATOM   4614  CE1 PHE A 592     122.420 193.179 129.864  1.00  0.00           C
ATOM   4615  CZ  PHE A 592     121.518 192.126 130.246  1.00  0.00           C
ATOM   4616  CE2 PHE A 592     120.396 191.996 129.449  1.00  0.00           C
ATOM   4617  CD2 PHE A 592     120.091 192.819 128.351  1.00  0.00           C
ATOM   4618  C   PHE A 592     120.199 196.751 128.366  1.00  0.00           C
ATOM   4619  O   PHE A 592     120.262 196.470 129.534  1.00  0.00           O
ATOM   4620  N   SER A 593     120.546 197.978 127.915  1.00  0.00           N
ATOM   4621  CA  SER A 593     121.019 198.977 128.862  1.00  0.00           C
ATOM   4622  CB  SER A 593     121.691 200.179 128.161  1.00  0.00           C
ATOM   4623  OG  SER A 593     122.907 199.793 127.634  1.00  0.00           O
ATOM   4624  C   SER A 593     119.806 199.453 129.741  1.00  0.00           C
ATOM   4625  O   SER A 593     120.018 199.589 130.942  1.00  0.00           O
ATOM   4626  N   LEU A 594     118.613 199.474 129.174  1.00  0.00           N
ATOM   4627  CA  LEU A 594     117.423 199.631 130.003  1.00  0.00           C
ATOM   4628  CB  LEU A 594     116.241 199.884 129.133  1.00  0.00           C
ATOM   4629  CG  LEU A 594     116.216 200.835 127.944  1.00  0.00           C
ATOM   4630  CD1 LEU A 594     114.783 200.737 127.303  1.00  0.00           C
ATOM   4631  CD2 LEU A 594     116.379 202.194 128.508  1.00  0.00           C
ATOM   4632  C   LEU A 594     117.161 198.464 130.957  1.00  0.00           C
ATOM   4633  O   LEU A 594     116.638 198.653 132.060  1.00  0.00           O
ATOM   4634  N   ILE A 595     117.577 197.247 130.561  1.00  0.00           N
ATOM   4635  CA  ILE A 595     117.463 196.073 131.525  1.00  0.00           C
ATOM   4636  CB  ILE A 595     117.618 194.709 130.747  1.00  0.00           C
ATOM   4637  CG2 ILE A 595     117.868 193.554 131.694  1.00  0.00           C
ATOM   4638  CG1 ILE A 595     116.363 194.373 129.917  1.00  0.00           C
ATOM   4639  CD1 ILE A 595     116.645 193.365 128.777  1.00  0.00           C
ATOM   4640  C   ILE A 595     118.362 196.222 132.729  1.00  0.00           C
ATOM   4641  O   ILE A 595     117.881 196.101 133.887  1.00  0.00           O
ATOM   4642  N   ILE A 596     119.669 196.382 132.546  1.00  0.00           N
ATOM   4643  CA  ILE A 596     120.596 196.535 133.596  1.00  0.00           C
ATOM   4644  CB  ILE A 596     121.961 196.932 132.937  1.00  0.00           C
ATOM   4645  CG2 ILE A 596     123.084 197.371 133.980  1.00  0.00           C
ATOM   4646  CG1 ILE A 596     122.477 195.763 132.113  1.00  0.00           C
ATOM   4647  CD1 ILE A 596     123.622 196.337 131.276  1.00  0.00           C
ATOM   4648  C   ILE A 596     120.196 197.662 134.616  1.00  0.00           C
ATOM   4649  O   ILE A 596     119.894 198.754 134.167  1.00  0.00           O
ATOM   4650  N   PRO A 597     120.319 197.511 135.962  1.00  0.00           N
ATOM   4651  CD  PRO A 597     120.321 196.292 136.759  1.00  0.00           C
ATOM   4652  CG  PRO A 597     119.555 196.673 138.028  1.00  0.00           C
ATOM   4653  CB  PRO A 597     119.809 198.145 138.277  1.00  0.00           C
ATOM   4654  CA  PRO A 597     119.895 198.612 136.784  1.00  0.00           C
ATOM   4655  C   PRO A 597     120.664 199.889 136.667  1.00  0.00           C
ATOM   4656  O   PRO A 597     121.882 199.787 136.524  1.00  0.00           O
ATOM   4657  N   GLY A 598     120.108 201.120 136.863  1.00  0.00           N
ATOM   4658  CA  GLY A 598     120.501 202.352 136.302  1.00  0.00           C
ATOM   4659  C   GLY A 598     121.771 203.092 136.838  1.00  0.00           C
ATOM   4660  O   GLY A 598     121.908 204.309 136.598  1.00  0.00           O
ATOM   4661  N   HIS A 599     122.557 202.392 137.679  1.00  0.00           N
ATOM   4662  CA  HIS A 599     123.544 202.806 138.610  1.00  0.00           C
ATOM   4663  CB  HIS A 599     122.845 202.746 140.022  1.00  0.00           C
ATOM   4664  CG  HIS A 599     123.570 203.216 141.206  1.00  0.00           C
ATOM   4665  ND1 HIS A 599     124.633 202.644 141.839  1.00  0.00           N
ATOM   4666  CE1 HIS A 599     124.910 203.513 142.822  1.00  0.00           C
ATOM   4667  NE2 HIS A 599     124.032 204.562 142.849  1.00  0.00           N
ATOM   4668  CD2 HIS A 599     123.237 204.446 141.767  1.00  0.00           C
ATOM   4669  C   HIS A 599     124.928 202.105 138.512  1.00  0.00           C
ATOM   4670  O   HIS A 599     125.934 202.606 139.045  1.00  0.00           O
ATOM   4671  N   ILE A 600     125.006 200.980 137.847  1.00  0.00           N
ATOM   4672  CA  ILE A 600     126.244 200.226 137.839  1.00  0.00           C
ATOM   4673  CB  ILE A 600     125.748 198.835 137.391  1.00  0.00           C
ATOM   4674  CG2 ILE A 600     126.783 197.722 137.143  1.00  0.00           C
ATOM   4675  CG1 ILE A 600     124.733 198.204 138.374  1.00  0.00           C
ATOM   4676  CD1 ILE A 600     124.161 196.859 137.909  1.00  0.00           C
ATOM   4677  C   ILE A 600     127.403 200.885 137.047  1.00  0.00           C
ATOM   4678  O   ILE A 600     127.165 201.710 136.199  1.00  0.00           O
ATOM   4679  N   ASN A 601     128.681 200.556 137.404  1.00  0.00           N
ATOM   4680  CA  ASN A 601     129.977 201.014 136.788  1.00  0.00           C
ATOM   4681  CB  ASN A 601     130.448 202.435 137.288  1.00  0.00           C
ATOM   4682  CG  ASN A 601     129.419 203.528 137.185  1.00  0.00           C
ATOM   4683  OD1 ASN A 601     129.235 204.184 136.180  1.00  0.00           O
ATOM   4684  ND2 ASN A 601     128.723 203.753 138.282  1.00  0.00           N
ATOM   4685  C   ASN A 601     131.009 199.896 136.962  1.00  0.00           C
ATOM   4686  O   ASN A 601     131.132 199.242 137.985  1.00  0.00           O
ATOM   4687  N   CYS A 602     131.704 199.624 135.838  1.00  0.00           N
ATOM   4688  CA  CYS A 602     132.461 198.379 135.553  1.00  0.00           C
ATOM   4689  CB  CYS A 602     131.463 197.159 135.260  1.00  0.00           C
ATOM   4690  SG  CYS A 602     132.196 195.606 135.709  1.00  0.00           S
ATOM   4691  C   CYS A 602     133.423 198.539 134.350  1.00  0.00           C
ATOM   4692  O   CYS A 602     133.005 199.012 133.276  1.00  0.00           O
ATOM   4693  N   ILE A 603     134.619 197.904 134.471  1.00  0.00           N
ATOM   4694  CA  ILE A 603     135.595 197.687 133.371  1.00  0.00           C
ATOM   4695  CB  ILE A 603     136.712 198.728 133.340  1.00  0.00           C
ATOM   4696  CG2 ILE A 603     137.769 198.409 132.289  1.00  0.00           C
ATOM   4697  CG1 ILE A 603     136.158 200.245 133.266  1.00  0.00           C
ATOM   4698  CD1 ILE A 603     137.366 201.171 133.493  1.00  0.00           C
ATOM   4699  C   ILE A 603     136.144 196.299 133.550  1.00  0.00           C
ATOM   4700  O   ILE A 603     136.566 195.983 134.674  1.00  0.00           O
ATOM   4701  N   ARG A 604     136.056 195.447 132.549  1.00  0.00           N
ATOM   4702  CA  ARG A 604     136.636 194.137 132.654  1.00  0.00           C
ATOM   4703  CB  ARG A 604     135.590 193.185 133.304  1.00  0.00           C
ATOM   4704  CG  ARG A 604     135.987 191.758 133.415  1.00  0.00           C
ATOM   4705  CD  ARG A 604     134.835 191.010 134.252  1.00  0.00           C
ATOM   4706  NE  ARG A 604     135.304 189.845 134.929  1.00  0.00           N
ATOM   4707  CZ  ARG A 604     134.584 189.162 135.804  1.00  0.00           C
ATOM   4708  NH1 ARG A 604     133.420 189.557 136.077  1.00  0.00           N
ATOM   4709  NH2 ARG A 604     134.982 188.056 136.460  1.00  0.00           N
ATOM   4710  C   ARG A 604     137.096 193.696 131.187  1.00  0.00           C
ATOM   4711  O   ARG A 604     136.628 194.135 130.196  1.00  0.00           O
ATOM   4712  N   THR A 605     137.932 192.717 131.189  1.00  0.00           N
ATOM   4713  CA  THR A 605     138.480 192.032 130.022  1.00  0.00           C
ATOM   4714  CB  THR A 605     139.627 191.026 130.394  1.00  0.00           C
ATOM   4715  CG2 THR A 605     140.736 191.757 131.195  1.00  0.00           C
ATOM   4716  OG1 THR A 605     139.154 189.997 131.253  1.00  0.00           O
ATOM   4717  C   THR A 605     137.408 191.154 129.292  1.00  0.00           C
ATOM   4718  O   THR A 605     136.328 190.957 129.882  1.00  0.00           O
ATOM   4719  N   HIS A 606     137.644 190.813 127.990  1.00  0.00           N
ATOM   4720  CA  HIS A 606     136.652 189.982 127.179  1.00  0.00           C
ATOM   4721  CB  HIS A 606     137.356 189.628 125.880  1.00  0.00           C
ATOM   4722  CG  HIS A 606     136.548 188.831 124.830  1.00  0.00           C
ATOM   4723  ND1 HIS A 606     135.290 189.216 124.340  1.00  0.00           N
ATOM   4724  CE1 HIS A 606     134.904 188.197 123.586  1.00  0.00           C
ATOM   4725  NE2 HIS A 606     135.833 187.252 123.539  1.00  0.00           N
ATOM   4726  CD2 HIS A 606     136.934 187.673 124.298  1.00  0.00           C
ATOM   4727  C   HIS A 606     136.153 188.731 127.926  1.00  0.00           C
ATOM   4728  O   HIS A 606     136.850 188.269 128.880  1.00  0.00           O
ATOM   4729  N   SER A 607     135.020 188.172 127.548  1.00  0.00           N
ATOM   4730  CA  SER A 607     134.218 187.216 128.163  1.00  0.00           C
ATOM   4731  CB  SER A 607     132.969 186.776 127.452  1.00  0.00           C
ATOM   4732  OG  SER A 607     133.229 186.510 126.101  1.00  0.00           O
ATOM   4733  C   SER A 607     134.991 185.927 128.449  1.00  0.00           C
ATOM   4734  O   SER A 607     134.854 185.319 129.534  1.00  0.00           O
ATOM   4735  N   THR A 608     135.946 185.535 127.592  1.00  0.00           N
ATOM   4736  CA  THR A 608     136.955 184.432 127.692  1.00  0.00           C
ATOM   4737  CB  THR A 608     137.205 183.701 126.418  1.00  0.00           C
ATOM   4738  CG2 THR A 608     135.970 182.990 125.837  1.00  0.00           C
ATOM   4739  OG1 THR A 608     137.736 184.625 125.543  1.00  0.00           O
ATOM   4740  C   THR A 608     138.393 184.773 128.235  1.00  0.00           C
ATOM   4741  O   THR A 608     139.010 183.834 128.815  1.00  0.00           O
ATOM   4742  N   HIS A 609     138.808 186.055 128.213  1.00  0.00           N
ATOM   4743  CA  HIS A 609     140.179 186.419 128.642  1.00  0.00           C
ATOM   4744  CB  HIS A 609     140.606 187.739 128.050  1.00  0.00           C
ATOM   4745  CG  HIS A 609     140.856 187.731 126.483  1.00  0.00           C
ATOM   4746  ND1 HIS A 609     140.702 188.774 125.623  1.00  0.00           N
ATOM   4747  CE1 HIS A 609     141.167 188.347 124.404  1.00  0.00           C
ATOM   4748  NE2 HIS A 609     141.494 187.060 124.524  1.00  0.00           N
ATOM   4749  CD2 HIS A 609     141.218 186.623 125.757  1.00  0.00           C
ATOM   4750  C   HIS A 609     140.271 186.457 130.242  1.00  0.00           C
ATOM   4751  O   HIS A 609     139.230 186.839 130.845  1.00  0.00           O
ATOM   4752  N   PRO A 610     141.354 186.079 130.931  1.00  0.00           N
ATOM   4753  CD  PRO A 610     142.495 185.410 130.307  1.00  0.00           C
ATOM   4754  CG  PRO A 610     143.350 184.978 131.416  1.00  0.00           C
ATOM   4755  CB  PRO A 610     143.058 185.894 132.601  1.00  0.00           C
ATOM   4756  CA  PRO A 610     141.626 186.347 132.373  1.00  0.00           C
ATOM   4757  C   PRO A 610     141.209 187.709 132.875  1.00  0.00           C
ATOM   4758  O   PRO A 610     141.286 188.648 132.029  1.00  0.00           O
ATOM   4759  N   ASP A 611     140.727 187.912 134.039  1.00  0.00           N
ATOM   4760  CA  ASP A 611     140.465 189.317 134.473  1.00  0.00           C
ATOM   4761  CB  ASP A 611     139.442 189.383 135.626  1.00  0.00           C
ATOM   4762  CG  ASP A 611     138.210 188.505 135.329  1.00  0.00           C
ATOM   4763  OD1 ASP A 611     137.870 187.665 136.177  1.00  0.00           O
ATOM   4764  OD2 ASP A 611     137.569 188.645 134.284  1.00  0.00           O
ATOM   4765  C   ASP A 611     141.797 190.067 134.839  1.00  0.00           C
ATOM   4766  O   ASP A 611     141.830 191.267 135.072  1.00  0.00           O
ATOM   4767  N   ASP A 612     142.893 189.266 134.932  1.00  0.00           N
ATOM   4768  CA  ASP A 612     144.258 189.660 135.155  1.00  0.00           C
ATOM   4769  CB  ASP A 612     144.952 188.403 135.605  1.00  0.00           C
ATOM   4770  CG  ASP A 612     144.332 187.883 136.927  1.00  0.00           C
ATOM   4771  OD1 ASP A 612     143.859 186.696 137.048  1.00  0.00           O
ATOM   4772  OD2 ASP A 612     144.419 188.674 137.933  1.00  0.00           O
ATOM   4773  C   ASP A 612     144.866 190.400 133.943  1.00  0.00           C
ATOM   4774  O   ASP A 612     145.879 191.041 134.044  1.00  0.00           O
ATOM   4775  N   GLU A 613     144.312 190.183 132.708  1.00  0.00           N
ATOM   4776  CA  GLU A 613     144.736 190.900 131.498  1.00  0.00           C
ATOM   4777  CB  GLU A 613     144.379 190.090 130.189  1.00  0.00           C
ATOM   4778  CG  GLU A 613     144.807 188.610 130.090  1.00  0.00           C
ATOM   4779  CD  GLU A 613     146.380 188.534 130.109  1.00  0.00           C
ATOM   4780  OE1 GLU A 613     146.879 187.535 130.633  1.00  0.00           O
ATOM   4781  OE2 GLU A 613     147.078 189.514 129.607  1.00  0.00           O
ATOM   4782  C   GLU A 613     144.277 192.345 131.369  1.00  0.00           C
ATOM   4783  O   GLU A 613     144.258 192.783 130.212  1.00  0.00           O
ATOM   4784  N   ASP A 614     143.931 193.077 132.419  1.00  0.00           N
ATOM   4785  CA  ASP A 614     143.343 194.430 132.407  1.00  0.00           C
ATOM   4786  CB  ASP A 614     143.111 194.824 133.831  1.00  0.00           C
ATOM   4787  CG  ASP A 614     144.328 195.060 134.788  1.00  0.00           C
ATOM   4788  OD1 ASP A 614     145.529 194.889 134.441  1.00  0.00           O
ATOM   4789  OD2 ASP A 614     144.069 195.455 135.941  1.00  0.00           O
ATOM   4790  C   ASP A 614     144.135 195.475 131.614  1.00  0.00           C
ATOM   4791  O   ASP A 614     143.613 196.410 130.940  1.00  0.00           O
ATOM   4792  N   SER A 615     145.459 195.380 131.491  1.00  0.00           N
ATOM   4793  CA  SER A 615     146.377 196.495 131.084  1.00  0.00           C
ATOM   4794  CB  SER A 615     147.499 196.458 132.202  1.00  0.00           C
ATOM   4795  OG  SER A 615     147.014 196.817 133.537  1.00  0.00           O
ATOM   4796  C   SER A 615     147.018 196.462 129.669  1.00  0.00           C
ATOM   4797  O   SER A 615     148.013 197.179 129.458  1.00  0.00           O
ATOM   4798  N   GLY A 616     146.517 195.609 128.783  1.00  0.00           N
ATOM   4799  CA  GLY A 616     146.700 195.792 127.325  1.00  0.00           C
ATOM   4800  C   GLY A 616     145.790 196.862 126.715  1.00  0.00           C
ATOM   4801  O   GLY A 616     144.936 197.426 127.421  1.00  0.00           O
ATOM   4802  N   PRO A 617     145.797 196.911 125.383  1.00  0.00           N
ATOM   4803  CD  PRO A 617     146.810 196.241 124.530  1.00  0.00           C
ATOM   4804  CG  PRO A 617     146.460 196.612 123.074  1.00  0.00           C
ATOM   4805  CB  PRO A 617     145.789 197.968 123.210  1.00  0.00           C
ATOM   4806  CA  PRO A 617     145.067 197.899 124.567  1.00  0.00           C
ATOM   4807  C   PRO A 617     143.606 197.515 124.325  1.00  0.00           C
ATOM   4808  O   PRO A 617     143.038 196.557 124.828  1.00  0.00           O
ATOM   4809  N   TYR A 618     142.957 198.376 123.599  1.00  0.00           N
ATOM   4810  CA  TYR A 618     141.487 198.173 123.291  1.00  0.00           C
ATOM   4811  CB  TYR A 618     141.192 196.936 122.378  1.00  0.00           C
ATOM   4812  CG  TYR A 618     142.344 196.532 121.383  1.00  0.00           C
ATOM   4813  CD1 TYR A 618     142.590 197.249 120.203  1.00  0.00           C
ATOM   4814  CE1 TYR A 618     143.440 196.724 119.229  1.00  0.00           C
ATOM   4815  CZ  TYR A 618     144.130 195.540 119.448  1.00  0.00           C
ATOM   4816  OH  TYR A 618     145.040 195.049 118.572  1.00  0.00           O
ATOM   4817  CE2 TYR A 618     144.003 194.888 120.651  1.00  0.00           C
ATOM   4818  CD2 TYR A 618     143.098 195.367 121.661  1.00  0.00           C
ATOM   4819  C   TYR A 618     140.555 198.241 124.511  1.00  0.00           C
ATOM   4820  O   TYR A 618     139.361 197.917 124.453  1.00  0.00           O
ATOM   4821  N   LYS A 619     141.049 198.754 125.680  1.00  0.00           N
ATOM   4822  CA  LYS A 619     140.368 198.798 126.967  1.00  0.00           C
ATOM   4823  CB  LYS A 619     141.423 199.209 128.106  1.00  0.00           C
ATOM   4824  CG  LYS A 619     141.025 198.619 129.507  1.00  0.00           C
ATOM   4825  CD  LYS A 619     141.938 199.031 130.627  1.00  0.00           C
ATOM   4826  CE  LYS A 619     141.350 198.164 131.766  1.00  0.00           C
ATOM   4827  NZ  LYS A 619     141.922 198.479 133.125  1.00  0.00           N
ATOM   4828  C   LYS A 619     139.098 199.603 127.125  1.00  0.00           C
ATOM   4829  O   LYS A 619     138.343 199.282 128.065  1.00  0.00           O
ATOM   4830  N   HIS A 620     138.805 200.634 126.341  1.00  0.00           N
ATOM   4831  CA  HIS A 620     137.616 201.454 126.571  1.00  0.00           C
ATOM   4832  CB  HIS A 620     137.841 202.526 127.602  1.00  0.00           C
ATOM   4833  CG  HIS A 620     139.117 203.272 127.377  1.00  0.00           C
ATOM   4834  ND1 HIS A 620     140.424 202.854 127.714  1.00  0.00           N
ATOM   4835  CE1 HIS A 620     141.296 203.838 127.464  1.00  0.00           C
ATOM   4836  NE2 HIS A 620     140.535 204.859 126.995  1.00  0.00           N
ATOM   4837  CD2 HIS A 620     139.218 204.546 126.923  1.00  0.00           C
ATOM   4838  C   HIS A 620     137.083 202.012 125.251  1.00  0.00           C
ATOM   4839  O   HIS A 620     136.001 202.526 125.348  1.00  0.00           O
ATOM   4840  N   ILE A 621     137.662 201.783 124.009  1.00  0.00           N
ATOM   4841  CA  ILE A 621     136.983 202.170 122.754  1.00  0.00           C
ATOM   4842  CB  ILE A 621     137.394 203.611 122.428  1.00  0.00           C
ATOM   4843  CG2 ILE A 621     138.890 203.797 122.062  1.00  0.00           C
ATOM   4844  CG1 ILE A 621     136.491 204.343 121.392  1.00  0.00           C
ATOM   4845  CD1 ILE A 621     136.125 205.806 121.674  1.00  0.00           C
ATOM   4846  C   ILE A 621     137.099 201.124 121.630  1.00  0.00           C
ATOM   4847  O   ILE A 621     136.882 201.458 120.459  1.00  0.00           O
ATOM   4848  N   SER A 622     137.479 199.870 121.978  1.00  0.00           N
ATOM   4849  CA  SER A 622     137.574 198.680 121.087  1.00  0.00           C
ATOM   4850  CB  SER A 622     137.126 197.447 121.846  1.00  0.00           C
ATOM   4851  OG  SER A 622     137.502 196.273 121.205  1.00  0.00           O
ATOM   4852  C   SER A 622     136.606 198.689 119.895  1.00  0.00           C
ATOM   4853  O   SER A 622     135.370 198.862 119.993  1.00  0.00           O
ATOM   4854  N   PRO A 623     137.189 198.522 118.672  1.00  0.00           N
ATOM   4855  CD  PRO A 623     138.578 198.852 118.390  1.00  0.00           C
ATOM   4856  CG  PRO A 623     138.731 199.136 116.868  1.00  0.00           C
ATOM   4857  CB  PRO A 623     137.613 198.334 116.276  1.00  0.00           C
ATOM   4858  CA  PRO A 623     136.466 198.339 117.373  1.00  0.00           C
ATOM   4859  C   PRO A 623     135.675 197.064 117.282  1.00  0.00           C
ATOM   4860  O   PRO A 623     134.526 197.162 116.808  1.00  0.00           O
ATOM   4861  N   GLY A 624     136.120 196.036 117.960  1.00  0.00           N
ATOM   4862  CA  GLY A 624     135.318 194.913 118.267  1.00  0.00           C
ATOM   4863  C   GLY A 624     134.550 194.929 119.631  1.00  0.00           C
ATOM   4864  O   GLY A 624     134.960 195.539 120.617  1.00  0.00           O
ATOM   4865  N   ASP A 625     133.339 194.253 119.659  1.00  0.00           N
ATOM   4866  CA  ASP A 625     132.520 194.297 120.855  1.00  0.00           C
ATOM   4867  CB  ASP A 625     131.075 194.370 120.373  1.00  0.00           C
ATOM   4868  CG  ASP A 625     130.197 195.151 121.259  1.00  0.00           C
ATOM   4869  OD1 ASP A 625     128.957 195.067 121.127  1.00  0.00           O
ATOM   4870  OD2 ASP A 625     130.575 195.829 122.208  1.00  0.00           O
ATOM   4871  C   ASP A 625     132.845 193.211 121.845  1.00  0.00           C
ATOM   4872  O   ASP A 625     131.996 192.445 122.197  1.00  0.00           O
ATOM   4873  N   THR A 626     134.179 193.035 122.111  1.00  0.00           N
ATOM   4874  CA  THR A 626     134.843 192.119 122.988  1.00  0.00           C
ATOM   4875  CB  THR A 626     136.294 191.839 122.607  1.00  0.00           C
ATOM   4876  CG2 THR A 626     136.360 191.293 121.167  1.00  0.00           C
ATOM   4877  OG1 THR A 626     137.036 193.120 122.510  1.00  0.00           O
ATOM   4878  C   THR A 626     134.830 192.530 124.514  1.00  0.00           C
ATOM   4879  O   THR A 626     134.059 191.970 125.264  1.00  0.00           O
ATOM   4880  N   LYS A 627     135.597 193.508 124.979  1.00  0.00           N
ATOM   4881  CA  LYS A 627     135.789 193.838 126.413  1.00  0.00           C
ATOM   4882  CB  LYS A 627     137.122 194.536 126.663  1.00  0.00           C
ATOM   4883  CG  LYS A 627     138.380 193.933 125.983  1.00  0.00           C
ATOM   4884  CD  LYS A 627     139.596 194.795 126.376  1.00  0.00           C
ATOM   4885  CE  LYS A 627     140.892 194.079 125.875  1.00  0.00           C
ATOM   4886  NZ  LYS A 627     142.076 194.682 126.458  1.00  0.00           N
ATOM   4887  C   LYS A 627     134.691 194.749 127.031  1.00  0.00           C
ATOM   4888  O   LYS A 627     134.058 195.474 126.331  1.00  0.00           O
ATOM   4889  N   VAL A 628     134.463 194.647 128.366  1.00  0.00           N
ATOM   4890  CA  VAL A 628     133.319 195.298 129.141  1.00  0.00           C
ATOM   4891  CB  VAL A 628     133.096 194.382 130.396  1.00  0.00           C
ATOM   4892  CG1 VAL A 628     132.161 195.063 131.484  1.00  0.00           C
ATOM   4893  CG2 VAL A 628     132.482 193.046 129.822  1.00  0.00           C
ATOM   4894  C   VAL A 628     133.760 196.739 129.494  1.00  0.00           C
ATOM   4895  O   VAL A 628     134.854 197.011 129.972  1.00  0.00           O
ATOM   4896  N   VAL A 629     132.724 197.606 129.290  1.00  0.00           N
ATOM   4897  CA  VAL A 629     132.676 198.966 129.870  1.00  0.00           C
ATOM   4898  CB  VAL A 629     133.271 200.083 128.999  1.00  0.00           C
ATOM   4899  CG1 VAL A 629     133.054 201.471 129.637  1.00  0.00           C
ATOM   4900  CG2 VAL A 629     134.788 199.789 128.811  1.00  0.00           C
ATOM   4901  C   VAL A 629     131.172 199.184 130.237  1.00  0.00           C
ATOM   4902  O   VAL A 629     130.371 199.110 129.326  1.00  0.00           O
ATOM   4903  N   VAL A 630     130.878 199.563 131.495  1.00  0.00           N
ATOM   4904  CA  VAL A 630     129.570 200.002 132.058  1.00  0.00           C
ATOM   4905  CB  VAL A 630     128.993 198.967 133.019  1.00  0.00           C
ATOM   4906  CG1 VAL A 630     127.653 199.570 133.393  1.00  0.00           C
ATOM   4907  CG2 VAL A 630     128.842 197.586 132.356  1.00  0.00           C
ATOM   4908  C   VAL A 630     129.733 201.458 132.630  1.00  0.00           C
ATOM   4909  O   VAL A 630     130.666 201.621 133.473  1.00  0.00           O
ATOM   4910  N   GLU A 631     128.835 202.326 132.208  1.00  0.00           N
ATOM   4911  CA  GLU A 631     128.811 203.734 132.721  1.00  0.00           C
ATOM   4912  CB  GLU A 631     129.399 204.721 131.713  1.00  0.00           C
ATOM   4913  CG  GLU A 631     130.927 204.835 131.874  1.00  0.00           C
ATOM   4914  CD  GLU A 631     131.482 205.654 133.115  1.00  0.00           C
ATOM   4915  OE1 GLU A 631     132.560 205.307 133.640  1.00  0.00           O
ATOM   4916  OE2 GLU A 631     130.795 206.634 133.531  1.00  0.00           O
ATOM   4917  C   GLU A 631     127.427 204.149 133.183  1.00  0.00           C
ATOM   4918  O   GLU A 631     126.569 204.495 132.341  1.00  0.00           O
ATOM   4919  N   ASN A 632     127.135 204.236 134.505  1.00  0.00           N
ATOM   4920  CA  ASN A 632     125.902 204.725 135.165  1.00  0.00           C
ATOM   4921  CB  ASN A 632     125.893 206.299 135.003  1.00  0.00           C
ATOM   4922  CG  ASN A 632     125.035 207.080 136.038  1.00  0.00           C
ATOM   4923  OD1 ASN A 632     124.891 206.632 137.178  1.00  0.00           O
ATOM   4924  ND2 ASN A 632     124.793 208.361 135.750  1.00  0.00           N
ATOM   4925  C   ASN A 632     124.675 203.957 134.604  1.00  0.00           C
ATOM   4926  O   ASN A 632     123.648 204.455 134.124  1.00  0.00           O
ATOM   4927  N   GLY A 633     124.802 202.626 134.754  1.00  0.00           N
ATOM   4928  CA  GLY A 633     123.832 201.616 134.233  1.00  0.00           C
ATOM   4929  C   GLY A 633     123.902 201.263 132.710  1.00  0.00           C
ATOM   4930  O   GLY A 633     123.253 200.337 132.235  1.00  0.00           O
ATOM   4931  N   GLU A 634     124.688 201.991 131.964  1.00  0.00           N
ATOM   4932  CA  GLU A 634     124.756 201.916 130.483  1.00  0.00           C
ATOM   4933  CB  GLU A 634     124.889 203.301 129.889  1.00  0.00           C
ATOM   4934  CG  GLU A 634     124.616 203.498 128.412  1.00  0.00           C
ATOM   4935  CD  GLU A 634     123.136 203.475 127.990  1.00  0.00           C
ATOM   4936  OE1 GLU A 634     122.817 203.991 126.868  1.00  0.00           O
ATOM   4937  OE2 GLU A 634     122.260 203.197 128.826  1.00  0.00           O
ATOM   4938  C   GLU A 634     125.821 200.949 130.016  1.00  0.00           C
ATOM   4939  O   GLU A 634     127.051 201.083 130.239  1.00  0.00           O
ATOM   4940  N   LEU A 635     125.356 200.049 129.181  1.00  0.00           N
ATOM   4941  CA  LEU A 635     126.294 199.137 128.452  1.00  0.00           C
ATOM   4942  CB  LEU A 635     125.515 197.784 128.183  1.00  0.00           C
ATOM   4943  CG  LEU A 635     126.448 196.667 127.721  1.00  0.00           C
ATOM   4944  CD1 LEU A 635     127.592 196.253 128.651  1.00  0.00           C
ATOM   4945  CD2 LEU A 635     125.465 195.525 127.434  1.00  0.00           C
ATOM   4946  C   LEU A 635     126.932 199.719 127.200  1.00  0.00           C
ATOM   4947  O   LEU A 635     126.389 199.685 126.104  1.00  0.00           O
ATOM   4948  N   ILE A 636     128.072 200.391 127.424  1.00  0.00           N
ATOM   4949  CA  ILE A 636     128.901 200.997 126.477  1.00  0.00           C
ATOM   4950  CB  ILE A 636     129.842 201.968 127.162  1.00  0.00           C
ATOM   4951  CG2 ILE A 636     130.765 202.697 126.224  1.00  0.00           C
ATOM   4952  CG1 ILE A 636     129.244 203.005 128.154  1.00  0.00           C
ATOM   4953  CD1 ILE A 636     128.273 203.990 127.570  1.00  0.00           C
ATOM   4954  C   ILE A 636     129.601 200.018 125.563  1.00  0.00           C
ATOM   4955  O   ILE A 636     129.426 199.947 124.361  1.00  0.00           O
ATOM   4956  N   MET A 637     130.425 199.123 126.169  1.00  0.00           N
ATOM   4957  CA  MET A 637     131.193 198.068 125.447  1.00  0.00           C
ATOM   4958  CB  MET A 637     132.660 198.573 125.405  1.00  0.00           C
ATOM   4959  CG  MET A 637     133.417 198.063 124.161  1.00  0.00           C
ATOM   4960  SD  MET A 637     134.955 198.996 123.907  1.00  0.00           S
ATOM   4961  CE  MET A 637     136.042 198.248 125.153  1.00  0.00           C
ATOM   4962  C   MET A 637     131.029 196.626 126.002  1.00  0.00           C
ATOM   4963  O   MET A 637     130.711 196.434 127.171  1.00  0.00           O
ATOM   4964  N   GLY A 638     131.243 195.627 125.150  1.00  0.00           N
ATOM   4965  CA  GLY A 638     131.352 194.197 125.443  1.00  0.00           C
ATOM   4966  C   GLY A 638     130.025 193.471 125.541  1.00  0.00           C
ATOM   4967  O   GLY A 638     129.011 194.023 126.032  1.00  0.00           O
ATOM   4968  N   ILE A 639     130.025 192.205 124.993  1.00  0.00           N
ATOM   4969  CA  ILE A 639     128.979 191.218 125.225  1.00  0.00           C
ATOM   4970  CB  ILE A 639     128.771 190.243 124.051  1.00  0.00           C
ATOM   4971  CG2 ILE A 639     128.780 190.960 122.736  1.00  0.00           C
ATOM   4972  CG1 ILE A 639     129.711 189.024 124.007  1.00  0.00           C
ATOM   4973  CD1 ILE A 639     131.220 189.327 123.880  1.00  0.00           C
ATOM   4974  C   ILE A 639     129.130 190.596 126.613  1.00  0.00           C
ATOM   4975  O   ILE A 639     130.284 190.429 127.096  1.00  0.00           O
ATOM   4976  N   LEU A 640     128.013 190.052 127.175  1.00  0.00           N
ATOM   4977  CA  LEU A 640     127.927 189.522 128.509  1.00  0.00           C
ATOM   4978  CB  LEU A 640     126.927 190.314 129.335  1.00  0.00           C
ATOM   4979  CG  LEU A 640     126.965 191.849 129.336  1.00  0.00           C
ATOM   4980  CD1 LEU A 640     125.776 192.450 130.025  1.00  0.00           C
ATOM   4981  CD2 LEU A 640     128.216 192.270 130.287  1.00  0.00           C
ATOM   4982  C   LEU A 640     127.668 187.957 128.465  1.00  0.00           C
ATOM   4983  O   LEU A 640     127.228 187.345 127.534  1.00  0.00           O
ATOM   4984  N   CYS A 641     128.094 187.354 129.539  1.00  0.00           N
ATOM   4985  CA  CYS A 641     128.498 185.920 129.585  1.00  0.00           C
ATOM   4986  CB  CYS A 641     129.844 185.881 129.068  1.00  0.00           C
ATOM   4987  SG  CYS A 641     131.087 186.772 130.083  1.00  0.00           S
ATOM   4988  C   CYS A 641     128.485 185.466 131.096  1.00  0.00           C
ATOM   4989  O   CYS A 641     128.042 186.132 131.984  1.00  0.00           O
ATOM   4990  N   LYS A 642     129.183 184.307 131.312  1.00  0.00           N
ATOM   4991  CA  LYS A 642     129.166 183.550 132.594  1.00  0.00           C
ATOM   4992  CB  LYS A 642     129.669 182.157 132.361  1.00  0.00           C
ATOM   4993  CG  LYS A 642     129.346 181.259 133.549  1.00  0.00           C
ATOM   4994  CD  LYS A 642     129.423 179.704 133.219  1.00  0.00           C
ATOM   4995  CE  LYS A 642     129.389 178.904 134.499  1.00  0.00           C
ATOM   4996  NZ  LYS A 642     129.070 177.495 134.168  1.00  0.00           N
ATOM   4997  C   LYS A 642     129.838 184.424 133.659  1.00  0.00           C
ATOM   4998  O   LYS A 642     129.228 184.743 134.685  1.00  0.00           O
ATOM   4999  N   LYS A 643     131.051 184.949 133.454  1.00  0.00           N
ATOM   5000  CA  LYS A 643     131.822 185.837 134.393  1.00  0.00           C
ATOM   5001  CB  LYS A 643     133.307 186.058 133.908  1.00  0.00           C
ATOM   5002  CG  LYS A 643     133.562 186.935 132.701  1.00  0.00           C
ATOM   5003  CD  LYS A 643     135.103 187.129 132.625  1.00  0.00           C
ATOM   5004  CE  LYS A 643     135.614 188.050 131.623  1.00  0.00           C
ATOM   5005  NZ  LYS A 643     137.081 188.147 131.594  1.00  0.00           N
ATOM   5006  C   LYS A 643     131.160 187.155 134.875  1.00  0.00           C
ATOM   5007  O   LYS A 643     131.429 187.661 135.981  1.00  0.00           O
ATOM   5008  N   SER A 644     130.257 187.651 134.032  1.00  0.00           N
ATOM   5009  CA  SER A 644     129.544 188.972 134.158  1.00  0.00           C
ATOM   5010  CB  SER A 644     129.864 189.822 132.835  1.00  0.00           C
ATOM   5011  OG  SER A 644     129.317 189.205 131.740  1.00  0.00           O
ATOM   5012  C   SER A 644     128.062 188.970 134.395  1.00  0.00           C
ATOM   5013  O   SER A 644     127.514 189.975 134.909  1.00  0.00           O
ATOM   5014  N   LEU A 645     127.396 187.806 134.133  1.00  0.00           N
ATOM   5015  CA  LEU A 645     125.916 187.688 134.445  1.00  0.00           C
ATOM   5016  CB  LEU A 645     124.944 188.255 133.339  1.00  0.00           C
ATOM   5017  CG  LEU A 645     124.734 189.778 133.310  1.00  0.00           C
ATOM   5018  CD1 LEU A 645     123.832 190.235 132.260  1.00  0.00           C
ATOM   5019  CD2 LEU A 645     124.082 190.379 134.635  1.00  0.00           C
ATOM   5020  C   LEU A 645     125.545 186.266 134.977  1.00  0.00           C
ATOM   5021  O   LEU A 645     124.356 186.038 135.432  1.00  0.00           O
ATOM   5022  N   GLY A 646     126.474 185.291 135.069  1.00  0.00           N
ATOM   5023  CA  GLY A 646     126.316 183.955 135.767  1.00  0.00           C
ATOM   5024  C   GLY A 646     126.522 183.895 137.286  1.00  0.00           C
ATOM   5025  O   GLY A 646     126.566 184.867 138.028  1.00  0.00           O
ATOM   5026  N   THR A 647     126.647 182.696 137.891  1.00  0.00           N
ATOM   5027  CA  THR A 647     126.847 182.510 139.335  1.00  0.00           C
ATOM   5028  CB  THR A 647     126.497 181.084 139.809  1.00  0.00           C
ATOM   5029  CG2 THR A 647     125.018 180.825 139.704  1.00  0.00           C
ATOM   5030  OG1 THR A 647     127.300 180.056 139.257  1.00  0.00           O
ATOM   5031  C   THR A 647     128.295 182.852 139.736  1.00  0.00           C
ATOM   5032  O   THR A 647     128.611 182.756 140.966  1.00  0.00           O
ATOM   5033  N   SER A 648     129.135 183.334 138.762  1.00  0.00           N
ATOM   5034  CA  SER A 648     130.569 183.750 138.842  1.00  0.00           C
ATOM   5035  CB  SER A 648     131.186 183.835 137.453  1.00  0.00           C
ATOM   5036  OG  SER A 648     131.375 182.613 136.790  1.00  0.00           O
ATOM   5037  C   SER A 648     130.912 184.993 139.639  1.00  0.00           C
ATOM   5038  O   SER A 648     130.046 185.805 139.867  1.00  0.00           O
ATOM   5039  N   ALA A 649     132.208 185.120 139.978  1.00  0.00           N
ATOM   5040  CA  ALA A 649     132.797 186.349 140.524  1.00  0.00           C
ATOM   5041  CB  ALA A 649     134.330 186.213 140.783  1.00  0.00           C
ATOM   5042  C   ALA A 649     132.615 187.605 139.661  1.00  0.00           C
ATOM   5043  O   ALA A 649     132.946 187.637 138.463  1.00  0.00           O
ATOM   5044  N   GLY A 650     132.201 188.660 140.331  1.00  0.00           N
ATOM   5045  CA  GLY A 650     132.081 189.996 139.680  1.00  0.00           C
ATOM   5046  C   GLY A 650     130.888 190.146 138.734  1.00  0.00           C
ATOM   5047  O   GLY A 650     130.834 191.095 137.956  1.00  0.00           O
ATOM   5048  N   SER A 651     129.986 189.208 138.878  1.00  0.00           N
ATOM   5049  CA  SER A 651     128.769 189.145 138.094  1.00  0.00           C
ATOM   5050  CB  SER A 651     128.037 187.817 138.187  1.00  0.00           C
ATOM   5051  OG  SER A 651     126.719 187.960 137.875  1.00  0.00           O
ATOM   5052  C   SER A 651     127.877 190.367 138.520  1.00  0.00           C
ATOM   5053  O   SER A 651     127.879 190.852 139.623  1.00  0.00           O
ATOM   5054  N   LEU A 652     127.187 191.030 137.575  1.00  0.00           N
ATOM   5055  CA  LEU A 652     126.426 192.283 137.754  1.00  0.00           C
ATOM   5056  CB  LEU A 652     126.140 192.806 136.314  1.00  0.00           C
ATOM   5057  CG  LEU A 652     126.991 194.043 135.969  1.00  0.00           C
ATOM   5058  CD1 LEU A 652     128.448 193.643 135.984  1.00  0.00           C
ATOM   5059  CD2 LEU A 652     126.673 194.551 134.545  1.00  0.00           C
ATOM   5060  C   LEU A 652     125.128 192.171 138.543  1.00  0.00           C
ATOM   5061  O   LEU A 652     124.658 193.176 139.087  1.00  0.00           O
ATOM   5062  N   VAL A 653     124.624 190.975 138.766  1.00  0.00           N
ATOM   5063  CA  VAL A 653     123.516 190.794 139.777  1.00  0.00           C
[truncated: 6,239,813 more chars]
