# Supplementary material for: Molecular model of TFIIH recruitment to the transcription-coupled repair machinery
Source: Nat Commun. 2025 Mar 8;16:2341. doi: 10.1038/s41467-025-57593-0 (PMC11890784; doi:10.1038/s41467-025-57593-0)
Supplement: Supplementary file 4 — Supplementary Data 1 [file 41467_2025_57593_MOESM4_ESM.zip › Initial_and_final_structures/TCRΓÇôCRL4CSA-twisted-initial.txt]

ATOM      1  N   SER A  11     106.300 164.472 182.815  1.00  0.00           N
ATOM      2  CA  SER A  11     105.486 165.552 182.275  1.00  0.00           C
ATOM      3  CB  SER A  11     104.048 165.079 182.061  1.00  0.00           C
ATOM      4  OG  SER A  11     103.281 166.061 181.387  1.00  0.00           O
ATOM      5  C   SER A  11     105.506 166.757 183.207  1.00  0.00           C
ATOM      6  O   SER A  11     105.589 167.899 182.757  1.00  0.00           O
ATOM      7  N   ALA A  12     105.431 166.493 184.511  1.00  0.00           N
ATOM      8  CA  ALA A  12     105.501 167.557 185.501  1.00  0.00           C
ATOM      9  CB  ALA A  12     104.831 167.111 186.801  1.00  0.00           C
ATOM     10  C   ALA A  12     106.928 167.995 185.795  1.00  0.00           C
ATOM     11  O   ALA A  12     107.125 169.078 186.357  1.00  0.00           O
ATOM     12  N   CYS A  13     107.921 167.187 185.435  1.00  0.00           N
ATOM     13  CA  CYS A  13     109.297 167.514 185.761  1.00  0.00           C
ATOM     14  CB  CYS A  13     110.190 166.294 185.572  1.00  0.00           C
ATOM     15  SG  CYS A  13     109.937 165.020 186.820  1.00  0.00           S
ATOM     16  C   CYS A  13     109.793 168.668 184.888  1.00  0.00           C
ATOM     17  O   CYS A  13     109.334 168.836 183.756  1.00  0.00           O
ATOM     18  N   PRO A  14     110.727 169.483 185.387  1.00  0.00           N
ATOM     19  CD  PRO A  14     111.435 169.414 186.676  1.00  0.00           C
ATOM     20  CG  PRO A  14     111.897 170.809 186.877  1.00  0.00           C
ATOM     21  CB  PRO A  14     112.138 171.373 185.529  1.00  0.00           C
ATOM     22  CA  PRO A  14     111.204 170.613 184.579  1.00  0.00           C
ATOM     23  C   PRO A  14     111.944 170.145 183.337  1.00  0.00           C
ATOM     24  O   PRO A  14     112.635 169.124 183.347  1.00  0.00           O
ATOM     25  N   LEU A  15     111.796 170.913 182.262  1.00  0.00           N
ATOM     26  CA  LEU A  15     112.501 170.637 181.019  1.00  0.00           C
ATOM     27  CB  LEU A  15     111.779 171.279 179.840  1.00  0.00           C
ATOM     28  CG  LEU A  15     112.280 170.816 178.471  1.00  0.00           C
ATOM     29  CD1 LEU A  15     111.876 169.398 178.189  1.00  0.00           C
ATOM     30  CD2 LEU A  15     111.765 171.740 177.381  1.00  0.00           C
ATOM     31  C   LEU A  15     113.930 171.151 181.110  1.00  0.00           C
ATOM     32  O   LEU A  15     114.155 172.332 181.396  1.00  0.00           O
ATOM     33  N   ARG A  16     114.891 170.263 180.864  1.00  0.00           N
ATOM     34  CA  ARG A  16     116.305 170.574 180.983  1.00  0.00           C
ATOM     35  CB  ARG A  16     116.897 169.930 182.237  1.00  0.00           C
ATOM     36  CG  ARG A  16     116.249 170.395 183.528  1.00  0.00           C
ATOM     37  CD  ARG A  16     116.554 171.845 183.841  1.00  0.00           C
ATOM     38  NE  ARG A  16     115.903 172.271 185.078  1.00  0.00           N
ATOM     39  CZ  ARG A  16     116.434 172.184 186.295  1.00  0.00           C
ATOM     40  NH1 ARG A  16     115.739 172.612 187.340  1.00  0.00           N
ATOM     41  NH2 ARG A  16     117.638 171.657 186.486  1.00  0.00           N
ATOM     42  C   ARG A  16     117.050 170.087 179.750  1.00  0.00           C
ATOM     43  O   ARG A  16     116.537 169.296 178.955  1.00  0.00           O
ATOM     44  N   THR A  17     118.277 170.579 179.600  1.00  0.00           N
ATOM     45  CA  THR A  17     119.219 170.097 178.602  1.00  0.00           C
ATOM     46  CB  THR A  17     119.654 171.207 177.641  1.00  0.00           C
ATOM     47  CG2 THR A  17     118.462 171.761 176.883  1.00  0.00           C
ATOM     48  OG1 THR A  17     120.288 172.259 178.377  1.00  0.00           O
ATOM     49  C   THR A  17     120.438 169.529 179.310  1.00  0.00           C
ATOM     50  O   THR A  17     120.761 169.923 180.433  1.00  0.00           O
ATOM     51  N   ILE A  18     121.111 168.597 178.644  1.00  0.00           N
ATOM     52  CA  ILE A  18     122.271 167.924 179.218  1.00  0.00           C
ATOM     53  CB  ILE A  18     122.525 166.575 178.536  1.00  0.00           C
ATOM     54  CG2 ILE A  18     123.690 165.845 179.193  1.00  0.00           C
ATOM     55  CG1 ILE A  18     121.265 165.701 178.582  1.00  0.00           C
ATOM     56  CD1 ILE A  18     120.505 165.734 179.896  1.00  0.00           C
ATOM     57  C   ILE A  18     123.474 168.850 179.080  1.00  0.00           C
ATOM     58  O   ILE A  18     123.892 169.181 177.969  1.00  0.00           O
ATOM     59  N   LYS A  19     124.033 169.270 180.215  1.00  0.00           N
ATOM     60  CA  LYS A  19     125.239 170.086 180.224  1.00  0.00           C
ATOM     61  CB  LYS A  19     125.291 170.933 181.497  1.00  0.00           C
ATOM     62  CG  LYS A  19     124.322 172.114 181.515  1.00  0.00           C
ATOM     63  CD  LYS A  19     124.745 173.262 180.592  1.00  0.00           C
ATOM     64  CE  LYS A  19     126.049 173.925 181.030  1.00  0.00           C
ATOM     65  NZ  LYS A  19     126.368 175.133 180.221  1.00  0.00           N
ATOM     66  C   LYS A  19     126.506 169.256 180.127  1.00  0.00           C
ATOM     67  O   LYS A  19     127.519 169.745 179.617  1.00  0.00           O
ATOM     68  N   ARG A  20     126.477 168.017 180.604  1.00  0.00           N
ATOM     69  CA  ARG A  20     127.630 167.138 180.507  1.00  0.00           C
ATOM     70  CB  ARG A  20     128.684 167.470 181.567  1.00  0.00           C
ATOM     71  CG  ARG A  20     128.243 167.191 182.988  1.00  0.00           C
ATOM     72  CD  ARG A  20     129.118 167.910 183.999  1.00  0.00           C
ATOM     73  NE  ARG A  20     128.880 167.441 185.363  1.00  0.00           N
ATOM     74  CZ  ARG A  20     129.419 166.349 185.901  1.00  0.00           C
ATOM     75  NH1 ARG A  20     130.249 165.583 185.206  1.00  0.00           N
ATOM     76  NH2 ARG A  20     129.129 166.023 187.152  1.00  0.00           N
ATOM     77  C   ARG A  20     127.153 165.705 180.658  1.00  0.00           C
ATOM     78  O   ARG A  20     126.085 165.444 181.212  1.00  0.00           O
ATOM     79  N   VAL A  21     127.966 164.782 180.159  1.00  0.00           N
ATOM     80  CA  VAL A  21     127.707 163.354 180.267  1.00  0.00           C
ATOM     81  CB  VAL A  21     127.555 162.678 178.898  1.00  0.00           C
ATOM     82  CG1 VAL A  21     127.392 161.176 179.065  1.00  0.00           C
ATOM     83  CG2 VAL A  21     126.366 163.252 178.158  1.00  0.00           C
ATOM     84  C   VAL A  21     128.867 162.764 181.046  1.00  0.00           C
ATOM     85  O   VAL A  21     129.987 162.668 180.533  1.00  0.00           O
ATOM     86  N   GLN A  22     128.603 162.381 182.288  1.00  0.00           N
ATOM     87  CA  GLN A  22     129.614 161.793 183.149  1.00  0.00           C
ATOM     88  CB  GLN A  22     129.337 162.151 184.607  1.00  0.00           C
ATOM     89  CG  GLN A  22     130.256 161.502 185.617  1.00  0.00           C
ATOM     90  CD  GLN A  22     131.690 161.946 185.470  1.00  0.00           C
ATOM     91  OE1 GLN A  22     132.023 163.097 185.745  1.00  0.00           O
ATOM     92  NE2 GLN A  22     132.551 161.037 185.037  1.00  0.00           N
ATOM     93  C   GLN A  22     129.607 160.287 182.939  1.00  0.00           C
ATOM     94  O   GLN A  22     128.617 159.617 183.244  1.00  0.00           O
ATOM     95  N   PHE A  23     130.707 159.761 182.417  1.00  0.00           N
ATOM     96  CA  PHE A  23     130.837 158.333 182.213  1.00  0.00           C
ATOM     97  CB  PHE A  23     131.742 158.049 181.017  1.00  0.00           C
ATOM     98  CG  PHE A  23     131.067 158.253 179.700  1.00  0.00           C
ATOM     99  CD1 PHE A  23     130.375 157.219 179.102  1.00  0.00           C
ATOM    100  CE1 PHE A  23     129.745 157.400 177.896  1.00  0.00           C
ATOM    101  CZ  PHE A  23     129.796 158.624 177.272  1.00  0.00           C
ATOM    102  CE2 PHE A  23     130.475 159.666 177.857  1.00  0.00           C
ATOM    103  CD2 PHE A  23     131.106 159.481 179.066  1.00  0.00           C
ATOM    104  C   PHE A  23     131.359 157.674 183.484  1.00  0.00           C
ATOM    105  O   PHE A  23     131.690 158.329 184.474  1.00  0.00           O
ATOM    106  N   GLY A  24     131.418 156.357 183.455  1.00  0.00           N
ATOM    107  CA  GLY A  24     131.811 155.589 184.614  1.00  0.00           C
ATOM    108  C   GLY A  24     131.342 154.163 184.454  1.00  0.00           C
ATOM    109  O   GLY A  24     130.710 153.799 183.464  1.00  0.00           O
ATOM    110  N   VAL A  25     131.666 153.366 185.449  1.00  0.00           N
ATOM    111  CA  VAL A  25     131.235 151.980 185.499  1.00  0.00           C
ATOM    112  CB  VAL A  25     132.363 151.041 185.975  1.00  0.00           C
ATOM    113  CG1 VAL A  25     131.973 149.589 185.755  1.00  0.00           C
ATOM    114  CG2 VAL A  25     133.660 151.354 185.247  1.00  0.00           C
ATOM    115  C   VAL A  25     130.029 151.910 186.418  1.00  0.00           C
ATOM    116  O   VAL A  25     129.904 152.682 187.373  1.00  0.00           O
ATOM    117  N   LEU A  26     129.124 150.987 186.120  1.00  0.00           N
ATOM    118  CA  LEU A  26     127.943 150.776 186.942  1.00  0.00           C
ATOM    119  CB  LEU A  26     126.793 150.227 186.104  1.00  0.00           C
ATOM    120  CG  LEU A  26     125.887 151.255 185.422  1.00  0.00           C
ATOM    121  CD1 LEU A  26     124.975 150.586 184.412  1.00  0.00           C
ATOM    122  CD2 LEU A  26     125.060 152.025 186.439  1.00  0.00           C
ATOM    123  C   LEU A  26     128.305 149.814 188.063  1.00  0.00           C
ATOM    124  O   LEU A  26     128.673 148.664 187.804  1.00  0.00           O
ATOM    125  N   SER A  27     128.201 150.281 189.301  1.00  0.00           N
ATOM    126  CA  SER A  27     128.585 149.452 190.425  1.00  0.00           C
ATOM    127  CB  SER A  27     128.697 150.289 191.694  1.00  0.00           C
ATOM    128  OG  SER A  27     127.427 150.731 192.129  1.00  0.00           O
ATOM    129  C   SER A  27     127.553 148.345 190.624  1.00  0.00           C
ATOM    130  O   SER A  27     126.366 148.549 190.363  1.00  0.00           O
ATOM    131  N   PRO A  28     127.973 147.162 191.090  1.00  0.00           N
ATOM    132  CD  PRO A  28     129.341 146.706 191.389  1.00  0.00           C
ATOM    133  CG  PRO A  28     129.202 145.228 191.437  1.00  0.00           C
ATOM    134  CB  PRO A  28     127.833 144.962 191.920  1.00  0.00           C
ATOM    135  CA  PRO A  28     126.983 146.102 191.345  1.00  0.00           C
ATOM    136  C   PRO A  28     125.896 146.528 192.309  1.00  0.00           C
ATOM    137  O   PRO A  28     124.730 146.154 192.129  1.00  0.00           O
ATOM    138  N   ASP A  29     126.247 147.326 193.315  1.00  0.00           N
ATOM    139  CA  ASP A  29     125.242 147.839 194.236  1.00  0.00           C
ATOM    140  CB  ASP A  29     125.920 148.625 195.357  1.00  0.00           C
ATOM    141  CG  ASP A  29     124.948 149.068 196.431  1.00  0.00           C
ATOM    142  OD1 ASP A  29     124.518 148.209 197.229  1.00  0.00           O
ATOM    143  OD2 ASP A  29     124.613 150.270 196.480  1.00  0.00           O
ATOM    144  C   ASP A  29     124.236 148.709 193.497  1.00  0.00           C
ATOM    145  O   ASP A  29     123.021 148.544 193.651  1.00  0.00           O
ATOM    146  N   GLU A  30     124.727 149.635 192.673  1.00  0.00           N
ATOM    147  CA  GLU A  30     123.824 150.490 191.913  1.00  0.00           C
ATOM    148  CB  GLU A  30     124.610 151.589 191.200  1.00  0.00           C
ATOM    149  CG  GLU A  30     123.758 152.500 190.334  1.00  0.00           C
ATOM    150  CD  GLU A  30     124.511 153.725 189.858  1.00  0.00           C
ATOM    151  OE1 GLU A  30     125.752 153.753 189.997  1.00  0.00           O
ATOM    152  OE2 GLU A  30     123.865 154.661 189.340  1.00  0.00           O
ATOM    153  C   GLU A  30     123.015 149.688 190.908  1.00  0.00           C
ATOM    154  O   GLU A  30     121.834 149.979 190.701  1.00  0.00           O
ATOM    155  N   LEU A  31     123.621 148.677 190.282  1.00  0.00           N
ATOM    156  CA  LEU A  31     122.871 147.821 189.368  1.00  0.00           C
ATOM    157  CB  LEU A  31     123.784 146.757 188.758  1.00  0.00           C
ATOM    158  CG  LEU A  31     124.899 147.206 187.818  1.00  0.00           C
ATOM    159  CD1 LEU A  31     125.759 146.028 187.447  1.00  0.00           C
ATOM    160  CD2 LEU A  31     124.301 147.814 186.583  1.00  0.00           C
ATOM    161  C   LEU A  31     121.698 147.164 190.079  1.00  0.00           C
ATOM    162  O   LEU A  31     120.568 147.183 189.582  1.00  0.00           O
ATOM    163  N   LYS A  32     121.948 146.572 191.249  1.00  0.00           N
ATOM    164  CA  LYS A  32     120.862 145.925 191.978  1.00  0.00           C
ATOM    165  CB  LYS A  32     121.409 145.148 193.173  1.00  0.00           C
ATOM    166  CG  LYS A  32     122.225 143.927 192.785  1.00  0.00           C
ATOM    167  CD  LYS A  32     122.262 142.887 193.897  1.00  0.00           C
ATOM    168  CE  LYS A  32     123.115 143.324 195.077  1.00  0.00           C
ATOM    169  NZ  LYS A  32     124.565 143.339 194.743  1.00  0.00           N
ATOM    170  C   LYS A  32     119.812 146.936 192.426  1.00  0.00           C
ATOM    171  O   LYS A  32     118.611 146.655 192.365  1.00  0.00           O
ATOM    172  N   ARG A  33     120.237 148.119 192.874  1.00  0.00           N
ATOM    173  CA  ARG A  33     119.267 149.102 193.351  1.00  0.00           C
ATOM    174  CB  ARG A  33     119.973 150.267 194.047  1.00  0.00           C
ATOM    175  CG  ARG A  33     120.659 149.903 195.349  1.00  0.00           C
ATOM    176  CD  ARG A  33     121.351 151.109 195.963  1.00  0.00           C
ATOM    177  NE  ARG A  33     122.482 151.554 195.153  1.00  0.00           N
ATOM    178  CZ  ARG A  33     123.185 152.661 195.374  1.00  0.00           C
ATOM    179  NH1 ARG A  33     122.888 153.467 196.387  1.00  0.00           N
ATOM    180  NH2 ARG A  33     124.196 152.967 194.572  1.00  0.00           N
ATOM    181  C   ARG A  33     118.377 149.615 192.226  1.00  0.00           C
ATOM    182  O   ARG A  33     117.149 149.631 192.361  1.00  0.00           O
ATOM    183  N   MET A  34     118.962 150.043 191.105  1.00  0.00           N
ATOM    184  CA  MET A  34     118.116 150.629 190.070  1.00  0.00           C
ATOM    185  CB  MET A  34     118.923 151.443 189.060  1.00  0.00           C
ATOM    186  CG  MET A  34     119.883 150.660 188.201  1.00  0.00           C
ATOM    187  SD  MET A  34     120.781 151.776 187.117  1.00  0.00           S
ATOM    188  CE  MET A  34     121.817 150.606 186.273  1.00  0.00           C
ATOM    189  C   MET A  34     117.315 149.584 189.310  1.00  0.00           C
ATOM    190  O   MET A  34     116.447 149.956 188.516  1.00  0.00           O
ATOM    191  N   SER A  35     117.585 148.301 189.522  1.00  0.00           N
ATOM    192  CA  SER A  35     116.869 147.276 188.789  1.00  0.00           C
ATOM    193  CB  SER A  35     117.517 145.911 188.995  1.00  0.00           C
ATOM    194  OG  SER A  35     116.693 144.895 188.457  1.00  0.00           O
ATOM    195  C   SER A  35     115.409 147.214 189.221  1.00  0.00           C
ATOM    196  O   SER A  35     115.025 147.679 190.299  1.00  0.00           O
ATOM    197  N   VAL A  36     114.593 146.621 188.354  1.00  0.00           N
ATOM    198  CA  VAL A  36     113.185 146.390 188.641  1.00  0.00           C
ATOM    199  CB  VAL A  36     112.283 146.925 187.508  1.00  0.00           C
ATOM    200  CG1 VAL A  36     112.377 148.434 187.431  1.00  0.00           C
ATOM    201  CG2 VAL A  36     112.641 146.293 186.165  1.00  0.00           C
ATOM    202  C   VAL A  36     112.888 144.921 188.894  1.00  0.00           C
ATOM    203  O   VAL A  36     111.846 144.613 189.491  1.00  0.00           O
ATOM    204  N   THR A  37     113.749 144.008 188.449  1.00  0.00           N
ATOM    205  CA  THR A  37     113.582 142.580 188.701  1.00  0.00           C
ATOM    206  CB  THR A  37     114.237 141.757 187.599  1.00  0.00           C
ATOM    207  CG2 THR A  37     113.740 142.195 186.230  1.00  0.00           C
ATOM    208  OG1 THR A  37     115.660 141.914 187.659  1.00  0.00           O
ATOM    209  C   THR A  37     114.177 142.261 190.068  1.00  0.00           C
ATOM    210  O   THR A  37     115.332 141.848 190.200  1.00  0.00           O
ATOM    211  N   GLU A  38     113.371 142.471 191.110  1.00  0.00           N
ATOM    212  CA  GLU A  38     113.819 142.151 192.458  1.00  0.00           C
ATOM    213  CB  GLU A  38     112.757 142.514 193.498  1.00  0.00           C
ATOM    214  CG  GLU A  38     112.496 144.013 193.648  1.00  0.00           C
ATOM    215  CD  GLU A  38     111.535 144.569 192.614  1.00  0.00           C
ATOM    216  OE1 GLU A  38     111.004 143.784 191.801  1.00  0.00           O
ATOM    217  OE2 GLU A  38     111.316 145.799 192.612  1.00  0.00           O
ATOM    218  C   GLU A  38     114.157 140.670 192.556  1.00  0.00           C
ATOM    219  O   GLU A  38     113.417 139.812 192.068  1.00  0.00           O
ATOM    220  N   GLY A  39     115.289 140.374 193.191  1.00  0.00           N
ATOM    221  CA  GLY A  39     115.818 139.032 193.236  1.00  0.00           C
ATOM    222  C   GLY A  39     116.671 138.651 192.048  1.00  0.00           C
ATOM    223  O   GLY A  39     117.511 137.752 192.172  1.00  0.00           O
ATOM    224  N   GLY A  40     116.488 139.298 190.909  1.00  0.00           N
ATOM    225  CA  GLY A  40     117.286 139.039 189.729  1.00  0.00           C
ATOM    226  C   GLY A  40     116.622 138.039 188.804  1.00  0.00           C
ATOM    227  O   GLY A  40     115.803 137.212 189.217  1.00  0.00           O
ATOM    228  N   ILE A  41     116.975 138.116 187.523  1.00  0.00           N
ATOM    229  CA  ILE A  41     116.452 137.166 186.553  1.00  0.00           C
ATOM    230  CB  ILE A  41     116.663 137.684 185.121  1.00  0.00           C
ATOM    231  CG2 ILE A  41     116.525 136.523 184.102  1.00  0.00           C
ATOM    232  CG1 ILE A  41     115.695 138.854 184.876  1.00  0.00           C
ATOM    233  CD1 ILE A  41     115.577 139.336 183.451  1.00  0.00           C
ATOM    234  C   ILE A  41     117.117 135.818 186.777  1.00  0.00           C
ATOM    235  O   ILE A  41     118.345 135.721 186.897  1.00  0.00           O
ATOM    236  N   LYS A  42     116.300 134.769 186.839  1.00  0.00           N
ATOM    237  CA  LYS A  42     116.773 133.433 187.172  1.00  0.00           C
ATOM    238  CB  LYS A  42     116.531 133.171 188.663  1.00  0.00           C
ATOM    239  CG  LYS A  42     115.060 133.143 189.058  1.00  0.00           C
ATOM    240  CD  LYS A  42     114.873 132.864 190.540  1.00  0.00           C
ATOM    241  CE  LYS A  42     115.256 134.068 191.389  1.00  0.00           C
ATOM    242  NZ  LYS A  42     114.953 133.856 192.831  1.00  0.00           N
ATOM    243  C   LYS A  42     116.113 132.353 186.325  1.00  0.00           C
ATOM    244  O   LYS A  42     116.244 131.167 186.654  1.00  0.00           O
ATOM    245  N   TYR A  43     115.407 132.721 185.263  1.00  0.00           N
ATOM    246  CA  TYR A  43     114.631 131.785 184.453  1.00  0.00           C
ATOM    247  CB  TYR A  43     113.145 131.966 184.744  1.00  0.00           C
ATOM    248  CG  TYR A  43     112.759 131.646 186.172  1.00  0.00           C
ATOM    249  CD1 TYR A  43     113.097 130.431 186.753  1.00  0.00           C
ATOM    250  CE1 TYR A  43     112.740 130.138 188.051  1.00  0.00           C
ATOM    251  CZ  TYR A  43     112.029 131.060 188.786  1.00  0.00           C
ATOM    252  OH  TYR A  43     111.669 130.772 190.082  1.00  0.00           O
ATOM    253  CE2 TYR A  43     111.677 132.271 188.233  1.00  0.00           C
ATOM    254  CD2 TYR A  43     112.037 132.554 186.933  1.00  0.00           C
ATOM    255  C   TYR A  43     114.935 132.045 182.982  1.00  0.00           C
ATOM    256  O   TYR A  43     114.533 133.103 182.456  1.00  0.00           O
ATOM    257  N   PRO A  44     115.628 131.148 182.273  1.00  0.00           N
ATOM    258  CD  PRO A  44     115.932 129.749 182.616  1.00  0.00           C
ATOM    259  CG  PRO A  44     116.789 129.272 181.498  1.00  0.00           C
ATOM    260  CB  PRO A  44     116.908 130.321 180.465  1.00  0.00           C
ATOM    261  CA  PRO A  44     115.968 131.460 180.876  1.00  0.00           C
ATOM    262  C   PRO A  44     114.764 131.539 179.960  1.00  0.00           C
ATOM    263  O   PRO A  44     114.857 132.157 178.893  1.00  0.00           O
ATOM    264  N   GLU A  45     113.642 130.934 180.333  1.00  0.00           N
ATOM    265  CA  GLU A  45     112.453 130.996 179.497  1.00  0.00           C
ATOM    266  CB  GLU A  45     111.423 129.946 179.925  1.00  0.00           C
ATOM    267  CG  GLU A  45     111.153 129.868 181.428  1.00  0.00           C
ATOM    268  CD  GLU A  45     111.972 128.796 182.133  1.00  0.00           C
ATOM    269  OE1 GLU A  45     112.961 128.306 181.547  1.00  0.00           O
ATOM    270  OE2 GLU A  45     111.627 128.443 183.280  1.00  0.00           O
ATOM    271  C   GLU A  45     111.834 132.388 179.558  1.00  0.00           C
ATOM    272  O   GLU A  45     111.871 133.066 180.587  1.00  0.00           O
ATOM    273  N   THR A  46     111.258 132.810 178.432  1.00  0.00           N
ATOM    274  CA  THR A  46     110.670 134.142 178.346  1.00  0.00           C
ATOM    275  CB  THR A  46     110.683 134.632 176.897  1.00  0.00           C
ATOM    276  CG2 THR A  46     112.065 134.462 176.280  1.00  0.00           C
ATOM    277  OG1 THR A  46     109.726 133.891 176.131  1.00  0.00           O
ATOM    278  C   THR A  46     109.247 134.164 178.891  1.00  0.00           C
ATOM    279  O   THR A  46     108.851 135.129 179.554  1.00  0.00           O
ATOM    280  N   THR A  47     108.470 133.117 178.621  1.00  0.00           N
ATOM    281  CA  THR A  47     107.066 133.057 178.997  1.00  0.00           C
ATOM    282  CB  THR A  47     106.148 133.319 177.790  1.00  0.00           C
ATOM    283  CG2 THR A  47     106.453 132.358 176.641  1.00  0.00           C
ATOM    284  OG1 THR A  47     104.780 133.169 178.183  1.00  0.00           O
ATOM    285  C   THR A  47     106.749 131.696 179.601  1.00  0.00           C
ATOM    286  O   THR A  47     107.428 130.700 179.339  1.00  0.00           O
ATOM    287  N   GLU A  48     105.702 131.672 180.426  1.00  0.00           N
ATOM    288  CA  GLU A  48     105.210 130.448 181.049  1.00  0.00           C
ATOM    289  CB  GLU A  48     105.612 130.375 182.529  1.00  0.00           C
ATOM    290  CG  GLU A  48     105.138 131.550 183.400  1.00  0.00           C
ATOM    291  CD  GLU A  48     103.830 131.289 184.137  1.00  0.00           C
ATOM    292  OE1 GLU A  48     103.452 130.113 184.325  1.00  0.00           O
ATOM    293  OE2 GLU A  48     103.175 132.277 184.534  1.00  0.00           O
ATOM    294  C   GLU A  48     103.698 130.406 180.893  1.00  0.00           C
ATOM    295  O   GLU A  48     102.997 131.300 181.376  1.00  0.00           O
ATOM    296  N   GLY A  49     103.204 129.381 180.206  1.00  0.00           N
ATOM    297  CA  GLY A  49     101.768 129.270 179.979  1.00  0.00           C
ATOM    298  C   GLY A  49     101.179 130.481 179.295  1.00  0.00           C
ATOM    299  O   GLY A  49     100.072 130.916 179.638  1.00  0.00           O
ATOM    300  N   GLY A  50     101.896 131.041 178.331  1.00  0.00           N
ATOM    301  CA  GLY A  50     101.450 132.260 177.659  1.00  0.00           C
ATOM    302  C   GLY A  50     101.768 133.537 178.405  1.00  0.00           C
ATOM    303  O   GLY A  50     102.316 134.476 177.822  1.00  0.00           O
ATOM    304  N   ARG A  51     101.436 133.597 179.691  1.00  0.00           N
ATOM    305  CA  ARG A  51     101.741 134.780 180.479  1.00  0.00           C
ATOM    306  CB  ARG A  51     101.066 134.700 181.849  1.00  0.00           C
ATOM    307  CG  ARG A  51     100.456 136.011 182.332  1.00  0.00           C
ATOM    308  CD  ARG A  51      99.461 135.788 183.464  1.00  0.00           C
ATOM    309  NE  ARG A  51      98.293 135.021 183.037  1.00  0.00           N
ATOM    310  CZ  ARG A  51      97.301 135.501 182.290  1.00  0.00           C
ATOM    311  NH1 ARG A  51      97.313 136.760 181.869  1.00  0.00           N
ATOM    312  NH2 ARG A  51      96.287 134.713 181.962  1.00  0.00           N
ATOM    313  C   ARG A  51     103.255 134.908 180.653  1.00  0.00           C
ATOM    314  O   ARG A  51     103.943 133.898 180.831  1.00  0.00           O
ATOM    315  N   PRO A  52     103.811 136.122 180.604  1.00  0.00           N
ATOM    316  CD  PRO A  52     103.170 137.435 180.402  1.00  0.00           C
ATOM    317  CG  PRO A  52     104.270 138.416 180.687  1.00  0.00           C
ATOM    318  CB  PRO A  52     105.538 137.712 180.411  1.00  0.00           C
ATOM    319  CA  PRO A  52     105.261 136.252 180.782  1.00  0.00           C
ATOM    320  C   PRO A  52     105.667 135.953 182.216  1.00  0.00           C
ATOM    321  O   PRO A  52     105.017 136.388 183.169  1.00  0.00           O
ATOM    322  N   LYS A  53     106.754 135.201 182.361  1.00  0.00           N
ATOM    323  CA  LYS A  53     107.222 134.828 183.686  1.00  0.00           C
ATOM    324  CB  LYS A  53     108.290 133.739 183.590  1.00  0.00           C
ATOM    325  CG  LYS A  53     108.512 132.982 184.893  1.00  0.00           C
ATOM    326  CD  LYS A  53     109.569 131.893 184.764  1.00  0.00           C
ATOM    327  CE  LYS A  53     109.071 130.671 184.012  1.00  0.00           C
ATOM    328  NZ  LYS A  53     108.039 129.919 184.776  1.00  0.00           N
ATOM    329  C   LYS A  53     107.774 136.052 184.408  1.00  0.00           C
ATOM    330  O   LYS A  53     108.367 136.946 183.799  1.00  0.00           O
ATOM    331  N   LEU A  54     107.579 136.085 185.724  1.00  0.00           N
ATOM    332  CA  LEU A  54     107.928 137.258 186.514  1.00  0.00           C
ATOM    333  CB  LEU A  54     107.065 137.308 187.778  1.00  0.00           C
ATOM    334  CG  LEU A  54     107.078 138.582 188.630  1.00  0.00           C
ATOM    335  CD1 LEU A  54     106.683 139.804 187.814  1.00  0.00           C
ATOM    336  CD2 LEU A  54     106.151 138.419 189.820  1.00  0.00           C
ATOM    337  C   LEU A  54     109.402 137.303 186.893  1.00  0.00           C
ATOM    338  O   LEU A  54     109.829 138.272 187.527  1.00  0.00           O
ATOM    339  N   GLY A  55     110.184 136.294 186.522  1.00  0.00           N
ATOM    340  CA  GLY A  55     111.613 136.307 186.759  1.00  0.00           C
ATOM    341  C   GLY A  55     112.409 135.944 185.524  1.00  0.00           C
ATOM    342  O   GLY A  55     113.622 135.742 185.606  1.00  0.00           O
ATOM    343  N   GLY A  56     111.740 135.859 184.373  1.00  0.00           N
ATOM    344  CA  GLY A  56     112.372 135.447 183.141  1.00  0.00           C
ATOM    345  C   GLY A  56     112.834 136.630 182.313  1.00  0.00           C
ATOM    346  O   GLY A  56     112.737 137.790 182.714  1.00  0.00           O
ATOM    347  N   LEU A  57     113.321 136.318 181.111  1.00  0.00           N
ATOM    348  CA  LEU A  57     113.926 137.344 180.270  1.00  0.00           C
ATOM    349  CB  LEU A  57     114.565 136.698 179.045  1.00  0.00           C
ATOM    350  CG  LEU A  57     115.699 135.726 179.368  1.00  0.00           C
ATOM    351  CD1 LEU A  57     116.032 134.888 178.157  1.00  0.00           C
ATOM    352  CD2 LEU A  57     116.931 136.472 179.854  1.00  0.00           C
ATOM    353  C   LEU A  57     112.904 138.394 179.855  1.00  0.00           C
ATOM    354  O   LEU A  57     113.140 139.598 180.009  1.00  0.00           O
ATOM    355  N   MET A  58     111.756 137.962 179.338  1.00  0.00           N
ATOM    356  CA  MET A  58     110.689 138.881 178.951  1.00  0.00           C
ATOM    357  CB  MET A  58     109.840 138.263 177.849  1.00  0.00           C
ATOM    358  CG  MET A  58     108.768 139.180 177.280  1.00  0.00           C
ATOM    359  SD  MET A  58     107.818 138.385 175.973  1.00  0.00           S
ATOM    360  CE  MET A  58     109.027 138.355 174.654  1.00  0.00           C
ATOM    361  C   MET A  58     109.853 139.245 180.182  1.00  0.00           C
ATOM    362  O   MET A  58     108.664 138.955 180.289  1.00  0.00           O
ATOM    363  N   ASP A  59     110.520 139.885 181.131  1.00  0.00           N
ATOM    364  CA  ASP A  59     109.893 140.212 182.403  1.00  0.00           C
ATOM    365  CB  ASP A  59     110.965 140.564 183.430  1.00  0.00           C
ATOM    366  CG  ASP A  59     110.406 140.744 184.820  1.00  0.00           C
ATOM    367  OD1 ASP A  59     109.607 141.676 185.029  1.00  0.00           O
ATOM    368  OD2 ASP A  59     110.769 139.949 185.710  1.00  0.00           O
ATOM    369  C   ASP A  59     108.925 141.378 182.220  1.00  0.00           C
ATOM    370  O   ASP A  59     109.291 142.380 181.595  1.00  0.00           O
ATOM    371  N   PRO A  60     107.697 141.304 182.748  1.00  0.00           N
ATOM    372  CD  PRO A  60     107.157 140.309 183.693  1.00  0.00           C
ATOM    373  CG  PRO A  60     105.725 140.714 183.880  1.00  0.00           C
ATOM    374  CB  PRO A  60     105.407 141.829 182.968  1.00  0.00           C
ATOM    375  CA  PRO A  60     106.756 142.415 182.534  1.00  0.00           C
ATOM    376  C   PRO A  60     107.091 143.667 183.321  1.00  0.00           C
ATOM    377  O   PRO A  60     106.524 144.725 183.026  1.00  0.00           O
ATOM    378  N   ARG A  61     107.978 143.585 184.313  1.00  0.00           N
ATOM    379  CA  ARG A  61     108.440 144.782 184.999  1.00  0.00           C
ATOM    380  CB  ARG A  61     109.048 144.414 186.353  1.00  0.00           C
ATOM    381  CG  ARG A  61     108.051 143.835 187.343  1.00  0.00           C
ATOM    382  CD  ARG A  61     108.743 143.202 188.538  1.00  0.00           C
ATOM    383  NE  ARG A  61     109.527 142.029 188.158  1.00  0.00           N
ATOM    384  CZ  ARG A  61     110.152 141.227 189.015  1.00  0.00           C
ATOM    385  NH1 ARG A  61     110.099 141.452 190.321  1.00  0.00           N
ATOM    386  NH2 ARG A  61     110.838 140.187 188.560  1.00  0.00           N
ATOM    387  C   ARG A  61     109.464 145.555 184.181  1.00  0.00           C
ATOM    388  O   ARG A  61     109.678 146.742 184.445  1.00  0.00           O
ATOM    389  N   GLN A  62     110.091 144.913 183.195  1.00  0.00           N
ATOM    390  CA  GLN A  62     111.150 145.515 182.401  1.00  0.00           C
ATOM    391  CB  GLN A  62     112.125 144.430 181.938  1.00  0.00           C
ATOM    392  CG  GLN A  62     113.208 144.085 182.931  1.00  0.00           C
ATOM    393  CD  GLN A  62     114.381 143.405 182.270  1.00  0.00           C
ATOM    394  OE1 GLN A  62     115.474 143.962 182.195  1.00  0.00           O
ATOM    395  NE2 GLN A  62     114.162 142.192 181.778  1.00  0.00           N
ATOM    396  C   GLN A  62     110.626 146.285 181.193  1.00  0.00           C
ATOM    397  O   GLN A  62     111.417 146.658 180.320  1.00  0.00           O
ATOM    398  N   GLY A  63     109.321 146.548 181.129  1.00  0.00           N
ATOM    399  CA  GLY A  63     108.730 147.288 180.040  1.00  0.00           C
ATOM    400  C   GLY A  63     107.474 146.613 179.545  1.00  0.00           C
ATOM    401  O   GLY A  63     106.849 145.820 180.255  1.00  0.00           O
ATOM    402  N   VAL A  64     107.110 146.933 178.307  1.00  0.00           N
ATOM    403  CA  VAL A  64     105.867 146.485 177.693  1.00  0.00           C
ATOM    404  CB  VAL A  64     105.143 147.644 176.980  1.00  0.00           C
ATOM    405  CG1 VAL A  64     103.736 147.234 176.589  1.00  0.00           C
ATOM    406  CG2 VAL A  64     105.112 148.880 177.863  1.00  0.00           C
ATOM    407  C   VAL A  64     106.187 145.364 176.717  1.00  0.00           C
ATOM    408  O   VAL A  64     107.139 145.460 175.935  1.00  0.00           O
ATOM    409  N   ILE A  65     105.387 144.302 176.763  1.00  0.00           N
ATOM    410  CA  ILE A  65     105.632 143.123 175.938  1.00  0.00           C
ATOM    411  CB  ILE A  65     105.111 141.860 176.655  1.00  0.00           C
ATOM    412  CG2 ILE A  65     105.280 140.628 175.763  1.00  0.00           C
ATOM    413  CG1 ILE A  65     105.817 141.681 178.001  1.00  0.00           C
ATOM    414  CD1 ILE A  65     104.998 142.160 179.170  1.00  0.00           C
ATOM    415  C   ILE A  65     104.999 143.268 174.564  1.00  0.00           C
ATOM    416  O   ILE A  65     105.648 143.031 173.542  1.00  0.00           O
ATOM    417  N   GLU A  66     103.726 143.656 174.523  1.00  0.00           N
ATOM    418  CA  GLU A  66     102.960 143.699 173.288  1.00  0.00           C
ATOM    419  CB  GLU A  66     101.997 142.503 173.193  1.00  0.00           C
ATOM    420  CG  GLU A  66     100.959 142.427 174.319  1.00  0.00           C
ATOM    421  CD  GLU A  66      99.608 143.021 173.952  1.00  0.00           C
ATOM    422  OE1 GLU A  66      99.257 143.054 172.755  1.00  0.00           O
ATOM    423  OE2 GLU A  66      98.888 143.457 174.875  1.00  0.00           O
ATOM    424  C   GLU A  66     102.195 145.011 173.212  1.00  0.00           C
ATOM    425  O   GLU A  66     101.881 145.625 174.234  1.00  0.00           O
ATOM    426  N   ARG A  67     101.911 145.433 171.981  1.00  0.00           N
ATOM    427  CA  ARG A  67     101.237 146.702 171.747  1.00  0.00           C
ATOM    428  CB  ARG A  67     101.038 146.912 170.244  1.00  0.00           C
ATOM    429  CG  ARG A  67     100.470 148.265 169.859  1.00  0.00           C
ATOM    430  CD  ARG A  67     100.529 148.463 168.352  1.00  0.00           C
ATOM    431  NE  ARG A  67      99.758 149.623 167.911  1.00  0.00           N
ATOM    432  CZ  ARG A  67      98.434 149.649 167.779  1.00  0.00           C
ATOM    433  NH1 ARG A  67      97.698 148.579 168.058  1.00  0.00           N
ATOM    434  NH2 ARG A  67      97.838 150.760 167.369  1.00  0.00           N
ATOM    435  C   ARG A  67      99.898 146.736 172.470  1.00  0.00           C
ATOM    436  O   ARG A  67      99.272 145.701 172.714  1.00  0.00           O
ATOM    437  N   THR A  68      99.460 147.944 172.820  1.00  0.00           N
ATOM    438  CA  THR A  68      98.225 148.227 173.546  1.00  0.00           C
ATOM    439  CB  THR A  68      96.998 147.540 172.922  1.00  0.00           C
ATOM    440  CG2 THR A  68      96.959 147.755 171.411  1.00  0.00           C
ATOM    441  OG1 THR A  68      97.027 146.136 173.206  1.00  0.00           O
ATOM    442  C   THR A  68      98.293 147.833 175.017  1.00  0.00           C
ATOM    443  O   THR A  68      97.316 148.058 175.743  1.00  0.00           O
ATOM    444  N   GLY A  69      99.406 147.265 175.492  1.00  0.00           N
ATOM    445  CA  GLY A  69      99.555 146.927 176.891  1.00  0.00           C
ATOM    446  C   GLY A  69     100.188 148.065 177.670  1.00  0.00           C
ATOM    447  O   GLY A  69     100.533 149.112 177.124  1.00  0.00           O
ATOM    448  N   ARG A  70     100.334 147.850 178.975  1.00  0.00           N
ATOM    449  CA  ARG A  70     100.936 148.844 179.849  1.00  0.00           C
ATOM    450  CB  ARG A  70      99.955 149.318 180.925  1.00  0.00           C
ATOM    451  CG  ARG A  70      98.684 149.966 180.383  1.00  0.00           C
ATOM    452  CD  ARG A  70      98.827 151.277 179.622  1.00  0.00           C
ATOM    453  NE  ARG A  70      99.334 152.421 180.376  1.00  0.00           N
ATOM    454  CZ  ARG A  70      99.801 153.536 179.806  1.00  0.00           C
ATOM    455  NH1 ARG A  70      99.782 153.667 178.486  1.00  0.00           N
ATOM    456  NH2 ARG A  70     100.262 154.530 180.543  1.00  0.00           N
ATOM    457  C   ARG A  70     102.158 148.216 180.509  1.00  0.00           C
ATOM    458  O   ARG A  70     102.403 147.015 180.389  1.00  0.00           O
ATOM    459  N   CYS A  71     102.933 149.041 181.205  1.00  0.00           N
ATOM    460  CA  CYS A  71     104.077 148.580 181.979  1.00  0.00           C
ATOM    461  CB  CYS A  71     105.268 149.520 181.804  1.00  0.00           C
ATOM    462  SG  CYS A  71     106.776 148.941 182.604  1.00  0.00           S
ATOM    463  C   CYS A  71     103.710 148.481 183.454  1.00  0.00           C
ATOM    464  O   CYS A  71     103.026 149.354 183.992  1.00  0.00           O
ATOM    465  N   GLN A  72     104.168 147.410 184.105  1.00  0.00           N
ATOM    466  CA  GLN A  72     103.921 147.254 185.533  1.00  0.00           C
ATOM    467  CB  GLN A  72     104.186 145.815 185.968  1.00  0.00           C
ATOM    468  CG  GLN A  72     103.361 144.780 185.236  1.00  0.00           C
ATOM    469  CD  GLN A  72     103.563 143.391 185.795  1.00  0.00           C
ATOM    470  OE1 GLN A  72     104.292 143.203 186.770  1.00  0.00           O
ATOM    471  NE2 GLN A  72     102.910 142.409 185.190  1.00  0.00           N
ATOM    472  C   GLN A  72     104.766 148.192 186.383  1.00  0.00           C
ATOM    473  O   GLN A  72     104.434 148.408 187.553  1.00  0.00           O
ATOM    474  N   THR A  73     105.842 148.751 185.832  1.00  0.00           N
ATOM    475  CA  THR A  73     106.706 149.649 186.591  1.00  0.00           C
ATOM    476  CB  THR A  73     108.157 149.493 186.125  1.00  0.00           C
ATOM    477  CG2 THR A  73     109.107 150.121 187.125  1.00  0.00           C
ATOM    478  OG1 THR A  73     108.468 148.101 185.992  1.00  0.00           O
ATOM    479  C   THR A  73     106.258 151.100 186.453  1.00  0.00           C
ATOM    480  O   THR A  73     105.947 151.760 187.448  1.00  0.00           O
ATOM    481  N   CYS A  74     106.214 151.599 185.221  1.00  0.00           N
ATOM    482  CA  CYS A  74     105.912 152.998 184.953  1.00  0.00           C
ATOM    483  CB  CYS A  74     106.862 153.541 183.880  1.00  0.00           C
ATOM    484  SG  CYS A  74     106.948 152.540 182.386  1.00  0.00           S
ATOM    485  C   CYS A  74     104.478 153.239 184.512  1.00  0.00           C
ATOM    486  O   CYS A  74     104.044 154.394 184.498  1.00  0.00           O
ATOM    487  N   ALA A  75     103.736 152.189 184.154  1.00  0.00           N
ATOM    488  CA  ALA A  75     102.376 152.329 183.635  1.00  0.00           C
ATOM    489  CB  ALA A  75     101.434 152.897 184.695  1.00  0.00           C
ATOM    490  C   ALA A  75     102.370 153.195 182.380  1.00  0.00           C
ATOM    491  O   ALA A  75     101.609 154.160 182.262  1.00  0.00           O
ATOM    492  N   GLY A  76     103.257 152.854 181.450  1.00  0.00           N
ATOM    493  CA  GLY A  76     103.387 153.577 180.202  1.00  0.00           C
ATOM    494  C   GLY A  76     103.131 152.658 179.027  1.00  0.00           C
ATOM    495  O   GLY A  76     103.362 151.451 179.104  1.00  0.00           O
ATOM    496  N   ASN A  77     102.622 153.235 177.943  1.00  0.00           N
ATOM    497  CA  ASN A  77     102.378 152.458 176.739  1.00  0.00           C
ATOM    498  CB  ASN A  77     101.476 153.224 175.768  1.00  0.00           C
ATOM    499  CG  ASN A  77     102.010 154.598 175.416  1.00  0.00           C
ATOM    500  OD1 ASN A  77     103.215 154.811 175.323  1.00  0.00           O
ATOM    501  ND2 ASN A  77     101.103 155.549 175.252  1.00  0.00           N
ATOM    502  C   ASN A  77     103.705 152.087 176.081  1.00  0.00           C
ATOM    503  O   ASN A  77     104.787 152.462 176.538  1.00  0.00           O
ATOM    504  N   MET A  78     103.611 151.343 174.978  1.00  0.00           N
ATOM    505  CA  MET A  78     104.800 150.905 174.262  1.00  0.00           C
ATOM    506  CB  MET A  78     104.374 149.957 173.128  1.00  0.00           C
ATOM    507  CG  MET A  78     105.462 149.482 172.143  1.00  0.00           C
ATOM    508  SD  MET A  78     106.312 147.954 172.611  1.00  0.00           S
ATOM    509  CE  MET A  78     104.973 146.770 172.783  1.00  0.00           C
ATOM    510  C   MET A  78     105.601 152.089 173.730  1.00  0.00           C
ATOM    511  O   MET A  78     106.802 151.946 173.474  1.00  0.00           O
ATOM    512  N   THR A  79     104.977 153.258 173.582  1.00  0.00           N
ATOM    513  CA  THR A  79     105.637 154.431 173.027  1.00  0.00           C
ATOM    514  CB  THR A  79     104.657 155.207 172.139  1.00  0.00           C
ATOM    515  CG2 THR A  79     105.309 156.457 171.552  1.00  0.00           C
ATOM    516  OG1 THR A  79     104.214 154.365 171.070  1.00  0.00           O
ATOM    517  C   THR A  79     106.201 155.370 174.083  1.00  0.00           C
ATOM    518  O   THR A  79     107.225 156.011 173.831  1.00  0.00           O
ATOM    519  N   GLU A  80     105.577 155.464 175.258  1.00  0.00           N
ATOM    520  CA  GLU A  80     106.022 156.372 176.310  1.00  0.00           C
ATOM    521  CB  GLU A  80     104.845 157.205 176.826  1.00  0.00           C
ATOM    522  CG  GLU A  80     104.009 156.518 177.901  1.00  0.00           C
ATOM    523  CD  GLU A  80     102.629 157.128 178.064  1.00  0.00           C
ATOM    524  OE1 GLU A  80     102.326 158.128 177.380  1.00  0.00           O
ATOM    525  OE2 GLU A  80     101.845 156.604 178.882  1.00  0.00           O
ATOM    526  C   GLU A  80     106.680 155.643 177.470  1.00  0.00           C
ATOM    527  O   GLU A  80     106.939 156.261 178.508  1.00  0.00           O
ATOM    528  N   CYS A  81     106.970 154.353 177.320  1.00  0.00           N
ATOM    529  CA  CYS A  81     107.625 153.592 178.370  1.00  0.00           C
ATOM    530  CB  CYS A  81     107.005 152.206 178.500  1.00  0.00           C
ATOM    531  SG  CYS A  81     107.941 151.098 179.569  1.00  0.00           S
ATOM    532  C   CYS A  81     109.101 153.473 178.036  1.00  0.00           C
ATOM    533  O   CYS A  81     109.448 152.760 177.084  1.00  0.00           O
ATOM    534  N   PRO A  82     110.005 154.136 178.756  1.00  0.00           N
ATOM    535  CD  PRO A  82     109.814 155.089 179.866  1.00  0.00           C
ATOM    536  CG  PRO A  82     111.208 155.265 180.427  1.00  0.00           C
ATOM    537  CB  PRO A  82     112.136 154.914 179.340  1.00  0.00           C
ATOM    538  CA  PRO A  82     111.414 153.778 178.621  1.00  0.00           C
ATOM    539  C   PRO A  82     111.648 152.444 179.292  1.00  0.00           C
ATOM    540  O   PRO A  82     111.095 152.164 180.357  1.00  0.00           O
ATOM    541  N   GLY A  83     112.446 151.609 178.652  1.00  0.00           N
ATOM    542  CA  GLY A  83     112.736 150.317 179.224  1.00  0.00           C
ATOM    543  C   GLY A  83     113.333 150.421 180.613  1.00  0.00           C
ATOM    544  O   GLY A  83     114.081 151.359 180.900  1.00  0.00           O
ATOM    545  N   HIS A  84     113.002 149.471 181.481  1.00  0.00           N
ATOM    546  CA  HIS A  84     113.539 149.408 182.831  1.00  0.00           C
ATOM    547  CB  HIS A  84     112.413 149.276 183.851  1.00  0.00           C
ATOM    548  CG  HIS A  84     111.280 150.220 183.612  1.00  0.00           C
ATOM    549  ND1 HIS A  84     111.287 151.519 184.069  1.00  0.00           N
ATOM    550  CE1 HIS A  84     110.169 152.118 183.703  1.00  0.00           C
ATOM    551  NE2 HIS A  84     109.439 151.256 183.019  1.00  0.00           N
ATOM    552  CD2 HIS A  84     110.114 150.063 182.945  1.00  0.00           C
ATOM    553  C   HIS A  84     114.500 148.235 182.944  1.00  0.00           C
ATOM    554  O   HIS A  84     114.218 147.139 182.454  1.00  0.00           O
ATOM    555  N   PHE A  85     115.622 148.465 183.613  1.00  0.00           N
ATOM    556  CA  PHE A  85     116.717 147.507 183.608  1.00  0.00           C
ATOM    557  CB  PHE A  85     118.041 148.220 183.863  1.00  0.00           C
ATOM    558  CG  PHE A  85     118.730 148.653 182.617  1.00  0.00           C
ATOM    559  CD1 PHE A  85     118.339 149.807 181.971  1.00  0.00           C
ATOM    560  CE1 PHE A  85     118.961 150.207 180.821  1.00  0.00           C
ATOM    561  CZ  PHE A  85     119.978 149.456 180.299  1.00  0.00           C
ATOM    562  CE2 PHE A  85     120.381 148.308 180.930  1.00  0.00           C
ATOM    563  CD2 PHE A  85     119.757 147.905 182.081  1.00  0.00           C
ATOM    564  C   PHE A  85     116.515 146.422 184.650  1.00  0.00           C
ATOM    565  O   PHE A  85     115.994 146.674 185.738  1.00  0.00           O
ATOM    566  N   GLY A  86     116.932 145.203 184.305  1.00  0.00           N
ATOM    567  CA  GLY A  86     117.013 144.119 185.242  1.00  0.00           C
ATOM    568  C   GLY A  86     118.447 143.734 185.531  1.00  0.00           C
ATOM    569  O   GLY A  86     119.398 144.320 184.997  1.00  0.00           O
ATOM    570  N   HIS A  87     118.608 142.648 186.279  1.00  0.00           N
ATOM    571  CA  HIS A  87     119.953 142.180 186.568  1.00  0.00           C
ATOM    572  CB  HIS A  87     120.552 142.918 187.768  1.00  0.00           C
ATOM    573  CG  HIS A  87     119.990 142.487 189.085  1.00  0.00           C
ATOM    574  ND1 HIS A  87     118.896 143.093 189.663  1.00  0.00           N
ATOM    575  CE1 HIS A  87     118.628 142.509 190.816  1.00  0.00           C
ATOM    576  NE2 HIS A  87     119.515 141.551 191.012  1.00  0.00           N
ATOM    577  CD2 HIS A  87     120.380 141.520 189.946  1.00  0.00           C
ATOM    578  C   HIS A  87     119.935 140.682 186.823  1.00  0.00           C
ATOM    579  O   HIS A  87     118.907 140.099 187.173  1.00  0.00           O
ATOM    580  N   ILE A  88     121.102 140.076 186.632  1.00  0.00           N
ATOM    581  CA  ILE A  88     121.351 138.667 186.898  1.00  0.00           C
ATOM    582  CB  ILE A  88     121.685 137.887 185.619  1.00  0.00           C
ATOM    583  CG2 ILE A  88     122.196 136.495 185.959  1.00  0.00           C
ATOM    584  CG1 ILE A  88     120.466 137.795 184.702  1.00  0.00           C
ATOM    585  CD1 ILE A  88     120.826 137.558 183.251  1.00  0.00           C
ATOM    586  C   ILE A  88     122.508 138.618 187.883  1.00  0.00           C
ATOM    587  O   ILE A  88     123.629 139.023 187.550  1.00  0.00           O
ATOM    588  N   GLU A  89     122.245 138.141 189.094  1.00  0.00           N
ATOM    589  CA  GLU A  89     123.297 137.991 190.097  1.00  0.00           C
ATOM    590  CB  GLU A  89     122.701 137.871 191.494  1.00  0.00           C
ATOM    591  CG  GLU A  89     122.018 139.130 191.977  1.00  0.00           C
ATOM    592  CD  GLU A  89     121.419 138.980 193.359  1.00  0.00           C
ATOM    593  OE1 GLU A  89     121.428 137.851 193.895  1.00  0.00           O
ATOM    594  OE2 GLU A  89     120.936 139.992 193.909  1.00  0.00           O
ATOM    595  C   GLU A  89     124.110 136.760 189.734  1.00  0.00           C
ATOM    596  O   GLU A  89     123.680 135.628 189.965  1.00  0.00           O
ATOM    597  N   LEU A  90     125.285 136.973 189.150  1.00  0.00           N
ATOM    598  CA  LEU A  90     126.103 135.851 188.719  1.00  0.00           C
ATOM    599  CB  LEU A  90     127.322 136.341 187.936  1.00  0.00           C
ATOM    600  CG  LEU A  90     127.067 137.003 186.578  1.00  0.00           C
ATOM    601  CD1 LEU A  90     128.376 137.486 185.988  1.00  0.00           C
ATOM    602  CD2 LEU A  90     126.370 136.064 185.610  1.00  0.00           C
ATOM    603  C   LEU A  90     126.549 135.032 189.923  1.00  0.00           C
ATOM    604  O   LEU A  90     126.823 135.566 191.000  1.00  0.00           O
ATOM    605  N   ALA A  91     126.612 133.711 189.735  1.00  0.00           N
ATOM    606  CA  ALA A  91     127.032 132.833 190.820  1.00  0.00           C
ATOM    607  CB  ALA A  91     126.879 131.373 190.397  1.00  0.00           C
ATOM    608  C   ALA A  91     128.468 133.129 191.232  1.00  0.00           C
ATOM    609  O   ALA A  91     128.758 133.333 192.416  1.00  0.00           O
ATOM    610  N   LYS A  92     129.380 133.169 190.260  1.00  0.00           N
ATOM    611  CA  LYS A  92     130.768 133.559 190.438  1.00  0.00           C
ATOM    612  CB  LYS A  92     131.727 132.515 189.852  1.00  0.00           C
ATOM    613  CG  LYS A  92     131.664 131.113 190.449  1.00  0.00           C
ATOM    614  CD  LYS A  92     132.232 131.031 191.868  1.00  0.00           C
ATOM    615  CE  LYS A  92     131.179 131.185 192.945  1.00  0.00           C
ATOM    616  NZ  LYS A  92     131.736 130.991 194.311  1.00  0.00           N
ATOM    617  C   LYS A  92     131.029 134.896 189.756  1.00  0.00           C
ATOM    618  O   LYS A  92     130.438 135.170 188.706  1.00  0.00           O
ATOM    619  N   PRO A  93     131.890 135.754 190.310  1.00  0.00           N
ATOM    620  CD  PRO A  93     132.366 135.790 191.702  1.00  0.00           C
ATOM    621  CG  PRO A  93     133.236 136.987 191.760  1.00  0.00           C
ATOM    622  CB  PRO A  93     133.298 137.646 190.476  1.00  0.00           C
ATOM    623  CA  PRO A  93     132.335 136.914 189.537  1.00  0.00           C
ATOM    624  C   PRO A  93     133.041 136.462 188.273  1.00  0.00           C
ATOM    625  O   PRO A  93     133.619 135.376 188.213  1.00  0.00           O
ATOM    626  N   VAL A  94     132.982 137.309 187.253  1.00  0.00           N
ATOM    627  CA  VAL A  94     133.546 136.986 185.954  1.00  0.00           C
ATOM    628  CB  VAL A  94     132.486 136.298 185.065  1.00  0.00           C
ATOM    629  CG1 VAL A  94     131.429 137.287 184.599  1.00  0.00           C
ATOM    630  CG2 VAL A  94     133.126 135.614 183.904  1.00  0.00           C
ATOM    631  C   VAL A  94     134.090 138.263 185.329  1.00  0.00           C
ATOM    632  O   VAL A  94     133.589 139.362 185.583  1.00  0.00           O
ATOM    633  N   PHE A  95     135.131 138.112 184.518  1.00  0.00           N
ATOM    634  CA  PHE A  95     135.776 139.273 183.929  1.00  0.00           C
ATOM    635  CB  PHE A  95     137.077 138.884 183.224  1.00  0.00           C
ATOM    636  CG  PHE A  95     138.196 138.500 184.152  1.00  0.00           C
ATOM    637  CD1 PHE A  95     138.577 139.327 185.192  1.00  0.00           C
ATOM    638  CE1 PHE A  95     139.605 138.972 186.033  1.00  0.00           C
ATOM    639  CZ  PHE A  95     140.274 137.784 185.838  1.00  0.00           C
ATOM    640  CE2 PHE A  95     139.911 136.955 184.804  1.00  0.00           C
ATOM    641  CD2 PHE A  95     138.880 137.313 183.966  1.00  0.00           C
ATOM    642  C   PHE A  95     134.857 139.947 182.921  1.00  0.00           C
ATOM    643  O   PHE A  95     133.993 139.321 182.301  1.00  0.00           O
ATOM    644  N   HIS A  96     135.070 141.247 182.754  1.00  0.00           N
ATOM    645  CA  HIS A  96     134.405 142.039 181.729  1.00  0.00           C
ATOM    646  CB  HIS A  96     134.002 143.407 182.272  1.00  0.00           C
ATOM    647  CG  HIS A  96     133.008 144.131 181.419  1.00  0.00           C
ATOM    648  ND1 HIS A  96     133.281 144.531 180.130  1.00  0.00           N
ATOM    649  CE1 HIS A  96     132.226 145.145 179.627  1.00  0.00           C
ATOM    650  NE2 HIS A  96     131.280 145.164 180.547  1.00  0.00           N
ATOM    651  CD2 HIS A  96     131.743 144.538 181.678  1.00  0.00           C
ATOM    652  C   HIS A  96     135.394 142.167 180.579  1.00  0.00           C
ATOM    653  O   HIS A  96     136.408 142.861 180.702  1.00  0.00           O
ATOM    654  N   VAL A  97     135.106 141.487 179.467  1.00  0.00           N
ATOM    655  CA  VAL A  97     136.047 141.454 178.351  1.00  0.00           C
ATOM    656  CB  VAL A  97     135.508 140.541 177.234  1.00  0.00           C
ATOM    657  CG1 VAL A  97     134.404 141.233 176.466  1.00  0.00           C
ATOM    658  CG2 VAL A  97     136.626 140.141 176.299  1.00  0.00           C
ATOM    659  C   VAL A  97     136.324 142.860 177.842  1.00  0.00           C
ATOM    660  O   VAL A  97     137.397 143.134 177.290  1.00  0.00           O
ATOM    661  N   GLY A  98     135.364 143.768 178.009  1.00  0.00           N
ATOM    662  CA  GLY A  98     135.580 145.150 177.632  1.00  0.00           C
ATOM    663  C   GLY A  98     136.597 145.867 178.492  1.00  0.00           C
ATOM    664  O   GLY A  98     137.330 146.728 178.000  1.00  0.00           O
ATOM    665  N   PHE A  99     136.667 145.520 179.776  1.00  0.00           N
ATOM    666  CA  PHE A  99     137.585 146.144 180.720  1.00  0.00           C
ATOM    667  CB  PHE A  99     136.864 146.430 182.037  1.00  0.00           C
ATOM    668  CG  PHE A  99     135.856 147.534 181.963  1.00  0.00           C
ATOM    669  CD1 PHE A  99     136.241 148.829 181.677  1.00  0.00           C
ATOM    670  CE1 PHE A  99     135.311 149.842 181.622  1.00  0.00           C
ATOM    671  CZ  PHE A  99     133.980 149.565 181.834  1.00  0.00           C
ATOM    672  CE2 PHE A  99     133.584 148.281 182.119  1.00  0.00           C
ATOM    673  CD2 PHE A  99     134.517 147.273 182.181  1.00  0.00           C
ATOM    674  C   PHE A  99     138.800 145.276 181.004  1.00  0.00           C
ATOM    675  O   PHE A  99     139.633 145.648 181.838  1.00  0.00           O
ATOM    676  N   LEU A 100     138.944 144.152 180.299  1.00  0.00           N
ATOM    677  CA  LEU A 100     139.891 143.128 180.722  1.00  0.00           C
ATOM    678  CB  LEU A 100     139.765 141.907 179.812  1.00  0.00           C
ATOM    679  CG  LEU A 100     140.632 140.691 180.134  1.00  0.00           C
ATOM    680  CD1 LEU A 100     140.275 140.125 181.493  1.00  0.00           C
ATOM    681  CD2 LEU A 100     140.462 139.635 179.062  1.00  0.00           C
ATOM    682  C   LEU A 100     141.314 143.665 180.719  1.00  0.00           C
ATOM    683  O   LEU A 100     142.022 143.575 181.732  1.00  0.00           O
ATOM    684  N   VAL A 101     141.724 144.300 179.619  1.00  0.00           N
ATOM    685  CA  VAL A 101     143.070 144.860 179.556  1.00  0.00           C
ATOM    686  CB  VAL A 101     143.337 145.516 178.185  1.00  0.00           C
ATOM    687  CG1 VAL A 101     143.507 144.454 177.107  1.00  0.00           C
ATOM    688  CG2 VAL A 101     142.251 146.537 177.806  1.00  0.00           C
ATOM    689  C   VAL A 101     143.270 145.852 180.689  1.00  0.00           C
ATOM    690  O   VAL A 101     144.296 145.827 181.382  1.00  0.00           O
ATOM    691  N   LYS A 102     142.253 146.670 180.964  1.00  0.00           N
ATOM    692  CA  LYS A 102     142.379 147.640 182.041  1.00  0.00           C
ATOM    693  CB  LYS A 102     141.135 148.526 182.103  1.00  0.00           C
ATOM    694  CG  LYS A 102     141.287 149.795 182.945  1.00  0.00           C
ATOM    695  CD  LYS A 102     142.292 150.799 182.401  1.00  0.00           C
ATOM    696  CE  LYS A 102     141.818 151.474 181.135  1.00  0.00           C
ATOM    697  NZ  LYS A 102     142.915 152.248 180.492  1.00  0.00           N
ATOM    698  C   LYS A 102     142.608 146.947 183.371  1.00  0.00           C
ATOM    699  O   LYS A 102     143.510 147.336 184.125  1.00  0.00           O
ATOM    700  N   THR A 103     141.869 145.865 183.640  1.00  0.00           N
ATOM    701  CA  THR A 103     142.089 145.150 184.890  1.00  0.00           C
ATOM    702  CB  THR A 103     141.127 143.969 185.025  1.00  0.00           C
ATOM    703  CG2 THR A 103     139.685 144.445 185.117  1.00  0.00           C
ATOM    704  OG1 THR A 103     141.263 143.099 183.898  1.00  0.00           O
ATOM    705  C   THR A 103     143.524 144.669 184.960  1.00  0.00           C
ATOM    706  O   THR A 103     144.204 144.865 185.977  1.00  0.00           O
ATOM    707  N   MET A 104     144.036 144.142 183.843  1.00  0.00           N
ATOM    708  CA  MET A 104     145.414 143.674 183.827  1.00  0.00           C
ATOM    709  CB  MET A 104     145.767 143.115 182.453  1.00  0.00           C
ATOM    710  CG  MET A 104     144.939 141.940 182.022  1.00  0.00           C
ATOM    711  SD  MET A 104     145.974 140.742 181.176  1.00  0.00           S
ATOM    712  CE  MET A 104     146.334 141.628 179.662  1.00  0.00           C
ATOM    713  C   MET A 104     146.361 144.799 184.193  1.00  0.00           C
ATOM    714  O   MET A 104     147.246 144.621 185.040  1.00  0.00           O
ATOM    715  N   LYS A 105     146.142 145.988 183.629  1.00  0.00           N
ATOM    716  CA  LYS A 105     147.032 147.091 183.955  1.00  0.00           C
ATOM    717  CB  LYS A 105     146.682 148.323 183.123  1.00  0.00           C
ATOM    718  CG  LYS A 105     146.949 148.138 181.636  1.00  0.00           C
ATOM    719  CD  LYS A 105     146.573 149.364 180.826  1.00  0.00           C
ATOM    720  CE  LYS A 105     147.651 150.433 180.907  1.00  0.00           C
ATOM    721  NZ  LYS A 105     147.272 151.671 180.174  1.00  0.00           N
ATOM    722  C   LYS A 105     146.958 147.393 185.441  1.00  0.00           C
ATOM    723  O   LYS A 105     147.994 147.466 186.115  1.00  0.00           O
ATOM    724  N   VAL A 106     145.742 147.446 185.990  1.00  0.00           N
ATOM    725  CA  VAL A 106     145.603 147.701 187.417  1.00  0.00           C
ATOM    726  CB  VAL A 106     144.117 147.815 187.805  1.00  0.00           C
ATOM    727  CG1 VAL A 106     143.967 147.962 189.312  1.00  0.00           C
ATOM    728  CG2 VAL A 106     143.467 148.990 187.088  1.00  0.00           C
ATOM    729  C   VAL A 106     146.308 146.608 188.200  1.00  0.00           C
ATOM    730  O   VAL A 106     147.019 146.881 189.176  1.00  0.00           O
ATOM    731  N   LEU A 107     146.188 145.361 187.736  1.00  0.00           N
ATOM    732  CA  LEU A 107     146.857 144.259 188.414  1.00  0.00           C
ATOM    733  CB  LEU A 107     146.523 142.934 187.730  1.00  0.00           C
ATOM    734  CG  LEU A 107     145.178 142.294 188.083  1.00  0.00           C
ATOM    735  CD1 LEU A 107     144.890 141.141 187.142  1.00  0.00           C
ATOM    736  CD2 LEU A 107     145.147 141.822 189.528  1.00  0.00           C
ATOM    737  C   LEU A 107     148.359 144.486 188.445  1.00  0.00           C
ATOM    738  O   LEU A 107     149.005 144.307 189.484  1.00  0.00           O
ATOM    739  N   ARG A 108     148.937 144.891 187.314  1.00  0.00           N
ATOM    740  CA  ARG A 108     150.375 145.114 187.296  1.00  0.00           C
ATOM    741  CB  ARG A 108     150.883 145.232 185.858  1.00  0.00           C
ATOM    742  CG  ARG A 108     150.798 143.933 185.060  1.00  0.00           C
ATOM    743  CD  ARG A 108     151.326 144.116 183.643  1.00  0.00           C
ATOM    744  NE  ARG A 108     151.286 142.885 182.852  1.00  0.00           N
ATOM    745  CZ  ARG A 108     150.270 142.496 182.082  1.00  0.00           C
ATOM    746  NH1 ARG A 108     149.177 143.236 181.957  1.00  0.00           N
ATOM    747  NH2 ARG A 108     150.357 141.356 181.414  1.00  0.00           N
ATOM    748  C   ARG A 108     150.779 146.344 188.099  1.00  0.00           C
ATOM    749  O   ARG A 108     151.948 146.456 188.482  1.00  0.00           O
ATOM    750  N   CYS A 109     149.849 147.264 188.371  1.00  0.00           N
ATOM    751  CA  CYS A 109     150.192 148.477 189.103  1.00  0.00           C
ATOM    752  CB  CYS A 109     149.338 149.656 188.625  1.00  0.00           C
ATOM    753  SG  CYS A 109     149.426 149.987 186.855  1.00  0.00           S
ATOM    754  C   CYS A 109     150.036 148.345 190.611  1.00  0.00           C
ATOM    755  O   CYS A 109     150.535 149.207 191.342  1.00  0.00           O
ATOM    756  N   VAL A 110     149.360 147.303 191.093  1.00  0.00           N
ATOM    757  CA  VAL A 110     149.058 147.158 192.509  1.00  0.00           C
ATOM    758  CB  VAL A 110     147.538 147.224 192.775  1.00  0.00           C
ATOM    759  CG1 VAL A 110     146.835 145.992 192.214  1.00  0.00           C
ATOM    760  CG2 VAL A 110     147.253 147.404 194.251  1.00  0.00           C
ATOM    761  C   VAL A 110     149.639 145.840 193.001  1.00  0.00           C
ATOM    762  O   VAL A 110     149.824 144.887 192.240  1.00  0.00           O
ATOM    763  N   CYS A 111     149.930 145.796 194.302  1.00  0.00           N
ATOM    764  CA  CYS A 111     150.470 144.589 194.912  1.00  0.00           C
ATOM    765  CB  CYS A 111     150.813 144.850 196.375  1.00  0.00           C
ATOM    766  SG  CYS A 111     151.508 143.423 197.241  1.00  0.00           S
ATOM    767  C   CYS A 111     149.472 143.445 194.814  1.00  0.00           C
ATOM    768  O   CYS A 111     148.293 143.599 195.142  1.00  0.00           O
ATOM    769  N   PHE A 112     149.959 142.286 194.373  1.00  0.00           N
ATOM    770  CA  PHE A 112     149.107 141.113 194.245  1.00  0.00           C
ATOM    771  CB  PHE A 112     149.900 140.021 193.511  1.00  0.00           C
ATOM    772  CG  PHE A 112     149.090 138.821 193.093  1.00  0.00           C
ATOM    773  CD1 PHE A 112     148.641 137.893 194.019  1.00  0.00           C
ATOM    774  CE1 PHE A 112     147.901 136.803 193.625  1.00  0.00           C
ATOM    775  CZ  PHE A 112     147.582 136.631 192.299  1.00  0.00           C
ATOM    776  CE2 PHE A 112     148.008 137.548 191.365  1.00  0.00           C
ATOM    777  CD2 PHE A 112     148.751 138.639 191.764  1.00  0.00           C
ATOM    778  C   PHE A 112     148.581 140.635 195.593  1.00  0.00           C
ATOM    779  O   PHE A 112     147.503 140.035 195.643  1.00  0.00           O
ATOM    780  N   PHE A 113     149.286 140.921 196.687  1.00  0.00           N
ATOM    781  CA  PHE A 113     148.930 140.414 198.008  1.00  0.00           C
ATOM    782  CB  PHE A 113     150.155 139.749 198.650  1.00  0.00           C
ATOM    783  CG  PHE A 113     150.863 138.784 197.743  1.00  0.00           C
ATOM    784  CD1 PHE A 113     150.462 137.461 197.669  1.00  0.00           C
ATOM    785  CE1 PHE A 113     151.109 136.573 196.834  1.00  0.00           C
ATOM    786  CZ  PHE A 113     152.168 137.002 196.062  1.00  0.00           C
ATOM    787  CE2 PHE A 113     152.576 138.317 196.127  1.00  0.00           C
ATOM    788  CD2 PHE A 113     151.927 139.200 196.962  1.00  0.00           C
ATOM    789  C   PHE A 113     148.378 141.482 198.940  1.00  0.00           C
ATOM    790  O   PHE A 113     147.279 141.319 199.476  1.00  0.00           O
ATOM    791  N   CYS A 114     149.107 142.577 199.151  1.00  0.00           N
ATOM    792  CA  CYS A 114     148.662 143.625 200.063  1.00  0.00           C
ATOM    793  CB  CYS A 114     149.871 144.343 200.673  1.00  0.00           C
ATOM    794  SG  CYS A 114     150.908 143.320 201.737  1.00  0.00           S
ATOM    795  C   CYS A 114     147.741 144.646 199.406  1.00  0.00           C
ATOM    796  O   CYS A 114     147.152 145.469 200.114  1.00  0.00           O
ATOM    797  N   SER A 115     147.599 144.609 198.081  1.00  0.00           N
ATOM    798  CA  SER A 115     146.704 145.506 197.347  1.00  0.00           C
ATOM    799  CB  SER A 115     145.241 145.217 197.682  1.00  0.00           C
ATOM    800  OG  SER A 115     144.388 146.080 196.948  1.00  0.00           O
ATOM    801  C   SER A 115     147.042 146.973 197.611  1.00  0.00           C
ATOM    802  O   SER A 115     146.164 147.811 197.827  1.00  0.00           O
ATOM    803  N   LYS A 116     148.336 147.275 197.593  1.00  0.00           N
ATOM    804  CA  LYS A 116     148.846 148.636 197.599  1.00  0.00           C
ATOM    805  CB  LYS A 116     149.641 148.958 198.874  1.00  0.00           C
ATOM    806  CG  LYS A 116     148.865 148.840 200.176  1.00  0.00           C
ATOM    807  CD  LYS A 116     147.762 149.887 200.258  1.00  0.00           C
ATOM    808  CE  LYS A 116     147.090 149.893 201.620  1.00  0.00           C
ATOM    809  NZ  LYS A 116     146.291 148.664 201.869  1.00  0.00           N
ATOM    810  C   LYS A 116     149.732 148.822 196.380  1.00  0.00           C
ATOM    811  O   LYS A 116     150.260 147.859 195.818  1.00  0.00           O
ATOM    812  N   LEU A 117     149.876 150.077 195.961  1.00  0.00           N
ATOM    813  CA  LEU A 117     150.681 150.375 194.787  1.00  0.00           C
ATOM    814  CB  LEU A 117     150.659 151.875 194.491  1.00  0.00           C
ATOM    815  CG  LEU A 117     149.381 152.444 193.869  1.00  0.00           C
ATOM    816  CD1 LEU A 117     149.403 153.965 193.910  1.00  0.00           C
ATOM    817  CD2 LEU A 117     149.203 151.954 192.441  1.00  0.00           C
ATOM    818  C   LEU A 117     152.115 149.911 194.999  1.00  0.00           C
ATOM    819  O   LEU A 117     152.664 150.013 196.098  1.00  0.00           O
ATOM    820  N   LEU A 118     152.724 149.399 193.929  1.00  0.00           N
ATOM    821  CA  LEU A 118     154.118 148.980 193.988  1.00  0.00           C
ATOM    822  CB  LEU A 118     154.490 148.223 192.711  1.00  0.00           C
ATOM    823  CG  LEU A 118     153.595 147.040 192.333  1.00  0.00           C
ATOM    824  CD1 LEU A 118     154.113 146.371 191.070  1.00  0.00           C
ATOM    825  CD2 LEU A 118     153.499 146.032 193.468  1.00  0.00           C
ATOM    826  C   LEU A 118     155.074 150.149 194.182  1.00  0.00           C
ATOM    827  O   LEU A 118     156.259 149.918 194.444  1.00  0.00           O
ATOM    828  N   VAL A 119     154.594 151.386 194.058  1.00  0.00           N
ATOM    829  CA  VAL A 119     155.396 152.585 194.255  1.00  0.00           C
ATOM    830  CB  VAL A 119     155.710 153.286 192.920  1.00  0.00           C
ATOM    831  CG1 VAL A 119     156.496 152.361 192.002  1.00  0.00           C
ATOM    832  CG2 VAL A 119     154.429 153.753 192.236  1.00  0.00           C
ATOM    833  C   VAL A 119     154.634 153.516 195.188  1.00  0.00           C
ATOM    834  O   VAL A 119     153.428 153.725 195.012  1.00  0.00           O
ATOM    835  N   ASP A 120     155.329 154.057 196.185  1.00  0.00           N
ATOM    836  CA  ASP A 120     154.691 154.943 197.147  1.00  0.00           C
ATOM    837  CB  ASP A 120     155.655 155.276 198.284  1.00  0.00           C
ATOM    838  CG  ASP A 120     155.000 156.089 199.383  1.00  0.00           C
ATOM    839  OD1 ASP A 120     154.163 155.527 200.120  1.00  0.00           O
ATOM    840  OD2 ASP A 120     155.321 157.289 199.507  1.00  0.00           O
ATOM    841  C   ASP A 120     154.221 156.226 196.469  1.00  0.00           C
ATOM    842  O   ASP A 120     154.856 156.738 195.544  1.00  0.00           O
ATOM    843  N   SER A 121     153.092 156.753 196.951  1.00  0.00           N
ATOM    844  CA  SER A 121     152.531 157.964 196.360  1.00  0.00           C
ATOM    845  CB  SER A 121     151.112 158.192 196.883  1.00  0.00           C
ATOM    846  OG  SER A 121     150.635 159.474 196.509  1.00  0.00           O
ATOM    847  C   SER A 121     153.393 159.188 196.640  1.00  0.00           C
ATOM    848  O   SER A 121     153.395 160.134 195.843  1.00  0.00           O
ATOM    849  N   ASN A 122     154.128 159.193 197.750  1.00  0.00           N
ATOM    850  CA  ASN A 122     154.968 160.327 198.114  1.00  0.00           C
ATOM    851  CB  ASN A 122     155.134 160.393 199.637  1.00  0.00           C
ATOM    852  CG  ASN A 122     153.820 160.228 200.374  1.00  0.00           C
ATOM    853  OD1 ASN A 122     152.774 160.682 199.908  1.00  0.00           O
ATOM    854  ND2 ASN A 122     153.866 159.577 201.529  1.00  0.00           N
ATOM    855  C   ASN A 122     156.339 160.286 197.453  1.00  0.00           C
ATOM    856  O   ASN A 122     157.166 161.162 197.725  1.00  0.00           O
ATOM    857  N   ASN A 123     156.608 159.292 196.613  1.00  0.00           N
ATOM    858  CA  ASN A 123     157.848 159.282 195.856  1.00  0.00           C
ATOM    859  CB  ASN A 123     158.017 157.942 195.140  1.00  0.00           C
ATOM    860  CG  ASN A 123     159.314 157.849 194.360  1.00  0.00           C
ATOM    861  OD1 ASN A 123     159.483 158.502 193.333  1.00  0.00           O
ATOM    862  ND2 ASN A 123     160.238 157.030 194.848  1.00  0.00           N
ATOM    863  C   ASN A 123     157.834 160.428 194.843  1.00  0.00           C
ATOM    864  O   ASN A 123     156.772 160.768 194.311  1.00  0.00           O
ATOM    865  N   PRO A 124     158.985 161.061 194.563  1.00  0.00           N
ATOM    866  CD  PRO A 124     160.328 160.886 195.149  1.00  0.00           C
ATOM    867  CG  PRO A 124     161.022 162.156 194.802  1.00  0.00           C
ATOM    868  CB  PRO A 124     160.434 162.609 193.522  1.00  0.00           C
ATOM    869  CA  PRO A 124     158.972 162.140 193.557  1.00  0.00           C
ATOM    870  C   PRO A 124     158.493 161.687 192.189  1.00  0.00           C
ATOM    871  O   PRO A 124     157.805 162.447 191.493  1.00  0.00           O
ATOM    872  N   LYS A 125     158.834 160.459 191.787  1.00  0.00           N
ATOM    873  CA  LYS A 125     158.446 159.974 190.467  1.00  0.00           C
ATOM    874  CB  LYS A 125     159.050 158.592 190.212  1.00  0.00           C
ATOM    875  CG  LYS A 125     160.552 158.605 189.978  1.00  0.00           C
ATOM    876  CD  LYS A 125     161.132 157.198 189.999  1.00  0.00           C
ATOM    877  CE  LYS A 125     161.889 156.893 188.717  1.00  0.00           C
ATOM    878  NZ  LYS A 125     162.372 155.485 188.672  1.00  0.00           N
ATOM    879  C   LYS A 125     156.932 159.920 190.308  1.00  0.00           C
ATOM    880  O   LYS A 125     156.428 160.021 189.186  1.00  0.00           O
ATOM    881  N   ILE A 126     156.199 159.743 191.406  1.00  0.00           N
ATOM    882  CA  ILE A 126     154.741 159.747 191.352  1.00  0.00           C
ATOM    883  CB  ILE A 126     154.164 158.644 192.261  1.00  0.00           C
ATOM    884  CG2 ILE A 126     152.638 158.754 192.358  1.00  0.00           C
ATOM    885  CG1 ILE A 126     154.598 157.257 191.760  1.00  0.00           C
ATOM    886  CD1 ILE A 126     155.914 156.741 192.321  1.00  0.00           C
ATOM    887  C   ILE A 126     154.165 161.116 191.707  1.00  0.00           C
ATOM    888  O   ILE A 126     153.101 161.485 191.201  1.00  0.00           O
ATOM    889  N   LYS A 127     154.842 161.884 192.562  1.00  0.00           N
ATOM    890  CA  LYS A 127     154.360 163.225 192.873  1.00  0.00           C
ATOM    891  CB  LYS A 127     155.216 163.852 193.974  1.00  0.00           C
ATOM    892  CG  LYS A 127     154.773 163.490 195.384  1.00  0.00           C
ATOM    893  CD  LYS A 127     155.507 164.309 196.437  1.00  0.00           C
ATOM    894  CE  LYS A 127     157.004 164.044 196.425  1.00  0.00           C
ATOM    895  NZ  LYS A 127     157.628 164.335 197.746  1.00  0.00           N
ATOM    896  C   LYS A 127     154.360 164.101 191.626  1.00  0.00           C
ATOM    897  O   LYS A 127     153.387 164.815 191.353  1.00  0.00           O
ATOM    898  N   ASP A 128     155.444 164.054 190.849  1.00  0.00           N
ATOM    899  CA  ASP A 128     155.482 164.844 189.624  1.00  0.00           C
ATOM    900  CB  ASP A 128     156.903 164.897 189.059  1.00  0.00           C
ATOM    901  CG  ASP A 128     157.352 163.576 188.483  1.00  0.00           C
ATOM    902  OD1 ASP A 128     156.872 162.533 188.962  1.00  0.00           O
ATOM    903  OD2 ASP A 128     158.184 163.580 187.553  1.00  0.00           O
ATOM    904  C   ASP A 128     154.510 164.302 188.583  1.00  0.00           C
ATOM    905  O   ASP A 128     154.008 165.069 187.756  1.00  0.00           O
ATOM    906  N   ILE A 129     154.235 162.994 188.594  1.00  0.00           N
ATOM    907  CA  ILE A 129     153.219 162.449 187.694  1.00  0.00           C
ATOM    908  CB  ILE A 129     153.215 160.908 187.750  1.00  0.00           C
ATOM    909  CG2 ILE A 129     151.878 160.343 187.238  1.00  0.00           C
ATOM    910  CG1 ILE A 129     154.378 160.344 186.929  1.00  0.00           C
ATOM    911  CD1 ILE A 129     154.663 158.865 187.171  1.00  0.00           C
ATOM    912  C   ILE A 129     151.852 163.025 188.041  1.00  0.00           C
ATOM    913  O   ILE A 129     151.099 163.458 187.161  1.00  0.00           O
ATOM    914  N   LEU A 130     151.510 163.032 189.332  1.00  0.00           N
ATOM    915  CA  LEU A 130     150.234 163.606 189.753  1.00  0.00           C
ATOM    916  CB  LEU A 130     150.022 163.398 191.253  1.00  0.00           C
ATOM    917  CG  LEU A 130     149.275 162.125 191.659  1.00  0.00           C
ATOM    918  CD1 LEU A 130     150.167 160.905 191.540  1.00  0.00           C
ATOM    919  CD2 LEU A 130     148.730 162.261 193.074  1.00  0.00           C
ATOM    920  C   LEU A 130     150.156 165.086 189.407  1.00  0.00           C
ATOM    921  O   LEU A 130     149.119 165.569 188.940  1.00  0.00           O
ATOM    922  N   ALA A 131     151.244 165.826 189.634  1.00  0.00           N
ATOM    923  CA  ALA A 131     151.256 167.237 189.263  1.00  0.00           C
ATOM    924  CB  ALA A 131     152.525 167.907 189.788  1.00  0.00           C
ATOM    925  C   ALA A 131     151.148 167.416 187.752  1.00  0.00           C
ATOM    926  O   ALA A 131     150.633 168.438 187.285  1.00  0.00           O
ATOM    927  N   LYS A 132     151.624 166.437 186.981  1.00  0.00           N
ATOM    928  CA  LYS A 132     151.590 166.508 185.527  1.00  0.00           C
ATOM    929  CB  LYS A 132     152.692 165.611 184.947  1.00  0.00           C
ATOM    930  CG  LYS A 132     152.853 165.651 183.421  1.00  0.00           C
ATOM    931  CD  LYS A 132     153.300 167.014 182.895  1.00  0.00           C
ATOM    932  CE  LYS A 132     154.700 167.397 183.370  1.00  0.00           C
ATOM    933  NZ  LYS A 132     155.733 166.379 183.028  1.00  0.00           N
ATOM    934  C   LYS A 132     150.245 166.094 184.948  1.00  0.00           C
ATOM    935  O   LYS A 132     149.909 166.520 183.838  1.00  0.00           O
ATOM    936  N   SER A 133     149.472 165.287 185.672  1.00  0.00           N
ATOM    937  CA  SER A 133     148.205 164.739 185.191  1.00  0.00           C
ATOM    938  CB  SER A 133     148.258 163.213 185.144  1.00  0.00           C
ATOM    939  OG  SER A 133     149.423 162.765 184.475  1.00  0.00           O
ATOM    940  C   SER A 133     147.092 165.234 186.108  1.00  0.00           C
ATOM    941  O   SER A 133     146.722 164.564 187.074  1.00  0.00           O
ATOM    942  N   LYS A 134     146.565 166.416 185.798  1.00  0.00           N
ATOM    943  CA  LYS A 134     145.387 166.970 186.455  1.00  0.00           C
ATOM    944  CB  LYS A 134     145.658 168.377 186.983  1.00  0.00           C
ATOM    945  CG  LYS A 134     146.691 168.441 188.097  1.00  0.00           C
ATOM    946  CD  LYS A 134     146.916 169.872 188.558  1.00  0.00           C
ATOM    947  CE  LYS A 134     147.999 169.959 189.623  1.00  0.00           C
ATOM    948  NZ  LYS A 134     147.613 169.261 190.879  1.00  0.00           N
ATOM    949  C   LYS A 134     144.260 166.970 185.430  1.00  0.00           C
ATOM    950  O   LYS A 134     144.299 167.734 184.459  1.00  0.00           O
ATOM    951  N   GLY A 135     143.262 166.119 185.646  1.00  0.00           N
ATOM    952  CA  GLY A 135     142.195 165.968 184.677  1.00  0.00           C
ATOM    953  C   GLY A 135     142.536 165.101 183.488  1.00  0.00           C
ATOM    954  O   GLY A 135     141.835 165.164 182.473  1.00  0.00           O
ATOM    955  N   GLN A 136     143.595 164.297 183.575  1.00  0.00           N
ATOM    956  CA  GLN A 136     143.963 163.331 182.538  1.00  0.00           C
ATOM    957  CB  GLN A 136     145.195 163.801 181.762  1.00  0.00           C
ATOM    958  CG  GLN A 136     144.957 165.036 180.909  1.00  0.00           C
ATOM    959  CD  GLN A 136     146.230 165.816 180.638  1.00  0.00           C
ATOM    960  OE1 GLN A 136     146.250 167.042 180.738  1.00  0.00           O
ATOM    961  NE2 GLN A 136     147.299 165.109 180.289  1.00  0.00           N
ATOM    962  C   GLN A 136     144.215 161.981 183.200  1.00  0.00           C
ATOM    963  O   GLN A 136     145.358 161.514 183.273  1.00  0.00           O
ATOM    964  N   PRO A 137     143.163 161.326 183.700  1.00  0.00           N
ATOM    965  CD  PRO A 137     141.731 161.628 183.565  1.00  0.00           C
ATOM    966  CG  PRO A 137     141.143 160.938 184.739  1.00  0.00           C
ATOM    967  CB  PRO A 137     141.977 159.718 184.950  1.00  0.00           C
ATOM    968  CA  PRO A 137     143.379 160.067 184.430  1.00  0.00           C
ATOM    969  C   PRO A 137     143.956 158.949 183.579  1.00  0.00           C
ATOM    970  O   PRO A 137     144.699 158.110 184.102  1.00  0.00           O
ATOM    971  N   LYS A 138     143.622 158.894 182.287  1.00  0.00           N
ATOM    972  CA  LYS A 138     144.198 157.872 181.416  1.00  0.00           C
ATOM    973  CB  LYS A 138     143.587 157.977 180.018  1.00  0.00           C
ATOM    974  CG  LYS A 138     143.917 156.810 179.098  1.00  0.00           C
ATOM    975  CD  LYS A 138     143.456 157.084 177.672  1.00  0.00           C
ATOM    976  CE  LYS A 138     144.092 156.124 176.676  1.00  0.00           C
ATOM    977  NZ  LYS A 138     145.555 156.356 176.519  1.00  0.00           N
ATOM    978  C   LYS A 138     145.714 158.004 181.349  1.00  0.00           C
ATOM    979  O   LYS A 138     146.445 157.015 181.484  1.00  0.00           O
ATOM    980  N   LYS A 139     146.205 159.226 181.135  1.00  0.00           N
ATOM    981  CA  LYS A 139     147.645 159.446 181.105  1.00  0.00           C
ATOM    982  CB  LYS A 139     147.945 160.889 180.702  1.00  0.00           C
ATOM    983  CG  LYS A 139     149.357 161.106 180.183  1.00  0.00           C
ATOM    984  CD  LYS A 139     149.876 162.492 180.527  1.00  0.00           C
ATOM    985  CE  LYS A 139     150.951 162.940 179.549  1.00  0.00           C
ATOM    986  NZ  LYS A 139     151.655 164.166 180.013  1.00  0.00           N
ATOM    987  C   LYS A 139     148.268 159.124 182.456  1.00  0.00           C
ATOM    988  O   LYS A 139     149.394 158.615 182.525  1.00  0.00           O
ATOM    989  N   ARG A 140     147.552 159.416 183.543  1.00  0.00           N
ATOM    990  CA  ARG A 140     148.061 159.089 184.869  1.00  0.00           C
ATOM    991  CB  ARG A 140     147.119 159.640 185.940  1.00  0.00           C
ATOM    992  CG  ARG A 140     147.371 159.081 187.328  1.00  0.00           C
ATOM    993  CD  ARG A 140     146.941 160.038 188.429  1.00  0.00           C
ATOM    994  NE  ARG A 140     145.485 160.126 188.546  1.00  0.00           N
ATOM    995  CZ  ARG A 140     144.718 161.065 187.994  1.00  0.00           C
ATOM    996  NH1 ARG A 140     145.235 162.040 187.256  1.00  0.00           N
ATOM    997  NH2 ARG A 140     143.406 161.025 188.183  1.00  0.00           N
ATOM    998  C   ARG A 140     148.232 157.585 185.031  1.00  0.00           C
ATOM    999  O   ARG A 140     149.264 157.120 185.533  1.00  0.00           O
ATOM   1000  N   LEU A 141     147.234 156.805 184.606  1.00  0.00           N
ATOM   1001  CA  LEU A 141     147.358 155.355 184.696  1.00  0.00           C
ATOM   1002  CB  LEU A 141     146.054 154.664 184.286  1.00  0.00           C
ATOM   1003  CG  LEU A 141     145.940 153.187 184.717  1.00  0.00           C
ATOM   1004  CD1 LEU A 141     144.498 152.731 184.810  1.00  0.00           C
ATOM   1005  CD2 LEU A 141     146.694 152.234 183.796  1.00  0.00           C
ATOM   1006  C   LEU A 141     148.500 154.866 183.822  1.00  0.00           C
ATOM   1007  O   LEU A 141     149.252 153.975 184.219  1.00  0.00           O
ATOM   1008  N   THR A 142     148.642 155.432 182.622  1.00  0.00           N
ATOM   1009  CA  THR A 142     149.716 154.998 181.733  1.00  0.00           C
ATOM   1010  CB  THR A 142     149.594 155.705 180.383  1.00  0.00           C
ATOM   1011  CG2 THR A 142     150.481 155.033 179.343  1.00  0.00           C
ATOM   1012  OG1 THR A 142     148.233 155.665 179.940  1.00  0.00           O
ATOM   1013  C   THR A 142     151.084 155.261 182.352  1.00  0.00           C
ATOM   1014  O   THR A 142     151.977 154.406 182.293  1.00  0.00           O
ATOM   1015  N   HIS A 143     151.268 156.442 182.948  1.00  0.00           N
ATOM   1016  CA  HIS A 143     152.537 156.755 183.598  1.00  0.00           C
ATOM   1017  CB  HIS A 143     152.544 158.214 184.055  1.00  0.00           C
ATOM   1018  CG  HIS A 143     152.562 159.204 182.931  1.00  0.00           C
ATOM   1019  ND1 HIS A 143     153.033 158.897 181.673  1.00  0.00           N
ATOM   1020  CE1 HIS A 143     152.931 159.959 180.896  1.00  0.00           C
ATOM   1021  NE2 HIS A 143     152.416 160.946 181.605  1.00  0.00           N
ATOM   1022  CD2 HIS A 143     152.177 160.501 182.882  1.00  0.00           C
ATOM   1023  C   HIS A 143     152.797 155.823 184.773  1.00  0.00           C
ATOM   1024  O   HIS A 143     153.892 155.263 184.906  1.00  0.00           O
ATOM   1025  N   VAL A 144     151.793 155.627 185.632  1.00  0.00           N
ATOM   1026  CA  VAL A 144     151.986 154.754 186.784  1.00  0.00           C
ATOM   1027  CB  VAL A 144     150.777 154.847 187.733  1.00  0.00           C
ATOM   1028  CG1 VAL A 144     150.874 153.796 188.831  1.00  0.00           C
ATOM   1029  CG2 VAL A 144     150.686 156.240 188.339  1.00  0.00           C
ATOM   1030  C   VAL A 144     152.234 153.322 186.332  1.00  0.00           C
ATOM   1031  O   VAL A 144     152.929 152.561 187.012  1.00  0.00           O
ATOM   1032  N   TYR A 145     151.685 152.934 185.182  1.00  0.00           N
ATOM   1033  CA  TYR A 145     151.864 151.576 184.688  1.00  0.00           C
ATOM   1034  CB  TYR A 145     150.818 151.282 183.614  1.00  0.00           C
ATOM   1035  CG  TYR A 145     150.988 149.939 182.960  1.00  0.00           C
ATOM   1036  CD1 TYR A 145     150.966 148.779 183.714  1.00  0.00           C
ATOM   1037  CE1 TYR A 145     151.122 147.552 183.126  1.00  0.00           C
ATOM   1038  CZ  TYR A 145     151.299 147.462 181.765  1.00  0.00           C
ATOM   1039  OH  TYR A 145     151.454 146.228 181.176  1.00  0.00           O
ATOM   1040  CE2 TYR A 145     151.322 148.600 180.992  1.00  0.00           C
ATOM   1041  CD2 TYR A 145     151.167 149.829 181.591  1.00  0.00           C
ATOM   1042  C   TYR A 145     153.270 151.369 184.143  1.00  0.00           C
ATOM   1043  O   TYR A 145     153.936 150.384 184.481  1.00  0.00           O
ATOM   1044  N   ASP A 146     153.743 152.286 183.296  1.00  0.00           N
ATOM   1045  CA  ASP A 146     155.115 152.171 182.814  1.00  0.00           C
ATOM   1046  CB  ASP A 146     155.377 153.142 181.656  1.00  0.00           C
ATOM   1047  CG  ASP A 146     155.098 154.589 182.013  1.00  0.00           C
ATOM   1048  OD1 ASP A 146     155.688 155.100 182.987  1.00  0.00           O
ATOM   1049  OD2 ASP A 146     154.301 155.224 181.291  1.00  0.00           O
ATOM   1050  C   ASP A 146     156.131 152.390 183.929  1.00  0.00           C
ATOM   1051  O   ASP A 146     157.298 152.019 183.767  1.00  0.00           O
ATOM   1052  N   LEU A 147     155.715 152.977 185.054  1.00  0.00           N
ATOM   1053  CA  LEU A 147     156.596 153.137 186.204  1.00  0.00           C
ATOM   1054  CB  LEU A 147     156.164 154.364 187.013  1.00  0.00           C
ATOM   1055  CG  LEU A 147     157.115 154.857 188.104  1.00  0.00           C
ATOM   1056  CD1 LEU A 147     158.361 155.483 187.496  1.00  0.00           C
ATOM   1057  CD2 LEU A 147     156.402 155.849 189.007  1.00  0.00           C
ATOM   1058  C   LEU A 147     156.610 151.906 187.104  1.00  0.00           C
ATOM   1059  O   LEU A 147     157.659 151.560 187.660  1.00  0.00           O
ATOM   1060  N   CYS A 148     155.469 151.233 187.258  1.00  0.00           N
ATOM   1061  CA  CYS A 148     155.337 150.114 188.182  1.00  0.00           C
ATOM   1062  CB  CYS A 148     153.921 150.084 188.768  1.00  0.00           C
ATOM   1063  SG  CYS A 148     153.525 151.477 189.842  1.00  0.00           S
ATOM   1064  C   CYS A 148     155.630 148.762 187.547  1.00  0.00           C
ATOM   1065  O   CYS A 148     155.816 147.785 188.280  1.00  0.00           O
ATOM   1066  N   LYS A 149     155.670 148.674 186.216  1.00  0.00           N
ATOM   1067  CA  LYS A 149     155.901 147.384 185.573  1.00  0.00           C
ATOM   1068  CB  LYS A 149     155.763 147.520 184.054  1.00  0.00           C
ATOM   1069  CG  LYS A 149     156.639 148.597 183.426  1.00  0.00           C
ATOM   1070  CD  LYS A 149     156.917 148.316 181.956  1.00  0.00           C
ATOM   1071  CE  LYS A 149     155.648 148.369 181.116  1.00  0.00           C
ATOM   1072  NZ  LYS A 149     155.928 148.149 179.671  1.00  0.00           N
ATOM   1073  C   LYS A 149     157.265 146.810 185.933  1.00  0.00           C
ATOM   1074  O   LYS A 149     157.448 145.588 185.913  1.00  0.00           O
ATOM   1075  N   GLY A 150     158.232 147.669 186.266  1.00  0.00           N
ATOM   1076  CA  GLY A 150     159.548 147.182 186.636  1.00  0.00           C
ATOM   1077  C   GLY A 150     159.624 146.643 188.047  1.00  0.00           C
ATOM   1078  O   GLY A 150     160.479 145.804 188.343  1.00  0.00           O
ATOM   1079  N   LYS A 151     158.747 147.107 188.934  1.00  0.00           N
ATOM   1080  CA  LYS A 151     158.763 146.638 190.313  1.00  0.00           C
ATOM   1081  CB  LYS A 151     157.817 147.476 191.172  1.00  0.00           C
ATOM   1082  CG  LYS A 151     158.229 148.934 191.315  1.00  0.00           C
ATOM   1083  CD  LYS A 151     159.505 149.077 192.131  1.00  0.00           C
ATOM   1084  CE  LYS A 151     159.724 150.511 192.583  1.00  0.00           C
ATOM   1085  NZ  LYS A 151     161.029 150.686 193.277  1.00  0.00           N
ATOM   1086  C   LYS A 151     158.368 145.169 190.375  1.00  0.00           C
ATOM   1087  O   LYS A 151     157.345 144.766 189.812  1.00  0.00           O
ATOM   1088  N   ASN A 152     159.184 144.371 191.066  1.00  0.00           N
ATOM   1089  CA  ASN A 152     158.954 142.939 191.216  1.00  0.00           C
ATOM   1090  CB  ASN A 152     160.151 142.154 190.672  1.00  0.00           C
ATOM   1091  CG  ASN A 152     160.381 142.393 189.192  1.00  0.00           C
ATOM   1092  OD1 ASN A 152     159.707 143.214 188.571  1.00  0.00           O
ATOM   1093  ND2 ASN A 152     161.339 141.673 188.621  1.00  0.00           N
ATOM   1094  C   ASN A 152     158.693 142.536 192.662  1.00  0.00           C
ATOM   1095  O   ASN A 152     158.617 141.337 192.952  1.00  0.00           O
ATOM   1096  N   ILE A 153     158.553 143.497 193.575  1.00  0.00           N
ATOM   1097  CA  ILE A 153     158.351 143.196 194.986  1.00  0.00           C
ATOM   1098  CB  ILE A 153     159.700 142.981 195.715  1.00  0.00           C
ATOM   1099  CG2 ILE A 153     160.442 144.303 195.877  1.00  0.00           C
ATOM   1100  CG1 ILE A 153     159.475 142.320 197.077  1.00  0.00           C
ATOM   1101  CD1 ILE A 153     160.746 141.839 197.741  1.00  0.00           C
ATOM   1102  C   ILE A 153     157.557 144.335 195.609  1.00  0.00           C
ATOM   1103  O   ILE A 153     157.658 145.489 195.187  1.00  0.00           O
ATOM   1104  N   CYS A 154     156.761 143.999 196.626  1.00  0.00           N
ATOM   1105  CA  CYS A 154     155.927 144.999 197.281  1.00  0.00           C
ATOM   1106  CB  CYS A 154     154.840 144.312 198.108  1.00  0.00           C
ATOM   1107  SG  CYS A 154     153.672 145.434 198.904  1.00  0.00           S
ATOM   1108  C   CYS A 154     156.735 145.939 198.169  1.00  0.00           C
ATOM   1109  O   CYS A 154     156.286 147.062 198.418  1.00  0.00           O
ATOM   1110  N   GLU A 155     157.913 145.507 198.624  1.00  0.00           N
ATOM   1111  CA  GLU A 155     158.793 146.258 199.531  1.00  0.00           C
ATOM   1112  CB  GLU A 155     159.726 147.195 198.737  1.00  0.00           C
ATOM   1113  CG  GLU A 155     159.074 148.324 197.918  1.00  0.00           C
ATOM   1114  CD  GLU A 155     158.661 149.528 198.751  1.00  0.00           C
ATOM   1115  OE1 GLU A 155     159.240 149.736 199.839  1.00  0.00           O
ATOM   1116  OE2 GLU A 155     157.754 150.268 198.317  1.00  0.00           O
ATOM   1117  C   GLU A 155     158.042 147.051 200.599  1.00  0.00           C
ATOM   1118  O   GLU A 155     158.018 146.667 201.769  1.00  0.00           O
ATOM   1119  N   GLY A 156     155.432 149.839 205.561  1.00  0.00           N
ATOM   1120  CA  GLY A 156     154.761 150.868 206.321  1.00  0.00           C
ATOM   1121  C   GLY A 156     155.751 151.908 206.785  1.00  0.00           C
ATOM   1122  O   GLY A 156     155.658 152.395 207.909  1.00  0.00           O
ATOM   1123  N   GLY A 157     156.714 152.233 205.930  1.00  0.00           N
ATOM   1124  CA  GLY A 157     157.620 153.323 206.231  1.00  0.00           C
ATOM   1125  C   GLY A 157     158.289 154.025 205.064  1.00  0.00           C
ATOM   1126  O   GLY A 157     158.651 153.406 204.062  1.00  0.00           O
ATOM   1127  N   GLU A 158     158.438 155.342 205.212  1.00  0.00           N
ATOM   1128  CA  GLU A 158     159.141 156.182 204.246  1.00  0.00           C
ATOM   1129  CB  GLU A 158     158.177 156.798 203.232  1.00  0.00           C
ATOM   1130  CG  GLU A 158     156.810 157.119 203.778  1.00  0.00           C
ATOM   1131  CD  GLU A 158     156.016 157.985 202.833  1.00  0.00           C
ATOM   1132  OE1 GLU A 158     155.198 157.435 202.074  1.00  0.00           O
ATOM   1133  OE2 GLU A 158     156.206 159.222 202.866  1.00  0.00           O
ATOM   1134  C   GLU A 158     159.931 157.300 204.920  1.00  0.00           C
ATOM   1135  O   GLU A 158     159.718 157.622 206.090  1.00  0.00           O
ATOM   1136  N   GLU A 159     160.844 157.893 204.160  1.00  0.00           N
ATOM   1137  CA  GLU A 159     161.666 158.991 204.655  1.00  0.00           C
ATOM   1138  CB  GLU A 159     162.852 159.227 203.720  1.00  0.00           C
ATOM   1139  CG  GLU A 159     163.640 157.965 203.411  1.00  0.00           C
ATOM   1140  CD  GLU A 159     163.273 157.369 202.072  1.00  0.00           C
ATOM   1141  OE1 GLU A 159     162.181 157.691 201.557  1.00  0.00           O
ATOM   1142  OE2 GLU A 159     164.068 156.565 201.539  1.00  0.00           O
ATOM   1143  C   GLU A 159     160.811 160.250 204.782  1.00  0.00           C
ATOM   1144  O   GLU A 159     159.836 160.416 204.050  1.00  0.00           O
ATOM   1145  N   MET A 160     161.174 161.128 205.710  1.00  0.00           N
ATOM   1146  CA  MET A 160     160.391 162.336 205.975  1.00  0.00           C
ATOM   1147  CB  MET A 160     160.927 163.052 207.218  1.00  0.00           C
ATOM   1148  CG  MET A 160     160.755 162.273 208.509  1.00  0.00           C
ATOM   1149  SD  MET A 160     159.029 162.072 208.987  1.00  0.00           S
ATOM   1150  CE  MET A 160     159.210 161.243 210.564  1.00  0.00           C
ATOM   1151  C   MET A 160     160.390 163.296 204.787  1.00  0.00           C
ATOM   1152  O   MET A 160     161.343 163.328 204.007  1.00  0.00           O
ATOM   1153  N   ASP A 161     159.323 164.077 204.657  1.00  0.00           N
ATOM   1154  CA  ASP A 161     159.214 165.049 203.570  1.00  0.00           C
ATOM   1155  CB  ASP A 161     158.800 164.346 202.276  1.00  0.00           C
ATOM   1156  CG  ASP A 161     158.735 165.293 201.097  1.00  0.00           C
ATOM   1157  OD1 ASP A 161     159.437 166.326 201.117  1.00  0.00           O
ATOM   1158  OD2 ASP A 161     157.990 164.998 200.141  1.00  0.00           O
ATOM   1159  C   ASP A 161     158.227 166.166 203.906  1.00  0.00           C
ATOM   1160  O   ASP A 161     158.513 167.344 203.687  1.00  0.00           O
ATOM   1161  N   ASN A 162     157.067 165.793 204.438  1.00  0.00           N
ATOM   1162  CA  ASN A 162     156.050 166.766 204.833  1.00  0.00           C
ATOM   1163  CB  ASN A 162     155.299 167.282 203.601  1.00  0.00           C
ATOM   1164  CG  ASN A 162     154.636 168.631 203.840  1.00  0.00           C
ATOM   1165  OD1 ASN A 162     154.244 168.956 204.961  1.00  0.00           O
ATOM   1166  ND2 ASN A 162     154.508 169.422 202.781  1.00  0.00           N
ATOM   1167  C   ASN A 162     155.065 166.170 205.831  1.00  0.00           C
ATOM   1168  O   ASN A 162     155.003 164.954 206.003  1.00  0.00           O
ATOM   1169  N   LYS A 163     154.293 167.032 206.485  1.00  0.00           N
ATOM   1170  CA  LYS A 163     153.293 166.577 207.442  1.00  0.00           C
ATOM   1171  CB  LYS A 163     153.039 167.641 208.511  1.00  0.00           C
ATOM   1172  CG  LYS A 163     151.965 167.262 209.522  1.00  0.00           C
ATOM   1173  CD  LYS A 163     152.383 166.065 210.360  1.00  0.00           C
ATOM   1174  CE  LYS A 163     151.248 165.599 211.256  1.00  0.00           C
ATOM   1175  NZ  LYS A 163     151.693 164.569 212.235  1.00  0.00           N
ATOM   1176  C   LYS A 163     151.998 166.227 206.722  1.00  0.00           C
ATOM   1177  O   LYS A 163     151.500 167.001 205.906  1.00  0.00           O
ATOM   1178  N   PHE A 164     151.456 165.055 207.033  1.00  0.00           N
ATOM   1179  CA  PHE A 164     150.233 164.582 206.400  1.00  0.00           C
ATOM   1180  CB  PHE A 164     150.572 163.771 205.147  1.00  0.00           C
ATOM   1181  CG  PHE A 164     149.374 163.373 204.332  1.00  0.00           C
ATOM   1182  CD1 PHE A 164     148.652 164.321 203.623  1.00  0.00           C
ATOM   1183  CE1 PHE A 164     147.553 163.950 202.873  1.00  0.00           C
ATOM   1184  CZ  PHE A 164     147.167 162.626 202.819  1.00  0.00           C
ATOM   1185  CE2 PHE A 164     147.881 161.676 203.517  1.00  0.00           C
ATOM   1186  CD2 PHE A 164     148.979 162.051 204.265  1.00  0.00           C
ATOM   1187  C   PHE A 164     149.405 163.746 207.372  1.00  0.00           C
ATOM   1188  O   PHE A 164     149.944 163.147 208.303  1.00  0.00           O
ATOM   1189  N   GLY A 165     148.095 163.709 207.153  1.00  0.00           N
ATOM   1190  CA  GLY A 165     147.204 162.957 208.016  1.00  0.00           C
ATOM   1191  C   GLY A 165     146.967 161.543 207.523  1.00  0.00           C
ATOM   1192  O   GLY A 165     146.434 161.337 206.432  1.00  0.00           O
ATOM   1193  N   VAL A 166     147.367 160.567 208.333  1.00  0.00           N
ATOM   1194  CA  VAL A 166     147.170 159.157 208.009  1.00  0.00           C
ATOM   1195  CB  VAL A 166     148.450 158.521 207.424  1.00  0.00           C
ATOM   1196  CG1 VAL A 166     148.732 159.048 206.027  1.00  0.00           C
ATOM   1197  CG2 VAL A 166     149.632 158.764 208.349  1.00  0.00           C
ATOM   1198  C   VAL A 166     146.739 158.369 209.242  1.00  0.00           C
ATOM   1199  O   VAL A 166     146.418 158.947 210.278  1.00  0.00           O
ATOM   1200  N   GLU A 167     146.738 157.042 209.122  1.00  0.00           N
ATOM   1201  CA  GLU A 167     146.384 156.174 210.241  1.00  0.00           C
ATOM   1202  CB  GLU A 167     146.097 154.755 209.751  1.00  0.00           C
ATOM   1203  CG  GLU A 167     147.290 154.064 209.115  1.00  0.00           C
ATOM   1204  CD  GLU A 167     146.912 152.762 208.442  1.00  0.00           C
ATOM   1205  OE1 GLU A 167     145.792 152.269 208.681  1.00  0.00           O
ATOM   1206  OE2 GLU A 167     147.735 152.230 207.667  1.00  0.00           O
ATOM   1207  C   GLU A 167     147.488 156.147 211.293  1.00  0.00           C
ATOM   1208  O   GLU A 167     147.299 155.645 212.399  1.00  0.00           O
ATOM   1209  N   GLN A 168     148.643 156.695 210.935  1.00  0.00           N
ATOM   1210  CA  GLN A 168     149.759 156.838 211.858  1.00  0.00           C
ATOM   1211  CB  GLN A 168     150.779 155.707 211.674  1.00  0.00           C
ATOM   1212  CG  GLN A 168     151.894 155.692 212.712  1.00  0.00           C
ATOM   1213  CD  GLN A 168     152.743 154.437 212.644  1.00  0.00           C
ATOM   1214  OE1 GLN A 168     152.480 153.538 211.842  1.00  0.00           O
ATOM   1215  NE2 GLN A 168     153.771 154.369 213.481  1.00  0.00           N
ATOM   1216  C   GLN A 168     150.407 158.195 211.617  1.00  0.00           C
ATOM   1217  O   GLN A 168     151.490 158.280 211.039  1.00  0.00           O
ATOM   1218  N   PRO A 169     149.729 159.270 212.051  1.00  0.00           N
ATOM   1219  CD  PRO A 169     148.502 159.264 212.868  1.00  0.00           C
ATOM   1220  CG  PRO A 169     148.260 160.732 213.140  1.00  0.00           C
ATOM   1221  CB  PRO A 169     148.928 161.467 212.034  1.00  0.00           C
ATOM   1222  CA  PRO A 169     150.176 160.631 211.752  1.00  0.00           C
ATOM   1223  C   PRO A 169     151.336 161.082 212.626  1.00  0.00           C
ATOM   1224  O   PRO A 169     151.362 162.232 213.064  1.00  0.00           O
ATOM   1225  N   GLU A 170     152.286 160.186 212.878  1.00  0.00           N
ATOM   1226  CA  GLU A 170     153.475 160.548 213.631  1.00  0.00           C
ATOM   1227  CB  GLU A 170     154.286 159.304 214.001  1.00  0.00           C
ATOM   1228  CG  GLU A 170     154.748 158.478 212.812  1.00  0.00           C
ATOM   1229  CD  GLU A 170     155.583 157.282 213.228  1.00  0.00           C
ATOM   1230  OE1 GLU A 170     155.905 157.169 214.430  1.00  0.00           O
ATOM   1231  OE2 GLU A 170     155.917 156.456 212.356  1.00  0.00           O
ATOM   1232  C   GLU A 170     154.308 161.517 212.800  1.00  0.00           C
ATOM   1233  O   GLU A 170     154.176 161.572 211.579  1.00  0.00           O
ATOM   1234  N   GLY A 171     155.176 162.271 213.463  1.00  0.00           N
ATOM   1235  CA  GLY A 171     155.990 163.250 212.771  1.00  0.00           C
ATOM   1236  C   GLY A 171     157.009 163.918 213.668  1.00  0.00           C
ATOM   1237  O   GLY A 171     156.891 163.894 214.895  1.00  0.00           O
ATOM   1238  N   ASP A 172     158.012 164.523 213.044  1.00  0.00           N
ATOM   1239  CA  ASP A 172     159.085 165.184 213.775  1.00  0.00           C
ATOM   1240  CB  ASP A 172     160.216 164.195 214.061  1.00  0.00           C
ATOM   1241  CG  ASP A 172     161.136 164.663 215.170  1.00  0.00           C
ATOM   1242  OD1 ASP A 172     160.836 165.702 215.794  1.00  0.00           O
ATOM   1243  OD2 ASP A 172     162.158 163.993 215.417  1.00  0.00           O
ATOM   1244  C   ASP A 172     159.605 166.378 212.986  1.00  0.00           C
ATOM   1245  O   ASP A 172     159.349 166.502 211.790  1.00  0.00           O
ATOM   1246  N   GLU A 173     160.330 167.260 213.665  1.00  0.00           N
ATOM   1247  CA  GLU A 173     160.903 168.436 213.022  1.00  0.00           C
ATOM   1248  CB  GLU A 173     161.429 169.420 214.066  1.00  0.00           C
ATOM   1249  CG  GLU A 173     162.033 170.690 213.482  1.00  0.00           C
ATOM   1250  CD  GLU A 173     161.004 171.585 212.815  1.00  0.00           C
ATOM   1251  OE1 GLU A 173     159.797 171.426 213.093  1.00  0.00           O
ATOM   1252  OE2 GLU A 173     161.405 172.446 212.006  1.00  0.00           O
ATOM   1253  C   GLU A 173     162.018 168.031 212.066  1.00  0.00           C
ATOM   1254  O   GLU A 173     162.206 168.652 211.018  1.00  0.00           O
ATOM   1255  N   ASP A 174     162.753 166.984 212.431  1.00  0.00           N
ATOM   1256  CA  ASP A 174     163.851 166.498 211.605  1.00  0.00           C
ATOM   1257  CB  ASP A 174     164.703 165.495 212.388  1.00  0.00           C
ATOM   1258  CG  ASP A 174     165.907 165.012 211.603  1.00  0.00           C
ATOM   1259  OD1 ASP A 174     166.347 165.730 210.679  1.00  0.00           O
ATOM   1260  OD2 ASP A 174     166.415 163.913 211.909  1.00  0.00           O
ATOM   1261  C   ASP A 174     163.317 165.859 210.328  1.00  0.00           C
ATOM   1262  O   ASP A 174     162.254 165.241 210.329  1.00  0.00           O
ATOM   1263  N   LEU A 175     164.063 166.011 209.237  1.00  0.00           N
ATOM   1264  CA  LEU A 175     163.652 165.469 207.947  1.00  0.00           C
ATOM   1265  CB  LEU A 175     163.862 166.503 206.834  1.00  0.00           C
ATOM   1266  CG  LEU A 175     162.804 167.588 206.610  1.00  0.00           C
ATOM   1267  CD1 LEU A 175     162.729 168.561 207.777  1.00  0.00           C
ATOM   1268  CD2 LEU A 175     163.072 168.331 205.309  1.00  0.00           C
ATOM   1269  C   LEU A 175     164.415 164.192 207.619  1.00  0.00           C
ATOM   1270  O   LEU A 175     164.137 163.531 206.618  1.00  0.00           O
ATOM   1271  N   THR A 176     165.380 163.849 208.467  1.00  0.00           N
ATOM   1272  CA  THR A 176     166.224 162.684 208.235  1.00  0.00           C
ATOM   1273  CB  THR A 176     167.717 163.031 208.401  1.00  0.00           C
ATOM   1274  CG2 THR A 176     168.585 162.066 207.602  1.00  0.00           C
ATOM   1275  OG1 THR A 176     167.952 164.366 207.939  1.00  0.00           O
ATOM   1276  C   THR A 176     165.866 161.528 209.168  1.00  0.00           C
ATOM   1277  O   THR A 176     166.728 160.979 209.857  1.00  0.00           O
ATOM   1278  N   LYS A 177     164.586 161.174 209.204  1.00  0.00           N
ATOM   1279  CA  LYS A 177     164.136 160.043 210.007  1.00  0.00           C
ATOM   1280  CB  LYS A 177     163.469 160.526 211.298  1.00  0.00           C
ATOM   1281  CG  LYS A 177     164.424 161.235 212.247  1.00  0.00           C
ATOM   1282  CD  LYS A 177     163.740 161.665 213.533  1.00  0.00           C
ATOM   1283  CE  LYS A 177     164.744 162.295 214.488  1.00  0.00           C
ATOM   1284  NZ  LYS A 177     164.110 162.754 215.756  1.00  0.00           N
ATOM   1285  C   LYS A 177     163.180 159.180 209.195  1.00  0.00           C
ATOM   1286  O   LYS A 177     162.711 159.593 208.133  1.00  0.00           O
ATOM   1287  N   GLU A 178     162.892 157.983 209.690  1.00  0.00           N
ATOM   1288  CA  GLU A 178     162.034 157.061 208.957  1.00  0.00           C
ATOM   1289  CB  GLU A 178     162.594 155.639 209.025  1.00  0.00           C
ATOM   1290  CG  GLU A 178     161.823 154.619 208.193  1.00  0.00           C
ATOM   1291  CD  GLU A 178     162.299 153.195 208.420  1.00  0.00           C
ATOM   1292  OE1 GLU A 178     163.258 153.003 209.199  1.00  0.00           O
ATOM   1293  OE2 GLU A 178     161.720 152.271 207.817  1.00  0.00           O
ATOM   1294  C   GLU A 178     160.611 157.104 209.501  1.00  0.00           C
ATOM   1295  O   GLU A 178     160.355 156.724 210.644  1.00  0.00           O
ATOM   1296  N   LYS A 179     159.686 157.567 208.664  1.00  0.00           N
ATOM   1297  CA  LYS A 179     158.292 157.729 209.058  1.00  0.00           C
ATOM   1298  CB  LYS A 179     157.616 158.846 208.269  1.00  0.00           C
ATOM   1299  CG  LYS A 179     156.217 159.159 208.771  1.00  0.00           C
ATOM   1300  CD  LYS A 179     155.599 160.335 208.048  1.00  0.00           C
ATOM   1301  CE  LYS A 179     155.242 159.944 206.623  1.00  0.00           C
ATOM   1302  NZ  LYS A 179     154.559 161.042 205.896  1.00  0.00           N
ATOM   1303  C   LYS A 179     157.519 156.446 208.834  1.00  0.00           C
ATOM   1304  O   LYS A 179     157.652 155.825 207.788  1.00  0.00           O
ATOM   1305  N   GLY A 180     156.696 156.064 209.802  1.00  0.00           N
ATOM   1306  CA  GLY A 180     155.885 154.872 209.663  1.00  0.00           C
ATOM   1307  C   GLY A 180     154.481 155.224 209.212  1.00  0.00           C
ATOM   1308  O   GLY A 180     153.873 156.163 209.728  1.00  0.00           O
ATOM   1309  N   HIS A 181     153.962 154.473 208.245  1.00  0.00           N
ATOM   1310  CA  HIS A 181     152.614 154.707 207.742  1.00  0.00           C
ATOM   1311  CB  HIS A 181     152.668 155.348 206.345  1.00  0.00           C
ATOM   1312  CG  HIS A 181     153.404 154.538 205.321  1.00  0.00           C
ATOM   1313  ND1 HIS A 181     152.895 153.378 204.779  1.00  0.00           N
ATOM   1314  CE1 HIS A 181     153.754 152.888 203.901  1.00  0.00           C
ATOM   1315  NE2 HIS A 181     154.807 153.683 203.861  1.00  0.00           N
ATOM   1316  CD2 HIS A 181     154.613 154.724 204.738  1.00  0.00           C
ATOM   1317  C   HIS A 181     151.800 153.415 207.727  1.00  0.00           C
ATOM   1318  O   HIS A 181     151.598 152.793 206.684  1.00  0.00           O
ATOM   1319  N   GLY A 182     156.110 150.859 203.024  1.00  0.00           N
ATOM   1320  CA  GLY A 182     155.488 149.954 203.973  1.00  0.00           C
ATOM   1321  C   GLY A 182     154.784 148.792 203.301  1.00  0.00           C
ATOM   1322  O   GLY A 182     153.664 148.435 203.667  1.00  0.00           O
ATOM   1323  N   GLY A 183     155.450 148.195 202.310  1.00  0.00           N
ATOM   1324  CA  GLY A 183     154.904 147.049 201.615  1.00  0.00           C
ATOM   1325  C   GLY A 183     155.188 145.737 202.328  1.00  0.00           C
ATOM   1326  O   GLY A 183     155.944 145.672 203.295  1.00  0.00           O
ATOM   1327  N   CYS A 184     154.563 144.675 201.822  1.00  0.00           N
ATOM   1328  CA  CYS A 184     154.689 143.350 202.413  1.00  0.00           C
ATOM   1329  CB  CYS A 184     153.440 142.520 202.096  1.00  0.00           C
ATOM   1330  SG  CYS A 184     153.391 141.866 200.413  1.00  0.00           S
ATOM   1331  C   CYS A 184     155.930 142.596 201.948  1.00  0.00           C
ATOM   1332  O   CYS A 184     156.219 141.523 202.488  1.00  0.00           O
ATOM   1333  N   GLY A 185     156.664 143.120 200.972  1.00  0.00           N
ATOM   1334  CA  GLY A 185     157.918 142.511 200.563  1.00  0.00           C
ATOM   1335  C   GLY A 185     157.805 141.121 199.976  1.00  0.00           C
ATOM   1336  O   GLY A 185     158.645 140.260 200.274  1.00  0.00           O
ATOM   1337  N   ARG A 186     156.790 140.875 199.152  1.00  0.00           N
ATOM   1338  CA  ARG A 186     156.611 139.601 198.470  1.00  0.00           C
ATOM   1339  CB  ARG A 186     155.242 138.994 198.789  1.00  0.00           C
ATOM   1340  CG  ARG A 186     155.028 138.718 200.269  1.00  0.00           C
ATOM   1341  CD  ARG A 186     153.689 138.047 200.535  1.00  0.00           C
ATOM   1342  NE  ARG A 186     153.590 136.735 199.900  1.00  0.00           N
ATOM   1343  CZ  ARG A 186     152.660 135.826 200.180  1.00  0.00           C
ATOM   1344  NH1 ARG A 186     151.728 136.063 201.097  1.00  0.00           N
ATOM   1345  NH2 ARG A 186     152.662 134.664 199.540  1.00  0.00           N
ATOM   1346  C   ARG A 186     156.757 139.792 196.966  1.00  0.00           C
ATOM   1347  O   ARG A 186     156.432 140.852 196.425  1.00  0.00           O
ATOM   1348  N   TYR A 187     157.245 138.753 196.295  1.00  0.00           N
ATOM   1349  CA  TYR A 187     157.454 138.833 194.857  1.00  0.00           C
ATOM   1350  CB  TYR A 187     158.213 137.603 194.356  1.00  0.00           C
ATOM   1351  CG  TYR A 187     159.705 137.647 194.588  1.00  0.00           C
ATOM   1352  CD1 TYR A 187     160.245 137.341 195.829  1.00  0.00           C
ATOM   1353  CE1 TYR A 187     161.610 137.374 196.041  1.00  0.00           C
ATOM   1354  CZ  TYR A 187     162.452 137.714 195.004  1.00  0.00           C
ATOM   1355  OH  TYR A 187     163.813 137.748 195.208  1.00  0.00           O
ATOM   1356  CE2 TYR A 187     161.940 138.016 193.761  1.00  0.00           C
ATOM   1357  CD2 TYR A 187     160.576 137.980 193.559  1.00  0.00           C
ATOM   1358  C   TYR A 187     156.120 138.938 194.132  1.00  0.00           C
ATOM   1359  O   TYR A 187     155.192 138.168 194.392  1.00  0.00           O
ATOM   1360  N   GLN A 188     156.035 139.898 193.192  1.00  0.00           N
ATOM   1361  CA  GLN A 188     154.807 140.074 192.436  1.00  0.00           C
ATOM   1362  CB  GLN A 188     154.604 141.543 192.080  1.00  0.00           C
ATOM   1363  CG  GLN A 188     154.681 142.481 193.271  1.00  0.00           C
ATOM   1364  CD  GLN A 188     153.701 142.112 194.365  1.00  0.00           C
ATOM   1365  OE1 GLN A 188     152.523 141.871 194.103  1.00  0.00           O
ATOM   1366  NE2 GLN A 188     154.190 142.040 195.594  1.00  0.00           N
ATOM   1367  C   GLN A 188     154.857 139.239 191.160  1.00  0.00           C
ATOM   1368  O   GLN A 188     155.916 139.119 190.536  1.00  0.00           O
ATOM   1369  N   PRO A 189     153.751 138.647 190.724  1.00  0.00           N
ATOM   1370  CD  PRO A 189     152.387 138.729 191.279  1.00  0.00           C
ATOM   1371  CG  PRO A 189     151.609 137.720 190.473  1.00  0.00           C
ATOM   1372  CB  PRO A 189     152.575 136.871 189.753  1.00  0.00           C
ATOM   1373  CA  PRO A 189     153.796 137.765 189.557  1.00  0.00           C
ATOM   1374  C   PRO A 189     153.704 138.555 188.258  1.00  0.00           C
ATOM   1375  O   PRO A 189     153.498 139.767 188.242  1.00  0.00           O
ATOM   1376  N   ARG A 190     153.863 137.828 187.157  1.00  0.00           N
ATOM   1377  CA  ARG A 190     153.676 138.355 185.813  1.00  0.00           C
ATOM   1378  CB  ARG A 190     154.807 137.907 184.890  1.00  0.00           C
ATOM   1379  CG  ARG A 190     155.120 138.876 183.756  1.00  0.00           C
ATOM   1380  CD  ARG A 190     156.531 138.671 183.217  1.00  0.00           C
ATOM   1381  NE  ARG A 190     157.554 139.004 184.206  1.00  0.00           N
ATOM   1382  CZ  ARG A 190     158.861 139.053 183.959  1.00  0.00           C
ATOM   1383  NH1 ARG A 190     159.336 138.793 182.746  1.00  0.00           N
ATOM   1384  NH2 ARG A 190     159.703 139.367 184.935  1.00  0.00           N
ATOM   1385  C   ARG A 190     152.324 137.853 185.325  1.00  0.00           C
ATOM   1386  O   ARG A 190     152.104 136.642 185.224  1.00  0.00           O
ATOM   1387  N   ILE A 191     151.402 138.781 185.093  1.00  0.00           N
ATOM   1388  CA  ILE A 191     150.061 138.434 184.639  1.00  0.00           C
ATOM   1389  CB  ILE A 191     149.043 139.496 185.084  1.00  0.00           C
ATOM   1390  CG2 ILE A 191     147.624 139.000 184.855  1.00  0.00           C
ATOM   1391  CG1 ILE A 191     149.249 139.878 186.557  1.00  0.00           C
ATOM   1392  CD1 ILE A 191     149.308 138.701 187.518  1.00  0.00           C
ATOM   1393  C   ILE A 191     150.081 138.288 183.124  1.00  0.00           C
ATOM   1394  O   ILE A 191     150.575 139.170 182.412  1.00  0.00           O
ATOM   1395  N   ARG A 192     149.549 137.174 182.630  1.00  0.00           N
ATOM   1396  CA  ARG A 192     149.468 136.893 181.205  1.00  0.00           C
ATOM   1397  CB  ARG A 192     150.371 135.714 180.828  1.00  0.00           C
ATOM   1398  CG  ARG A 192     150.447 135.436 179.337  1.00  0.00           C
ATOM   1399  CD  ARG A 192     149.803 134.103 178.991  1.00  0.00           C
ATOM   1400  NE  ARG A 192     150.578 132.973 179.502  1.00  0.00           N
ATOM   1401  CZ  ARG A 192     150.237 131.694 179.359  1.00  0.00           C
ATOM   1402  NH1 ARG A 192     149.125 131.354 178.717  1.00  0.00           N
ATOM   1403  NH2 ARG A 192     151.015 130.747 179.864  1.00  0.00           N
ATOM   1404  C   ARG A 192     148.025 136.588 180.830  1.00  0.00           C
ATOM   1405  O   ARG A 192     147.318 135.892 181.565  1.00  0.00           O
ATOM   1406  N   ARG A 193     147.592 137.112 179.688  1.00  0.00           N
ATOM   1407  CA  ARG A 193     146.243 136.890 179.186  1.00  0.00           C
ATOM   1408  CB  ARG A 193     145.658 138.176 178.597  1.00  0.00           C
ATOM   1409  CG  ARG A 193     144.431 137.977 177.719  1.00  0.00           C
ATOM   1410  CD  ARG A 193     143.742 139.298 177.429  1.00  0.00           C
ATOM   1411  NE  ARG A 193     142.797 139.187 176.322  1.00  0.00           N
ATOM   1412  CZ  ARG A 193     142.113 140.206 175.808  1.00  0.00           C
ATOM   1413  NH1 ARG A 193     142.250 141.433 176.296  1.00  0.00           N
ATOM   1414  NH2 ARG A 193     141.277 139.994 174.800  1.00  0.00           N
ATOM   1415  C   ARG A 193     146.256 135.795 178.130  1.00  0.00           C
ATOM   1416  O   ARG A 193     147.142 135.752 177.271  1.00  0.00           O
ATOM   1417  N   SER A 194     145.265 134.910 178.202  1.00  0.00           N
ATOM   1418  CA  SER A 194     145.060 133.874 177.195  1.00  0.00           C
ATOM   1419  CB  SER A 194     145.707 132.554 177.609  1.00  0.00           C
ATOM   1420  OG  SER A 194     145.213 132.122 178.863  1.00  0.00           O
ATOM   1421  C   SER A 194     143.559 133.719 177.015  1.00  0.00           C
ATOM   1422  O   SER A 194     142.874 133.204 177.906  1.00  0.00           O
ATOM   1423  N   GLY A 195     143.045 134.184 175.880  1.00  0.00           N
ATOM   1424  CA  GLY A 195     141.617 134.154 175.649  1.00  0.00           C
ATOM   1425  C   GLY A 195     140.892 135.039 176.637  1.00  0.00           C
ATOM   1426  O   GLY A 195     140.965 136.269 176.551  1.00  0.00           O
ATOM   1427  N   LEU A 196     140.190 134.416 177.585  1.00  0.00           N
ATOM   1428  CA  LEU A 196     139.480 135.127 178.642  1.00  0.00           C
ATOM   1429  CB  LEU A 196     137.979 134.850 178.541  1.00  0.00           C
ATOM   1430  CG  LEU A 196     137.291 135.393 177.283  1.00  0.00           C
ATOM   1431  CD1 LEU A 196     135.844 134.943 177.211  1.00  0.00           C
ATOM   1432  CD2 LEU A 196     137.361 136.911 177.206  1.00  0.00           C
ATOM   1433  C   LEU A 196     140.003 134.748 180.023  1.00  0.00           C
ATOM   1434  O   LEU A 196     139.325 134.993 181.026  1.00  0.00           O
ATOM   1435  N   GLU A 197     141.199 134.162 180.096  1.00  0.00           N
ATOM   1436  CA  GLU A 197     141.785 133.698 181.345  1.00  0.00           C
ATOM   1437  CB  GLU A 197     142.085 132.196 181.297  1.00  0.00           C
ATOM   1438  CG  GLU A 197     140.879 131.325 180.972  1.00  0.00           C
ATOM   1439  CD  GLU A 197     141.260 129.887 180.684  1.00  0.00           C
ATOM   1440  OE1 GLU A 197     141.828 129.231 181.583  1.00  0.00           O
ATOM   1441  OE2 GLU A 197     140.994 129.414 179.559  1.00  0.00           O
ATOM   1442  C   GLU A 197     143.067 134.464 181.642  1.00  0.00           C
ATOM   1443  O   GLU A 197     143.810 134.836 180.727  1.00  0.00           O
ATOM   1444  N   LEU A 198     143.307 134.702 182.928  1.00  0.00           N
ATOM   1445  CA  LEU A 198     144.522 135.341 183.417  1.00  0.00           C
ATOM   1446  CB  LEU A 198     144.193 136.511 184.344  1.00  0.00           C
ATOM   1447  CG  LEU A 198     144.180 137.902 183.710  1.00  0.00           C
ATOM   1448  CD1 LEU A 198     143.059 138.038 182.705  1.00  0.00           C
ATOM   1449  CD2 LEU A 198     144.054 138.963 184.789  1.00  0.00           C
ATOM   1450  C   LEU A 198     145.361 134.312 184.157  1.00  0.00           C
ATOM   1451  O   LEU A 198     144.835 133.555 184.979  1.00  0.00           O
ATOM   1452  N   TYR A 199     146.656 134.273 183.855  1.00  0.00           N
ATOM   1453  CA  TYR A 199     147.600 133.371 184.503  1.00  0.00           C
ATOM   1454  CB  TYR A 199     148.202 132.388 183.497  1.00  0.00           C
ATOM   1455  CG  TYR A 199     147.252 131.289 183.075  1.00  0.00           C
ATOM   1456  CD1 TYR A 199     146.787 130.356 183.993  1.00  0.00           C
ATOM   1457  CE1 TYR A 199     145.920 129.352 183.613  1.00  0.00           C
ATOM   1458  CZ  TYR A 199     145.503 129.272 182.303  1.00  0.00           C
ATOM   1459  OH  TYR A 199     144.637 128.274 181.918  1.00  0.00           O
ATOM   1460  CE2 TYR A 199     145.947 130.186 181.375  1.00  0.00           C
ATOM   1461  CD2 TYR A 199     146.816 131.188 181.762  1.00  0.00           C
ATOM   1462  C   TYR A 199     148.688 134.198 185.170  1.00  0.00           C
ATOM   1463  O   TYR A 199     149.385 134.967 184.501  1.00  0.00           O
ATOM   1464  N   ALA A 200     148.814 134.052 186.486  1.00  0.00           N
ATOM   1465  CA  ALA A 200     149.835 134.747 187.263  1.00  0.00           C
ATOM   1466  CB  ALA A 200     149.280 135.176 188.618  1.00  0.00           C
ATOM   1467  C   ALA A 200     151.031 133.817 187.425  1.00  0.00           C
ATOM   1468  O   ALA A 200     150.927 132.770 188.074  1.00  0.00           O
ATOM   1469  N   GLU A 201     152.160 134.192 186.824  1.00  0.00           N
ATOM   1470  CA  GLU A 201     153.390 133.416 186.880  1.00  0.00           C
ATOM   1471  CB  GLU A 201     154.113 133.453 185.532  1.00  0.00           C
ATOM   1472  CG  GLU A 201     153.354 132.800 184.387  1.00  0.00           C
ATOM   1473  CD  GLU A 201     153.303 131.290 184.496  1.00  0.00           C
ATOM   1474  OE1 GLU A 201     154.139 130.710 185.220  1.00  0.00           O
ATOM   1475  OE2 GLU A 201     152.425 130.681 183.850  1.00  0.00           O
ATOM   1476  C   GLU A 201     154.311 133.967 187.962  1.00  0.00           C
ATOM   1477  O   GLU A 201     154.398 135.182 188.152  1.00  0.00           O
ATOM   1478  N   TRP A 202     151.771 134.150 197.507  1.00  0.00           N
ATOM   1479  CA  TRP A 202     152.708 134.697 198.478  1.00  0.00           C
ATOM   1480  CB  TRP A 202     152.116 134.718 199.893  1.00  0.00           C
ATOM   1481  CG  TRP A 202     150.976 135.641 200.142  1.00  0.00           C
ATOM   1482  CD1 TRP A 202     151.034 136.863 200.741  1.00  0.00           C
ATOM   1483  NE1 TRP A 202     149.774 137.403 200.835  1.00  0.00           N
ATOM   1484  CE2 TRP A 202     148.873 136.511 200.322  1.00  0.00           C
ATOM   1485  CZ2 TRP A 202     147.489 136.604 200.199  1.00  0.00           C
ATOM   1486  CH2 TRP A 202     146.832 135.544 199.637  1.00  0.00           C
ATOM   1487  CZ3 TRP A 202     147.522 134.408 199.198  1.00  0.00           C
ATOM   1488  CE3 TRP A 202     148.894 134.313 199.318  1.00  0.00           C
ATOM   1489  CD2 TRP A 202     149.593 135.382 199.887  1.00  0.00           C
ATOM   1490  C   TRP A 202     153.999 133.909 198.543  1.00  0.00           C
ATOM   1491  O   TRP A 202     154.003 132.690 198.436  1.00  0.00           O
ATOM   1492  N   LYS A 203     155.095 134.635 198.734  1.00  0.00           N
ATOM   1493  CA  LYS A 203     156.389 134.049 199.041  1.00  0.00           C
ATOM   1494  CB  LYS A 203     157.265 133.934 197.795  1.00  0.00           C
ATOM   1495  CG  LYS A 203     158.581 133.207 198.036  1.00  0.00           C
ATOM   1496  CD  LYS A 203     159.374 133.035 196.750  1.00  0.00           C
ATOM   1497  CE  LYS A 203     158.641 132.142 195.764  1.00  0.00           C
ATOM   1498  NZ  LYS A 203     159.268 132.182 194.414  1.00  0.00           N
ATOM   1499  C   LYS A 203     157.050 134.934 200.089  1.00  0.00           C
ATOM   1500  O   LYS A 203     156.994 136.156 199.996  1.00  0.00           O
ATOM   1501  N   HIS A 204     157.676 134.318 201.084  1.00  0.00           N
ATOM   1502  CA  HIS A 204     158.214 135.076 202.203  1.00  0.00           C
ATOM   1503  CB  HIS A 204     157.190 135.144 203.338  1.00  0.00           C
ATOM   1504  CG  HIS A 204     157.571 136.081 204.439  1.00  0.00           C
ATOM   1505  ND1 HIS A 204     157.859 137.411 204.222  1.00  0.00           N
ATOM   1506  CE1 HIS A 204     158.158 137.988 205.373  1.00  0.00           C
ATOM   1507  NE2 HIS A 204     158.071 137.080 206.330  1.00  0.00           N
ATOM   1508  CD2 HIS A 204     157.706 135.879 205.770  1.00  0.00           C
ATOM   1509  C   HIS A 204     159.519 134.480 202.706  1.00  0.00           C
ATOM   1510  O   HIS A 204     159.554 133.824 203.745  1.00  0.00           O
ATOM   1511  N   VAL A 205     160.596 134.724 201.964  1.00  0.00           N
ATOM   1512  CA  VAL A 205     161.926 134.234 202.320  1.00  0.00           C
ATOM   1513  CB  VAL A 205     162.940 134.568 201.206  1.00  0.00           C
ATOM   1514  CG1 VAL A 205     162.701 133.688 199.989  1.00  0.00           C
ATOM   1515  CG2 VAL A 205     162.860 136.044 200.829  1.00  0.00           C
ATOM   1516  C   VAL A 205     162.441 134.786 203.658  1.00  0.00           C
ATOM   1517  O   VAL A 205     163.571 135.270 203.749  1.00  0.00           O
ATOM   1518  N   ASN A 206     161.612 134.692 204.692  1.00  0.00           N
ATOM   1519  CA  ASN A 206     161.963 135.179 206.019  1.00  0.00           C
ATOM   1520  CB  ASN A 206     161.358 136.568 206.249  1.00  0.00           C
ATOM   1521  CG  ASN A 206     161.905 137.258 207.486  1.00  0.00           C
ATOM   1522  OD1 ASN A 206     162.477 136.621 208.372  1.00  0.00           O
ATOM   1523  ND2 ASN A 206     161.728 138.572 207.553  1.00  0.00           N
ATOM   1524  C   ASN A 206     161.490 134.213 207.099  1.00  0.00           C
ATOM   1525  O   ASN A 206     162.269 133.791 207.954  1.00  0.00           O
ATOM   1526  N   GLU A 207     160.211 133.860 207.050  1.00  0.00           N
ATOM   1527  CA  GLU A 207     159.627 132.945 208.021  1.00  0.00           C
ATOM   1528  CB  GLU A 207     159.039 133.725 209.204  1.00  0.00           C
ATOM   1529  CG  GLU A 207     157.852 134.603 208.855  1.00  0.00           C
ATOM   1530  CD  GLU A 207     157.343 135.404 210.041  1.00  0.00           C
ATOM   1531  OE1 GLU A 207     157.668 135.037 211.190  1.00  0.00           O
ATOM   1532  OE2 GLU A 207     156.626 136.403 209.823  1.00  0.00           O
ATOM   1533  C   GLU A 207     158.564 132.074 207.362  1.00  0.00           C
ATOM   1534  O   GLU A 207     157.897 131.278 208.022  1.00  0.00           O
ATOM   1535  N   ASP A 208     158.408 132.241 206.052  1.00  0.00           N
ATOM   1536  CA  ASP A 208     157.477 131.430 205.277  1.00  0.00           C
ATOM   1537  CB  ASP A 208     156.063 131.998 205.374  1.00  0.00           C
ATOM   1538  CG  ASP A 208     155.005 130.981 205.004  1.00  0.00           C
ATOM   1539  OD1 ASP A 208     155.339 129.783 204.901  1.00  0.00           O
ATOM   1540  OD2 ASP A 208     153.834 131.377 204.835  1.00  0.00           O
ATOM   1541  C   ASP A 208     157.917 131.334 203.818  1.00  0.00           C
ATOM   1542  O   ASP A 208     157.219 131.799 202.915  1.00  0.00           O
ATOM   1543  N   SER A 209     159.090 130.741 203.602  1.00  0.00           N
ATOM   1544  CA  SER A 209     159.697 130.636 202.275  1.00  0.00           C
ATOM   1545  CB  SER A 209     161.013 129.857 202.363  1.00  0.00           C
ATOM   1546  OG  SER A 209     161.884 130.436 203.318  1.00  0.00           O
ATOM   1547  C   SER A 209     158.783 129.981 201.241  1.00  0.00           C
ATOM   1548  O   SER A 209     158.872 130.281 200.049  1.00  0.00           O
ATOM   1549  N   GLN A 210     157.919 129.081 201.700  1.00  0.00           N
ATOM   1550  CA  GLN A 210     157.011 128.354 200.816  1.00  0.00           C
ATOM   1551  CB  GLN A 210     156.215 127.315 201.607  1.00  0.00           C
ATOM   1552  CG  GLN A 210     155.345 126.426 200.736  1.00  0.00           C
ATOM   1553  CD  GLN A 210     154.431 125.529 201.548  1.00  0.00           C
ATOM   1554  OE1 GLN A 210     154.497 125.503 202.775  1.00  0.00           O
ATOM   1555  NE2 GLN A 210     153.569 124.787 200.861  1.00  0.00           N
ATOM   1556  C   GLN A 210     156.053 129.279 200.067  1.00  0.00           C
ATOM   1557  O   GLN A 210     155.307 130.050 200.674  1.00  0.00           O
ATOM   1558  N   GLU A 211     156.089 129.196 198.742  1.00  0.00           N
ATOM   1559  CA  GLU A 211     155.230 129.990 197.872  1.00  0.00           C
ATOM   1560  CB  GLU A 211     155.719 129.875 196.424  1.00  0.00           C
ATOM   1561  CG  GLU A 211     155.121 130.882 195.457  1.00  0.00           C
ATOM   1562  CD  GLU A 211     155.663 130.716 194.050  1.00  0.00           C
ATOM   1563  OE1 GLU A 211     156.531 129.840 193.847  1.00  0.00           O
ATOM   1564  OE2 GLU A 211     155.226 131.461 193.149  1.00  0.00           O
ATOM   1565  C   GLU A 211     153.759 129.576 197.980  1.00  0.00           C
ATOM   1566  O   GLU A 211     153.385 128.487 197.542  1.00  0.00           O
ATOM   1567  N   LYS A 212     152.920 130.440 198.555  1.00  0.00           N
ATOM   1568  CA  LYS A 212     151.515 130.089 198.787  1.00  0.00           C
ATOM   1569  CB  LYS A 212     150.935 130.841 199.988  1.00  0.00           C
ATOM   1570  CG  LYS A 212     151.213 130.269 201.355  1.00  0.00           C
ATOM   1571  CD  LYS A 212     150.903 131.329 202.405  1.00  0.00           C
ATOM   1572  CE  LYS A 212     152.013 132.354 202.530  1.00  0.00           C
ATOM   1573  NZ  LYS A 212     153.356 131.735 202.581  1.00  0.00           N
ATOM   1574  C   LYS A 212     150.647 130.435 197.587  1.00  0.00           C
ATOM   1575  O   LYS A 212     150.740 131.540 197.060  1.00  0.00           O
ATOM   1576  N   LYS A 213     152.760 129.375 188.789  1.00  0.00           N
ATOM   1577  CA  LYS A 213     151.662 129.604 187.857  1.00  0.00           C
ATOM   1578  CB  LYS A 213     151.823 128.721 186.618  1.00  0.00           C
ATOM   1579  CG  LYS A 213     150.713 128.872 185.586  1.00  0.00           C
ATOM   1580  CD  LYS A 213     151.033 128.097 184.312  1.00  0.00           C
ATOM   1581  CE  LYS A 213     150.242 128.610 183.116  1.00  0.00           C
ATOM   1582  NZ  LYS A 213     150.865 128.208 181.826  1.00  0.00           N
ATOM   1583  C   LYS A 213     150.325 129.326 188.534  1.00  0.00           C
ATOM   1584  O   LYS A 213     150.136 128.265 189.129  1.00  0.00           O
ATOM   1585  N   ILE A 214     149.396 130.278 188.445  1.00  0.00           N
ATOM   1586  CA  ILE A 214     148.058 130.114 189.005  1.00  0.00           C
ATOM   1587  CB  ILE A 214     147.942 130.749 190.411  1.00  0.00           C
ATOM   1588  CG2 ILE A 214     146.471 131.062 190.758  1.00  0.00           C
ATOM   1589  CG1 ILE A 214     148.569 129.813 191.452  1.00  0.00           C
ATOM   1590  CD1 ILE A 214     148.643 130.373 192.865  1.00  0.00           C
ATOM   1591  C   ILE A 214     147.053 130.726 188.041  1.00  0.00           C
ATOM   1592  O   ILE A 214     147.286 131.803 187.483  1.00  0.00           O
ATOM   1593  N   LEU A 215     145.929 130.039 187.852  1.00  0.00           N
ATOM   1594  CA  LEU A 215     144.816 130.590 187.084  1.00  0.00           C
ATOM   1595  CB  LEU A 215     143.842 129.488 186.680  1.00  0.00           C
ATOM   1596  CG  LEU A 215     142.721 129.900 185.718  1.00  0.00           C
ATOM   1597  CD1 LEU A 215     142.415 128.773 184.746  1.00  0.00           C
ATOM   1598  CD2 LEU A 215     141.455 130.308 186.462  1.00  0.00           C
ATOM   1599  C   LEU A 215     144.136 131.647 187.940  1.00  0.00           C
ATOM   1600  O   LEU A 215     143.279 131.341 188.772  1.00  0.00           O
ATOM   1601  N   LEU A 216     144.533 132.902 187.747  1.00  0.00           N
ATOM   1602  CA  LEU A 216     143.993 134.012 188.514  1.00  0.00           C
ATOM   1603  CB  LEU A 216     144.736 135.299 188.148  1.00  0.00           C
ATOM   1604  CG  LEU A 216     144.421 136.572 188.931  1.00  0.00           C
ATOM   1605  CD1 LEU A 216     144.609 136.354 190.417  1.00  0.00           C
ATOM   1606  CD2 LEU A 216     145.288 137.722 188.442  1.00  0.00           C
ATOM   1607  C   LEU A 216     142.500 134.150 188.242  1.00  0.00           C
ATOM   1608  O   LEU A 216     142.099 134.546 187.144  1.00  0.00           O
ATOM   1609  N   SER A 217     141.671 133.829 189.232  1.00  0.00           N
ATOM   1610  CA  SER A 217     140.236 133.811 189.007  1.00  0.00           C
ATOM   1611  CB  SER A 217     139.550 132.892 190.008  1.00  0.00           C
ATOM   1612  OG  SER A 217     139.506 133.486 191.293  1.00  0.00           O
ATOM   1613  C   SER A 217     139.655 135.220 189.131  1.00  0.00           C
ATOM   1614  O   SER A 217     140.217 136.066 189.830  1.00  0.00           O
ATOM   1615  N   PRO A 218     138.531 135.502 188.460  1.00  0.00           N
ATOM   1616  CD  PRO A 218     138.069 134.863 187.217  1.00  0.00           C
ATOM   1617  CG  PRO A 218     136.821 135.592 186.871  1.00  0.00           C
ATOM   1618  CB  PRO A 218     136.619 136.726 187.804  1.00  0.00           C
ATOM   1619  CA  PRO A 218     137.865 136.794 188.696  1.00  0.00           C
ATOM   1620  C   PRO A 218     137.494 137.021 190.149  1.00  0.00           C
ATOM   1621  O   PRO A 218     137.443 138.176 190.586  1.00  0.00           O
ATOM   1622  N   GLU A 219     137.218 135.960 190.911  1.00  0.00           N
ATOM   1623  CA  GLU A 219     137.047 136.105 192.354  1.00  0.00           C
ATOM   1624  CB  GLU A 219     136.747 134.738 192.976  1.00  0.00           C
ATOM   1625  CG  GLU A 219     136.508 134.732 194.491  1.00  0.00           C
ATOM   1626  CD  GLU A 219     135.266 135.485 194.920  1.00  0.00           C
ATOM   1627  OE1 GLU A 219     134.327 135.604 194.111  1.00  0.00           O
ATOM   1628  OE2 GLU A 219     135.230 135.961 196.075  1.00  0.00           O
ATOM   1629  C   GLU A 219     138.291 136.714 192.983  1.00  0.00           C
ATOM   1630  O   GLU A 219     138.209 137.662 193.776  1.00  0.00           O
ATOM   1631  N   ARG A 220     139.459 136.180 192.632  1.00  0.00           N
ATOM   1632  CA  ARG A 220     140.701 136.676 193.206  1.00  0.00           C
ATOM   1633  CB  ARG A 220     141.856 135.772 192.777  1.00  0.00           C
ATOM   1634  CG  ARG A 220     143.177 135.962 193.529  1.00  0.00           C
ATOM   1635  CD  ARG A 220     143.073 135.650 195.029  1.00  0.00           C
ATOM   1636  NE  ARG A 220     144.203 136.180 195.787  1.00  0.00           N
ATOM   1637  CZ  ARG A 220     145.455 135.741 195.690  1.00  0.00           C
ATOM   1638  NH1 ARG A 220     146.406 136.303 196.424  1.00  0.00           N
ATOM   1639  NH2 ARG A 220     145.764 134.728 194.887  1.00  0.00           N
ATOM   1640  C   ARG A 220     140.956 138.120 192.801  1.00  0.00           C
ATOM   1641  O   ARG A 220     141.384 138.936 193.624  1.00  0.00           O
ATOM   1642  N   VAL A 221     140.711 138.455 191.531  1.00  0.00           N
ATOM   1643  CA  VAL A 221     140.937 139.822 191.074  1.00  0.00           C
ATOM   1644  CB  VAL A 221     140.824 139.908 189.542  1.00  0.00           C
ATOM   1645  CG1 VAL A 221     141.085 141.333 189.072  1.00  0.00           C
ATOM   1646  CG2 VAL A 221     141.792 138.949 188.880  1.00  0.00           C
ATOM   1647  C   VAL A 221     139.968 140.776 191.756  1.00  0.00           C
ATOM   1648  O   VAL A 221     140.326 141.909 192.089  1.00  0.00           O
ATOM   1649  N   HIS A 222     138.723 140.342 191.962  1.00  0.00           N
ATOM   1650  CA  HIS A 222     137.763 141.176 192.674  1.00  0.00           C
ATOM   1651  CB  HIS A 222     136.385 140.519 192.664  1.00  0.00           C
ATOM   1652  CG  HIS A 222     135.296 141.398 193.195  1.00  0.00           C
ATOM   1653  ND1 HIS A 222     134.949 141.429 194.527  1.00  0.00           N
ATOM   1654  CE1 HIS A 222     133.965 142.293 194.705  1.00  0.00           C
ATOM   1655  NE2 HIS A 222     133.665 142.826 193.535  1.00  0.00           N
ATOM   1656  CD2 HIS A 222     134.483 142.284 192.574  1.00  0.00           C
ATOM   1657  C   HIS A 222     138.220 141.429 194.101  1.00  0.00           C
ATOM   1658  O   HIS A 222     138.118 142.553 194.604  1.00  0.00           O
ATOM   1659  N   GLU A 223     138.733 140.393 194.769  1.00  0.00           N
ATOM   1660  CA  GLU A 223     139.247 140.580 196.123  1.00  0.00           C
ATOM   1661  CB  GLU A 223     139.618 139.229 196.734  1.00  0.00           C
ATOM   1662  CG  GLU A 223     138.432 138.309 196.974  1.00  0.00           C
ATOM   1663  CD  GLU A 223     137.488 138.836 198.040  1.00  0.00           C
ATOM   1664  OE1 GLU A 223     137.963 139.511 198.977  1.00  0.00           O
ATOM   1665  OE2 GLU A 223     136.271 138.575 197.939  1.00  0.00           O
ATOM   1666  C   GLU A 223     140.447 141.520 196.135  1.00  0.00           C
ATOM   1667  O   GLU A 223     140.559 142.380 197.015  1.00  0.00           O
ATOM   1668  N   ILE A 224     141.357 141.364 195.172  1.00  0.00           N
ATOM   1669  CA  ILE A 224     142.520 142.246 195.088  1.00  0.00           C
ATOM   1670  CB  ILE A 224     143.448 141.799 193.943  1.00  0.00           C
ATOM   1671  CG2 ILE A 224     144.530 142.844 193.695  1.00  0.00           C
ATOM   1672  CG1 ILE A 224     144.083 140.443 194.258  1.00  0.00           C
ATOM   1673  CD1 ILE A 224     144.587 139.702 193.034  1.00  0.00           C
ATOM   1674  C   ILE A 224     142.077 143.692 194.910  1.00  0.00           C
ATOM   1675  O   ILE A 224     142.516 144.591 195.636  1.00  0.00           O
ATOM   1676  N   PHE A 225     141.194 143.936 193.941  1.00  0.00           N
ATOM   1677  CA  PHE A 225     140.787 145.298 193.619  1.00  0.00           C
ATOM   1678  CB  PHE A 225     139.985 145.308 192.316  1.00  0.00           C
ATOM   1679  CG  PHE A 225     140.799 145.029 191.069  1.00  0.00           C
ATOM   1680  CD1 PHE A 225     142.164 144.778 191.117  1.00  0.00           C
ATOM   1681  CE1 PHE A 225     142.873 144.526 189.968  1.00  0.00           C
ATOM   1682  CZ  PHE A 225     142.235 144.523 188.753  1.00  0.00           C
ATOM   1683  CE2 PHE A 225     140.888 144.768 188.687  1.00  0.00           C
ATOM   1684  CD2 PHE A 225     140.177 145.019 189.835  1.00  0.00           C
ATOM   1685  C   PHE A 225     139.961 145.926 194.732  1.00  0.00           C
ATOM   1686  O   PHE A 225     140.048 147.138 194.953  1.00  0.00           O
ATOM   1687  N   LYS A 226     139.153 145.130 195.433  1.00  0.00           N
ATOM   1688  CA  LYS A 226     138.328 145.683 196.499  1.00  0.00           C
ATOM   1689  CB  LYS A 226     137.363 144.610 197.011  1.00  0.00           C
ATOM   1690  CG  LYS A 226     136.394 145.064 198.102  1.00  0.00           C
ATOM   1691  CD  LYS A 226     135.387 146.076 197.581  1.00  0.00           C
ATOM   1692  CE  LYS A 226     134.436 146.531 198.676  1.00  0.00           C
ATOM   1693  NZ  LYS A 226     133.550 145.433 199.151  1.00  0.00           N
ATOM   1694  C   LYS A 226     139.182 146.228 197.634  1.00  0.00           C
ATOM   1695  O   LYS A 226     138.777 147.178 198.312  1.00  0.00           O
ATOM   1696  N   ARG A 227     140.359 145.645 197.853  1.00  0.00           N
ATOM   1697  CA  ARG A 227     141.258 146.092 198.908  1.00  0.00           C
ATOM   1698  CB  ARG A 227     142.279 144.990 199.209  1.00  0.00           C
ATOM   1699  CG  ARG A 227     141.748 143.871 200.095  1.00  0.00           C
ATOM   1700  CD  ARG A 227     142.879 143.094 200.753  1.00  0.00           C
ATOM   1701  NE  ARG A 227     143.639 142.302 199.783  1.00  0.00           N
ATOM   1702  CZ  ARG A 227     143.291 141.093 199.345  1.00  0.00           C
ATOM   1703  NH1 ARG A 227     142.187 140.497 199.779  1.00  0.00           N
ATOM   1704  NH2 ARG A 227     144.059 140.470 198.463  1.00  0.00           N
ATOM   1705  C   ARG A 227     141.984 147.387 198.564  1.00  0.00           C
ATOM   1706  O   ARG A 227     142.594 147.988 199.454  1.00  0.00           O
ATOM   1707  N   ILE A 228     141.933 147.830 197.307  1.00  0.00           N
ATOM   1708  CA  ILE A 228     142.557 149.092 196.929  1.00  0.00           C
ATOM   1709  CB  ILE A 228     142.539 149.264 195.397  1.00  0.00           C
ATOM   1710  CG2 ILE A 228     143.126 150.621 194.994  1.00  0.00           C
ATOM   1711  CG1 ILE A 228     143.305 148.110 194.733  1.00  0.00           C
ATOM   1712  CD1 ILE A 228     143.290 148.114 193.217  1.00  0.00           C
ATOM   1713  C   ILE A 228     141.841 150.241 197.631  1.00  0.00           C
ATOM   1714  O   ILE A 228     140.635 150.181 197.904  1.00  0.00           O
ATOM   1715  N   SER A 229     142.590 151.298 197.925  1.00  0.00           N
ATOM   1716  CA  SER A 229     142.064 152.468 198.609  1.00  0.00           C
ATOM   1717  CB  SER A 229     143.120 153.062 199.540  1.00  0.00           C
ATOM   1718  OG  SER A 229     144.195 153.609 198.797  1.00  0.00           O
ATOM   1719  C   SER A 229     141.606 153.521 197.605  1.00  0.00           C
ATOM   1720  O   SER A 229     141.930 153.466 196.417  1.00  0.00           O
ATOM   1721  N   ASP A 230     140.838 154.493 198.103  1.00  0.00           N
ATOM   1722  CA  ASP A 230     140.343 155.554 197.233  1.00  0.00           C
ATOM   1723  CB  ASP A 230     139.330 156.417 197.987  1.00  0.00           C
ATOM   1724  CG  ASP A 230     137.961 155.764 198.089  1.00  0.00           C
ATOM   1725  OD1 ASP A 230     137.519 155.123 197.113  1.00  0.00           O
ATOM   1726  OD2 ASP A 230     137.326 155.893 199.158  1.00  0.00           O
ATOM   1727  C   ASP A 230     141.477 156.423 196.706  1.00  0.00           C
ATOM   1728  O   ASP A 230     141.460 156.825 195.536  1.00  0.00           O
ATOM   1729  N   GLU A 231     142.489 156.686 197.532  1.00  0.00           N
ATOM   1730  CA  GLU A 231     143.598 157.518 197.081  1.00  0.00           C
ATOM   1731  CB  GLU A 231     144.383 158.049 198.291  1.00  0.00           C
ATOM   1732  CG  GLU A 231     145.189 157.025 199.109  1.00  0.00           C
ATOM   1733  CD  GLU A 231     144.348 156.316 200.159  1.00  0.00           C
ATOM   1734  OE1 GLU A 231     143.103 156.380 200.070  1.00  0.00           O
ATOM   1735  OE2 GLU A 231     144.932 155.694 201.072  1.00  0.00           O
ATOM   1736  C   GLU A 231     144.497 156.764 196.108  1.00  0.00           C
ATOM   1737  O   GLU A 231     145.003 157.355 195.149  1.00  0.00           O
ATOM   1738  N   GLU A 232     144.690 155.461 196.314  1.00  0.00           N
ATOM   1739  CA  GLU A 232     145.499 154.696 195.373  1.00  0.00           C
ATOM   1740  CB  GLU A 232     145.818 153.316 195.945  1.00  0.00           C
ATOM   1741  CG  GLU A 232     147.080 153.292 196.791  1.00  0.00           C
ATOM   1742  CD  GLU A 232     147.335 151.945 197.429  1.00  0.00           C
ATOM   1743  OE1 GLU A 232     146.391 151.129 197.506  1.00  0.00           O
ATOM   1744  OE2 GLU A 232     148.485 151.698 197.848  1.00  0.00           O
ATOM   1745  C   GLU A 232     144.808 154.570 194.024  1.00  0.00           C
ATOM   1746  O   GLU A 232     145.458 154.674 192.977  1.00  0.00           O
ATOM   1747  N   CYS A 233     143.491 154.345 194.017  1.00  0.00           N
ATOM   1748  CA  CYS A 233     142.793 154.249 192.740  1.00  0.00           C
ATOM   1749  CB  CYS A 233     141.393 153.666 192.924  1.00  0.00           C
ATOM   1750  SG  CYS A 233     140.221 154.781 193.694  1.00  0.00           S
ATOM   1751  C   CYS A 233     142.707 155.609 192.063  1.00  0.00           C
ATOM   1752  O   CYS A 233     142.703 155.686 190.831  1.00  0.00           O
ATOM   1753  N   PHE A 234     142.637 156.689 192.845  1.00  0.00           N
ATOM   1754  CA  PHE A 234     142.758 158.016 192.253  1.00  0.00           C
ATOM   1755  CB  PHE A 234     142.513 159.091 193.309  1.00  0.00           C
ATOM   1756  CG  PHE A 234     142.579 160.487 192.769  1.00  0.00           C
ATOM   1757  CD1 PHE A 234     141.534 161.003 192.023  1.00  0.00           C
ATOM   1758  CE1 PHE A 234     141.594 162.286 191.519  1.00  0.00           C
ATOM   1759  CZ  PHE A 234     142.708 163.066 191.751  1.00  0.00           C
ATOM   1760  CE2 PHE A 234     143.759 162.561 192.487  1.00  0.00           C
ATOM   1761  CD2 PHE A 234     143.693 161.277 192.990  1.00  0.00           C
ATOM   1762  C   PHE A 234     144.130 158.197 191.618  1.00  0.00           C
ATOM   1763  O   PHE A 234     144.253 158.798 190.546  1.00  0.00           O
ATOM   1764  N   VAL A 235     145.174 157.685 192.273  1.00  0.00           N
ATOM   1765  CA  VAL A 235     146.510 157.707 191.686  1.00  0.00           C
ATOM   1766  CB  VAL A 235     147.553 157.249 192.727  1.00  0.00           C
ATOM   1767  CG1 VAL A 235     148.878 156.893 192.059  1.00  0.00           C
ATOM   1768  CG2 VAL A 235     147.767 158.334 193.769  1.00  0.00           C
ATOM   1769  C   VAL A 235     146.556 156.852 190.427  1.00  0.00           C
ATOM   1770  O   VAL A 235     147.358 157.111 189.523  1.00  0.00           O
ATOM   1771  N   LEU A 236     145.718 155.822 190.348  1.00  0.00           N
ATOM   1772  CA  LEU A 236     145.643 154.985 189.159  1.00  0.00           C
ATOM   1773  CB  LEU A 236     145.117 153.592 189.521  1.00  0.00           C
ATOM   1774  CG  LEU A 236     146.040 152.640 190.285  1.00  0.00           C
ATOM   1775  CD1 LEU A 236     145.274 151.393 190.692  1.00  0.00           C
ATOM   1776  CD2 LEU A 236     147.258 152.262 189.456  1.00  0.00           C
ATOM   1777  C   LEU A 236     144.760 155.574 188.067  1.00  0.00           C
ATOM   1778  O   LEU A 236     144.640 154.963 187.003  1.00  0.00           O
ATOM   1779  N   GLY A 237     144.137 156.729 188.296  1.00  0.00           N
ATOM   1780  CA  GLY A 237     143.272 157.347 187.317  1.00  0.00           C
ATOM   1781  C   GLY A 237     141.814 156.957 187.425  1.00  0.00           C
ATOM   1782  O   GLY A 237     140.962 157.620 186.825  1.00  0.00           O
ATOM   1783  N   MET A 238     141.500 155.902 188.167  1.00  0.00           N
ATOM   1784  CA  MET A 238     140.113 155.488 188.366  1.00  0.00           C
ATOM   1785  CB  MET A 238     140.042 154.008 188.725  1.00  0.00           C
ATOM   1786  CG  MET A 238     140.983 153.128 187.916  1.00  0.00           C
ATOM   1787  SD  MET A 238     140.425 151.422 187.738  1.00  0.00           S
ATOM   1788  CE  MET A 238     138.959 151.608 186.728  1.00  0.00           C
ATOM   1789  C   MET A 238     139.517 156.360 189.461  1.00  0.00           C
ATOM   1790  O   MET A 238     139.816 156.181 190.642  1.00  0.00           O
ATOM   1791  N   GLU A 239     138.685 157.315 189.071  1.00  0.00           N
ATOM   1792  CA  GLU A 239     138.019 158.160 190.050  1.00  0.00           C
ATOM   1793  CB  GLU A 239     137.174 159.251 189.396  1.00  0.00           C
ATOM   1794  CG  GLU A 239     137.797 159.931 188.182  1.00  0.00           C
ATOM   1795  CD  GLU A 239     136.948 161.073 187.657  1.00  0.00           C
ATOM   1796  OE1 GLU A 239     136.087 161.572 188.411  1.00  0.00           O
ATOM   1797  OE2 GLU A 239     137.144 161.473 186.489  1.00  0.00           O
ATOM   1798  C   GLU A 239     137.130 157.280 190.930  1.00  0.00           C
ATOM   1799  O   GLU A 239     136.244 156.596 190.398  1.00  0.00           O
ATOM   1800  N   PRO A 240     137.320 157.261 192.257  1.00  0.00           N
ATOM   1801  CD  PRO A 240     138.066 158.228 193.084  1.00  0.00           C
ATOM   1802  CG  PRO A 240     137.553 157.973 194.468  1.00  0.00           C
ATOM   1803  CB  PRO A 240     137.088 156.570 194.488  1.00  0.00           C
ATOM   1804  CA  PRO A 240     136.548 156.319 193.080  1.00  0.00           C
ATOM   1805  C   PRO A 240     135.049 156.541 193.015  1.00  0.00           C
ATOM   1806  O   PRO A 240     134.280 155.575 193.124  1.00  0.00           O
ATOM   1807  N   ARG A 241     134.609 157.782 192.848  1.00  0.00           N
ATOM   1808  CA  ARG A 241     133.193 158.102 192.918  1.00  0.00           C
ATOM   1809  CB  ARG A 241     133.049 159.592 193.267  1.00  0.00           C
ATOM   1810  CG  ARG A 241     131.636 160.102 193.521  1.00  0.00           C
ATOM   1811  CD  ARG A 241     130.991 160.681 192.279  1.00  0.00           C
ATOM   1812  NE  ARG A 241     129.657 161.215 192.541  1.00  0.00           N
ATOM   1813  CZ  ARG A 241     128.534 160.497 192.543  1.00  0.00           C
ATOM   1814  NH1 ARG A 241     128.554 159.191 192.298  1.00  0.00           N
ATOM   1815  NH2 ARG A 241     127.377 161.093 192.793  1.00  0.00           N
ATOM   1816  C   ARG A 241     132.446 157.741 191.641  1.00  0.00           C
ATOM   1817  O   ARG A 241     131.215 157.654 191.673  1.00  0.00           O
ATOM   1818  N   TYR A 242     133.157 157.473 190.542  1.00  0.00           N
ATOM   1819  CA  TYR A 242     132.539 157.106 189.273  1.00  0.00           C
ATOM   1820  CB  TYR A 242     132.783 158.195 188.219  1.00  0.00           C
ATOM   1821  CG  TYR A 242     132.195 159.535 188.580  1.00  0.00           C
ATOM   1822  CD1 TYR A 242     130.824 159.693 188.728  1.00  0.00           C
ATOM   1823  CE1 TYR A 242     130.282 160.913 189.060  1.00  0.00           C
ATOM   1824  CZ  TYR A 242     131.109 161.999 189.236  1.00  0.00           C
ATOM   1825  OH  TYR A 242     130.573 163.221 189.565  1.00  0.00           O
ATOM   1826  CE2 TYR A 242     132.471 161.867 189.093  1.00  0.00           C
ATOM   1827  CD2 TYR A 242     133.005 160.642 188.766  1.00  0.00           C
ATOM   1828  C   TYR A 242     133.021 155.783 188.708  1.00  0.00           C
ATOM   1829  O   TYR A 242     132.352 155.241 187.823  1.00  0.00           O
ATOM   1830  N   ALA A 243     134.149 155.251 189.168  1.00  0.00           N
ATOM   1831  CA  ALA A 243     134.615 153.953 188.695  1.00  0.00           C
ATOM   1832  CB  ALA A 243     135.230 154.070 187.303  1.00  0.00           C
ATOM   1833  C   ALA A 243     135.628 153.406 189.685  1.00  0.00           C
ATOM   1834  O   ALA A 243     136.666 154.033 189.917  1.00  0.00           O
ATOM   1835  N   ARG A 244     135.337 152.262 190.248  1.00  0.00           N
ATOM   1836  CA  ARG A 244     136.248 151.483 191.062  1.00  0.00           C
ATOM   1837  CB  ARG A 244     135.519 150.877 192.263  1.00  0.00           C
ATOM   1838  CG  ARG A 244     134.919 151.878 193.242  1.00  0.00           C
ATOM   1839  CD  ARG A 244     135.989 152.669 193.965  1.00  0.00           C
ATOM   1840  NE  ARG A 244     136.799 151.784 194.802  1.00  0.00           N
ATOM   1841  CZ  ARG A 244     137.991 152.088 195.307  1.00  0.00           C
ATOM   1842  NH1 ARG A 244     138.552 153.266 195.069  1.00  0.00           N
ATOM   1843  NH2 ARG A 244     138.631 151.201 196.053  1.00  0.00           N
ATOM   1844  C   ARG A 244     136.851 150.359 190.231  1.00  0.00           C
ATOM   1845  O   ARG A 244     136.218 149.875 189.289  1.00  0.00           O
ATOM   1846  N   PRO A 245     138.074 149.910 190.521  1.00  0.00           N
ATOM   1847  CD  PRO A 245     139.017 150.356 191.559  1.00  0.00           C
ATOM   1848  CG  PRO A 245     140.326 149.877 191.050  1.00  0.00           C
ATOM   1849  CB  PRO A 245     140.047 148.636 190.287  1.00  0.00           C
ATOM   1850  CA  PRO A 245     138.626 148.805 189.727  1.00  0.00           C
ATOM   1851  C   PRO A 245     137.815 147.528 189.843  1.00  0.00           C
ATOM   1852  O   PRO A 245     137.730 146.770 188.870  1.00  0.00           O
ATOM   1853  N   GLU A 246     137.205 147.271 191.003  1.00  0.00           N
ATOM   1854  CA  GLU A 246     136.450 146.035 191.177  1.00  0.00           C
ATOM   1855  CB  GLU A 246     136.196 145.766 192.664  1.00  0.00           C
ATOM   1856  CG  GLU A 246     135.318 146.778 193.394  1.00  0.00           C
ATOM   1857  CD  GLU A 246     136.111 147.898 194.017  1.00  0.00           C
ATOM   1858  OE1 GLU A 246     137.239 148.158 193.554  1.00  0.00           O
ATOM   1859  OE2 GLU A 246     135.607 148.525 194.970  1.00  0.00           O
ATOM   1860  C   GLU A 246     135.140 146.057 190.400  1.00  0.00           C
ATOM   1861  O   GLU A 246     134.636 144.996 190.014  1.00  0.00           O
ATOM   1862  N   TRP A 247     134.574 147.242 190.159  1.00  0.00           N
ATOM   1863  CA  TRP A 247     133.340 147.322 189.385  1.00  0.00           C
ATOM   1864  CB  TRP A 247     132.805 148.754 189.360  1.00  0.00           C
ATOM   1865  CG  TRP A 247     132.470 149.318 190.705  1.00  0.00           C
ATOM   1866  CD1 TRP A 247     132.458 148.657 191.894  1.00  0.00           C
ATOM   1867  NE1 TRP A 247     132.109 149.509 192.908  1.00  0.00           N
ATOM   1868  CE2 TRP A 247     131.886 150.753 192.383  1.00  0.00           C
ATOM   1869  CZ2 TRP A 247     131.507 151.936 193.009  1.00  0.00           C
ATOM   1870  CH2 TRP A 247     131.351 153.041 192.221  1.00  0.00           C
ATOM   1871  CZ3 TRP A 247     131.563 152.990 190.840  1.00  0.00           C
ATOM   1872  CE3 TRP A 247     131.936 151.817 190.217  1.00  0.00           C
ATOM   1873  CD2 TRP A 247     132.103 150.670 190.995  1.00  0.00           C
ATOM   1874  C   TRP A 247     133.531 146.832 187.959  1.00  0.00           C
ATOM   1875  O   TRP A 247     132.546 146.502 187.291  1.00  0.00           O
ATOM   1876  N   MET A 248     134.771 146.780 187.475  1.00  0.00           N
ATOM   1877  CA  MET A 248     135.052 146.174 186.183  1.00  0.00           C
ATOM   1878  CB  MET A 248     136.425 146.620 185.678  1.00  0.00           C
ATOM   1879  CG  MET A 248     136.669 148.115 185.776  1.00  0.00           C
ATOM   1880  SD  MET A 248     138.071 148.639 184.773  1.00  0.00           S
ATOM   1881  CE  MET A 248     139.445 148.134 185.800  1.00  0.00           C
ATOM   1882  C   MET A 248     134.994 144.655 186.222  1.00  0.00           C
ATOM   1883  O   MET A 248     135.089 144.023 185.164  1.00  0.00           O
ATOM   1884  N   ILE A 249     134.849 144.060 187.401  1.00  0.00           N
ATOM   1885  CA  ILE A 249     134.609 142.628 187.530  1.00  0.00           C
ATOM   1886  CB  ILE A 249     135.289 142.054 188.783  1.00  0.00           C
ATOM   1887  CG2 ILE A 249     134.974 140.573 188.923  1.00  0.00           C
ATOM   1888  CG1 ILE A 249     136.806 142.288 188.748  1.00  0.00           C
ATOM   1889  CD1 ILE A 249     137.550 141.539 187.653  1.00  0.00           C
ATOM   1890  C   ILE A 249     133.103 142.425 187.582  1.00  0.00           C
ATOM   1891  O   ILE A 249     132.423 142.982 188.450  1.00  0.00           O
ATOM   1892  N   VAL A 250     132.580 141.625 186.656  1.00  0.00           N
ATOM   1893  CA  VAL A 250     131.137 141.486 186.480  1.00  0.00           C
ATOM   1894  CB  VAL A 250     130.778 140.968 185.085  1.00  0.00           C
ATOM   1895  CG1 VAL A 250     129.279 141.071 184.844  1.00  0.00           C
ATOM   1896  CG2 VAL A 250     131.545 141.723 184.019  1.00  0.00           C
ATOM   1897  C   VAL A 250     130.628 140.551 187.573  1.00  0.00           C
ATOM   1898  O   VAL A 250     130.760 139.332 187.473  1.00  0.00           O
ATOM   1899  N   THR A 251     130.047 141.125 188.626  1.00  0.00           N
ATOM   1900  CA  THR A 251     129.385 140.361 189.678  1.00  0.00           C
ATOM   1901  CB  THR A 251     129.699 140.954 191.054  1.00  0.00           C
ATOM   1902  CG2 THR A 251     131.189 140.972 191.303  1.00  0.00           C
ATOM   1903  OG1 THR A 251     129.204 142.295 191.122  1.00  0.00           O
ATOM   1904  C   THR A 251     127.878 140.333 189.498  1.00  0.00           C
ATOM   1905  O   THR A 251     127.239 139.313 189.774  1.00  0.00           O
ATOM   1906  N   VAL A 252     127.307 141.438 189.035  1.00  0.00           N
ATOM   1907  CA  VAL A 252     125.879 141.574 188.788  1.00  0.00           C
ATOM   1908  CB  VAL A 252     125.214 142.588 189.725  1.00  0.00           C
ATOM   1909  CG1 VAL A 252     123.749 142.755 189.385  1.00  0.00           C
ATOM   1910  CG2 VAL A 252     125.375 142.155 191.168  1.00  0.00           C
ATOM   1911  C   VAL A 252     125.770 142.006 187.333  1.00  0.00           C
ATOM   1912  O   VAL A 252     126.122 143.137 186.989  1.00  0.00           O
ATOM   1913  N   LEU A 253     125.340 141.103 186.476  1.00  0.00           N
ATOM   1914  CA  LEU A 253     125.229 141.420 185.062  1.00  0.00           C
ATOM   1915  CB  LEU A 253     125.178 140.136 184.248  1.00  0.00           C
ATOM   1916  CG  LEU A 253     125.219 140.262 182.731  1.00  0.00           C
ATOM   1917  CD1 LEU A 253     126.609 140.674 182.283  1.00  0.00           C
ATOM   1918  CD2 LEU A 253     124.821 138.942 182.115  1.00  0.00           C
ATOM   1919  C   LEU A 253     123.970 142.248 184.822  1.00  0.00           C
ATOM   1920  O   LEU A 253     122.882 141.819 185.205  1.00  0.00           O
ATOM   1921  N   PRO A 254     124.063 143.425 184.196  1.00  0.00           N
ATOM   1922  CD  PRO A 254     125.263 144.178 183.794  1.00  0.00           C
ATOM   1923  CG  PRO A 254     124.719 145.433 183.181  1.00  0.00           C
ATOM   1924  CB  PRO A 254     123.325 145.588 183.615  1.00  0.00           C
ATOM   1925  CA  PRO A 254     122.832 144.161 183.873  1.00  0.00           C
ATOM   1926  C   PRO A 254     122.175 143.577 182.633  1.00  0.00           C
ATOM   1927  O   PRO A 254     122.779 143.543 181.558  1.00  0.00           O
ATOM   1928  N   VAL A 255     120.934 143.125 182.777  1.00  0.00           N
ATOM   1929  CA  VAL A 255     120.143 142.650 181.646  1.00  0.00           C
ATOM   1930  CB  VAL A 255     119.304 141.412 181.993  1.00  0.00           C
ATOM   1931  CG1 VAL A 255     118.279 141.668 183.032  1.00  0.00           C
ATOM   1932  CG2 VAL A 255     118.588 140.929 180.764  1.00  0.00           C
ATOM   1933  C   VAL A 255     119.287 143.811 181.143  1.00  0.00           C
ATOM   1934  O   VAL A 255     118.548 144.413 181.944  1.00  0.00           O
ATOM   1935  N   PRO A 256     119.390 144.191 179.869  1.00  0.00           N
ATOM   1936  CD  PRO A 256     120.208 143.601 178.792  1.00  0.00           C
ATOM   1937  CG  PRO A 256     119.707 144.271 177.567  1.00  0.00           C
ATOM   1938  CB  PRO A 256     119.258 145.590 177.988  1.00  0.00           C
ATOM   1939  CA  PRO A 256     118.703 145.385 179.403  1.00  0.00           C
ATOM   1940  C   PRO A 256     117.202 145.183 179.371  1.00  0.00           C
ATOM   1941  O   PRO A 256     116.709 144.057 179.527  1.00  0.00           O
ATOM   1942  N   PRO A 257     116.447 146.249 179.173  1.00  0.00           N
ATOM   1943  CD  PRO A 257     116.870 147.658 179.175  1.00  0.00           C
ATOM   1944  CG  PRO A 257     115.639 148.390 178.801  1.00  0.00           C
ATOM   1945  CB  PRO A 257     114.497 147.545 179.206  1.00  0.00           C
ATOM   1946  CA  PRO A 257     114.995 146.107 179.067  1.00  0.00           C
ATOM   1947  C   PRO A 257     114.561 145.501 177.746  1.00  0.00           C
ATOM   1948  O   PRO A 257     115.390 145.118 176.918  1.00  0.00           O
ATOM   1949  N   LEU A 258     113.248 145.417 177.547  1.00  0.00           N
ATOM   1950  CA  LEU A 258     112.708 144.792 176.351  1.00  0.00           C
ATOM   1951  CB  LEU A 258     111.241 144.431 176.587  1.00  0.00           C
ATOM   1952  CG  LEU A 258     110.949 143.667 177.888  1.00  0.00           C
ATOM   1953  CD1 LEU A 258     109.460 143.422 178.038  1.00  0.00           C
ATOM   1954  CD2 LEU A 258     111.719 142.357 177.972  1.00  0.00           C
ATOM   1955  C   LEU A 258     112.845 145.683 175.126  1.00  0.00           C
ATOM   1956  O   LEU A 258     112.836 145.175 174.001  1.00  0.00           O
ATOM   1957  N   SER A 259     112.958 147.000 175.316  1.00  0.00           N
ATOM   1958  CA  SER A 259     113.136 147.903 174.185  1.00  0.00           C
ATOM   1959  CB  SER A 259     113.044 149.350 174.660  1.00  0.00           C
ATOM   1960  OG  SER A 259     111.862 149.563 175.406  1.00  0.00           O
ATOM   1961  C   SER A 259     114.465 147.658 173.486  1.00  0.00           C
ATOM   1962  O   SER A 259     114.544 147.713 172.254  1.00  0.00           O
ATOM   1963  N   VAL A 260     115.524 147.394 174.253  1.00  0.00           N
ATOM   1964  CA  VAL A 260     116.832 147.158 173.659  1.00  0.00           C
ATOM   1965  CB  VAL A 260     117.924 147.197 174.745  1.00  0.00           C
ATOM   1966  CG1 VAL A 260     119.303 147.024 174.133  1.00  0.00           C
ATOM   1967  CG2 VAL A 260     117.857 148.499 175.522  1.00  0.00           C
ATOM   1968  C   VAL A 260     116.867 145.837 172.907  1.00  0.00           C
ATOM   1969  O   VAL A 260     117.687 145.666 172.000  1.00  0.00           O
ATOM   1970  N   ARG A 261     115.990 144.898 173.251  1.00  0.00           N
ATOM   1971  CA  ARG A 261     115.954 143.572 172.632  1.00  0.00           C
ATOM   1972  CB  ARG A 261     116.632 142.533 173.529  1.00  0.00           C
ATOM   1973  CG  ARG A 261     116.246 142.617 174.998  1.00  0.00           C
ATOM   1974  CD  ARG A 261     117.110 141.723 175.856  1.00  0.00           C
ATOM   1975  NE  ARG A 261     116.654 141.722 177.244  1.00  0.00           N
ATOM   1976  CZ  ARG A 261     115.684 140.951 177.728  1.00  0.00           C
ATOM   1977  NH1 ARG A 261     115.041 140.089 176.953  1.00  0.00           N
ATOM   1978  NH2 ARG A 261     115.355 141.044 179.007  1.00  0.00           N
ATOM   1979  C   ARG A 261     114.501 143.210 172.360  1.00  0.00           C
ATOM   1980  O   ARG A 261     113.927 142.335 173.016  1.00  0.00           O
ATOM   1981  N   PRO A 262     113.869 143.872 171.392  1.00  0.00           N
ATOM   1982  CD  PRO A 262     114.412 144.843 170.429  1.00  0.00           C
ATOM   1983  CG  PRO A 262     113.220 145.639 170.055  1.00  0.00           C
ATOM   1984  CB  PRO A 262     112.042 144.740 170.175  1.00  0.00           C
ATOM   1985  CA  PRO A 262     112.439 143.638 171.166  1.00  0.00           C
ATOM   1986  C   PRO A 262     112.178 142.258 170.587  1.00  0.00           C
ATOM   1987  O   PRO A 262     112.920 141.771 169.731  1.00  0.00           O
ATOM   1988  N   ALA A 263     111.106 141.632 171.066  1.00  0.00           N
ATOM   1989  CA  ALA A 263     110.653 140.341 170.553  1.00  0.00           C
ATOM   1990  CB  ALA A 263     110.028 139.506 171.662  1.00  0.00           C
ATOM   1991  C   ALA A 263     109.664 140.618 169.430  1.00  0.00           C
ATOM   1992  O   ALA A 263     108.477 140.854 169.660  1.00  0.00           O
ATOM   1993  N   VAL A 264     110.159 140.593 168.197  1.00  0.00           N
ATOM   1994  CA  VAL A 264     109.332 140.924 167.042  1.00  0.00           C
ATOM   1995  CB  VAL A 264     110.210 141.369 165.857  1.00  0.00           C
ATOM   1996  CG1 VAL A 264     111.030 140.205 165.298  1.00  0.00           C
ATOM   1997  CG2 VAL A 264     109.351 141.995 164.766  1.00  0.00           C
ATOM   1998  C   VAL A 264     108.471 139.723 166.680  1.00  0.00           C
ATOM   1999  O   VAL A 264     108.952 138.585 166.619  1.00  0.00           O
ATOM   2000  N   VAL A 265     107.189 139.976 166.442  1.00  0.00           N
ATOM   2001  CA  VAL A 265     106.252 138.936 166.036  1.00  0.00           C
ATOM   2002  CB  VAL A 265     104.823 139.263 166.508  1.00  0.00           C
ATOM   2003  CG1 VAL A 265     104.242 140.455 165.748  1.00  0.00           C
ATOM   2004  CG2 VAL A 265     103.925 138.042 166.362  1.00  0.00           C
ATOM   2005  C   VAL A 265     106.319 138.783 164.522  1.00  0.00           C
ATOM   2006  O   VAL A 265     106.307 139.775 163.783  1.00  0.00           O
ATOM   2007  N   MET A 266     106.401 137.539 164.063  1.00  0.00           N
ATOM   2008  CA  MET A 266     106.480 137.239 162.641  1.00  0.00           C
ATOM   2009  CB  MET A 266     107.134 135.873 162.443  1.00  0.00           C
ATOM   2010  CG  MET A 266     108.595 135.824 162.854  1.00  0.00           C
ATOM   2011  SD  MET A 266     109.310 134.176 162.697  1.00  0.00           S
ATOM   2012  CE  MET A 266     109.380 133.988 160.918  1.00  0.00           C
ATOM   2013  C   MET A 266     105.076 137.317 162.036  1.00  0.00           C
ATOM   2014  O   MET A 266     104.133 137.807 162.663  1.00  0.00           O
ATOM   2015  N   GLN A 267     104.934 136.852 160.791  1.00  0.00           N
ATOM   2016  CA  GLN A 267     103.640 136.897 160.113  1.00  0.00           C
ATOM   2017  CB  GLN A 267     103.759 136.292 158.707  1.00  0.00           C
ATOM   2018  CG  GLN A 267     103.928 134.763 158.623  1.00  0.00           C
ATOM   2019  CD  GLN A 267     105.265 134.274 159.144  1.00  0.00           C
ATOM   2020  OE1 GLN A 267     106.227 135.038 159.232  1.00  0.00           O
ATOM   2021  NE2 GLN A 267     105.333 132.995 159.494  1.00  0.00           N
ATOM   2022  C   GLN A 267     102.558 136.187 160.918  1.00  0.00           C
ATOM   2023  O   GLN A 267     101.405 136.636 160.957  1.00  0.00           O
ATOM   2024  N   GLY A 268     102.908 135.082 161.573  1.00  0.00           N
ATOM   2025  CA  GLY A 268     101.954 134.327 162.358  1.00  0.00           C
ATOM   2026  C   GLY A 268     101.907 134.780 163.801  1.00  0.00           C
ATOM   2027  O   GLY A 268     101.771 135.976 164.082  1.00  0.00           O
ATOM   2028  N   SER A 269     102.020 133.824 164.725  1.00  0.00           N
ATOM   2029  CA  SER A 269     102.090 134.107 166.151  1.00  0.00           C
ATOM   2030  CB  SER A 269     101.032 133.287 166.907  1.00  0.00           C
ATOM   2031  OG  SER A 269     101.258 131.898 166.748  1.00  0.00           O
ATOM   2032  C   SER A 269     103.458 133.820 166.750  1.00  0.00           C
ATOM   2033  O   SER A 269     103.699 134.194 167.904  1.00  0.00           O
ATOM   2034  N   ALA A 270     104.353 133.165 166.011  1.00  0.00           N
ATOM   2035  CA  ALA A 270     105.680 132.844 166.520  1.00  0.00           C
ATOM   2036  CB  ALA A 270     106.454 132.004 165.501  1.00  0.00           C
ATOM   2037  C   ALA A 270     106.453 134.114 166.850  1.00  0.00           C
ATOM   2038  O   ALA A 270     106.823 134.877 165.954  1.00  0.00           O
ATOM   2039  N   ARG A 271     106.698 134.343 168.138  1.00  0.00           N
ATOM   2040  CA  ARG A 271     107.448 135.510 168.590  1.00  0.00           C
ATOM   2041  CB  ARG A 271     107.019 135.904 170.000  1.00  0.00           C
ATOM   2042  CG  ARG A 271     107.228 137.371 170.328  1.00  0.00           C
ATOM   2043  CD  ARG A 271     106.091 138.229 169.800  1.00  0.00           C
ATOM   2044  NE  ARG A 271     104.934 138.214 170.692  1.00  0.00           N
ATOM   2045  CZ  ARG A 271     104.837 138.906 171.826  1.00  0.00           C
ATOM   2046  NH1 ARG A 271     105.833 139.683 172.238  1.00  0.00           N
ATOM   2047  NH2 ARG A 271     103.735 138.816 172.558  1.00  0.00           N
ATOM   2048  C   ARG A 271     108.934 135.184 168.538  1.00  0.00           C
ATOM   2049  O   ARG A 271     109.415 134.324 169.282  1.00  0.00           O
ATOM   2050  N   ASN A 272     109.663 135.866 167.660  1.00  0.00           N
ATOM   2051  CA  ASN A 272     111.103 135.692 167.551  1.00  0.00           C
ATOM   2052  CB  ASN A 272     111.578 136.003 166.132  1.00  0.00           C
ATOM   2053  CG  ASN A 272     112.961 135.457 165.848  1.00  0.00           C
ATOM   2054  OD1 ASN A 272     113.767 135.271 166.760  1.00  0.00           O
ATOM   2055  ND2 ASN A 272     113.245 135.196 164.577  1.00  0.00           N
ATOM   2056  C   ASN A 272     111.801 136.601 168.553  1.00  0.00           C
ATOM   2057  O   ASN A 272     111.475 137.788 168.656  1.00  0.00           O
ATOM   2058  N   GLN A 273     112.758 136.044 169.285  1.00  0.00           N
ATOM   2059  CA  GLN A 273     113.495 136.792 170.289  1.00  0.00           C
ATOM   2060  CB  GLN A 273     113.848 135.903 171.481  1.00  0.00           C
ATOM   2061  CG  GLN A 273     112.664 135.207 172.127  1.00  0.00           C
ATOM   2062  CD  GLN A 273     111.716 136.168 172.801  1.00  0.00           C
ATOM   2063  OE1 GLN A 273     112.033 137.341 172.991  1.00  0.00           O
ATOM   2064  NE2 GLN A 273     110.538 135.677 173.163  1.00  0.00           N
ATOM   2065  C   GLN A 273     114.768 137.371 169.683  1.00  0.00           C
ATOM   2066  O   GLN A 273     115.271 136.900 168.660  1.00  0.00           O
ATOM   2067  N   ASP A 274     115.288 138.406 170.331  1.00  0.00           N
ATOM   2068  CA  ASP A 274     116.492 139.060 169.852  1.00  0.00           C
ATOM   2069  CB  ASP A 274     116.641 140.442 170.488  1.00  0.00           C
ATOM   2070  CG  ASP A 274     117.479 141.382 169.647  1.00  0.00           C
ATOM   2071  OD1 ASP A 274     116.932 141.977 168.695  1.00  0.00           O
ATOM   2072  OD2 ASP A 274     118.685 141.528 169.937  1.00  0.00           O
ATOM   2073  C   ASP A 274     117.720 138.211 170.159  1.00  0.00           C
ATOM   2074  O   ASP A 274     117.683 137.282 170.970  1.00  0.00           O
ATOM   2075  N   ASP A 275     118.825 138.543 169.488  1.00  0.00           N
ATOM   2076  CA  ASP A 275     120.088 137.873 169.772  1.00  0.00           C
ATOM   2077  CB  ASP A 275     121.170 138.378 168.820  1.00  0.00           C
ATOM   2078  CG  ASP A 275     120.904 137.991 167.382  1.00  0.00           C
ATOM   2079  OD1 ASP A 275     119.841 137.392 167.115  1.00  0.00           O
ATOM   2080  OD2 ASP A 275     121.756 138.284 166.518  1.00  0.00           O
ATOM   2081  C   ASP A 275     120.505 138.093 171.217  1.00  0.00           C
ATOM   2082  O   ASP A 275     121.008 137.174 171.877  1.00  0.00           O
ATOM   2083  N   LEU A 276     120.297 139.307 171.730  1.00  0.00           N
ATOM   2084  CA  LEU A 276     120.607 139.579 173.126  1.00  0.00           C
ATOM   2085  CB  LEU A 276     120.332 141.045 173.457  1.00  0.00           C
ATOM   2086  CG  LEU A 276     121.233 142.121 172.854  1.00  0.00           C
ATOM   2087  CD1 LEU A 276     120.824 143.475 173.403  1.00  0.00           C
ATOM   2088  CD2 LEU A 276     122.703 141.859 173.128  1.00  0.00           C
ATOM   2089  C   LEU A 276     119.797 138.682 174.046  1.00  0.00           C
ATOM   2090  O   LEU A 276     120.309 138.207 175.061  1.00  0.00           O
ATOM   2091  N   THR A 277     118.526 138.449 173.715  1.00  0.00           N
ATOM   2092  CA  THR A 277     117.690 137.612 174.569  1.00  0.00           C
ATOM   2093  CB  THR A 277     116.230 137.711 174.136  1.00  0.00           C
ATOM   2094  CG2 THR A 277     115.331 136.995 175.129  1.00  0.00           C
ATOM   2095  OG1 THR A 277     115.844 139.087 174.070  1.00  0.00           O
ATOM   2096  C   THR A 277     118.158 136.161 174.555  1.00  0.00           C
ATOM   2097  O   THR A 277     118.187 135.510 175.602  1.00  0.00           O
ATOM   2098  N   HIS A 278     118.519 135.633 173.384  1.00  0.00           N
ATOM   2099  CA  HIS A 278     119.074 134.283 173.327  1.00  0.00           C
ATOM   2100  CB  HIS A 278     119.352 133.891 171.876  1.00  0.00           C
ATOM   2101  CG  HIS A 278     118.121 133.732 171.040  1.00  0.00           C
ATOM   2102  ND1 HIS A 278     118.164 133.678 169.664  1.00  0.00           N
ATOM   2103  CE1 HIS A 278     116.939 133.525 169.193  1.00  0.00           C
ATOM   2104  NE2 HIS A 278     116.105 133.473 170.215  1.00  0.00           N
ATOM   2105  CD2 HIS A 278     116.818 133.597 171.382  1.00  0.00           C
ATOM   2106  C   HIS A 278     120.356 134.185 174.142  1.00  0.00           C
ATOM   2107  O   HIS A 278     120.584 133.199 174.861  1.00  0.00           O
ATOM   2108  N   LYS A 279     121.203 135.206 174.052  1.00  0.00           N
ATOM   2109  CA  LYS A 279     122.451 135.173 174.797  1.00  0.00           C
ATOM   2110  CB  LYS A 279     123.349 136.321 174.348  1.00  0.00           C
ATOM   2111  CG  LYS A 279     124.791 136.156 174.742  1.00  0.00           C
ATOM   2112  CD  LYS A 279     125.494 135.124 173.884  1.00  0.00           C
ATOM   2113  CE  LYS A 279     126.785 134.695 174.521  1.00  0.00           C
ATOM   2114  NZ  LYS A 279     127.370 133.514 173.850  1.00  0.00           N
ATOM   2115  C   LYS A 279     122.191 135.243 176.292  1.00  0.00           C
ATOM   2116  O   LYS A 279     122.839 134.542 177.075  1.00  0.00           O
ATOM   2117  N   LEU A 280     121.261 136.098 176.708  1.00  0.00           N
ATOM   2118  CA  LEU A 280     120.892 136.161 178.113  1.00  0.00           C
ATOM   2119  CB  LEU A 280     119.920 137.311 178.339  1.00  0.00           C
ATOM   2120  CG  LEU A 280     120.542 138.693 178.166  1.00  0.00           C
ATOM   2121  CD1 LEU A 280     119.486 139.678 177.691  1.00  0.00           C
ATOM   2122  CD2 LEU A 280     121.218 139.148 179.448  1.00  0.00           C
ATOM   2123  C   LEU A 280     120.279 134.851 178.577  1.00  0.00           C
ATOM   2124  O   LEU A 280     120.435 134.475 179.740  1.00  0.00           O
ATOM   2125  N   ALA A 281     119.576 134.147 177.690  1.00  0.00           N
ATOM   2126  CA  ALA A 281     119.064 132.827 178.036  1.00  0.00           C
ATOM   2127  CB  ALA A 281     118.186 132.289 176.906  1.00  0.00           C
ATOM   2128  C   ALA A 281     120.207 131.872 178.323  1.00  0.00           C
ATOM   2129  O   ALA A 281     120.181 131.129 179.311  1.00  0.00           O
ATOM   2130  N   ASP A 282     121.233 131.886 177.471  1.00  0.00           N
ATOM   2131  CA  ASP A 282     122.408 131.058 177.731  1.00  0.00           C
ATOM   2132  CB  ASP A 282     123.406 131.184 176.581  1.00  0.00           C
ATOM   2133  CG  ASP A 282     123.055 130.299 175.405  1.00  0.00           C
ATOM   2134  OD1 ASP A 282     122.901 129.075 175.607  1.00  0.00           O
ATOM   2135  OD2 ASP A 282     122.935 130.824 174.279  1.00  0.00           O
ATOM   2136  C   ASP A 282     123.072 131.448 179.047  1.00  0.00           C
ATOM   2137  O   ASP A 282     123.485 130.580 179.829  1.00  0.00           O
ATOM   2138  N   ILE A 283     123.175 132.750 179.307  1.00  0.00           N
ATOM   2139  CA  ILE A 283     123.841 133.222 180.517  1.00  0.00           C
ATOM   2140  CB  ILE A 283     124.017 134.752 180.472  1.00  0.00           C
ATOM   2141  CG2 ILE A 283     124.383 135.290 181.850  1.00  0.00           C
ATOM   2142  CG1 ILE A 283     125.101 135.126 179.461  1.00  0.00           C
ATOM   2143  CD1 ILE A 283     125.026 136.556 178.979  1.00  0.00           C
ATOM   2144  C   ILE A 283     123.071 132.783 181.752  1.00  0.00           C
ATOM   2145  O   ILE A 283     123.660 132.312 182.726  1.00  0.00           O
ATOM   2146  N   VAL A 284     121.745 132.927 181.734  1.00  0.00           N
ATOM   2147  CA  VAL A 284     120.941 132.512 182.877  1.00  0.00           C
ATOM   2148  CB  VAL A 284     119.496 133.026 182.738  1.00  0.00           C
ATOM   2149  CG1 VAL A 284     118.626 132.471 183.852  1.00  0.00           C
ATOM   2150  CG2 VAL A 284     119.464 134.543 182.773  1.00  0.00           C
ATOM   2151  C   VAL A 284     120.978 131.001 183.039  1.00  0.00           C
ATOM   2152  O   VAL A 284     121.012 130.496 184.167  1.00  0.00           O
ATOM   2153  N   LYS A 285     120.994 130.255 181.932  1.00  0.00           N
ATOM   2154  CA  LYS A 285     121.078 128.803 182.026  1.00  0.00           C
ATOM   2155  CB  LYS A 285     121.031 128.177 180.632  1.00  0.00           C
ATOM   2156  CG  LYS A 285     119.644 128.031 180.049  1.00  0.00           C
ATOM   2157  CD  LYS A 285     119.692 127.597 178.593  1.00  0.00           C
ATOM   2158  CE  LYS A 285     120.119 126.146 178.453  1.00  0.00           C
ATOM   2159  NZ  LYS A 285     120.025 125.676 177.044  1.00  0.00           N
ATOM   2160  C   LYS A 285     122.355 128.388 182.733  1.00  0.00           C
ATOM   2161  O   LYS A 285     122.324 127.632 183.711  1.00  0.00           O
ATOM   2162  N   ILE A 286     123.496 128.888 182.258  1.00  0.00           N
ATOM   2163  CA  ILE A 286     124.758 128.469 182.850  1.00  0.00           C
ATOM   2164  CB  ILE A 286     125.937 128.843 181.935  1.00  0.00           C
ATOM   2165  CG2 ILE A 286     127.272 128.464 182.581  1.00  0.00           C
ATOM   2166  CG1 ILE A 286     125.769 128.178 180.561  1.00  0.00           C
ATOM   2167  CD1 ILE A 286     125.727 126.653 180.578  1.00  0.00           C
ATOM   2168  C   ILE A 286     124.915 129.049 184.245  1.00  0.00           C
ATOM   2169  O   ILE A 286     125.561 128.439 185.098  1.00  0.00           O
ATOM   2170  N   ASN A 287     124.332 130.214 184.516  1.00  0.00           N
ATOM   2171  CA  ASN A 287     124.416 130.780 185.856  1.00  0.00           C
ATOM   2172  CB  ASN A 287     123.889 132.213 185.850  1.00  0.00           C
ATOM   2173  CG  ASN A 287     124.183 132.940 187.139  1.00  0.00           C
ATOM   2174  OD1 ASN A 287     125.317 132.939 187.613  1.00  0.00           O
ATOM   2175  ND2 ASN A 287     123.167 133.576 187.708  1.00  0.00           N
ATOM   2176  C   ASN A 287     123.650 129.924 186.855  1.00  0.00           C
ATOM   2177  O   ASN A 287     124.151 129.631 187.944  1.00  0.00           O
ATOM   2178  N   ASN A 288     122.433 129.506 186.499  1.00  0.00           N
ATOM   2179  CA  ASN A 288     121.671 128.620 187.371  1.00  0.00           C
ATOM   2180  CB  ASN A 288     120.264 128.420 186.803  1.00  0.00           C
ATOM   2181  CG  ASN A 288     119.365 129.654 186.933  1.00  0.00           C
ATOM   2182  OD1 ASN A 288     119.578 130.461 187.836  1.00  0.00           O
ATOM   2183  ND2 ASN A 288     118.394 129.828 186.035  1.00  0.00           N
ATOM   2184  C   ASN A 288     122.372 127.276 187.517  1.00  0.00           C
ATOM   2185  O   ASN A 288     122.401 126.689 188.606  1.00  0.00           O
ATOM   2186  N   GLN A 289     122.928 126.768 186.418  1.00  0.00           N
ATOM   2187  CA  GLN A 289     123.642 125.497 186.442  1.00  0.00           C
ATOM   2188  CB  GLN A 289     124.043 125.154 185.006  1.00  0.00           C
ATOM   2189  CG  GLN A 289     124.637 123.785 184.766  1.00  0.00           C
ATOM   2190  CD  GLN A 289     126.124 123.741 185.002  1.00  0.00           C
ATOM   2191  OE1 GLN A 289     126.822 124.738 184.828  1.00  0.00           O
ATOM   2192  NE2 GLN A 289     126.629 122.569 185.351  1.00  0.00           N
ATOM   2193  C   GLN A 289     124.842 125.564 187.381  1.00  0.00           C
ATOM   2194  O   GLN A 289     125.052 124.672 188.209  1.00  0.00           O
ATOM   2195  N   LEU A 290     125.618 126.644 187.290  1.00  0.00           N
ATOM   2196  CA  LEU A 290     126.738 126.861 188.197  1.00  0.00           C
ATOM   2197  CB  LEU A 290     127.530 128.081 187.722  1.00  0.00           C
ATOM   2198  CG  LEU A 290     128.797 128.507 188.460  1.00  0.00           C
ATOM   2199  CD1 LEU A 290     129.859 127.442 188.399  1.00  0.00           C
ATOM   2200  CD2 LEU A 290     129.325 129.791 187.840  1.00  0.00           C
ATOM   2201  C   LEU A 290     126.274 127.046 189.633  1.00  0.00           C
ATOM   2202  O   LEU A 290     126.936 126.575 190.564  1.00  0.00           O
ATOM   2203  N   ARG A 291     125.142 127.721 189.837  1.00  0.00           N
ATOM   2204  CA  ARG A 291     124.640 127.930 191.191  1.00  0.00           C
ATOM   2205  CB  ARG A 291     123.434 128.867 191.157  1.00  0.00           C
ATOM   2206  CG  ARG A 291     123.023 129.404 192.515  1.00  0.00           C
ATOM   2207  CD  ARG A 291     121.771 130.257 192.409  1.00  0.00           C
ATOM   2208  NE  ARG A 291     121.989 131.454 191.601  1.00  0.00           N
ATOM   2209  CZ  ARG A 291     122.640 132.540 192.009  1.00  0.00           C
ATOM   2210  NH1 ARG A 291     123.163 132.605 193.229  1.00  0.00           N
ATOM   2211  NH2 ARG A 291     122.776 133.571 191.187  1.00  0.00           N
ATOM   2212  C   ARG A 291     124.270 126.605 191.842  1.00  0.00           C
ATOM   2213  O   ARG A 291     124.595 126.362 193.013  1.00  0.00           O
ATOM   2214  N   ARG A 292     123.604 125.724 191.098  1.00  0.00           N
ATOM   2215  CA  ARG A 292     123.278 124.431 191.683  1.00  0.00           C
ATOM   2216  CB  ARG A 292     122.219 123.700 190.851  1.00  0.00           C
ATOM   2217  CG  ARG A 292     122.581 123.396 189.408  1.00  0.00           C
ATOM   2218  CD  ARG A 292     121.660 122.322 188.847  1.00  0.00           C
ATOM   2219  NE  ARG A 292     121.534 122.385 187.392  1.00  0.00           N
ATOM   2220  CZ  ARG A 292     120.776 123.258 186.732  1.00  0.00           C
ATOM   2221  NH1 ARG A 292     120.062 124.171 187.383  1.00  0.00           N
ATOM   2222  NH2 ARG A 292     120.736 123.223 185.408  1.00  0.00           N
ATOM   2223  C   ARG A 292     124.528 123.576 191.852  1.00  0.00           C
ATOM   2224  O   ARG A 292     124.672 122.906 192.878  1.00  0.00           O
ATOM   2225  N   ASN A 293     125.469 123.636 190.902  1.00  0.00           N
ATOM   2226  CA  ASN A 293     126.666 122.809 191.015  1.00  0.00           C
ATOM   2227  CB  ASN A 293     127.466 122.846 189.717  1.00  0.00           C
ATOM   2228  CG  ASN A 293     126.838 122.012 188.631  1.00  0.00           C
ATOM   2229  OD1 ASN A 293     125.622 121.837 188.586  1.00  0.00           O
ATOM   2230  ND2 ASN A 293     127.673 121.452 187.768  1.00  0.00           N
ATOM   2231  C   ASN A 293     127.547 123.237 192.178  1.00  0.00           C
ATOM   2232  O   ASN A 293     128.239 122.398 192.765  1.00  0.00           O
ATOM   2233  N   GLU A 294     127.544 124.524 192.528  1.00  0.00           N
ATOM   2234  CA  GLU A 294     128.237 124.931 193.744  1.00  0.00           C
ATOM   2235  CB  GLU A 294     128.529 126.435 193.723  1.00  0.00           C
ATOM   2236  CG  GLU A 294     127.291 127.324 193.773  1.00  0.00           C
ATOM   2237  CD  GLU A 294     127.617 128.794 193.856  1.00  0.00           C
ATOM   2238  OE1 GLU A 294     126.898 129.529 194.564  1.00  0.00           O
ATOM   2239  OE2 GLU A 294     128.581 129.217 193.194  1.00  0.00           O
ATOM   2240  C   GLU A 294     127.427 124.573 194.979  1.00  0.00           C
ATOM   2241  O   GLU A 294     128.005 124.253 196.023  1.00  0.00           O
ATOM   2242  N   GLN A 295     126.096 124.617 194.879  1.00  0.00           N
ATOM   2243  CA  GLN A 295     125.273 124.308 196.041  1.00  0.00           C
ATOM   2244  CB  GLN A 295     123.867 124.877 195.847  1.00  0.00           C
ATOM   2245  CG  GLN A 295     122.998 124.877 197.109  1.00  0.00           C
ATOM   2246  CD  GLN A 295     123.614 125.641 198.270  1.00  0.00           C
ATOM   2247  OE1 GLN A 295     123.621 125.166 199.405  1.00  0.00           O
ATOM   2248  NE2 GLN A 295     124.130 126.834 197.991  1.00  0.00           N
ATOM   2249  C   GLN A 295     125.228 122.805 196.313  1.00  0.00           C
ATOM   2250  O   GLN A 295     125.269 122.385 197.476  1.00  0.00           O
ATOM   2251  N   ASN A 296     125.147 121.982 195.265  1.00  0.00           N
ATOM   2252  CA  ASN A 296     125.098 120.531 195.407  1.00  0.00           C
ATOM   2253  CB  ASN A 296     123.875 119.931 194.687  1.00  0.00           C
ATOM   2254  CG  ASN A 296     124.044 119.820 193.169  1.00  0.00           C
ATOM   2255  OD1 ASN A 296     124.937 120.411 192.564  1.00  0.00           O
ATOM   2256  ND2 ASN A 296     123.163 119.042 192.550  1.00  0.00           N
ATOM   2257  C   ASN A 296     126.386 119.899 194.892  1.00  0.00           C
ATOM   2258  O   ASN A 296     127.344 120.587 194.532  1.00  0.00           O
ATOM   2259  N   GLY A 297     126.396 118.568 194.867  1.00  0.00           N
ATOM   2260  CA  GLY A 297     127.587 117.819 194.519  1.00  0.00           C
ATOM   2261  C   GLY A 297     128.122 118.079 193.128  1.00  0.00           C
ATOM   2262  O   GLY A 297     127.454 117.787 192.132  1.00  0.00           O
ATOM   2263  N   ALA A 298     129.334 118.626 193.047  1.00  0.00           N
ATOM   2264  CA  ALA A 298     130.012 118.783 191.772  1.00  0.00           C
ATOM   2265  CB  ALA A 298     129.562 120.053 191.043  1.00  0.00           C
ATOM   2266  C   ALA A 298     131.514 118.814 192.012  1.00  0.00           C
ATOM   2267  O   ALA A 298     131.991 119.312 193.034  1.00  0.00           O
ATOM   2268  N   ALA A 299     132.253 118.275 191.048  1.00  0.00           N
ATOM   2269  CA  ALA A 299     133.706 118.274 191.128  1.00  0.00           C
ATOM   2270  CB  ALA A 299     134.298 117.310 190.103  1.00  0.00           C
ATOM   2271  C   ALA A 299     134.251 119.679 190.901  1.00  0.00           C
ATOM   2272  O   ALA A 299     133.586 120.543 190.324  1.00  0.00           O
ATOM   2273  N   ALA A 300     135.479 119.904 191.369  1.00  0.00           N
ATOM   2274  CA  ALA A 300     136.108 121.204 191.172  1.00  0.00           C
ATOM   2275  CB  ALA A 300     137.441 121.262 191.914  1.00  0.00           C
ATOM   2276  C   ALA A 300     136.309 121.497 189.690  1.00  0.00           C
ATOM   2277  O   ALA A 300     136.094 122.629 189.242  1.00  0.00           O
ATOM   2278  N   HIS A 301     136.714 120.490 188.911  1.00  0.00           N
ATOM   2279  CA  HIS A 301     136.894 120.704 187.480  1.00  0.00           C
ATOM   2280  CB  HIS A 301     137.617 119.507 186.855  1.00  0.00           C
ATOM   2281  CG  HIS A 301     136.743 118.310 186.640  1.00  0.00           C
ATOM   2282  ND1 HIS A 301     136.435 117.423 187.648  1.00  0.00           N
ATOM   2283  CE1 HIS A 301     135.654 116.471 187.170  1.00  0.00           C
ATOM   2284  NE2 HIS A 301     135.442 116.711 185.889  1.00  0.00           N
ATOM   2285  CD2 HIS A 301     136.113 117.855 185.532  1.00  0.00           C
ATOM   2286  C   HIS A 301     135.566 120.959 186.777  1.00  0.00           C
ATOM   2287  O   HIS A 301     135.520 121.711 185.797  1.00  0.00           O
ATOM   2288  N   VAL A 302     134.474 120.371 187.269  1.00  0.00           N
ATOM   2289  CA  VAL A 302     133.163 120.645 186.688  1.00  0.00           C
ATOM   2290  CB  VAL A 302     132.110 119.685 187.272  1.00  0.00           C
ATOM   2291  CG1 VAL A 302     130.706 120.125 186.885  1.00  0.00           C
ATOM   2292  CG2 VAL A 302     132.366 118.262 186.801  1.00  0.00           C
ATOM   2293  C   VAL A 302     132.782 122.103 186.913  1.00  0.00           C
ATOM   2294  O   VAL A 302     132.323 122.795 185.994  1.00  0.00           O
ATOM   2295  N   ILE A 303     132.966 122.590 188.142  1.00  0.00           N
ATOM   2296  CA  ILE A 303     132.685 123.992 188.435  1.00  0.00           C
ATOM   2297  CB  ILE A 303     132.834 124.266 189.944  1.00  0.00           C
ATOM   2298  CG2 ILE A 303     132.712 125.763 190.224  1.00  0.00           C
ATOM   2299  CG1 ILE A 303     131.801 123.454 190.738  1.00  0.00           C
ATOM   2300  CD1 ILE A 303     132.022 123.452 192.240  1.00  0.00           C
ATOM   2301  C   ILE A 303     133.586 124.895 187.605  1.00  0.00           C
ATOM   2302  O   ILE A 303     133.165 125.960 187.142  1.00  0.00           O
ATOM   2303  N   ALA A 304     134.842 124.488 187.408  1.00  0.00           N
ATOM   2304  CA  ALA A 304     135.756 125.287 186.598  1.00  0.00           C
ATOM   2305  CB  ALA A 304     137.163 124.693 186.660  1.00  0.00           C
ATOM   2306  C   ALA A 304     135.278 125.377 185.156  1.00  0.00           C
ATOM   2307  O   ALA A 304     135.306 126.455 184.549  1.00  0.00           O
ATOM   2308  N   GLU A 305     134.836 124.255 184.588  1.00  0.00           N
ATOM   2309  CA  GLU A 305     134.318 124.270 183.223  1.00  0.00           C
ATOM   2310  CB  GLU A 305     134.014 122.842 182.768  1.00  0.00           C
ATOM   2311  CG  GLU A 305     133.683 122.698 181.287  1.00  0.00           C
ATOM   2312  CD  GLU A 305     134.854 123.039 180.386  1.00  0.00           C
ATOM   2313  OE1 GLU A 305     135.998 123.093 180.886  1.00  0.00           O
ATOM   2314  OE2 GLU A 305     134.631 123.251 179.175  1.00  0.00           O
ATOM   2315  C   GLU A 305     133.073 125.141 183.127  1.00  0.00           C
ATOM   2316  O   GLU A 305     132.892 125.882 182.152  1.00  0.00           O
ATOM   2317  N   ASP A 306     132.204 125.067 184.135  1.00  0.00           N
ATOM   2318  CA  ASP A 306     131.000 125.890 184.131  1.00  0.00           C
ATOM   2319  CB  ASP A 306     130.100 125.489 185.297  1.00  0.00           C
ATOM   2320  CG  ASP A 306     129.627 124.053 185.198  1.00  0.00           C
ATOM   2321  OD1 ASP A 306     129.156 123.653 184.112  1.00  0.00           O
ATOM   2322  OD2 ASP A 306     129.714 123.326 186.211  1.00  0.00           O
ATOM   2323  C   ASP A 306     131.347 127.374 184.198  1.00  0.00           C
ATOM   2324  O   ASP A 306     130.736 128.194 183.504  1.00  0.00           O
ATOM   2325  N   VAL A 307     132.326 127.736 185.028  1.00  0.00           N
ATOM   2326  CA  VAL A 307     132.747 129.132 185.121  1.00  0.00           C
ATOM   2327  CB  VAL A 307     133.725 129.316 186.296  1.00  0.00           C
ATOM   2328  CG1 VAL A 307     134.412 130.672 186.221  1.00  0.00           C
ATOM   2329  CG2 VAL A 307     132.994 129.170 187.610  1.00  0.00           C
ATOM   2330  C   VAL A 307     133.359 129.590 183.805  1.00  0.00           C
ATOM   2331  O   VAL A 307     133.142 130.724 183.364  1.00  0.00           O
ATOM   2332  N   LYS A 308     134.143 128.722 183.163  1.00  0.00           N
ATOM   2333  CA  LYS A 308     134.715 129.062 181.865  1.00  0.00           C
ATOM   2334  CB  LYS A 308     135.636 127.933 181.398  1.00  0.00           C
ATOM   2335  CG  LYS A 308     136.444 128.219 180.132  1.00  0.00           C
ATOM   2336  CD  LYS A 308     135.723 127.769 178.860  1.00  0.00           C
ATOM   2337  CE  LYS A 308     136.579 127.994 177.625  1.00  0.00           C
ATOM   2338  NZ  LYS A 308     135.870 127.592 176.378  1.00  0.00           N
ATOM   2339  C   LYS A 308     133.619 129.326 180.842  1.00  0.00           C
ATOM   2340  O   LYS A 308     133.698 130.284 180.064  1.00  0.00           O
ATOM   2341  N   LEU A 309     132.586 128.485 180.831  1.00  0.00           N
ATOM   2342  CA  LEU A 309     131.508 128.669 179.866  1.00  0.00           C
ATOM   2343  CB  LEU A 309     130.618 127.428 179.856  1.00  0.00           C
ATOM   2344  CG  LEU A 309     129.520 127.344 178.798  1.00  0.00           C
ATOM   2345  CD1 LEU A 309     130.105 127.313 177.395  1.00  0.00           C
ATOM   2346  CD2 LEU A 309     128.705 126.092 179.038  1.00  0.00           C
ATOM   2347  C   LEU A 309     130.707 129.933 180.166  1.00  0.00           C
ATOM   2348  O   LEU A 309     130.291 130.643 179.243  1.00  0.00           O
ATOM   2349  N   LEU A 310     130.484 130.234 181.448  1.00  0.00           N
ATOM   2350  CA  LEU A 310     129.818 131.483 181.810  1.00  0.00           C
ATOM   2351  CB  LEU A 310     129.595 131.529 183.323  1.00  0.00           C
ATOM   2352  CG  LEU A 310     128.870 132.748 183.893  1.00  0.00           C
ATOM   2353  CD1 LEU A 310     127.465 132.862 183.333  1.00  0.00           C
ATOM   2354  CD2 LEU A 310     128.836 132.678 185.407  1.00  0.00           C
ATOM   2355  C   LEU A 310     130.629 132.692 181.354  1.00  0.00           C
ATOM   2356  O   LEU A 310     130.069 133.671 180.838  1.00  0.00           O
ATOM   2357  N   GLN A 311     131.947 132.648 181.557  1.00  0.00           N
ATOM   2358  CA  GLN A 311     132.818 133.709 181.065  1.00  0.00           C
ATOM   2359  CB  GLN A 311     134.264 133.409 181.475  1.00  0.00           C
ATOM   2360  CG  GLN A 311     135.353 134.316 180.894  1.00  0.00           C
ATOM   2361  CD  GLN A 311     135.370 135.695 181.512  1.00  0.00           C
ATOM   2362  OE1 GLN A 311     135.794 135.872 182.652  1.00  0.00           O
ATOM   2363  NE2 GLN A 311     134.904 136.683 180.761  1.00  0.00           N
ATOM   2364  C   GLN A 311     132.690 133.856 179.561  1.00  0.00           C
ATOM   2365  O   GLN A 311     132.591 134.977 179.043  1.00  0.00           O
ATOM   2366  N   PHE A 312     132.679 132.735 178.843  1.00  0.00           N
ATOM   2367  CA  PHE A 312     132.548 132.803 177.396  1.00  0.00           C
ATOM   2368  CB  PHE A 312     132.642 131.407 176.791  1.00  0.00           C
ATOM   2369  CG  PHE A 312     132.259 131.356 175.348  1.00  0.00           C
ATOM   2370  CD1 PHE A 312     133.142 131.782 174.376  1.00  0.00           C
ATOM   2371  CE1 PHE A 312     132.798 131.741 173.049  1.00  0.00           C
ATOM   2372  CZ  PHE A 312     131.557 131.274 172.672  1.00  0.00           C
ATOM   2373  CE2 PHE A 312     130.665 130.847 173.629  1.00  0.00           C
ATOM   2374  CD2 PHE A 312     131.016 130.889 174.960  1.00  0.00           C
ATOM   2375  C   PHE A 312     131.234 133.459 177.007  1.00  0.00           C
ATOM   2376  O   PHE A 312     131.196 134.303 176.104  1.00  0.00           O
ATOM   2377  N   HIS A 313     130.154 133.116 177.705  1.00  0.00           N
ATOM   2378  CA  HIS A 313     128.847 133.652 177.345  1.00  0.00           C
ATOM   2379  CB  HIS A 313     127.749 132.927 178.119  1.00  0.00           C
ATOM   2380  CG  HIS A 313     127.449 131.559 177.595  1.00  0.00           C
ATOM   2381  ND1 HIS A 313     127.175 131.314 176.267  1.00  0.00           N
ATOM   2382  CE1 HIS A 313     126.952 130.025 176.094  1.00  0.00           C
ATOM   2383  NE2 HIS A 313     127.070 129.423 177.264  1.00  0.00           N
ATOM   2384  CD2 HIS A 313     127.381 130.360 178.219  1.00  0.00           C
ATOM   2385  C   HIS A 313     128.779 135.153 177.594  1.00  0.00           C
ATOM   2386  O   HIS A 313     128.288 135.906 176.750  1.00  0.00           O
ATOM   2387  N   VAL A 314     129.271 135.613 178.744  1.00  0.00           N
ATOM   2388  CA  VAL A 314     129.217 137.048 179.026  1.00  0.00           C
ATOM   2389  CB  VAL A 314     129.623 137.319 180.487  1.00  0.00           C
ATOM   2390  CG1 VAL A 314     129.715 138.814 180.750  1.00  0.00           C
ATOM   2391  CG2 VAL A 314     128.630 136.673 181.437  1.00  0.00           C
ATOM   2392  C   VAL A 314     130.090 137.821 178.040  1.00  0.00           C
ATOM   2393  O   VAL A 314     129.667 138.843 177.467  1.00  0.00           O
ATOM   2394  N   ALA A 315     131.311 137.330 177.801  1.00  0.00           N
ATOM   2395  CA  ALA A 315     132.214 138.012 176.883  1.00  0.00           C
ATOM   2396  CB  ALA A 315     133.560 137.292 176.842  1.00  0.00           C
ATOM   2397  C   ALA A 315     131.608 138.096 175.491  1.00  0.00           C
ATOM   2398  O   ALA A 315     131.632 139.155 174.856  1.00  0.00           O
ATOM   2399  N   THR A 316     131.041 136.991 175.002  1.00  0.00           N
ATOM   2400  CA  THR A 316     130.412 137.018 173.692  1.00  0.00           C
ATOM   2401  CB  THR A 316     130.209 135.599 173.158  1.00  0.00           C
ATOM   2402  CG2 THR A 316     131.518 135.038 172.632  1.00  0.00           C
ATOM   2403  OG1 THR A 316     129.713 134.748 174.196  1.00  0.00           O
ATOM   2404  C   THR A 316     129.085 137.761 173.695  1.00  0.00           C
ATOM   2405  O   THR A 316     128.563 138.048 172.615  1.00  0.00           O
ATOM   2406  N   MET A 317     128.515 138.059 174.866  1.00  0.00           N
ATOM   2407  CA  MET A 317     127.343 138.926 174.883  1.00  0.00           C
ATOM   2408  CB  MET A 317     126.598 138.838 176.215  1.00  0.00           C
ATOM   2409  CG  MET A 317     125.322 139.693 176.234  1.00  0.00           C
ATOM   2410  SD  MET A 317     124.372 139.639 177.753  1.00  0.00           S
ATOM   2411  CE  MET A 317     125.455 140.585 178.813  1.00  0.00           C
ATOM   2412  C   MET A 317     127.745 140.367 174.630  1.00  0.00           C
ATOM   2413  O   MET A 317     127.052 141.086 173.902  1.00  0.00           O
ATOM   2414  N   VAL A 318     128.839 140.819 175.248  1.00  0.00           N
ATOM   2415  CA  VAL A 318     129.271 142.200 175.029  1.00  0.00           C
ATOM   2416  CB  VAL A 318     129.888 142.809 176.303  1.00  0.00           C
ATOM   2417  CG1 VAL A 318     128.960 142.620 177.494  1.00  0.00           C
ATOM   2418  CG2 VAL A 318     131.250 142.211 176.592  1.00  0.00           C
ATOM   2419  C   VAL A 318     130.248 142.341 173.865  1.00  0.00           C
ATOM   2420  O   VAL A 318     130.396 143.447 173.328  1.00  0.00           O
ATOM   2421  N   ASP A 319     130.914 141.262 173.456  1.00  0.00           N
ATOM   2422  CA  ASP A 319     131.885 141.334 172.364  1.00  0.00           C
ATOM   2423  CB  ASP A 319     133.216 141.887 172.859  1.00  0.00           C
ATOM   2424  CG  ASP A 319     134.270 141.947 171.767  1.00  0.00           C
ATOM   2425  OD1 ASP A 319     133.916 141.808 170.577  1.00  0.00           O
ATOM   2426  OD2 ASP A 319     135.458 142.134 172.101  1.00  0.00           O
ATOM   2427  C   ASP A 319     132.050 139.934 171.794  1.00  0.00           C
ATOM   2428  O   ASP A 319     132.647 139.074 172.444  1.00  0.00           O
ATOM   2429  N   ASN A 320     131.567 139.720 170.573  1.00  0.00           N
ATOM   2430  CA  ASN A 320     131.552 138.388 169.986  1.00  0.00           C
ATOM   2431  CB  ASN A 320     130.348 138.242 169.055  1.00  0.00           C
ATOM   2432  CG  ASN A 320     129.888 136.810 168.917  1.00  0.00           C
ATOM   2433  OD1 ASN A 320     130.700 135.889 168.865  1.00  0.00           O
ATOM   2434  ND2 ASN A 320     128.579 136.615 168.850  1.00  0.00           N
ATOM   2435  C   ASN A 320     132.822 138.061 169.218  1.00  0.00           C
ATOM   2436  O   ASN A 320     133.227 136.893 169.182  1.00  0.00           O
ATOM   2437  N   GLU A 321     133.464 139.055 168.605  1.00  0.00           N
ATOM   2438  CA  GLU A 321     134.690 138.828 167.837  1.00  0.00           C
ATOM   2439  CB  GLU A 321     134.799 139.831 166.696  1.00  0.00           C
ATOM   2440  CG  GLU A 321     134.113 139.384 165.416  1.00  0.00           C
ATOM   2441  CD  GLU A 321     132.607 139.336 165.550  1.00  0.00           C
ATOM   2442  OE1 GLU A 321     132.095 139.713 166.624  1.00  0.00           O
ATOM   2443  OE2 GLU A 321     131.934 138.918 164.584  1.00  0.00           O
ATOM   2444  C   GLU A 321     135.905 138.894 168.764  1.00  0.00           C
ATOM   2445  O   GLU A 321     136.723 139.815 168.721  1.00  0.00           O
ATOM   2446  N   LEU A 322     136.006 137.885 169.625  1.00  0.00           N
ATOM   2447  CA  LEU A 322     137.233 137.656 170.379  1.00  0.00           C
ATOM   2448  CB  LEU A 322     136.947 136.942 171.693  1.00  0.00           C
ATOM   2449  CG  LEU A 322     136.747 137.822 172.927  1.00  0.00           C
ATOM   2450  CD1 LEU A 322     138.055 138.506 173.315  1.00  0.00           C
ATOM   2451  CD2 LEU A 322     135.667 138.843 172.658  1.00  0.00           C
ATOM   2452  C   LEU A 322     138.200 136.819 169.547  1.00  0.00           C
ATOM   2453  O   LEU A 322     137.805 135.762 169.041  1.00  0.00           O
ATOM   2454  N   PRO A 323     139.454 137.239 169.363  1.00  0.00           N
ATOM   2455  CD  PRO A 323     140.151 138.375 169.995  1.00  0.00           C
ATOM   2456  CG  PRO A 323     141.598 138.111 169.706  1.00  0.00           C
ATOM   2457  CB  PRO A 323     141.637 137.290 168.479  1.00  0.00           C
ATOM   2458  CA  PRO A 323     140.364 136.439 168.534  1.00  0.00           C
ATOM   2459  C   PRO A 323     140.624 135.077 169.158  1.00  0.00           C
ATOM   2460  O   PRO A 323     140.838 134.954 170.366  1.00  0.00           O
ATOM   2461  N   GLY A 324     140.598 134.047 168.320  1.00  0.00           N
ATOM   2462  CA  GLY A 324     140.864 132.681 168.739  1.00  0.00           C
ATOM   2463  C   GLY A 324     139.651 131.927 169.245  1.00  0.00           C
ATOM   2464  O   GLY A 324     139.466 130.754 168.913  1.00  0.00           O
ATOM   2465  N   LEU A 325     138.816 132.582 170.047  1.00  0.00           N
ATOM   2466  CA  LEU A 325     137.685 131.909 170.659  1.00  0.00           C
ATOM   2467  CB  LEU A 325     137.092 132.766 171.775  1.00  0.00           C
ATOM   2468  CG  LEU A 325     138.066 133.482 172.710  1.00  0.00           C
ATOM   2469  CD1 LEU A 325     137.300 134.222 173.789  1.00  0.00           C
ATOM   2470  CD2 LEU A 325     139.055 132.505 173.327  1.00  0.00           C
ATOM   2471  C   LEU A 325     136.615 131.615 169.609  1.00  0.00           C
ATOM   2472  O   LEU A 325     136.551 132.282 168.574  1.00  0.00           O
ATOM   2473  N   PRO A 326     135.760 130.622 169.847  1.00  0.00           N
ATOM   2474  CD  PRO A 326     135.701 129.717 171.011  1.00  0.00           C
ATOM   2475  CG  PRO A 326     134.478 128.875 170.754  1.00  0.00           C
ATOM   2476  CB  PRO A 326     134.182 128.965 169.308  1.00  0.00           C
ATOM   2477  CA  PRO A 326     134.674 130.358 168.902  1.00  0.00           C
ATOM   2478  C   PRO A 326     133.568 131.391 169.030  1.00  0.00           C
ATOM   2479  O   PRO A 326     133.256 131.876 170.118  1.00  0.00           O
ATOM   2480  N   ARG A 327     132.975 131.731 167.891  1.00  0.00           N
ATOM   2481  CA  ARG A 327     131.917 132.728 167.875  1.00  0.00           C
ATOM   2482  CB  ARG A 327     131.665 133.223 166.450  1.00  0.00           C
ATOM   2483  CG  ARG A 327     132.644 134.291 165.989  1.00  0.00           C
ATOM   2484  CD  ARG A 327     133.914 133.680 165.421  1.00  0.00           C
ATOM   2485  NE  ARG A 327     134.771 134.690 164.805  1.00  0.00           N
ATOM   2486  CZ  ARG A 327     135.534 135.548 165.479  1.00  0.00           C
ATOM   2487  NH1 ARG A 327     136.277 136.425 164.819  1.00  0.00           N
ATOM   2488  NH2 ARG A 327     135.561 135.538 166.807  1.00  0.00           N
ATOM   2489  C   ARG A 327     130.639 132.143 168.457  1.00  0.00           C
ATOM   2490  O   ARG A 327     130.286 130.993 168.186  1.00  0.00           O
ATOM   2491  N   ALA A 328     129.958 132.937 169.277  1.00  0.00           N
ATOM   2492  CA  ALA A 328     128.681 132.518 169.834  1.00  0.00           C
ATOM   2493  CB  ALA A 328     128.154 133.575 170.796  1.00  0.00           C
ATOM   2494  C   ALA A 328     127.682 132.270 168.715  1.00  0.00           C
ATOM   2495  O   ALA A 328     127.355 133.181 167.949  1.00  0.00           O
ATOM   2496  N   MET A 329     127.195 131.039 168.627  1.00  0.00           N
ATOM   2497  CA  MET A 329     126.397 130.596 167.496  1.00  0.00           C
ATOM   2498  CB  MET A 329     126.763 129.156 167.122  1.00  0.00           C
ATOM   2499  CG  MET A 329     128.185 128.983 166.602  1.00  0.00           C
ATOM   2500  SD  MET A 329     128.552 129.915 165.103  1.00  0.00           S
ATOM   2501  CE  MET A 329     127.553 129.042 163.906  1.00  0.00           C
ATOM   2502  C   MET A 329     124.912 130.692 167.826  1.00  0.00           C
ATOM   2503  O   MET A 329     124.511 130.920 168.970  1.00  0.00           O
ATOM   2504  N   GLN A 330     124.093 130.519 166.794  1.00  0.00           N
ATOM   2505  CA  GLN A 330     122.647 130.467 166.945  1.00  0.00           C
ATOM   2506  CB  GLN A 330     122.050 131.883 166.871  1.00  0.00           C
ATOM   2507  CG  GLN A 330     120.602 132.070 167.366  1.00  0.00           C
ATOM   2508  CD  GLN A 330     120.262 131.266 168.611  1.00  0.00           C
ATOM   2509  OE1 GLN A 330     119.494 130.307 168.553  1.00  0.00           O
ATOM   2510  NE2 GLN A 330     120.840 131.650 169.742  1.00  0.00           N
ATOM   2511  C   GLN A 330     122.099 129.543 165.864  1.00  0.00           C
ATOM   2512  O   GLN A 330     122.853 128.974 165.069  1.00  0.00           O
ATOM   2513  N   LYS A 331     120.776 129.381 165.847  1.00  0.00           N
ATOM   2514  CA  LYS A 331     120.131 128.621 164.785  1.00  0.00           C
ATOM   2515  CB  LYS A 331     118.612 128.615 164.972  1.00  0.00           C
ATOM   2516  CG  LYS A 331     118.130 128.082 166.316  1.00  0.00           C
ATOM   2517  CD  LYS A 331     118.599 126.660 166.579  1.00  0.00           C
ATOM   2518  CE  LYS A 331     119.749 126.622 167.573  1.00  0.00           C
ATOM   2519  NZ  LYS A 331     120.211 125.232 167.842  1.00  0.00           N
ATOM   2520  C   LYS A 331     120.485 129.211 163.426  1.00  0.00           C
ATOM   2521  O   LYS A 331     120.668 130.423 163.280  1.00  0.00           O
ATOM   2522  N   SER A 332     120.592 128.337 162.429  1.00  0.00           N
ATOM   2523  CA  SER A 332     120.950 128.641 161.046  1.00  0.00           C
ATOM   2524  CB  SER A 332     120.195 129.857 160.485  1.00  0.00           C
ATOM   2525  OG  SER A 332     120.839 131.068 160.840  1.00  0.00           O
ATOM   2526  C   SER A 332     122.448 128.881 160.894  1.00  0.00           C
ATOM   2527  O   SER A 332     122.892 129.217 159.788  1.00  0.00           O
ATOM   2528  N   GLY A 333     123.241 128.725 161.951  1.00  0.00           N
ATOM   2529  CA  GLY A 333     124.677 128.866 161.827  1.00  0.00           C
ATOM   2530  C   GLY A 333     125.175 130.284 161.687  1.00  0.00           C
ATOM   2531  O   GLY A 333     126.305 130.487 161.233  1.00  0.00           O
ATOM   2532  N   ARG A 334     124.366 131.279 162.061  1.00  0.00           N
ATOM   2533  CA  ARG A 334     124.809 132.667 162.002  1.00  0.00           C
ATOM   2534  CB  ARG A 334     123.669 133.580 161.544  1.00  0.00           C
ATOM   2535  CG  ARG A 334     122.437 133.586 162.445  1.00  0.00           C
ATOM   2536  CD  ARG A 334     121.358 134.500 161.888  1.00  0.00           C
ATOM   2537  NE  ARG A 334     120.257 134.695 162.828  1.00  0.00           N
ATOM   2538  CZ  ARG A 334     120.286 135.513 163.876  1.00  0.00           C
ATOM   2539  NH1 ARG A 334     121.365 136.238 164.148  1.00  0.00           N
ATOM   2540  NH2 ARG A 334     119.224 135.609 164.664  1.00  0.00           N
ATOM   2541  C   ARG A 334     125.305 133.122 163.373  1.00  0.00           C
ATOM   2542  O   ARG A 334     124.656 132.837 164.386  1.00  0.00           O
ATOM   2543  N   PRO A 335     126.437 133.819 163.492  1.00  0.00           N
ATOM   2544  CD  PRO A 335     127.606 133.758 162.597  1.00  0.00           C
ATOM   2545  CG  PRO A 335     128.404 134.900 163.068  1.00  0.00           C
ATOM   2546  CB  PRO A 335     128.261 134.863 164.564  1.00  0.00           C
ATOM   2547  CA  PRO A 335     126.858 134.287 164.817  1.00  0.00           C
ATOM   2548  C   PRO A 335     125.924 135.357 165.354  1.00  0.00           C
ATOM   2549  O   PRO A 335     125.298 136.107 164.601  1.00  0.00           O
ATOM   2550  N   LEU A 336     125.835 135.420 166.678  1.00  0.00           N
ATOM   2551  CA  LEU A 336     124.994 136.415 167.324  1.00  0.00           C
ATOM   2552  CB  LEU A 336     124.766 136.053 168.790  1.00  0.00           C
ATOM   2553  CG  LEU A 336     123.949 134.783 169.030  1.00  0.00           C
ATOM   2554  CD1 LEU A 336     124.300 134.165 170.371  1.00  0.00           C
ATOM   2555  CD2 LEU A 336     122.465 135.087 168.955  1.00  0.00           C
ATOM   2556  C   LEU A 336     125.626 137.797 167.227  1.00  0.00           C
ATOM   2557  O   LEU A 336     126.846 137.946 167.131  1.00  0.00           O
ATOM   2558  N   LYS A 337     124.774 138.820 167.262  1.00  0.00           N
ATOM   2559  CA  LYS A 337     125.207 140.212 167.206  1.00  0.00           C
ATOM   2560  CB  LYS A 337     124.242 141.048 166.367  1.00  0.00           C
ATOM   2561  CG  LYS A 337     124.291 142.542 166.658  1.00  0.00           C
ATOM   2562  CD  LYS A 337     123.766 143.363 165.491  1.00  0.00           C
ATOM   2563  CE  LYS A 337     124.830 143.602 164.433  1.00  0.00           C
ATOM   2564  NZ  LYS A 337     124.434 144.690 163.499  1.00  0.00           N
ATOM   2565  C   LYS A 337     125.285 140.727 168.637  1.00  0.00           C
ATOM   2566  O   LYS A 337     124.257 141.003 169.263  1.00  0.00           O
ATOM   2567  N   SER A 338     126.504 140.855 169.152  1.00  0.00           N
ATOM   2568  CA  SER A 338     126.696 141.302 170.519  1.00  0.00           C
ATOM   2569  CB  SER A 338     128.074 140.891 171.033  1.00  0.00           C
ATOM   2570  OG  SER A 338     129.095 141.232 170.126  1.00  0.00           O
ATOM   2571  C   SER A 338     126.513 142.811 170.617  1.00  0.00           C
ATOM   2572  O   SER A 338     126.371 143.517 169.617  1.00  0.00           O
ATOM   2573  N   LEU A 339     126.516 143.302 171.857  1.00  0.00           N
ATOM   2574  CA  LEU A 339     126.334 144.728 172.104  1.00  0.00           C
ATOM   2575  CB  LEU A 339     126.353 144.997 173.608  1.00  0.00           C
ATOM   2576  CG  LEU A 339     125.175 144.383 174.369  1.00  0.00           C
ATOM   2577  CD1 LEU A 339     125.516 144.145 175.827  1.00  0.00           C
ATOM   2578  CD2 LEU A 339     123.943 145.263 174.250  1.00  0.00           C
ATOM   2579  C   LEU A 339     127.399 145.558 171.395  1.00  0.00           C
ATOM   2580  O   LEU A 339     127.143 146.700 171.001  1.00  0.00           O
ATOM   2581  N   LYS A 340     128.603 145.010 171.235  1.00  0.00           N
ATOM   2582  CA  LYS A 340     129.653 145.759 170.552  1.00  0.00           C
ATOM   2583  CB  LYS A 340     131.003 145.075 170.776  1.00  0.00           C
ATOM   2584  CG  LYS A 340     132.099 145.465 169.795  1.00  0.00           C
ATOM   2585  CD  LYS A 340     133.464 145.321 170.440  1.00  0.00           C
ATOM   2586  CE  LYS A 340     134.585 145.666 169.478  1.00  0.00           C
ATOM   2587  NZ  LYS A 340     135.855 145.946 170.203  1.00  0.00           N
ATOM   2588  C   LYS A 340     129.348 145.926 169.067  1.00  0.00           C
ATOM   2589  O   LYS A 340     129.477 147.031 168.532  1.00  0.00           O
ATOM   2590  N   GLN A 341     128.924 144.858 168.381  1.00  0.00           N
ATOM   2591  CA  GLN A 341     128.573 145.004 166.970  1.00  0.00           C
ATOM   2592  CB  GLN A 341     128.338 143.648 166.303  1.00  0.00           C
ATOM   2593  CG  GLN A 341     129.582 142.780 166.180  1.00  0.00           C
ATOM   2594  CD  GLN A 341     129.911 142.024 167.438  1.00  0.00           C
ATOM   2595  OE1 GLN A 341     129.072 141.876 168.318  1.00  0.00           O
ATOM   2596  NE2 GLN A 341     131.144 141.547 167.536  1.00  0.00           N
ATOM   2597  C   GLN A 341     127.351 145.890 166.775  1.00  0.00           C
ATOM   2598  O   GLN A 341     127.170 146.456 165.692  1.00  0.00           O
ATOM   2599  N   ARG A 342     126.507 146.026 167.797  1.00  0.00           N
ATOM   2600  CA  ARG A 342     125.360 146.914 167.677  1.00  0.00           C
ATOM   2601  CB  ARG A 342     124.487 146.823 168.924  1.00  0.00           C
ATOM   2602  CG  ARG A 342     123.548 145.640 168.951  1.00  0.00           C
ATOM   2603  CD  ARG A 342     122.513 145.824 170.036  1.00  0.00           C
ATOM   2604  NE  ARG A 342     121.406 144.882 169.923  1.00  0.00           N
ATOM   2605  CZ  ARG A 342     120.214 145.050 170.487  1.00  0.00           C
ATOM   2606  NH1 ARG A 342     119.950 146.133 171.207  1.00  0.00           N
ATOM   2607  NH2 ARG A 342     119.273 144.132 170.324  1.00  0.00           N
ATOM   2608  C   ARG A 342     125.774 148.362 167.471  1.00  0.00           C
ATOM   2609  O   ARG A 342     124.986 149.150 166.938  1.00  0.00           O
ATOM   2610  N   LEU A 343     126.982 148.733 167.893  1.00  0.00           N
ATOM   2611  CA  LEU A 343     127.438 150.112 167.793  1.00  0.00           C
ATOM   2612  CB  LEU A 343     127.112 150.835 169.107  1.00  0.00           C
ATOM   2613  CG  LEU A 343     127.692 150.279 170.414  1.00  0.00           C
ATOM   2614  CD1 LEU A 343     129.094 150.773 170.676  1.00  0.00           C
ATOM   2615  CD2 LEU A 343     126.788 150.608 171.590  1.00  0.00           C
ATOM   2616  C   LEU A 343     128.916 150.212 167.430  1.00  0.00           C
ATOM   2617  O   LEU A 343     129.550 151.228 167.734  1.00  0.00           O
ATOM   2618  N   LYS A 344     129.474 149.199 166.765  1.00  0.00           N
ATOM   2619  CA  LYS A 344     130.917 149.157 166.549  1.00  0.00           C
ATOM   2620  CB  LYS A 344     131.335 147.769 166.064  1.00  0.00           C
ATOM   2621  CG  LYS A 344     132.779 147.419 166.366  1.00  0.00           C
ATOM   2622  CD  LYS A 344     133.372 146.521 165.293  1.00  0.00           C
ATOM   2623  CE  LYS A 344     132.596 145.218 165.169  1.00  0.00           C
ATOM   2624  NZ  LYS A 344     133.364 144.177 164.433  1.00  0.00           N
ATOM   2625  C   LYS A 344     131.370 150.215 165.554  1.00  0.00           C
ATOM   2626  O   LYS A 344     132.339 150.942 165.809  1.00  0.00           O
ATOM   2627  N   GLY A 345     130.698 150.315 164.413  1.00  0.00           N
ATOM   2628  CA  GLY A 345     131.132 151.200 163.340  1.00  0.00           C
ATOM   2629  C   GLY A 345     129.990 151.695 162.503  1.00  0.00           C
ATOM   2630  O   GLY A 345     128.933 152.073 163.027  1.00  0.00           O
ATOM   2631  N   LYS A 346     130.200 151.715 161.190  1.00  0.00           N
ATOM   2632  CA  LYS A 346     129.147 152.065 160.253  1.00  0.00           C
ATOM   2633  CB  LYS A 346     129.679 151.980 158.825  1.00  0.00           C
ATOM   2634  CG  LYS A 346     128.859 152.705 157.781  1.00  0.00           C
ATOM   2635  CD  LYS A 346     129.109 152.121 156.393  1.00  0.00           C
ATOM   2636  CE  LYS A 346     130.601 151.998 156.076  1.00  0.00           C
ATOM   2637  NZ  LYS A 346     130.859 151.761 154.632  1.00  0.00           N
ATOM   2638  C   LYS A 346     127.958 151.130 160.426  1.00  0.00           C
ATOM   2639  O   LYS A 346     128.111 149.937 160.699  1.00  0.00           O
ATOM   2640  N   GLU A 347     126.762 151.692 160.276  1.00  0.00           N
ATOM   2641  CA  GLU A 347     125.491 151.015 160.514  1.00  0.00           C
ATOM   2642  CB  GLU A 347     125.319 149.801 159.591  1.00  0.00           C
ATOM   2643  CG  GLU A 347     125.176 150.176 158.128  1.00  0.00           C
ATOM   2644  CD  GLU A 347     125.026 148.970 157.228  1.00  0.00           C
ATOM   2645  OE1 GLU A 347     125.153 147.834 157.729  1.00  0.00           O
ATOM   2646  OE2 GLU A 347     124.780 149.158 156.019  1.00  0.00           O
ATOM   2647  C   GLU A 347     125.305 150.596 161.969  1.00  0.00           C
ATOM   2648  O   GLU A 347     124.406 149.804 162.269  1.00  0.00           O
ATOM   2649  N   GLY A 348     126.128 151.111 162.883  1.00  0.00           N
ATOM   2650  CA  GLY A 348     125.891 150.979 164.303  1.00  0.00           C
ATOM   2651  C   GLY A 348     125.037 152.121 164.816  1.00  0.00           C
ATOM   2652  O   GLY A 348     124.508 152.931 164.055  1.00  0.00           O
ATOM   2653  N   ARG A 349     124.895 152.177 166.139  1.00  0.00           N
ATOM   2654  CA  ARG A 349     124.090 153.236 166.736  1.00  0.00           C
ATOM   2655  CB  ARG A 349     124.017 153.065 168.250  1.00  0.00           C
ATOM   2656  CG  ARG A 349     123.251 151.863 168.694  1.00  0.00           C
ATOM   2657  CD  ARG A 349     121.751 152.041 168.560  1.00  0.00           C
ATOM   2658  NE  ARG A 349     121.101 150.738 168.581  1.00  0.00           N
ATOM   2659  CZ  ARG A 349     121.113 149.876 167.569  1.00  0.00           C
ATOM   2660  NH1 ARG A 349     121.727 150.168 166.430  1.00  0.00           N
ATOM   2661  NH2 ARG A 349     120.508 148.709 167.697  1.00  0.00           N
ATOM   2662  C   ARG A 349     124.659 154.605 166.410  1.00  0.00           C
ATOM   2663  O   ARG A 349     123.958 155.468 165.878  1.00  0.00           O
ATOM   2664  N   VAL A 350     125.942 154.810 166.692  1.00  0.00           N
ATOM   2665  CA  VAL A 350     126.496 156.158 166.640  1.00  0.00           C
ATOM   2666  CB  VAL A 350     127.893 156.193 167.279  1.00  0.00           C
ATOM   2667  CG1 VAL A 350     128.350 157.623 167.451  1.00  0.00           C
ATOM   2668  CG2 VAL A 350     127.880 155.481 168.626  1.00  0.00           C
ATOM   2669  C   VAL A 350     126.512 156.669 165.204  1.00  0.00           C
ATOM   2670  O   VAL A 350     125.975 157.740 164.904  1.00  0.00           O
ATOM   2671  N   ARG A 351     127.125 155.912 164.294  1.00  0.00           N
ATOM   2672  CA  ARG A 351     127.195 156.360 162.909  1.00  0.00           C
ATOM   2673  CB  ARG A 351     128.356 155.680 162.187  1.00  0.00           C
ATOM   2674  CG  ARG A 351     129.723 156.114 162.672  1.00  0.00           C
ATOM   2675  CD  ARG A 351     130.824 155.399 161.921  1.00  0.00           C
ATOM   2676  NE  ARG A 351     130.816 155.732 160.500  1.00  0.00           N
ATOM   2677  CZ  ARG A 351     131.635 155.204 159.594  1.00  0.00           C
ATOM   2678  NH1 ARG A 351     132.541 154.303 159.942  1.00  0.00           N
ATOM   2679  NH2 ARG A 351     131.543 155.582 158.328  1.00  0.00           N
ATOM   2680  C   ARG A 351     125.903 156.105 162.143  1.00  0.00           C
ATOM   2681  O   ARG A 351     125.571 156.876 161.238  1.00  0.00           O
ATOM   2682  N   GLY A 352     125.163 155.055 162.488  1.00  0.00           N
ATOM   2683  CA  GLY A 352     124.046 154.621 161.673  1.00  0.00           C
ATOM   2684  C   GLY A 352     122.687 155.107 162.128  1.00  0.00           C
ATOM   2685  O   GLY A 352     121.720 155.035 161.366  1.00  0.00           O
ATOM   2686  N   ASN A 353     122.597 155.603 163.363  1.00  0.00           N
ATOM   2687  CA  ASN A 353     121.332 156.024 163.945  1.00  0.00           C
ATOM   2688  CB  ASN A 353     120.820 154.961 164.929  1.00  0.00           C
ATOM   2689  CG  ASN A 353     120.475 153.654 164.253  1.00  0.00           C
ATOM   2690  OD1 ASN A 353     120.960 152.597 164.644  1.00  0.00           O
ATOM   2691  ND2 ASN A 353     119.617 153.715 163.247  1.00  0.00           N
ATOM   2692  C   ASN A 353     121.404 157.352 164.673  1.00  0.00           C
ATOM   2693  O   ASN A 353     120.349 157.864 165.053  1.00  0.00           O
ATOM   2694  N   LEU A 354     122.590 157.909 164.915  1.00  0.00           N
ATOM   2695  CA  LEU A 354     122.745 159.181 165.611  1.00  0.00           C
ATOM   2696  CB  LEU A 354     123.512 158.963 166.918  1.00  0.00           C
ATOM   2697  CG  LEU A 354     122.668 158.314 168.007  1.00  0.00           C
ATOM   2698  CD1 LEU A 354     123.557 157.649 169.020  1.00  0.00           C
ATOM   2699  CD2 LEU A 354     121.781 159.342 168.662  1.00  0.00           C
ATOM   2700  C   LEU A 354     123.453 160.230 164.773  1.00  0.00           C
ATOM   2701  O   LEU A 354     122.963 161.358 164.660  1.00  0.00           O
ATOM   2702  N   MET A 355     124.603 159.894 164.187  1.00  0.00           N
ATOM   2703  CA  MET A 355     125.269 160.833 163.292  1.00  0.00           C
ATOM   2704  CB  MET A 355     126.704 160.388 163.036  1.00  0.00           C
ATOM   2705  CG  MET A 355     127.598 160.409 164.255  1.00  0.00           C
ATOM   2706  SD  MET A 355     128.200 162.065 164.615  1.00  0.00           S
ATOM   2707  CE  MET A 355     127.165 162.494 166.001  1.00  0.00           C
ATOM   2708  C   MET A 355     124.510 160.949 161.980  1.00  0.00           C
ATOM   2709  O   MET A 355     124.432 162.033 161.391  1.00  0.00           O
ATOM   2710  N   GLY A 356     123.964 159.846 161.508  1.00  0.00           N
ATOM   2711  CA  GLY A 356     123.050 159.866 160.380  1.00  0.00           C
ATOM   2712  C   GLY A 356     121.862 158.989 160.693  1.00  0.00           C
ATOM   2713  O   GLY A 356     121.991 157.976 161.375  1.00  0.00           O
ATOM   2714  N   LYS A 357     120.697 159.395 160.201  1.00  0.00           N
ATOM   2715  CA  LYS A 357     119.486 158.641 160.469  1.00  0.00           C
ATOM   2716  CB  LYS A 357     118.906 158.996 161.838  1.00  0.00           C
ATOM   2717  CG  LYS A 357     118.720 160.478 162.075  1.00  0.00           C
ATOM   2718  CD  LYS A 357     118.291 160.733 163.492  1.00  0.00           C
ATOM   2719  CE  LYS A 357     119.483 160.889 164.395  1.00  0.00           C
ATOM   2720  NZ  LYS A 357     119.067 161.016 165.810  1.00  0.00           N
ATOM   2721  C   LYS A 357     118.467 158.898 159.372  1.00  0.00           C
ATOM   2722  O   LYS A 357     118.592 159.832 158.580  1.00  0.00           O
ATOM   2723  N   ARG A 358     117.458 158.035 159.336  1.00  0.00           N
ATOM   2724  CA  ARG A 358     116.320 158.223 158.454  1.00  0.00           C
ATOM   2725  CB  ARG A 358     115.509 156.935 158.340  1.00  0.00           C
ATOM   2726  CG  ARG A 358     116.313 155.700 157.995  1.00  0.00           C
ATOM   2727  CD  ARG A 358     116.219 155.372 156.541  1.00  0.00           C
ATOM   2728  NE  ARG A 358     117.361 154.574 156.122  1.00  0.00           N
ATOM   2729  CZ  ARG A 358     117.710 154.368 154.859  1.00  0.00           C
ATOM   2730  NH1 ARG A 358     116.990 154.873 153.867  1.00  0.00           N
ATOM   2731  NH2 ARG A 358     118.774 153.630 154.588  1.00  0.00           N
ATOM   2732  C   ARG A 358     115.441 159.338 158.995  1.00  0.00           C
ATOM   2733  O   ARG A 358     115.352 159.550 160.203  1.00  0.00           O
ATOM   2734  N   VAL A 359     114.780 160.055 158.087  1.00  0.00           N
ATOM   2735  CA  VAL A 359     114.007 161.233 158.456  1.00  0.00           C
ATOM   2736  CB  VAL A 359     114.765 162.539 158.131  1.00  0.00           C
ATOM   2737  CG1 VAL A 359     116.073 162.575 158.882  1.00  0.00           C
ATOM   2738  CG2 VAL A 359     115.004 162.681 156.635  1.00  0.00           C
ATOM   2739  C   VAL A 359     112.664 161.213 157.741  1.00  0.00           C
ATOM   2740  O   VAL A 359     112.510 160.624 156.671  1.00  0.00           O
ATOM   2741  N   ASP A 360     111.689 161.869 158.357  1.00  0.00           N
ATOM   2742  CA  ASP A 360     110.394 162.089 157.740  1.00  0.00           C
ATOM   2743  CB  ASP A 360     109.308 162.312 158.791  1.00  0.00           C
ATOM   2744  CG  ASP A 360     109.283 161.240 159.848  1.00  0.00           C
ATOM   2745  OD1 ASP A 360     109.242 160.049 159.486  1.00  0.00           O
ATOM   2746  OD2 ASP A 360     109.297 161.588 161.047  1.00  0.00           O
ATOM   2747  C   ASP A 360     110.470 163.299 156.826  1.00  0.00           C
ATOM   2748  O   ASP A 360     111.465 164.023 156.791  1.00  0.00           O
ATOM   2749  N   PHE A 361     109.383 163.530 156.095  1.00  0.00           N
ATOM   2750  CA  PHE A 361     109.248 164.708 155.248  1.00  0.00           C
ATOM   2751  CB  PHE A 361     109.131 165.968 156.099  1.00  0.00           C
ATOM   2752  CG  PHE A 361     108.039 165.887 157.112  1.00  0.00           C
ATOM   2753  CD1 PHE A 361     106.718 165.968 156.726  1.00  0.00           C
ATOM   2754  CE1 PHE A 361     105.709 165.881 157.653  1.00  0.00           C
ATOM   2755  CZ  PHE A 361     106.014 165.698 158.979  1.00  0.00           C
ATOM   2756  CE2 PHE A 361     107.325 165.600 159.376  1.00  0.00           C
ATOM   2757  CD2 PHE A 361     108.331 165.690 158.446  1.00  0.00           C
ATOM   2758  C   PHE A 361     110.411 164.796 154.270  1.00  0.00           C
ATOM   2759  O   PHE A 361     111.011 165.851 154.062  1.00  0.00           O
ATOM   2760  N   SER A 362     110.725 163.656 153.671  1.00  0.00           N
ATOM   2761  CA  SER A 362     111.741 163.551 152.643  1.00  0.00           C
ATOM   2762  CB  SER A 362     112.966 162.776 153.135  1.00  0.00           C
ATOM   2763  OG  SER A 362     112.587 161.555 153.744  1.00  0.00           O
ATOM   2764  C   SER A 362     111.122 162.871 151.433  1.00  0.00           C
ATOM   2765  O   SER A 362     110.147 162.127 151.543  1.00  0.00           O
ATOM   2766  N   ALA A 363     111.699 163.148 150.272  1.00  0.00           N
ATOM   2767  CA  ALA A 363     111.238 162.553 149.031  1.00  0.00           C
ATOM   2768  CB  ALA A 363     110.209 163.436 148.326  1.00  0.00           C
ATOM   2769  C   ALA A 363     112.439 162.320 148.138  1.00  0.00           C
ATOM   2770  O   ALA A 363     113.497 162.918 148.324  1.00  0.00           O
ATOM   2771  N   ARG A 364     112.264 161.443 147.159  1.00  0.00           N
ATOM   2772  CA  ARG A 364     113.347 161.127 146.246  1.00  0.00           C
ATOM   2773  CB  ARG A 364     114.266 160.052 146.833  1.00  0.00           C
ATOM   2774  CG  ARG A 364     115.498 159.760 146.008  1.00  0.00           C
ATOM   2775  CD  ARG A 364     116.294 158.641 146.629  1.00  0.00           C
ATOM   2776  NE  ARG A 364     117.325 158.130 145.731  1.00  0.00           N
ATOM   2777  CZ  ARG A 364     118.597 158.518 145.709  1.00  0.00           C
ATOM   2778  NH1 ARG A 364     119.057 159.435 146.548  1.00  0.00           N
ATOM   2779  NH2 ARG A 364     119.427 157.964 144.840  1.00  0.00           N
ATOM   2780  C   ARG A 364     112.759 160.662 144.929  1.00  0.00           C
ATOM   2781  O   ARG A 364     111.822 159.863 144.906  1.00  0.00           O
ATOM   2782  N   THR A 365     113.311 161.177 143.840  1.00  0.00           N
ATOM   2783  CA  THR A 365     112.921 160.747 142.508  1.00  0.00           C
ATOM   2784  CB  THR A 365     111.546 161.298 142.092  1.00  0.00           C
ATOM   2785  CG2 THR A 365     111.486 162.796 142.179  1.00  0.00           C
ATOM   2786  OG1 THR A 365     111.247 160.889 140.754  1.00  0.00           O
ATOM   2787  C   THR A 365     114.005 161.176 141.537  1.00  0.00           C
ATOM   2788  O   THR A 365     114.957 161.880 141.894  1.00  0.00           O
ATOM   2789  N   VAL A 366     113.850 160.713 140.297  1.00  0.00           N
ATOM   2790  CA  VAL A 366     114.804 161.010 139.246  1.00  0.00           C
ATOM   2791  CB  VAL A 366     114.483 160.172 137.994  1.00  0.00           C
ATOM   2792  CG1 VAL A 366     115.421 160.508 136.852  1.00  0.00           C
ATOM   2793  CG2 VAL A 366     114.552 158.696 138.326  1.00  0.00           C
ATOM   2794  C   VAL A 366     114.767 162.499 138.945  1.00  0.00           C
ATOM   2795  O   VAL A 366     113.720 163.150 139.044  1.00  0.00           O
ATOM   2796  N   ILE A 367     115.918 163.046 138.573  1.00  0.00           N
ATOM   2797  CA  ILE A 367     116.014 164.452 138.211  1.00  0.00           C
ATOM   2798  CB  ILE A 367     117.264 165.145 138.794  1.00  0.00           C
ATOM   2799  CG2 ILE A 367     117.100 165.357 140.278  1.00  0.00           C
ATOM   2800  CG1 ILE A 367     118.535 164.359 138.488  1.00  0.00           C
ATOM   2801  CD1 ILE A 367     119.772 165.151 138.710  1.00  0.00           C
ATOM   2802  C   ILE A 367     115.979 164.588 136.699  1.00  0.00           C
ATOM   2803  O   ILE A 367     116.356 163.679 135.952  1.00  0.00           O
ATOM   2804  N   THR A 368     115.536 165.758 136.251  1.00  0.00           N
ATOM   2805  CA  THR A 368     115.181 166.029 134.870  1.00  0.00           C
ATOM   2806  CB  THR A 368     113.677 165.784 134.670  1.00  0.00           C
ATOM   2807  CG2 THR A 368     113.218 166.072 133.295  1.00  0.00           C
ATOM   2808  OG1 THR A 368     113.395 164.407 134.931  1.00  0.00           O
ATOM   2809  C   THR A 368     115.549 167.474 134.570  1.00  0.00           C
ATOM   2810  O   THR A 368     115.476 168.316 135.471  1.00  0.00           O
ATOM   2811  N   PRO A 369     115.957 167.798 133.341  1.00  0.00           N
ATOM   2812  CD  PRO A 369     116.244 166.943 132.174  1.00  0.00           C
ATOM   2813  CG  PRO A 369     116.485 167.921 131.073  1.00  0.00           C
ATOM   2814  CB  PRO A 369     116.985 169.129 131.695  1.00  0.00           C
ATOM   2815  CA  PRO A 369     116.261 169.198 133.044  1.00  0.00           C
ATOM   2816  C   PRO A 369     114.996 170.030 132.949  1.00  0.00           C
ATOM   2817  O   PRO A 369     113.915 169.529 132.635  1.00  0.00           O
ATOM   2818  N   ASP A 370     115.141 171.321 133.237  1.00  0.00           N
ATOM   2819  CA  ASP A 370     114.057 172.279 133.038  1.00  0.00           C
ATOM   2820  CB  ASP A 370     113.082 172.279 134.211  1.00  0.00           C
ATOM   2821  CG  ASP A 370     111.722 172.823 133.836  1.00  0.00           C
ATOM   2822  OD1 ASP A 370     111.575 173.357 132.720  1.00  0.00           O
ATOM   2823  OD2 ASP A 370     110.791 172.708 134.654  1.00  0.00           O
ATOM   2824  C   ASP A 370     114.659 173.659 132.829  1.00  0.00           C
ATOM   2825  O   ASP A 370     114.939 174.385 133.792  1.00  0.00           O
ATOM   2826  N   PRO A 371     114.881 174.060 131.574  1.00  0.00           N
ATOM   2827  CD  PRO A 371     114.875 173.238 130.354  1.00  0.00           C
ATOM   2828  CG  PRO A 371     115.668 174.038 129.391  1.00  0.00           C
ATOM   2829  CB  PRO A 371     115.560 175.435 129.789  1.00  0.00           C
ATOM   2830  CA  PRO A 371     115.419 175.404 131.313  1.00  0.00           C
ATOM   2831  C   PRO A 371     114.536 176.540 131.794  1.00  0.00           C
ATOM   2832  O   PRO A 371     115.028 177.669 131.887  1.00  0.00           O
ATOM   2833  N   ASN A 372     113.264 176.290 132.093  1.00  0.00           N
ATOM   2834  CA  ASN A 372     112.319 177.344 132.425  1.00  0.00           C
ATOM   2835  CB  ASN A 372     110.974 177.057 131.770  1.00  0.00           C
ATOM   2836  CG  ASN A 372     111.059 177.055 130.266  1.00  0.00           C
ATOM   2837  OD1 ASN A 372     111.087 178.109 129.632  1.00  0.00           O
ATOM   2838  ND2 ASN A 372     111.098 175.869 129.680  1.00  0.00           N
ATOM   2839  C   ASN A 372     112.139 177.532 133.925  1.00  0.00           C
ATOM   2840  O   ASN A 372     111.221 178.242 134.339  1.00  0.00           O
ATOM   2841  N   LEU A 373     112.979 176.910 134.742  1.00  0.00           N
ATOM   2842  CA  LEU A 373     113.052 177.205 136.162  1.00  0.00           C
ATOM   2843  CB  LEU A 373     113.248 175.936 136.991  1.00  0.00           C
ATOM   2844  CG  LEU A 373     112.186 174.844 136.957  1.00  0.00           C
ATOM   2845  CD1 LEU A 373     112.650 173.703 137.823  1.00  0.00           C
ATOM   2846  CD2 LEU A 373     110.844 175.356 137.431  1.00  0.00           C
ATOM   2847  C   LEU A 373     114.215 178.147 136.417  1.00  0.00           C
ATOM   2848  O   LEU A 373     115.232 178.101 135.725  1.00  0.00           O
ATOM   2849  N   SER A 374     114.057 179.012 137.413  1.00  0.00           N
ATOM   2850  CA  SER A 374     115.192 179.791 137.863  1.00  0.00           C
ATOM   2851  CB  SER A 374     114.735 180.935 138.762  1.00  0.00           C
ATOM   2852  OG  SER A 374     114.530 180.491 140.086  1.00  0.00           O
ATOM   2853  C   SER A 374     116.169 178.876 138.594  1.00  0.00           C
ATOM   2854  O   SER A 374     115.860 177.727 138.914  1.00  0.00           O
ATOM   2855  N   ILE A 375     117.375 179.387 138.847  1.00  0.00           N
ATOM   2856  CA  ILE A 375     118.397 178.543 139.457  1.00  0.00           C
ATOM   2857  CB  ILE A 375     119.768 179.253 139.468  1.00  0.00           C
ATOM   2858  CG2 ILE A 375     120.280 179.421 138.055  1.00  0.00           C
ATOM   2859  CG1 ILE A 375     119.703 180.613 140.169  1.00  0.00           C
ATOM   2860  CD1 ILE A 375     121.042 181.083 140.688  1.00  0.00           C
ATOM   2861  C   ILE A 375     117.976 178.113 140.853  1.00  0.00           C
ATOM   2862  O   ILE A 375     118.355 177.032 141.316  1.00  0.00           O
ATOM   2863  N   ASP A 376     117.184 178.931 141.538  1.00  0.00           N
ATOM   2864  CA  ASP A 376     116.783 178.662 142.910  1.00  0.00           C
ATOM   2865  CB  ASP A 376     116.677 179.970 143.689  1.00  0.00           C
ATOM   2866  CG  ASP A 376     115.538 180.831 143.215  1.00  0.00           C
ATOM   2867  OD1 ASP A 376     115.184 180.740 142.025  1.00  0.00           O
ATOM   2868  OD2 ASP A 376     114.997 181.609 144.028  1.00  0.00           O
ATOM   2869  C   ASP A 376     115.460 177.916 143.004  1.00  0.00           C
ATOM   2870  O   ASP A 376     114.944 177.746 144.110  1.00  0.00           O
ATOM   2871  N   GLN A 377     114.894 177.490 141.885  1.00  0.00           N
ATOM   2872  CA  GLN A 377     113.644 176.750 141.875  1.00  0.00           C
ATOM   2873  CB  GLN A 377     112.720 177.250 140.767  1.00  0.00           C
ATOM   2874  CG  GLN A 377     111.737 178.301 141.211  1.00  0.00           C
ATOM   2875  CD  GLN A 377     110.922 178.841 140.063  1.00  0.00           C
ATOM   2876  OE1 GLN A 377     111.425 179.014 138.958  1.00  0.00           O
ATOM   2877  NE2 GLN A 377     109.649 179.102 140.317  1.00  0.00           N
ATOM   2878  C   GLN A 377     113.915 175.269 141.681  1.00  0.00           C
ATOM   2879  O   GLN A 377     114.929 174.864 141.111  1.00  0.00           O
ATOM   2880  N   VAL A 378     112.986 174.459 142.173  1.00  0.00           N
ATOM   2881  CA  VAL A 378     112.979 173.025 141.927  1.00  0.00           C
ATOM   2882  CB  VAL A 378     113.431 172.216 143.161  1.00  0.00           C
ATOM   2883  CG1 VAL A 378     112.489 172.420 144.335  1.00  0.00           C
ATOM   2884  CG2 VAL A 378     113.546 170.738 142.818  1.00  0.00           C
ATOM   2885  C   VAL A 378     111.572 172.642 141.505  1.00  0.00           C
ATOM   2886  O   VAL A 378     110.602 172.988 142.185  1.00  0.00           O
ATOM   2887  N   GLY A 379     111.464 171.937 140.385  1.00  0.00           N
ATOM   2888  CA  GLY A 379     110.180 171.470 139.917  1.00  0.00           C
ATOM   2889  C   GLY A 379     109.804 170.172 140.594  1.00  0.00           C
ATOM   2890  O   GLY A 379     110.526 169.181 140.483  1.00  0.00           O
ATOM   2891  N   VAL A 380     108.680 170.173 141.301  1.00  0.00           N
ATOM   2892  CA  VAL A 380     108.273 169.054 142.145  1.00  0.00           C
ATOM   2893  CB  VAL A 380     108.069 169.508 143.599  1.00  0.00           C
ATOM   2894  CG1 VAL A 380     107.608 168.345 144.447  1.00  0.00           C
ATOM   2895  CG2 VAL A 380     109.350 170.105 144.152  1.00  0.00           C
ATOM   2896  C   VAL A 380     107.002 168.425 141.583  1.00  0.00           C
ATOM   2897  O   VAL A 380     106.106 169.153 141.126  1.00  0.00           O
ATOM   2898  N   PRO A 381     106.881 167.095 141.565  1.00  0.00           N
ATOM   2899  CD  PRO A 381     107.958 166.091 141.544  1.00  0.00           C
ATOM   2900  CG  PRO A 381     107.236 164.822 141.730  1.00  0.00           C
ATOM   2901  CB  PRO A 381     105.898 164.984 141.192  1.00  0.00           C
ATOM   2902  CA  PRO A 381     105.602 166.487 141.194  1.00  0.00           C
ATOM   2903  C   PRO A 381     104.497 166.809 142.185  1.00  0.00           C
ATOM   2904  O   PRO A 381     104.730 167.088 143.360  1.00  0.00           O
ATOM   2905  N   ARG A 382     103.268 166.746 141.682  1.00  0.00           N
ATOM   2906  CA  ARG A 382     102.105 167.005 142.514  1.00  0.00           C
ATOM   2907  CB  ARG A 382     100.887 167.225 141.615  1.00  0.00           C
ATOM   2908  CG  ARG A 382      99.533 167.130 142.295  1.00  0.00           C
ATOM   2909  CD  ARG A 382      98.439 167.600 141.357  1.00  0.00           C
ATOM   2910  NE  ARG A 382      98.465 169.056 141.202  1.00  0.00           N
ATOM   2911  CZ  ARG A 382      97.400 169.857 141.159  1.00  0.00           C
ATOM   2912  NH1 ARG A 382      96.162 169.384 141.244  1.00  0.00           N
ATOM   2913  NH2 ARG A 382      97.583 171.163 141.017  1.00  0.00           N
ATOM   2914  C   ARG A 382     101.852 165.875 143.504  1.00  0.00           C
ATOM   2915  O   ARG A 382     101.194 166.099 144.520  1.00  0.00           O
ATOM   2916  N   SER A 383     102.373 164.676 143.242  1.00  0.00           N
ATOM   2917  CA  SER A 383     102.186 163.555 144.156  1.00  0.00           C
ATOM   2918  CB  SER A 383     102.379 162.234 143.414  1.00  0.00           C
ATOM   2919  OG  SER A 383     103.542 162.267 142.612  1.00  0.00           O
ATOM   2920  C   SER A 383     103.138 163.638 145.339  1.00  0.00           C
ATOM   2921  O   SER A 383     102.744 163.361 146.478  1.00  0.00           O
ATOM   2922  N   ILE A 384     104.390 164.023 145.096  1.00  0.00           N
ATOM   2923  CA  ILE A 384     105.312 164.273 146.197  1.00  0.00           C
ATOM   2924  CB  ILE A 384     106.724 164.575 145.659  1.00  0.00           C
ATOM   2925  CG2 ILE A 384     107.583 165.246 146.745  1.00  0.00           C
ATOM   2926  CG1 ILE A 384     107.351 163.278 145.132  1.00  0.00           C
ATOM   2927  CD1 ILE A 384     108.750 163.410 144.569  1.00  0.00           C
ATOM   2928  C   ILE A 384     104.780 165.404 147.065  1.00  0.00           C
ATOM   2929  O   ILE A 384     104.800 165.332 148.297  1.00  0.00           O
ATOM   2930  N   ALA A 385     104.294 166.467 146.428  1.00  0.00           N
ATOM   2931  CA  ALA A 385     103.802 167.616 147.173  1.00  0.00           C
ATOM   2932  CB  ALA A 385     103.633 168.801 146.232  1.00  0.00           C
ATOM   2933  C   ALA A 385     102.494 167.305 147.886  1.00  0.00           C
ATOM   2934  O   ALA A 385     102.215 167.883 148.940  1.00  0.00           O
ATOM   2935  N   ALA A 386     101.676 166.415 147.324  1.00  0.00           N
ATOM   2936  CA  ALA A 386     100.460 165.984 147.996  1.00  0.00           C
ATOM   2937  CB  ALA A 386      99.524 165.301 147.003  1.00  0.00           C
ATOM   2938  C   ALA A 386     100.750 165.033 149.145  1.00  0.00           C
ATOM   2939  O   ALA A 386      99.946 164.943 150.076  1.00  0.00           O
ATOM   2940  N   ASN A 387     101.874 164.320 149.097  1.00  0.00           N
ATOM   2941  CA  ASN A 387     102.242 163.447 150.202  1.00  0.00           C
ATOM   2942  CB  ASN A 387     103.191 162.355 149.712  1.00  0.00           C
ATOM   2943  CG  ASN A 387     103.132 161.108 150.563  1.00  0.00           C
ATOM   2944  OD1 ASN A 387     103.823 160.998 151.572  1.00  0.00           O
ATOM   2945  ND2 ASN A 387     102.303 160.158 150.158  1.00  0.00           N
ATOM   2946  C   ASN A 387     102.885 164.235 151.333  1.00  0.00           C
ATOM   2947  O   ASN A 387     102.633 163.959 152.509  1.00  0.00           O
ATOM   2948  N   MET A 388     103.705 165.221 150.993  1.00  0.00           N
ATOM   2949  CA  MET A 388     104.461 165.980 151.974  1.00  0.00           C
ATOM   2950  CB  MET A 388     105.796 166.418 151.380  1.00  0.00           C
ATOM   2951  CG  MET A 388     106.704 165.249 151.097  1.00  0.00           C
ATOM   2952  SD  MET A 388     108.246 165.717 150.325  1.00  0.00           S
ATOM   2953  CE  MET A 388     108.989 166.527 151.718  1.00  0.00           C
ATOM   2954  C   MET A 388     103.669 167.193 152.429  1.00  0.00           C
ATOM   2955  O   MET A 388     102.977 167.832 151.633  1.00  0.00           O
ATOM   2956  N   THR A 389     103.787 167.511 153.717  1.00  0.00           N
ATOM   2957  CA  THR A 389     102.964 168.534 154.343  1.00  0.00           C
ATOM   2958  CB  THR A 389     101.857 167.920 155.205  1.00  0.00           C
ATOM   2959  CG2 THR A 389     100.993 166.978 154.390  1.00  0.00           C
ATOM   2960  OG1 THR A 389     102.442 167.203 156.297  1.00  0.00           O
ATOM   2961  C   THR A 389     103.828 169.437 155.206  1.00  0.00           C
ATOM   2962  O   THR A 389     104.900 169.050 155.675  1.00  0.00           O
ATOM   2963  N   PHE A 390     103.331 170.652 155.413  1.00  0.00           N
ATOM   2964  CA  PHE A 390     103.975 171.666 156.235  1.00  0.00           C
ATOM   2965  CB  PHE A 390     104.491 172.825 155.381  1.00  0.00           C
ATOM   2966  CG  PHE A 390     105.173 173.902 156.169  1.00  0.00           C
ATOM   2967  CD1 PHE A 390     106.512 173.797 156.493  1.00  0.00           C
ATOM   2968  CE1 PHE A 390     107.143 174.789 157.216  1.00  0.00           C
ATOM   2969  CZ  PHE A 390     106.437 175.901 157.618  1.00  0.00           C
ATOM   2970  CE2 PHE A 390     105.105 176.021 157.299  1.00  0.00           C
ATOM   2971  CD2 PHE A 390     104.478 175.028 156.576  1.00  0.00           C
ATOM   2972  C   PHE A 390     102.954 172.151 157.251  1.00  0.00           C
ATOM   2973  O   PHE A 390     101.853 172.565 156.873  1.00  0.00           O
ATOM   2974  N   ALA A 391     103.297 172.048 158.531  1.00  0.00           N
ATOM   2975  CA  ALA A 391     102.387 172.401 159.617  1.00  0.00           C
ATOM   2976  CB  ALA A 391     102.784 171.688 160.903  1.00  0.00           C
ATOM   2977  C   ALA A 391     102.400 173.911 159.798  1.00  0.00           C
ATOM   2978  O   ALA A 391     103.315 174.470 160.406  1.00  0.00           O
ATOM   2979  N   GLU A 392     101.372 174.571 159.284  1.00  0.00           N
ATOM   2980  CA  GLU A 392     101.253 176.018 159.323  1.00  0.00           C
ATOM   2981  CB  GLU A 392     100.707 176.545 157.998  1.00  0.00           C
ATOM   2982  CG  GLU A 392     100.829 178.041 157.832  1.00  0.00           C
ATOM   2983  CD  GLU A 392     100.522 178.493 156.422  1.00  0.00           C
ATOM   2984  OE1 GLU A 392     100.224 177.633 155.570  1.00  0.00           O
ATOM   2985  OE2 GLU A 392     100.582 179.712 156.163  1.00  0.00           O
ATOM   2986  C   GLU A 392     100.332 176.404 160.470  1.00  0.00           C
ATOM   2987  O   GLU A 392      99.251 175.825 160.629  1.00  0.00           O
ATOM   2988  N   ILE A 393     100.774 177.363 161.275  1.00  0.00           N
ATOM   2989  CA  ILE A 393     100.021 177.799 162.444  1.00  0.00           C
ATOM   2990  CB  ILE A 393     100.945 178.499 163.457  1.00  0.00           C
ATOM   2991  CG2 ILE A 393     100.136 179.065 164.615  1.00  0.00           C
ATOM   2992  CG1 ILE A 393     101.998 177.530 163.996  1.00  0.00           C
ATOM   2993  CD1 ILE A 393     103.221 178.211 164.554  1.00  0.00           C
ATOM   2994  C   ILE A 393      98.898 178.717 161.993  1.00  0.00           C
ATOM   2995  O   ILE A 393      99.063 179.532 161.078  1.00  0.00           O
ATOM   2996  N   VAL A 394      97.756 178.595 162.641  1.00  0.00           N
ATOM   2997  CA  VAL A 394      96.573 179.376 162.305  1.00  0.00           C
ATOM   2998  CB  VAL A 394      95.293 178.639 162.734  1.00  0.00           C
ATOM   2999  CG1 VAL A 394      94.064 179.413 162.298  1.00  0.00           C
ATOM   3000  CG2 VAL A 394      95.262 177.227 162.170  1.00  0.00           C
ATOM   3001  C   VAL A 394      96.667 180.736 162.978  1.00  0.00           C
ATOM   3002  O   VAL A 394      97.121 180.853 164.120  1.00  0.00           O
ATOM   3003  N   THR A 395      96.254 181.771 162.259  1.00  0.00           N
ATOM   3004  CA  THR A 395      96.176 183.123 162.789  1.00  0.00           C
ATOM   3005  CB  THR A 395      97.481 183.906 162.573  1.00  0.00           C
ATOM   3006  CG2 THR A 395      98.638 183.260 163.303  1.00  0.00           C
ATOM   3007  OG1 THR A 395      97.779 183.975 161.174  1.00  0.00           O
ATOM   3008  C   THR A 395      95.026 183.828 162.093  1.00  0.00           C
ATOM   3009  O   THR A 395      94.540 183.351 161.062  1.00  0.00           O
ATOM   3010  N   PRO A 396      94.564 184.964 162.625  1.00  0.00           N
ATOM   3011  CD  PRO A 396      94.768 185.507 163.978  1.00  0.00           C
ATOM   3012  CG  PRO A 396      94.406 186.935 163.815  1.00  0.00           C
ATOM   3013  CB  PRO A 396      93.315 186.960 162.791  1.00  0.00           C
ATOM   3014  CA  PRO A 396      93.586 185.761 161.870  1.00  0.00           C
ATOM   3015  C   PRO A 396      94.100 186.209 160.515  1.00  0.00           C
ATOM   3016  O   PRO A 396      93.294 186.549 159.643  1.00  0.00           O
ATOM   3017  N   PHE A 397      95.419 186.217 160.312  1.00  0.00           N
ATOM   3018  CA  PHE A 397      95.971 186.574 159.012  1.00  0.00           C
ATOM   3019  CB  PHE A 397      97.477 186.820 159.138  1.00  0.00           C
ATOM   3020  CG  PHE A 397      97.852 188.047 159.945  1.00  0.00           C
ATOM   3021  CD1 PHE A 397      96.927 189.033 160.264  1.00  0.00           C
ATOM   3022  CE1 PHE A 397      97.296 190.139 161.003  1.00  0.00           C
ATOM   3023  CZ  PHE A 397      98.597 190.274 161.439  1.00  0.00           C
ATOM   3024  CE2 PHE A 397      99.525 189.304 161.136  1.00  0.00           C
ATOM   3025  CD2 PHE A 397      99.154 188.199 160.396  1.00  0.00           C
ATOM   3026  C   PHE A 397      95.718 185.485 157.978  1.00  0.00           C
ATOM   3027  O   PHE A 397      95.529 185.793 156.796  1.00  0.00           O
ATOM   3028  N   ASN A 398      95.709 184.218 158.398  1.00  0.00           N
ATOM   3029  CA  ASN A 398      95.579 183.083 157.490  1.00  0.00           C
ATOM   3030  CB  ASN A 398      96.878 182.267 157.484  1.00  0.00           C
ATOM   3031  CG  ASN A 398      97.220 181.682 158.844  1.00  0.00           C
ATOM   3032  OD1 ASN A 398      96.421 181.725 159.776  1.00  0.00           O
ATOM   3033  ND2 ASN A 398      98.419 181.132 158.960  1.00  0.00           N
ATOM   3034  C   ASN A 398      94.395 182.185 157.825  1.00  0.00           C
ATOM   3035  O   ASN A 398      94.320 181.065 157.309  1.00  0.00           O
ATOM   3036  N   ILE A 399      93.476 182.639 158.680  1.00  0.00           N
ATOM   3037  CA  ILE A 399      92.363 181.795 159.111  1.00  0.00           C
ATOM   3038  CB  ILE A 399      91.519 182.541 160.172  1.00  0.00           C
ATOM   3039  CG2 ILE A 399      90.885 183.816 159.610  1.00  0.00           C
ATOM   3040  CG1 ILE A 399      90.429 181.645 160.771  1.00  0.00           C
ATOM   3041  CD1 ILE A 399      90.953 180.655 161.757  1.00  0.00           C
ATOM   3042  C   ILE A 399      91.527 181.353 157.912  1.00  0.00           C
ATOM   3043  O   ILE A 399      91.168 180.176 157.787  1.00  0.00           O
ATOM   3044  N   ASP A 400      91.233 182.279 156.998  1.00  0.00           N
ATOM   3045  CA  ASP A 400      90.365 181.960 155.869  1.00  0.00           C
ATOM   3046  CB  ASP A 400      89.950 183.246 155.155  1.00  0.00           C
ATOM   3047  CG  ASP A 400      89.280 184.235 156.085  1.00  0.00           C
ATOM   3048  OD1 ASP A 400      89.999 184.940 156.823  1.00  0.00           O
ATOM   3049  OD2 ASP A 400      88.033 184.307 156.079  1.00  0.00           O
ATOM   3050  C   ASP A 400      91.046 181.003 154.899  1.00  0.00           C
ATOM   3051  O   ASP A 400      90.447 180.014 154.462  1.00  0.00           O
ATOM   3052  N   ARG A 401      92.295 181.296 154.532  1.00  0.00           N
ATOM   3053  CA  ARG A 401      93.023 180.436 153.606  1.00  0.00           C
ATOM   3054  CB  ARG A 401      94.383 181.065 153.302  1.00  0.00           C
ATOM   3055  CG  ARG A 401      95.284 180.257 152.389  1.00  0.00           C
ATOM   3056  CD  ARG A 401      96.550 181.028 152.059  1.00  0.00           C
ATOM   3057  NE  ARG A 401      97.288 181.419 153.257  1.00  0.00           N
ATOM   3058  CZ  ARG A 401      98.086 180.619 153.958  1.00  0.00           C
ATOM   3059  NH1 ARG A 401      98.264 179.350 153.608  1.00  0.00           N
ATOM   3060  NH2 ARG A 401      98.705 181.091 155.029  1.00  0.00           N
ATOM   3061  C   ARG A 401      93.189 179.030 154.170  1.00  0.00           C
ATOM   3062  O   ARG A 401      93.018 178.034 153.452  1.00  0.00           O
ATOM   3063  N   LEU A 402      93.523 178.925 155.452  1.00  0.00           N
ATOM   3064  CA  LEU A 402      93.731 177.610 156.038  1.00  0.00           C
ATOM   3065  CB  LEU A 402      94.469 177.753 157.366  1.00  0.00           C
ATOM   3066  CG  LEU A 402      95.998 177.769 157.217  1.00  0.00           C
ATOM   3067  CD1 LEU A 402      96.462 178.738 156.147  1.00  0.00           C
ATOM   3068  CD2 LEU A 402      96.664 178.090 158.541  1.00  0.00           C
ATOM   3069  C   LEU A 402      92.415 176.860 156.197  1.00  0.00           C
ATOM   3070  O   LEU A 402      92.383 175.634 156.054  1.00  0.00           O
ATOM   3071  N   GLN A 403      91.315 177.573 156.456  1.00  0.00           N
ATOM   3072  CA  GLN A 403      90.005 176.927 156.445  1.00  0.00           C
ATOM   3073  CB  GLN A 403      88.937 177.903 156.937  1.00  0.00           C
ATOM   3074  CG  GLN A 403      87.601 177.260 157.268  1.00  0.00           C
ATOM   3075  CD  GLN A 403      87.621 176.520 158.588  1.00  0.00           C
ATOM   3076  OE1 GLN A 403      87.425 177.115 159.647  1.00  0.00           O
ATOM   3077  NE2 GLN A 403      87.853 175.216 158.533  1.00  0.00           N
ATOM   3078  C   GLN A 403      89.663 176.415 155.049  1.00  0.00           C
ATOM   3079  O   GLN A 403      89.086 175.331 154.901  1.00  0.00           O
ATOM   3080  N   GLU A 404      89.997 177.192 154.019  1.00  0.00           N
ATOM   3081  CA  GLU A 404      89.813 176.746 152.641  1.00  0.00           C
ATOM   3082  CB  GLU A 404      90.294 177.845 151.690  1.00  0.00           C
ATOM   3083  CG  GLU A 404      90.137 177.568 150.202  1.00  0.00           C
ATOM   3084  CD  GLU A 404      88.696 177.462 149.769  1.00  0.00           C
ATOM   3085  OE1 GLU A 404      87.828 178.057 150.440  1.00  0.00           O
ATOM   3086  OE2 GLU A 404      88.425 176.784 148.757  1.00  0.00           O
ATOM   3087  C   GLU A 404      90.566 175.445 152.389  1.00  0.00           C
ATOM   3088  O   GLU A 404      90.007 174.475 151.858  1.00  0.00           O
ATOM   3089  N   LEU A 405      91.837 175.400 152.797  1.00  0.00           N
ATOM   3090  CA  LEU A 405      92.631 174.192 152.600  1.00  0.00           C
ATOM   3091  CB  LEU A 405      94.079 174.431 153.026  1.00  0.00           C
ATOM   3092  CG  LEU A 405      94.869 175.503 152.276  1.00  0.00           C
ATOM   3093  CD1 LEU A 405      96.221 175.694 152.928  1.00  0.00           C
ATOM   3094  CD2 LEU A 405      95.035 175.143 150.813  1.00  0.00           C
ATOM   3095  C   LEU A 405      92.048 173.015 153.370  1.00  0.00           C
ATOM   3096  O   LEU A 405      92.020 171.889 152.863  1.00  0.00           O
ATOM   3097  N   VAL A 406      91.578 173.255 154.594  1.00  0.00           N
ATOM   3098  CA  VAL A 406      90.998 172.176 155.386  1.00  0.00           C
ATOM   3099  CB  VAL A 406      90.712 172.661 156.820  1.00  0.00           C
ATOM   3100  CG1 VAL A 406      89.703 171.761 157.520  1.00  0.00           C
ATOM   3101  CG2 VAL A 406      91.997 172.711 157.601  1.00  0.00           C
ATOM   3102  C   VAL A 406      89.747 171.632 154.715  1.00  0.00           C
ATOM   3103  O   VAL A 406      89.537 170.414 154.661  1.00  0.00           O
ATOM   3104  N   ARG A 407      88.889 172.516 154.202  1.00  0.00           N
ATOM   3105  CA  ARG A 407      87.674 172.033 153.560  1.00  0.00           C
ATOM   3106  CB  ARG A 407      86.709 173.184 153.270  1.00  0.00           C
ATOM   3107  CG  ARG A 407      85.301 172.700 152.904  1.00  0.00           C
ATOM   3108  CD  ARG A 407      84.615 173.532 151.833  1.00  0.00           C
ATOM   3109  NE  ARG A 407      85.303 173.462 150.541  1.00  0.00           N
ATOM   3110  CZ  ARG A 407      85.991 174.451 149.971  1.00  0.00           C
ATOM   3111  NH1 ARG A 407      86.105 175.644 150.545  1.00  0.00           N
ATOM   3112  NH2 ARG A 407      86.566 174.246 148.795  1.00  0.00           N
ATOM   3113  C   ARG A 407      87.995 171.278 152.279  1.00  0.00           C
ATOM   3114  O   ARG A 407      87.288 170.324 151.934  1.00  0.00           O
ATOM   3115  N   ARG A 408      89.049 171.677 151.559  1.00  0.00           N
ATOM   3116  CA  ARG A 408      89.443 170.900 150.388  1.00  0.00           C
ATOM   3117  CB  ARG A 408      90.560 171.604 149.622  1.00  0.00           C
ATOM   3118  CG  ARG A 408      90.139 172.890 148.943  1.00  0.00           C
ATOM   3119  CD  ARG A 408      91.286 173.496 148.164  1.00  0.00           C
ATOM   3120  NE  ARG A 408      91.679 172.640 147.045  1.00  0.00           N
ATOM   3121  CZ  ARG A 408      91.115 172.657 145.838  1.00  0.00           C
ATOM   3122  NH1 ARG A 408      90.120 173.489 145.557  1.00  0.00           N
ATOM   3123  NH2 ARG A 408      91.549 171.833 144.897  1.00  0.00           N
ATOM   3124  C   ARG A 408      89.882 169.495 150.781  1.00  0.00           C
ATOM   3125  O   ARG A 408      89.548 168.521 150.097  1.00  0.00           O
ATOM   3126  N   GLY A 409      90.627 169.368 151.872  1.00  0.00           N
ATOM   3127  CA  GLY A 409      91.021 168.067 152.367  1.00  0.00           C
ATOM   3128  C   GLY A 409      92.271 167.548 151.691  1.00  0.00           C
ATOM   3129  O   GLY A 409      93.029 168.277 151.046  1.00  0.00           O
ATOM   3130  N   ASN A 410      92.487 166.244 151.855  1.00  0.00           N
ATOM   3131  CA  ASN A 410      93.645 165.585 151.268  1.00  0.00           C
ATOM   3132  CB  ASN A 410      94.087 164.405 152.136  1.00  0.00           C
ATOM   3133  CG  ASN A 410      95.514 163.987 151.857  1.00  0.00           C
ATOM   3134  OD1 ASN A 410      96.405 164.826 151.750  1.00  0.00           O
ATOM   3135  ND2 ASN A 410      95.732 162.688 151.703  1.00  0.00           N
ATOM   3136  C   ASN A 410      93.387 165.073 149.859  1.00  0.00           C
ATOM   3137  O   ASN A 410      94.346 164.856 149.110  1.00  0.00           O
ATOM   3138  N   SER A 411      92.125 164.867 149.481  1.00  0.00           N
ATOM   3139  CA  SER A 411      91.825 164.307 148.168  1.00  0.00           C
ATOM   3140  CB  SER A 411      90.353 163.902 148.103  1.00  0.00           C
ATOM   3141  OG  SER A 411      89.530 164.889 148.700  1.00  0.00           O
ATOM   3142  C   SER A 411      92.161 165.296 147.060  1.00  0.00           C
ATOM   3143  O   SER A 411      92.790 164.933 146.060  1.00  0.00           O
ATOM   3144  N   GLN A 412      91.747 166.549 147.216  1.00  0.00           N
ATOM   3145  CA  GLN A 412      92.077 167.599 146.265  1.00  0.00           C
ATOM   3146  CB  GLN A 412      90.996 168.680 146.256  1.00  0.00           C
ATOM   3147  CG  GLN A 412      89.594 168.162 145.942  1.00  0.00           C
ATOM   3148  CD  GLN A 412      88.514 169.185 146.231  1.00  0.00           C
ATOM   3149  OE1 GLN A 412      87.534 168.890 146.914  1.00  0.00           O
ATOM   3150  NE2 GLN A 412      88.686 170.392 145.707  1.00  0.00           N
ATOM   3151  C   GLN A 412      93.423 168.196 146.645  1.00  0.00           C
ATOM   3152  O   GLN A 412      93.683 168.450 147.824  1.00  0.00           O
ATOM   3153  N   TYR A 413      94.287 168.409 145.646  1.00  0.00           N
ATOM   3154  CA  TYR A 413      95.682 168.685 145.969  1.00  0.00           C
ATOM   3155  CB  TYR A 413      96.555 168.722 144.713  1.00  0.00           C
ATOM   3156  CG  TYR A 413      97.907 169.307 145.029  1.00  0.00           C
ATOM   3157  CD1 TYR A 413      98.803 168.649 145.846  1.00  0.00           C
ATOM   3158  CE1 TYR A 413     100.025 169.205 146.148  1.00  0.00           C
ATOM   3159  CZ  TYR A 413     100.369 170.424 145.608  1.00  0.00           C
ATOM   3160  OH  TYR A 413     101.585 170.989 145.886  1.00  0.00           O
ATOM   3161  CE2 TYR A 413      99.502 171.085 144.783  1.00  0.00           C
ATOM   3162  CD2 TYR A 413      98.283 170.529 144.498  1.00  0.00           C
ATOM   3163  C   TYR A 413      95.925 169.934 146.810  1.00  0.00           C
ATOM   3164  O   TYR A 413      96.319 169.778 147.971  1.00  0.00           O
ATOM   3165  N   PRO A 414      95.719 171.172 146.335  1.00  0.00           N
ATOM   3166  CD  PRO A 414      95.126 171.665 145.083  1.00  0.00           C
ATOM   3167  CG  PRO A 414      95.811 172.972 144.893  1.00  0.00           C
ATOM   3168  CB  PRO A 414      95.995 173.518 146.254  1.00  0.00           C
ATOM   3169  CA  PRO A 414      96.163 172.296 147.171  1.00  0.00           C
ATOM   3170  C   PRO A 414      95.325 172.390 148.440  1.00  0.00           C
ATOM   3171  O   PRO A 414      94.474 173.271 148.595  1.00  0.00           O
ATOM   3172  N   GLY A 415      95.573 171.453 149.356  1.00  0.00           N
ATOM   3173  CA  GLY A 415      94.775 171.287 150.552  1.00  0.00           C
ATOM   3174  C   GLY A 415      95.618 170.926 151.756  1.00  0.00           C
ATOM   3175  O   GLY A 415      96.733 171.430 151.910  1.00  0.00           O
ATOM   3176  N   ALA A 416      95.097 170.053 152.616  1.00  0.00           N
ATOM   3177  CA  ALA A 416      95.752 169.718 153.869  1.00  0.00           C
ATOM   3178  CB  ALA A 416      95.243 170.594 155.018  1.00  0.00           C
ATOM   3179  C   ALA A 416      95.532 168.251 154.191  1.00  0.00           C
ATOM   3180  O   ALA A 416      94.733 167.560 153.556  1.00  0.00           O
ATOM   3181  N   LYS A 417      96.263 167.787 155.202  1.00  0.00           N
ATOM   3182  CA  LYS A 417      96.229 166.406 155.656  1.00  0.00           C
ATOM   3183  CB  LYS A 417      97.602 165.749 155.458  1.00  0.00           C
ATOM   3184  CG  LYS A 417      97.586 164.234 155.564  1.00  0.00           C
ATOM   3185  CD  LYS A 417      98.935 163.630 155.213  1.00  0.00           C
ATOM   3186  CE  LYS A 417      99.194 163.636 153.717  1.00  0.00           C
ATOM   3187  NZ  LYS A 417     100.419 162.867 153.381  1.00  0.00           N
ATOM   3188  C   LYS A 417      95.840 166.251 157.115  1.00  0.00           C
ATOM   3189  O   LYS A 417      95.215 165.250 157.465  1.00  0.00           O
ATOM   3190  N   TYR A 418      96.198 167.202 157.975  1.00  0.00           N
ATOM   3191  CA  TYR A 418      95.937 167.096 159.402  1.00  0.00           C
ATOM   3192  CB  TYR A 418      97.145 166.532 160.158  1.00  0.00           C
ATOM   3193  CG  TYR A 418      97.301 165.036 160.045  1.00  0.00           C
ATOM   3194  CD1 TYR A 418      96.518 164.180 160.798  1.00  0.00           C
ATOM   3195  CE1 TYR A 418      96.659 162.813 160.698  1.00  0.00           C
ATOM   3196  CZ  TYR A 418      97.588 162.288 159.827  1.00  0.00           C
ATOM   3197  OH  TYR A 418      97.731 160.926 159.718  1.00  0.00           O
ATOM   3198  CE2 TYR A 418      98.375 163.120 159.066  1.00  0.00           C
ATOM   3199  CD2 TYR A 418      98.229 164.483 159.178  1.00  0.00           C
ATOM   3200  C   TYR A 418      95.589 168.462 159.965  1.00  0.00           C
ATOM   3201  O   TYR A 418      95.901 169.501 159.380  1.00  0.00           O
ATOM   3202  N   ILE A 419      94.930 168.440 161.120  1.00  0.00           N
ATOM   3203  CA  ILE A 419      94.776 169.611 161.978  1.00  0.00           C
ATOM   3204  CB  ILE A 419      93.316 170.092 162.071  1.00  0.00           C
ATOM   3205  CG2 ILE A 419      93.249 171.463 162.745  1.00  0.00           C
ATOM   3206  CG1 ILE A 419      92.668 170.155 160.685  1.00  0.00           C
ATOM   3207  CD1 ILE A 419      91.240 170.647 160.697  1.00  0.00           C
ATOM   3208  C   ILE A 419      95.290 169.217 163.352  1.00  0.00           C
ATOM   3209  O   ILE A 419      94.807 168.243 163.936  1.00  0.00           O
ATOM   3210  N   ILE A 420      96.258 169.962 163.870  1.00  0.00           N
ATOM   3211  CA  ILE A 420      96.796 169.722 165.204  1.00  0.00           C
ATOM   3212  CB  ILE A 420      98.328 169.717 165.216  1.00  0.00           C
ATOM   3213  CG2 ILE A 420      98.849 169.345 166.597  1.00  0.00           C
ATOM   3214  CG1 ILE A 420      98.858 168.728 164.178  1.00  0.00           C
ATOM   3215  CD1 ILE A 420      99.373 169.378 162.934  1.00  0.00           C
ATOM   3216  C   ILE A 420      96.237 170.797 166.119  1.00  0.00           C
ATOM   3217  O   ILE A 420      96.565 171.981 165.980  1.00  0.00           O
ATOM   3218  N   ARG A 421      95.391 170.386 167.058  1.00  0.00           N
ATOM   3219  CA  ARG A 421      94.845 171.311 168.032  1.00  0.00           C
ATOM   3220  CB  ARG A 421      93.664 170.688 168.774  1.00  0.00           C
ATOM   3221  CG  ARG A 421      92.433 170.425 167.927  1.00  0.00           C
ATOM   3222  CD  ARG A 421      91.307 169.839 168.768  1.00  0.00           C
ATOM   3223  NE  ARG A 421      90.130 169.489 167.973  1.00  0.00           N
ATOM   3224  CZ  ARG A 421      89.119 170.310 167.691  1.00  0.00           C
ATOM   3225  NH1 ARG A 421      89.103 171.561 168.135  1.00  0.00           N
ATOM   3226  NH2 ARG A 421      88.108 169.870 166.956  1.00  0.00           N
ATOM   3227  C   ARG A 421      95.919 171.700 169.040  1.00  0.00           C
ATOM   3228  O   ARG A 421      96.899 170.980 169.254  1.00  0.00           O
ATOM   3229  N   ASP A 422      95.725 172.859 169.671  1.00  0.00           N
ATOM   3230  CA  ASP A 422      96.599 173.228 170.781  1.00  0.00           C
ATOM   3231  CB  ASP A 422      96.255 174.626 171.305  1.00  0.00           C
ATOM   3232  CG  ASP A 422      94.767 174.833 171.509  1.00  0.00           C
ATOM   3233  OD1 ASP A 422      94.041 173.831 171.687  1.00  0.00           O
ATOM   3234  OD2 ASP A 422      94.323 176.000 171.488  1.00  0.00           O
ATOM   3235  C   ASP A 422      96.518 172.213 171.913  1.00  0.00           C
ATOM   3236  O   ASP A 422      97.451 172.119 172.718  1.00  0.00           O
ATOM   3237  N   ASN A 423      95.423 171.451 171.991  1.00  0.00           N
ATOM   3238  CA  ASN A 423      95.368 170.315 172.904  1.00  0.00           C
ATOM   3239  CB  ASN A 423      93.995 169.649 172.817  1.00  0.00           C
ATOM   3240  CG  ASN A 423      93.787 168.595 173.885  1.00  0.00           C
ATOM   3241  OD1 ASN A 423      94.653 168.368 174.730  1.00  0.00           O
ATOM   3242  ND2 ASN A 423      92.633 167.939 173.849  1.00  0.00           N
ATOM   3243  C   ASN A 423      96.468 169.312 172.590  1.00  0.00           C
ATOM   3244  O   ASN A 423      97.050 168.711 173.501  1.00  0.00           O
ATOM   3245  N   GLY A 424      96.765 169.113 171.301  1.00  0.00           N
ATOM   3246  CA  GLY A 424      97.848 168.256 170.850  1.00  0.00           C
ATOM   3247  C   GLY A 424      97.407 167.163 169.896  1.00  0.00           C
ATOM   3248  O   GLY A 424      98.218 166.685 169.096  1.00  0.00           O
ATOM   3249  N   ASP A 425      96.141 166.759 169.962  1.00  0.00           N
ATOM   3250  CA  ASP A 425      95.682 165.652 169.138  1.00  0.00           C
ATOM   3251  CB  ASP A 425      94.277 165.204 169.553  1.00  0.00           C
ATOM   3252  CG  ASP A 425      93.269 166.337 169.547  1.00  0.00           C
ATOM   3253  OD1 ASP A 425      93.602 167.436 169.063  1.00  0.00           O
ATOM   3254  OD2 ASP A 425      92.137 166.125 170.029  1.00  0.00           O
ATOM   3255  C   ASP A 425      95.705 166.039 167.660  1.00  0.00           C
ATOM   3256  O   ASP A 425      95.867 167.205 167.293  1.00  0.00           O
ATOM   3257  N   ARG A 426      95.527 165.031 166.809  1.00  0.00           N
ATOM   3258  CA  ARG A 426      95.661 165.164 165.364  1.00  0.00           C
ATOM   3259  CB  ARG A 426      96.845 164.333 164.869  1.00  0.00           C
ATOM   3260  CG  ARG A 426      98.192 164.847 165.360  1.00  0.00           C
ATOM   3261  CD  ARG A 426      99.346 163.963 164.916  1.00  0.00           C
ATOM   3262  NE  ARG A 426      99.552 163.922 163.467  1.00  0.00           N
ATOM   3263  CZ  ARG A 426     100.301 164.777 162.774  1.00  0.00           C
ATOM   3264  NH1 ARG A 426     100.933 165.779 163.373  1.00  0.00           N
ATOM   3265  NH2 ARG A 426     100.420 164.627 161.462  1.00  0.00           N
ATOM   3266  C   ARG A 426      94.366 164.709 164.708  1.00  0.00           C
ATOM   3267  O   ARG A 426      94.017 163.525 164.767  1.00  0.00           O
ATOM   3268  N   ILE A 427      93.662 165.648 164.085  1.00  0.00           N
ATOM   3269  CA  ILE A 427      92.450 165.363 163.329  1.00  0.00           C
ATOM   3270  CB  ILE A 427      91.479 166.552 163.370  1.00  0.00           C
ATOM   3271  CG2 ILE A 427      90.295 166.333 162.427  1.00  0.00           C
ATOM   3272  CG1 ILE A 427      91.016 166.781 164.808  1.00  0.00           C
ATOM   3273  CD1 ILE A 427      91.781 167.861 165.498  1.00  0.00           C
ATOM   3274  C   ILE A 427      92.873 165.047 161.905  1.00  0.00           C
ATOM   3275  O   ILE A 427      93.521 165.870 161.249  1.00  0.00           O
ATOM   3276  N   ASP A 428      92.503 163.866 161.429  1.00  0.00           N
ATOM   3277  CA  ASP A 428      92.990 163.334 160.167  1.00  0.00           C
ATOM   3278  CB  ASP A 428      93.278 161.838 160.290  1.00  0.00           C
ATOM   3279  CG  ASP A 428      93.979 161.271 159.074  1.00  0.00           C
ATOM   3280  OD1 ASP A 428      94.221 162.028 158.113  1.00  0.00           O
ATOM   3281  OD2 ASP A 428      94.290 160.063 159.081  1.00  0.00           O
ATOM   3282  C   ASP A 428      91.947 163.598 159.093  1.00  0.00           C
ATOM   3283  O   ASP A 428      90.815 163.110 159.184  1.00  0.00           O
ATOM   3284  N   LEU A 429      92.331 164.365 158.079  1.00  0.00           N
ATOM   3285  CA  LEU A 429      91.423 164.774 157.020  1.00  0.00           C
ATOM   3286  CB  LEU A 429      91.827 166.156 156.490  1.00  0.00           C
ATOM   3287  CG  LEU A 429      92.007 167.271 157.524  1.00  0.00           C
ATOM   3288  CD1 LEU A 429      92.561 168.521 156.869  1.00  0.00           C
ATOM   3289  CD2 LEU A 429      90.698 167.584 158.229  1.00  0.00           C
ATOM   3290  C   LEU A 429      91.381 163.782 155.869  1.00  0.00           C
ATOM   3291  O   LEU A 429      90.659 164.016 154.896  1.00  0.00           O
ATOM   3292  N   ARG A 430      92.137 162.685 155.948  1.00  0.00           N
ATOM   3293  CA  ARG A 430      92.200 161.760 154.823  1.00  0.00           C
ATOM   3294  CB  ARG A 430      93.423 160.851 154.947  1.00  0.00           C
ATOM   3295  CG  ARG A 430      94.733 161.582 154.784  1.00  0.00           C
ATOM   3296  CD  ARG A 430      95.933 160.646 154.822  1.00  0.00           C
ATOM   3297  NE  ARG A 430      96.166 160.054 156.142  1.00  0.00           N
ATOM   3298  CZ  ARG A 430      96.032 158.764 156.451  1.00  0.00           C
ATOM   3299  NH1 ARG A 430      95.651 157.859 155.557  1.00  0.00           N
ATOM   3300  NH2 ARG A 430      96.281 158.368 157.691  1.00  0.00           N
ATOM   3301  C   ARG A 430      90.934 160.919 154.724  1.00  0.00           C
ATOM   3302  O   ARG A 430      90.366 160.766 153.637  1.00  0.00           O
ATOM   3303  N   PHE A 431      90.481 160.366 155.849  1.00  0.00           N
ATOM   3304  CA  PHE A 431      89.329 159.478 155.887  1.00  0.00           C
ATOM   3305  CB  PHE A 431      89.774 158.020 156.127  1.00  0.00           C
ATOM   3306  CG  PHE A 431      90.579 157.821 157.387  1.00  0.00           C
ATOM   3307  CD1 PHE A 431      89.965 157.711 158.624  1.00  0.00           C
ATOM   3308  CE1 PHE A 431      90.712 157.533 159.772  1.00  0.00           C
ATOM   3309  CZ  PHE A 431      92.086 157.455 159.695  1.00  0.00           C
ATOM   3310  CE2 PHE A 431      92.711 157.563 158.470  1.00  0.00           C
ATOM   3311  CD2 PHE A 431      91.960 157.744 157.326  1.00  0.00           C
ATOM   3312  C   PHE A 431      88.342 159.919 156.959  1.00  0.00           C
ATOM   3313  O   PHE A 431      88.742 160.394 158.027  1.00  0.00           O
ATOM   3314  N   HIS A 432      87.058 159.748 156.656  1.00  0.00           N
ATOM   3315  CA  HIS A 432      85.961 160.053 157.567  1.00  0.00           C
ATOM   3316  CB  HIS A 432      85.810 158.934 158.588  1.00  0.00           C
ATOM   3317  CG  HIS A 432      85.851 157.562 157.988  1.00  0.00           C
ATOM   3318  ND1 HIS A 432      86.889 156.683 158.210  1.00  0.00           N
ATOM   3319  CE1 HIS A 432      86.660 155.559 157.556  1.00  0.00           C
ATOM   3320  NE2 HIS A 432      85.510 155.677 156.915  1.00  0.00           N
ATOM   3321  CD2 HIS A 432      84.985 156.922 157.167  1.00  0.00           C
ATOM   3322  C   HIS A 432      86.105 161.406 158.271  1.00  0.00           C
ATOM   3323  O   HIS A 432      86.151 161.467 159.505  1.00  0.00           O
ATOM   3324  N   PRO A 433      86.174 162.508 157.521  1.00  0.00           N
ATOM   3325  CD  PRO A 433      86.223 162.615 156.051  1.00  0.00           C
ATOM   3326  CG  PRO A 433      86.385 164.101 155.800  1.00  0.00           C
ATOM   3327  CB  PRO A 433      86.851 164.718 157.077  1.00  0.00           C
ATOM   3328  CA  PRO A 433      86.227 163.833 158.160  1.00  0.00           C
ATOM   3329  C   PRO A 433      84.827 164.302 158.531  1.00  0.00           C
ATOM   3330  O   PRO A 433      83.970 164.474 157.662  1.00  0.00           O
ATOM   3331  N   LYS A 434      84.595 164.519 159.852  1.00  0.00           N
ATOM   3332  CA  LYS A 434      83.289 164.957 160.322  1.00  0.00           C
ATOM   3333  CB  LYS A 434      82.968 164.351 161.694  1.00  0.00           C
ATOM   3334  CG  LYS A 434      83.964 164.688 162.799  1.00  0.00           C
ATOM   3335  CD  LYS A 434      83.574 164.029 164.115  1.00  0.00           C
ATOM   3336  CE  LYS A 434      83.928 162.549 164.129  1.00  0.00           C
ATOM   3337  NZ  LYS A 434      83.639 161.918 165.446  1.00  0.00           N
ATOM   3338  C   LYS A 434      83.237 166.481 160.414  1.00  0.00           C
ATOM   3339  O   LYS A 434      84.257 167.120 160.683  1.00  0.00           O
ATOM   3340  N   PRO A 435      82.080 167.114 160.191  1.00  0.00           N
ATOM   3341  CD  PRO A 435      80.730 166.552 160.017  1.00  0.00           C
ATOM   3342  CG  PRO A 435      80.011 167.638 159.294  1.00  0.00           C
ATOM   3343  CB  PRO A 435      80.600 168.911 159.782  1.00  0.00           C
ATOM   3344  CA  PRO A 435      82.060 168.587 160.136  1.00  0.00           C
ATOM   3345  C   PRO A 435      82.466 169.261 161.434  1.00  0.00           C
ATOM   3346  O   PRO A 435      82.893 170.422 161.403  1.00  0.00           O
ATOM   3347  N   SER A 436      82.350 168.575 162.572  1.00  0.00           N
ATOM   3348  CA  SER A 436      82.577 169.231 163.856  1.00  0.00           C
ATOM   3349  CB  SER A 436      82.183 168.293 164.997  1.00  0.00           C
ATOM   3350  OG  SER A 436      82.466 168.880 166.255  1.00  0.00           O
ATOM   3351  C   SER A 436      84.026 169.674 164.010  1.00  0.00           C
ATOM   3352  O   SER A 436      84.293 170.748 164.563  1.00  0.00           O
ATOM   3353  N   ASP A 437      84.972 168.873 163.524  1.00  0.00           N
ATOM   3354  CA  ASP A 437      86.387 169.094 163.791  1.00  0.00           C
ATOM   3355  CB  ASP A 437      87.072 167.769 164.149  1.00  0.00           C
ATOM   3356  CG  ASP A 437      86.874 166.693 163.099  1.00  0.00           C
ATOM   3357  OD1 ASP A 437      86.532 167.028 161.947  1.00  0.00           O
ATOM   3358  OD2 ASP A 437      87.060 165.503 163.431  1.00  0.00           O
ATOM   3359  C   ASP A 437      87.125 169.762 162.638  1.00  0.00           C
ATOM   3360  O   ASP A 437      88.333 169.989 162.748  1.00  0.00           O
ATOM   3361  N   LEU A 438      86.441 170.082 161.537  1.00  0.00           N
ATOM   3362  CA  LEU A 438      87.042 170.955 160.538  1.00  0.00           C
ATOM   3363  CB  LEU A 438      86.273 170.872 159.218  1.00  0.00           C
ATOM   3364  CG  LEU A 438      86.760 169.810 158.229  1.00  0.00           C
ATOM   3365  CD1 LEU A 438      86.592 168.412 158.797  1.00  0.00           C
ATOM   3366  CD2 LEU A 438      86.042 169.947 156.899  1.00  0.00           C
ATOM   3367  C   LEU A 438      87.102 172.403 161.002  1.00  0.00           C
ATOM   3368  O   LEU A 438      87.753 173.221 160.344  1.00  0.00           O
ATOM   3369  N   HIS A 439      86.434 172.736 162.103  1.00  0.00           N
ATOM   3370  CA  HIS A 439      86.607 174.042 162.723  1.00  0.00           C
ATOM   3371  CB  HIS A 439      85.596 174.215 163.860  1.00  0.00           C
ATOM   3372  CG  HIS A 439      85.979 175.254 164.868  1.00  0.00           C
ATOM   3373  ND1 HIS A 439      85.602 176.574 164.755  1.00  0.00           N
ATOM   3374  CE1 HIS A 439      86.071 177.253 165.787  1.00  0.00           C
ATOM   3375  NE2 HIS A 439      86.731 176.419 166.570  1.00  0.00           N
ATOM   3376  CD2 HIS A 439      86.684 175.161 166.021  1.00  0.00           C
ATOM   3377  C   HIS A 439      88.031 174.175 163.240  1.00  0.00           C
ATOM   3378  O   HIS A 439      88.620 173.210 163.735  1.00  0.00           O
ATOM   3379  N   LEU A 440      88.592 175.376 163.121  1.00  0.00           N
ATOM   3380  CA  LEU A 440      89.962 175.606 163.549  1.00  0.00           C
ATOM   3381  CB  LEU A 440      90.931 175.304 162.393  1.00  0.00           C
ATOM   3382  CG  LEU A 440      90.825 176.053 161.061  1.00  0.00           C
ATOM   3383  CD1 LEU A 440      91.545 177.370 161.047  1.00  0.00           C
ATOM   3384  CD2 LEU A 440      91.355 175.175 159.959  1.00  0.00           C
ATOM   3385  C   LEU A 440      90.120 177.019 164.092  1.00  0.00           C
ATOM   3386  O   LEU A 440      89.574 177.975 163.536  1.00  0.00           O
ATOM   3387  N   GLN A 441      90.854 177.128 165.200  1.00  0.00           N
ATOM   3388  CA  GLN A 441      91.081 178.359 165.942  1.00  0.00           C
ATOM   3389  CB  GLN A 441      90.823 178.140 167.434  1.00  0.00           C
ATOM   3390  CG  GLN A 441      89.458 177.564 167.778  1.00  0.00           C
ATOM   3391  CD  GLN A 441      89.405 176.977 169.175  1.00  0.00           C
ATOM   3392  OE1 GLN A 441      90.431 176.807 169.833  1.00  0.00           O
ATOM   3393  NE2 GLN A 441      88.200 176.665 169.637  1.00  0.00           N
ATOM   3394  C   GLN A 441      92.509 178.842 165.700  1.00  0.00           C
ATOM   3395  O   GLN A 441      93.251 178.266 164.903  1.00  0.00           O
ATOM   3396  N   THR A 442      92.905 179.896 166.419  1.00  0.00           N
ATOM   3397  CA  THR A 442      94.224 180.485 166.214  1.00  0.00           C
ATOM   3398  CB  THR A 442      94.290 181.877 166.843  1.00  0.00           C
ATOM   3399  CG2 THR A 442      93.403 182.843 166.087  1.00  0.00           C
ATOM   3400  OG1 THR A 442      93.860 181.808 168.208  1.00  0.00           O
ATOM   3401  C   THR A 442      95.345 179.625 166.785  1.00  0.00           C
ATOM   3402  O   THR A 442      96.454 179.630 166.247  1.00  0.00           O
ATOM   3403  N   GLY A 443      95.091 178.889 167.853  1.00  0.00           N
ATOM   3404  CA  GLY A 443      96.153 178.087 168.421  1.00  0.00           C
ATOM   3405  C   GLY A 443      96.459 176.811 167.678  1.00  0.00           C
ATOM   3406  O   GLY A 443      97.365 176.075 168.077  1.00  0.00           O
ATOM   3407  N   TYR A 444      95.740 176.527 166.601  1.00  0.00           N
ATOM   3408  CA  TYR A 444      95.853 175.251 165.918  1.00  0.00           C
ATOM   3409  CB  TYR A 444      94.523 174.865 165.268  1.00  0.00           C
ATOM   3410  CG  TYR A 444      93.391 174.519 166.217  1.00  0.00           C
ATOM   3411  CD1 TYR A 444      93.495 174.716 167.591  1.00  0.00           C
ATOM   3412  CE1 TYR A 444      92.454 174.402 168.435  1.00  0.00           C
ATOM   3413  CZ  TYR A 444      91.294 173.881 167.917  1.00  0.00           C
ATOM   3414  OH  TYR A 444      90.252 173.559 168.754  1.00  0.00           O
ATOM   3415  CE2 TYR A 444      91.168 173.672 166.565  1.00  0.00           C
ATOM   3416  CD2 TYR A 444      92.213 173.986 165.729  1.00  0.00           C
ATOM   3417  C   TYR A 444      96.944 175.310 164.856  1.00  0.00           C
ATOM   3418  O   TYR A 444      97.481 176.369 164.529  1.00  0.00           O
ATOM   3419  N   LYS A 445      97.266 174.140 164.316  1.00  0.00           N
ATOM   3420  CA  LYS A 445      98.158 174.002 163.176  1.00  0.00           C
ATOM   3421  CB  LYS A 445      99.528 173.460 163.594  1.00  0.00           C
ATOM   3422  CG  LYS A 445     100.360 174.445 164.399  1.00  0.00           C
ATOM   3423  CD  LYS A 445     101.297 173.758 165.380  1.00  0.00           C
ATOM   3424  CE  LYS A 445     102.554 173.265 164.694  1.00  0.00           C
ATOM   3425  NZ  LYS A 445     103.494 174.378 164.393  1.00  0.00           N
ATOM   3426  C   LYS A 445      97.508 173.064 162.177  1.00  0.00           C
ATOM   3427  O   LYS A 445      96.970 172.020 162.558  1.00  0.00           O
ATOM   3428  N   VAL A 446      97.551 173.437 160.903  1.00  0.00           N
ATOM   3429  CA  VAL A 446      97.056 172.596 159.819  1.00  0.00           C
ATOM   3430  CB  VAL A 446      95.970 173.302 158.981  1.00  0.00           C
ATOM   3431  CG1 VAL A 446      96.475 174.592 158.394  1.00  0.00           C
ATOM   3432  CG2 VAL A 446      95.469 172.392 157.865  1.00  0.00           C
ATOM   3433  C   VAL A 446      98.238 172.196 158.957  1.00  0.00           C
ATOM   3434  O   VAL A 446      99.079 173.031 158.616  1.00  0.00           O
ATOM   3435  N   GLU A 447      98.296 170.920 158.597  1.00  0.00           N
ATOM   3436  CA  GLU A 447      99.400 170.394 157.799  1.00  0.00           C
ATOM   3437  CB  GLU A 447      99.712 168.964 158.204  1.00  0.00           C
ATOM   3438  CG  GLU A 447     100.489 168.889 159.489  1.00  0.00           C
ATOM   3439  CD  GLU A 447     100.869 167.476 159.860  1.00  0.00           C
ATOM   3440  OE1 GLU A 447     100.454 166.542 159.143  1.00  0.00           O
ATOM   3441  OE2 GLU A 447     101.581 167.295 160.871  1.00  0.00           O
ATOM   3442  C   GLU A 447      99.014 170.508 156.334  1.00  0.00           C
ATOM   3443  O   GLU A 447      98.496 169.572 155.729  1.00  0.00           O
ATOM   3444  N   ARG A 448      99.275 171.678 155.760  1.00  0.00           N
ATOM   3445  CA  ARG A 448      98.891 171.916 154.381  1.00  0.00           C
ATOM   3446  CB  ARG A 448      98.793 173.414 154.097  1.00  0.00           C
ATOM   3447  CG  ARG A 448     100.055 174.212 154.364  1.00  0.00           C
ATOM   3448  CD  ARG A 448     100.136 175.432 153.472  1.00  0.00           C
ATOM   3449  NE  ARG A 448     101.434 176.088 153.579  1.00  0.00           N
ATOM   3450  CZ  ARG A 448     102.558 175.640 153.032  1.00  0.00           C
ATOM   3451  NH1 ARG A 448     102.572 174.521 152.320  1.00  0.00           N
ATOM   3452  NH2 ARG A 448     103.681 176.320 153.197  1.00  0.00           N
ATOM   3453  C   ARG A 448      99.882 171.256 153.432  1.00  0.00           C
ATOM   3454  O   ARG A 448     101.053 171.069 153.752  1.00  0.00           O
ATOM   3455  N   HIS A 449      99.404 170.915 152.244  1.00  0.00           N
ATOM   3456  CA  HIS A 449     100.279 170.291 151.269  1.00  0.00           C
ATOM   3457  CB  HIS A 449      99.487 169.835 150.045  1.00  0.00           C
ATOM   3458  CG  HIS A 449      98.587 168.671 150.306  1.00  0.00           C
ATOM   3459  ND1 HIS A 449      97.549 168.335 149.467  1.00  0.00           N
ATOM   3460  CE1 HIS A 449      96.927 167.272 149.941  1.00  0.00           C
ATOM   3461  NE2 HIS A 449      97.524 166.907 151.061  1.00  0.00           N
ATOM   3462  CD2 HIS A 449      98.564 167.767 151.311  1.00  0.00           C
ATOM   3463  C   HIS A 449     101.371 171.265 150.844  1.00  0.00           C
ATOM   3464  O   HIS A 449     101.230 172.485 150.947  1.00  0.00           O
ATOM   3465  N   MET A 450     102.480 170.706 150.371  1.00  0.00           N
ATOM   3466  CA  MET A 450     103.536 171.527 149.804  1.00  0.00           C
ATOM   3467  CB  MET A 450     104.735 170.652 149.447  1.00  0.00           C
ATOM   3468  CG  MET A 450     105.943 171.412 148.953  1.00  0.00           C
ATOM   3469  SD  MET A 450     107.476 170.525 149.255  1.00  0.00           S
ATOM   3470  CE  MET A 450     107.262 169.136 148.164  1.00  0.00           C
ATOM   3471  C   MET A 450     103.014 172.254 148.573  1.00  0.00           C
ATOM   3472  O   MET A 450     102.488 171.634 147.647  1.00  0.00           O
ATOM   3473  N   CYS A 451     103.145 173.573 148.572  1.00  0.00           N
ATOM   3474  CA  CYS A 451     102.638 174.427 147.508  1.00  0.00           C
ATOM   3475  CB  CYS A 451     101.611 175.425 148.051  1.00  0.00           C
ATOM   3476  SG  CYS A 451     102.300 176.681 149.140  1.00  0.00           S
ATOM   3477  C   CYS A 451     103.801 175.148 146.835  1.00  0.00           C
ATOM   3478  O   CYS A 451     104.965 174.978 147.200  1.00  0.00           O
ATOM   3479  N   ASP A 452     103.471 175.959 145.837  1.00  0.00           N
ATOM   3480  CA  ASP A 452     104.491 176.687 145.103  1.00  0.00           C
ATOM   3481  CB  ASP A 452     103.873 177.381 143.893  1.00  0.00           C
ATOM   3482  CG  ASP A 452     103.461 176.408 142.811  1.00  0.00           C
ATOM   3483  OD1 ASP A 452     104.350 175.823 142.163  1.00  0.00           O
ATOM   3484  OD2 ASP A 452     102.243 176.226 142.606  1.00  0.00           O
ATOM   3485  C   ASP A 452     105.164 177.709 146.008  1.00  0.00           C
ATOM   3486  O   ASP A 452     104.506 178.403 146.786  1.00  0.00           O
ATOM   3487  N   GLY A 453     106.485 177.797 145.901  1.00  0.00           N
ATOM   3488  CA  GLY A 453     107.263 178.692 146.721  1.00  0.00           C
ATOM   3489  C   GLY A 453     107.731 178.113 148.035  1.00  0.00           C
ATOM   3490  O   GLY A 453     108.424 178.809 148.784  1.00  0.00           O
ATOM   3491  N   ASP A 454     107.379 176.869 148.343  1.00  0.00           N
ATOM   3492  CA  ASP A 454     107.854 176.250 149.571  1.00  0.00           C
ATOM   3493  CB  ASP A 454     107.172 174.903 149.800  1.00  0.00           C
ATOM   3494  CG  ASP A 454     105.911 175.021 150.629  1.00  0.00           C
ATOM   3495  OD1 ASP A 454     105.419 176.149 150.826  1.00  0.00           O
ATOM   3496  OD2 ASP A 454     105.418 173.981 151.106  1.00  0.00           O
ATOM   3497  C   ASP A 454     109.361 176.064 149.521  1.00  0.00           C
ATOM   3498  O   ASP A 454     109.929 175.711 148.486  1.00  0.00           O
ATOM   3499  N   ILE A 455     110.005 176.304 150.650  1.00  0.00           N
ATOM   3500  CA  ILE A 455     111.449 176.179 150.763  1.00  0.00           C
ATOM   3501  CB  ILE A 455     112.001 177.139 151.829  1.00  0.00           C
ATOM   3502  CG2 ILE A 455     113.500 176.981 151.945  1.00  0.00           C
ATOM   3503  CG1 ILE A 455     111.597 178.590 151.535  1.00  0.00           C
ATOM   3504  CD1 ILE A 455     112.111 179.151 150.227  1.00  0.00           C
ATOM   3505  C   ILE A 455     111.785 174.739 151.106  1.00  0.00           C
ATOM   3506  O   ILE A 455     111.232 174.170 152.052  1.00  0.00           O
ATOM   3507  N   VAL A 456     112.689 174.145 150.329  1.00  0.00           N
ATOM   3508  CA  VAL A 456     113.160 172.790 150.574  1.00  0.00           C
ATOM   3509  CB  VAL A 456     112.507 171.753 149.629  1.00  0.00           C
ATOM   3510  CG1 VAL A 456     110.997 171.762 149.782  1.00  0.00           C
ATOM   3511  CG2 VAL A 456     112.901 172.012 148.181  1.00  0.00           C
ATOM   3512  C   VAL A 456     114.671 172.769 150.405  1.00  0.00           C
ATOM   3513  O   VAL A 456     115.249 173.604 149.717  1.00  0.00           O
ATOM   3514  N   ILE A 457     115.309 171.804 151.052  1.00  0.00           N
ATOM   3515  CA  ILE A 457     116.695 171.446 150.770  1.00  0.00           C
ATOM   3516  CB  ILE A 457     117.455 171.011 152.036  1.00  0.00           C
ATOM   3517  CG2 ILE A 457     118.845 170.499 151.691  1.00  0.00           C
ATOM   3518  CG1 ILE A 457     117.510 172.135 153.062  1.00  0.00           C
ATOM   3519  CD1 ILE A 457     118.252 173.348 152.539  1.00  0.00           C
ATOM   3520  C   ILE A 457     116.722 170.357 149.726  1.00  0.00           C
ATOM   3521  O   ILE A 457     116.032 169.342 149.848  1.00  0.00           O
ATOM   3522  N   PHE A 458     117.513 170.584 148.695  1.00  0.00           N
ATOM   3523  CA  PHE A 458     117.675 169.654 147.603  1.00  0.00           C
ATOM   3524  CB  PHE A 458     117.324 170.321 146.274  1.00  0.00           C
ATOM   3525  CG  PHE A 458     116.813 169.371 145.253  1.00  0.00           C
ATOM   3526  CD1 PHE A 458     115.718 168.575 145.516  1.00  0.00           C
ATOM   3527  CE1 PHE A 458     115.265 167.701 144.597  1.00  0.00           C
ATOM   3528  CZ  PHE A 458     115.883 167.606 143.384  1.00  0.00           C
ATOM   3529  CE2 PHE A 458     116.956 168.395 143.097  1.00  0.00           C
ATOM   3530  CD2 PHE A 458     117.420 169.272 144.029  1.00  0.00           C
ATOM   3531  C   PHE A 458     119.110 169.164 147.636  1.00  0.00           C
ATOM   3532  O   PHE A 458     120.047 169.971 147.717  1.00  0.00           O
ATOM   3533  N   ASN A 459     119.258 167.842 147.621  1.00  0.00           N
ATOM   3534  CA  ASN A 459     120.493 167.154 147.932  1.00  0.00           C
ATOM   3535  CB  ASN A 459     120.403 166.523 149.328  1.00  0.00           C
ATOM   3536  CG  ASN A 459     121.585 165.647 149.655  1.00  0.00           C
ATOM   3537  OD1 ASN A 459     122.730 165.999 149.392  1.00  0.00           O
ATOM   3538  ND2 ASN A 459     121.310 164.482 150.216  1.00  0.00           N
ATOM   3539  C   ASN A 459     120.770 166.086 146.886  1.00  0.00           C
ATOM   3540  O   ASN A 459     119.848 165.479 146.337  1.00  0.00           O
ATOM   3541  N   ARG A 460     122.053 165.854 146.624  1.00  0.00           N
ATOM   3542  CA  ARG A 460     122.492 164.746 145.790  1.00  0.00           C
ATOM   3543  CB  ARG A 460     122.937 165.195 144.396  1.00  0.00           C
ATOM   3544  CG  ARG A 460     123.612 164.087 143.625  1.00  0.00           C
ATOM   3545  CD  ARG A 460     123.649 164.332 142.144  1.00  0.00           C
ATOM   3546  NE  ARG A 460     124.286 163.211 141.464  1.00  0.00           N
ATOM   3547  CZ  ARG A 460     125.588 162.944 141.498  1.00  0.00           C
ATOM   3548  NH1 ARG A 460     126.427 163.714 142.177  1.00  0.00           N
ATOM   3549  NH2 ARG A 460     126.056 161.892 140.848  1.00  0.00           N
ATOM   3550  C   ARG A 460     123.654 164.055 146.479  1.00  0.00           C
ATOM   3551  O   ARG A 460     124.536 164.716 147.030  1.00  0.00           O
ATOM   3552  N   GLN A 461     123.654 162.729 146.431  1.00  0.00           N
ATOM   3553  CA  GLN A 461     124.739 161.972 147.025  1.00  0.00           C
ATOM   3554  CB  GLN A 461     124.219 160.698 147.687  1.00  0.00           C
ATOM   3555  CG  GLN A 461     123.857 160.858 149.153  1.00  0.00           C
ATOM   3556  CD  GLN A 461     122.414 161.249 149.364  1.00  0.00           C
ATOM   3557  OE1 GLN A 461     121.682 161.514 148.416  1.00  0.00           O
ATOM   3558  NE2 GLN A 461     121.994 161.283 150.620  1.00  0.00           N
ATOM   3559  C   GLN A 461     125.763 161.600 145.959  1.00  0.00           C
ATOM   3560  O   GLN A 461     125.387 161.336 144.813  1.00  0.00           O
ATOM   3561  N   PRO A 462     127.071 161.566 146.266  1.00  0.00           N
ATOM   3562  CD  PRO A 462     128.061 161.111 145.277  1.00  0.00           C
ATOM   3563  CG  PRO A 462     129.367 161.342 145.955  1.00  0.00           C
ATOM   3564  CB  PRO A 462     129.108 161.323 147.404  1.00  0.00           C
ATOM   3565  CA  PRO A 462     127.690 161.868 147.560  1.00  0.00           C
ATOM   3566  C   PRO A 462     127.711 163.361 147.863  1.00  0.00           C
ATOM   3567  O   PRO A 462     128.048 164.163 146.997  1.00  0.00           O
ATOM   3568  N   THR A 463     127.341 163.721 149.088  1.00  0.00           N
ATOM   3569  CA  THR A 463     127.309 165.114 149.523  1.00  0.00           C
ATOM   3570  CB  THR A 463     126.344 165.289 150.690  1.00  0.00           C
ATOM   3571  CG2 THR A 463     126.298 166.734 151.165  1.00  0.00           C
ATOM   3572  OG1 THR A 463     125.028 164.901 150.280  1.00  0.00           O
ATOM   3573  C   THR A 463     128.732 165.504 149.892  1.00  0.00           C
ATOM   3574  O   THR A 463     129.171 165.343 151.029  1.00  0.00           O
ATOM   3575  N   LEU A 464     129.458 166.048 148.918  1.00  0.00           N
ATOM   3576  CA  LEU A 464     130.885 166.285 149.081  1.00  0.00           C
ATOM   3577  CB  LEU A 464     131.583 166.233 147.721  1.00  0.00           C
ATOM   3578  CG  LEU A 464     131.428 164.924 146.947  1.00  0.00           C
ATOM   3579  CD1 LEU A 464     132.026 165.054 145.564  1.00  0.00           C
ATOM   3580  CD2 LEU A 464     132.069 163.776 147.699  1.00  0.00           C
ATOM   3581  C   LEU A 464     131.197 167.608 149.762  1.00  0.00           C
ATOM   3582  O   LEU A 464     132.090 167.664 150.613  1.00  0.00           O
ATOM   3583  N   HIS A 465     130.494 168.677 149.404  1.00  0.00           N
ATOM   3584  CA  HIS A 465     130.747 170.002 149.946  1.00  0.00           C
ATOM   3585  CB  HIS A 465     131.614 170.818 148.978  1.00  0.00           C
ATOM   3586  CG  HIS A 465     131.052 170.934 147.595  1.00  0.00           C
ATOM   3587  ND1 HIS A 465     130.757 169.840 146.812  1.00  0.00           N
ATOM   3588  CE1 HIS A 465     130.303 170.246 145.643  1.00  0.00           C
ATOM   3589  NE2 HIS A 465     130.333 171.564 145.622  1.00  0.00           N
ATOM   3590  CD2 HIS A 465     130.810 172.019 146.826  1.00  0.00           C
ATOM   3591  C   HIS A 465     129.414 170.666 150.255  1.00  0.00           C
ATOM   3592  O   HIS A 465     128.350 170.062 150.096  1.00  0.00           O
ATOM   3593  N   LYS A 466     129.457 171.920 150.709  1.00  0.00           N
ATOM   3594  CA  LYS A 466     128.216 172.519 151.177  1.00  0.00           C
ATOM   3595  CB  LYS A 466     128.470 173.781 152.008  1.00  0.00           C
ATOM   3596  CG  LYS A 466     128.864 175.013 151.229  1.00  0.00           C
ATOM   3597  CD  LYS A 466     129.375 176.097 152.161  1.00  0.00           C
ATOM   3598  CE  LYS A 466     128.245 176.702 152.972  1.00  0.00           C
ATOM   3599  NZ  LYS A 466     128.591 178.048 153.494  1.00  0.00           N
ATOM   3600  C   LYS A 466     127.262 172.848 150.041  1.00  0.00           C
ATOM   3601  O   LYS A 466     126.108 173.195 150.309  1.00  0.00           O
ATOM   3602  N   MET A 467     127.701 172.749 148.794  1.00  0.00           N
ATOM   3603  CA  MET A 467     126.862 173.115 147.670  1.00  0.00           C
ATOM   3604  CB  MET A 467     127.736 173.595 146.519  1.00  0.00           C
ATOM   3605  CG  MET A 467     128.535 174.838 146.839  1.00  0.00           C
ATOM   3606  SD  MET A 467     127.625 176.319 147.191  1.00  0.00           S
ATOM   3607  CE  MET A 467     128.953 177.384 147.721  1.00  0.00           C
ATOM   3608  C   MET A 467     126.039 171.925 147.196  1.00  0.00           C
ATOM   3609  O   MET A 467     125.181 172.082 146.326  1.00  0.00           O
ATOM   3610  N   SER A 468     126.306 170.734 147.738  1.00  0.00           N
ATOM   3611  CA  SER A 468     125.549 169.529 147.443  1.00  0.00           C
ATOM   3612  CB  SER A 468     126.370 168.297 147.825  1.00  0.00           C
ATOM   3613  OG  SER A 468     127.354 168.017 146.849  1.00  0.00           O
ATOM   3614  C   SER A 468     124.208 169.478 148.156  1.00  0.00           C
ATOM   3615  O   SER A 468     123.434 168.554 147.903  1.00  0.00           O
ATOM   3616  N   MET A 469     123.927 170.427 149.047  1.00  0.00           N
ATOM   3617  CA  MET A 469     122.613 170.574 149.671  1.00  0.00           C
ATOM   3618  CB  MET A 469     122.578 170.032 151.091  1.00  0.00           C
ATOM   3619  CG  MET A 469     123.194 168.671 151.272  1.00  0.00           C
ATOM   3620  SD  MET A 469     122.965 168.023 152.936  1.00  0.00           S
ATOM   3621  CE  MET A 469     121.186 167.864 153.030  1.00  0.00           C
ATOM   3622  C   MET A 469     122.290 172.061 149.659  1.00  0.00           C
ATOM   3623  O   MET A 469     122.854 172.820 150.451  1.00  0.00           O
ATOM   3624  N   MET A 470     121.400 172.471 148.761  1.00  0.00           N
ATOM   3625  CA  MET A 470     121.035 173.877 148.652  1.00  0.00           C
ATOM   3626  CB  MET A 470     121.519 174.489 147.337  1.00  0.00           C
ATOM   3627  CG  MET A 470     122.958 174.180 147.027  1.00  0.00           C
ATOM   3628  SD  MET A 470     123.630 175.215 145.725  1.00  0.00           S
ATOM   3629  CE  MET A 470     123.545 174.090 144.348  1.00  0.00           C
ATOM   3630  C   MET A 470     119.533 174.058 148.779  1.00  0.00           C
ATOM   3631  O   MET A 470     118.747 173.152 148.507  1.00  0.00           O
ATOM   3632  N   GLY A 471     119.143 175.262 149.185  1.00  0.00           N
ATOM   3633  CA  GLY A 471     117.745 175.595 149.320  1.00  0.00           C
ATOM   3634  C   GLY A 471     117.141 176.005 147.988  1.00  0.00           C
ATOM   3635  O   GLY A 471     117.730 176.766 147.228  1.00  0.00           O
ATOM   3636  N   HIS A 472     115.944 175.494 147.730  1.00  0.00           N
ATOM   3637  CA  HIS A 472     115.195 175.773 146.521  1.00  0.00           C
ATOM   3638  CB  HIS A 472     115.133 174.567 145.577  1.00  0.00           C
ATOM   3639  CG  HIS A 472     116.425 174.256 144.895  1.00  0.00           C
ATOM   3640  ND1 HIS A 472     116.647 174.538 143.566  1.00  0.00           N
ATOM   3641  CE1 HIS A 472     117.864 174.150 143.234  1.00  0.00           C
ATOM   3642  NE2 HIS A 472     118.432 173.613 144.296  1.00  0.00           N
ATOM   3643  CD2 HIS A 472     117.552 173.660 145.346  1.00  0.00           C
ATOM   3644  C   HIS A 472     113.779 176.168 146.897  1.00  0.00           C
ATOM   3645  O   HIS A 472     113.265 175.795 147.955  1.00  0.00           O
ATOM   3646  N   ARG A 473     113.157 176.926 146.005  1.00  0.00           N
ATOM   3647  CA  ARG A 473     111.741 177.235 146.085  1.00  0.00           C
ATOM   3648  CB  ARG A 473     111.464 178.664 145.623  1.00  0.00           C
ATOM   3649  CG  ARG A 473     112.008 179.716 146.570  1.00  0.00           C
ATOM   3650  CD  ARG A 473     111.828 181.131 146.049  1.00  0.00           C
ATOM   3651  NE  ARG A 473     112.392 181.320 144.710  1.00  0.00           N
ATOM   3652  CZ  ARG A 473     111.697 181.449 143.579  1.00  0.00           C
ATOM   3653  NH1 ARG A 473     110.368 181.416 143.566  1.00  0.00           N
ATOM   3654  NH2 ARG A 473     112.344 181.616 142.436  1.00  0.00           N
ATOM   3655  C   ARG A 473     110.978 176.243 145.223  1.00  0.00           C
ATOM   3656  O   ARG A 473     111.376 175.948 144.094  1.00  0.00           O
ATOM   3657  N   VAL A 474     109.898 175.719 145.762  1.00  0.00           N
ATOM   3658  CA  VAL A 474     109.161 174.656 145.097  1.00  0.00           C
ATOM   3659  CB  VAL A 474     108.307 173.885 146.116  1.00  0.00           C
ATOM   3660  CG1 VAL A 474     107.260 173.045 145.423  1.00  0.00           C
ATOM   3661  CG2 VAL A 474     109.191 173.011 146.972  1.00  0.00           C
ATOM   3662  C   VAL A 474     108.309 175.253 143.987  1.00  0.00           C
ATOM   3663  O   VAL A 474     107.728 176.333 144.134  1.00  0.00           O
ATOM   3664  N   ARG A 475     108.256 174.548 142.862  1.00  0.00           N
ATOM   3665  CA  ARG A 475     107.397 174.873 141.733  1.00  0.00           C
ATOM   3666  CB  ARG A 475     108.226 175.438 140.571  1.00  0.00           C
ATOM   3667  CG  ARG A 475     107.521 175.601 139.234  1.00  0.00           C
ATOM   3668  CD  ARG A 475     106.463 176.666 139.267  1.00  0.00           C
ATOM   3669  NE  ARG A 475     105.642 176.648 138.057  1.00  0.00           N
ATOM   3670  CZ  ARG A 475     106.034 177.104 136.871  1.00  0.00           C
ATOM   3671  NH1 ARG A 475     107.244 177.625 136.702  1.00  0.00           N
ATOM   3672  NH2 ARG A 475     105.204 177.039 135.840  1.00  0.00           N
ATOM   3673  C   ARG A 475     106.700 173.583 141.348  1.00  0.00           C
ATOM   3674  O   ARG A 475     107.346 172.650 140.879  1.00  0.00           O
ATOM   3675  N   ILE A 476     105.400 173.515 141.534  1.00  0.00           N
ATOM   3676  CA  ILE A 476     104.683 172.274 141.289  1.00  0.00           C
ATOM   3677  CB  ILE A 476     103.367 172.233 142.084  1.00  0.00           C
ATOM   3678  CG2 ILE A 476     102.694 170.890 141.925  1.00  0.00           C
ATOM   3679  CG1 ILE A 476     103.601 172.573 143.565  1.00  0.00           C
ATOM   3680  CD1 ILE A 476     104.528 171.622 144.307  1.00  0.00           C
ATOM   3681  C   ILE A 476     104.445 172.147 139.790  1.00  0.00           C
ATOM   3682  O   ILE A 476     103.975 173.091 139.151  1.00  0.00           O
ATOM   3683  N   LEU A 477     104.777 170.989 139.232  1.00  0.00           N
ATOM   3684  CA  LEU A 477     104.717 170.744 137.801  1.00  0.00           C
ATOM   3685  CB  LEU A 477     106.103 170.890 137.155  1.00  0.00           C
ATOM   3686  CG  LEU A 477     106.633 172.315 136.930  1.00  0.00           C
ATOM   3687  CD1 LEU A 477     108.033 172.252 136.385  1.00  0.00           C
ATOM   3688  CD2 LEU A 477     105.753 173.201 136.017  1.00  0.00           C
ATOM   3689  C   LEU A 477     104.154 169.358 137.540  1.00  0.00           C
ATOM   3690  O   LEU A 477     104.180 168.499 138.426  1.00  0.00           O
ATOM   3691  N   PRO A 478     103.663 169.100 136.321  1.00  0.00           N
ATOM   3692  CD  PRO A 478     103.543 170.032 135.193  1.00  0.00           C
ATOM   3693  CG  PRO A 478     102.488 169.410 134.341  1.00  0.00           C
ATOM   3694  CB  PRO A 478     102.562 167.983 134.589  1.00  0.00           C
ATOM   3695  CA  PRO A 478     102.873 167.885 136.083  1.00  0.00           C
ATOM   3696  C   PRO A 478     103.529 166.545 136.409  1.00  0.00           C
ATOM   3697  O   PRO A 478     103.006 165.827 137.260  1.00  0.00           O
ATOM   3698  N   TRP A 479     104.659 166.198 135.796  1.00  0.00           N
ATOM   3699  CA  TRP A 479     105.093 164.808 135.769  1.00  0.00           C
ATOM   3700  CB  TRP A 479     105.891 164.551 134.497  1.00  0.00           C
ATOM   3701  CG  TRP A 479     105.090 164.791 133.267  1.00  0.00           C
ATOM   3702  CD1 TRP A 479     104.944 165.966 132.603  1.00  0.00           C
ATOM   3703  NE1 TRP A 479     104.120 165.800 131.521  1.00  0.00           N
ATOM   3704  CE2 TRP A 479     103.720 164.492 131.470  1.00  0.00           C
ATOM   3705  CZ2 TRP A 479     102.895 163.842 130.559  1.00  0.00           C
ATOM   3706  CH2 TRP A 479     102.666 162.509 130.760  1.00  0.00           C
ATOM   3707  CZ3 TRP A 479     103.242 161.825 131.832  1.00  0.00           C
ATOM   3708  CE3 TRP A 479     104.060 162.467 132.733  1.00  0.00           C
ATOM   3709  CD2 TRP A 479     104.312 163.828 132.555  1.00  0.00           C
ATOM   3710  C   TRP A 479     105.869 164.448 137.040  1.00  0.00           C
ATOM   3711  O   TRP A 479     105.932 165.227 137.989  1.00  0.00           O
ATOM   3712  N   SER A 480     106.478 163.260 137.060  1.00  0.00           N
ATOM   3713  CA  SER A 480     106.968 162.622 138.284  1.00  0.00           C
ATOM   3714  CB  SER A 480     106.500 161.174 138.341  1.00  0.00           C
ATOM   3715  OG  SER A 480     107.133 160.395 137.350  1.00  0.00           O
ATOM   3716  C   SER A 480     108.479 162.675 138.436  1.00  0.00           C
ATOM   3717  O   SER A 480     109.071 161.705 138.908  1.00  0.00           O
ATOM   3718  N   THR A 481     109.134 163.772 138.072  1.00  0.00           N
ATOM   3719  CA  THR A 481     110.566 163.924 138.277  1.00  0.00           C
ATOM   3720  CB  THR A 481     111.347 163.857 136.965  1.00  0.00           C
ATOM   3721  CG2 THR A 481     111.376 162.467 136.427  1.00  0.00           C
ATOM   3722  OG1 THR A 481     110.756 164.723 135.995  1.00  0.00           O
ATOM   3723  C   THR A 481     110.859 165.247 138.961  1.00  0.00           C
ATOM   3724  O   THR A 481     110.048 166.171 138.941  1.00  0.00           O
ATOM   3725  N   PHE A 482     112.033 165.320 139.583  1.00  0.00           N
ATOM   3726  CA  PHE A 482     112.536 166.578 140.124  1.00  0.00           C
ATOM   3727  CB  PHE A 482     113.510 166.329 141.271  1.00  0.00           C
ATOM   3728  CG  PHE A 482     112.865 166.017 142.605  1.00  0.00           C
ATOM   3729  CD1 PHE A 482     111.660 166.579 142.993  1.00  0.00           C
ATOM   3730  CE1 PHE A 482     111.104 166.285 144.212  1.00  0.00           C
ATOM   3731  CZ  PHE A 482     111.747 165.431 145.072  1.00  0.00           C
ATOM   3732  CE2 PHE A 482     112.947 164.874 144.713  1.00  0.00           C
ATOM   3733  CD2 PHE A 482     113.499 165.158 143.486  1.00  0.00           C
ATOM   3734  C   PHE A 482     113.204 167.366 139.005  1.00  0.00           C
ATOM   3735  O   PHE A 482     114.243 166.971 138.477  1.00  0.00           O
ATOM   3736  N   ARG A 483     112.604 168.484 138.656  1.00  0.00           N
ATOM   3737  CA  ARG A 483     113.080 169.365 137.603  1.00  0.00           C
ATOM   3738  CB  ARG A 483     111.836 169.855 136.857  1.00  0.00           C
ATOM   3739  CG  ARG A 483     111.364 168.778 135.883  1.00  0.00           C
ATOM   3740  CD  ARG A 483     110.580 167.604 136.461  1.00  0.00           C
ATOM   3741  NE  ARG A 483     109.343 167.774 137.217  1.00  0.00           N
ATOM   3742  CZ  ARG A 483     108.128 167.876 136.713  1.00  0.00           C
ATOM   3743  NH1 ARG A 483     107.099 167.986 137.542  1.00  0.00           N
ATOM   3744  NH2 ARG A 483     107.909 167.809 135.402  1.00  0.00           N
ATOM   3745  C   ARG A 483     113.985 170.459 138.150  1.00  0.00           C
ATOM   3746  O   ARG A 483     113.603 171.222 139.038  1.00  0.00           O
ATOM   3747  N   LEU A 484     115.208 170.482 137.627  1.00  0.00           N
ATOM   3748  CA  LEU A 484     116.294 171.340 138.064  1.00  0.00           C
ATOM   3749  CB  LEU A 484     117.542 170.529 138.419  1.00  0.00           C
ATOM   3750  CG  LEU A 484     117.791 169.949 139.806  1.00  0.00           C
ATOM   3751  CD1 LEU A 484     119.152 169.262 139.816  1.00  0.00           C
ATOM   3752  CD2 LEU A 484     117.741 171.043 140.866  1.00  0.00           C
ATOM   3753  C   LEU A 484     116.677 172.306 136.959  1.00  0.00           C
ATOM   3754  O   LEU A 484     116.589 171.985 135.772  1.00  0.00           O
ATOM   3755  N   ASN A 485     117.123 173.485 137.363  1.00  0.00           N
ATOM   3756  CA  ASN A 485     117.799 174.361 136.430  1.00  0.00           C
ATOM   3757  CB  ASN A 485     118.013 175.737 137.044  1.00  0.00           C
ATOM   3758  CG  ASN A 485     118.359 176.770 136.018  1.00  0.00           C
ATOM   3759  OD1 ASN A 485     119.521 177.105 135.822  1.00  0.00           O
ATOM   3760  ND2 ASN A 485     117.343 177.276 135.336  1.00  0.00           N
ATOM   3761  C   ASN A 485     119.132 173.743 136.023  1.00  0.00           C
ATOM   3762  O   ASN A 485     119.700 172.911 136.734  1.00  0.00           O
ATOM   3763  N   LEU A 486     119.612 174.125 134.846  1.00  0.00           N
ATOM   3764  CA  LEU A 486     120.795 173.494 134.286  1.00  0.00           C
ATOM   3765  CB  LEU A 486     120.695 173.538 132.768  1.00  0.00           C
ATOM   3766  CG  LEU A 486     119.736 172.438 132.322  1.00  0.00           C
ATOM   3767  CD1 LEU A 486     118.981 172.862 131.111  1.00  0.00           C
ATOM   3768  CD2 LEU A 486     120.527 171.173 132.055  1.00  0.00           C
ATOM   3769  C   LEU A 486     122.096 174.113 134.766  1.00  0.00           C
ATOM   3770  O   LEU A 486     123.146 173.476 134.644  1.00  0.00           O
ATOM   3771  N   SER A 487     122.062 175.328 135.312  1.00  0.00           N
ATOM   3772  CA  SER A 487     123.259 175.875 135.933  1.00  0.00           C
ATOM   3773  CB  SER A 487     123.132 177.385 136.116  1.00  0.00           C
ATOM   3774  OG  SER A 487     123.330 178.067 134.896  1.00  0.00           O
ATOM   3775  C   SER A 487     123.541 175.226 137.276  1.00  0.00           C
ATOM   3776  O   SER A 487     124.704 175.121 137.672  1.00  0.00           O
ATOM   3777  N   VAL A 488     122.508 174.750 137.963  1.00  0.00           N
ATOM   3778  CA  VAL A 488     122.665 174.264 139.326  1.00  0.00           C
ATOM   3779  CB  VAL A 488     121.400 174.579 140.160  1.00  0.00           C
ATOM   3780  CG1 VAL A 488     120.206 173.733 139.748  1.00  0.00           C
ATOM   3781  CG2 VAL A 488     121.671 174.455 141.641  1.00  0.00           C
ATOM   3782  C   VAL A 488     123.001 172.775 139.309  1.00  0.00           C
ATOM   3783  O   VAL A 488     122.984 172.118 140.350  1.00  0.00           O
ATOM   3784  N   THR A 489     123.344 172.236 138.136  1.00  0.00           N
ATOM   3785  CA  THR A 489     123.743 170.838 138.031  1.00  0.00           C
ATOM   3786  CB  THR A 489     123.468 170.317 136.617  1.00  0.00           C
ATOM   3787  CG2 THR A 489     121.996 170.007 136.418  1.00  0.00           C
ATOM   3788  OG1 THR A 489     123.892 171.287 135.654  1.00  0.00           O
ATOM   3789  C   THR A 489     125.212 170.610 138.356  1.00  0.00           C
ATOM   3790  O   THR A 489     125.564 169.526 138.829  1.00  0.00           O
ATOM   3791  N   THR A 490     126.069 171.593 138.123  1.00  0.00           N
ATOM   3792  CA  THR A 490     127.495 171.458 138.388  1.00  0.00           C
ATOM   3793  CB  THR A 490     128.271 172.584 137.698  1.00  0.00           C
ATOM   3794  CG2 THR A 490     129.767 172.457 137.945  1.00  0.00           C
ATOM   3795  OG1 THR A 490     128.024 172.533 136.288  1.00  0.00           O
ATOM   3796  C   THR A 490     127.781 171.429 139.888  1.00  0.00           C
ATOM   3797  O   THR A 490     128.606 170.620 140.331  1.00  0.00           O
ATOM   3798  N   PRO A 491     127.154 172.288 140.704  1.00  0.00           N
ATOM   3799  CD  PRO A 491     126.401 173.512 140.378  1.00  0.00           C
ATOM   3800  CG  PRO A 491     126.252 174.189 141.677  1.00  0.00           C
ATOM   3801  CB  PRO A 491     126.380 173.203 142.723  1.00  0.00           C
ATOM   3802  CA  PRO A 491     127.315 172.131 142.161  1.00  0.00           C
ATOM   3803  C   PRO A 491     126.948 170.751 142.674  1.00  0.00           C
ATOM   3804  O   PRO A 491     127.666 170.193 143.511  1.00  0.00           O
ATOM   3805  N   TYR A 492     125.844 170.183 142.195  1.00  0.00           N
ATOM   3806  CA  TYR A 492     125.434 168.852 142.617  1.00  0.00           C
ATOM   3807  CB  TYR A 492     123.941 168.651 142.351  1.00  0.00           C
ATOM   3808  CG  TYR A 492     123.053 169.483 143.240  1.00  0.00           C
ATOM   3809  CD1 TYR A 492     123.056 169.304 144.612  1.00  0.00           C
ATOM   3810  CE1 TYR A 492     122.255 170.058 145.425  1.00  0.00           C
ATOM   3811  CZ  TYR A 492     121.433 171.002 144.876  1.00  0.00           C
ATOM   3812  OH  TYR A 492     120.633 171.751 145.693  1.00  0.00           O
ATOM   3813  CE2 TYR A 492     121.403 171.199 143.520  1.00  0.00           C
ATOM   3814  CD2 TYR A 492     122.210 170.440 142.710  1.00  0.00           C
ATOM   3815  C   TYR A 492     126.220 167.743 141.939  1.00  0.00           C
ATOM   3816  O   TYR A 492     126.107 166.590 142.359  1.00  0.00           O
ATOM   3817  N   ASN A 493     127.010 168.058 140.915  1.00  0.00           N
ATOM   3818  CA  ASN A 493     127.667 167.038 140.106  1.00  0.00           C
ATOM   3819  CB  ASN A 493     128.677 166.241 140.930  1.00  0.00           C
ATOM   3820  CG  ASN A 493     129.737 165.586 140.075  1.00  0.00           C
ATOM   3821  OD1 ASN A 493     130.181 166.148 139.077  1.00  0.00           O
ATOM   3822  ND2 ASN A 493     130.146 164.386 140.460  1.00  0.00           N
ATOM   3823  C   ASN A 493     126.631 166.117 139.476  1.00  0.00           C
ATOM   3824  O   ASN A 493     126.845 164.913 139.331  1.00  0.00           O
ATOM   3825  N   ALA A 494     125.502 166.698 139.096  1.00  0.00           N
ATOM   3826  CA  ALA A 494     124.329 165.956 138.669  1.00  0.00           C
ATOM   3827  CB  ALA A 494     123.079 166.497 139.358  1.00  0.00           C
ATOM   3828  C   ALA A 494     124.165 166.050 137.161  1.00  0.00           C
ATOM   3829  O   ALA A 494     124.260 167.138 136.588  1.00  0.00           O
ATOM   3830  N   ASP A 495     123.941 164.912 136.522  1.00  0.00           N
ATOM   3831  CA  ASP A 495     123.460 164.864 135.154  1.00  0.00           C
ATOM   3832  CB  ASP A 495     124.507 164.282 134.197  1.00  0.00           C
ATOM   3833  CG  ASP A 495     124.973 162.907 134.598  1.00  0.00           C
ATOM   3834  OD1 ASP A 495     124.547 162.416 135.656  1.00  0.00           O
ATOM   3835  OD2 ASP A 495     125.775 162.315 133.850  1.00  0.00           O
ATOM   3836  C   ASP A 495     122.175 164.054 135.137  1.00  0.00           C
ATOM   3837  O   ASP A 495     121.758 163.488 136.145  1.00  0.00           O
ATOM   3838  N   PHE A 496     121.520 164.031 133.984  1.00  0.00           N
ATOM   3839  CA  PHE A 496     120.181 163.465 133.872  1.00  0.00           C
ATOM   3840  CB  PHE A 496     119.295 164.447 133.124  1.00  0.00           C
ATOM   3841  CG  PHE A 496     119.309 165.818 133.728  1.00  0.00           C
ATOM   3842  CD1 PHE A 496     118.779 166.035 134.983  1.00  0.00           C
ATOM   3843  CE1 PHE A 496     118.801 167.283 135.551  1.00  0.00           C
ATOM   3844  CZ  PHE A 496     119.360 168.331 134.874  1.00  0.00           C
ATOM   3845  CE2 PHE A 496     119.902 168.130 133.630  1.00  0.00           C
ATOM   3846  CD2 PHE A 496     119.879 166.879 133.061  1.00  0.00           C
ATOM   3847  C   PHE A 496     120.190 162.093 133.219  1.00  0.00           C
ATOM   3848  O   PHE A 496     119.290 161.755 132.451  1.00  0.00           O
ATOM   3849  N   ASP A 497     121.202 161.287 133.518  1.00  0.00           N
ATOM   3850  CA  ASP A 497     121.262 159.890 133.085  1.00  0.00           C
ATOM   3851  CB  ASP A 497     122.687 159.528 132.684  1.00  0.00           C
ATOM   3852  CG  ASP A 497     123.681 159.667 133.829  1.00  0.00           C
ATOM   3853  OD1 ASP A 497     123.327 160.239 134.882  1.00  0.00           O
ATOM   3854  OD2 ASP A 497     124.825 159.198 133.671  1.00  0.00           O
ATOM   3855  C   ASP A 497     120.756 158.957 134.174  1.00  0.00           C
ATOM   3856  O   ASP A 497     121.396 157.966 134.511  1.00  0.00           O
ATOM   3857  N   GLY A 498     119.585 159.252 134.723  1.00  0.00           N
ATOM   3858  CA  GLY A 498     119.013 158.444 135.774  1.00  0.00           C
ATOM   3859  C   GLY A 498     119.412 158.832 137.177  1.00  0.00           C
ATOM   3860  O   GLY A 498     119.184 158.044 138.102  1.00  0.00           O
ATOM   3861  N   ASP A 499     119.993 160.012 137.377  1.00  0.00           N
ATOM   3862  CA  ASP A 499     120.296 160.454 138.727  1.00  0.00           C
ATOM   3863  CB  ASP A 499     121.167 161.714 138.723  1.00  0.00           C
ATOM   3864  CG  ASP A 499     122.522 161.482 138.117  1.00  0.00           C
ATOM   3865  OD1 ASP A 499     122.852 160.321 137.888  1.00  0.00           O
ATOM   3866  OD2 ASP A 499     123.291 162.439 137.917  1.00  0.00           O
ATOM   3867  C   ASP A 499     119.009 160.740 139.482  1.00  0.00           C
ATOM   3868  O   ASP A 499     118.014 161.190 138.912  1.00  0.00           O
ATOM   3869  N   GLU A 500     119.043 160.485 140.781  1.00  0.00           N
ATOM   3870  CA  GLU A 500     117.943 160.783 141.677  1.00  0.00           C
ATOM   3871  CB  GLU A 500     117.379 159.517 142.322  1.00  0.00           C
ATOM   3872  CG  GLU A 500     116.728 158.576 141.335  1.00  0.00           C
ATOM   3873  CD  GLU A 500     116.647 157.161 141.846  1.00  0.00           C
ATOM   3874  OE1 GLU A 500     116.348 156.972 143.044  1.00  0.00           O
ATOM   3875  OE2 GLU A 500     116.894 156.232 141.053  1.00  0.00           O
ATOM   3876  C   GLU A 500     118.449 161.732 142.746  1.00  0.00           C
ATOM   3877  O   GLU A 500     119.625 161.700 143.115  1.00  0.00           O
ATOM   3878  N   MET A 501     117.560 162.587 143.230  1.00  0.00           N
ATOM   3879  CA  MET A 501     117.934 163.557 144.246  1.00  0.00           C
ATOM   3880  CB  MET A 501     118.091 164.964 143.660  1.00  0.00           C
ATOM   3881  CG  MET A 501     119.372 165.117 142.848  1.00  0.00           C
ATOM   3882  SD  MET A 501     119.794 166.788 142.326  1.00  0.00           S
ATOM   3883  CE  MET A 501     120.165 167.590 143.876  1.00  0.00           C
ATOM   3884  C   MET A 501     116.911 163.554 145.364  1.00  0.00           C
ATOM   3885  O   MET A 501     115.763 163.143 145.188  1.00  0.00           O
ATOM   3886  N   ASN A 502     117.354 164.020 146.527  1.00  0.00           N
ATOM   3887  CA  ASN A 502     116.572 163.982 147.750  1.00  0.00           C
ATOM   3888  CB  ASN A 502     117.401 163.431 148.908  1.00  0.00           C
ATOM   3889  CG  ASN A 502     118.136 162.169 148.539  1.00  0.00           C
ATOM   3890  OD1 ASN A 502     117.592 161.294 147.876  1.00  0.00           O
ATOM   3891  ND2 ASN A 502     119.388 162.073 148.955  1.00  0.00           N
ATOM   3892  C   ASN A 502     116.074 165.377 148.086  1.00  0.00           C
ATOM   3893  O   ASN A 502     116.848 166.337 148.092  1.00  0.00           O
ATOM   3894  N   LEU A 503     114.785 165.475 148.371  1.00  0.00           N
ATOM   3895  CA  LEU A 503     114.144 166.708 148.789  1.00  0.00           C
ATOM   3896  CB  LEU A 503     112.894 166.974 147.945  1.00  0.00           C
ATOM   3897  CG  LEU A 503     112.016 168.178 148.274  1.00  0.00           C
ATOM   3898  CD1 LEU A 503     111.464 168.779 146.999  1.00  0.00           C
ATOM   3899  CD2 LEU A 503     110.883 167.798 149.204  1.00  0.00           C
ATOM   3900  C   LEU A 503     113.796 166.567 150.261  1.00  0.00           C
ATOM   3901  O   LEU A 503     113.194 165.571 150.660  1.00  0.00           O
ATOM   3902  N   HIS A 504     114.202 167.544 151.061  1.00  0.00           N
ATOM   3903  CA  HIS A 504     113.878 167.621 152.478  1.00  0.00           C
ATOM   3904  CB  HIS A 504     115.145 167.640 153.336  1.00  0.00           C
ATOM   3905  CG  HIS A 504     116.014 166.438 153.158  1.00  0.00           C
ATOM   3906  ND1 HIS A 504     115.855 165.288 153.899  1.00  0.00           N
ATOM   3907  CE1 HIS A 504     116.758 164.399 153.528  1.00  0.00           C
ATOM   3908  NE2 HIS A 504     117.492 164.929 152.567  1.00  0.00           N
ATOM   3909  CD2 HIS A 504     117.050 166.204 152.319  1.00  0.00           C
ATOM   3910  C   HIS A 504     113.076 168.887 152.707  1.00  0.00           C
ATOM   3911  O   HIS A 504     113.484 169.965 152.273  1.00  0.00           O
ATOM   3912  N   LEU A 505     111.947 168.761 153.386  1.00  0.00           N
ATOM   3913  CA  LEU A 505     111.064 169.897 153.618  1.00  0.00           C
ATOM   3914  CB  LEU A 505     109.620 169.503 153.322  1.00  0.00           C
ATOM   3915  CG  LEU A 505     108.496 170.514 153.532  1.00  0.00           C
ATOM   3916  CD1 LEU A 505     108.680 171.742 152.666  1.00  0.00           C
ATOM   3917  CD2 LEU A 505     107.173 169.853 153.225  1.00  0.00           C
ATOM   3918  C   LEU A 505     111.210 170.358 155.062  1.00  0.00           C
ATOM   3919  O   LEU A 505     110.794 169.630 155.974  1.00  0.00           O
ATOM   3920  N   PRO A 506     111.807 171.522 155.339  1.00  0.00           N
ATOM   3921  CD  PRO A 506     112.635 172.375 154.471  1.00  0.00           C
ATOM   3922  CG  PRO A 506     112.658 173.662 155.201  1.00  0.00           C
ATOM   3923  CB  PRO A 506     112.618 173.319 156.632  1.00  0.00           C
ATOM   3924  CA  PRO A 506     111.836 172.003 156.723  1.00  0.00           C
ATOM   3925  C   PRO A 506     110.428 172.216 157.252  1.00  0.00           C
ATOM   3926  O   PRO A 506     109.533 172.655 156.530  1.00  0.00           O
ATOM   3927  N   GLN A 507     110.242 171.894 158.531  1.00  0.00           N
ATOM   3928  CA  GLN A 507     108.919 171.751 159.120  1.00  0.00           C
ATOM   3929  CB  GLN A 507     108.771 170.362 159.740  1.00  0.00           C
ATOM   3930  CG  GLN A 507     108.770 169.247 158.725  1.00  0.00           C
ATOM   3931  CD  GLN A 507     107.504 169.225 157.907  1.00  0.00           C
ATOM   3932  OE1 GLN A 507     106.406 169.106 158.448  1.00  0.00           O
ATOM   3933  NE2 GLN A 507     107.643 169.346 156.596  1.00  0.00           N
ATOM   3934  C   GLN A 507     108.624 172.821 160.160  1.00  0.00           C
ATOM   3935  O   GLN A 507     107.709 172.655 160.970  1.00  0.00           O
ATOM   3936  N   SER A 508     109.369 173.920 160.149  1.00  0.00           N
ATOM   3937  CA  SER A 508     109.122 175.007 161.079  1.00  0.00           C
ATOM   3938  CB  SER A 508     109.892 174.815 162.388  1.00  0.00           C
ATOM   3939  OG  SER A 508     111.278 175.030 162.198  1.00  0.00           O
ATOM   3940  C   SER A 508     109.519 176.312 160.412  1.00  0.00           C
ATOM   3941  O   SER A 508     110.309 176.333 159.467  1.00  0.00           O
ATOM   3942  N   LEU A 509     108.945 177.404 160.912  1.00  0.00           N
ATOM   3943  CA  LEU A 509     109.313 178.716 160.398  1.00  0.00           C
ATOM   3944  CB  LEU A 509     108.413 179.790 161.000  1.00  0.00           C
ATOM   3945  CG  LEU A 509     107.031 179.902 160.365  1.00  0.00           C
ATOM   3946  CD1 LEU A 509     106.102 180.636 161.290  1.00  0.00           C
ATOM   3947  CD2 LEU A 509     107.105 180.602 159.024  1.00  0.00           C
ATOM   3948  C   LEU A 509     110.770 179.031 160.685  1.00  0.00           C
ATOM   3949  O   LEU A 509     111.418 179.730 159.901  1.00  0.00           O
ATOM   3950  N   GLU A 510     111.306 178.524 161.794  1.00  0.00           N
ATOM   3951  CA  GLU A 510     112.695 178.811 162.126  1.00  0.00           C
ATOM   3952  CB  GLU A 510     112.981 178.412 163.569  1.00  0.00           C
ATOM   3953  CG  GLU A 510     112.236 179.271 164.572  1.00  0.00           C
ATOM   3954  CD  GLU A 510     112.506 178.873 165.997  1.00  0.00           C
ATOM   3955  OE1 GLU A 510     113.182 177.846 166.207  1.00  0.00           O
ATOM   3956  OE2 GLU A 510     112.047 179.587 166.913  1.00  0.00           O
ATOM   3957  C   GLU A 510     113.644 178.114 161.163  1.00  0.00           C
ATOM   3958  O   GLU A 510     114.584 178.728 160.649  1.00  0.00           O
ATOM   3959  N   THR A 511     113.405 176.832 160.891  1.00  0.00           N
ATOM   3960  CA  THR A 511     114.236 176.124 159.925  1.00  0.00           C
ATOM   3961  CB  THR A 511     113.925 174.630 159.959  1.00  0.00           C
ATOM   3962  CG2 THR A 511     114.310 174.039 161.296  1.00  0.00           C
ATOM   3963  OG1 THR A 511     112.526 174.426 159.740  1.00  0.00           O
ATOM   3964  C   THR A 511     114.034 176.679 158.522  1.00  0.00           C
ATOM   3965  O   THR A 511     114.985 176.771 157.741  1.00  0.00           O
ATOM   3966  N   ARG A 512     112.802 177.055 158.183  1.00  0.00           N
ATOM   3967  CA  ARG A 512     112.555 177.668 156.884  1.00  0.00           C
ATOM   3968  CB  ARG A 512     111.057 177.918 156.718  1.00  0.00           C
ATOM   3969  CG  ARG A 512     110.647 178.540 155.400  1.00  0.00           C
ATOM   3970  CD  ARG A 512     109.154 178.788 155.374  1.00  0.00           C
ATOM   3971  NE  ARG A 512     108.414 177.598 154.957  1.00  0.00           N
ATOM   3972  CZ  ARG A 512     107.926 177.376 153.738  1.00  0.00           C
ATOM   3973  NH1 ARG A 512     108.077 178.257 152.755  1.00  0.00           N
ATOM   3974  NH2 ARG A 512     107.274 176.249 153.500  1.00  0.00           N
ATOM   3975  C   ARG A 512     113.344 178.963 156.730  1.00  0.00           C
ATOM   3976  O   ARG A 512     113.957 179.199 155.686  1.00  0.00           O
ATOM   3977  N   ALA A 513     113.350 179.812 157.764  1.00  0.00           N
ATOM   3978  CA  ALA A 513     114.109 181.057 157.704  1.00  0.00           C
ATOM   3979  CB  ALA A 513     113.815 181.913 158.932  1.00  0.00           C
ATOM   3980  C   ALA A 513     115.600 180.777 157.627  1.00  0.00           C
ATOM   3981  O   ALA A 513     116.335 181.461 156.910  1.00  0.00           O
ATOM   3982  N   GLU A 514     116.056 179.783 158.379  1.00  0.00           N
ATOM   3983  CA  GLU A 514     117.445 179.353 158.326  1.00  0.00           C
ATOM   3984  CB  GLU A 514     117.595 178.164 159.260  1.00  0.00           C
ATOM   3985  CG  GLU A 514     118.983 177.700 159.536  1.00  0.00           C
ATOM   3986  CD  GLU A 514     119.075 177.065 160.888  1.00  0.00           C
ATOM   3987  OE1 GLU A 514     118.513 177.628 161.834  1.00  0.00           O
ATOM   3988  OE2 GLU A 514     119.603 175.956 161.003  1.00  0.00           O
ATOM   3989  C   GLU A 514     117.864 178.995 156.912  1.00  0.00           C
ATOM   3990  O   GLU A 514     118.886 179.476 156.411  1.00  0.00           O
ATOM   3991  N   ILE A 515     117.089 178.141 156.255  1.00  0.00           N
ATOM   3992  CA  ILE A 515     117.443 177.725 154.907  1.00  0.00           C
ATOM   3993  CB  ILE A 515     116.570 176.533 154.479  1.00  0.00           C
ATOM   3994  CG2 ILE A 515     116.783 176.187 153.009  1.00  0.00           C
ATOM   3995  CG1 ILE A 515     116.774 175.346 155.445  1.00  0.00           C
ATOM   3996  CD1 ILE A 515     118.207 174.893 155.690  1.00  0.00           C
ATOM   3997  C   ILE A 515     117.325 178.894 153.940  1.00  0.00           C
ATOM   3998  O   ILE A 515     118.140 179.041 153.024  1.00  0.00           O
ATOM   3999  N   GLN A 516     116.317 179.743 154.126  1.00  0.00           N
ATOM   4000  CA  GLN A 516     116.108 180.851 153.207  1.00  0.00           C
ATOM   4001  CB  GLN A 516     114.741 181.476 153.473  1.00  0.00           C
ATOM   4002  CG  GLN A 516     114.369 182.619 152.549  1.00  0.00           C
ATOM   4003  CD  GLN A 516     112.923 183.035 152.707  1.00  0.00           C
ATOM   4004  OE1 GLN A 516     112.126 182.326 153.318  1.00  0.00           O
ATOM   4005  NE2 GLN A 516     112.572 184.187 152.150  1.00  0.00           N
ATOM   4006  C   GLN A 516     117.209 181.895 153.317  1.00  0.00           C
ATOM   4007  O   GLN A 516     117.514 182.571 152.330  1.00  0.00           O
ATOM   4008  N   GLU A 517     117.818 182.037 154.494  1.00  0.00           N
ATOM   4009  CA  GLU A 517     118.847 183.042 154.718  1.00  0.00           C
ATOM   4010  CB  GLU A 517     118.633 183.719 156.076  1.00  0.00           C
ATOM   4011  CG  GLU A 517     117.272 184.360 156.237  1.00  0.00           C
ATOM   4012  CD  GLU A 517     117.080 185.543 155.315  1.00  0.00           C
ATOM   4013  OE1 GLU A 517     116.012 185.631 154.674  1.00  0.00           O
ATOM   4014  OE2 GLU A 517     117.999 186.383 155.225  1.00  0.00           O
ATOM   4015  C   GLU A 517     120.265 182.494 154.661  1.00  0.00           C
ATOM   4016  O   GLU A 517     121.205 183.291 154.620  1.00  0.00           O
ATOM   4017  N   LEU A 518     120.447 181.179 154.649  1.00  0.00           N
ATOM   4018  CA  LEU A 518     121.776 180.584 154.617  1.00  0.00           C
ATOM   4019  CB  LEU A 518     122.014 179.742 155.876  1.00  0.00           C
ATOM   4020  CG  LEU A 518     121.904 180.448 157.224  1.00  0.00           C
ATOM   4021  CD1 LEU A 518     122.058 179.433 158.328  1.00  0.00           C
ATOM   4022  CD2 LEU A 518     122.950 181.538 157.354  1.00  0.00           C
ATOM   4023  C   LEU A 518     122.028 179.710 153.403  1.00  0.00           C
ATOM   4024  O   LEU A 518     123.081 179.835 152.780  1.00  0.00           O
ATOM   4025  N   ALA A 519     121.094 178.832 153.043  1.00  0.00           N
ATOM   4026  CA  ALA A 519     121.365 177.747 152.111  1.00  0.00           C
ATOM   4027  CB  ALA A 519     120.940 176.417 152.730  1.00  0.00           C
ATOM   4028  C   ALA A 519     120.685 177.918 150.760  1.00  0.00           C
ATOM   4029  O   ALA A 519     120.762 177.010 149.931  1.00  0.00           O
ATOM   4030  N   MET A 520     120.037 179.049 150.507  1.00  0.00           N
ATOM   4031  CA  MET A 520     119.390 179.250 149.220  1.00  0.00           C
ATOM   4032  CB  MET A 520     118.546 180.526 149.251  1.00  0.00           C
ATOM   4033  CG  MET A 520     117.348 180.573 148.292  1.00  0.00           C
ATOM   4034  SD  MET A 520     116.216 179.178 148.312  1.00  0.00           S
ATOM   4035  CE  MET A 520     115.808 179.091 150.033  1.00  0.00           C
ATOM   4036  C   MET A 520     120.435 179.314 148.111  1.00  0.00           C
ATOM   4037  O   MET A 520     121.556 179.782 148.313  1.00  0.00           O
ATOM   4038  N   VAL A 521     120.047 178.834 146.927  1.00  0.00           N
ATOM   4039  CA  VAL A 521     121.015 178.673 145.835  1.00  0.00           C
ATOM   4040  CB  VAL A 521     120.349 177.975 144.641  1.00  0.00           C
ATOM   4041  CG1 VAL A 521     121.211 178.081 143.398  1.00  0.00           C
ATOM   4042  CG2 VAL A 521     120.103 176.522 144.956  1.00  0.00           C
ATOM   4043  C   VAL A 521     121.693 179.981 145.455  1.00  0.00           C
ATOM   4044  O   VAL A 521     122.907 179.972 145.218  1.00  0.00           O
ATOM   4045  N   PRO A 522     120.999 181.115 145.332  1.00  0.00           N
ATOM   4046  CD  PRO A 522     119.557 181.356 145.445  1.00  0.00           C
ATOM   4047  CG  PRO A 522     119.366 182.581 144.642  1.00  0.00           C
ATOM   4048  CB  PRO A 522     120.577 183.387 144.913  1.00  0.00           C
ATOM   4049  CA  PRO A 522     121.708 182.356 144.993  1.00  0.00           C
ATOM   4050  C   PRO A 522     122.761 182.742 146.012  1.00  0.00           C
ATOM   4051  O   PRO A 522     123.801 183.293 145.634  1.00  0.00           O
ATOM   4052  N   ARG A 523     122.534 182.460 147.294  1.00  0.00           N
ATOM   4053  CA  ARG A 523     123.560 182.672 148.306  1.00  0.00           C
ATOM   4054  CB  ARG A 523     122.962 182.498 149.706  1.00  0.00           C
ATOM   4055  CG  ARG A 523     121.618 183.173 149.935  1.00  0.00           C
ATOM   4056  CD  ARG A 523     121.654 184.094 151.129  1.00  0.00           C
ATOM   4057  NE  ARG A 523     120.355 184.715 151.363  1.00  0.00           N
ATOM   4058  CZ  ARG A 523     120.157 185.794 152.112  1.00  0.00           C
ATOM   4059  NH1 ARG A 523     121.172 186.397 152.716  1.00  0.00           N
ATOM   4060  NH2 ARG A 523     118.931 186.272 152.261  1.00  0.00           N
ATOM   4061  C   ARG A 523     124.729 181.710 148.142  1.00  0.00           C
ATOM   4062  O   ARG A 523     125.791 181.937 148.729  1.00  0.00           O
ATOM   4063  N   MET A 524     124.560 180.669 147.328  1.00  0.00           N
ATOM   4064  CA  MET A 524     125.515 179.591 147.119  1.00  0.00           C
ATOM   4065  CB  MET A 524     124.768 178.261 147.220  1.00  0.00           C
ATOM   4066  CG  MET A 524     124.223 177.931 148.591  1.00  0.00           C
ATOM   4067  SD  MET A 524     125.509 177.749 149.837  1.00  0.00           S
ATOM   4068  CE  MET A 524     125.407 179.304 150.699  1.00  0.00           C
ATOM   4069  C   MET A 524     126.251 179.692 145.788  1.00  0.00           C
ATOM   4070  O   MET A 524     126.874 178.719 145.357  1.00  0.00           O
ATOM   4071  N   ILE A 525     126.193 180.844 145.124  1.00  0.00           N
ATOM   4072  CA  ILE A 525     126.769 180.954 143.787  1.00  0.00           C
ATOM   4073  CB  ILE A 525     126.245 182.219 143.082  1.00  0.00           C
ATOM   4074  CG2 ILE A 525     127.204 182.682 141.981  1.00  0.00           C
ATOM   4075  CG1 ILE A 525     124.866 181.933 142.487  1.00  0.00           C
ATOM   4076  CD1 ILE A 525     124.057 183.164 142.166  1.00  0.00           C
ATOM   4077  C   ILE A 525     128.291 180.923 143.855  1.00  0.00           C
ATOM   4078  O   ILE A 525     128.945 180.244 143.059  1.00  0.00           O
ATOM   4079  N   VAL A 526     128.876 181.660 144.795  1.00  0.00           N
ATOM   4080  CA  VAL A 526     130.322 181.692 144.993  1.00  0.00           C
ATOM   4081  CB  VAL A 526     130.813 183.124 145.262  1.00  0.00           C
ATOM   4082  CG1 VAL A 526     132.270 183.122 145.696  1.00  0.00           C
ATOM   4083  CG2 VAL A 526     130.629 183.977 144.026  1.00  0.00           C
ATOM   4084  C   VAL A 526     130.678 180.764 146.144  1.00  0.00           C
ATOM   4085  O   VAL A 526     130.080 180.845 147.223  1.00  0.00           O
ATOM   4086  N   THR A 527     131.660 179.892 145.920  1.00  0.00           N
ATOM   4087  CA  THR A 527     132.068 178.930 146.936  1.00  0.00           C
ATOM   4088  CB  THR A 527     132.454 177.588 146.306  1.00  0.00           C
ATOM   4089  CG2 THR A 527     133.685 177.712 145.413  1.00  0.00           C
ATOM   4090  OG1 THR A 527     132.737 176.639 147.339  1.00  0.00           O
ATOM   4091  C   THR A 527     133.248 179.459 147.744  1.00  0.00           C
ATOM   4092  O   THR A 527     134.160 180.067 147.177  1.00  0.00           O
ATOM   4093  N   PRO A 528     133.291 179.269 149.067  1.00  0.00           N
ATOM   4094  CD  PRO A 528     132.199 178.884 149.978  1.00  0.00           C
ATOM   4095  CG  PRO A 528     132.894 178.645 151.265  1.00  0.00           C
ATOM   4096  CB  PRO A 528     134.053 179.551 151.279  1.00  0.00           C
ATOM   4097  CA  PRO A 528     134.497 179.652 149.815  1.00  0.00           C
ATOM   4098  C   PRO A 528     135.692 178.757 149.548  1.00  0.00           C
ATOM   4099  O   PRO A 528     136.805 179.117 149.948  1.00  0.00           O
ATOM   4100  N   GLN A 529     135.502 177.607 148.899  1.00  0.00           N
ATOM   4101  CA  GLN A 529     136.612 176.692 148.660  1.00  0.00           C
ATOM   4102  CB  GLN A 529     136.104 175.427 147.969  1.00  0.00           C
ATOM   4103  CG  GLN A 529     137.152 174.704 147.129  1.00  0.00           C
ATOM   4104  CD  GLN A 529     136.688 173.355 146.655  1.00  0.00           C
ATOM   4105  OE1 GLN A 529     135.650 172.853 147.082  1.00  0.00           O
ATOM   4106  NE2 GLN A 529     137.448 172.761 145.748  1.00  0.00           N
ATOM   4107  C   GLN A 529     137.697 177.353 147.824  1.00  0.00           C
ATOM   4108  O   GLN A 529     138.888 177.234 148.128  1.00  0.00           O
ATOM   4109  N   SER A 530     137.299 178.046 146.755  1.00  0.00           N
ATOM   4110  CA  SER A 530     138.248 178.605 145.800  1.00  0.00           C
ATOM   4111  CB  SER A 530     138.374 177.683 144.586  1.00  0.00           C
ATOM   4112  OG  SER A 530     137.102 177.354 144.063  1.00  0.00           O
ATOM   4113  C   SER A 530     137.847 180.007 145.355  1.00  0.00           C
ATOM   4114  O   SER A 530     138.291 180.454 144.293  1.00  0.00           O
ATOM   4115  N   ASN A 531     137.041 180.704 146.156  1.00  0.00           N
ATOM   4116  CA  ASN A 531     136.642 182.098 145.938  1.00  0.00           C
ATOM   4117  CB  ASN A 531     137.724 183.056 146.466  1.00  0.00           C
ATOM   4118  CG  ASN A 531     139.055 182.952 145.729  1.00  0.00           C
ATOM   4119  OD1 ASN A 531     139.121 182.913 144.505  1.00  0.00           O
ATOM   4120  ND2 ASN A 531     140.132 182.890 146.496  1.00  0.00           N
ATOM   4121  C   ASN A 531     136.281 182.376 144.478  1.00  0.00           C
ATOM   4122  O   ASN A 531     136.712 183.357 143.870  1.00  0.00           O
ATOM   4123  N   ARG A 532     135.428 181.520 143.933  1.00  0.00           N
ATOM   4124  CA  ARG A 532     134.951 181.669 142.567  1.00  0.00           C
ATOM   4125  CB  ARG A 532     135.873 180.966 141.564  1.00  0.00           C
ATOM   4126  CG  ARG A 532     135.963 179.458 141.706  1.00  0.00           C
ATOM   4127  CD  ARG A 532     137.048 178.909 140.797  1.00  0.00           C
ATOM   4128  NE  ARG A 532     137.306 177.489 141.005  1.00  0.00           N
ATOM   4129  CZ  ARG A 532     136.491 176.503 140.636  1.00  0.00           C
ATOM   4130  NH1 ARG A 532     135.334 176.761 140.041  1.00  0.00           N
ATOM   4131  NH2 ARG A 532     136.833 175.246 140.875  1.00  0.00           N
ATOM   4132  C   ARG A 532     133.548 181.097 142.499  1.00  0.00           C
ATOM   4133  O   ARG A 532     133.086 180.447 143.444  1.00  0.00           O
ATOM   4134  N   PRO A 533     132.828 181.343 141.406  1.00  0.00           N
ATOM   4135  CD  PRO A 533     132.994 182.443 140.454  1.00  0.00           C
ATOM   4136  CG  PRO A 533     132.163 182.022 139.327  1.00  0.00           C
ATOM   4137  CB  PRO A 533     131.011 181.276 139.912  1.00  0.00           C
ATOM   4138  CA  PRO A 533     131.515 180.717 141.248  1.00  0.00           C
ATOM   4139  C   PRO A 533     131.609 179.201 141.215  1.00  0.00           C
ATOM   4140  O   PRO A 533     132.589 178.624 140.743  1.00  0.00           O
ATOM   4141  N   VAL A 534     130.571 178.557 141.740  1.00  0.00           N
ATOM   4142  CA  VAL A 534     130.497 177.102 141.767  1.00  0.00           C
ATOM   4143  CB  VAL A 534     130.045 176.585 143.145  1.00  0.00           C
ATOM   4144  CG1 VAL A 534     128.593 176.936 143.425  1.00  0.00           C
ATOM   4145  CG2 VAL A 534     130.265 175.082 143.224  1.00  0.00           C
ATOM   4146  C   VAL A 534     129.575 176.626 140.654  1.00  0.00           C
ATOM   4147  O   VAL A 534     129.715 175.503 140.159  1.00  0.00           O
ATOM   4148  N   MET A 535     128.628 177.472 140.257  1.00  0.00           N
ATOM   4149  CA  MET A 535     127.775 177.221 139.107  1.00  0.00           C
ATOM   4150  CB  MET A 535     126.299 177.195 139.498  1.00  0.00           C
ATOM   4151  CG  MET A 535     125.763 178.484 140.063  1.00  0.00           C
ATOM   4152  SD  MET A 535     124.114 178.236 140.735  1.00  0.00           S
ATOM   4153  CE  MET A 535     124.507 177.458 142.296  1.00  0.00           C
ATOM   4154  C   MET A 535     128.018 178.290 138.058  1.00  0.00           C
ATOM   4155  O   MET A 535     128.228 179.460 138.385  1.00  0.00           O
ATOM   4156  N   GLY A 536     128.001 177.872 136.799  1.00  0.00           N
ATOM   4157  CA  GLY A 536     128.163 178.774 135.681  1.00  0.00           C
ATOM   4158  C   GLY A 536     127.199 178.431 134.571  1.00  0.00           C
ATOM   4159  O   GLY A 536     126.273 177.644 134.771  1.00  0.00           O
ATOM   4160  N   ILE A 537     127.384 179.047 133.407  1.00  0.00           N
ATOM   4161  CA  ILE A 537     126.616 178.680 132.228  1.00  0.00           C
ATOM   4162  CB  ILE A 537     126.650 179.830 131.206  1.00  0.00           C
ATOM   4163  CG2 ILE A 537     125.875 179.473 129.969  1.00  0.00           C
ATOM   4164  CG1 ILE A 537     126.088 181.118 131.833  1.00  0.00           C
ATOM   4165  CD1 ILE A 537     124.692 180.993 132.446  1.00  0.00           C
ATOM   4166  C   ILE A 537     127.165 177.380 131.658  1.00  0.00           C
ATOM   4167  O   ILE A 537     128.375 177.128 131.690  1.00  0.00           O
ATOM   4168  N   VAL A 538     126.268 176.540 131.136  1.00  0.00           N
ATOM   4169  CA  VAL A 538     126.554 175.125 130.910  1.00  0.00           C
ATOM   4170  CB  VAL A 538     125.899 174.252 132.012  1.00  0.00           C
ATOM   4171  CG1 VAL A 538     126.292 172.772 131.937  1.00  0.00           C
ATOM   4172  CG2 VAL A 538     126.234 174.788 133.393  1.00  0.00           C
ATOM   4173  C   VAL A 538     126.076 174.832 129.483  1.00  0.00           C
ATOM   4174  O   VAL A 538     125.743 175.760 128.741  1.00  0.00           O
ATOM   4175  N   GLN A 539     126.029 173.558 129.093  1.00  0.00           N
ATOM   4176  CA  GLN A 539     126.249 173.056 127.742  1.00  0.00           C
ATOM   4177  CB  GLN A 539     125.713 171.626 127.705  1.00  0.00           C
ATOM   4178  CG  GLN A 539     126.497 170.636 128.535  1.00  0.00           C
ATOM   4179  CD  GLN A 539     125.876 169.264 128.509  1.00  0.00           C
ATOM   4180  OE1 GLN A 539     124.752 169.093 128.043  1.00  0.00           O
ATOM   4181  NE2 GLN A 539     126.597 168.278 129.021  1.00  0.00           N
ATOM   4182  C   GLN A 539     125.612 173.819 126.586  1.00  0.00           C
ATOM   4183  O   GLN A 539     126.316 174.483 125.814  1.00  0.00           O
ATOM   4184  N   ASP A 540     124.285 173.749 126.454  1.00  0.00           N
ATOM   4185  CA  ASP A 540     123.646 174.386 125.308  1.00  0.00           C
ATOM   4186  CB  ASP A 540     122.171 174.008 125.209  1.00  0.00           C
ATOM   4187  CG  ASP A 540     121.929 172.755 124.407  1.00  0.00           C
ATOM   4188  OD1 ASP A 540     122.899 172.059 124.049  1.00  0.00           O
ATOM   4189  OD2 ASP A 540     120.748 172.452 124.142  1.00  0.00           O
ATOM   4190  C   ASP A 540     123.754 175.887 125.417  1.00  0.00           C
ATOM   4191  O   ASP A 540     124.044 176.568 124.432  1.00  0.00           O
ATOM   4192  N   THR A 541     123.524 176.419 126.612  1.00  0.00           N
ATOM   4193  CA  THR A 541     123.593 177.853 126.806  1.00  0.00           C
ATOM   4194  CB  THR A 541     123.103 178.195 128.210  1.00  0.00           C
ATOM   4195  CG2 THR A 541     122.920 179.688 128.375  1.00  0.00           C
ATOM   4196  OG1 THR A 541     121.848 177.548 128.441  1.00  0.00           O
ATOM   4197  C   THR A 541     124.999 178.379 126.579  1.00  0.00           C
ATOM   4198  O   THR A 541     125.147 179.499 126.096  1.00  0.00           O
ATOM   4199  N   LEU A 542     126.028 177.566 126.806  1.00  0.00           N
ATOM   4200  CA  LEU A 542     127.392 178.033 126.609  1.00  0.00           C
ATOM   4201  CB  LEU A 542     128.346 177.224 127.488  1.00  0.00           C
ATOM   4202  CG  LEU A 542     129.704 177.845 127.814  1.00  0.00           C
ATOM   4203  CD1 LEU A 542     129.578 179.072 128.703  1.00  0.00           C
ATOM   4204  CD2 LEU A 542     130.564 176.814 128.484  1.00  0.00           C
ATOM   4205  C   LEU A 542     127.820 177.952 125.148  1.00  0.00           C
ATOM   4206  O   LEU A 542     128.384 178.916 124.616  1.00  0.00           O
ATOM   4207  N   THR A 543     127.535 176.838 124.472  1.00  0.00           N
ATOM   4208  CA  THR A 543     127.773 176.787 123.033  1.00  0.00           C
ATOM   4209  CB  THR A 543     127.386 175.408 122.495  1.00  0.00           C
ATOM   4210  CG2 THR A 543     127.827 175.218 121.052  1.00  0.00           C
ATOM   4211  OG1 THR A 543     128.014 174.399 123.289  1.00  0.00           O
ATOM   4212  C   THR A 543     126.993 177.888 122.325  1.00  0.00           C
ATOM   4213  O   THR A 543     127.515 178.566 121.428  1.00  0.00           O
ATOM   4214  N   ALA A 544     125.757 178.118 122.757  1.00  0.00           N
ATOM   4215  CA  ALA A 544     124.900 179.082 122.095  1.00  0.00           C
ATOM   4216  CB  ALA A 544     123.452 178.829 122.486  1.00  0.00           C
ATOM   4217  C   ALA A 544     125.308 180.511 122.406  1.00  0.00           C
ATOM   4218  O   ALA A 544     125.202 181.371 121.539  1.00  0.00           O
ATOM   4219  N   VAL A 545     125.728 180.812 123.636  1.00  0.00           N
ATOM   4220  CA  VAL A 545     126.172 182.172 123.910  1.00  0.00           C
ATOM   4221  CB  VAL A 545     126.285 182.432 125.425  1.00  0.00           C
ATOM   4222  CG1 VAL A 545     127.471 181.726 126.017  1.00  0.00           C
ATOM   4223  CG2 VAL A 545     126.369 183.914 125.698  1.00  0.00           C
ATOM   4224  C   VAL A 545     127.481 182.450 123.187  1.00  0.00           C
ATOM   4225  O   VAL A 545     127.747 183.590 122.792  1.00  0.00           O
ATOM   4226  N   ARG A 546     128.327 181.434 123.005  1.00  0.00           N
ATOM   4227  CA  ARG A 546     129.503 181.615 122.164  1.00  0.00           C
ATOM   4228  CB  ARG A 546     130.364 180.353 122.198  1.00  0.00           C
ATOM   4229  CG  ARG A 546     131.845 180.570 121.908  1.00  0.00           C
ATOM   4230  CD  ARG A 546     132.150 180.788 120.436  1.00  0.00           C
ATOM   4231  NE  ARG A 546     131.678 179.691 119.598  1.00  0.00           N
ATOM   4232  CZ  ARG A 546     131.933 179.569 118.300  1.00  0.00           C
ATOM   4233  NH1 ARG A 546     132.671 180.466 117.664  1.00  0.00           N
ATOM   4234  NH2 ARG A 546     131.450 178.534 117.634  1.00  0.00           N
ATOM   4235  C   ARG A 546     129.099 181.959 120.737  1.00  0.00           C
ATOM   4236  O   ARG A 546     129.627 182.903 120.141  1.00  0.00           O
ATOM   4237  N   LYS A 547     128.155 181.207 120.171  1.00  0.00           N
ATOM   4238  CA  LYS A 547     127.711 181.505 118.811  1.00  0.00           C
ATOM   4239  CB  LYS A 547     126.831 180.374 118.289  1.00  0.00           C
ATOM   4240  CG  LYS A 547     127.575 179.071 118.087  1.00  0.00           C
ATOM   4241  CD  LYS A 547     126.891 178.160 117.088  1.00  0.00           C
ATOM   4242  CE  LYS A 547     125.675 177.490 117.685  1.00  0.00           C
ATOM   4243  NZ  LYS A 547     125.049 176.545 116.723  1.00  0.00           N
ATOM   4244  C   LYS A 547     126.965 182.833 118.731  1.00  0.00           C
ATOM   4245  O   LYS A 547     126.996 183.495 117.692  1.00  0.00           O
ATOM   4246  N   PHE A 548     126.298 183.226 119.815  1.00  0.00           N
ATOM   4247  CA  PHE A 548     125.413 184.387 119.833  1.00  0.00           C
ATOM   4248  CB  PHE A 548     124.489 184.270 121.046  1.00  0.00           C
ATOM   4249  CG  PHE A 548     123.407 185.303 121.120  1.00  0.00           C
ATOM   4250  CD1 PHE A 548     122.465 185.416 120.124  1.00  0.00           C
ATOM   4251  CE1 PHE A 548     121.457 186.344 120.210  1.00  0.00           C
ATOM   4252  CZ  PHE A 548     121.370 187.165 121.305  1.00  0.00           C
ATOM   4253  CE2 PHE A 548     122.293 187.058 122.314  1.00  0.00           C
ATOM   4254  CD2 PHE A 548     123.299 186.125 122.226  1.00  0.00           C
ATOM   4255  C   PHE A 548     126.197 185.689 119.873  1.00  0.00           C
ATOM   4256  O   PHE A 548     125.810 186.673 119.237  1.00  0.00           O
ATOM   4257  N   THR A 549     127.301 185.711 120.608  1.00  0.00           N
ATOM   4258  CA  THR A 549     128.111 186.906 120.768  1.00  0.00           C
ATOM   4259  CB  THR A 549     128.710 186.958 122.173  1.00  0.00           C
ATOM   4260  CG2 THR A 549     127.621 187.192 123.201  1.00  0.00           C
ATOM   4261  OG1 THR A 549     129.386 185.730 122.460  1.00  0.00           O
ATOM   4262  C   THR A 549     129.218 187.009 119.732  1.00  0.00           C
ATOM   4263  O   THR A 549     130.094 187.865 119.864  1.00  0.00           O
ATOM   4264  N   LYS A 550     129.205 186.159 118.712  1.00  0.00           N
ATOM   4265  CA  LYS A 550     130.096 186.361 117.585  1.00  0.00           C
ATOM   4266  CB  LYS A 550     129.994 185.194 116.609  1.00  0.00           C
ATOM   4267  CG  LYS A 550     130.799 183.981 117.035  1.00  0.00           C
ATOM   4268  CD  LYS A 550     130.454 182.751 116.221  1.00  0.00           C
ATOM   4269  CE  LYS A 550     131.168 182.748 114.886  1.00  0.00           C
ATOM   4270  NZ  LYS A 550     130.958 181.472 114.151  1.00  0.00           N
ATOM   4271  C   LYS A 550     129.746 187.673 116.896  1.00  0.00           C
ATOM   4272  O   LYS A 550     128.657 188.224 117.063  1.00  0.00           O
ATOM   4273  N   ARG A 551     130.693 188.179 116.112  1.00  0.00           N
ATOM   4274  CA  ARG A 551     130.544 189.523 115.573  1.00  0.00           C
ATOM   4275  CB  ARG A 551     131.875 190.002 115.013  1.00  0.00           C
ATOM   4276  CG  ARG A 551     131.928 191.479 114.718  1.00  0.00           C
ATOM   4277  CD  ARG A 551     133.319 191.865 114.295  1.00  0.00           C
ATOM   4278  NE  ARG A 551     134.148 192.194 115.449  1.00  0.00           N
ATOM   4279  CZ  ARG A 551     135.471 192.080 115.502  1.00  0.00           C
ATOM   4280  NH1 ARG A 551     136.168 191.629 114.468  1.00  0.00           N
ATOM   4281  NH2 ARG A 551     136.104 192.415 116.613  1.00  0.00           N
ATOM   4282  C   ARG A 551     129.464 189.593 114.504  1.00  0.00           C
ATOM   4283  O   ARG A 551     128.850 190.649 114.322  1.00  0.00           O
ATOM   4284  N   ASP A 552     129.204 188.492 113.805  1.00  0.00           N
ATOM   4285  CA  ASP A 552     128.291 188.485 112.664  1.00  0.00           C
ATOM   4286  CB  ASP A 552     128.910 187.727 111.499  1.00  0.00           C
ATOM   4287  CG  ASP A 552     129.184 186.275 111.824  1.00  0.00           C
ATOM   4288  OD1 ASP A 552     129.049 185.888 113.003  1.00  0.00           O
ATOM   4289  OD2 ASP A 552     129.529 185.517 110.896  1.00  0.00           O
ATOM   4290  C   ASP A 552     126.933 187.898 113.014  1.00  0.00           C
ATOM   4291  O   ASP A 552     126.288 187.271 112.172  1.00  0.00           O
ATOM   4292  N   VAL A 553     126.469 188.093 114.241  1.00  0.00           N
ATOM   4293  CA  VAL A 553     125.142 187.665 114.657  1.00  0.00           C
ATOM   4294  CB  VAL A 553     125.150 187.044 116.059  1.00  0.00           C
ATOM   4295  CG1 VAL A 553     123.732 186.678 116.484  1.00  0.00           C
ATOM   4296  CG2 VAL A 553     126.041 185.836 116.101  1.00  0.00           C
ATOM   4297  C   VAL A 553     124.253 188.893 114.607  1.00  0.00           C
ATOM   4298  O   VAL A 553     124.427 189.825 115.395  1.00  0.00           O
ATOM   4299  N   PHE A 554     123.305 188.897 113.676  1.00  0.00           N
ATOM   4300  CA  PHE A 554     122.393 190.012 113.481  1.00  0.00           C
ATOM   4301  CB  PHE A 554     122.602 190.667 112.117  1.00  0.00           C
ATOM   4302  CG  PHE A 554     123.996 191.143 111.899  1.00  0.00           C
ATOM   4303  CD1 PHE A 554     124.415 192.347 112.421  1.00  0.00           C
ATOM   4304  CE1 PHE A 554     125.697 192.780 112.233  1.00  0.00           C
ATOM   4305  CZ  PHE A 554     126.577 192.023 111.511  1.00  0.00           C
ATOM   4306  CE2 PHE A 554     126.178 190.825 110.983  1.00  0.00           C
ATOM   4307  CD2 PHE A 554     124.895 190.386 111.177  1.00  0.00           C
ATOM   4308  C   PHE A 554     120.971 189.508 113.619  1.00  0.00           C
ATOM   4309  O   PHE A 554     120.572 188.560 112.935  1.00  0.00           O
ATOM   4310  N   LEU A 555     120.212 190.148 114.496  1.00  0.00           N
ATOM   4311  CA  LEU A 555     118.860 189.738 114.819  1.00  0.00           C
ATOM   4312  CB  LEU A 555     118.658 189.685 116.332  1.00  0.00           C
ATOM   4313  CG  LEU A 555     119.710 188.900 117.115  1.00  0.00           C
ATOM   4314  CD1 LEU A 555     119.575 189.175 118.589  1.00  0.00           C
ATOM   4315  CD2 LEU A 555     119.592 187.420 116.834  1.00  0.00           C
ATOM   4316  C   LEU A 555     117.887 190.720 114.191  1.00  0.00           C
ATOM   4317  O   LEU A 555     118.150 191.925 114.148  1.00  0.00           O
ATOM   4318  N   GLU A 556     116.773 190.202 113.695  1.00  0.00           N
ATOM   4319  CA  GLU A 556     115.740 191.033 113.110  1.00  0.00           C
ATOM   4320  CB  GLU A 556     115.007 190.271 112.010  1.00  0.00           C
ATOM   4321  CG  GLU A 556     115.950 189.685 110.966  1.00  0.00           C
ATOM   4322  CD  GLU A 556     115.411 189.748 109.548  1.00  0.00           C
ATOM   4323  OE1 GLU A 556     114.680 190.704 109.211  1.00  0.00           O
ATOM   4324  OE2 GLU A 556     115.725 188.832 108.762  1.00  0.00           O
ATOM   4325  C   GLU A 556     114.776 191.494 114.197  1.00  0.00           C
ATOM   4326  O   GLU A 556     114.844 191.059 115.346  1.00  0.00           O
ATOM   4327  N   ARG A 557     113.867 192.390 113.819  1.00  0.00           N
ATOM   4328  CA  ARG A 557     112.995 193.015 114.807  1.00  0.00           C
ATOM   4329  CB  ARG A 557     112.145 194.078 114.116  1.00  0.00           C
ATOM   4330  CG  ARG A 557     111.052 194.662 114.959  1.00  0.00           C
ATOM   4331  CD  ARG A 557     110.561 195.959 114.362  1.00  0.00           C
ATOM   4332  NE  ARG A 557     109.210 196.292 114.804  1.00  0.00           N
ATOM   4333  CZ  ARG A 557     108.091 195.846 114.236  1.00  0.00           C
ATOM   4334  NH1 ARG A 557     108.130 195.029 113.190  1.00  0.00           N
ATOM   4335  NH2 ARG A 557     106.919 196.219 114.726  1.00  0.00           N
ATOM   4336  C   ARG A 557     112.120 191.983 115.510  1.00  0.00           C
ATOM   4337  O   ARG A 557     111.991 192.001 116.741  1.00  0.00           O
ATOM   4338  N   GLY A 558     111.549 191.047 114.752  1.00  0.00           N
ATOM   4339  CA  GLY A 558     110.700 190.038 115.360  1.00  0.00           C
ATOM   4340  C   GLY A 558     111.480 189.071 116.226  1.00  0.00           C
ATOM   4341  O   GLY A 558     111.026 188.683 117.304  1.00  0.00           O
ATOM   4342  N   GLU A 559     112.670 188.676 115.771  1.00  0.00           N
ATOM   4343  CA  GLU A 559     113.527 187.816 116.579  1.00  0.00           C
ATOM   4344  CB  GLU A 559     114.770 187.424 115.780  1.00  0.00           C
ATOM   4345  CG  GLU A 559     114.469 186.680 114.483  1.00  0.00           C
ATOM   4346  CD  GLU A 559     115.696 186.487 113.608  1.00  0.00           C
ATOM   4347  OE1 GLU A 559     116.776 187.003 113.960  1.00  0.00           O
ATOM   4348  OE2 GLU A 559     115.578 185.817 112.561  1.00  0.00           O
ATOM   4349  C   GLU A 559     113.923 188.510 117.873  1.00  0.00           C
ATOM   4350  O   GLU A 559     113.922 187.896 118.946  1.00  0.00           O
ATOM   4351  N   VAL A 560     114.252 189.798 117.793  1.00  0.00           N
ATOM   4352  CA  VAL A 560     114.646 190.545 118.981  1.00  0.00           C
ATOM   4353  CB  VAL A 560     115.150 191.941 118.580  1.00  0.00           C
ATOM   4354  CG1 VAL A 560     115.256 192.857 119.793  1.00  0.00           C
ATOM   4355  CG2 VAL A 560     116.477 191.815 117.916  1.00  0.00           C
ATOM   4356  C   VAL A 560     113.492 190.623 119.964  1.00  0.00           C
ATOM   4357  O   VAL A 560     113.683 190.469 121.172  1.00  0.00           O
ATOM   4358  N   MET A 561     112.282 190.883 119.474  1.00  0.00           N
ATOM   4359  CA  MET A 561     111.139 190.923 120.379  1.00  0.00           C
ATOM   4360  CB  MET A 561     109.911 191.433 119.635  1.00  0.00           C
ATOM   4361  CG  MET A 561     110.028 192.886 119.230  1.00  0.00           C
ATOM   4362  SD  MET A 561     108.696 193.447 118.173  1.00  0.00           S
ATOM   4363  CE  MET A 561     109.142 195.165 117.987  1.00  0.00           C
ATOM   4364  C   MET A 561     110.869 189.554 120.994  1.00  0.00           C
ATOM   4365  O   MET A 561     110.527 189.458 122.180  1.00  0.00           O
ATOM   4366  N   ASN A 562     111.049 188.489 120.211  1.00  0.00           N
ATOM   4367  CA  ASN A 562     110.924 187.140 120.747  1.00  0.00           C
ATOM   4368  CB  ASN A 562     111.167 186.123 119.634  1.00  0.00           C
ATOM   4369  CG  ASN A 562     110.858 184.704 120.054  1.00  0.00           C
ATOM   4370  OD1 ASN A 562     110.482 184.448 121.195  1.00  0.00           O
ATOM   4371  ND2 ASN A 562     111.021 183.768 119.130  1.00  0.00           N
ATOM   4372  C   ASN A 562     111.896 186.915 121.895  1.00  0.00           C
ATOM   4373  O   ASN A 562     111.533 186.337 122.924  1.00  0.00           O
ATOM   4374  N   LEU A 563     113.140 187.363 121.735  1.00  0.00           N
ATOM   4375  CA  LEU A 563     114.126 187.156 122.791  1.00  0.00           C
ATOM   4376  CB  LEU A 563     115.532 187.408 122.256  1.00  0.00           C
ATOM   4377  CG  LEU A 563     115.987 186.534 121.089  1.00  0.00           C
ATOM   4378  CD1 LEU A 563     117.376 186.945 120.654  1.00  0.00           C
ATOM   4379  CD2 LEU A 563     115.943 185.066 121.449  1.00  0.00           C
ATOM   4380  C   LEU A 563     113.845 188.044 123.994  1.00  0.00           C
ATOM   4381  O   LEU A 563     114.034 187.621 125.139  1.00  0.00           O
ATOM   4382  N   LEU A 564     113.406 189.280 123.762  1.00  0.00           N
ATOM   4383  CA  LEU A 564     113.086 190.171 124.869  1.00  0.00           C
ATOM   4384  CB  LEU A 564     112.828 191.585 124.359  1.00  0.00           C
ATOM   4385  CG  LEU A 564     114.018 192.271 123.693  1.00  0.00           C
ATOM   4386  CD1 LEU A 564     113.564 193.473 122.891  1.00  0.00           C
ATOM   4387  CD2 LEU A 564     115.047 192.668 124.717  1.00  0.00           C
ATOM   4388  C   LEU A 564     111.888 189.688 125.666  1.00  0.00           C
ATOM   4389  O   LEU A 564     111.731 190.082 126.825  1.00  0.00           O
ATOM   4390  N   MET A 565     111.030 188.855 125.075  1.00  0.00           N
ATOM   4391  CA  MET A 565     109.963 188.250 125.866  1.00  0.00           C
ATOM   4392  CB  MET A 565     109.049 187.405 124.983  1.00  0.00           C
ATOM   4393  CG  MET A 565     108.103 188.209 124.122  1.00  0.00           C
ATOM   4394  SD  MET A 565     106.908 189.209 125.031  1.00  0.00           S
ATOM   4395  CE  MET A 565     106.172 188.033 126.161  1.00  0.00           C
ATOM   4396  C   MET A 565     110.497 187.381 126.995  1.00  0.00           C
ATOM   4397  O   MET A 565     109.789 187.175 127.985  1.00  0.00           O
ATOM   4398  N   PHE A 566     111.726 186.887 126.883  1.00  0.00           N
ATOM   4399  CA  PHE A 566     112.301 185.963 127.848  1.00  0.00           C
ATOM   4400  CB  PHE A 566     112.963 184.805 127.108  1.00  0.00           C
ATOM   4401  CG  PHE A 566     111.985 183.894 126.442  1.00  0.00           C
ATOM   4402  CD1 PHE A 566     111.360 182.896 127.160  1.00  0.00           C
ATOM   4403  CE1 PHE A 566     110.450 182.064 126.556  1.00  0.00           C
ATOM   4404  CZ  PHE A 566     110.145 182.230 125.229  1.00  0.00           C
ATOM   4405  CE2 PHE A 566     110.749 183.229 124.505  1.00  0.00           C
ATOM   4406  CD2 PHE A 566     111.662 184.056 125.110  1.00  0.00           C
ATOM   4407  C   PHE A 566     113.293 186.628 128.788  1.00  0.00           C
ATOM   4408  O   PHE A 566     113.993 185.929 129.524  1.00  0.00           O
ATOM   4409  N   LEU A 567     113.370 187.955 128.782  1.00  0.00           N
ATOM   4410  CA  LEU A 567     114.115 188.695 129.790  1.00  0.00           C
ATOM   4411  CB  LEU A 567     114.706 189.974 129.211  1.00  0.00           C
ATOM   4412  CG  LEU A 567     116.124 189.990 128.665  1.00  0.00           C
ATOM   4413  CD1 LEU A 567     116.393 191.318 128.002  1.00  0.00           C
ATOM   4414  CD2 LEU A 567     117.096 189.771 129.788  1.00  0.00           C
ATOM   4415  C   LEU A 567     113.183 189.052 130.934  1.00  0.00           C
ATOM   4416  O   LEU A 567     112.223 189.805 130.745  1.00  0.00           O
ATOM   4417  N   SER A 568     113.474 188.534 132.122  1.00  0.00           N
ATOM   4418  CA  SER A 568     112.699 188.930 133.287  1.00  0.00           C
ATOM   4419  CB  SER A 568     112.920 187.931 134.421  1.00  0.00           C
ATOM   4420  OG  SER A 568     114.279 187.898 134.814  1.00  0.00           O
ATOM   4421  C   SER A 568     113.064 190.339 133.732  1.00  0.00           C
ATOM   4422  O   SER A 568     112.193 191.106 134.154  1.00  0.00           O
ATOM   4423  N   THR A 569     114.340 190.692 133.634  1.00  0.00           N
ATOM   4424  CA  THR A 569     114.838 191.996 134.065  1.00  0.00           C
ATOM   4425  CB  THR A 569     116.171 191.834 134.787  1.00  0.00           C
ATOM   4426  CG2 THR A 569     116.039 190.894 135.970  1.00  0.00           C
ATOM   4427  OG1 THR A 569     117.149 191.315 133.878  1.00  0.00           O
ATOM   4428  C   THR A 569     114.973 192.942 132.875  1.00  0.00           C
ATOM   4429  O   THR A 569     116.052 193.453 132.580  1.00  0.00           O
ATOM   4430  N   TRP A 570     113.856 193.177 132.192  1.00  0.00           N
ATOM   4431  CA  TRP A 570     113.813 194.049 131.026  1.00  0.00           C
ATOM   4432  CB  TRP A 570     113.271 193.313 129.801  1.00  0.00           C
ATOM   4433  CG  TRP A 570     113.239 194.128 128.551  1.00  0.00           C
ATOM   4434  CD1 TRP A 570     114.238 194.909 128.056  1.00  0.00           C
ATOM   4435  NE1 TRP A 570     113.844 195.495 126.884  1.00  0.00           N
ATOM   4436  CE2 TRP A 570     112.566 195.093 126.596  1.00  0.00           C
ATOM   4437  CZ2 TRP A 570     111.743 195.418 125.526  1.00  0.00           C
ATOM   4438  CH2 TRP A 570     110.499 194.859 125.500  1.00  0.00           C
ATOM   4439  CZ3 TRP A 570     110.064 193.996 126.507  1.00  0.00           C
ATOM   4440  CE3 TRP A 570     110.876 193.674 127.568  1.00  0.00           C
ATOM   4441  CD2 TRP A 570     112.156 194.229 127.624  1.00  0.00           C
ATOM   4442  C   TRP A 570     112.945 195.251 131.350  1.00  0.00           C
ATOM   4443  O   TRP A 570     111.828 195.099 131.851  1.00  0.00           O
ATOM   4444  N   ASP A 571     113.465 196.441 131.067  1.00  0.00           N
ATOM   4445  CA  ASP A 571     112.752 197.679 131.345  1.00  0.00           C
ATOM   4446  CB  ASP A 571     113.741 198.842 131.443  1.00  0.00           C
ATOM   4447  CG  ASP A 571     114.544 199.034 130.175  1.00  0.00           C
ATOM   4448  OD1 ASP A 571     114.761 198.038 129.459  1.00  0.00           O
ATOM   4449  OD2 ASP A 571     114.961 200.176 129.898  1.00  0.00           O
ATOM   4450  C   ASP A 571     111.690 198.004 130.304  1.00  0.00           C
ATOM   4451  O   ASP A 571     111.063 199.063 130.398  1.00  0.00           O
ATOM   4452  N   GLY A 572     111.475 197.136 129.319  1.00  0.00           N
ATOM   4453  CA  GLY A 572     110.457 197.352 128.320  1.00  0.00           C
ATOM   4454  C   GLY A 572     110.849 198.284 127.197  1.00  0.00           C
ATOM   4455  O   GLY A 572     110.023 198.540 126.314  1.00  0.00           O
ATOM   4456  N   LYS A 573     112.079 198.785 127.190  1.00  0.00           N
ATOM   4457  CA  LYS A 573     112.557 199.687 126.154  1.00  0.00           C
ATOM   4458  CB  LYS A 573     113.425 200.792 126.753  1.00  0.00           C
ATOM   4459  CG  LYS A 573     112.696 201.714 127.704  1.00  0.00           C
ATOM   4460  CD  LYS A 573     113.608 202.827 128.183  1.00  0.00           C
ATOM   4461  CE  LYS A 573     112.900 203.751 129.157  1.00  0.00           C
ATOM   4462  NZ  LYS A 573     111.811 204.527 128.504  1.00  0.00           N
ATOM   4463  C   LYS A 573     113.358 198.882 125.142  1.00  0.00           C
ATOM   4464  O   LYS A 573     114.371 198.271 125.494  1.00  0.00           O
ATOM   4465  N   VAL A 574     112.909 198.881 123.896  1.00  0.00           N
ATOM   4466  CA  VAL A 574     113.691 198.233 122.842  1.00  0.00           C
ATOM   4467  CB  VAL A 574     112.859 198.094 121.567  1.00  0.00           C
ATOM   4468  CG1 VAL A 574     113.628 197.322 120.503  1.00  0.00           C
ATOM   4469  CG2 VAL A 574     111.542 197.403 121.874  1.00  0.00           C
ATOM   4470  C   VAL A 574     114.946 199.062 122.590  1.00  0.00           C
ATOM   4471  O   VAL A 574     114.838 200.281 122.385  1.00  0.00           O
ATOM   4472  N   PRO A 575     116.141 198.479 122.597  1.00  0.00           N
ATOM   4473  CD  PRO A 575     116.494 197.070 122.844  1.00  0.00           C
ATOM   4474  CG  PRO A 575     117.981 197.031 122.647  1.00  0.00           C
ATOM   4475  CB  PRO A 575     118.483 198.387 122.782  1.00  0.00           C
ATOM   4476  CA  PRO A 575     117.329 199.287 122.331  1.00  0.00           C
ATOM   4477  C   PRO A 575     117.449 199.644 120.862  1.00  0.00           C
ATOM   4478  O   PRO A 575     116.959 198.946 119.974  1.00  0.00           O
ATOM   4479  N   GLN A 576     118.118 200.759 120.625  1.00  0.00           N
ATOM   4480  CA  GLN A 576     118.344 201.237 119.276  1.00  0.00           C
ATOM   4481  CB  GLN A 576     119.087 202.567 119.383  1.00  0.00           C
ATOM   4482  CG  GLN A 576     119.363 203.339 118.126  1.00  0.00           C
ATOM   4483  CD  GLN A 576     118.092 203.775 117.455  1.00  0.00           C
ATOM   4484  OE1 GLN A 576     117.684 203.220 116.454  1.00  0.00           O
ATOM   4485  NE2 GLN A 576     117.450 204.790 118.020  1.00  0.00           N
ATOM   4486  C   GLN A 576     119.193 200.188 118.554  1.00  0.00           C
ATOM   4487  O   GLN A 576     120.256 199.819 119.068  1.00  0.00           O
ATOM   4488  N   PRO A 577     118.780 199.676 117.388  1.00  0.00           N
ATOM   4489  CD  PRO A 577     117.571 199.964 116.601  1.00  0.00           C
ATOM   4490  CG  PRO A 577     117.879 199.395 115.261  1.00  0.00           C
ATOM   4491  CB  PRO A 577     118.773 198.274 115.493  1.00  0.00           C
ATOM   4492  CA  PRO A 577     119.590 198.640 116.735  1.00  0.00           C
ATOM   4493  C   PRO A 577     120.978 199.127 116.358  1.00  0.00           C
ATOM   4494  O   PRO A 577     121.196 200.303 116.067  1.00  0.00           O
ATOM   4495  N   ALA A 578     121.929 198.188 116.371  1.00  0.00           N
ATOM   4496  CA  ALA A 578     123.296 198.515 115.991  1.00  0.00           C
ATOM   4497  CB  ALA A 578     124.222 197.333 116.273  1.00  0.00           C
ATOM   4498  C   ALA A 578     123.389 198.916 114.530  1.00  0.00           C
ATOM   4499  O   ALA A 578     124.260 199.709 114.166  1.00  0.00           O
ATOM   4500  N   ILE A 579     122.516 198.379 113.684  1.00  0.00           N
ATOM   4501  CA  ILE A 579     122.444 198.731 112.272  1.00  0.00           C
ATOM   4502  CB  ILE A 579     122.739 197.528 111.361  1.00  0.00           C
ATOM   4503  CG2 ILE A 579     122.817 197.962 109.893  1.00  0.00           C
ATOM   4504  CG1 ILE A 579     124.046 196.855 111.787  1.00  0.00           C
ATOM   4505  CD1 ILE A 579     124.539 195.780 110.858  1.00  0.00           C
ATOM   4506  C   ILE A 579     121.049 199.277 112.020  1.00  0.00           C
ATOM   4507  O   ILE A 579     120.058 198.583 112.258  1.00  0.00           O
ATOM   4508  N   LEU A 580     120.972 200.526 111.566  1.00  0.00           N
ATOM   4509  CA  LEU A 580     119.706 201.149 111.200  1.00  0.00           C
ATOM   4510  CB  LEU A 580     119.732 202.634 111.551  1.00  0.00           C
ATOM   4511  CG  LEU A 580     119.540 202.947 113.020  1.00  0.00           C
ATOM   4512  CD1 LEU A 580     120.097 204.294 113.367  1.00  0.00           C
ATOM   4513  CD2 LEU A 580     118.041 202.935 113.225  1.00  0.00           C
ATOM   4514  C   LEU A 580     119.354 201.014 109.733  1.00  0.00           C
ATOM   4515  O   LEU A 580     118.168 200.904 109.404  1.00  0.00           O
ATOM   4516  N   LYS A 581     120.340 201.026 108.847  1.00  0.00           N
ATOM   4517  CA  LYS A 581     120.094 200.945 107.421  1.00  0.00           C
ATOM   4518  CB  LYS A 581     120.164 202.328 106.759  1.00  0.00           C
ATOM   4519  CG  LYS A 581     119.015 203.236 107.131  1.00  0.00           C
ATOM   4520  CD  LYS A 581     119.094 204.573 106.419  1.00  0.00           C
ATOM   4521  CE  LYS A 581     118.710 204.464 104.953  1.00  0.00           C
ATOM   4522  NZ  LYS A 581     118.530 205.804 104.332  1.00  0.00           N
ATOM   4523  C   LYS A 581     121.132 200.021 106.809  1.00  0.00           C
ATOM   4524  O   LYS A 581     122.240 199.899 107.342  1.00  0.00           O
ATOM   4525  N   PRO A 582     120.808 199.355 105.692  1.00  0.00           N
ATOM   4526  CD  PRO A 582     121.843 198.543 105.036  1.00  0.00           C
ATOM   4527  CG  PRO A 582     121.087 197.788 104.007  1.00  0.00           C
ATOM   4528  CB  PRO A 582     119.936 198.623 103.640  1.00  0.00           C
ATOM   4529  CA  PRO A 582     119.560 199.371 104.919  1.00  0.00           C
ATOM   4530  C   PRO A 582     118.381 198.683 105.599  1.00  0.00           C
ATOM   4531  O   PRO A 582     117.267 198.765 105.090  1.00  0.00           O
ATOM   4532  N   ARG A 583     118.620 198.022 106.733  1.00  0.00           N
ATOM   4533  CA  ARG A 583     117.589 197.249 107.393  1.00  0.00           C
ATOM   4534  CB  ARG A 583     117.538 195.853 106.770  1.00  0.00           C
ATOM   4535  CG  ARG A 583     116.376 194.970 107.201  1.00  0.00           C
ATOM   4536  CD  ARG A 583     116.797 193.908 108.197  1.00  0.00           C
ATOM   4537  NE  ARG A 583     117.817 193.020 107.643  1.00  0.00           N
ATOM   4538  CZ  ARG A 583     117.575 191.993 106.830  1.00  0.00           C
ATOM   4539  NH1 ARG A 583     116.338 191.698 106.451  1.00  0.00           N
ATOM   4540  NH2 ARG A 583     118.585 191.256 106.389  1.00  0.00           N
ATOM   4541  C   ARG A 583     117.889 197.168 108.887  1.00  0.00           C
ATOM   4542  O   ARG A 583     119.037 196.865 109.248  1.00  0.00           O
ATOM   4543  N   PRO A 584     116.925 197.437 109.773  1.00  0.00           N
ATOM   4544  CD  PRO A 584     115.524 197.830 109.541  1.00  0.00           C
ATOM   4545  CG  PRO A 584     114.888 197.640 110.872  1.00  0.00           C
ATOM   4546  CB  PRO A 584     115.932 197.885 111.867  1.00  0.00           C
ATOM   4547  CA  PRO A 584     117.240 197.427 111.212  1.00  0.00           C
ATOM   4548  C   PRO A 584     117.662 196.049 111.696  1.00  0.00           C
ATOM   4549  O   PRO A 584     116.938 195.065 111.534  1.00  0.00           O
ATOM   4550  N   LEU A 585     118.851 195.984 112.296  1.00  0.00           N
ATOM   4551  CA  LEU A 585     119.403 194.742 112.816  1.00  0.00           C
ATOM   4552  CB  LEU A 585     120.440 194.141 111.865  1.00  0.00           C
ATOM   4553  CG  LEU A 585     119.948 193.638 110.513  1.00  0.00           C
ATOM   4554  CD1 LEU A 585     121.129 193.318 109.631  1.00  0.00           C
ATOM   4555  CD2 LEU A 585     119.060 192.423 110.685  1.00  0.00           C
ATOM   4556  C   LEU A 585     120.050 194.991 114.167  1.00  0.00           C
ATOM   4557  O   LEU A 585     120.874 195.898 114.305  1.00  0.00           O
ATOM   4558  N   TRP A 586     119.670 194.189 115.152  1.00  0.00           N
ATOM   4559  CA  TRP A 586     120.328 194.152 116.445  1.00  0.00           C
ATOM   4560  CB  TRP A 586     119.330 193.850 117.559  1.00  0.00           C
ATOM   4561  CG  TRP A 586     118.339 194.939 117.841  1.00  0.00           C
ATOM   4562  CD1 TRP A 586     118.308 195.746 118.932  1.00  0.00           C
ATOM   4563  NE1 TRP A 586     117.251 196.611 118.853  1.00  0.00           N
ATOM   4564  CE2 TRP A 586     116.570 196.373 117.691  1.00  0.00           C
ATOM   4565  CZ2 TRP A 586     115.440 196.991 117.171  1.00  0.00           C
ATOM   4566  CH2 TRP A 586     114.973 196.538 115.971  1.00  0.00           C
ATOM   4567  CZ3 TRP A 586     115.602 195.497 115.290  1.00  0.00           C
ATOM   4568  CE3 TRP A 586     116.717 194.883 115.803  1.00  0.00           C
ATOM   4569  CD2 TRP A 586     117.222 195.322 117.030  1.00  0.00           C
ATOM   4570  C   TRP A 586     121.394 193.068 116.416  1.00  0.00           C
ATOM   4571  O   TRP A 586     121.317 192.122 115.635  1.00  0.00           O
ATOM   4572  N   THR A 587     122.388 193.205 117.282  1.00  0.00           N
ATOM   4573  CA  THR A 587     123.435 192.204 117.406  1.00  0.00           C
ATOM   4574  CB  THR A 587     124.822 192.845 117.406  1.00  0.00           C
ATOM   4575  CG2 THR A 587     125.134 193.438 116.048  1.00  0.00           C
ATOM   4576  OG1 THR A 587     124.870 193.872 118.393  1.00  0.00           O
ATOM   4577  C   THR A 587     123.242 191.398 118.680  1.00  0.00           C
ATOM   4578  O   THR A 587     122.562 191.821 119.615  1.00  0.00           O
ATOM   4579  N   GLY A 588     123.849 190.213 118.693  1.00  0.00           N
ATOM   4580  CA  GLY A 588     123.773 189.369 119.870  1.00  0.00           C
ATOM   4581  C   GLY A 588     124.406 190.007 121.088  1.00  0.00           C
ATOM   4582  O   GLY A 588     123.912 189.851 122.207  1.00  0.00           O
ATOM   4583  N   LYS A 589     125.514 190.723 120.894  1.00  0.00           N
ATOM   4584  CA  LYS A 589     126.097 191.474 121.997  1.00  0.00           C
ATOM   4585  CB  LYS A 589     127.419 192.113 121.575  1.00  0.00           C
ATOM   4586  CG  LYS A 589     128.414 191.162 120.951  1.00  0.00           C
ATOM   4587  CD  LYS A 589     129.773 191.818 120.802  1.00  0.00           C
ATOM   4588  CE  LYS A 589     130.551 191.223 119.650  1.00  0.00           C
ATOM   4589  NZ  LYS A 589     131.056 189.883 120.001  1.00  0.00           N
ATOM   4590  C   LYS A 589     125.145 192.547 122.494  1.00  0.00           C
ATOM   4591  O   LYS A 589     125.104 192.836 123.690  1.00  0.00           O
ATOM   4592  N   GLN A 590     124.352 193.125 121.596  1.00  0.00           N
ATOM   4593  CA  GLN A 590     123.435 194.183 121.988  1.00  0.00           C
ATOM   4594  CB  GLN A 590     122.879 194.848 120.737  1.00  0.00           C
ATOM   4595  CG  GLN A 590     122.301 196.212 120.955  1.00  0.00           C
ATOM   4596  CD  GLN A 590     122.062 196.931 119.655  1.00  0.00           C
ATOM   4597  OE1 GLN A 590     122.310 196.391 118.581  1.00  0.00           O
ATOM   4598  NE2 GLN A 590     121.578 198.158 119.743  1.00  0.00           N
ATOM   4599  C   GLN A 590     122.309 193.659 122.868  1.00  0.00           C
ATOM   4600  O   GLN A 590     121.767 194.409 123.685  1.00  0.00           O
ATOM   4601  N   ILE A 591     121.948 192.388 122.724  1.00  0.00           N
ATOM   4602  CA  ILE A 591     120.914 191.780 123.556  1.00  0.00           C
ATOM   4603  CB  ILE A 591     120.164 190.700 122.746  1.00  0.00           C
ATOM   4604  CG2 ILE A 591     119.063 190.065 123.583  1.00  0.00           C
ATOM   4605  CG1 ILE A 591     119.583 191.283 121.449  1.00  0.00           C
ATOM   4606  CD1 ILE A 591     118.624 192.452 121.633  1.00  0.00           C
ATOM   4607  C   ILE A 591     121.510 191.204 124.833  1.00  0.00           C
ATOM   4608  O   ILE A 591     120.901 191.278 125.905  1.00  0.00           O
ATOM   4609  N   PHE A 592     122.708 190.628 124.749  1.00  0.00           N
ATOM   4610  CA  PHE A 592     123.369 190.191 125.969  1.00  0.00           C
ATOM   4611  CB  PHE A 592     124.638 189.412 125.645  1.00  0.00           C
ATOM   4612  CG  PHE A 592     124.973 188.387 126.677  1.00  0.00           C
ATOM   4613  CD1 PHE A 592     125.711 188.725 127.791  1.00  0.00           C
ATOM   4614  CE1 PHE A 592     126.001 187.789 128.749  1.00  0.00           C
ATOM   4615  CZ  PHE A 592     125.556 186.505 128.605  1.00  0.00           C
ATOM   4616  CE2 PHE A 592     124.810 186.155 127.510  1.00  0.00           C
ATOM   4617  CD2 PHE A 592     124.519 187.091 126.553  1.00  0.00           C
ATOM   4618  C   PHE A 592     123.682 191.373 126.874  1.00  0.00           C
ATOM   4619  O   PHE A 592     123.711 191.224 128.098  1.00  0.00           O
ATOM   4620  N   SER A 593     123.915 192.552 126.294  1.00  0.00           N
ATOM   4621  CA  SER A 593     124.070 193.756 127.096  1.00  0.00           C
ATOM   4622  CB  SER A 593     124.363 194.946 126.189  1.00  0.00           C
ATOM   4623  OG  SER A 593     125.621 194.803 125.561  1.00  0.00           O
ATOM   4624  C   SER A 593     122.827 194.025 127.923  1.00  0.00           C
ATOM   4625  O   SER A 593     122.925 194.507 129.056  1.00  0.00           O
ATOM   4626  N   LEU A 594     121.651 193.726 127.373  1.00  0.00           N
ATOM   4627  CA  LEU A 594     120.424 193.820 128.150  1.00  0.00           C
ATOM   4628  CB  LEU A 594     119.213 193.741 127.226  1.00  0.00           C
ATOM   4629  CG  LEU A 594     118.673 195.057 126.673  1.00  0.00           C
ATOM   4630  CD1 LEU A 594     119.756 195.854 125.989  1.00  0.00           C
ATOM   4631  CD2 LEU A 594     117.557 194.759 125.708  1.00  0.00           C
ATOM   4632  C   LEU A 594     120.356 192.723 129.198  1.00  0.00           C
ATOM   4633  O   LEU A 594     119.823 192.943 130.289  1.00  0.00           O
ATOM   4634  N   ILE A 595     120.886 191.541 128.889  1.00  0.00           N
ATOM   4635  CA  ILE A 595     120.909 190.475 129.888  1.00  0.00           C
ATOM   4636  CB  ILE A 595     121.274 189.122 129.247  1.00  0.00           C
ATOM   4637  CG2 ILE A 595     121.326 188.041 130.313  1.00  0.00           C
ATOM   4638  CG1 ILE A 595     120.263 188.728 128.165  1.00  0.00           C
ATOM   4639  CD1 ILE A 595     120.733 187.606 127.268  1.00  0.00           C
ATOM   4640  C   ILE A 595     121.860 190.828 131.025  1.00  0.00           C
ATOM   4641  O   ILE A 595     121.578 190.537 132.193  1.00  0.00           O
ATOM   4642  N   ILE A 596     123.000 191.437 130.710  1.00  0.00           N
ATOM   4643  CA  ILE A 596     124.014 191.704 131.737  1.00  0.00           C
ATOM   4644  CB  ILE A 596     125.288 192.286 131.097  1.00  0.00           C
ATOM   4645  CG2 ILE A 596     126.208 192.881 132.152  1.00  0.00           C
ATOM   4646  CG1 ILE A 596     126.044 191.195 130.340  1.00  0.00           C
ATOM   4647  CD1 ILE A 596     127.023 191.712 129.305  1.00  0.00           C
ATOM   4648  C   ILE A 596     123.433 192.662 132.774  1.00  0.00           C
ATOM   4649  O   ILE A 596     122.852 193.697 132.395  1.00  0.00           O
ATOM   4650  N   PRO A 597     123.558 192.399 134.076  1.00  0.00           N
ATOM   4651  CD  PRO A 597     124.308 191.319 134.744  1.00  0.00           C
ATOM   4652  CG  PRO A 597     123.845 191.383 136.174  1.00  0.00           C
ATOM   4653  CB  PRO A 597     122.689 192.286 136.240  1.00  0.00           C
ATOM   4654  CA  PRO A 597     122.892 193.244 135.065  1.00  0.00           C
ATOM   4655  C   PRO A 597     123.729 194.436 135.501  1.00  0.00           C
ATOM   4656  O   PRO A 597     124.946 194.484 135.319  1.00  0.00           O
ATOM   4657  N   GLY A 598     123.038 195.398 136.106  1.00  0.00           N
ATOM   4658  CA  GLY A 598     123.707 196.520 136.740  1.00  0.00           C
ATOM   4659  C   GLY A 598     124.588 197.280 135.776  1.00  0.00           C
ATOM   4660  O   GLY A 598     124.264 197.453 134.597  1.00  0.00           O
ATOM   4661  N   HIS A 599     125.725 197.738 136.288  1.00  0.00           N
ATOM   4662  CA  HIS A 599     126.731 198.456 135.522  1.00  0.00           C
ATOM   4663  CB  HIS A 599     126.751 199.933 135.895  1.00  0.00           C
ATOM   4664  CG  HIS A 599     125.450 200.632 135.658  1.00  0.00           C
ATOM   4665  ND1 HIS A 599     125.006 200.964 134.397  1.00  0.00           N
ATOM   4666  CE1 HIS A 599     123.836 201.569 134.491  1.00  0.00           C
ATOM   4667  NE2 HIS A 599     123.506 201.642 135.767  1.00  0.00           N
ATOM   4668  CD2 HIS A 599     124.500 201.064 136.519  1.00  0.00           C
ATOM   4669  C   HIS A 599     128.096 197.833 135.742  1.00  0.00           C
ATOM   4670  O   HIS A 599     129.102 198.529 135.892  1.00  0.00           O
ATOM   4671  N   ILE A 600     128.150 196.502 135.755  1.00  0.00           N
ATOM   4672  CA  ILE A 600     129.404 195.820 136.018  1.00  0.00           C
ATOM   4673  CB  ILE A 600     129.168 194.317 136.247  1.00  0.00           C
ATOM   4674  CG2 ILE A 600     128.191 194.111 137.389  1.00  0.00           C
ATOM   4675  CG1 ILE A 600     128.659 193.629 134.975  1.00  0.00           C
ATOM   4676  CD1 ILE A 600     128.309 192.169 135.160  1.00  0.00           C
ATOM   4677  C   ILE A 600     130.386 196.061 134.876  1.00  0.00           C
ATOM   4678  O   ILE A 600     130.009 196.348 133.735  1.00  0.00           O
ATOM   4679  N   ASN A 601     131.670 195.942 135.202  1.00  0.00           N
ATOM   4680  CA  ASN A 601     132.763 196.123 134.257  1.00  0.00           C
ATOM   4681  CB  ASN A 601     133.590 197.370 134.576  1.00  0.00           C
ATOM   4682  CG  ASN A 601     132.744 198.613 134.721  1.00  0.00           C
ATOM   4683  OD1 ASN A 601     132.394 199.256 133.738  1.00  0.00           O
ATOM   4684  ND2 ASN A 601     132.444 198.979 135.954  1.00  0.00           N
ATOM   4685  C   ASN A 601     133.641 194.885 134.321  1.00  0.00           C
ATOM   4686  O   ASN A 601     133.976 194.422 135.414  1.00  0.00           O
ATOM   4687  N   CYS A 602     134.009 194.349 133.162  1.00  0.00           N
ATOM   4688  CA  CYS A 602     134.730 193.087 133.122  1.00  0.00           C
ATOM   4689  CB  CYS A 602     133.749 191.912 133.186  1.00  0.00           C
ATOM   4690  SG  CYS A 602     134.508 190.282 133.244  1.00  0.00           S
ATOM   4691  C   CYS A 602     135.571 193.005 131.858  1.00  0.00           C
ATOM   4692  O   CYS A 602     135.119 193.391 130.779  1.00  0.00           O
ATOM   4693  N   ILE A 603     136.791 192.494 132.004  1.00  0.00           N
ATOM   4694  CA  ILE A 603     137.681 192.201 130.887  1.00  0.00           C
ATOM   4695  CB  ILE A 603     138.975 193.039 130.925  1.00  0.00           C
ATOM   4696  CG2 ILE A 603     139.852 192.709 129.723  1.00  0.00           C
ATOM   4697  CG1 ILE A 603     138.682 194.541 131.015  1.00  0.00           C
ATOM   4698  CD1 ILE A 603     138.231 195.199 129.726  1.00  0.00           C
ATOM   4699  C   ILE A 603     138.020 190.722 130.951  1.00  0.00           C
ATOM   4700  O   ILE A 603     138.483 190.233 131.987  1.00  0.00           O
ATOM   4701  N   ARG A 604     137.787 190.012 129.853  1.00  0.00           N
ATOM   4702  CA  ARG A 604     138.195 188.622 129.729  1.00  0.00           C
ATOM   4703  CB  ARG A 604     137.029 187.661 130.001  1.00  0.00           C
ATOM   4704  CG  ARG A 604     136.312 187.883 131.317  1.00  0.00           C
ATOM   4705  CD  ARG A 604     137.153 187.460 132.506  1.00  0.00           C
ATOM   4706  NE  ARG A 604     137.111 186.019 132.723  1.00  0.00           N
ATOM   4707  CZ  ARG A 604     137.842 185.370 133.624  1.00  0.00           C
ATOM   4708  NH1 ARG A 604     138.694 186.020 134.404  1.00  0.00           N
ATOM   4709  NH2 ARG A 604     137.724 184.058 133.742  1.00  0.00           N
ATOM   4710  C   ARG A 604     138.767 188.439 128.334  1.00  0.00           C
ATOM   4711  O   ARG A 604     138.922 189.399 127.576  1.00  0.00           O
ATOM   4712  N   THR A 605     139.087 187.197 127.993  1.00  0.00           N
ATOM   4713  CA  THR A 605     139.601 186.866 126.674  1.00  0.00           C
ATOM   4714  CB  THR A 605     141.131 186.776 126.669  1.00  0.00           C
ATOM   4715  CG2 THR A 605     141.748 188.153 126.807  1.00  0.00           C
ATOM   4716  OG1 THR A 605     141.571 185.948 127.752  1.00  0.00           O
ATOM   4717  C   THR A 605     138.997 185.544 126.241  1.00  0.00           C
ATOM   4718  O   THR A 605     139.005 184.574 127.002  1.00  0.00           O
ATOM   4719  N   HIS A 606     138.478 185.513 125.020  1.00  0.00           N
ATOM   4720  CA  HIS A 606     137.939 184.282 124.472  1.00  0.00           C
ATOM   4721  CB  HIS A 606     137.299 184.563 123.115  1.00  0.00           C
ATOM   4722  CG  HIS A 606     136.590 183.391 122.520  1.00  0.00           C
ATOM   4723  ND1 HIS A 606     135.805 182.541 123.264  1.00  0.00           N
ATOM   4724  CE1 HIS A 606     135.306 181.606 122.477  1.00  0.00           C
ATOM   4725  NE2 HIS A 606     135.738 181.823 121.249  1.00  0.00           N
ATOM   4726  CD2 HIS A 606     136.540 182.935 121.248  1.00  0.00           C
ATOM   4727  C   HIS A 606     139.048 183.245 124.351  1.00  0.00           C
ATOM   4728  O   HIS A 606     140.224 183.579 124.205  1.00  0.00           O
ATOM   4729  N   SER A 607     138.661 181.971 124.429  1.00  0.00           N
ATOM   4730  CA  SER A 607     139.651 180.901 124.477  1.00  0.00           C
ATOM   4731  CB  SER A 607     138.951 179.556 124.641  1.00  0.00           C
ATOM   4732  OG  SER A 607     138.100 179.294 123.543  1.00  0.00           O
ATOM   4733  C   SER A 607     140.536 180.886 123.239  1.00  0.00           C
ATOM   4734  O   SER A 607     141.690 180.451 123.311  1.00  0.00           O
ATOM   4735  N   THR A 608     140.026 181.354 122.105  1.00  0.00           N
ATOM   4736  CA  THR A 608     140.791 181.411 120.870  1.00  0.00           C
ATOM   4737  CB  THR A 608     139.867 181.223 119.664  1.00  0.00           C
ATOM   4738  CG2 THR A 608     139.101 179.916 119.767  1.00  0.00           C
ATOM   4739  OG1 THR A 608     138.940 182.310 119.594  1.00  0.00           O
ATOM   4740  C   THR A 608     141.567 182.712 120.717  1.00  0.00           C
ATOM   4741  O   THR A 608     142.045 183.006 119.619  1.00  0.00           O
ATOM   4742  N   HIS A 609     141.703 183.492 121.783  1.00  0.00           N
ATOM   4743  CA  HIS A 609     142.433 184.747 121.713  1.00  0.00           C
ATOM   4744  CB  HIS A 609     142.307 185.503 123.031  1.00  0.00           C
ATOM   4745  CG  HIS A 609     142.916 186.870 123.006  1.00  0.00           C
ATOM   4746  ND1 HIS A 609     142.384 187.909 122.274  1.00  0.00           N
ATOM   4747  CE1 HIS A 609     143.123 188.989 122.442  1.00  0.00           C
ATOM   4748  NE2 HIS A 609     144.118 188.689 123.256  1.00  0.00           N
ATOM   4749  CD2 HIS A 609     144.012 187.371 123.622  1.00  0.00           C
ATOM   4750  C   HIS A 609     143.902 184.468 121.412  1.00  0.00           C
ATOM   4751  O   HIS A 609     144.563 183.785 122.208  1.00  0.00           O
ATOM   4752  N   PRO A 610     144.458 184.960 120.301  1.00  0.00           N
ATOM   4753  CD  PRO A 610     143.831 185.681 119.179  1.00  0.00           C
ATOM   4754  CG  PRO A 610     144.989 186.213 118.419  1.00  0.00           C
ATOM   4755  CB  PRO A 610     146.106 185.291 118.650  1.00  0.00           C
ATOM   4756  CA  PRO A 610     145.890 184.750 120.066  1.00  0.00           C
ATOM   4757  C   PRO A 610     146.726 185.498 121.089  1.00  0.00           C
ATOM   4758  O   PRO A 610     146.390 186.610 121.502  1.00  0.00           O
ATOM   4759  N   ASP A 611     147.833 184.876 121.490  1.00  0.00           N
ATOM   4760  CA  ASP A 611     148.664 185.438 122.547  1.00  0.00           C
ATOM   4761  CB  ASP A 611     149.587 184.362 123.134  1.00  0.00           C
ATOM   4762  CG  ASP A 611     150.383 183.618 122.075  1.00  0.00           C
ATOM   4763  OD1 ASP A 611     150.563 184.156 120.962  1.00  0.00           O
ATOM   4764  OD2 ASP A 611     150.830 182.487 122.357  1.00  0.00           O
ATOM   4765  C   ASP A 611     149.500 186.622 122.080  1.00  0.00           C
ATOM   4766  O   ASP A 611     149.954 187.407 122.918  1.00  0.00           O
ATOM   4767  N   ASP A 612     149.712 186.770 120.772  1.00  0.00           N
ATOM   4768  CA  ASP A 612     150.516 187.854 120.222  1.00  0.00           C
ATOM   4769  CB  ASP A 612     151.417 187.326 119.105  1.00  0.00           C
ATOM   4770  CG  ASP A 612     150.635 186.707 117.964  1.00  0.00           C
ATOM   4771  OD1 ASP A 612     149.401 186.562 118.093  1.00  0.00           O
ATOM   4772  OD2 ASP A 612     151.256 186.366 116.935  1.00  0.00           O
ATOM   4773  C   ASP A 612     149.666 189.011 119.705  1.00  0.00           C
ATOM   4774  O   ASP A 612     150.159 189.829 118.922  1.00  0.00           O
ATOM   4775  N   GLU A 613     148.406 189.099 120.130  1.00  0.00           N
ATOM   4776  CA  GLU A 613     147.529 190.183 119.704  1.00  0.00           C
ATOM   4777  CB  GLU A 613     146.096 189.672 119.544  1.00  0.00           C
ATOM   4778  CG  GLU A 613     145.044 190.775 119.469  1.00  0.00           C
ATOM   4779  CD  GLU A 613     143.760 190.337 118.793  1.00  0.00           C
ATOM   4780  OE1 GLU A 613     143.814 189.480 117.885  1.00  0.00           O
ATOM   4781  OE2 GLU A 613     142.688 190.852 119.171  1.00  0.00           O
ATOM   4782  C   GLU A 613     147.555 191.351 120.676  1.00  0.00           C
ATOM   4783  O   GLU A 613     147.425 192.506 120.258  1.00  0.00           O
ATOM   4784  N   ASP A 614     147.720 191.077 121.969  1.00  0.00           N
ATOM   4785  CA  ASP A 614     147.779 192.146 122.955  1.00  0.00           C
ATOM   4786  CB  ASP A 614     147.654 191.565 124.363  1.00  0.00           C
ATOM   4787  CG  ASP A 614     146.253 191.074 124.669  1.00  0.00           C
ATOM   4788  OD1 ASP A 614     145.282 191.694 124.188  1.00  0.00           O
ATOM   4789  OD2 ASP A 614     146.122 190.069 125.397  1.00  0.00           O
ATOM   4790  C   ASP A 614     149.056 192.969 122.855  1.00  0.00           C
ATOM   4791  O   ASP A 614     149.144 194.018 123.501  1.00  0.00           O
ATOM   4792  N   SER A 615     150.037 192.528 122.069  1.00  0.00           N
ATOM   4793  CA  SER A 615     151.279 193.267 121.887  1.00  0.00           C
ATOM   4794  CB  SER A 615     152.447 192.288 121.745  1.00  0.00           C
ATOM   4795  OG  SER A 615     152.421 191.652 120.479  1.00  0.00           O
ATOM   4796  C   SER A 615     151.216 194.185 120.671  1.00  0.00           C
ATOM   4797  O   SER A 615     151.511 195.378 120.774  1.00  0.00           O
ATOM   4798  N   GLY A 616     150.832 193.642 119.520  1.00  0.00           N
ATOM   4799  CA  GLY A 616     150.806 194.396 118.291  1.00  0.00           C
ATOM   4800  C   GLY A 616     149.677 195.405 118.274  1.00  0.00           C
ATOM   4801  O   GLY A 616     149.069 195.700 119.307  1.00  0.00           O
ATOM   4802  N   PRO A 617     149.367 195.957 117.098  1.00  0.00           N
ATOM   4803  CD  PRO A 617     149.918 195.661 115.764  1.00  0.00           C
ATOM   4804  CG  PRO A 617     148.991 196.395 114.824  1.00  0.00           C
ATOM   4805  CB  PRO A 617     148.364 197.475 115.615  1.00  0.00           C
ATOM   4806  CA  PRO A 617     148.224 196.871 117.013  1.00  0.00           C
ATOM   4807  C   PRO A 617     146.925 196.106 117.180  1.00  0.00           C
ATOM   4808  O   PRO A 617     146.948 194.896 117.421  1.00  0.00           O
ATOM   4809  N   TYR A 618     145.790 196.785 117.062  1.00  0.00           N
ATOM   4810  CA  TYR A 618     144.491 196.132 117.155  1.00  0.00           C
ATOM   4811  CB  TYR A 618     144.328 195.061 116.068  1.00  0.00           C
ATOM   4812  CG  TYR A 618     144.794 195.473 114.690  1.00  0.00           C
ATOM   4813  CD1 TYR A 618     144.599 196.764 114.223  1.00  0.00           C
ATOM   4814  CE1 TYR A 618     145.022 197.137 112.966  1.00  0.00           C
ATOM   4815  CZ  TYR A 618     145.638 196.215 112.155  1.00  0.00           C
ATOM   4816  OH  TYR A 618     146.058 196.585 110.899  1.00  0.00           O
ATOM   4817  CE2 TYR A 618     145.838 194.926 112.592  1.00  0.00           C
ATOM   4818  CD2 TYR A 618     145.416 194.561 113.851  1.00  0.00           C
ATOM   4819  C   TYR A 618     144.260 195.510 118.526  1.00  0.00           C
ATOM   4820  O   TYR A 618     143.474 194.569 118.659  1.00  0.00           O
ATOM   4821  N   LYS A 619     144.948 196.003 119.556  1.00  0.00           N
ATOM   4822  CA  LYS A 619     144.734 195.476 120.898  1.00  0.00           C
ATOM   4823  CB  LYS A 619     145.770 196.056 121.859  1.00  0.00           C
ATOM   4824  CG  LYS A 619     145.951 195.254 123.137  1.00  0.00           C
ATOM   4825  CD  LYS A 619     145.390 195.962 124.356  1.00  0.00           C
ATOM   4826  CE  LYS A 619     145.626 195.137 125.611  1.00  0.00           C
ATOM   4827  NZ  LYS A 619     145.029 195.752 126.828  1.00  0.00           N
ATOM   4828  C   LYS A 619     143.328 195.788 121.387  1.00  0.00           C
ATOM   4829  O   LYS A 619     142.683 194.944 122.020  1.00  0.00           O
ATOM   4830  N   HIS A 620     142.837 196.988 121.094  1.00  0.00           N
ATOM   4831  CA  HIS A 620     141.524 197.434 121.530  1.00  0.00           C
ATOM   4832  CB  HIS A 620     141.629 198.865 122.047  1.00  0.00           C
ATOM   4833  CG  HIS A 620     142.628 199.011 123.148  1.00  0.00           C
ATOM   4834  ND1 HIS A 620     143.877 199.558 122.951  1.00  0.00           N
ATOM   4835  CE1 HIS A 620     144.548 199.534 124.088  1.00  0.00           C
ATOM   4836  NE2 HIS A 620     143.782 198.987 125.012  1.00  0.00           N
ATOM   4837  CD2 HIS A 620     142.579 198.641 124.449  1.00  0.00           C
ATOM   4838  C   HIS A 620     140.480 197.334 120.431  1.00  0.00           C
ATOM   4839  O   HIS A 620     139.325 197.705 120.654  1.00  0.00           O
ATOM   4840  N   ILE A 621     140.863 196.858 119.251  1.00  0.00           N
ATOM   4841  CA  ILE A 621     139.918 196.529 118.196  1.00  0.00           C
ATOM   4842  CB  ILE A 621     139.879 197.633 117.118  1.00  0.00           C
ATOM   4843  CG2 ILE A 621     141.278 197.989 116.583  1.00  0.00           C
ATOM   4844  CG1 ILE A 621     138.948 197.242 115.978  1.00  0.00           C
ATOM   4845  CD1 ILE A 621     138.467 198.415 115.173  1.00  0.00           C
ATOM   4846  C   ILE A 621     140.321 195.165 117.648  1.00  0.00           C
ATOM   4847  O   ILE A 621     141.093 195.065 116.693  1.00  0.00           O
ATOM   4848  N   SER A 622     139.779 194.112 118.234  1.00  0.00           N
ATOM   4849  CA  SER A 622     140.301 192.769 118.004  1.00  0.00           C
ATOM   4850  CB  SER A 622     139.873 191.838 119.132  1.00  0.00           C
ATOM   4851  OG  SER A 622     140.428 190.547 118.967  1.00  0.00           O
ATOM   4852  C   SER A 622     139.802 192.223 116.669  1.00  0.00           C
ATOM   4853  O   SER A 622     138.592 192.205 116.436  1.00  0.00           O
ATOM   4854  N   PRO A 623     140.686 191.771 115.769  1.00  0.00           N
ATOM   4855  CD  PRO A 623     142.151 191.901 115.739  1.00  0.00           C
ATOM   4856  CG  PRO A 623     142.552 190.910 114.721  1.00  0.00           C
ATOM   4857  CB  PRO A 623     141.458 190.849 113.738  1.00  0.00           C
ATOM   4858  CA  PRO A 623     140.177 191.189 114.515  1.00  0.00           C
ATOM   4859  C   PRO A 623     139.306 189.964 114.720  1.00  0.00           C
ATOM   4860  O   PRO A 623     138.318 189.788 113.997  1.00  0.00           O
ATOM   4861  N   GLY A 624     139.635 189.114 115.686  1.00  0.00           N
ATOM   4862  CA  GLY A 624     138.883 187.906 115.945  1.00  0.00           C
ATOM   4863  C   GLY A 624     137.721 188.044 116.895  1.00  0.00           C
ATOM   4864  O   GLY A 624     137.088 187.039 117.224  1.00  0.00           O
ATOM   4865  N   ASP A 625     137.416 189.256 117.356  1.00  0.00           N
ATOM   4866  CA  ASP A 625     136.352 189.483 118.329  1.00  0.00           C
ATOM   4867  CB  ASP A 625     134.979 189.133 117.755  1.00  0.00           C
ATOM   4868  CG  ASP A 625     133.843 189.797 118.503  1.00  0.00           C
ATOM   4869  OD1 ASP A 625     134.083 190.781 119.233  1.00  0.00           O
ATOM   4870  OD2 ASP A 625     132.699 189.326 118.365  1.00  0.00           O
ATOM   4871  C   ASP A 625     136.595 188.706 119.615  1.00  0.00           C
ATOM   4872  O   ASP A 625     135.658 188.247 120.267  1.00  0.00           O
ATOM   4873  N   THR A 626     137.855 188.524 119.962  1.00  0.00           N
ATOM   4874  CA  THR A 626     138.245 188.013 121.262  1.00  0.00           C
ATOM   4875  CB  THR A 626     139.508 187.175 121.109  1.00  0.00           C
ATOM   4876  CG2 THR A 626     139.239 186.008 120.162  1.00  0.00           C
ATOM   4877  OG1 THR A 626     140.549 187.980 120.543  1.00  0.00           O
ATOM   4878  C   THR A 626     138.378 189.224 122.186  1.00  0.00           C
ATOM   4879  O   THR A 626     137.928 190.320 121.847  1.00  0.00           O
ATOM   4880  N   LYS A 627     138.975 189.058 123.366  1.00  0.00           N
ATOM   4881  CA  LYS A 627     139.146 190.173 124.298  1.00  0.00           C
ATOM   4882  CB  LYS A 627     140.061 191.255 123.703  1.00  0.00           C
ATOM   4883  CG  LYS A 627     140.310 192.477 124.597  1.00  0.00           C
ATOM   4884  CD  LYS A 627     140.843 192.140 125.989  1.00  0.00           C
ATOM   4885  CE  LYS A 627     142.246 191.557 125.945  1.00  0.00           C
ATOM   4886  NZ  LYS A 627     143.230 192.538 125.417  1.00  0.00           N
ATOM   4887  C   LYS A 627     137.787 190.757 124.701  1.00  0.00           C
ATOM   4888  O   LYS A 627     137.384 191.839 124.280  1.00  0.00           O
ATOM   4889  N   VAL A 628     137.064 189.967 125.498  1.00  0.00           N
ATOM   4890  CA  VAL A 628     135.783 190.416 126.023  1.00  0.00           C
ATOM   4891  CB  VAL A 628     135.127 189.302 126.853  1.00  0.00           C
ATOM   4892  CG1 VAL A 628     133.821 189.779 127.471  1.00  0.00           C
ATOM   4893  CG2 VAL A 628     134.894 188.081 125.993  1.00  0.00           C
ATOM   4894  C   VAL A 628     135.964 191.680 126.844  1.00  0.00           C
ATOM   4895  O   VAL A 628     136.871 191.786 127.677  1.00  0.00           O
ATOM   4896  N   VAL A 629     135.091 192.652 126.598  1.00  0.00           N
ATOM   4897  CA  VAL A 629     135.058 193.904 127.338  1.00  0.00           C
ATOM   4898  CB  VAL A 629     135.743 195.061 126.597  1.00  0.00           C
ATOM   4899  CG1 VAL A 629     135.629 196.343 127.401  1.00  0.00           C
ATOM   4900  CG2 VAL A 629     137.192 194.727 126.296  1.00  0.00           C
ATOM   4901  C   VAL A 629     133.592 194.223 127.577  1.00  0.00           C
ATOM   4902  O   VAL A 629     132.834 194.433 126.617  1.00  0.00           O
ATOM   4903  N   VAL A 630     133.190 194.206 128.846  1.00  0.00           N
ATOM   4904  CA  VAL A 630     131.885 194.657 129.311  1.00  0.00           C
ATOM   4905  CB  VAL A 630     131.204 193.585 130.183  1.00  0.00           C
ATOM   4906  CG1 VAL A 630     129.912 194.102 130.794  1.00  0.00           C
ATOM   4907  CG2 VAL A 630     130.957 192.324 129.371  1.00  0.00           C
ATOM   4908  C   VAL A 630     132.098 195.951 130.085  1.00  0.00           C
ATOM   4909  O   VAL A 630     132.933 196.002 130.992  1.00  0.00           O
ATOM   4910  N   GLU A 631     131.356 196.996 129.719  1.00  0.00           N
ATOM   4911  CA  GLU A 631     131.467 198.306 130.353  1.00  0.00           C
ATOM   4912  CB  GLU A 631     132.202 199.312 129.462  1.00  0.00           C
ATOM   4913  CG  GLU A 631     133.690 199.111 129.348  1.00  0.00           C
ATOM   4914  CD  GLU A 631     134.367 200.238 128.590  1.00  0.00           C
ATOM   4915  OE1 GLU A 631     133.660 201.171 128.157  1.00  0.00           O
ATOM   4916  OE2 GLU A 631     135.603 200.190 128.419  1.00  0.00           O
ATOM   4917  C   GLU A 631     130.079 198.841 130.644  1.00  0.00           C
ATOM   4918  O   GLU A 631     129.241 198.900 129.742  1.00  0.00           O
ATOM   4919  N   ASN A 632     129.845 199.250 131.890  1.00  0.00           N
ATOM   4920  CA  ASN A 632     128.548 199.771 132.315  1.00  0.00           C
ATOM   4921  CB  ASN A 632     128.250 201.122 131.655  1.00  0.00           C
ATOM   4922  CG  ASN A 632     128.886 202.275 132.388  1.00  0.00           C
ATOM   4923  OD1 ASN A 632     128.680 202.449 133.586  1.00  0.00           O
ATOM   4924  ND2 ASN A 632     129.664 203.075 131.672  1.00  0.00           N
ATOM   4925  C   ASN A 632     127.431 198.772 132.029  1.00  0.00           C
ATOM   4926  O   ASN A 632     126.289 199.148 131.761  1.00  0.00           O
ATOM   4927  N   GLY A 633     127.748 197.486 132.113  1.00  0.00           N
ATOM   4928  CA  GLY A 633     126.761 196.459 131.866  1.00  0.00           C
ATOM   4929  C   GLY A 633     126.369 196.302 130.416  1.00  0.00           C
ATOM   4930  O   GLY A 633     125.282 195.796 130.132  1.00  0.00           O
ATOM   4931  N   GLU A 634     127.226 196.724 129.487  1.00  0.00           N
ATOM   4932  CA  GLU A 634     127.035 196.468 128.066  1.00  0.00           C
ATOM   4933  CB  GLU A 634     126.869 197.745 127.226  1.00  0.00           C
ATOM   4934  CG  GLU A 634     125.594 198.545 127.482  1.00  0.00           C
ATOM   4935  CD  GLU A 634     125.690 199.482 128.666  1.00  0.00           C
ATOM   4936  OE1 GLU A 634     126.775 199.575 129.269  1.00  0.00           O
ATOM   4937  OE2 GLU A 634     124.673 200.125 129.003  1.00  0.00           O
ATOM   4938  C   GLU A 634     128.235 195.694 127.556  1.00  0.00           C
ATOM   4939  O   GLU A 634     129.377 196.070 127.824  1.00  0.00           O
ATOM   4940  N   LEU A 635     127.972 194.625 126.813  1.00  0.00           N
ATOM   4941  CA  LEU A 635     129.031 193.841 126.192  1.00  0.00           C
ATOM   4942  CB  LEU A 635     128.514 192.479 125.754  1.00  0.00           C
ATOM   4943  CG  LEU A 635     129.511 191.556 125.057  1.00  0.00           C
ATOM   4944  CD1 LEU A 635     130.693 191.256 125.956  1.00  0.00           C
ATOM   4945  CD2 LEU A 635     128.828 190.276 124.641  1.00  0.00           C
ATOM   4946  C   LEU A 635     129.557 194.653 125.025  1.00  0.00           C
ATOM   4947  O   LEU A 635     129.067 194.565 123.900  1.00  0.00           O
ATOM   4948  N   ILE A 636     130.567 195.473 125.310  1.00  0.00           N
ATOM   4949  CA  ILE A 636     131.145 196.324 124.278  1.00  0.00           C
ATOM   4950  CB  ILE A 636     132.157 197.304 124.899  1.00  0.00           C
ATOM   4951  CG2 ILE A 636     132.759 198.198 123.834  1.00  0.00           C
ATOM   4952  CG1 ILE A 636     131.503 198.149 125.998  1.00  0.00           C
ATOM   4953  CD1 ILE A 636     130.202 198.811 125.607  1.00  0.00           C
ATOM   4954  C   ILE A 636     131.781 195.471 123.196  1.00  0.00           C
ATOM   4955  O   ILE A 636     131.686 195.785 122.005  1.00  0.00           O
ATOM   4956  N   MET A 637     132.437 194.382 123.580  1.00  0.00           N
ATOM   4957  CA  MET A 637     133.007 193.533 122.541  1.00  0.00           C
ATOM   4958  CB  MET A 637     134.253 194.163 121.908  1.00  0.00           C
ATOM   4959  CG  MET A 637     135.429 194.319 122.848  1.00  0.00           C
ATOM   4960  SD  MET A 637     136.844 195.128 122.097  1.00  0.00           S
ATOM   4961  CE  MET A 637     136.814 196.685 122.963  1.00  0.00           C
ATOM   4962  C   MET A 637     133.349 192.174 123.122  1.00  0.00           C
ATOM   4963  O   MET A 637     133.407 191.997 124.339  1.00  0.00           O
ATOM   4964  N   GLY A 638     133.555 191.222 122.233  1.00  0.00           N
ATOM   4965  CA  GLY A 638     134.139 189.943 122.568  1.00  0.00           C
ATOM   4966  C   GLY A 638     133.130 188.815 122.542  1.00  0.00           C
ATOM   4967  O   GLY A 638     131.922 189.013 122.714  1.00  0.00           O
ATOM   4968  N   ILE A 639     133.639 187.607 122.336  1.00  0.00           N
ATOM   4969  CA  ILE A 639     132.833 186.397 122.278  1.00  0.00           C
ATOM   4970  CB  ILE A 639     133.386 185.403 121.245  1.00  0.00           C
ATOM   4971  CG2 ILE A 639     132.596 184.116 121.279  1.00  0.00           C
ATOM   4972  CG1 ILE A 639     133.331 185.989 119.836  1.00  0.00           C
ATOM   4973  CD1 ILE A 639     134.345 185.397 118.895  1.00  0.00           C
ATOM   4974  C   ILE A 639     132.826 185.786 123.669  1.00  0.00           C
ATOM   4975  O   ILE A 639     133.888 185.496 124.232  1.00  0.00           O
ATOM   4976  N   LEU A 640     131.640 185.588 124.227  1.00  0.00           N
ATOM   4977  CA  LEU A 640     131.530 185.018 125.556  1.00  0.00           C
ATOM   4978  CB  LEU A 640     130.193 185.392 126.189  1.00  0.00           C
ATOM   4979  CG  LEU A 640     129.976 186.887 126.414  1.00  0.00           C
ATOM   4980  CD1 LEU A 640     128.576 187.123 126.902  1.00  0.00           C
ATOM   4981  CD2 LEU A 640     130.971 187.437 127.403  1.00  0.00           C
ATOM   4982  C   LEU A 640     131.674 183.505 125.490  1.00  0.00           C
ATOM   4983  O   LEU A 640     131.275 182.865 124.519  1.00  0.00           O
ATOM   4984  N   CYS A 641     132.262 182.937 126.533  1.00  0.00           N
ATOM   4985  CA  CYS A 641     132.551 181.512 126.559  1.00  0.00           C
ATOM   4986  CB  CYS A 641     133.801 181.196 125.733  1.00  0.00           C
ATOM   4987  SG  CYS A 641     135.353 181.746 126.471  1.00  0.00           S
ATOM   4988  C   CYS A 641     132.700 181.082 128.012  1.00  0.00           C
ATOM   4989  O   CYS A 641     132.300 181.798 128.934  1.00  0.00           O
ATOM   4990  N   LYS A 642     133.262 179.888 128.205  1.00  0.00           N
ATOM   4991  CA  LYS A 642     133.566 179.390 129.540  1.00  0.00           C
ATOM   4992  CB  LYS A 642     134.346 178.085 129.421  1.00  0.00           C
ATOM   4993  CG  LYS A 642     134.426 177.273 130.691  1.00  0.00           C
ATOM   4994  CD  LYS A 642     135.196 175.984 130.460  1.00  0.00           C
ATOM   4995  CE  LYS A 642     136.695 176.241 130.395  1.00  0.00           C
ATOM   4996  NZ  LYS A 642     137.491 174.982 130.401  1.00  0.00           N
ATOM   4997  C   LYS A 642     134.366 180.399 130.350  1.00  0.00           C
ATOM   4998  O   LYS A 642     134.131 180.573 131.549  1.00  0.00           O
ATOM   4999  N   LYS A 643     135.328 181.065 129.713  1.00  0.00           N
ATOM   5000  CA  LYS A 643     136.183 182.003 130.426  1.00  0.00           C
ATOM   5001  CB  LYS A 643     137.328 182.459 129.523  1.00  0.00           C
ATOM   5002  CG  LYS A 643     138.161 181.332 128.924  1.00  0.00           C
ATOM   5003  CD  LYS A 643     138.905 180.549 129.995  1.00  0.00           C
ATOM   5004  CE  LYS A 643     139.824 179.500 129.385  1.00  0.00           C
ATOM   5005  NZ  LYS A 643     139.525 178.128 129.880  1.00  0.00           N
ATOM   5006  C   LYS A 643     135.419 183.218 130.930  1.00  0.00           C
ATOM   5007  O   LYS A 643     135.882 183.874 131.867  1.00  0.00           O
ATOM   5008  N   SER A 644     134.261 183.521 130.347  1.00  0.00           N
ATOM   5009  CA  SER A 644     133.488 184.706 130.692  1.00  0.00           C
ATOM   5010  CB  SER A 644     133.080 185.451 129.419  1.00  0.00           C
ATOM   5011  OG  SER A 644     134.177 185.564 128.535  1.00  0.00           O
ATOM   5012  C   SER A 644     132.235 184.399 131.487  1.00  0.00           C
ATOM   5013  O   SER A 644     131.776 185.254 132.242  1.00  0.00           O
ATOM   5014  N   LEU A 645     131.676 183.201 131.332  1.00  0.00           N
ATOM   5015  CA  LEU A 645     130.427 182.823 131.969  1.00  0.00           C
ATOM   5016  CB  LEU A 645     129.317 182.679 130.919  1.00  0.00           C
ATOM   5017  CG  LEU A 645     128.921 183.950 130.170  1.00  0.00           C
ATOM   5018  CD1 LEU A 645     128.049 183.604 128.992  1.00  0.00           C
ATOM   5019  CD2 LEU A 645     128.210 184.923 131.087  1.00  0.00           C
ATOM   5020  C   LEU A 645     130.534 181.530 132.761  1.00  0.00           C
ATOM   5021  O   LEU A 645     129.534 181.099 133.341  1.00  0.00           O
ATOM   5022  N   GLY A 646     131.703 180.904 132.806  1.00  0.00           N
ATOM   5023  CA  GLY A 646     131.888 179.675 133.545  1.00  0.00           C
ATOM   5024  C   GLY A 646     132.117 179.926 135.020  1.00  0.00           C
ATOM   5025  O   GLY A 646     131.741 180.960 135.574  1.00  0.00           O
ATOM   5026  N   THR A 647     132.756 178.950 135.662  1.00  0.00           N
ATOM   5027  CA  THR A 647     132.935 178.937 137.106  1.00  0.00           C
ATOM   5028  CB  THR A 647     132.696 177.526 137.645  1.00  0.00           C
ATOM   5029  CG2 THR A 647     131.238 177.151 137.529  1.00  0.00           C
ATOM   5030  OG1 THR A 647     133.489 176.592 136.906  1.00  0.00           O
ATOM   5031  C   THR A 647     134.313 179.426 137.536  1.00  0.00           C
ATOM   5032  O   THR A 647     134.695 179.226 138.691  1.00  0.00           O
ATOM   5033  N   SER A 648     135.063 180.065 136.644  1.00  0.00           N
ATOM   5034  CA  SER A 648     136.388 180.549 136.993  1.00  0.00           C
ATOM   5035  CB  SER A 648     137.263 180.655 135.749  1.00  0.00           C
ATOM   5036  OG  SER A 648     136.767 181.636 134.861  1.00  0.00           O
ATOM   5037  C   SER A 648     136.296 181.898 137.699  1.00  0.00           C
ATOM   5038  O   SER A 648     135.232 182.514 137.793  1.00  0.00           O
ATOM   5039  N   ALA A 649     137.436 182.355 138.207  1.00  0.00           N
ATOM   5040  CA  ALA A 649     137.483 183.577 138.994  1.00  0.00           C
ATOM   5041  CB  ALA A 649     138.671 183.549 139.953  1.00  0.00           C
ATOM   5042  C   ALA A 649     137.576 184.795 138.088  1.00  0.00           C
ATOM   5043  O   ALA A 649     138.339 184.812 137.119  1.00  0.00           O
ATOM   5044  N   GLY A 650     136.795 185.818 138.413  1.00  0.00           N
ATOM   5045  CA  GLY A 650     136.796 187.053 137.666  1.00  0.00           C
ATOM   5046  C   GLY A 650     135.919 187.053 136.439  1.00  0.00           C
ATOM   5047  O   GLY A 650     136.019 187.981 135.631  1.00  0.00           O
ATOM   5048  N   SER A 651     135.061 186.051 136.276  1.00  0.00           N
ATOM   5049  CA  SER A 651     134.157 185.983 135.142  1.00  0.00           C
ATOM   5050  CB  SER A 651     133.702 184.543 134.930  1.00  0.00           C
ATOM   5051  OG  SER A 651     132.949 184.079 136.033  1.00  0.00           O
ATOM   5052  C   SER A 651     132.971 186.920 135.361  1.00  0.00           C
ATOM   5053  O   SER A 651     132.825 187.546 136.412  1.00  0.00           O
ATOM   5054  N   LEU A 652     132.107 187.021 134.350  1.00  0.00           N
ATOM   5055  CA  LEU A 652     130.948 187.901 134.459  1.00  0.00           C
ATOM   5056  CB  LEU A 652     130.188 187.961 133.134  1.00  0.00           C
ATOM   5057  CG  LEU A 652     130.742 188.884 132.057  1.00  0.00           C
ATOM   5058  CD1 LEU A 652     130.010 188.641 130.758  1.00  0.00           C
ATOM   5059  CD2 LEU A 652     130.596 190.337 132.476  1.00  0.00           C
ATOM   5060  C   LEU A 652     130.013 187.464 135.573  1.00  0.00           C
ATOM   5061  O   LEU A 652     129.424 188.304 136.254  1.00  0.00           O
ATOM   5062  N   VAL A 653     129.832 186.159 135.754  1.00  0.00           N
ATOM   5063  CA  VAL A 653     128.943 185.700 136.814  1.00  0.00           C
[truncated: 6,239,813 more chars]
