# Supplementary material for: Molecular model of TFIIH recruitment to the transcription-coupled repair machinery
Source: Nat Commun. 2025 Mar 8;16:2341. doi: 10.1038/s41467-025-57593-0 (PMC11890784; doi:10.1038/s41467-025-57593-0)
Supplement: Supplementary file 4 — Supplementary Data 1 [file 41467_2025_57593_MOESM4_ESM.zip › Initial_and_final_structures/TCR-CRL4CSA-with-ELOF1-initial.txt]

ATOM      1  N   SER A  11      98.554 174.617 196.784  1.00  0.00           N
ATOM      2  CA  SER A  11      99.582 175.256 195.950  1.00  0.00           C
ATOM      3  CB  SER A  11     100.698 175.746 196.837  1.00  0.00           C
ATOM      4  OG  SER A  11     101.714 176.258 196.033  1.00  0.00           O
ATOM      5  C   SER A  11     100.138 174.298 194.876  1.00  0.00           C
ATOM      6  O   SER A  11     100.421 173.106 195.220  1.00  0.00           O
ATOM      7  N   ALA A  12     100.258 174.716 193.638  1.00  0.00           N
ATOM      8  CA  ALA A  12     100.743 173.877 192.579  1.00  0.00           C
ATOM      9  CB  ALA A  12      99.977 174.276 191.295  1.00  0.00           C
ATOM     10  C   ALA A  12     102.206 173.684 192.364  1.00  0.00           C
ATOM     11  O   ALA A  12     103.034 174.436 192.871  1.00  0.00           O
ATOM     12  N   CYS A  13     102.489 172.595 191.664  1.00  0.00           N
ATOM     13  CA  CYS A  13     103.849 172.210 191.220  1.00  0.00           C
ATOM     14  CB  CYS A  13     103.818 170.715 190.810  1.00  0.00           C
ATOM     15  SG  CYS A  13     105.323 170.171 189.943  1.00  0.00           S
ATOM     16  C   CYS A  13     104.279 173.156 190.127  1.00  0.00           C
ATOM     17  O   CYS A  13     103.525 173.414 189.174  1.00  0.00           O
ATOM     18  N   PRO A  14     105.478 173.772 190.216  1.00  0.00           N
ATOM     19  CD  PRO A  14     106.417 173.650 191.336  1.00  0.00           C
ATOM     20  CG  PRO A  14     107.683 174.483 190.931  1.00  0.00           C
ATOM     21  CB  PRO A  14     107.049 175.534 190.028  1.00  0.00           C
ATOM     22  CA  PRO A  14     105.937 174.765 189.311  1.00  0.00           C
ATOM     23  C   PRO A  14     106.404 174.179 187.940  1.00  0.00           C
ATOM     24  O   PRO A  14     107.177 173.206 187.848  1.00  0.00           O
ATOM     25  N   LEU A  15     105.870 174.751 186.872  1.00  0.00           N
ATOM     26  CA  LEU A  15     106.500 174.563 185.564  1.00  0.00           C
ATOM     27  CB  LEU A  15     105.674 175.098 184.452  1.00  0.00           C
ATOM     28  CG  LEU A  15     106.202 175.079 182.952  1.00  0.00           C
ATOM     29  CD1 LEU A  15     106.259 173.591 182.526  1.00  0.00           C
ATOM     30  CD2 LEU A  15     105.395 175.879 181.983  1.00  0.00           C
ATOM     31  C   LEU A  15     107.905 175.325 185.587  1.00  0.00           C
ATOM     32  O   LEU A  15     107.949 176.484 185.959  1.00  0.00           O
ATOM     33  N   ARG A  16     108.962 174.646 185.057  1.00  0.00           N
ATOM     34  CA  ARG A  16     110.359 175.062 185.081  1.00  0.00           C
ATOM     35  CB  ARG A  16     111.028 174.480 186.301  1.00  0.00           C
ATOM     36  CG  ARG A  16     110.344 174.963 187.667  1.00  0.00           C
ATOM     37  CD  ARG A  16     111.355 174.926 188.773  1.00  0.00           C
ATOM     38  NE  ARG A  16     112.389 176.018 188.691  1.00  0.00           N
ATOM     39  CZ  ARG A  16     112.195 177.343 188.575  1.00  0.00           C
ATOM     40  NH1 ARG A  16     113.063 178.201 188.225  1.00  0.00           N
ATOM     41  NH2 ARG A  16     111.069 177.818 188.941  1.00  0.00           N
ATOM     42  C   ARG A  16     111.213 174.712 183.773  1.00  0.00           C
ATOM     43  O   ARG A  16     110.630 174.190 182.896  1.00  0.00           O
ATOM     44  N   THR A  17     112.487 175.020 183.769  1.00  0.00           N
ATOM     45  CA  THR A  17     113.386 174.720 182.566  1.00  0.00           C
ATOM     46  CB  THR A  17     113.521 175.931 181.559  1.00  0.00           C
ATOM     47  CG2 THR A  17     112.224 176.395 180.831  1.00  0.00           C
ATOM     48  OG1 THR A  17     114.082 177.057 182.130  1.00  0.00           O
ATOM     49  C   THR A  17     114.742 174.312 182.946  1.00  0.00           C
ATOM     50  O   THR A  17     115.196 174.789 183.952  1.00  0.00           O
ATOM     51  N   ILE A  18     115.239 173.242 182.324  1.00  0.00           N
ATOM     52  CA  ILE A  18     116.410 172.485 182.733  1.00  0.00           C
ATOM     53  CB  ILE A  18     116.514 171.108 182.027  1.00  0.00           C
ATOM     54  CG2 ILE A  18     117.708 170.271 182.670  1.00  0.00           C
ATOM     55  CG1 ILE A  18     115.184 170.310 181.872  1.00  0.00           C
ATOM     56  CD1 ILE A  18     115.264 169.616 180.469  1.00  0.00           C
ATOM     57  C   ILE A  18     117.591 173.455 182.470  1.00  0.00           C
ATOM     58  O   ILE A  18     117.695 174.087 181.406  1.00  0.00           O
ATOM     59  N   LYS A  19     118.533 173.620 183.429  1.00  0.00           N
ATOM     60  CA  LYS A  19     119.703 174.509 183.490  1.00  0.00           C
ATOM     61  CB  LYS A  19     119.673 175.266 184.910  1.00  0.00           C
ATOM     62  CG  LYS A  19     118.570 176.282 185.188  1.00  0.00           C
ATOM     63  CD  LYS A  19     118.659 176.887 186.582  1.00  0.00           C
ATOM     64  CE  LYS A  19     117.610 178.056 186.442  1.00  0.00           C
ATOM     65  NZ  LYS A  19     117.234 178.756 187.695  1.00  0.00           N
ATOM     66  C   LYS A  19     121.035 173.719 183.212  1.00  0.00           C
ATOM     67  O   LYS A  19     121.923 174.246 182.535  1.00  0.00           O
ATOM     68  N   ARG A  20     121.123 172.526 183.703  1.00  0.00           N
ATOM     69  CA  ARG A  20     122.289 171.584 183.625  1.00  0.00           C
ATOM     70  CB  ARG A  20     123.422 171.949 184.671  1.00  0.00           C
ATOM     71  CG  ARG A  20     122.854 171.862 186.058  1.00  0.00           C
ATOM     72  CD  ARG A  20     123.842 172.027 187.212  1.00  0.00           C
ATOM     73  NE  ARG A  20     124.922 172.909 186.749  1.00  0.00           N
ATOM     74  CZ  ARG A  20     126.228 172.615 186.575  1.00  0.00           C
ATOM     75  NH1 ARG A  20     126.763 171.583 187.111  1.00  0.00           N
ATOM     76  NH2 ARG A  20     126.907 173.487 185.889  1.00  0.00           N
ATOM     77  C   ARG A  20     121.713 170.170 183.754  1.00  0.00           C
ATOM     78  O   ARG A  20     120.678 169.964 184.284  1.00  0.00           O
ATOM     79  N   VAL A  21     122.445 169.173 183.247  1.00  0.00           N
ATOM     80  CA  VAL A  21     122.371 167.749 183.387  1.00  0.00           C
ATOM     81  CB  VAL A  21     122.019 167.107 182.025  1.00  0.00           C
ATOM     82  CG1 VAL A  21     121.721 165.540 182.073  1.00  0.00           C
ATOM     83  CG2 VAL A  21     120.640 167.644 181.567  1.00  0.00           C
ATOM     84  C   VAL A  21     123.682 167.224 184.031  1.00  0.00           C
ATOM     85  O   VAL A  21     124.699 167.859 183.925  1.00  0.00           O
ATOM     86  N   GLN A  22     123.605 166.141 184.824  1.00  0.00           N
ATOM     87  CA  GLN A  22     124.608 165.661 185.751  1.00  0.00           C
ATOM     88  CB  GLN A  22     124.205 166.185 187.144  1.00  0.00           C
ATOM     89  CG  GLN A  22     124.993 165.525 188.282  1.00  0.00           C
ATOM     90  CD  GLN A  22     126.511 165.569 188.153  1.00  0.00           C
ATOM     91  OE1 GLN A  22     127.091 166.616 187.995  1.00  0.00           O
ATOM     92  NE2 GLN A  22     127.187 164.458 187.995  1.00  0.00           N
ATOM     93  C   GLN A  22     124.586 164.141 185.581  1.00  0.00           C
ATOM     94  O   GLN A  22     123.575 163.468 185.920  1.00  0.00           O
ATOM     95  N   PHE A  23     125.674 163.527 185.046  1.00  0.00           N
ATOM     96  CA  PHE A  23     125.778 162.068 185.036  1.00  0.00           C
ATOM     97  CB  PHE A  23     126.634 161.646 183.781  1.00  0.00           C
ATOM     98  CG  PHE A  23     125.915 161.674 182.399  1.00  0.00           C
ATOM     99  CD1 PHE A  23     125.028 160.593 182.029  1.00  0.00           C
ATOM    100  CE1 PHE A  23     124.246 160.739 180.881  1.00  0.00           C
ATOM    101  CZ  PHE A  23     124.352 161.885 180.091  1.00  0.00           C
ATOM    102  CE2 PHE A  23     125.148 162.959 180.504  1.00  0.00           C
ATOM    103  CD2 PHE A  23     125.967 162.868 181.613  1.00  0.00           C
ATOM    104  C   PHE A  23     126.235 161.480 186.371  1.00  0.00           C
ATOM    105  O   PHE A  23     126.189 162.074 187.421  1.00  0.00           O
ATOM    106  N   GLY A  24     126.536 160.149 186.386  1.00  0.00           N
ATOM    107  CA  GLY A  24     126.735 159.393 187.599  1.00  0.00           C
ATOM    108  C   GLY A  24     126.463 157.971 187.274  1.00  0.00           C
ATOM    109  O   GLY A  24     125.846 157.673 186.208  1.00  0.00           O
ATOM    110  N   VAL A  25     126.896 157.064 188.116  1.00  0.00           N
ATOM    111  CA  VAL A  25     126.462 155.617 188.079  1.00  0.00           C
ATOM    112  CB  VAL A  25     127.582 154.590 188.491  1.00  0.00           C
ATOM    113  CG1 VAL A  25     127.153 153.166 188.274  1.00  0.00           C
ATOM    114  CG2 VAL A  25     128.898 154.879 187.791  1.00  0.00           C
ATOM    115  C   VAL A  25     125.194 155.442 188.877  1.00  0.00           C
ATOM    116  O   VAL A  25     125.119 155.676 190.105  1.00  0.00           O
ATOM    117  N   LEU A  26     124.186 154.745 188.308  1.00  0.00           N
ATOM    118  CA  LEU A  26     122.999 154.388 189.022  1.00  0.00           C
ATOM    119  CB  LEU A  26     121.818 154.076 188.105  1.00  0.00           C
ATOM    120  CG  LEU A  26     120.520 153.548 188.836  1.00  0.00           C
ATOM    121  CD1 LEU A  26     119.991 154.507 189.879  1.00  0.00           C
ATOM    122  CD2 LEU A  26     119.431 153.495 187.728  1.00  0.00           C
ATOM    123  C   LEU A  26     123.439 153.197 190.002  1.00  0.00           C
ATOM    124  O   LEU A  26     123.685 152.060 189.526  1.00  0.00           O
ATOM    125  N   SER A  27     123.498 153.522 191.300  1.00  0.00           N
ATOM    126  CA  SER A  27     123.861 152.542 192.354  1.00  0.00           C
ATOM    127  CB  SER A  27     123.904 153.393 193.613  1.00  0.00           C
ATOM    128  OG  SER A  27     122.739 154.042 193.948  1.00  0.00           O
ATOM    129  C   SER A  27     122.759 151.477 192.478  1.00  0.00           C
ATOM    130  O   SER A  27     121.636 151.665 192.004  1.00  0.00           O
ATOM    131  N   PRO A  28     123.045 150.281 193.073  1.00  0.00           N
ATOM    132  CD  PRO A  28     124.264 149.892 193.739  1.00  0.00           C
ATOM    133  CG  PRO A  28     123.943 148.797 194.747  1.00  0.00           C
ATOM    134  CB  PRO A  28     122.705 148.169 194.093  1.00  0.00           C
ATOM    135  CA  PRO A  28     121.996 149.323 193.413  1.00  0.00           C
ATOM    136  C   PRO A  28     120.920 149.958 194.389  1.00  0.00           C
ATOM    137  O   PRO A  28     119.774 149.542 194.352  1.00  0.00           O
ATOM    138  N   ASP A  29     121.232 150.815 195.353  1.00  0.00           N
ATOM    139  CA  ASP A  29     120.321 151.176 196.532  1.00  0.00           C
ATOM    140  CB  ASP A  29     121.127 151.794 197.747  1.00  0.00           C
ATOM    141  CG  ASP A  29     120.206 152.517 198.697  1.00  0.00           C
ATOM    142  OD1 ASP A  29     119.721 151.931 199.634  1.00  0.00           O
ATOM    143  OD2 ASP A  29     120.149 153.791 198.700  1.00  0.00           O
ATOM    144  C   ASP A  29     119.289 152.192 196.030  1.00  0.00           C
ATOM    145  O   ASP A  29     118.081 152.045 196.223  1.00  0.00           O
ATOM    146  N   GLU A  30     119.774 153.172 195.251  1.00  0.00           N
ATOM    147  CA  GLU A  30     118.784 154.188 194.701  1.00  0.00           C
ATOM    148  CB  GLU A  30     119.432 155.375 193.992  1.00  0.00           C
ATOM    149  CG  GLU A  30     118.602 156.602 193.821  1.00  0.00           C
ATOM    150  CD  GLU A  30     119.287 157.746 193.090  1.00  0.00           C
ATOM    151  OE1 GLU A  30     120.501 157.851 193.319  1.00  0.00           O
ATOM    152  OE2 GLU A  30     118.693 158.444 192.268  1.00  0.00           O
ATOM    153  C   GLU A  30     117.807 153.461 193.754  1.00  0.00           C
ATOM    154  O   GLU A  30     116.601 153.649 193.747  1.00  0.00           O
ATOM    155  N   LEU A  31     118.263 152.587 192.882  1.00  0.00           N
ATOM    156  CA  LEU A  31     117.433 151.705 192.095  1.00  0.00           C
ATOM    157  CB  LEU A  31     118.451 150.930 191.218  1.00  0.00           C
ATOM    158  CG  LEU A  31     117.810 149.733 190.509  1.00  0.00           C
ATOM    159  CD1 LEU A  31     116.952 150.212 189.428  1.00  0.00           C
ATOM    160  CD2 LEU A  31     118.867 148.856 189.872  1.00  0.00           C
ATOM    161  C   LEU A  31     116.504 150.828 192.943  1.00  0.00           C
ATOM    162  O   LEU A  31     115.326 150.766 192.599  1.00  0.00           O
ATOM    163  N   LYS A  32     116.947 150.225 194.012  1.00  0.00           N
ATOM    164  CA  LYS A  32     116.060 149.473 194.924  1.00  0.00           C
ATOM    165  CB  LYS A  32     116.895 148.900 196.037  1.00  0.00           C
ATOM    166  CG  LYS A  32     116.144 147.864 196.856  1.00  0.00           C
ATOM    167  CD  LYS A  32     115.504 146.596 196.128  1.00  0.00           C
ATOM    168  CE  LYS A  32     114.839 145.599 197.078  1.00  0.00           C
ATOM    169  NZ  LYS A  32     115.836 145.038 198.050  1.00  0.00           N
ATOM    170  C   LYS A  32     114.919 150.390 195.479  1.00  0.00           C
ATOM    171  O   LYS A  32     113.728 149.986 195.500  1.00  0.00           O
ATOM    172  N   ARG A  33     115.257 151.612 195.983  1.00  0.00           N
ATOM    173  CA  ARG A  33     114.238 152.622 196.330  1.00  0.00           C
ATOM    174  CB  ARG A  33     114.993 153.709 197.081  1.00  0.00           C
ATOM    175  CG  ARG A  33     115.623 153.323 198.389  1.00  0.00           C
ATOM    176  CD  ARG A  33     116.217 154.508 199.197  1.00  0.00           C
ATOM    177  NE  ARG A  33     117.568 154.992 198.757  1.00  0.00           N
ATOM    178  CZ  ARG A  33     117.866 156.103 198.155  1.00  0.00           C
ATOM    179  NH1 ARG A  33     117.139 157.162 198.108  1.00  0.00           N
ATOM    180  NH2 ARG A  33     119.101 156.280 197.743  1.00  0.00           N
ATOM    181  C   ARG A  33     113.320 153.122 195.199  1.00  0.00           C
ATOM    182  O   ARG A  33     112.150 153.364 195.474  1.00  0.00           O
ATOM    183  N   MET A  34     113.797 153.348 193.955  1.00  0.00           N
ATOM    184  CA  MET A  34     112.970 153.904 192.891  1.00  0.00           C
ATOM    185  CB  MET A  34     113.782 154.891 191.972  1.00  0.00           C
ATOM    186  CG  MET A  34     114.713 154.240 190.968  1.00  0.00           C
ATOM    187  SD  MET A  34     115.644 155.329 189.748  1.00  0.00           S
ATOM    188  CE  MET A  34     116.721 156.119 190.994  1.00  0.00           C
ATOM    189  C   MET A  34     112.293 152.821 192.044  1.00  0.00           C
ATOM    190  O   MET A  34     111.246 153.037 191.465  1.00  0.00           O
ATOM    191  N   SER A  35     112.671 151.512 192.231  1.00  0.00           N
ATOM    192  CA  SER A  35     112.099 150.421 191.385  1.00  0.00           C
ATOM    193  CB  SER A  35     112.980 149.197 191.542  1.00  0.00           C
ATOM    194  OG  SER A  35     112.263 148.046 191.175  1.00  0.00           O
ATOM    195  C   SER A  35     110.690 150.193 191.959  1.00  0.00           C
ATOM    196  O   SER A  35     110.558 150.054 193.182  1.00  0.00           O
ATOM    197  N   VAL A  36     109.702 150.062 191.055  1.00  0.00           N
ATOM    198  CA  VAL A  36     108.338 149.852 191.496  1.00  0.00           C
ATOM    199  CB  VAL A  36     107.353 150.617 190.614  1.00  0.00           C
ATOM    200  CG1 VAL A  36     107.635 152.098 190.848  1.00  0.00           C
ATOM    201  CG2 VAL A  36     107.266 150.183 189.156  1.00  0.00           C
ATOM    202  C   VAL A  36     107.981 148.366 191.661  1.00  0.00           C
ATOM    203  O   VAL A  36     106.877 148.062 192.072  1.00  0.00           O
ATOM    204  N   THR A  37     108.963 147.447 191.349  1.00  0.00           N
ATOM    205  CA  THR A  37     108.677 145.978 191.292  1.00  0.00           C
ATOM    206  CB  THR A  37     109.347 145.455 189.982  1.00  0.00           C
ATOM    207  CG2 THR A  37     108.801 146.168 188.851  1.00  0.00           C
ATOM    208  OG1 THR A  37     110.766 145.392 189.977  1.00  0.00           O
ATOM    209  C   THR A  37     109.114 145.274 192.598  1.00  0.00           C
ATOM    210  O   THR A  37     110.080 144.524 192.609  1.00  0.00           O
ATOM    211  N   GLU A  38     108.446 145.409 193.793  1.00  0.00           N
ATOM    212  CA  GLU A  38     108.917 144.810 195.008  1.00  0.00           C
ATOM    213  CB  GLU A  38     107.928 145.277 196.167  1.00  0.00           C
ATOM    214  CG  GLU A  38     108.288 144.775 197.513  1.00  0.00           C
ATOM    215  CD  GLU A  38     109.666 145.072 197.990  1.00  0.00           C
ATOM    216  OE1 GLU A  38     110.090 146.261 198.108  1.00  0.00           O
ATOM    217  OE2 GLU A  38     110.438 144.104 198.329  1.00  0.00           O
ATOM    218  C   GLU A  38     109.028 143.240 194.909  1.00  0.00           C
ATOM    219  O   GLU A  38     108.242 142.542 194.247  1.00  0.00           O
ATOM    220  N   GLY A  39     110.171 142.760 195.478  1.00  0.00           N
ATOM    221  CA  GLY A  39     110.684 141.449 195.333  1.00  0.00           C
ATOM    222  C   GLY A  39     111.444 141.095 194.015  1.00  0.00           C
ATOM    223  O   GLY A  39     112.030 140.027 193.936  1.00  0.00           O
ATOM    224  N   GLY A  40     111.485 142.025 193.060  1.00  0.00           N
ATOM    225  CA  GLY A  40     112.207 141.825 191.764  1.00  0.00           C
ATOM    226  C   GLY A  40     111.406 141.277 190.645  1.00  0.00           C
ATOM    227  O   GLY A  40     110.277 140.802 190.875  1.00  0.00           O
ATOM    228  N   ILE A  41     111.907 141.098 189.409  1.00  0.00           N
ATOM    229  CA  ILE A  41     111.242 140.443 188.253  1.00  0.00           C
ATOM    230  CB  ILE A  41     111.564 141.159 186.889  1.00  0.00           C
ATOM    231  CG2 ILE A  41     110.933 140.398 185.711  1.00  0.00           C
ATOM    232  CG1 ILE A  41     111.060 142.586 187.053  1.00  0.00           C
ATOM    233  CD1 ILE A  41     109.552 142.704 187.270  1.00  0.00           C
ATOM    234  C   ILE A  41     111.720 139.036 188.321  1.00  0.00           C
ATOM    235  O   ILE A  41     112.821 138.576 188.061  1.00  0.00           O
ATOM    236  N   LYS A  42     110.758 138.149 188.705  1.00  0.00           N
ATOM    237  CA  LYS A  42     110.996 136.794 189.174  1.00  0.00           C
ATOM    238  CB  LYS A  42     110.713 136.713 190.690  1.00  0.00           C
ATOM    239  CG  LYS A  42     109.241 137.041 191.006  1.00  0.00           C
ATOM    240  CD  LYS A  42     108.936 136.765 192.476  1.00  0.00           C
ATOM    241  CE  LYS A  42     107.430 137.045 192.728  1.00  0.00           C
ATOM    242  NZ  LYS A  42     106.890 136.586 194.005  1.00  0.00           N
ATOM    243  C   LYS A  42     110.483 135.614 188.323  1.00  0.00           C
ATOM    244  O   LYS A  42     110.751 134.461 188.673  1.00  0.00           O
ATOM    245  N   TYR A  43     109.855 135.791 187.121  1.00  0.00           N
ATOM    246  CA  TYR A  43     109.456 134.743 186.193  1.00  0.00           C
ATOM    247  CB  TYR A  43     107.913 134.667 186.184  1.00  0.00           C
ATOM    248  CG  TYR A  43     107.324 134.620 187.549  1.00  0.00           C
ATOM    249  CD1 TYR A  43     107.395 133.440 188.358  1.00  0.00           C
ATOM    250  CE1 TYR A  43     106.875 133.483 189.632  1.00  0.00           C
ATOM    251  CZ  TYR A  43     106.135 134.594 190.024  1.00  0.00           C
ATOM    252  OH  TYR A  43     105.657 134.517 191.248  1.00  0.00           O
ATOM    253  CE2 TYR A  43     105.999 135.795 189.309  1.00  0.00           C
ATOM    254  CD2 TYR A  43     106.629 135.797 188.066  1.00  0.00           C
ATOM    255  C   TYR A  43     110.009 134.980 184.744  1.00  0.00           C
ATOM    256  O   TYR A  43     109.732 136.063 184.230  1.00  0.00           O
ATOM    257  N   PRO A  44     110.540 133.974 184.048  1.00  0.00           N
ATOM    258  CD  PRO A  44     110.884 132.644 184.642  1.00  0.00           C
ATOM    259  CG  PRO A  44     111.635 131.911 183.583  1.00  0.00           C
ATOM    260  CB  PRO A  44     112.183 133.059 182.685  1.00  0.00           C
ATOM    261  CA  PRO A  44     111.145 134.170 182.719  1.00  0.00           C
ATOM    262  C   PRO A  44     110.035 133.982 181.662  1.00  0.00           C
ATOM    263  O   PRO A  44     110.238 133.325 180.651  1.00  0.00           O
ATOM    264  N   GLU A  45     108.880 134.680 181.857  1.00  0.00           N
ATOM    265  CA  GLU A  45     107.593 134.422 181.257  1.00  0.00           C
ATOM    266  CB  GLU A  45     106.987 133.303 182.059  1.00  0.00           C
ATOM    267  CG  GLU A  45     105.530 132.958 181.668  1.00  0.00           C
ATOM    268  CD  GLU A  45     105.568 132.649 180.188  1.00  0.00           C
ATOM    269  OE1 GLU A  45     106.330 131.796 179.716  1.00  0.00           O
ATOM    270  OE2 GLU A  45     104.833 133.359 179.399  1.00  0.00           O
ATOM    271  C   GLU A  45     106.873 135.685 180.992  1.00  0.00           C
ATOM    272  O   GLU A  45     106.972 136.586 181.819  1.00  0.00           O
ATOM    273  N   THR A  46     106.216 135.949 179.836  1.00  0.00           N
ATOM    274  CA  THR A  46     105.370 137.158 179.586  1.00  0.00           C
ATOM    275  CB  THR A  46     105.273 137.450 178.130  1.00  0.00           C
ATOM    276  CG2 THR A  46     106.617 137.744 177.560  1.00  0.00           C
ATOM    277  OG1 THR A  46     104.825 136.293 177.487  1.00  0.00           O
ATOM    278  C   THR A  46     103.937 136.932 180.224  1.00  0.00           C
ATOM    279  O   THR A  46     103.293 137.922 180.631  1.00  0.00           O
ATOM    280  N   THR A  47     103.419 135.712 180.261  1.00  0.00           N
ATOM    281  CA  THR A  47     101.985 135.398 180.406  1.00  0.00           C
ATOM    282  CB  THR A  47     101.337 135.321 179.013  1.00  0.00           C
ATOM    283  CG2 THR A  47     101.528 136.621 178.199  1.00  0.00           C
ATOM    284  OG1 THR A  47     101.878 134.283 178.196  1.00  0.00           O
ATOM    285  C   THR A  47     101.609 134.174 181.189  1.00  0.00           C
ATOM    286  O   THR A  47     102.316 133.184 181.135  1.00  0.00           O
ATOM    287  N   GLU A  48     100.509 134.258 181.940  1.00  0.00           N
ATOM    288  CA  GLU A  48      99.929 133.100 182.646  1.00  0.00           C
ATOM    289  CB  GLU A  48     100.403 132.957 184.077  1.00  0.00           C
ATOM    290  CG  GLU A  48      99.693 131.842 184.803  1.00  0.00           C
ATOM    291  CD  GLU A  48     100.153 131.744 186.295  1.00  0.00           C
ATOM    292  OE1 GLU A  48     100.722 132.788 186.784  1.00  0.00           O
ATOM    293  OE2 GLU A  48      99.966 130.694 186.928  1.00  0.00           O
ATOM    294  C   GLU A  48      98.379 133.100 182.613  1.00  0.00           C
ATOM    295  O   GLU A  48      97.857 134.156 182.886  1.00  0.00           O
ATOM    296  N   GLY A  49      97.712 132.036 182.210  1.00  0.00           N
ATOM    297  CA  GLY A  49      96.255 132.094 182.159  1.00  0.00           C
ATOM    298  C   GLY A  49      95.667 133.042 181.111  1.00  0.00           C
ATOM    299  O   GLY A  49      94.793 133.845 181.432  1.00  0.00           O
ATOM    300  N   GLY A  50      96.277 133.065 179.933  1.00  0.00           N
ATOM    301  CA  GLY A  50      95.848 133.891 178.765  1.00  0.00           C
ATOM    302  C   GLY A  50      95.837 135.376 179.098  1.00  0.00           C
ATOM    303  O   GLY A  50      95.297 136.205 178.341  1.00  0.00           O
ATOM    304  N   ARG A  51      96.570 135.804 180.146  1.00  0.00           N
ATOM    305  CA  ARG A  51      96.726 137.134 180.660  1.00  0.00           C
ATOM    306  CB  ARG A  51      95.818 137.305 181.897  1.00  0.00           C
ATOM    307  CG  ARG A  51      94.374 137.669 181.655  1.00  0.00           C
ATOM    308  CD  ARG A  51      94.152 138.886 180.777  1.00  0.00           C
ATOM    309  NE  ARG A  51      92.768 139.377 180.922  1.00  0.00           N
ATOM    310  CZ  ARG A  51      92.154 140.435 180.431  1.00  0.00           C
ATOM    311  NH1 ARG A  51      92.830 141.273 179.702  1.00  0.00           N
ATOM    312  NH2 ARG A  51      90.975 140.750 180.697  1.00  0.00           N
ATOM    313  C   ARG A  51      98.178 137.369 180.947  1.00  0.00           C
ATOM    314  O   ARG A  51      98.907 136.398 181.132  1.00  0.00           O
ATOM    315  N   PRO A  52      98.696 138.613 181.078  1.00  0.00           N
ATOM    316  CD  PRO A  52      98.118 139.875 180.662  1.00  0.00           C
ATOM    317  CG  PRO A  52      99.346 140.720 180.254  1.00  0.00           C
ATOM    318  CB  PRO A  52     100.415 140.353 181.304  1.00  0.00           C
ATOM    319  CA  PRO A  52     100.125 138.866 181.351  1.00  0.00           C
ATOM    320  C   PRO A  52     100.499 138.266 182.726  1.00  0.00           C
ATOM    321  O   PRO A  52      99.636 137.971 183.560  1.00  0.00           O
ATOM    322  N   LYS A  53     101.735 137.901 182.905  1.00  0.00           N
ATOM    323  CA  LYS A  53     102.244 137.347 184.145  1.00  0.00           C
ATOM    324  CB  LYS A  53     103.557 136.644 183.791  1.00  0.00           C
ATOM    325  CG  LYS A  53     104.240 135.805 184.895  1.00  0.00           C
ATOM    326  CD  LYS A  53     103.441 134.613 185.203  1.00  0.00           C
ATOM    327  CE  LYS A  53     104.233 133.610 186.055  1.00  0.00           C
ATOM    328  NZ  LYS A  53     103.469 132.372 186.344  1.00  0.00           N
ATOM    329  C   LYS A  53     102.491 138.439 185.196  1.00  0.00           C
ATOM    330  O   LYS A  53     103.259 139.328 184.854  1.00  0.00           O
ATOM    331  N   LEU A  54     101.953 138.296 186.379  1.00  0.00           N
ATOM    332  CA  LEU A  54     102.306 139.232 187.526  1.00  0.00           C
ATOM    333  CB  LEU A  54     101.502 138.836 188.838  1.00  0.00           C
ATOM    334  CG  LEU A  54      99.948 138.749 188.570  1.00  0.00           C
ATOM    335  CD1 LEU A  54      99.124 138.032 189.684  1.00  0.00           C
ATOM    336  CD2 LEU A  54      99.336 140.161 188.456  1.00  0.00           C
ATOM    337  C   LEU A  54     103.838 138.996 187.875  1.00  0.00           C
ATOM    338  O   LEU A  54     104.330 137.854 187.836  1.00  0.00           O
ATOM    339  N   GLY A  55     104.617 140.034 188.060  1.00  0.00           N
ATOM    340  CA  GLY A  55     106.055 140.011 188.240  1.00  0.00           C
ATOM    341  C   GLY A  55     106.991 139.353 187.221  1.00  0.00           C
ATOM    342  O   GLY A  55     108.236 139.276 187.523  1.00  0.00           O
ATOM    343  N   GLY A  56     106.473 138.879 186.026  1.00  0.00           N
ATOM    344  CA  GLY A  56     107.259 138.363 184.936  1.00  0.00           C
ATOM    345  C   GLY A  56     107.813 139.372 183.919  1.00  0.00           C
ATOM    346  O   GLY A  56     108.031 140.495 184.298  1.00  0.00           O
ATOM    347  N   LEU A  57     107.988 138.962 182.678  1.00  0.00           N
ATOM    348  CA  LEU A  57     108.682 139.784 181.682  1.00  0.00           C
ATOM    349  CB  LEU A  57     109.110 138.879 180.557  1.00  0.00           C
ATOM    350  CG  LEU A  57     110.113 137.829 180.948  1.00  0.00           C
ATOM    351  CD1 LEU A  57     110.546 137.010 179.757  1.00  0.00           C
ATOM    352  CD2 LEU A  57     111.415 138.257 181.556  1.00  0.00           C
ATOM    353  C   LEU A  57     107.914 141.011 181.229  1.00  0.00           C
ATOM    354  O   LEU A  57     108.518 142.032 180.836  1.00  0.00           O
ATOM    355  N   MET A  58     106.578 141.033 181.282  1.00  0.00           N
ATOM    356  CA  MET A  58     105.679 142.189 181.123  1.00  0.00           C
ATOM    357  CB  MET A  58     104.626 141.991 179.959  1.00  0.00           C
ATOM    358  CG  MET A  58     105.465 141.748 178.714  1.00  0.00           C
ATOM    359  SD  MET A  58     106.525 143.098 178.051  1.00  0.00           S
ATOM    360  CE  MET A  58     105.468 144.445 177.476  1.00  0.00           C
ATOM    361  C   MET A  58     104.916 142.540 182.375  1.00  0.00           C
ATOM    362  O   MET A  58     103.747 142.155 182.534  1.00  0.00           O
ATOM    363  N   ASP A  59     105.631 143.090 183.376  1.00  0.00           N
ATOM    364  CA  ASP A  59     105.035 143.349 184.705  1.00  0.00           C
ATOM    365  CB  ASP A  59     106.120 143.538 185.768  1.00  0.00           C
ATOM    366  CG  ASP A  59     105.622 143.911 187.201  1.00  0.00           C
ATOM    367  OD1 ASP A  59     104.489 144.365 187.385  1.00  0.00           O
ATOM    368  OD2 ASP A  59     106.486 143.869 188.155  1.00  0.00           O
ATOM    369  C   ASP A  59     104.231 144.686 184.631  1.00  0.00           C
ATOM    370  O   ASP A  59     104.735 145.780 184.352  1.00  0.00           O
ATOM    371  N   PRO A  60     102.920 144.669 185.097  1.00  0.00           N
ATOM    372  CD  PRO A  60     102.125 143.463 185.290  1.00  0.00           C
ATOM    373  CG  PRO A  60     100.692 143.821 185.085  1.00  0.00           C
ATOM    374  CB  PRO A  60     100.666 145.284 185.476  1.00  0.00           C
ATOM    375  CA  PRO A  60     102.021 145.839 185.092  1.00  0.00           C
ATOM    376  C   PRO A  60     102.496 147.037 185.908  1.00  0.00           C
ATOM    377  O   PRO A  60     102.245 148.128 185.434  1.00  0.00           O
ATOM    378  N   ARG A  61     103.245 146.790 187.024  1.00  0.00           N
ATOM    379  CA  ARG A  61     103.812 147.860 187.929  1.00  0.00           C
ATOM    380  CB  ARG A  61     104.654 147.210 189.109  1.00  0.00           C
ATOM    381  CG  ARG A  61     103.621 146.371 189.894  1.00  0.00           C
ATOM    382  CD  ARG A  61     104.364 145.671 191.056  1.00  0.00           C
ATOM    383  NE  ARG A  61     105.422 144.679 190.553  1.00  0.00           N
ATOM    384  CZ  ARG A  61     106.106 143.821 191.310  1.00  0.00           C
ATOM    385  NH1 ARG A  61     106.113 143.759 192.635  1.00  0.00           N
ATOM    386  NH2 ARG A  61     106.811 142.976 190.727  1.00  0.00           N
ATOM    387  C   ARG A  61     104.676 148.767 187.073  1.00  0.00           C
ATOM    388  O   ARG A  61     104.772 150.018 187.341  1.00  0.00           O
ATOM    389  N   GLN A  62     105.299 148.229 186.000  1.00  0.00           N
ATOM    390  CA  GLN A  62     106.186 148.964 185.090  1.00  0.00           C
ATOM    391  CB  GLN A  62     107.187 148.028 184.486  1.00  0.00           C
ATOM    392  CG  GLN A  62     108.129 147.345 185.467  1.00  0.00           C
ATOM    393  CD  GLN A  62     109.362 146.836 184.680  1.00  0.00           C
ATOM    394  OE1 GLN A  62     109.328 145.819 184.050  1.00  0.00           O
ATOM    395  NE2 GLN A  62     110.399 147.632 184.686  1.00  0.00           N
ATOM    396  C   GLN A  62     105.428 149.768 184.043  1.00  0.00           C
ATOM    397  O   GLN A  62     105.870 150.858 183.620  1.00  0.00           O
ATOM    398  N   GLY A  63     104.235 149.372 183.678  1.00  0.00           N
ATOM    399  CA  GLY A  63     103.323 150.248 182.971  1.00  0.00           C
ATOM    400  C   GLY A  63     102.408 149.501 182.016  1.00  0.00           C
ATOM    401  O   GLY A  63     102.015 148.337 182.361  1.00  0.00           O
ATOM    402  N   VAL A  64     101.978 150.104 180.867  1.00  0.00           N
ATOM    403  CA  VAL A  64     100.811 149.493 180.215  1.00  0.00           C
ATOM    404  CB  VAL A  64      99.923 150.508 179.511  1.00  0.00           C
ATOM    405  CG1 VAL A  64      98.632 149.860 179.039  1.00  0.00           C
ATOM    406  CG2 VAL A  64      99.579 151.576 180.528  1.00  0.00           C
ATOM    407  C   VAL A  64     101.223 148.414 179.192  1.00  0.00           C
ATOM    408  O   VAL A  64     102.035 148.713 178.284  1.00  0.00           O
ATOM    409  N   ILE A  65     100.613 147.236 179.285  1.00  0.00           N
ATOM    410  CA  ILE A  65     100.671 146.024 178.342  1.00  0.00           C
ATOM    411  CB  ILE A  65     100.544 144.712 179.140  1.00  0.00           C
ATOM    412  CG2 ILE A  65     100.734 143.491 178.118  1.00  0.00           C
ATOM    413  CG1 ILE A  65     101.616 144.576 180.203  1.00  0.00           C
ATOM    414  CD1 ILE A  65     101.298 143.723 181.338  1.00  0.00           C
ATOM    415  C   ILE A  65      99.608 146.065 177.214  1.00  0.00           C
ATOM    416  O   ILE A  65      99.988 145.885 176.085  1.00  0.00           O
ATOM    417  N   GLU A  66      98.283 146.126 177.583  1.00  0.00           N
ATOM    418  CA  GLU A  66      97.129 145.859 176.615  1.00  0.00           C
ATOM    419  CB  GLU A  66      96.186 144.934 177.409  1.00  0.00           C
ATOM    420  CG  GLU A  66      94.913 144.445 176.670  1.00  0.00           C
ATOM    421  CD  GLU A  66      95.112 143.155 175.717  1.00  0.00           C
ATOM    422  OE1 GLU A  66      94.560 142.106 176.154  1.00  0.00           O
ATOM    423  OE2 GLU A  66      95.622 143.226 174.547  1.00  0.00           O
ATOM    424  C   GLU A  66      96.460 147.169 176.088  1.00  0.00           C
ATOM    425  O   GLU A  66      96.348 148.080 176.904  1.00  0.00           O
ATOM    426  N   ARG A  67      95.845 147.167 174.862  1.00  0.00           N
ATOM    427  CA  ARG A  67      95.084 148.310 174.312  1.00  0.00           C
ATOM    428  CB  ARG A  67      94.676 147.941 172.867  1.00  0.00           C
ATOM    429  CG  ARG A  67      94.230 149.146 172.031  1.00  0.00           C
ATOM    430  CD  ARG A  67      94.002 148.846 170.526  1.00  0.00           C
ATOM    431  NE  ARG A  67      95.276 148.955 169.745  1.00  0.00           N
ATOM    432  CZ  ARG A  67      95.399 148.695 168.484  1.00  0.00           C
ATOM    433  NH1 ARG A  67      94.428 148.187 167.706  1.00  0.00           N
ATOM    434  NH2 ARG A  67      96.539 148.857 167.896  1.00  0.00           N
ATOM    435  C   ARG A  67      93.846 148.736 175.262  1.00  0.00           C
ATOM    436  O   ARG A  67      93.370 147.864 175.949  1.00  0.00           O
ATOM    437  N   THR A  68      93.535 150.050 175.430  1.00  0.00           N
ATOM    438  CA  THR A  68      92.480 150.564 176.440  1.00  0.00           C
ATOM    439  CB  THR A  68      91.045 149.879 176.069  1.00  0.00           C
ATOM    440  CG2 THR A  68      89.943 150.874 176.458  1.00  0.00           C
ATOM    441  OG1 THR A  68      90.837 149.764 174.668  1.00  0.00           O
ATOM    442  C   THR A  68      92.808 150.416 177.940  1.00  0.00           C
ATOM    443  O   THR A  68      92.041 150.784 178.788  1.00  0.00           O
ATOM    444  N   GLY A  69      93.993 149.849 178.186  1.00  0.00           N
ATOM    445  CA  GLY A  69      94.679 149.795 179.526  1.00  0.00           C
ATOM    446  C   GLY A  69      95.319 151.095 180.024  1.00  0.00           C
ATOM    447  O   GLY A  69      95.645 151.940 179.180  1.00  0.00           O
ATOM    448  N   ARG A  70      95.669 151.240 181.358  1.00  0.00           N
ATOM    449  CA  ARG A  70      96.142 152.445 182.055  1.00  0.00           C
ATOM    450  CB  ARG A  70      95.047 153.333 182.683  1.00  0.00           C
ATOM    451  CG  ARG A  70      94.199 154.062 181.502  1.00  0.00           C
ATOM    452  CD  ARG A  70      93.085 154.995 182.034  1.00  0.00           C
ATOM    453  NE  ARG A  70      93.601 156.040 182.976  1.00  0.00           N
ATOM    454  CZ  ARG A  70      92.973 157.083 183.382  1.00  0.00           C
ATOM    455  NH1 ARG A  70      91.717 157.303 183.190  1.00  0.00           N
ATOM    456  NH2 ARG A  70      93.661 157.963 184.058  1.00  0.00           N
ATOM    457  C   ARG A  70      96.910 151.983 183.256  1.00  0.00           C
ATOM    458  O   ARG A  70      96.431 151.213 184.103  1.00  0.00           O
ATOM    459  N   CYS A  71      98.110 152.571 183.418  1.00  0.00           N
ATOM    460  CA  CYS A  71      99.248 152.214 184.342  1.00  0.00           C
ATOM    461  CB  CYS A  71     100.174 153.481 184.189  1.00  0.00           C
ATOM    462  SG  CYS A  71     101.665 153.377 185.086  1.00  0.00           S
ATOM    463  C   CYS A  71      98.765 152.034 185.844  1.00  0.00           C
ATOM    464  O   CYS A  71      97.975 152.875 186.305  1.00  0.00           O
ATOM    465  N   GLN A  72      99.212 151.035 186.625  1.00  0.00           N
ATOM    466  CA  GLN A  72      99.020 150.827 188.074  1.00  0.00           C
ATOM    467  CB  GLN A  72      99.546 149.434 188.404  1.00  0.00           C
ATOM    468  CG  GLN A  72      99.313 148.932 189.832  1.00  0.00           C
ATOM    469  CD  GLN A  72      99.684 147.434 189.944  1.00  0.00           C
ATOM    470  OE1 GLN A  72      99.469 146.753 188.975  1.00  0.00           O
ATOM    471  NE2 GLN A  72     100.037 146.878 191.071  1.00  0.00           N
ATOM    472  C   GLN A  72      99.721 151.895 188.970  1.00  0.00           C
ATOM    473  O   GLN A  72      99.241 152.180 190.098  1.00  0.00           O
ATOM    474  N   THR A  73     100.728 152.532 188.466  1.00  0.00           N
ATOM    475  CA  THR A  73     101.670 153.303 189.332  1.00  0.00           C
ATOM    476  CB  THR A  73     103.124 152.882 189.022  1.00  0.00           C
ATOM    477  CG2 THR A  73     104.197 153.774 189.678  1.00  0.00           C
ATOM    478  OG1 THR A  73     103.353 151.549 189.244  1.00  0.00           O
ATOM    479  C   THR A  73     101.437 154.859 189.142  1.00  0.00           C
ATOM    480  O   THR A  73     101.648 155.650 190.079  1.00  0.00           O
ATOM    481  N   CYS A  74     101.079 155.246 187.931  1.00  0.00           N
ATOM    482  CA  CYS A  74     100.709 156.603 187.525  1.00  0.00           C
ATOM    483  CB  CYS A  74     101.803 157.255 186.664  1.00  0.00           C
ATOM    484  SG  CYS A  74     101.750 156.519 184.997  1.00  0.00           S
ATOM    485  C   CYS A  74      99.225 156.801 187.106  1.00  0.00           C
ATOM    486  O   CYS A  74      98.858 157.967 186.940  1.00  0.00           O
ATOM    487  N   ALA A  75      98.435 155.744 186.881  1.00  0.00           N
ATOM    488  CA  ALA A  75      97.118 155.818 186.209  1.00  0.00           C
ATOM    489  CB  ALA A  75      96.110 156.476 187.122  1.00  0.00           C
ATOM    490  C   ALA A  75      97.149 156.361 184.737  1.00  0.00           C
ATOM    491  O   ALA A  75      96.100 156.461 184.114  1.00  0.00           O
ATOM    492  N   GLY A  76      98.321 156.644 184.155  1.00  0.00           N
ATOM    493  CA  GLY A  76      98.528 157.057 182.773  1.00  0.00           C
ATOM    494  C   GLY A  76      97.962 156.085 181.663  1.00  0.00           C
ATOM    495  O   GLY A  76      98.077 154.907 181.807  1.00  0.00           O
ATOM    496  N   ASN A  77      97.346 156.696 180.638  1.00  0.00           N
ATOM    497  CA  ASN A  77      97.088 155.923 179.410  1.00  0.00           C
ATOM    498  CB  ASN A  77      96.129 156.624 178.456  1.00  0.00           C
ATOM    499  CG  ASN A  77      94.704 156.849 178.939  1.00  0.00           C
ATOM    500  OD1 ASN A  77      93.801 156.026 178.736  1.00  0.00           O
ATOM    501  ND2 ASN A  77      94.379 157.908 179.665  1.00  0.00           N
ATOM    502  C   ASN A  77      98.322 155.421 178.675  1.00  0.00           C
ATOM    503  O   ASN A  77      99.415 155.823 178.907  1.00  0.00           O
ATOM    504  N   MET A  78      98.184 154.279 177.901  1.00  0.00           N
ATOM    505  CA  MET A  78      99.415 153.578 177.264  1.00  0.00           C
ATOM    506  CB  MET A  78      98.827 152.346 176.524  1.00  0.00           C
ATOM    507  CG  MET A  78      98.301 152.674 175.079  1.00  0.00           C
ATOM    508  SD  MET A  78      97.129 151.432 174.374  1.00  0.00           S
ATOM    509  CE  MET A  78      98.207 149.980 174.611  1.00  0.00           C
ATOM    510  C   MET A  78     100.426 154.480 176.481  1.00  0.00           C
ATOM    511  O   MET A  78     101.603 154.157 176.477  1.00  0.00           O
ATOM    512  N   THR A  79      99.904 155.566 175.884  1.00  0.00           N
ATOM    513  CA  THR A  79     100.790 156.491 175.159  1.00  0.00           C
ATOM    514  CB  THR A  79     100.001 157.123 173.943  1.00  0.00           C
ATOM    515  CG2 THR A  79      99.464 156.008 173.013  1.00  0.00           C
ATOM    516  OG1 THR A  79      99.035 158.032 174.309  1.00  0.00           O
ATOM    517  C   THR A  79     101.409 157.631 176.036  1.00  0.00           C
ATOM    518  O   THR A  79     102.468 158.131 175.670  1.00  0.00           O
ATOM    519  N   GLU A  80     100.927 157.947 177.289  1.00  0.00           N
ATOM    520  CA  GLU A  80     101.360 159.026 178.232  1.00  0.00           C
ATOM    521  CB  GLU A  80     100.140 159.930 178.473  1.00  0.00           C
ATOM    522  CG  GLU A  80      99.091 159.219 179.395  1.00  0.00           C
ATOM    523  CD  GLU A  80      97.798 159.957 179.581  1.00  0.00           C
ATOM    524  OE1 GLU A  80      96.845 159.357 180.114  1.00  0.00           O
ATOM    525  OE2 GLU A  80      97.738 161.196 179.339  1.00  0.00           O
ATOM    526  C   GLU A  80     102.085 158.605 179.453  1.00  0.00           C
ATOM    527  O   GLU A  80     102.901 159.339 179.931  1.00  0.00           O
ATOM    528  N   CYS A  81     101.860 157.391 179.912  1.00  0.00           N
ATOM    529  CA  CYS A  81     102.701 156.835 180.962  1.00  0.00           C
ATOM    530  CB  CYS A  81     102.208 155.429 181.219  1.00  0.00           C
ATOM    531  SG  CYS A  81     103.067 154.608 182.552  1.00  0.00           S
ATOM    532  C   CYS A  81     104.177 156.927 180.530  1.00  0.00           C
ATOM    533  O   CYS A  81     104.509 156.494 179.463  1.00  0.00           O
ATOM    534  N   PRO A  82     105.119 157.319 181.405  1.00  0.00           N
ATOM    535  CD  PRO A  82     104.932 157.739 182.785  1.00  0.00           C
ATOM    536  CG  PRO A  82     106.293 157.984 183.344  1.00  0.00           C
ATOM    537  CB  PRO A  82     107.202 158.042 182.127  1.00  0.00           C
ATOM    538  CA  PRO A  82     106.532 157.246 181.099  1.00  0.00           C
ATOM    539  C   PRO A  82     106.952 155.826 181.008  1.00  0.00           C
ATOM    540  O   PRO A  82     108.008 155.506 180.496  1.00  0.00           O
ATOM    541  N   GLY A  83     106.203 154.829 181.438  1.00  0.00           N
ATOM    542  CA  GLY A  83     106.806 153.628 182.108  1.00  0.00           C
ATOM    543  C   GLY A  83     107.523 153.855 183.429  1.00  0.00           C
ATOM    544  O   GLY A  83     107.888 154.980 183.709  1.00  0.00           O
ATOM    545  N   HIE A  84     107.754 152.855 184.287  1.00  0.00           N
ATOM    546  CA  HIE A  84     108.394 152.887 185.648  1.00  0.00           C
ATOM    547  CB  HIE A  84     107.230 152.685 186.683  1.00  0.00           C
ATOM    548  CG  HIE A  84     106.088 153.694 186.375  1.00  0.00           C
ATOM    549  ND1 HIE A  84     105.966 155.064 186.627  1.00  0.00           N
ATOM    550  CE1 HIE A  84     104.892 155.650 186.119  1.00  0.00           C
ATOM    551  NE2 HIE A  84     104.297 154.675 185.414  1.00  0.00           N
ATOM    552  CD2 HIE A  84     104.957 153.426 185.624  1.00  0.00           C
ATOM    553  C   HIE A  84     109.490 151.764 185.608  1.00  0.00           C
ATOM    554  O   HIE A  84     109.452 150.757 184.888  1.00  0.00           O
ATOM    555  N   PHE A  85     110.470 151.866 186.425  1.00  0.00           N
ATOM    556  CA  PHE A  85     111.646 150.915 186.404  1.00  0.00           C
ATOM    557  CB  PHE A  85     112.914 151.594 187.002  1.00  0.00           C
ATOM    558  CG  PHE A  85     113.893 151.949 185.887  1.00  0.00           C
ATOM    559  CD1 PHE A  85     113.633 153.032 185.047  1.00  0.00           C
ATOM    560  CE1 PHE A  85     114.402 153.287 183.922  1.00  0.00           C
ATOM    561  CZ  PHE A  85     115.372 152.354 183.559  1.00  0.00           C
ATOM    562  CE2 PHE A  85     115.558 151.195 184.259  1.00  0.00           C
ATOM    563  CD2 PHE A  85     114.816 150.995 185.452  1.00  0.00           C
ATOM    564  C   PHE A  85     111.358 149.701 187.280  1.00  0.00           C
ATOM    565  O   PHE A  85     110.618 149.720 188.212  1.00  0.00           O
ATOM    566  N   GLY A  86     112.021 148.602 187.083  1.00  0.00           N
ATOM    567  CA  GLY A  86     112.126 147.404 187.872  1.00  0.00           C
ATOM    568  C   GLY A  86     113.545 146.945 188.271  1.00  0.00           C
ATOM    569  O   GLY A  86     114.510 147.571 187.754  1.00  0.00           O
ATOM    570  N   HIE A  87     113.711 145.952 189.131  1.00  0.00           N
ATOM    571  CA  HIE A  87     115.044 145.384 189.426  1.00  0.00           C
ATOM    572  CB  HIE A  87     115.648 146.017 190.717  1.00  0.00           C
ATOM    573  CG  HIE A  87     114.876 145.547 191.936  1.00  0.00           C
ATOM    574  ND1 HIE A  87     113.681 146.037 192.388  1.00  0.00           N
ATOM    575  CE1 HIE A  87     113.315 145.336 193.484  1.00  0.00           C
ATOM    576  NE2 HIE A  87     114.248 144.353 193.655  1.00  0.00           N
ATOM    577  CD2 HIE A  87     115.284 144.528 192.731  1.00  0.00           C
ATOM    578  C   HIE A  87     115.014 143.904 189.463  1.00  0.00           C
ATOM    579  O   HIE A  87     113.970 143.310 189.615  1.00  0.00           O
ATOM    580  N   ILE A  88     116.143 143.279 189.285  1.00  0.00           N
ATOM    581  CA  ILE A  88     116.397 141.917 189.786  1.00  0.00           C
ATOM    582  CB  ILE A  88     116.671 140.941 188.594  1.00  0.00           C
ATOM    583  CG2 ILE A  88     116.894 139.548 189.160  1.00  0.00           C
ATOM    584  CG1 ILE A  88     115.380 140.900 187.675  1.00  0.00           C
ATOM    585  CD1 ILE A  88     115.677 140.597 186.235  1.00  0.00           C
ATOM    586  C   ILE A  88     117.616 141.921 190.752  1.00  0.00           C
ATOM    587  O   ILE A  88     118.758 142.298 190.349  1.00  0.00           O
ATOM    588  N   GLU A  89     117.506 141.453 191.983  1.00  0.00           N
ATOM    589  CA  GLU A  89     118.670 141.168 192.807  1.00  0.00           C
ATOM    590  CB  GLU A  89     118.410 141.177 194.308  1.00  0.00           C
ATOM    591  CG  GLU A  89     117.673 142.332 194.892  1.00  0.00           C
ATOM    592  CD  GLU A  89     117.729 142.584 196.370  1.00  0.00           C
ATOM    593  OE1 GLU A  89     118.803 142.726 196.992  1.00  0.00           O
ATOM    594  OE2 GLU A  89     116.623 142.916 196.869  1.00  0.00           O
ATOM    595  C   GLU A  89     119.314 139.842 192.347  1.00  0.00           C
ATOM    596  O   GLU A  89     118.587 138.878 192.097  1.00  0.00           O
ATOM    597  N   LEU A  90     120.585 139.930 192.222  1.00  0.00           N
ATOM    598  CA  LEU A  90     121.242 138.666 191.758  1.00  0.00           C
ATOM    599  CB  LEU A  90     122.387 139.058 190.798  1.00  0.00           C
ATOM    600  CG  LEU A  90     122.023 139.951 189.569  1.00  0.00           C
ATOM    601  CD1 LEU A  90     123.252 140.430 188.779  1.00  0.00           C
ATOM    602  CD2 LEU A  90     121.278 139.228 188.535  1.00  0.00           C
ATOM    603  C   LEU A  90     121.759 137.840 192.934  1.00  0.00           C
ATOM    604  O   LEU A  90     122.310 138.330 193.937  1.00  0.00           O
ATOM    605  N   ALA A  91     121.631 136.490 192.857  1.00  0.00           N
ATOM    606  CA  ALA A  91     122.177 135.421 193.778  1.00  0.00           C
ATOM    607  CB  ALA A  91     121.874 134.002 193.183  1.00  0.00           C
ATOM    608  C   ALA A  91     123.613 135.610 193.984  1.00  0.00           C
ATOM    609  O   ALA A  91     124.131 135.593 195.129  1.00  0.00           O
ATOM    610  N   LYS A  92     124.286 135.728 192.869  1.00  0.00           N
ATOM    611  CA  LYS A  92     125.726 135.963 192.721  1.00  0.00           C
ATOM    612  CB  LYS A  92     126.482 134.667 192.349  1.00  0.00           C
ATOM    613  CG  LYS A  92     126.215 133.652 193.494  1.00  0.00           C
ATOM    614  CD  LYS A  92     127.345 132.659 193.411  1.00  0.00           C
ATOM    615  CE  LYS A  92     127.206 131.441 194.361  1.00  0.00           C
ATOM    616  NZ  LYS A  92     127.027 131.792 195.794  1.00  0.00           N
ATOM    617  C   LYS A  92     125.995 137.135 191.788  1.00  0.00           C
ATOM    618  O   LYS A  92     125.424 137.199 190.707  1.00  0.00           O
ATOM    619  N   PRO A  93     126.779 138.217 192.173  1.00  0.00           N
ATOM    620  CD  PRO A  93     127.444 138.544 193.460  1.00  0.00           C
ATOM    621  CG  PRO A  93     128.474 139.634 193.172  1.00  0.00           C
ATOM    622  CB  PRO A  93     127.667 140.405 192.062  1.00  0.00           C
ATOM    623  CA  PRO A  93     127.005 139.293 191.227  1.00  0.00           C
ATOM    624  C   PRO A  93     127.921 139.001 190.056  1.00  0.00           C
ATOM    625  O   PRO A  93     128.673 137.994 189.990  1.00  0.00           O
ATOM    626  N   VAL A  94     127.892 139.872 189.054  1.00  0.00           N
ATOM    627  CA  VAL A  94     128.613 139.745 187.714  1.00  0.00           C
ATOM    628  CB  VAL A  94     127.732 139.210 186.595  1.00  0.00           C
ATOM    629  CG1 VAL A  94     127.185 137.847 186.991  1.00  0.00           C
ATOM    630  CG2 VAL A  94     126.579 140.191 186.100  1.00  0.00           C
ATOM    631  C   VAL A  94     129.222 141.115 187.300  1.00  0.00           C
ATOM    632  O   VAL A  94     128.800 142.166 187.787  1.00  0.00           O
ATOM    633  N   PHE A  95     130.286 141.139 186.456  1.00  0.00           N
ATOM    634  CA  PHE A  95     130.829 142.353 185.876  1.00  0.00           C
ATOM    635  CB  PHE A  95     132.153 142.072 185.167  1.00  0.00           C
ATOM    636  CG  PHE A  95     133.351 141.594 186.019  1.00  0.00           C
ATOM    637  CD1 PHE A  95     133.947 142.421 186.964  1.00  0.00           C
ATOM    638  CE1 PHE A  95     135.105 141.962 187.669  1.00  0.00           C
ATOM    639  CZ  PHE A  95     135.632 140.664 187.511  1.00  0.00           C
ATOM    640  CE2 PHE A  95     135.053 139.871 186.481  1.00  0.00           C
ATOM    641  CD2 PHE A  95     133.905 140.341 185.802  1.00  0.00           C
ATOM    642  C   PHE A  95     130.016 143.017 184.720  1.00  0.00           C
ATOM    643  O   PHE A  95     129.660 142.244 183.793  1.00  0.00           O
ATOM    644  N   HIE A  96     129.765 144.280 184.795  1.00  0.00           N
ATOM    645  CA  HIE A  96     129.155 145.073 183.690  1.00  0.00           C
ATOM    646  CB  HIE A  96     128.761 146.482 184.280  1.00  0.00           C
ATOM    647  CG  HIE A  96     127.979 147.413 183.336  1.00  0.00           C
ATOM    648  ND1 HIE A  96     128.414 147.969 182.161  1.00  0.00           N
ATOM    649  CE1 HIE A  96     127.442 148.857 181.863  1.00  0.00           C
ATOM    650  NE2 HIE A  96     126.397 148.797 182.725  1.00  0.00           N
ATOM    651  CD2 HIE A  96     126.769 147.894 183.672  1.00  0.00           C
ATOM    652  C   HIE A  96     130.108 145.073 182.483  1.00  0.00           C
ATOM    653  O   HIE A  96     131.172 145.742 182.593  1.00  0.00           O
ATOM    654  N   VAL A  97     129.757 144.464 181.369  1.00  0.00           N
ATOM    655  CA  VAL A  97     130.685 144.556 180.161  1.00  0.00           C
ATOM    656  CB  VAL A  97     129.969 143.774 179.055  1.00  0.00           C
ATOM    657  CG1 VAL A  97     128.723 144.463 178.555  1.00  0.00           C
ATOM    658  CG2 VAL A  97     131.026 143.612 177.950  1.00  0.00           C
ATOM    659  C   VAL A  97     130.960 145.986 179.828  1.00  0.00           C
ATOM    660  O   VAL A  97     132.170 146.297 179.474  1.00  0.00           O
ATOM    661  N   GLY A  98     130.031 146.951 179.955  1.00  0.00           N
ATOM    662  CA  GLY A  98     130.189 148.431 179.682  1.00  0.00           C
ATOM    663  C   GLY A  98     131.117 149.177 180.616  1.00  0.00           C
ATOM    664  O   GLY A  98     131.520 150.331 180.437  1.00  0.00           O
ATOM    665  N   PHE A  99     131.568 148.546 181.701  1.00  0.00           N
ATOM    666  CA  PHE A  99     132.704 149.002 182.661  1.00  0.00           C
ATOM    667  CB  PHE A  99     132.214 149.679 183.992  1.00  0.00           C
ATOM    668  CG  PHE A  99     131.057 150.717 183.922  1.00  0.00           C
ATOM    669  CD1 PHE A  99     131.224 152.066 183.435  1.00  0.00           C
ATOM    670  CE1 PHE A  99     130.150 152.928 183.424  1.00  0.00           C
ATOM    671  CZ  PHE A  99     128.867 152.515 183.728  1.00  0.00           C
ATOM    672  CE2 PHE A  99     128.628 151.205 184.120  1.00  0.00           C
ATOM    673  CD2 PHE A  99     129.779 150.296 184.319  1.00  0.00           C
ATOM    674  C   PHE A  99     133.679 147.923 183.029  1.00  0.00           C
ATOM    675  O   PHE A  99     134.377 147.976 184.029  1.00  0.00           O
ATOM    676  N   LEU A 100     133.707 146.858 182.223  1.00  0.00           N
ATOM    677  CA  LEU A 100     134.655 145.707 182.452  1.00  0.00           C
ATOM    678  CB  LEU A 100     134.442 144.649 181.312  1.00  0.00           C
ATOM    679  CG  LEU A 100     135.302 143.375 181.333  1.00  0.00           C
ATOM    680  CD1 LEU A 100     134.814 142.395 182.416  1.00  0.00           C
ATOM    681  CD2 LEU A 100     135.276 142.650 179.966  1.00  0.00           C
ATOM    682  C   LEU A 100     136.148 146.104 182.480  1.00  0.00           C
ATOM    683  O   LEU A 100     136.904 145.660 183.328  1.00  0.00           O
ATOM    684  N   VAL A 101     136.622 146.886 181.462  1.00  0.00           N
ATOM    685  CA  VAL A 101     137.983 147.351 181.367  1.00  0.00           C
ATOM    686  CB  VAL A 101     138.358 147.766 179.966  1.00  0.00           C
ATOM    687  CG1 VAL A 101     139.773 148.344 179.824  1.00  0.00           C
ATOM    688  CG2 VAL A 101     138.088 146.736 178.918  1.00  0.00           C
ATOM    689  C   VAL A 101     138.161 148.476 182.332  1.00  0.00           C
ATOM    690  O   VAL A 101     139.110 148.397 183.074  1.00  0.00           O
ATOM    691  N   LYS A 102     137.246 149.408 182.575  1.00  0.00           N
ATOM    692  CA  LYS A 102     137.319 150.396 183.733  1.00  0.00           C
ATOM    693  CB  LYS A 102     136.254 151.511 183.614  1.00  0.00           C
ATOM    694  CG  LYS A 102     136.293 152.478 184.764  1.00  0.00           C
ATOM    695  CD  LYS A 102     137.505 153.448 184.635  1.00  0.00           C
ATOM    696  CE  LYS A 102     137.507 154.362 183.389  1.00  0.00           C
ATOM    697  NZ  LYS A 102     136.342 155.289 183.331  1.00  0.00           N
ATOM    698  C   LYS A 102     137.296 149.683 185.094  1.00  0.00           C
ATOM    699  O   LYS A 102     138.074 150.110 186.021  1.00  0.00           O
ATOM    700  N   THR A 103     136.824 148.449 185.240  1.00  0.00           N
ATOM    701  CA  THR A 103     136.964 147.661 186.467  1.00  0.00           C
ATOM    702  CB  THR A 103     135.910 146.558 186.438  1.00  0.00           C
ATOM    703  CG2 THR A 103     136.052 145.478 187.521  1.00  0.00           C
ATOM    704  OG1 THR A 103     134.571 147.009 186.620  1.00  0.00           O
ATOM    705  C   THR A 103     138.383 147.165 186.564  1.00  0.00           C
ATOM    706  O   THR A 103     138.983 147.305 187.635  1.00  0.00           O
ATOM    707  N   MET A 104     138.962 146.631 185.467  1.00  0.00           N
ATOM    708  CA  MET A 104     140.417 146.352 185.580  1.00  0.00           C
ATOM    709  CB  MET A 104     140.746 145.689 184.323  1.00  0.00           C
ATOM    710  CG  MET A 104     142.135 145.054 184.395  1.00  0.00           C
ATOM    711  SD  MET A 104     142.437 143.887 183.085  1.00  0.00           S
ATOM    712  CE  MET A 104     143.498 144.842 181.987  1.00  0.00           C
ATOM    713  C   MET A 104     141.314 147.514 185.831  1.00  0.00           C
ATOM    714  O   MET A 104     142.217 147.440 186.646  1.00  0.00           O
ATOM    715  N   LYS A 105     141.014 148.665 185.217  1.00  0.00           N
ATOM    716  CA  LYS A 105     141.685 149.917 185.574  1.00  0.00           C
ATOM    717  CB  LYS A 105     141.354 150.991 184.569  1.00  0.00           C
ATOM    718  CG  LYS A 105     142.148 152.296 184.729  1.00  0.00           C
ATOM    719  CD  LYS A 105     142.386 153.125 183.425  1.00  0.00           C
ATOM    720  CE  LYS A 105     143.436 152.403 182.627  1.00  0.00           C
ATOM    721  NZ  LYS A 105     143.492 152.922 181.227  1.00  0.00           N
ATOM    722  C   LYS A 105     141.614 150.363 186.990  1.00  0.00           C
ATOM    723  O   LYS A 105     142.709 150.610 187.613  1.00  0.00           O
ATOM    724  N   VAL A 106     140.446 150.427 187.595  1.00  0.00           N
ATOM    725  CA  VAL A 106     140.352 150.889 189.051  1.00  0.00           C
ATOM    726  CB  VAL A 106     138.886 151.179 189.489  1.00  0.00           C
ATOM    727  CG1 VAL A 106     138.698 151.519 191.019  1.00  0.00           C
ATOM    728  CG2 VAL A 106     138.356 152.342 188.638  1.00  0.00           C
ATOM    729  C   VAL A 106     141.075 149.842 189.939  1.00  0.00           C
ATOM    730  O   VAL A 106     141.744 150.217 190.855  1.00  0.00           O
ATOM    731  N   LEU A 107     141.013 148.553 189.555  1.00  0.00           N
ATOM    732  CA  LEU A 107     141.644 147.495 190.320  1.00  0.00           C
ATOM    733  CB  LEU A 107     141.263 146.142 189.678  1.00  0.00           C
ATOM    734  CG  LEU A 107     139.951 145.480 190.196  1.00  0.00           C
ATOM    735  CD1 LEU A 107     139.667 144.282 189.244  1.00  0.00           C
ATOM    736  CD2 LEU A 107     140.208 145.014 191.692  1.00  0.00           C
ATOM    737  C   LEU A 107     143.118 147.674 190.303  1.00  0.00           C
ATOM    738  O   LEU A 107     143.792 147.625 191.359  1.00  0.00           O
ATOM    739  N   ARG A 108     143.707 148.003 189.142  1.00  0.00           N
ATOM    740  CA  ARG A 108     145.152 148.142 188.978  1.00  0.00           C
ATOM    741  CB  ARG A 108     145.565 148.091 187.494  1.00  0.00           C
ATOM    742  CG  ARG A 108     145.506 146.635 186.959  1.00  0.00           C
ATOM    743  CD  ARG A 108     145.526 146.531 185.463  1.00  0.00           C
ATOM    744  NE  ARG A 108     146.851 146.969 184.991  1.00  0.00           N
ATOM    745  CZ  ARG A 108     147.690 146.278 184.174  1.00  0.00           C
ATOM    746  NH1 ARG A 108     147.561 145.049 183.942  1.00  0.00           N
ATOM    747  NH2 ARG A 108     148.732 146.865 183.641  1.00  0.00           N
ATOM    748  C   ARG A 108     145.758 149.434 189.641  1.00  0.00           C
ATOM    749  O   ARG A 108     146.946 149.537 189.812  1.00  0.00           O
ATOM    750  N   CYS A 109     144.880 150.429 190.052  1.00  0.00           N
ATOM    751  CA  CYS A 109     145.267 151.630 190.808  1.00  0.00           C
ATOM    752  CB  CYS A 109     144.198 152.680 190.467  1.00  0.00           C
ATOM    753  SG  CYS A 109     144.397 153.175 188.739  1.00  0.00           S
ATOM    754  C   CYS A 109     145.338 151.417 192.346  1.00  0.00           C
ATOM    755  O   CYS A 109     145.851 152.295 192.995  1.00  0.00           O
ATOM    756  N   VAL A 110     144.832 150.336 192.946  1.00  0.00           N
ATOM    757  CA  VAL A 110     144.750 150.169 194.423  1.00  0.00           C
ATOM    758  CB  VAL A 110     143.351 150.468 194.981  1.00  0.00           C
ATOM    759  CG1 VAL A 110     142.598 151.673 194.367  1.00  0.00           C
ATOM    760  CG2 VAL A 110     142.396 149.247 194.940  1.00  0.00           C
ATOM    761  C   VAL A 110     145.326 148.833 194.902  1.00  0.00           C
ATOM    762  O   VAL A 110     145.454 147.814 194.201  1.00  0.00           O
ATOM    763  N   CYS A 111     145.490 148.737 196.210  1.00  0.00           N
ATOM    764  CA  CYS A 111     145.886 147.571 196.902  1.00  0.00           C
ATOM    765  CB  CYS A 111     146.182 147.926 198.295  1.00  0.00           C
ATOM    766  SG  CYS A 111     146.525 146.399 199.233  1.00  0.00           S
ATOM    767  C   CYS A 111     144.764 146.528 196.830  1.00  0.00           C
ATOM    768  O   CYS A 111     143.635 146.747 197.244  1.00  0.00           O
ATOM    769  N   PHE A 112     145.093 145.287 196.365  1.00  0.00           N
ATOM    770  CA  PHE A 112     144.145 144.142 196.309  1.00  0.00           C
ATOM    771  CB  PHE A 112     144.853 143.139 195.338  1.00  0.00           C
ATOM    772  CG  PHE A 112     144.118 141.949 194.762  1.00  0.00           C
ATOM    773  CD1 PHE A 112     144.330 140.601 195.219  1.00  0.00           C
ATOM    774  CE1 PHE A 112     143.753 139.557 194.492  1.00  0.00           C
ATOM    775  CZ  PHE A 112     142.841 139.813 193.413  1.00  0.00           C
ATOM    776  CE2 PHE A 112     142.721 141.134 192.920  1.00  0.00           C
ATOM    777  CD2 PHE A 112     143.332 142.170 193.651  1.00  0.00           C
ATOM    778  C   PHE A 112     143.780 143.547 197.697  1.00  0.00           C
ATOM    779  O   PHE A 112     142.975 142.595 197.698  1.00  0.00           O
ATOM    780  N   PHE A 113     144.291 144.129 198.744  1.00  0.00           N
ATOM    781  CA  PHE A 113     144.186 143.603 200.088  1.00  0.00           C
ATOM    782  CB  PHE A 113     145.564 143.308 200.646  1.00  0.00           C
ATOM    783  CG  PHE A 113     146.427 142.221 200.040  1.00  0.00           C
ATOM    784  CD1 PHE A 113     146.592 140.922 200.596  1.00  0.00           C
ATOM    785  CE1 PHE A 113     147.441 140.031 199.977  1.00  0.00           C
ATOM    786  CZ  PHE A 113     148.296 140.397 198.874  1.00  0.00           C
ATOM    787  CE2 PHE A 113     148.190 141.714 198.433  1.00  0.00           C
ATOM    788  CD2 PHE A 113     147.205 142.534 198.932  1.00  0.00           C
ATOM    789  C   PHE A 113     143.508 144.605 201.034  1.00  0.00           C
ATOM    790  O   PHE A 113     142.497 144.259 201.638  1.00  0.00           O
ATOM    791  N   CYS A 114     143.877 145.873 200.899  1.00  0.00           N
ATOM    792  CA  CYS A 114     143.399 146.976 201.772  1.00  0.00           C
ATOM    793  CB  CYS A 114     144.605 147.373 202.683  1.00  0.00           C
ATOM    794  SG  CYS A 114     145.749 148.301 201.759  1.00  0.00           S
ATOM    795  C   CYS A 114     142.829 148.192 201.047  1.00  0.00           C
ATOM    796  O   CYS A 114     142.227 149.069 201.728  1.00  0.00           O
ATOM    797  N   SER A 115     142.925 148.221 199.664  1.00  0.00           N
ATOM    798  CA  SER A 115     142.368 149.213 198.873  1.00  0.00           C
ATOM    799  CB  SER A 115     140.853 149.294 198.907  1.00  0.00           C
ATOM    800  OG  SER A 115     140.330 148.013 198.616  1.00  0.00           O
ATOM    801  C   SER A 115     142.983 150.637 199.072  1.00  0.00           C
ATOM    802  O   SER A 115     142.466 151.519 198.396  1.00  0.00           O
ATOM    803  N   LYS A 116     144.062 150.846 199.804  1.00  0.00           N
ATOM    804  CA  LYS A 116     144.777 152.015 199.646  1.00  0.00           C
ATOM    805  CB  LYS A 116     145.777 152.148 200.759  1.00  0.00           C
ATOM    806  CG  LYS A 116     145.330 152.865 202.095  1.00  0.00           C
ATOM    807  CD  LYS A 116     145.205 154.413 201.974  1.00  0.00           C
ATOM    808  CE  LYS A 116     146.548 155.051 201.976  1.00  0.00           C
ATOM    809  NZ  LYS A 116     146.427 156.377 201.352  1.00  0.00           N
ATOM    810  C   LYS A 116     145.425 152.210 198.261  1.00  0.00           C
ATOM    811  O   LYS A 116     145.858 151.216 197.654  1.00  0.00           O
ATOM    812  N   LEU A 117     145.373 153.401 197.701  1.00  0.00           N
ATOM    813  CA  LEU A 117     145.771 153.629 196.291  1.00  0.00           C
ATOM    814  CB  LEU A 117     145.248 154.983 195.854  1.00  0.00           C
ATOM    815  CG  LEU A 117     145.022 155.374 194.352  1.00  0.00           C
ATOM    816  CD1 LEU A 117     144.452 156.783 194.356  1.00  0.00           C
ATOM    817  CD2 LEU A 117     146.403 155.506 193.565  1.00  0.00           C
ATOM    818  C   LEU A 117     147.264 153.461 196.147  1.00  0.00           C
ATOM    819  O   LEU A 117     148.080 153.953 196.979  1.00  0.00           O
ATOM    820  N   LEU A 118     147.767 152.798 195.078  1.00  0.00           N
ATOM    821  CA  LEU A 118     149.166 152.404 194.869  1.00  0.00           C
ATOM    822  CB  LEU A 118     149.258 151.341 193.787  1.00  0.00           C
ATOM    823  CG  LEU A 118     148.483 150.014 194.011  1.00  0.00           C
ATOM    824  CD1 LEU A 118     148.802 149.106 192.865  1.00  0.00           C
ATOM    825  CD2 LEU A 118     148.940 149.230 195.279  1.00  0.00           C
ATOM    826  C   LEU A 118     150.149 153.595 194.652  1.00  0.00           C
ATOM    827  O   LEU A 118     151.316 153.321 194.333  1.00  0.00           O
ATOM    828  N   VAL A 119     149.722 154.846 194.867  1.00  0.00           N
ATOM    829  CA  VAL A 119     150.536 156.140 195.032  1.00  0.00           C
ATOM    830  CB  VAL A 119     150.908 156.767 193.677  1.00  0.00           C
ATOM    831  CG1 VAL A 119     149.706 156.997 192.731  1.00  0.00           C
ATOM    832  CG2 VAL A 119     151.598 158.165 193.740  1.00  0.00           C
ATOM    833  C   VAL A 119     149.842 157.082 196.024  1.00  0.00           C
ATOM    834  O   VAL A 119     148.700 157.471 195.719  1.00  0.00           O
ATOM    835  N   ASP A 120     150.617 157.529 197.038  1.00  0.00           N
ATOM    836  CA  ASP A 120     150.137 158.683 197.861  1.00  0.00           C
ATOM    837  CB  ASP A 120     150.978 158.761 199.134  1.00  0.00           C
ATOM    838  CG  ASP A 120     150.835 160.072 199.909  1.00  0.00           C
ATOM    839  OD1 ASP A 120     151.774 160.455 200.657  1.00  0.00           O
ATOM    840  OD2 ASP A 120     149.652 160.538 200.056  1.00  0.00           O
ATOM    841  C   ASP A 120     150.128 160.036 197.141  1.00  0.00           C
ATOM    842  O   ASP A 120     151.213 160.601 196.890  1.00  0.00           O
ATOM    843  N   SER A 121     148.894 160.478 196.840  1.00  0.00           N
ATOM    844  CA  SER A 121     148.683 161.741 196.122  1.00  0.00           C
ATOM    845  CB  SER A 121     147.255 161.747 195.714  1.00  0.00           C
ATOM    846  OG  SER A 121     146.411 161.750 196.818  1.00  0.00           O
ATOM    847  C   SER A 121     148.917 163.039 196.934  1.00  0.00           C
ATOM    848  O   SER A 121     148.801 164.090 196.341  1.00  0.00           O
ATOM    849  N   ASN A 122     149.241 162.960 198.202  1.00  0.00           N
ATOM    850  CA  ASN A 122     149.610 164.112 199.035  1.00  0.00           C
ATOM    851  CB  ASN A 122     149.230 163.766 200.469  1.00  0.00           C
ATOM    852  CG  ASN A 122     149.789 164.745 201.533  1.00  0.00           C
ATOM    853  OD1 ASN A 122     149.135 165.739 201.694  1.00  0.00           O
ATOM    854  ND2 ASN A 122     150.788 164.321 202.327  1.00  0.00           N
ATOM    855  C   ASN A 122     151.110 164.463 198.901  1.00  0.00           C
ATOM    856  O   ASN A 122     151.496 165.625 199.217  1.00  0.00           O
ATOM    857  N   ASN A 123     151.997 163.562 198.511  1.00  0.00           N
ATOM    858  CA  ASN A 123     153.433 163.819 198.389  1.00  0.00           C
ATOM    859  CB  ASN A 123     154.021 162.485 197.928  1.00  0.00           C
ATOM    860  CG  ASN A 123     155.502 162.589 197.628  1.00  0.00           C
ATOM    861  OD1 ASN A 123     156.052 162.265 196.593  1.00  0.00           O
ATOM    862  ND2 ASN A 123     156.307 163.122 198.542  1.00  0.00           N
ATOM    863  C   ASN A 123     153.698 165.000 197.401  1.00  0.00           C
ATOM    864  O   ASN A 123     153.233 164.928 196.336  1.00  0.00           O
ATOM    865  N   PRO A 124     154.458 166.108 197.748  1.00  0.00           N
ATOM    866  CD  PRO A 124     155.302 166.206 198.951  1.00  0.00           C
ATOM    867  CG  PRO A 124     155.405 167.686 199.113  1.00  0.00           C
ATOM    868  CB  PRO A 124     155.400 168.299 197.760  1.00  0.00           C
ATOM    869  CA  PRO A 124     154.445 167.357 197.036  1.00  0.00           C
ATOM    870  C   PRO A 124     154.831 167.177 195.559  1.00  0.00           C
ATOM    871  O   PRO A 124     154.323 167.787 194.598  1.00  0.00           O
ATOM    872  N   LYS A 125     155.804 166.313 195.289  1.00  0.00           N
ATOM    873  CA  LYS A 125     156.183 165.954 193.922  1.00  0.00           C
ATOM    874  CB  LYS A 125     157.534 165.334 193.838  1.00  0.00           C
ATOM    875  CG  LYS A 125     157.616 163.919 194.464  1.00  0.00           C
ATOM    876  CD  LYS A 125     158.698 162.925 193.936  1.00  0.00           C
ATOM    877  CE  LYS A 125     158.565 161.593 194.575  1.00  0.00           C
ATOM    878  NZ  LYS A 125     158.691 161.610 196.022  1.00  0.00           N
ATOM    879  C   LYS A 125     155.117 165.198 193.105  1.00  0.00           C
ATOM    880  O   LYS A 125     155.140 165.230 191.860  1.00  0.00           O
ATOM    881  N   ILE A 126     154.131 164.573 193.785  1.00  0.00           N
ATOM    882  CA  ILE A 126     152.917 163.976 193.178  1.00  0.00           C
ATOM    883  CB  ILE A 126     152.519 162.684 193.890  1.00  0.00           C
ATOM    884  CG2 ILE A 126     151.258 162.032 193.273  1.00  0.00           C
ATOM    885  CG1 ILE A 126     153.596 161.616 193.922  1.00  0.00           C
ATOM    886  CD1 ILE A 126     154.123 160.903 192.598  1.00  0.00           C
ATOM    887  C   ILE A 126     151.920 165.063 192.976  1.00  0.00           C
ATOM    888  O   ILE A 126     151.318 165.116 191.919  1.00  0.00           O
ATOM    889  N   LYS A 127     151.720 165.944 193.933  1.00  0.00           N
ATOM    890  CA  LYS A 127     150.862 167.158 193.875  1.00  0.00           C
ATOM    891  CB  LYS A 127     150.831 167.986 195.181  1.00  0.00           C
ATOM    892  CG  LYS A 127     150.433 167.169 196.384  1.00  0.00           C
ATOM    893  CD  LYS A 127     150.248 168.090 197.581  1.00  0.00           C
ATOM    894  CE  LYS A 127     149.260 169.262 197.407  1.00  0.00           C
ATOM    895  NZ  LYS A 127     149.334 170.079 198.655  1.00  0.00           N
ATOM    896  C   LYS A 127     151.165 168.018 192.669  1.00  0.00           C
ATOM    897  O   LYS A 127     150.245 168.667 192.200  1.00  0.00           O
ATOM    898  N   ASP A 128     152.427 168.117 192.297  1.00  0.00           N
ATOM    899  CA  ASP A 128     152.856 168.979 191.129  1.00  0.00           C
ATOM    900  CB  ASP A 128     154.370 169.166 191.199  1.00  0.00           C
ATOM    901  CG  ASP A 128     154.856 170.648 190.795  1.00  0.00           C
ATOM    902  OD1 ASP A 128     156.063 170.822 190.571  1.00  0.00           O
ATOM    903  OD2 ASP A 128     154.026 171.568 190.852  1.00  0.00           O
ATOM    904  C   ASP A 128     152.367 168.444 189.731  1.00  0.00           C
ATOM    905  O   ASP A 128     151.649 169.148 189.039  1.00  0.00           O
ATOM    906  N   ILE A 129     152.562 167.145 189.462  1.00  0.00           N
ATOM    907  CA  ILE A 129     152.042 166.613 188.178  1.00  0.00           C
ATOM    908  CB  ILE A 129     152.818 165.290 187.936  1.00  0.00           C
ATOM    909  CG2 ILE A 129     154.273 165.566 187.502  1.00  0.00           C
ATOM    910  CG1 ILE A 129     152.674 164.251 189.083  1.00  0.00           C
ATOM    911  CD1 ILE A 129     153.228 162.818 188.859  1.00  0.00           C
ATOM    912  C   ILE A 129     150.519 166.484 188.122  1.00  0.00           C
ATOM    913  O   ILE A 129     149.927 166.696 187.056  1.00  0.00           O
ATOM    914  N   LEU A 130     149.920 166.397 189.330  1.00  0.00           N
ATOM    915  CA  LEU A 130     148.464 166.547 189.489  1.00  0.00           C
ATOM    916  CB  LEU A 130     148.038 165.991 190.882  1.00  0.00           C
ATOM    917  CG  LEU A 130     147.975 164.380 190.884  1.00  0.00           C
ATOM    918  CD1 LEU A 130     147.954 163.892 192.296  1.00  0.00           C
ATOM    919  CD2 LEU A 130     146.842 163.746 190.181  1.00  0.00           C
ATOM    920  C   LEU A 130     147.991 167.930 189.266  1.00  0.00           C
ATOM    921  O   LEU A 130     146.916 168.095 188.714  1.00  0.00           O
ATOM    922  N   ALA A 131     148.839 168.969 189.399  1.00  0.00           N
ATOM    923  CA  ALA A 131     148.541 170.371 189.038  1.00  0.00           C
ATOM    924  CB  ALA A 131     149.636 171.254 189.447  1.00  0.00           C
ATOM    925  C   ALA A 131     148.388 170.501 187.499  1.00  0.00           C
ATOM    926  O   ALA A 131     147.662 171.351 187.006  1.00  0.00           O
ATOM    927  N   LYS A 132     149.071 169.666 186.740  1.00  0.00           N
ATOM    928  CA  LYS A 132     149.058 169.594 185.229  1.00  0.00           C
ATOM    929  CB  LYS A 132     150.399 169.008 184.697  1.00  0.00           C
ATOM    930  CG  LYS A 132     151.657 169.865 184.980  1.00  0.00           C
ATOM    931  CD  LYS A 132     151.718 171.285 184.459  1.00  0.00           C
ATOM    932  CE  LYS A 132     153.076 171.897 184.849  1.00  0.00           C
ATOM    933  NZ  LYS A 132     154.127 171.377 183.917  1.00  0.00           N
ATOM    934  C   LYS A 132     147.915 168.676 184.684  1.00  0.00           C
ATOM    935  O   LYS A 132     147.207 169.043 183.687  1.00  0.00           O
ATOM    936  N   SER A 133     147.575 167.591 185.378  1.00  0.00           N
ATOM    937  CA  SER A 133     146.497 166.622 184.935  1.00  0.00           C
ATOM    938  CB  SER A 133     147.012 165.218 185.245  1.00  0.00           C
ATOM    939  OG  SER A 133     147.494 165.135 186.551  1.00  0.00           O
ATOM    940  C   SER A 133     145.095 166.856 185.557  1.00  0.00           C
ATOM    941  O   SER A 133     144.130 166.482 184.896  1.00  0.00           O
ATOM    942  N   LYS A 134     145.019 167.396 186.754  1.00  0.00           N
ATOM    943  CA  LYS A 134     143.725 167.390 187.353  1.00  0.00           C
ATOM    944  CB  LYS A 134     143.891 167.966 188.761  1.00  0.00           C
ATOM    945  CG  LYS A 134     144.336 169.465 188.766  1.00  0.00           C
ATOM    946  CD  LYS A 134     144.753 170.014 190.123  1.00  0.00           C
ATOM    947  CE  LYS A 134     145.165 171.482 190.083  1.00  0.00           C
ATOM    948  NZ  LYS A 134     145.873 171.920 191.268  1.00  0.00           N
ATOM    949  C   LYS A 134     142.580 168.174 186.674  1.00  0.00           C
ATOM    950  O   LYS A 134     141.489 167.956 187.118  1.00  0.00           O
ATOM    951  N   GLY A 135     142.868 168.947 185.689  1.00  0.00           N
ATOM    952  CA  GLY A 135     142.013 169.868 184.935  1.00  0.00           C
ATOM    953  C   GLY A 135     140.735 169.177 184.313  1.00  0.00           C
ATOM    954  O   GLY A 135     139.724 169.846 184.091  1.00  0.00           O
ATOM    955  N   GLN A 136     140.734 167.872 184.067  1.00  0.00           N
ATOM    956  CA  GLN A 136     139.706 166.972 183.519  1.00  0.00           C
ATOM    957  CB  GLN A 136     140.091 166.684 182.085  1.00  0.00           C
ATOM    958  CG  GLN A 136     139.451 167.802 181.262  1.00  0.00           C
ATOM    959  CD  GLN A 136     139.437 167.458 179.774  1.00  0.00           C
ATOM    960  OE1 GLN A 136     139.662 166.327 179.351  1.00  0.00           O
ATOM    961  NE2 GLN A 136     139.187 168.362 178.846  1.00  0.00           N
ATOM    962  C   GLN A 136     139.704 165.631 184.229  1.00  0.00           C
ATOM    963  O   GLN A 136     140.719 164.973 184.362  1.00  0.00           O
ATOM    964  N   PRO A 137     138.519 165.136 184.616  1.00  0.00           N
ATOM    965  CD  PRO A 137     137.151 165.635 184.443  1.00  0.00           C
ATOM    966  CG  PRO A 137     136.218 164.849 185.381  1.00  0.00           C
ATOM    967  CB  PRO A 137     136.963 163.534 185.502  1.00  0.00           C
ATOM    968  CA  PRO A 137     138.402 163.851 185.370  1.00  0.00           C
ATOM    969  C   PRO A 137     139.215 162.733 184.759  1.00  0.00           C
ATOM    970  O   PRO A 137     140.063 162.134 185.419  1.00  0.00           O
ATOM    971  N   LYS A 138     139.002 162.498 183.458  1.00  0.00           N
ATOM    972  CA  LYS A 138     139.615 161.405 182.672  1.00  0.00           C
ATOM    973  CB  LYS A 138     139.120 161.351 181.165  1.00  0.00           C
ATOM    974  CG  LYS A 138     139.179 162.655 180.366  1.00  0.00           C
ATOM    975  CD  LYS A 138     138.806 162.438 178.927  1.00  0.00           C
ATOM    976  CE  LYS A 138     137.413 161.890 178.732  1.00  0.00           C
ATOM    977  NZ  LYS A 138     136.370 162.786 179.392  1.00  0.00           N
ATOM    978  C   LYS A 138     141.102 161.490 182.646  1.00  0.00           C
ATOM    979  O   LYS A 138     141.803 160.419 182.893  1.00  0.00           O
ATOM    980  N   LYS A 139     141.701 162.729 182.496  1.00  0.00           N
ATOM    981  CA  LYS A 139     143.117 163.048 182.477  1.00  0.00           C
ATOM    982  CB  LYS A 139     143.348 164.511 182.124  1.00  0.00           C
ATOM    983  CG  LYS A 139     144.861 164.877 182.129  1.00  0.00           C
ATOM    984  CD  LYS A 139     145.244 166.161 181.462  1.00  0.00           C
ATOM    985  CE  LYS A 139     144.789 167.496 182.075  1.00  0.00           C
ATOM    986  NZ  LYS A 139     145.264 168.659 181.288  1.00  0.00           N
ATOM    987  C   LYS A 139     143.803 162.797 183.834  1.00  0.00           C
ATOM    988  O   LYS A 139     144.915 162.301 183.868  1.00  0.00           O
ATOM    989  N   ARG A 140     143.060 162.997 184.955  1.00  0.00           N
ATOM    990  CA  ARG A 140     143.458 162.699 186.279  1.00  0.00           C
ATOM    991  CB  ARG A 140     142.558 163.499 187.247  1.00  0.00           C
ATOM    992  CG  ARG A 140     143.220 163.574 188.627  1.00  0.00           C
ATOM    993  CD  ARG A 140     142.374 164.487 189.567  1.00  0.00           C
ATOM    994  NE  ARG A 140     141.001 164.097 189.679  1.00  0.00           N
ATOM    995  CZ  ARG A 140     139.925 164.646 189.216  1.00  0.00           C
ATOM    996  NH1 ARG A 140     139.943 165.796 188.628  1.00  0.00           N
ATOM    997  NH2 ARG A 140     138.817 164.074 189.444  1.00  0.00           N
ATOM    998  C   ARG A 140     143.639 161.253 186.619  1.00  0.00           C
ATOM    999  O   ARG A 140     144.694 160.856 186.974  1.00  0.00           O
ATOM   1000  N   LEU A 141     142.595 160.468 186.332  1.00  0.00           N
ATOM   1001  CA  LEU A 141     142.735 158.994 186.233  1.00  0.00           C
ATOM   1002  CB  LEU A 141     141.396 158.351 185.714  1.00  0.00           C
ATOM   1003  CG  LEU A 141     141.283 156.859 185.441  1.00  0.00           C
ATOM   1004  CD1 LEU A 141     141.666 156.013 186.671  1.00  0.00           C
ATOM   1005  CD2 LEU A 141     139.920 156.494 185.019  1.00  0.00           C
ATOM   1006  C   LEU A 141     143.941 158.509 185.369  1.00  0.00           C
ATOM   1007  O   LEU A 141     144.690 157.653 185.778  1.00  0.00           O
ATOM   1008  N   THR A 142     144.117 158.965 184.128  1.00  0.00           N
ATOM   1009  CA  THR A 142     145.188 158.605 183.199  1.00  0.00           C
ATOM   1010  CB  THR A 142     144.957 159.237 181.830  1.00  0.00           C
ATOM   1011  CG2 THR A 142     146.266 159.218 180.973  1.00  0.00           C
ATOM   1012  OG1 THR A 142     144.039 158.469 181.011  1.00  0.00           O
ATOM   1013  C   THR A 142     146.598 158.969 183.791  1.00  0.00           C
ATOM   1014  O   THR A 142     147.450 158.115 183.829  1.00  0.00           O
ATOM   1015  N   HIE A 143     146.738 160.101 184.439  1.00  0.00           N
ATOM   1016  CA  HIE A 143     148.138 160.477 184.947  1.00  0.00           C
ATOM   1017  CB  HIE A 143     148.421 161.936 185.116  1.00  0.00           C
ATOM   1018  CG  HIE A 143     149.832 162.478 185.146  1.00  0.00           C
ATOM   1019  ND1 HIE A 143     150.250 163.714 184.813  1.00  0.00           N
ATOM   1020  CE1 HIE A 143     151.559 163.714 184.759  1.00  0.00           C
ATOM   1021  NE2 HIE A 143     152.017 162.439 184.847  1.00  0.00           N
ATOM   1022  CD2 HIE A 143     150.893 161.638 185.196  1.00  0.00           C
ATOM   1023  C   HIE A 143     148.426 159.630 186.169  1.00  0.00           C
ATOM   1024  O   HIE A 143     149.604 159.235 186.452  1.00  0.00           O
ATOM   1025  N   VAL A 144     147.375 159.322 186.998  1.00  0.00           N
ATOM   1026  CA  VAL A 144     147.457 158.375 188.157  1.00  0.00           C
ATOM   1027  CB  VAL A 144     146.176 158.295 188.926  1.00  0.00           C
ATOM   1028  CG1 VAL A 144     146.081 157.124 189.949  1.00  0.00           C
ATOM   1029  CG2 VAL A 144     146.132 159.635 189.783  1.00  0.00           C
ATOM   1030  C   VAL A 144     147.840 156.994 187.634  1.00  0.00           C
ATOM   1031  O   VAL A 144     148.706 156.284 188.238  1.00  0.00           O
ATOM   1032  N   TYR A 145     147.349 156.540 186.490  1.00  0.00           N
ATOM   1033  CA  TYR A 145     147.694 155.214 185.851  1.00  0.00           C
ATOM   1034  CB  TYR A 145     146.691 154.901 184.771  1.00  0.00           C
ATOM   1035  CG  TYR A 145     146.715 153.379 184.497  1.00  0.00           C
ATOM   1036  CD1 TYR A 145     145.873 152.562 185.253  1.00  0.00           C
ATOM   1037  CE1 TYR A 145     145.754 151.206 184.884  1.00  0.00           C
ATOM   1038  CZ  TYR A 145     146.399 150.692 183.750  1.00  0.00           C
ATOM   1039  OH  TYR A 145     146.178 149.440 183.362  1.00  0.00           O
ATOM   1040  CE2 TYR A 145     147.177 151.517 182.933  1.00  0.00           C
ATOM   1041  CD2 TYR A 145     147.324 152.887 183.342  1.00  0.00           C
ATOM   1042  C   TYR A 145     149.063 155.107 185.223  1.00  0.00           C
ATOM   1043  O   TYR A 145     149.688 154.031 185.262  1.00  0.00           O
ATOM   1044  N   ASP A 146     149.659 156.264 184.809  1.00  0.00           N
ATOM   1045  CA  ASP A 146     151.147 156.330 184.629  1.00  0.00           C
ATOM   1046  CB  ASP A 146     151.577 157.614 183.968  1.00  0.00           C
ATOM   1047  CG  ASP A 146     152.958 157.484 183.359  1.00  0.00           C
ATOM   1048  OD1 ASP A 146     153.890 158.147 183.869  1.00  0.00           O
ATOM   1049  OD2 ASP A 146     153.082 156.679 182.444  1.00  0.00           O
ATOM   1050  C   ASP A 146     151.967 156.007 185.868  1.00  0.00           C
ATOM   1051  O   ASP A 146     152.953 155.316 185.829  1.00  0.00           O
ATOM   1052  N   LEU A 147     151.517 156.480 187.035  1.00  0.00           N
ATOM   1053  CA  LEU A 147     152.151 156.224 188.331  1.00  0.00           C
ATOM   1054  CB  LEU A 147     151.690 157.318 189.306  1.00  0.00           C
ATOM   1055  CG  LEU A 147     152.085 158.682 188.773  1.00  0.00           C
ATOM   1056  CD1 LEU A 147     151.205 159.747 189.476  1.00  0.00           C
ATOM   1057  CD2 LEU A 147     153.506 159.150 188.966  1.00  0.00           C
ATOM   1058  C   LEU A 147     151.810 154.817 188.883  1.00  0.00           C
ATOM   1059  O   LEU A 147     152.657 154.224 189.576  1.00  0.00           O
ATOM   1060  N   CYS A 148     150.686 154.259 188.528  1.00  0.00           N
ATOM   1061  CA  CYS A 148     150.409 152.863 188.844  1.00  0.00           C
ATOM   1062  CB  CYS A 148     148.855 152.649 188.976  1.00  0.00           C
ATOM   1063  SG  CYS A 148     148.328 153.869 190.203  1.00  0.00           S
ATOM   1064  C   CYS A 148     151.193 151.819 187.944  1.00  0.00           C
ATOM   1065  O   CYS A 148     150.688 150.690 187.864  1.00  0.00           O
ATOM   1066  N   LYS A 149     152.304 152.163 187.273  1.00  0.00           N
ATOM   1067  CA  LYS A 149     152.976 151.164 186.430  1.00  0.00           C
ATOM   1068  CB  LYS A 149     153.422 151.886 185.135  1.00  0.00           C
ATOM   1069  CG  LYS A 149     154.057 150.961 184.066  1.00  0.00           C
ATOM   1070  CD  LYS A 149     154.501 151.789 182.843  1.00  0.00           C
ATOM   1071  CE  LYS A 149     156.035 152.271 183.091  1.00  0.00           C
ATOM   1072  NZ  LYS A 149     156.313 153.586 182.414  1.00  0.00           N
ATOM   1073  C   LYS A 149     153.995 150.338 187.206  1.00  0.00           C
ATOM   1074  O   LYS A 149     154.893 150.916 187.870  1.00  0.00           O
ATOM   1075  N   GLY A 150     153.977 149.006 187.176  1.00  0.00           N
ATOM   1076  CA  GLY A 150     154.983 148.024 187.630  1.00  0.00           C
ATOM   1077  C   GLY A 150     155.060 147.951 189.183  1.00  0.00           C
ATOM   1078  O   GLY A 150     156.159 147.669 189.724  1.00  0.00           O
ATOM   1079  N   LYS A 151     153.927 148.238 189.935  1.00  0.00           N
ATOM   1080  CA  LYS A 151     154.135 148.704 191.295  1.00  0.00           C
ATOM   1081  CB  LYS A 151     152.876 149.362 191.822  1.00  0.00           C
ATOM   1082  CG  LYS A 151     152.794 150.894 191.524  1.00  0.00           C
ATOM   1083  CD  LYS A 151     153.652 151.778 192.429  1.00  0.00           C
ATOM   1084  CE  LYS A 151     153.351 153.289 192.257  1.00  0.00           C
ATOM   1085  NZ  LYS A 151     154.090 154.140 193.239  1.00  0.00           N
ATOM   1086  C   LYS A 151     154.598 147.429 192.066  1.00  0.00           C
ATOM   1087  O   LYS A 151     154.188 146.319 191.689  1.00  0.00           O
ATOM   1088  N   ASN A 152     155.205 147.617 193.242  1.00  0.00           N
ATOM   1089  CA  ASN A 152     155.637 146.551 194.043  1.00  0.00           C
ATOM   1090  CB  ASN A 152     157.021 146.873 194.699  1.00  0.00           C
ATOM   1091  CG  ASN A 152     158.089 146.901 193.713  1.00  0.00           C
ATOM   1092  OD1 ASN A 152     158.670 145.935 193.371  1.00  0.00           O
ATOM   1093  ND2 ASN A 152     158.380 148.050 193.120  1.00  0.00           N
ATOM   1094  C   ASN A 152     154.621 146.180 195.125  1.00  0.00           C
ATOM   1095  O   ASN A 152     153.826 145.255 194.970  1.00  0.00           O
ATOM   1096  N   ILE A 153     154.812 146.823 196.275  1.00  0.00           N
ATOM   1097  CA  ILE A 153     153.956 146.789 197.470  1.00  0.00           C
ATOM   1098  CB  ILE A 153     154.881 146.790 198.739  1.00  0.00           C
ATOM   1099  CG2 ILE A 153     155.814 145.597 198.823  1.00  0.00           C
ATOM   1100  CG1 ILE A 153     155.666 148.112 198.854  1.00  0.00           C
ATOM   1101  CD1 ILE A 153     156.007 148.282 200.322  1.00  0.00           C
ATOM   1102  C   ILE A 153     152.787 147.799 197.476  1.00  0.00           C
ATOM   1103  O   ILE A 153     152.792 148.762 196.690  1.00  0.00           O
ATOM   1104  N   CYS A 154     151.776 147.623 198.303  1.00  0.00           N
ATOM   1105  CA  CYS A 154     151.010 148.599 198.953  1.00  0.00           C
ATOM   1106  CB  CYS A 154     150.160 147.746 199.964  1.00  0.00           C
ATOM   1107  SG  CYS A 154     148.729 148.764 200.488  1.00  0.00           S
ATOM   1108  C   CYS A 154     151.976 149.597 199.657  1.00  0.00           C
ATOM   1109  O   CYS A 154     152.957 149.254 200.258  1.00  0.00           O
ATOM   1110  N   GLU A 155     151.647 150.869 199.500  1.00  0.00           N
ATOM   1111  CA  GLU A 155     152.644 151.909 199.732  1.00  0.00           C
ATOM   1112  CB  GLU A 155     153.551 152.025 198.472  1.00  0.00           C
ATOM   1113  CG  GLU A 155     152.799 152.450 197.208  1.00  0.00           C
ATOM   1114  CD  GLU A 155     153.787 153.075 196.196  1.00  0.00           C
ATOM   1115  OE1 GLU A 155     154.543 152.300 195.630  1.00  0.00           O
ATOM   1116  OE2 GLU A 155     153.843 154.322 195.980  1.00  0.00           O
ATOM   1117  C   GLU A 155     152.132 153.243 200.251  1.00  0.00           C
ATOM   1118  O   GLU A 155     152.930 154.109 200.517  1.00  0.00           O
ATOM   1119  N   GLY A 156     150.813 153.552 200.214  1.00  0.00           N
ATOM   1120  CA  GLY A 156     150.167 154.825 200.499  1.00  0.00           C
ATOM   1121  C   GLY A 156     150.427 155.468 201.872  1.00  0.00           C
ATOM   1122  O   GLY A 156     149.750 155.196 202.875  1.00  0.00           O
ATOM   1123  N   GLY A 157     151.449 156.228 201.868  1.00  0.00           N
ATOM   1124  CA  GLY A 157     152.192 156.787 203.007  1.00  0.00           C
ATOM   1125  C   GLY A 157     151.427 157.812 203.838  1.00  0.00           C
ATOM   1126  O   GLY A 157     150.658 158.593 203.311  1.00  0.00           O
ATOM   1127  N   GLU A 158     151.495 157.698 205.212  1.00  0.00           N
ATOM   1128  CA  GLU A 158     150.881 158.642 206.158  1.00  0.00           C
ATOM   1129  CB  GLU A 158     149.474 158.142 206.613  1.00  0.00           C
ATOM   1130  CG  GLU A 158     148.456 157.880 205.462  1.00  0.00           C
ATOM   1131  CD  GLU A 158     147.732 159.074 204.848  1.00  0.00           C
ATOM   1132  OE1 GLU A 158     146.500 159.007 204.669  1.00  0.00           O
ATOM   1133  OE2 GLU A 158     148.370 160.100 204.503  1.00  0.00           O
ATOM   1134  C   GLU A 158     151.920 158.914 207.252  1.00  0.00           C
ATOM   1135  O   GLU A 158     152.931 158.232 207.434  1.00  0.00           O
ATOM   1136  N   GLU A 159     151.623 159.876 208.109  1.00  0.00           N
ATOM   1137  CA  GLU A 159     152.305 160.056 209.397  1.00  0.00           C
ATOM   1138  CB  GLU A 159     152.259 161.560 209.870  1.00  0.00           C
ATOM   1139  CG  GLU A 159     150.871 162.028 210.206  1.00  0.00           C
ATOM   1140  CD  GLU A 159     150.537 163.519 210.002  1.00  0.00           C
ATOM   1141  OE1 GLU A 159     149.556 163.734 209.204  1.00  0.00           O
ATOM   1142  OE2 GLU A 159     151.330 164.342 210.468  1.00  0.00           O
ATOM   1143  C   GLU A 159     151.647 159.197 210.548  1.00  0.00           C
ATOM   1144  O   GLU A 159     150.508 158.697 210.393  1.00  0.00           O
ATOM   1145  N   MET A 160     152.265 158.909 211.729  1.00  0.00           N
ATOM   1146  CA  MET A 160     151.637 158.079 212.772  1.00  0.00           C
ATOM   1147  CB  MET A 160     152.680 157.536 213.785  1.00  0.00           C
ATOM   1148  CG  MET A 160     153.598 156.550 213.126  1.00  0.00           C
ATOM   1149  SD  MET A 160     155.074 156.169 214.073  1.00  0.00           S
ATOM   1150  CE  MET A 160     154.504 155.199 215.457  1.00  0.00           C
ATOM   1151  C   MET A 160     150.520 158.813 213.510  1.00  0.00           C
ATOM   1152  O   MET A 160     149.708 158.204 214.324  1.00  0.00           O
ATOM   1153  N   ASP A 161     150.393 160.141 213.414  1.00  0.00           N
ATOM   1154  CA  ASP A 161     149.367 161.036 213.995  1.00  0.00           C
ATOM   1155  CB  ASP A 161     149.960 162.447 214.462  1.00  0.00           C
ATOM   1156  CG  ASP A 161     148.946 163.301 215.368  1.00  0.00           C
ATOM   1157  OD1 ASP A 161     148.842 164.529 215.115  1.00  0.00           O
ATOM   1158  OD2 ASP A 161     148.306 162.660 216.200  1.00  0.00           O
ATOM   1159  C   ASP A 161     148.158 161.149 213.037  1.00  0.00           C
ATOM   1160  O   ASP A 161     147.168 161.761 213.380  1.00  0.00           O
ATOM   1161  N   ASN A 162     148.122 160.535 211.827  1.00  0.00           N
ATOM   1162  CA  ASN A 162     146.878 160.461 211.103  1.00  0.00           C
ATOM   1163  CB  ASN A 162     147.295 160.077 209.697  1.00  0.00           C
ATOM   1164  CG  ASN A 162     146.154 159.985 208.698  1.00  0.00           C
ATOM   1165  OD1 ASN A 162     145.071 159.481 208.978  1.00  0.00           O
ATOM   1166  ND2 ASN A 162     146.282 160.591 207.575  1.00  0.00           N
ATOM   1167  C   ASN A 162     145.861 159.561 211.933  1.00  0.00           C
ATOM   1168  O   ASN A 162     146.334 158.585 212.586  1.00  0.00           O
ATOM   1169  N   LYS A 163     144.529 159.784 211.926  1.00  0.00           N
ATOM   1170  CA  LYS A 163     143.565 158.930 212.647  1.00  0.00           C
ATOM   1171  CB  LYS A 163     142.192 159.593 212.840  1.00  0.00           C
ATOM   1172  CG  LYS A 163     141.714 159.165 214.242  1.00  0.00           C
ATOM   1173  CD  LYS A 163     140.247 159.729 214.398  1.00  0.00           C
ATOM   1174  CE  LYS A 163     139.771 159.316 215.780  1.00  0.00           C
ATOM   1175  NZ  LYS A 163     138.306 159.570 215.847  1.00  0.00           N
ATOM   1176  C   LYS A 163     143.364 157.568 211.954  1.00  0.00           C
ATOM   1177  O   LYS A 163     142.661 156.681 212.537  1.00  0.00           O
ATOM   1178  N   PHE A 164     143.971 157.364 210.754  1.00  0.00           N
ATOM   1179  CA  PHE A 164     144.237 156.033 210.188  1.00  0.00           C
ATOM   1180  CB  PHE A 164     144.619 156.205 208.697  1.00  0.00           C
ATOM   1181  CG  PHE A 164     144.983 154.876 207.962  1.00  0.00           C
ATOM   1182  CD1 PHE A 164     146.352 154.512 207.914  1.00  0.00           C
ATOM   1183  CE1 PHE A 164     146.768 153.309 207.282  1.00  0.00           C
ATOM   1184  CZ  PHE A 164     145.794 152.448 206.699  1.00  0.00           C
ATOM   1185  CE2 PHE A 164     144.439 152.820 206.900  1.00  0.00           C
ATOM   1186  CD2 PHE A 164     144.013 154.004 207.441  1.00  0.00           C
ATOM   1187  C   PHE A 164     145.352 155.272 210.962  1.00  0.00           C
ATOM   1188  O   PHE A 164     146.227 155.864 211.580  1.00  0.00           O
ATOM   1189  N   GLY A 165     145.409 153.939 210.799  1.00  0.00           N
ATOM   1190  CA  GLY A 165     146.652 153.188 210.945  1.00  0.00           C
ATOM   1191  C   GLY A 165     146.395 151.859 211.570  1.00  0.00           C
ATOM   1192  O   GLY A 165     146.535 150.768 211.032  1.00  0.00           O
ATOM   1193  N   VAL A 166     145.974 151.829 212.822  1.00  0.00           N
ATOM   1194  CA  VAL A 166     145.866 150.617 213.684  1.00  0.00           C
ATOM   1195  CB  VAL A 166     146.225 150.972 215.110  1.00  0.00           C
ATOM   1196  CG1 VAL A 166     147.720 150.915 215.445  1.00  0.00           C
ATOM   1197  CG2 VAL A 166     145.734 152.370 215.560  1.00  0.00           C
ATOM   1198  C   VAL A 166     144.504 149.978 213.523  1.00  0.00           C
ATOM   1199  O   VAL A 166     143.484 150.653 213.420  1.00  0.00           O
ATOM   1200  N   GLU A 167     144.377 148.644 213.645  1.00  0.00           N
ATOM   1201  CA  GLU A 167     143.092 147.904 213.794  1.00  0.00           C
ATOM   1202  CB  GLU A 167     143.322 146.364 213.957  1.00  0.00           C
ATOM   1203  CG  GLU A 167     144.305 145.822 212.853  1.00  0.00           C
ATOM   1204  CD  GLU A 167     143.853 144.598 212.149  1.00  0.00           C
ATOM   1205  OE1 GLU A 167     143.822 144.454 210.905  1.00  0.00           O
ATOM   1206  OE2 GLU A 167     143.394 143.593 212.790  1.00  0.00           O
ATOM   1207  C   GLU A 167     142.168 148.477 214.889  1.00  0.00           C
ATOM   1208  O   GLU A 167     140.951 148.679 214.655  1.00  0.00           O
ATOM   1209  N   GLN A 168     142.824 148.893 215.983  1.00  0.00           N
ATOM   1210  CA  GLN A 168     142.220 149.566 217.088  1.00  0.00           C
ATOM   1211  CB  GLN A 168     142.010 148.691 218.328  1.00  0.00           C
ATOM   1212  CG  GLN A 168     142.425 149.371 219.683  1.00  0.00           C
ATOM   1213  CD  GLN A 168     141.476 150.530 220.033  1.00  0.00           C
ATOM   1214  OE1 GLN A 168     140.449 150.813 219.443  1.00  0.00           O
ATOM   1215  NE2 GLN A 168     141.769 151.255 221.083  1.00  0.00           N
ATOM   1216  C   GLN A 168     142.958 150.990 217.313  1.00  0.00           C
ATOM   1217  O   GLN A 168     144.139 151.028 217.689  1.00  0.00           O
ATOM   1218  N   PRO A 169     142.297 152.130 217.082  1.00  0.00           N
ATOM   1219  CD  PRO A 169     141.116 152.187 216.204  1.00  0.00           C
ATOM   1220  CG  PRO A 169     141.163 153.595 215.568  1.00  0.00           C
ATOM   1221  CB  PRO A 169     141.744 154.551 216.661  1.00  0.00           C
ATOM   1222  CA  PRO A 169     142.725 153.576 217.270  1.00  0.00           C
ATOM   1223  C   PRO A 169     143.023 153.958 218.721  1.00  0.00           C
ATOM   1224  O   PRO A 169     142.345 154.795 219.324  1.00  0.00           O
ATOM   1225  N   GLU A 170     144.158 153.422 219.275  1.00  0.00           N
ATOM   1226  CA  GLU A 170     144.671 153.828 220.537  1.00  0.00           C
ATOM   1227  CB  GLU A 170     145.834 152.887 220.963  1.00  0.00           C
ATOM   1228  CG  GLU A 170     146.467 153.263 222.329  1.00  0.00           C
ATOM   1229  CD  GLU A 170     145.441 152.874 223.334  1.00  0.00           C
ATOM   1230  OE1 GLU A 170     145.587 151.791 223.969  1.00  0.00           O
ATOM   1231  OE2 GLU A 170     144.472 153.651 223.550  1.00  0.00           O
ATOM   1232  C   GLU A 170     145.093 155.288 220.456  1.00  0.00           C
ATOM   1233  O   GLU A 170     145.756 155.644 219.475  1.00  0.00           O
ATOM   1234  N   GLY A 171     144.664 156.112 221.433  1.00  0.00           N
ATOM   1235  CA  GLY A 171     144.381 157.528 221.095  1.00  0.00           C
ATOM   1236  C   GLY A 171     145.597 158.464 221.117  1.00  0.00           C
ATOM   1237  O   GLY A 171     145.377 159.657 220.922  1.00  0.00           O
ATOM   1238  N   ASP A 172     146.838 158.089 221.343  1.00  0.00           N
ATOM   1239  CA  ASP A 172     147.989 158.912 221.619  1.00  0.00           C
ATOM   1240  CB  ASP A 172     149.173 157.979 221.853  1.00  0.00           C
ATOM   1241  CG  ASP A 172     149.146 157.118 223.072  1.00  0.00           C
ATOM   1242  OD1 ASP A 172     150.156 156.365 223.245  1.00  0.00           O
ATOM   1243  OD2 ASP A 172     148.288 157.355 223.883  1.00  0.00           O
ATOM   1244  C   ASP A 172     148.400 159.790 220.414  1.00  0.00           C
ATOM   1245  O   ASP A 172     148.424 159.282 219.295  1.00  0.00           O
ATOM   1246  N   GLU A 173     148.682 161.081 220.725  1.00  0.00           N
ATOM   1247  CA  GLU A 173     148.782 162.161 219.664  1.00  0.00           C
ATOM   1248  CB  GLU A 173     147.708 163.252 219.888  1.00  0.00           C
ATOM   1249  CG  GLU A 173     146.286 162.750 220.316  1.00  0.00           C
ATOM   1250  CD  GLU A 173     145.957 162.814 221.810  1.00  0.00           C
ATOM   1251  OE1 GLU A 173     144.960 163.378 222.219  1.00  0.00           O
ATOM   1252  OE2 GLU A 173     146.765 162.304 222.623  1.00  0.00           O
ATOM   1253  C   GLU A 173     150.187 162.810 219.611  1.00  0.00           C
ATOM   1254  O   GLU A 173     150.440 163.742 218.844  1.00  0.00           O
ATOM   1255  N   ASP A 174     151.162 162.332 220.410  1.00  0.00           N
ATOM   1256  CA  ASP A 174     152.553 162.764 220.376  1.00  0.00           C
ATOM   1257  CB  ASP A 174     153.181 162.516 221.763  1.00  0.00           C
ATOM   1258  CG  ASP A 174     154.562 163.172 222.020  1.00  0.00           C
ATOM   1259  OD1 ASP A 174     155.324 162.618 222.775  1.00  0.00           O
ATOM   1260  OD2 ASP A 174     154.910 164.231 221.443  1.00  0.00           O
ATOM   1261  C   ASP A 174     153.392 162.192 219.198  1.00  0.00           C
ATOM   1262  O   ASP A 174     154.576 162.322 219.144  1.00  0.00           O
ATOM   1263  N   LEU A 175     152.748 161.283 218.445  1.00  0.00           N
ATOM   1264  CA  LEU A 175     153.256 160.590 217.228  1.00  0.00           C
ATOM   1265  CB  LEU A 175     152.267 159.470 217.038  1.00  0.00           C
ATOM   1266  CG  LEU A 175     151.912 158.514 218.256  1.00  0.00           C
ATOM   1267  CD1 LEU A 175     150.946 157.453 217.734  1.00  0.00           C
ATOM   1268  CD2 LEU A 175     153.102 157.798 218.855  1.00  0.00           C
ATOM   1269  C   LEU A 175     153.420 161.478 215.951  1.00  0.00           C
ATOM   1270  O   LEU A 175     153.064 161.002 214.839  1.00  0.00           O
ATOM   1271  N   THR A 176     153.919 162.714 216.084  1.00  0.00           N
ATOM   1272  CA  THR A 176     153.859 163.718 215.043  1.00  0.00           C
ATOM   1273  CB  THR A 176     153.715 165.150 215.607  1.00  0.00           C
ATOM   1274  CG2 THR A 176     152.270 165.436 216.092  1.00  0.00           C
ATOM   1275  OG1 THR A 176     154.620 165.435 216.624  1.00  0.00           O
ATOM   1276  C   THR A 176     154.889 163.548 213.915  1.00  0.00           C
ATOM   1277  O   THR A 176     155.627 164.498 213.601  1.00  0.00           O
ATOM   1278  N   LYS A 177     154.925 162.412 213.166  1.00  0.00           N
ATOM   1279  CA  LYS A 177     155.952 162.273 212.139  1.00  0.00           C
ATOM   1280  CB  LYS A 177     157.230 162.020 212.979  1.00  0.00           C
ATOM   1281  CG  LYS A 177     158.474 162.190 212.111  1.00  0.00           C
ATOM   1282  CD  LYS A 177     159.736 162.579 212.894  1.00  0.00           C
ATOM   1283  CE  LYS A 177     160.644 163.422 212.037  1.00  0.00           C
ATOM   1284  NZ  LYS A 177     161.163 162.759 210.896  1.00  0.00           N
ATOM   1285  C   LYS A 177     155.659 161.086 211.185  1.00  0.00           C
ATOM   1286  O   LYS A 177     154.974 160.141 211.494  1.00  0.00           O
ATOM   1287  N   GLU A 178     156.294 161.074 210.017  1.00  0.00           N
ATOM   1288  CA  GLU A 178     156.074 160.152 208.929  1.00  0.00           C
ATOM   1289  CB  GLU A 178     156.832 160.470 207.678  1.00  0.00           C
ATOM   1290  CG  GLU A 178     158.393 160.332 207.726  1.00  0.00           C
ATOM   1291  CD  GLU A 178     159.125 161.209 208.757  1.00  0.00           C
ATOM   1292  OE1 GLU A 178     160.208 160.836 209.237  1.00  0.00           O
ATOM   1293  OE2 GLU A 178     158.699 162.379 209.031  1.00  0.00           O
ATOM   1294  C   GLU A 178     156.242 158.697 209.391  1.00  0.00           C
ATOM   1295  O   GLU A 178     157.270 158.372 209.987  1.00  0.00           O
ATOM   1296  N   LYS A 179     155.317 157.820 209.016  1.00  0.00           N
ATOM   1297  CA  LYS A 179     155.548 156.368 209.185  1.00  0.00           C
ATOM   1298  CB  LYS A 179     154.244 155.693 208.805  1.00  0.00           C
ATOM   1299  CG  LYS A 179     153.195 155.887 209.923  1.00  0.00           C
ATOM   1300  CD  LYS A 179     151.966 154.931 209.673  1.00  0.00           C
ATOM   1301  CE  LYS A 179     151.285 155.304 208.356  1.00  0.00           C
ATOM   1302  NZ  LYS A 179     150.125 154.416 208.072  1.00  0.00           N
ATOM   1303  C   LYS A 179     156.534 155.944 208.122  1.00  0.00           C
ATOM   1304  O   LYS A 179     156.631 156.345 206.941  1.00  0.00           O
ATOM   1305  N   GLY A 180     157.309 154.883 208.490  1.00  0.00           N
ATOM   1306  CA  GLY A 180     157.985 154.028 207.564  1.00  0.00           C
ATOM   1307  C   GLY A 180     157.024 153.061 206.850  1.00  0.00           C
ATOM   1308  O   GLY A 180     157.522 152.124 206.272  1.00  0.00           O
ATOM   1309  N   HIE A 181     155.681 153.163 207.017  1.00  0.00           N
ATOM   1310  CA  HIE A 181     154.649 152.234 206.532  1.00  0.00           C
ATOM   1311  CB  HIE A 181     154.176 151.358 207.658  1.00  0.00           C
ATOM   1312  CG  HIE A 181     153.418 150.105 207.256  1.00  0.00           C
ATOM   1313  ND1 HIE A 181     152.414 149.565 208.063  1.00  0.00           N
ATOM   1314  CE1 HIE A 181     151.975 148.458 207.366  1.00  0.00           C
ATOM   1315  NE2 HIE A 181     152.562 148.432 206.174  1.00  0.00           N
ATOM   1316  CD2 HIE A 181     153.446 149.476 206.075  1.00  0.00           C
ATOM   1317  C   HIE A 181     153.470 152.977 205.905  1.00  0.00           C
ATOM   1318  O   HIE A 181     152.861 153.840 206.484  1.00  0.00           O
ATOM   1319  N   GLY A 182     153.009 152.531 204.774  1.00  0.00           N
ATOM   1320  CA  GLY A 182     151.906 153.130 203.962  1.00  0.00           C
ATOM   1321  C   GLY A 182     150.825 152.030 203.662  1.00  0.00           C
ATOM   1322  O   GLY A 182     151.194 150.999 203.104  1.00  0.00           O
ATOM   1323  N   GLY A 183     149.521 152.243 203.860  1.00  0.00           N
ATOM   1324  CA  GLY A 183     148.507 151.202 203.661  1.00  0.00           C
ATOM   1325  C   GLY A 183     148.900 149.963 204.411  1.00  0.00           C
ATOM   1326  O   GLY A 183     148.959 150.017 205.652  1.00  0.00           O
ATOM   1327  N   CYS A 184     149.146 148.833 203.758  1.00  0.00           N
ATOM   1328  CA  CYS A 184     149.267 147.503 204.387  1.00  0.00           C
ATOM   1329  CB  CYS A 184     148.101 146.646 203.910  1.00  0.00           C
ATOM   1330  SG  CYS A 184     148.094 146.253 202.181  1.00  0.00           S
ATOM   1331  C   CYS A 184     150.621 146.829 204.085  1.00  0.00           C
ATOM   1332  O   CYS A 184     151.084 145.924 204.801  1.00  0.00           O
ATOM   1333  N   GLY A 185     151.330 147.287 203.101  1.00  0.00           N
ATOM   1334  CA  GLY A 185     152.710 146.849 202.944  1.00  0.00           C
ATOM   1335  C   GLY A 185     152.918 145.552 202.008  1.00  0.00           C
ATOM   1336  O   GLY A 185     154.012 145.146 201.573  1.00  0.00           O
ATOM   1337  N   ARG A 186     151.837 144.802 201.744  1.00  0.00           N
ATOM   1338  CA  ARG A 186     151.878 143.554 201.013  1.00  0.00           C
ATOM   1339  CB  ARG A 186     150.503 142.856 201.111  1.00  0.00           C
ATOM   1340  CG  ARG A 186     150.385 142.507 202.594  1.00  0.00           C
ATOM   1341  CD  ARG A 186     148.934 142.211 202.950  1.00  0.00           C
ATOM   1342  NE  ARG A 186     148.035 143.368 203.090  1.00  0.00           N
ATOM   1343  CZ  ARG A 186     146.835 143.345 203.516  1.00  0.00           C
ATOM   1344  NH1 ARG A 186     146.218 142.257 203.883  1.00  0.00           N
ATOM   1345  NH2 ARG A 186     146.098 144.413 203.767  1.00  0.00           N
ATOM   1346  C   ARG A 186     152.257 143.789 199.535  1.00  0.00           C
ATOM   1347  O   ARG A 186     151.821 144.799 198.986  1.00  0.00           O
ATOM   1348  N   TYR A 187     152.978 142.851 198.871  1.00  0.00           N
ATOM   1349  CA  TYR A 187     153.175 142.834 197.463  1.00  0.00           C
ATOM   1350  CB  TYR A 187     154.333 141.931 197.220  1.00  0.00           C
ATOM   1351  CG  TYR A 187     154.915 142.240 195.863  1.00  0.00           C
ATOM   1352  CD1 TYR A 187     156.072 143.032 195.782  1.00  0.00           C
ATOM   1353  CE1 TYR A 187     156.844 143.128 194.669  1.00  0.00           C
ATOM   1354  CZ  TYR A 187     156.456 142.451 193.448  1.00  0.00           C
ATOM   1355  OH  TYR A 187     157.225 142.519 192.354  1.00  0.00           O
ATOM   1356  CE2 TYR A 187     155.241 141.640 193.480  1.00  0.00           C
ATOM   1357  CD2 TYR A 187     154.521 141.537 194.692  1.00  0.00           C
ATOM   1358  C   TYR A 187     151.936 142.466 196.640  1.00  0.00           C
ATOM   1359  O   TYR A 187     151.222 141.533 196.936  1.00  0.00           O
ATOM   1360  N   GLN A 188     151.612 143.292 195.655  1.00  0.00           N
ATOM   1361  CA  GLN A 188     150.368 143.209 194.742  1.00  0.00           C
ATOM   1362  CB  GLN A 188     150.232 144.608 194.091  1.00  0.00           C
ATOM   1363  CG  GLN A 188     150.017 145.709 195.155  1.00  0.00           C
ATOM   1364  CD  GLN A 188     148.900 145.437 196.145  1.00  0.00           C
ATOM   1365  OE1 GLN A 188     147.824 144.999 195.769  1.00  0.00           O
ATOM   1366  NE2 GLN A 188     148.999 145.673 197.470  1.00  0.00           N
ATOM   1367  C   GLN A 188     150.336 142.194 193.618  1.00  0.00           C
ATOM   1368  O   GLN A 188     151.471 141.786 193.204  1.00  0.00           O
ATOM   1369  N   PRO A 189     149.211 141.625 193.136  1.00  0.00           N
ATOM   1370  CD  PRO A 189     147.882 141.797 193.633  1.00  0.00           C
ATOM   1371  CG  PRO A 189     146.898 141.173 192.641  1.00  0.00           C
ATOM   1372  CB  PRO A 189     147.805 140.264 191.751  1.00  0.00           C
ATOM   1373  CA  PRO A 189     149.239 140.924 191.851  1.00  0.00           C
ATOM   1374  C   PRO A 189     149.563 141.855 190.723  1.00  0.00           C
ATOM   1375  O   PRO A 189     149.376 143.077 190.964  1.00  0.00           O
ATOM   1376  N   ARG A 190     149.904 141.281 189.561  1.00  0.00           N
ATOM   1377  CA  ARG A 190     149.447 141.854 188.250  1.00  0.00           C
ATOM   1378  CB  ARG A 190     150.306 141.335 187.082  1.00  0.00           C
ATOM   1379  CG  ARG A 190     151.804 141.276 187.197  1.00  0.00           C
ATOM   1380  CD  ARG A 190     152.402 142.627 187.280  1.00  0.00           C
ATOM   1381  NE  ARG A 190     152.103 143.279 188.581  1.00  0.00           N
ATOM   1382  CZ  ARG A 190     152.024 144.580 188.826  1.00  0.00           C
ATOM   1383  NH1 ARG A 190     152.317 145.480 187.969  1.00  0.00           N
ATOM   1384  NH2 ARG A 190     151.508 144.973 189.962  1.00  0.00           N
ATOM   1385  C   ARG A 190     147.960 141.501 188.035  1.00  0.00           C
ATOM   1386  O   ARG A 190     147.648 140.305 188.279  1.00  0.00           O
ATOM   1387  N   ILE A 191     147.083 142.353 187.569  1.00  0.00           N
ATOM   1388  CA  ILE A 191     145.700 141.954 187.097  1.00  0.00           C
ATOM   1389  CB  ILE A 191     144.674 142.742 187.949  1.00  0.00           C
ATOM   1390  CG2 ILE A 191     143.208 142.405 187.599  1.00  0.00           C
ATOM   1391  CG1 ILE A 191     144.866 142.562 189.488  1.00  0.00           C
ATOM   1392  CD1 ILE A 191     144.167 143.458 190.516  1.00  0.00           C
ATOM   1393  C   ILE A 191     145.389 142.073 185.563  1.00  0.00           C
ATOM   1394  O   ILE A 191     145.654 143.116 184.979  1.00  0.00           O
ATOM   1395  N   ARG A 192     144.958 140.902 184.934  1.00  0.00           N
ATOM   1396  CA  ARG A 192     144.839 140.783 183.492  1.00  0.00           C
ATOM   1397  CB  ARG A 192     145.729 139.654 182.892  1.00  0.00           C
ATOM   1398  CG  ARG A 192     147.207 139.592 183.381  1.00  0.00           C
ATOM   1399  CD  ARG A 192     148.148 140.772 182.882  1.00  0.00           C
ATOM   1400  NE  ARG A 192     149.434 140.667 183.612  1.00  0.00           N
ATOM   1401  CZ  ARG A 192     150.613 141.174 183.366  1.00  0.00           C
ATOM   1402  NH1 ARG A 192     150.675 142.136 182.493  1.00  0.00           N
ATOM   1403  NH2 ARG A 192     151.648 140.690 183.941  1.00  0.00           N
ATOM   1404  C   ARG A 192     143.392 140.536 183.129  1.00  0.00           C
ATOM   1405  O   ARG A 192     142.561 140.390 184.041  1.00  0.00           O
ATOM   1406  N   ARG A 193     143.051 140.209 181.882  1.00  0.00           N
ATOM   1407  CA  ARG A 193     141.673 139.939 181.278  1.00  0.00           C
ATOM   1408  CB  ARG A 193     141.090 141.295 180.780  1.00  0.00           C
ATOM   1409  CG  ARG A 193     141.840 141.866 179.537  1.00  0.00           C
ATOM   1410  CD  ARG A 193     141.490 143.302 179.362  1.00  0.00           C
ATOM   1411  NE  ARG A 193     140.216 143.313 178.652  1.00  0.00           N
ATOM   1412  CZ  ARG A 193     139.901 144.073 177.612  1.00  0.00           C
ATOM   1413  NH1 ARG A 193     140.575 145.191 177.334  1.00  0.00           N
ATOM   1414  NH2 ARG A 193     138.961 143.736 176.917  1.00  0.00           N
ATOM   1415  C   ARG A 193     141.609 138.954 180.132  1.00  0.00           C
ATOM   1416  O   ARG A 193     142.532 138.665 179.312  1.00  0.00           O
ATOM   1417  N   SER A 194     140.454 138.393 179.966  1.00  0.00           N
ATOM   1418  CA  SER A 194     140.136 137.581 178.723  1.00  0.00           C
ATOM   1419  CB  SER A 194     140.761 136.163 178.841  1.00  0.00           C
ATOM   1420  OG  SER A 194     140.433 135.293 177.754  1.00  0.00           O
ATOM   1421  C   SER A 194     138.622 137.456 178.712  1.00  0.00           C
ATOM   1422  O   SER A 194     137.923 136.865 179.560  1.00  0.00           O
ATOM   1423  N   GLY A 195     138.039 137.843 177.601  1.00  0.00           N
ATOM   1424  CA  GLY A 195     136.612 137.942 177.339  1.00  0.00           C
ATOM   1425  C   GLY A 195     135.769 138.641 178.390  1.00  0.00           C
ATOM   1426  O   GLY A 195     135.687 139.867 178.416  1.00  0.00           O
ATOM   1427  N   LEU A 196     135.064 137.874 179.236  1.00  0.00           N
ATOM   1428  CA  LEU A 196     134.242 138.401 180.385  1.00  0.00           C
ATOM   1429  CB  LEU A 196     132.733 137.981 180.048  1.00  0.00           C
ATOM   1430  CG  LEU A 196     132.015 138.832 178.920  1.00  0.00           C
ATOM   1431  CD1 LEU A 196     130.652 138.168 178.571  1.00  0.00           C
ATOM   1432  CD2 LEU A 196     131.724 140.262 179.358  1.00  0.00           C
ATOM   1433  C   LEU A 196     134.788 138.020 181.768  1.00  0.00           C
ATOM   1434  O   LEU A 196     134.020 138.118 182.732  1.00  0.00           O
ATOM   1435  N   GLU A 197     136.045 137.586 181.870  1.00  0.00           N
ATOM   1436  CA  GLU A 197     136.783 137.254 183.076  1.00  0.00           C
ATOM   1437  CB  GLU A 197     137.192 135.803 183.112  1.00  0.00           C
ATOM   1438  CG  GLU A 197     135.924 134.839 183.125  1.00  0.00           C
ATOM   1439  CD  GLU A 197     136.192 133.309 182.862  1.00  0.00           C
ATOM   1440  OE1 GLU A 197     137.038 132.980 181.953  1.00  0.00           O
ATOM   1441  OE2 GLU A 197     135.536 132.382 183.418  1.00  0.00           O
ATOM   1442  C   GLU A 197     138.000 138.125 183.279  1.00  0.00           C
ATOM   1443  O   GLU A 197     138.784 138.451 182.388  1.00  0.00           O
ATOM   1444  N   LEU A 198     138.189 138.597 184.565  1.00  0.00           N
ATOM   1445  CA  LEU A 198     139.549 139.130 185.008  1.00  0.00           C
ATOM   1446  CB  LEU A 198     139.365 140.337 185.911  1.00  0.00           C
ATOM   1447  CG  LEU A 198     138.757 141.622 185.299  1.00  0.00           C
ATOM   1448  CD1 LEU A 198     138.785 142.741 186.317  1.00  0.00           C
ATOM   1449  CD2 LEU A 198     139.392 141.975 183.961  1.00  0.00           C
ATOM   1450  C   LEU A 198     140.273 138.005 185.817  1.00  0.00           C
ATOM   1451  O   LEU A 198     139.642 137.114 186.380  1.00  0.00           O
ATOM   1452  N   TYR A 199     141.609 138.106 185.934  1.00  0.00           N
ATOM   1453  CA  TYR A 199     142.492 137.246 186.730  1.00  0.00           C
ATOM   1454  CB  TYR A 199     143.345 136.283 185.829  1.00  0.00           C
ATOM   1455  CG  TYR A 199     142.435 135.496 184.868  1.00  0.00           C
ATOM   1456  CD1 TYR A 199     142.141 134.156 185.211  1.00  0.00           C
ATOM   1457  CE1 TYR A 199     141.391 133.410 184.278  1.00  0.00           C
ATOM   1458  CZ  TYR A 199     140.722 134.078 183.199  1.00  0.00           C
ATOM   1459  OH  TYR A 199     140.049 133.397 182.219  1.00  0.00           O
ATOM   1460  CE2 TYR A 199     140.920 135.479 182.971  1.00  0.00           C
ATOM   1461  CD2 TYR A 199     141.792 136.157 183.792  1.00  0.00           C
ATOM   1462  C   TYR A 199     143.422 138.036 187.595  1.00  0.00           C
ATOM   1463  O   TYR A 199     143.865 139.139 187.219  1.00  0.00           O
ATOM   1464  N   ALA A 200     143.929 137.500 188.694  1.00  0.00           N
ATOM   1465  CA  ALA A 200     145.072 138.107 189.408  1.00  0.00           C
ATOM   1466  CB  ALA A 200     144.637 138.162 190.900  1.00  0.00           C
ATOM   1467  C   ALA A 200     146.194 137.103 189.307  1.00  0.00           C
ATOM   1468  O   ALA A 200     146.042 135.897 189.196  1.00  0.00           O
ATOM   1469  N   GLU A 201     147.401 137.626 189.299  1.00  0.00           N
ATOM   1470  CA  GLU A 201     148.606 136.928 188.790  1.00  0.00           C
ATOM   1471  CB  GLU A 201     148.748 137.392 187.326  1.00  0.00           C
ATOM   1472  CG  GLU A 201     149.822 136.727 186.446  1.00  0.00           C
ATOM   1473  CD  GLU A 201     149.906 137.236 185.015  1.00  0.00           C
ATOM   1474  OE1 GLU A 201     149.642 136.488 184.037  1.00  0.00           O
ATOM   1475  OE2 GLU A 201     150.461 138.360 184.907  1.00  0.00           O
ATOM   1476  C   GLU A 201     149.838 137.345 189.551  1.00  0.00           C
ATOM   1477  O   GLU A 201     150.332 138.464 189.482  1.00  0.00           O
ATOM   1478  N   TRP A 202     150.375 136.467 190.384  1.00  0.00           N
ATOM   1479  CA  TRP A 202     151.273 136.786 191.517  1.00  0.00           C
ATOM   1480  CB  TRP A 202     151.165 135.752 192.667  1.00  0.00           C
ATOM   1481  CG  TRP A 202     149.769 135.833 193.315  1.00  0.00           C
ATOM   1482  CD1 TRP A 202     148.689 134.955 193.230  1.00  0.00           C
ATOM   1483  NE1 TRP A 202     147.608 135.425 193.907  1.00  0.00           N
ATOM   1484  CE2 TRP A 202     147.884 136.675 194.401  1.00  0.00           C
ATOM   1485  CZ2 TRP A 202     147.014 137.564 195.141  1.00  0.00           C
ATOM   1486  CH2 TRP A 202     147.494 138.843 195.439  1.00  0.00           C
ATOM   1487  CZ3 TRP A 202     148.793 139.100 195.201  1.00  0.00           C
ATOM   1488  CE3 TRP A 202     149.686 138.157 194.577  1.00  0.00           C
ATOM   1489  CD2 TRP A 202     149.205 136.953 194.086  1.00  0.00           C
ATOM   1490  C   TRP A 202     152.785 136.987 191.084  1.00  0.00           C
ATOM   1491  O   TRP A 202     153.685 136.562 191.785  1.00  0.00           O
ATOM   1492  N   LYS A 203     152.978 137.516 189.873  1.00  0.00           N
ATOM   1493  CA  LYS A 203     154.242 137.744 189.189  1.00  0.00           C
ATOM   1494  CB  LYS A 203     154.090 138.180 187.737  1.00  0.00           C
ATOM   1495  CG  LYS A 203     155.386 138.359 187.005  1.00  0.00           C
ATOM   1496  CD  LYS A 203     156.389 137.210 187.173  1.00  0.00           C
ATOM   1497  CE  LYS A 203     157.251 137.258 185.928  1.00  0.00           C
ATOM   1498  NZ  LYS A 203     158.271 138.292 186.065  1.00  0.00           N
ATOM   1499  C   LYS A 203     155.088 138.706 189.979  1.00  0.00           C
ATOM   1500  O   LYS A 203     154.879 139.910 189.943  1.00  0.00           O
ATOM   1501  N   HIE A 204     156.094 138.248 190.726  1.00  0.00           N
ATOM   1502  CA  HIE A 204     157.027 139.087 191.536  1.00  0.00           C
ATOM   1503  CB  HIE A 204     157.297 138.443 192.896  1.00  0.00           C
ATOM   1504  CG  HIE A 204     157.835 139.398 193.998  1.00  0.00           C
ATOM   1505  ND1 HIE A 204     159.154 139.890 193.874  1.00  0.00           N
ATOM   1506  CE1 HIE A 204     159.358 140.595 195.032  1.00  0.00           C
ATOM   1507  NE2 HIE A 204     158.298 140.489 195.886  1.00  0.00           N
ATOM   1508  CD2 HIE A 204     157.303 139.722 195.210  1.00  0.00           C
ATOM   1509  C   HIE A 204     158.355 139.225 190.750  1.00  0.00           C
ATOM   1510  O   HIE A 204     158.960 138.325 190.128  1.00  0.00           O
ATOM   1511  N   VAL A 205     158.730 140.479 190.640  1.00  0.00           N
ATOM   1512  CA  VAL A 205     159.796 140.944 189.737  1.00  0.00           C
ATOM   1513  CB  VAL A 205     159.908 142.497 189.935  1.00  0.00           C
ATOM   1514  CG1 VAL A 205     160.544 142.866 191.275  1.00  0.00           C
ATOM   1515  CG2 VAL A 205     160.555 143.196 188.714  1.00  0.00           C
ATOM   1516  C   VAL A 205     161.150 140.261 189.904  1.00  0.00           C
ATOM   1517  O   VAL A 205     161.878 140.318 188.947  1.00  0.00           O
ATOM   1518  N   ASN A 206     161.502 139.586 191.054  1.00  0.00           N
ATOM   1519  CA  ASN A 206     162.761 138.831 191.064  1.00  0.00           C
ATOM   1520  CB  ASN A 206     163.852 139.682 191.747  1.00  0.00           C
ATOM   1521  CG  ASN A 206     164.762 140.164 190.637  1.00  0.00           C
ATOM   1522  OD1 ASN A 206     165.197 139.400 189.802  1.00  0.00           O
ATOM   1523  ND2 ASN A 206     165.214 141.360 190.537  1.00  0.00           N
ATOM   1524  C   ASN A 206     162.638 137.365 191.452  1.00  0.00           C
ATOM   1525  O   ASN A 206     163.573 136.659 191.167  1.00  0.00           O
ATOM   1526  N   GLU A 207     161.568 136.869 192.059  1.00  0.00           N
ATOM   1527  CA  GLU A 207     161.310 135.475 192.072  1.00  0.00           C
ATOM   1528  CB  GLU A 207     160.226 135.217 193.128  1.00  0.00           C
ATOM   1529  CG  GLU A 207     159.861 133.768 193.143  1.00  0.00           C
ATOM   1530  CD  GLU A 207     161.182 132.945 193.260  1.00  0.00           C
ATOM   1531  OE1 GLU A 207     161.571 132.253 192.247  1.00  0.00           O
ATOM   1532  OE2 GLU A 207     161.876 133.059 194.339  1.00  0.00           O
ATOM   1533  C   GLU A 207     160.837 135.143 190.650  1.00  0.00           C
ATOM   1534  O   GLU A 207     159.693 135.320 190.311  1.00  0.00           O
ATOM   1535  N   ASP A 208     161.722 134.695 189.737  1.00  0.00           N
ATOM   1536  CA  ASP A 208     161.463 134.276 188.371  1.00  0.00           C
ATOM   1537  CB  ASP A 208     162.716 134.359 187.534  1.00  0.00           C
ATOM   1538  CG  ASP A 208     163.571 135.531 187.726  1.00  0.00           C
ATOM   1539  OD1 ASP A 208     163.013 136.663 187.749  1.00  0.00           O
ATOM   1540  OD2 ASP A 208     164.797 135.378 187.845  1.00  0.00           O
ATOM   1541  C   ASP A 208     160.757 132.893 188.285  1.00  0.00           C
ATOM   1542  O   ASP A 208     160.436 132.474 187.155  1.00  0.00           O
ATOM   1543  N   SER A 209     160.518 132.151 189.392  1.00  0.00           N
ATOM   1544  CA  SER A 209     159.663 130.949 189.412  1.00  0.00           C
ATOM   1545  CB  SER A 209     159.480 130.335 190.767  1.00  0.00           C
ATOM   1546  OG  SER A 209     160.763 129.969 191.147  1.00  0.00           O
ATOM   1547  C   SER A 209     158.339 131.354 188.914  1.00  0.00           C
ATOM   1548  O   SER A 209     157.748 132.313 189.389  1.00  0.00           O
ATOM   1549  N   GLN A 210     157.773 130.563 187.983  1.00  0.00           N
ATOM   1550  CA  GLN A 210     156.487 130.580 187.332  1.00  0.00           C
ATOM   1551  CB  GLN A 210     156.233 129.223 186.639  1.00  0.00           C
ATOM   1552  CG  GLN A 210     154.875 129.436 185.878  1.00  0.00           C
ATOM   1553  CD  GLN A 210     154.224 128.117 185.606  1.00  0.00           C
ATOM   1554  OE1 GLN A 210     153.230 127.783 186.248  1.00  0.00           O
ATOM   1555  NE2 GLN A 210     154.827 127.319 184.725  1.00  0.00           N
ATOM   1556  C   GLN A 210     155.439 130.868 188.408  1.00  0.00           C
ATOM   1557  O   GLN A 210     155.248 130.077 189.339  1.00  0.00           O
ATOM   1558  N   GLU A 211     154.719 132.008 188.177  1.00  0.00           N
ATOM   1559  CA  GLU A 211     153.806 132.483 189.174  1.00  0.00           C
ATOM   1560  CB  GLU A 211     153.329 133.877 188.773  1.00  0.00           C
ATOM   1561  CG  GLU A 211     152.490 134.001 187.480  1.00  0.00           C
ATOM   1562  CD  GLU A 211     153.358 134.121 186.208  1.00  0.00           C
ATOM   1563  OE1 GLU A 211     152.762 134.316 185.116  1.00  0.00           O
ATOM   1564  OE2 GLU A 211     154.608 134.138 186.211  1.00  0.00           O
ATOM   1565  C   GLU A 211     152.562 131.589 189.246  1.00  0.00           C
ATOM   1566  O   GLU A 211     152.193 130.915 188.262  1.00  0.00           O
ATOM   1567  N   LYS A 212     151.780 131.701 190.314  1.00  0.00           N
ATOM   1568  CA  LYS A 212     150.358 131.338 190.474  1.00  0.00           C
ATOM   1569  CB  LYS A 212     150.127 131.061 191.957  1.00  0.00           C
ATOM   1570  CG  LYS A 212     150.973 129.872 192.423  1.00  0.00           C
ATOM   1571  CD  LYS A 212     151.041 129.750 193.959  1.00  0.00           C
ATOM   1572  CE  LYS A 212     151.920 128.558 194.373  1.00  0.00           C
ATOM   1573  NZ  LYS A 212     151.608 127.224 193.912  1.00  0.00           N
ATOM   1574  C   LYS A 212     149.468 132.449 189.936  1.00  0.00           C
ATOM   1575  O   LYS A 212     149.691 133.611 190.241  1.00  0.00           O
ATOM   1576  N   LYS A 213     148.508 132.015 189.163  1.00  0.00           N
ATOM   1577  CA  LYS A 213     147.427 132.829 188.568  1.00  0.00           C
ATOM   1578  CB  LYS A 213     147.473 132.714 187.052  1.00  0.00           C
ATOM   1579  CG  LYS A 213     146.614 133.828 186.408  1.00  0.00           C
ATOM   1580  CD  LYS A 213     146.943 133.787 184.883  1.00  0.00           C
ATOM   1581  CE  LYS A 213     146.479 135.068 184.199  1.00  0.00           C
ATOM   1582  NZ  LYS A 213     147.215 135.461 182.978  1.00  0.00           N
ATOM   1583  C   LYS A 213     146.023 132.308 189.161  1.00  0.00           C
ATOM   1584  O   LYS A 213     145.947 131.076 189.359  1.00  0.00           O
ATOM   1585  N   ILE A 214     145.089 133.192 189.525  1.00  0.00           N
ATOM   1586  CA  ILE A 214     143.729 132.868 189.936  1.00  0.00           C
ATOM   1587  CB  ILE A 214     143.523 133.135 191.429  1.00  0.00           C
ATOM   1588  CG2 ILE A 214     144.452 132.175 192.214  1.00  0.00           C
ATOM   1589  CG1 ILE A 214     144.018 134.521 191.780  1.00  0.00           C
ATOM   1590  CD1 ILE A 214     143.781 134.962 193.199  1.00  0.00           C
ATOM   1591  C   ILE A 214     142.706 133.631 189.056  1.00  0.00           C
ATOM   1592  O   ILE A 214     142.815 134.822 188.817  1.00  0.00           O
ATOM   1593  N   LEU A 215     141.547 133.009 188.904  1.00  0.00           N
ATOM   1594  CA  LEU A 215     140.293 133.549 188.430  1.00  0.00           C
ATOM   1595  CB  LEU A 215     139.501 132.331 187.948  1.00  0.00           C
ATOM   1596  CG  LEU A 215     138.114 132.758 187.338  1.00  0.00           C
ATOM   1597  CD1 LEU A 215     138.349 133.564 186.145  1.00  0.00           C
ATOM   1598  CD2 LEU A 215     137.266 131.582 186.932  1.00  0.00           C
ATOM   1599  C   LEU A 215     139.610 134.554 189.390  1.00  0.00           C
ATOM   1600  O   LEU A 215     138.971 134.125 190.292  1.00  0.00           O
ATOM   1601  N   LEU A 216     139.832 135.877 189.216  1.00  0.00           N
ATOM   1602  CA  LEU A 216     139.291 136.914 190.113  1.00  0.00           C
ATOM   1603  CB  LEU A 216     140.033 138.147 189.654  1.00  0.00           C
ATOM   1604  CG  LEU A 216     139.528 139.453 190.303  1.00  0.00           C
ATOM   1605  CD1 LEU A 216     139.582 139.380 191.885  1.00  0.00           C
ATOM   1606  CD2 LEU A 216     140.408 140.549 189.734  1.00  0.00           C
ATOM   1607  C   LEU A 216     137.718 137.077 190.088  1.00  0.00           C
ATOM   1608  O   LEU A 216     137.248 137.365 189.007  1.00  0.00           O
ATOM   1609  N   SER A 217     137.045 136.910 191.184  1.00  0.00           N
ATOM   1610  CA  SER A 217     135.529 137.066 191.265  1.00  0.00           C
ATOM   1611  CB  SER A 217     135.141 136.378 192.544  1.00  0.00           C
ATOM   1612  OG  SER A 217     133.762 136.628 192.702  1.00  0.00           O
ATOM   1613  C   SER A 217     134.991 138.522 191.311  1.00  0.00           C
ATOM   1614  O   SER A 217     135.415 139.327 192.104  1.00  0.00           O
ATOM   1615  N   PRO A 218     133.925 138.884 190.599  1.00  0.00           N
ATOM   1616  CD  PRO A 218     133.344 138.161 189.475  1.00  0.00           C
ATOM   1617  CG  PRO A 218     132.242 139.003 188.819  1.00  0.00           C
ATOM   1618  CB  PRO A 218     131.898 139.943 189.995  1.00  0.00           C
ATOM   1619  CA  PRO A 218     133.186 140.153 190.727  1.00  0.00           C
ATOM   1620  C   PRO A 218     132.860 140.480 192.208  1.00  0.00           C
ATOM   1621  O   PRO A 218     133.012 141.598 192.679  1.00  0.00           O
ATOM   1622  N   GLU A 219     132.409 139.519 193.041  1.00  0.00           N
ATOM   1623  CA  GLU A 219     132.101 139.572 194.456  1.00  0.00           C
ATOM   1624  CB  GLU A 219     131.543 138.212 194.868  1.00  0.00           C
ATOM   1625  CG  GLU A 219     131.134 138.166 196.329  1.00  0.00           C
ATOM   1626  CD  GLU A 219     132.309 138.001 197.273  1.00  0.00           C
ATOM   1627  OE1 GLU A 219     132.201 138.244 198.468  1.00  0.00           O
ATOM   1628  OE2 GLU A 219     133.386 137.583 196.855  1.00  0.00           O
ATOM   1629  C   GLU A 219     133.284 140.086 195.319  1.00  0.00           C
ATOM   1630  O   GLU A 219     133.030 140.868 196.252  1.00  0.00           O
ATOM   1631  N   ARG A 220     134.511 139.660 194.942  1.00  0.00           N
ATOM   1632  CA  ARG A 220     135.780 140.049 195.558  1.00  0.00           C
ATOM   1633  CB  ARG A 220     136.940 139.114 195.218  1.00  0.00           C
ATOM   1634  CG  ARG A 220     137.109 137.724 195.872  1.00  0.00           C
ATOM   1635  CD  ARG A 220     137.312 137.919 197.346  1.00  0.00           C
ATOM   1636  NE  ARG A 220     136.010 138.340 197.898  1.00  0.00           N
ATOM   1637  CZ  ARG A 220     135.794 138.717 199.132  1.00  0.00           C
ATOM   1638  NH1 ARG A 220     134.635 138.813 199.695  1.00  0.00           N
ATOM   1639  NH2 ARG A 220     136.799 138.992 199.865  1.00  0.00           N
ATOM   1640  C   ARG A 220     136.193 141.456 195.086  1.00  0.00           C
ATOM   1641  O   ARG A 220     136.642 142.281 195.880  1.00  0.00           O
ATOM   1642  N   VAL A 221     136.128 141.737 193.773  1.00  0.00           N
ATOM   1643  CA  VAL A 221     136.311 143.098 193.245  1.00  0.00           C
ATOM   1644  CB  VAL A 221     136.172 143.012 191.694  1.00  0.00           C
ATOM   1645  CG1 VAL A 221     136.377 144.441 191.121  1.00  0.00           C
ATOM   1646  CG2 VAL A 221     137.268 142.099 191.030  1.00  0.00           C
ATOM   1647  C   VAL A 221     135.330 144.170 193.977  1.00  0.00           C
ATOM   1648  O   VAL A 221     135.885 145.100 194.429  1.00  0.00           O
ATOM   1649  N   HIE A 222     134.020 143.936 194.190  1.00  0.00           N
ATOM   1650  CA  HIE A 222     133.112 144.751 194.944  1.00  0.00           C
ATOM   1651  CB  HIE A 222     131.708 144.148 194.929  1.00  0.00           C
ATOM   1652  CG  HIE A 222     130.727 144.936 195.781  1.00  0.00           C
ATOM   1653  ND1 HIE A 222     130.669 145.134 197.184  1.00  0.00           N
ATOM   1654  CE1 HIE A 222     129.601 145.893 197.394  1.00  0.00           C
ATOM   1655  NE2 HIE A 222     128.973 146.186 196.276  1.00  0.00           N
ATOM   1656  CD2 HIE A 222     129.738 145.676 195.234  1.00  0.00           C
ATOM   1657  C   HIE A 222     133.608 145.004 196.329  1.00  0.00           C
ATOM   1658  O   HIE A 222     133.700 146.154 196.772  1.00  0.00           O
ATOM   1659  N   GLU A 223     134.167 143.992 196.905  1.00  0.00           N
ATOM   1660  CA  GLU A 223     134.779 144.088 198.224  1.00  0.00           C
ATOM   1661  CB  GLU A 223     135.028 142.641 198.641  1.00  0.00           C
ATOM   1662  CG  GLU A 223     134.868 142.398 200.188  1.00  0.00           C
ATOM   1663  CD  GLU A 223     136.171 142.831 200.900  1.00  0.00           C
ATOM   1664  OE1 GLU A 223     137.267 142.808 200.305  1.00  0.00           O
ATOM   1665  OE2 GLU A 223     136.080 143.295 202.054  1.00  0.00           O
ATOM   1666  C   GLU A 223     136.061 145.016 198.216  1.00  0.00           C
ATOM   1667  O   GLU A 223     136.168 145.755 199.201  1.00  0.00           O
ATOM   1668  N   ILE A 224     136.939 145.017 197.242  1.00  0.00           N
ATOM   1669  CA  ILE A 224     138.063 145.937 196.951  1.00  0.00           C
ATOM   1670  CB  ILE A 224     138.987 145.390 195.816  1.00  0.00           C
ATOM   1671  CG2 ILE A 224     139.967 146.513 195.431  1.00  0.00           C
ATOM   1672  CG1 ILE A 224     139.589 144.039 196.101  1.00  0.00           C
ATOM   1673  CD1 ILE A 224     140.166 143.298 194.855  1.00  0.00           C
ATOM   1674  C   ILE A 224     137.556 147.347 196.669  1.00  0.00           C
ATOM   1675  O   ILE A 224     138.050 148.286 197.368  1.00  0.00           O
ATOM   1676  N   PHE A 225     136.523 147.474 195.888  1.00  0.00           N
ATOM   1677  CA  PHE A 225     135.944 148.771 195.512  1.00  0.00           C
ATOM   1678  CB  PHE A 225     135.051 148.646 194.295  1.00  0.00           C
ATOM   1679  CG  PHE A 225     135.757 148.329 192.936  1.00  0.00           C
ATOM   1680  CD1 PHE A 225     137.177 148.325 192.755  1.00  0.00           C
ATOM   1681  CE1 PHE A 225     137.765 148.240 191.498  1.00  0.00           C
ATOM   1682  CZ  PHE A 225     136.933 147.935 190.411  1.00  0.00           C
ATOM   1683  CE2 PHE A 225     135.500 147.839 190.556  1.00  0.00           C
ATOM   1684  CD2 PHE A 225     134.959 148.065 191.797  1.00  0.00           C
ATOM   1685  C   PHE A 225     135.309 149.577 196.674  1.00  0.00           C
ATOM   1686  O   PHE A 225     135.791 150.661 196.991  1.00  0.00           O
ATOM   1687  N   LYS A 226     134.373 148.962 197.392  1.00  0.00           N
ATOM   1688  CA  LYS A 226     133.617 149.524 198.559  1.00  0.00           C
ATOM   1689  CB  LYS A 226     132.557 148.560 199.121  1.00  0.00           C
ATOM   1690  CG  LYS A 226     131.563 149.177 200.096  1.00  0.00           C
ATOM   1691  CD  LYS A 226     130.708 148.124 200.765  1.00  0.00           C
ATOM   1692  CE  LYS A 226     130.014 148.630 202.057  1.00  0.00           C
ATOM   1693  NZ  LYS A 226     130.976 149.055 203.084  1.00  0.00           N
ATOM   1694  C   LYS A 226     134.579 149.975 199.650  1.00  0.00           C
ATOM   1695  O   LYS A 226     134.322 151.017 200.311  1.00  0.00           O
ATOM   1696  N   ARG A 227     135.803 149.387 199.797  1.00  0.00           N
ATOM   1697  CA  ARG A 227     136.750 149.801 200.803  1.00  0.00           C
ATOM   1698  CB  ARG A 227     137.555 148.599 201.226  1.00  0.00           C
ATOM   1699  CG  ARG A 227     136.808 147.740 202.252  1.00  0.00           C
ATOM   1700  CD  ARG A 227     137.566 146.502 202.739  1.00  0.00           C
ATOM   1701  NE  ARG A 227     137.985 145.617 201.642  1.00  0.00           N
ATOM   1702  CZ  ARG A 227     139.142 145.391 201.122  1.00  0.00           C
ATOM   1703  NH1 ARG A 227     140.230 145.992 201.533  1.00  0.00           N
ATOM   1704  NH2 ARG A 227     139.216 144.507 200.255  1.00  0.00           N
ATOM   1705  C   ARG A 227     137.618 151.018 200.407  1.00  0.00           C
ATOM   1706  O   ARG A 227     138.216 151.631 201.296  1.00  0.00           O
ATOM   1707  N   ILE A 228     137.643 151.385 199.156  1.00  0.00           N
ATOM   1708  CA  ILE A 228     138.488 152.547 198.667  1.00  0.00           C
ATOM   1709  CB  ILE A 228     138.479 152.714 197.145  1.00  0.00           C
ATOM   1710  CG2 ILE A 228     139.177 153.970 196.687  1.00  0.00           C
ATOM   1711  CG1 ILE A 228     139.031 151.476 196.422  1.00  0.00           C
ATOM   1712  CD1 ILE A 228     138.812 151.503 194.851  1.00  0.00           C
ATOM   1713  C   ILE A 228     137.990 153.814 199.302  1.00  0.00           C
ATOM   1714  O   ILE A 228     136.783 154.060 199.127  1.00  0.00           O
ATOM   1715  N   SER A 229     138.783 154.649 199.921  1.00  0.00           N
ATOM   1716  CA  SER A 229     138.336 155.975 200.461  1.00  0.00           C
ATOM   1717  CB  SER A 229     139.587 156.662 201.063  1.00  0.00           C
ATOM   1718  OG  SER A 229     139.233 158.012 201.470  1.00  0.00           O
ATOM   1719  C   SER A 229     137.772 156.981 199.419  1.00  0.00           C
ATOM   1720  O   SER A 229     138.344 157.165 198.382  1.00  0.00           O
ATOM   1721  N   ASP A 230     136.725 157.715 199.763  1.00  0.00           N
ATOM   1722  CA  ASP A 230     136.156 158.843 198.963  1.00  0.00           C
ATOM   1723  CB  ASP A 230     135.177 159.642 199.834  1.00  0.00           C
ATOM   1724  CG  ASP A 230     133.894 158.827 200.127  1.00  0.00           C
ATOM   1725  OD1 ASP A 230     132.844 159.405 200.404  1.00  0.00           O
ATOM   1726  OD2 ASP A 230     133.791 157.625 199.808  1.00  0.00           O
ATOM   1727  C   ASP A 230     137.237 159.856 198.412  1.00  0.00           C
ATOM   1728  O   ASP A 230     137.025 160.515 197.340  1.00  0.00           O
ATOM   1729  N   GLU A 231     138.311 160.126 199.180  1.00  0.00           N
ATOM   1730  CA  GLU A 231     139.366 161.146 198.812  1.00  0.00           C
ATOM   1731  CB  GLU A 231     140.235 161.670 199.973  1.00  0.00           C
ATOM   1732  CG  GLU A 231     139.371 162.427 200.965  1.00  0.00           C
ATOM   1733  CD  GLU A 231     138.658 163.696 200.475  1.00  0.00           C
ATOM   1734  OE1 GLU A 231     137.429 163.817 200.704  1.00  0.00           O
ATOM   1735  OE2 GLU A 231     139.235 164.461 199.697  1.00  0.00           O
ATOM   1736  C   GLU A 231     140.169 160.574 197.605  1.00  0.00           C
ATOM   1737  O   GLU A 231     140.307 161.268 196.583  1.00  0.00           O
ATOM   1738  N   GLU A 232     140.590 159.286 197.718  1.00  0.00           N
ATOM   1739  CA  GLU A 232     141.351 158.608 196.670  1.00  0.00           C
ATOM   1740  CB  GLU A 232     142.073 157.413 197.313  1.00  0.00           C
ATOM   1741  CG  GLU A 232     143.206 157.905 198.316  1.00  0.00           C
ATOM   1742  CD  GLU A 232     144.026 156.639 198.875  1.00  0.00           C
ATOM   1743  OE1 GLU A 232     145.239 156.913 198.810  1.00  0.00           O
ATOM   1744  OE2 GLU A 232     143.518 155.610 199.363  1.00  0.00           O
ATOM   1745  C   GLU A 232     140.431 158.271 195.409  1.00  0.00           C
ATOM   1746  O   GLU A 232     140.939 158.358 194.311  1.00  0.00           O
ATOM   1747  N   CYS A 233     139.141 158.101 195.587  1.00  0.00           N
ATOM   1748  CA  CYS A 233     138.248 157.969 194.465  1.00  0.00           C
ATOM   1749  CB  CYS A 233     136.844 157.633 194.957  1.00  0.00           C
ATOM   1750  SG  CYS A 233     136.694 156.134 196.007  1.00  0.00           S
ATOM   1751  C   CYS A 233     138.128 159.193 193.574  1.00  0.00           C
ATOM   1752  O   CYS A 233     138.062 159.065 192.369  1.00  0.00           O
ATOM   1753  N   PHE A 234     138.041 160.378 194.235  1.00  0.00           N
ATOM   1754  CA  PHE A 234     138.047 161.582 193.370  1.00  0.00           C
ATOM   1755  CB  PHE A 234     137.671 162.805 194.238  1.00  0.00           C
ATOM   1756  CG  PHE A 234     138.073 164.109 193.551  1.00  0.00           C
ATOM   1757  CD1 PHE A 234     137.124 164.708 192.662  1.00  0.00           C
ATOM   1758  CE1 PHE A 234     137.441 165.938 191.950  1.00  0.00           C
ATOM   1759  CZ  PHE A 234     138.641 166.606 192.312  1.00  0.00           C
ATOM   1760  CE2 PHE A 234     139.526 166.119 193.326  1.00  0.00           C
ATOM   1761  CD2 PHE A 234     139.321 164.800 193.833  1.00  0.00           C
ATOM   1762  C   PHE A 234     139.331 161.657 192.535  1.00  0.00           C
ATOM   1763  O   PHE A 234     139.235 162.085 191.401  1.00  0.00           O
ATOM   1764  N   VAL A 235     140.495 161.148 193.082  1.00  0.00           N
ATOM   1765  CA  VAL A 235     141.738 161.162 192.302  1.00  0.00           C
ATOM   1766  CB  VAL A 235     143.020 160.959 193.239  1.00  0.00           C
ATOM   1767  CG1 VAL A 235     144.278 160.540 192.459  1.00  0.00           C
ATOM   1768  CG2 VAL A 235     143.203 162.351 193.993  1.00  0.00           C
ATOM   1769  C   VAL A 235     141.602 160.229 191.044  1.00  0.00           C
ATOM   1770  O   VAL A 235     141.846 160.578 189.950  1.00  0.00           O
ATOM   1771  N   LEU A 236     141.006 159.076 191.280  1.00  0.00           N
ATOM   1772  CA  LEU A 236     140.412 158.096 190.344  1.00  0.00           C
ATOM   1773  CB  LEU A 236     139.928 156.815 191.026  1.00  0.00           C
ATOM   1774  CG  LEU A 236     141.168 156.162 191.695  1.00  0.00           C
ATOM   1775  CD1 LEU A 236     140.807 154.960 192.474  1.00  0.00           C
ATOM   1776  CD2 LEU A 236     142.417 155.708 190.813  1.00  0.00           C
ATOM   1777  C   LEU A 236     139.408 158.653 189.314  1.00  0.00           C
ATOM   1778  O   LEU A 236     138.844 157.968 188.459  1.00  0.00           O
ATOM   1779  N   GLY A 237     139.099 159.945 189.433  1.00  0.00           N
ATOM   1780  CA  GLY A 237     138.090 160.621 188.703  1.00  0.00           C
ATOM   1781  C   GLY A 237     136.705 160.395 189.229  1.00  0.00           C
ATOM   1782  O   GLY A 237     135.885 161.310 189.139  1.00  0.00           O
ATOM   1783  N   MET A 238     136.409 159.323 189.891  1.00  0.00           N
ATOM   1784  CA  MET A 238     135.042 159.029 190.337  1.00  0.00           C
ATOM   1785  CB  MET A 238     135.058 157.557 190.590  1.00  0.00           C
ATOM   1786  CG  MET A 238     135.909 156.605 189.684  1.00  0.00           C
ATOM   1787  SD  MET A 238     135.486 154.805 189.869  1.00  0.00           S
ATOM   1788  CE  MET A 238     133.962 154.801 188.922  1.00  0.00           C
ATOM   1789  C   MET A 238     134.548 159.899 191.510  1.00  0.00           C
ATOM   1790  O   MET A 238     134.938 159.665 192.622  1.00  0.00           O
ATOM   1791  N   GLU A 239     133.674 160.878 191.225  1.00  0.00           N
ATOM   1792  CA  GLU A 239     133.041 161.909 192.134  1.00  0.00           C
ATOM   1793  CB  GLU A 239     132.354 163.127 191.334  1.00  0.00           C
ATOM   1794  CG  GLU A 239     131.658 164.152 192.284  1.00  0.00           C
ATOM   1795  CD  GLU A 239     131.528 165.579 191.821  1.00  0.00           C
ATOM   1796  OE1 GLU A 239     130.939 166.378 192.566  1.00  0.00           O
ATOM   1797  OE2 GLU A 239     132.144 165.906 190.777  1.00  0.00           O
ATOM   1798  C   GLU A 239     132.002 161.197 193.006  1.00  0.00           C
ATOM   1799  O   GLU A 239     130.900 160.873 192.535  1.00  0.00           O
ATOM   1800  N   PRO A 240     132.288 160.840 194.236  1.00  0.00           N
ATOM   1801  CD  PRO A 240     133.421 161.392 194.980  1.00  0.00           C
ATOM   1802  CG  PRO A 240     133.546 160.576 196.256  1.00  0.00           C
ATOM   1803  CB  PRO A 240     132.153 160.027 196.506  1.00  0.00           C
ATOM   1804  CA  PRO A 240     131.407 160.075 195.156  1.00  0.00           C
ATOM   1805  C   PRO A 240     129.955 160.612 195.264  1.00  0.00           C
ATOM   1806  O   PRO A 240     129.079 159.769 195.460  1.00  0.00           O
ATOM   1807  N   ARG A 241     129.730 161.903 195.228  1.00  0.00           N
ATOM   1808  CA  ARG A 241     128.384 162.390 195.243  1.00  0.00           C
ATOM   1809  CB  ARG A 241     128.426 163.982 195.235  1.00  0.00           C
ATOM   1810  CG  ARG A 241     127.081 164.632 195.600  1.00  0.00           C
ATOM   1811  CD  ARG A 241     127.257 166.029 196.128  1.00  0.00           C
ATOM   1812  NE  ARG A 241     126.138 166.930 196.014  1.00  0.00           N
ATOM   1813  CZ  ARG A 241     126.225 168.250 196.090  1.00  0.00           C
ATOM   1814  NH1 ARG A 241     127.382 168.893 196.069  1.00  0.00           N
ATOM   1815  NH2 ARG A 241     125.139 168.977 196.149  1.00  0.00           N
ATOM   1816  C   ARG A 241     127.592 161.901 194.069  1.00  0.00           C
ATOM   1817  O   ARG A 241     126.367 161.871 194.121  1.00  0.00           O
ATOM   1818  N   TYR A 242     128.218 161.394 192.985  1.00  0.00           N
ATOM   1819  CA  TYR A 242     127.456 160.868 191.836  1.00  0.00           C
ATOM   1820  CB  TYR A 242     127.725 161.894 190.647  1.00  0.00           C
ATOM   1821  CG  TYR A 242     127.368 163.347 191.035  1.00  0.00           C
ATOM   1822  CD1 TYR A 242     126.098 163.690 191.585  1.00  0.00           C
ATOM   1823  CE1 TYR A 242     125.897 164.993 192.020  1.00  0.00           C
ATOM   1824  CZ  TYR A 242     126.830 165.992 191.745  1.00  0.00           C
ATOM   1825  OH  TYR A 242     126.491 167.274 192.121  1.00  0.00           O
ATOM   1826  CE2 TYR A 242     128.051 165.690 191.106  1.00  0.00           C
ATOM   1827  CD2 TYR A 242     128.339 164.351 190.805  1.00  0.00           C
ATOM   1828  C   TYR A 242     127.898 159.432 191.355  1.00  0.00           C
ATOM   1829  O   TYR A 242     127.099 158.709 190.767  1.00  0.00           O
ATOM   1830  N   ALA A 243     129.145 159.036 191.664  1.00  0.00           N
ATOM   1831  CA  ALA A 243     129.691 157.797 191.196  1.00  0.00           C
ATOM   1832  CB  ALA A 243     130.389 158.140 189.819  1.00  0.00           C
ATOM   1833  C   ALA A 243     130.743 157.233 192.113  1.00  0.00           C
ATOM   1834  O   ALA A 243     131.591 157.938 192.666  1.00  0.00           O
ATOM   1835  N   ARG A 244     130.623 155.947 192.471  1.00  0.00           N
ATOM   1836  CA  ARG A 244     131.477 155.252 193.367  1.00  0.00           C
ATOM   1837  CB  ARG A 244     130.616 154.931 194.496  1.00  0.00           C
ATOM   1838  CG  ARG A 244     130.786 155.824 195.780  1.00  0.00           C
ATOM   1839  CD  ARG A 244     132.091 156.055 196.547  1.00  0.00           C
ATOM   1840  NE  ARG A 244     132.501 154.742 197.230  1.00  0.00           N
ATOM   1841  CZ  ARG A 244     133.681 154.488 197.741  1.00  0.00           C
ATOM   1842  NH1 ARG A 244     134.448 155.376 198.306  1.00  0.00           N
ATOM   1843  NH2 ARG A 244     134.045 153.285 197.736  1.00  0.00           N
ATOM   1844  C   ARG A 244     131.996 154.002 192.736  1.00  0.00           C
ATOM   1845  O   ARG A 244     131.179 153.458 192.024  1.00  0.00           O
ATOM   1846  N   PRO A 245     133.150 153.482 192.965  1.00  0.00           N
ATOM   1847  CD  PRO A 245     134.211 154.011 193.801  1.00  0.00           C
ATOM   1848  CG  PRO A 245     135.249 152.915 193.925  1.00  0.00           C
ATOM   1849  CB  PRO A 245     135.128 152.179 192.613  1.00  0.00           C
ATOM   1850  CA  PRO A 245     133.672 152.381 192.155  1.00  0.00           C
ATOM   1851  C   PRO A 245     132.945 150.973 192.260  1.00  0.00           C
ATOM   1852  O   PRO A 245     133.005 150.237 191.296  1.00  0.00           O
ATOM   1853  N   GLU A 246     132.326 150.706 193.354  1.00  0.00           N
ATOM   1854  CA  GLU A 246     131.556 149.504 193.621  1.00  0.00           C
ATOM   1855  CB  GLU A 246     131.305 149.376 195.152  1.00  0.00           C
ATOM   1856  CG  GLU A 246     130.595 150.474 195.846  1.00  0.00           C
ATOM   1857  CD  GLU A 246     131.558 151.492 196.419  1.00  0.00           C
ATOM   1858  OE1 GLU A 246     132.724 151.603 195.935  1.00  0.00           O
ATOM   1859  OE2 GLU A 246     131.057 152.308 197.273  1.00  0.00           O
ATOM   1860  C   GLU A 246     130.320 149.391 192.803  1.00  0.00           C
ATOM   1861  O   GLU A 246     129.846 148.285 192.512  1.00  0.00           O
ATOM   1862  N   TRP A 247     129.687 150.559 192.416  1.00  0.00           N
ATOM   1863  CA  TRP A 247     128.475 150.599 191.556  1.00  0.00           C
ATOM   1864  CB  TRP A 247     127.743 151.910 191.741  1.00  0.00           C
ATOM   1865  CG  TRP A 247     127.489 152.352 193.139  1.00  0.00           C
ATOM   1866  CD1 TRP A 247     127.462 151.719 194.307  1.00  0.00           C
ATOM   1867  NE1 TRP A 247     127.295 152.620 195.410  1.00  0.00           N
ATOM   1868  CE2 TRP A 247     127.132 153.910 194.944  1.00  0.00           C
ATOM   1869  CZ2 TRP A 247     126.906 155.081 195.574  1.00  0.00           C
ATOM   1870  CH2 TRP A 247     126.959 156.283 194.838  1.00  0.00           C
ATOM   1871  CZ3 TRP A 247     127.167 156.197 193.438  1.00  0.00           C
ATOM   1872  CE3 TRP A 247     127.355 154.940 192.851  1.00  0.00           C
ATOM   1873  CD2 TRP A 247     127.359 153.720 193.574  1.00  0.00           C
ATOM   1874  C   TRP A 247     128.721 150.259 190.070  1.00  0.00           C
ATOM   1875  O   TRP A 247     127.745 150.028 189.307  1.00  0.00           O
ATOM   1876  N   MET A 248     129.987 150.065 189.663  1.00  0.00           N
ATOM   1877  CA  MET A 248     130.359 149.314 188.463  1.00  0.00           C
ATOM   1878  CB  MET A 248     131.800 149.603 188.166  1.00  0.00           C
ATOM   1879  CG  MET A 248     132.143 151.076 187.796  1.00  0.00           C
ATOM   1880  SD  MET A 248     133.761 151.146 186.911  1.00  0.00           S
ATOM   1881  CE  MET A 248     134.892 150.963 188.368  1.00  0.00           C
ATOM   1882  C   MET A 248     130.032 147.828 188.474  1.00  0.00           C
ATOM   1883  O   MET A 248     129.637 147.259 187.459  1.00  0.00           O
ATOM   1884  N   ILE A 249     130.047 147.124 189.626  1.00  0.00           N
ATOM   1885  CA  ILE A 249     129.720 145.651 189.568  1.00  0.00           C
ATOM   1886  CB  ILE A 249     130.464 144.901 190.709  1.00  0.00           C
ATOM   1887  CG2 ILE A 249     130.030 143.465 190.781  1.00  0.00           C
ATOM   1888  CG1 ILE A 249     131.979 145.159 190.616  1.00  0.00           C
ATOM   1889  CD1 ILE A 249     132.829 144.447 189.646  1.00  0.00           C
ATOM   1890  C   ILE A 249     128.179 145.418 189.689  1.00  0.00           C
ATOM   1891  O   ILE A 249     127.535 146.162 190.441  1.00  0.00           O
ATOM   1892  N   VAL A 250     127.526 144.615 188.902  1.00  0.00           N
ATOM   1893  CA  VAL A 250     126.074 144.353 188.831  1.00  0.00           C
ATOM   1894  CB  VAL A 250     125.685 143.695 187.549  1.00  0.00           C
ATOM   1895  CG1 VAL A 250     124.210 143.709 187.455  1.00  0.00           C
ATOM   1896  CG2 VAL A 250     126.403 144.229 186.358  1.00  0.00           C
ATOM   1897  C   VAL A 250     125.715 143.461 189.971  1.00  0.00           C
ATOM   1898  O   VAL A 250     126.054 142.255 189.995  1.00  0.00           O
ATOM   1899  N   THR A 251     125.099 144.059 191.008  1.00  0.00           N
ATOM   1900  CA  THR A 251     124.499 143.354 192.207  1.00  0.00           C
ATOM   1901  CB  THR A 251     125.052 143.963 193.496  1.00  0.00           C
ATOM   1902  CG2 THR A 251     126.668 143.990 193.568  1.00  0.00           C
ATOM   1903  OG1 THR A 251     124.530 145.308 193.802  1.00  0.00           O
ATOM   1904  C   THR A 251     122.967 143.255 192.188  1.00  0.00           C
ATOM   1905  O   THR A 251     122.340 142.268 192.624  1.00  0.00           O
ATOM   1906  N   VAL A 252     122.403 144.350 191.659  1.00  0.00           N
ATOM   1907  CA  VAL A 252     120.972 144.604 191.507  1.00  0.00           C
ATOM   1908  CB  VAL A 252     120.438 145.539 192.605  1.00  0.00           C
ATOM   1909  CG1 VAL A 252     118.977 145.887 192.435  1.00  0.00           C
ATOM   1910  CG2 VAL A 252     120.557 144.952 194.031  1.00  0.00           C
ATOM   1911  C   VAL A 252     120.690 145.098 190.094  1.00  0.00           C
ATOM   1912  O   VAL A 252     120.835 146.290 189.868  1.00  0.00           O
ATOM   1913  N   LEU A 253     120.413 144.210 189.121  1.00  0.00           N
ATOM   1914  CA  LEU A 253     120.225 144.582 187.702  1.00  0.00           C
ATOM   1915  CB  LEU A 253     120.272 143.374 186.823  1.00  0.00           C
ATOM   1916  CG  LEU A 253     120.562 143.587 185.300  1.00  0.00           C
ATOM   1917  CD1 LEU A 253     121.363 142.412 184.693  1.00  0.00           C
ATOM   1918  CD2 LEU A 253     119.306 143.514 184.507  1.00  0.00           C
ATOM   1919  C   LEU A 253     119.019 145.493 187.387  1.00  0.00           C
ATOM   1920  O   LEU A 253     117.911 145.045 187.757  1.00  0.00           O
ATOM   1921  N   PRO A 254     119.170 146.702 186.775  1.00  0.00           N
ATOM   1922  CD  PRO A 254     120.431 147.322 186.472  1.00  0.00           C
ATOM   1923  CG  PRO A 254     120.134 148.320 185.430  1.00  0.00           C
ATOM   1924  CB  PRO A 254     118.839 148.904 185.915  1.00  0.00           C
ATOM   1925  CA  PRO A 254     118.097 147.643 186.368  1.00  0.00           C
ATOM   1926  C   PRO A 254     117.252 147.136 185.212  1.00  0.00           C
ATOM   1927  O   PRO A 254     117.725 146.842 184.123  1.00  0.00           O
ATOM   1928  N   VAL A 255     115.901 147.050 185.410  1.00  0.00           N
ATOM   1929  CA  VAL A 255     115.051 146.374 184.423  1.00  0.00           C
ATOM   1930  CB  VAL A 255     114.128 145.329 185.110  1.00  0.00           C
ATOM   1931  CG1 VAL A 255     113.071 144.782 184.186  1.00  0.00           C
ATOM   1932  CG2 VAL A 255     114.909 144.094 185.526  1.00  0.00           C
ATOM   1933  C   VAL A 255     114.269 147.456 183.660  1.00  0.00           C
ATOM   1934  O   VAL A 255     113.574 148.226 184.278  1.00  0.00           O
ATOM   1935  N   PRO A 256     114.266 147.445 182.291  1.00  0.00           N
ATOM   1936  CD  PRO A 256     115.072 146.483 181.486  1.00  0.00           C
ATOM   1937  CG  PRO A 256     114.470 146.627 180.069  1.00  0.00           C
ATOM   1938  CB  PRO A 256     114.093 148.080 179.984  1.00  0.00           C
ATOM   1939  CA  PRO A 256     113.757 148.471 181.444  1.00  0.00           C
ATOM   1940  C   PRO A 256     112.216 148.672 181.602  1.00  0.00           C
ATOM   1941  O   PRO A 256     111.601 147.603 181.716  1.00  0.00           O
ATOM   1942  N   PRO A 257     111.604 149.853 181.602  1.00  0.00           N
ATOM   1943  CD  PRO A 257     112.268 151.121 181.675  1.00  0.00           C
ATOM   1944  CG  PRO A 257     111.131 152.126 182.025  1.00  0.00           C
ATOM   1945  CB  PRO A 257     109.800 151.421 181.513  1.00  0.00           C
ATOM   1946  CA  PRO A 257     110.161 149.943 181.587  1.00  0.00           C
ATOM   1947  C   PRO A 257     109.526 149.227 180.340  1.00  0.00           C
ATOM   1948  O   PRO A 257     110.210 148.983 179.323  1.00  0.00           O
ATOM   1949  N   LEU A 258     108.191 148.956 180.376  1.00  0.00           N
ATOM   1950  CA  LEU A 258     107.554 148.246 179.247  1.00  0.00           C
ATOM   1951  CB  LEU A 258     106.107 147.766 179.563  1.00  0.00           C
ATOM   1952  CG  LEU A 258     106.048 147.080 180.931  1.00  0.00           C
ATOM   1953  CD1 LEU A 258     104.704 146.437 180.938  1.00  0.00           C
ATOM   1954  CD2 LEU A 258     107.028 145.907 181.273  1.00  0.00           C
ATOM   1955  C   LEU A 258     107.465 149.126 178.005  1.00  0.00           C
ATOM   1956  O   LEU A 258     107.595 148.697 176.869  1.00  0.00           O
ATOM   1957  N   SER A 259     107.388 150.450 178.229  1.00  0.00           N
ATOM   1958  CA  SER A 259     107.340 151.467 177.223  1.00  0.00           C
ATOM   1959  CB  SER A 259     107.257 152.875 177.858  1.00  0.00           C
ATOM   1960  OG  SER A 259     108.161 153.099 178.929  1.00  0.00           O
ATOM   1961  C   SER A 259     108.622 151.408 176.334  1.00  0.00           C
ATOM   1962  O   SER A 259     108.426 151.663 175.123  1.00  0.00           O
ATOM   1963  N   VAL A 260     109.777 150.944 176.923  1.00  0.00           N
ATOM   1964  CA  VAL A 260     111.091 150.832 176.315  1.00  0.00           C
ATOM   1965  CB  VAL A 260     112.126 151.112 177.415  1.00  0.00           C
ATOM   1966  CG1 VAL A 260     113.574 150.945 176.967  1.00  0.00           C
ATOM   1967  CG2 VAL A 260     111.994 152.471 177.998  1.00  0.00           C
ATOM   1968  C   VAL A 260     111.245 149.470 175.587  1.00  0.00           C
ATOM   1969  O   VAL A 260     112.008 149.305 174.715  1.00  0.00           O
ATOM   1970  N   ARG A 261     110.411 148.519 175.819  1.00  0.00           N
ATOM   1971  CA  ARG A 261     110.432 147.154 175.199  1.00  0.00           C
ATOM   1972  CB  ARG A 261     111.476 146.133 175.864  1.00  0.00           C
ATOM   1973  CG  ARG A 261     111.734 146.337 177.322  1.00  0.00           C
ATOM   1974  CD  ARG A 261     110.583 145.760 178.107  1.00  0.00           C
ATOM   1975  NE  ARG A 261     110.764 145.669 179.568  1.00  0.00           N
ATOM   1976  CZ  ARG A 261     110.580 144.571 180.217  1.00  0.00           C
ATOM   1977  NH1 ARG A 261     110.477 143.390 179.651  1.00  0.00           N
ATOM   1978  NH2 ARG A 261     110.594 144.663 181.483  1.00  0.00           N
ATOM   1979  C   ARG A 261     108.943 146.581 175.100  1.00  0.00           C
ATOM   1980  O   ARG A 261     108.628 145.537 175.707  1.00  0.00           O
ATOM   1981  N   PRO A 262     108.077 147.322 174.340  1.00  0.00           N
ATOM   1982  CD  PRO A 262     108.332 148.340 173.305  1.00  0.00           C
ATOM   1983  CG  PRO A 262     106.956 148.607 172.615  1.00  0.00           C
ATOM   1984  CB  PRO A 262     105.955 148.100 173.641  1.00  0.00           C
ATOM   1985  CA  PRO A 262     106.657 146.945 174.329  1.00  0.00           C
ATOM   1986  C   PRO A 262     106.287 145.577 173.662  1.00  0.00           C
ATOM   1987  O   PRO A 262     107.108 145.020 172.883  1.00  0.00           O
ATOM   1988  N   ALA A 263     104.987 145.175 173.872  1.00  0.00           N
ATOM   1989  CA  ALA A 263     104.229 144.185 173.199  1.00  0.00           C
ATOM   1990  CB  ALA A 263     103.791 143.229 174.285  1.00  0.00           C
ATOM   1991  C   ALA A 263     103.089 144.760 172.356  1.00  0.00           C
ATOM   1992  O   ALA A 263     102.465 145.685 172.753  1.00  0.00           O
ATOM   1993  N   VAL A 264     102.916 144.118 171.221  1.00  0.00           N
ATOM   1994  CA  VAL A 264     101.927 144.564 170.203  1.00  0.00           C
ATOM   1995  CB  VAL A 264     102.486 145.517 169.144  1.00  0.00           C
ATOM   1996  CG1 VAL A 264     101.434 145.874 168.077  1.00  0.00           C
ATOM   1997  CG2 VAL A 264     103.125 146.844 169.771  1.00  0.00           C
ATOM   1998  C   VAL A 264     101.318 143.285 169.624  1.00  0.00           C
ATOM   1999  O   VAL A 264     101.982 142.297 169.288  1.00  0.00           O
ATOM   2000  N   VAL A 265      99.993 143.329 169.441  1.00  0.00           N
ATOM   2001  CA  VAL A 265      99.201 142.203 168.798  1.00  0.00           C
ATOM   2002  CB  VAL A 265      97.687 142.354 169.163  1.00  0.00           C
ATOM   2003  CG1 VAL A 265      96.917 141.161 168.519  1.00  0.00           C
ATOM   2004  CG2 VAL A 265      97.476 142.501 170.668  1.00  0.00           C
ATOM   2005  C   VAL A 265      99.480 142.191 167.371  1.00  0.00           C
ATOM   2006  O   VAL A 265      99.496 143.208 166.740  1.00  0.00           O
ATOM   2007  N   MET A 266      99.679 141.007 166.858  1.00  0.00           N
ATOM   2008  CA  MET A 266      99.892 140.750 165.414  1.00  0.00           C
ATOM   2009  CB  MET A 266     101.393 140.312 165.148  1.00  0.00           C
ATOM   2010  CG  MET A 266     101.689 139.142 166.030  1.00  0.00           C
ATOM   2011  SD  MET A 266     103.330 138.475 166.017  1.00  0.00           S
ATOM   2012  CE  MET A 266     103.446 137.584 164.493  1.00  0.00           C
ATOM   2013  C   MET A 266      98.924 139.658 165.090  1.00  0.00           C
ATOM   2014  O   MET A 266      98.399 138.956 165.995  1.00  0.00           O
ATOM   2015  N   GLN A 267      98.556 139.435 163.841  1.00  0.00           N
ATOM   2016  CA  GLN A 267      97.556 138.379 163.281  1.00  0.00           C
ATOM   2017  CB  GLN A 267      98.108 136.959 163.181  1.00  0.00           C
ATOM   2018  CG  GLN A 267      99.626 136.764 162.766  1.00  0.00           C
ATOM   2019  CD  GLN A 267     100.131 137.345 161.446  1.00  0.00           C
ATOM   2020  OE1 GLN A 267      99.316 137.981 160.811  1.00  0.00           O
ATOM   2021  NE2 GLN A 267     101.392 137.190 161.090  1.00  0.00           N
ATOM   2022  C   GLN A 267      96.219 138.347 163.961  1.00  0.00           C
ATOM   2023  O   GLN A 267      95.414 137.441 163.727  1.00  0.00           O
ATOM   2024  N   GLY A 268      95.872 139.350 164.797  1.00  0.00           N
ATOM   2025  CA  GLY A 268      94.620 139.346 165.585  1.00  0.00           C
ATOM   2026  C   GLY A 268      94.688 138.288 166.678  1.00  0.00           C
ATOM   2027  O   GLY A 268      93.740 138.061 167.437  1.00  0.00           O
ATOM   2028  N   SER A 269      95.845 137.533 166.833  1.00  0.00           N
ATOM   2029  CA  SER A 269      95.750 136.259 167.603  1.00  0.00           C
ATOM   2030  CB  SER A 269      94.917 135.223 166.787  1.00  0.00           C
ATOM   2031  OG  SER A 269      95.552 134.948 165.471  1.00  0.00           O
ATOM   2032  C   SER A 269      97.149 135.714 167.996  1.00  0.00           C
ATOM   2033  O   SER A 269      97.337 134.585 168.377  1.00  0.00           O
ATOM   2034  N   ALA A 270      98.123 136.611 167.960  1.00  0.00           N
ATOM   2035  CA  ALA A 270      99.460 136.419 168.552  1.00  0.00           C
ATOM   2036  CB  ALA A 270     100.427 135.845 167.441  1.00  0.00           C
ATOM   2037  C   ALA A 270      99.935 137.854 169.090  1.00  0.00           C
ATOM   2038  O   ALA A 270      99.198 138.805 168.894  1.00  0.00           O
ATOM   2039  N   ARG A 271     101.123 137.953 169.758  1.00  0.00           N
ATOM   2040  CA  ARG A 271     101.744 139.280 169.981  1.00  0.00           C
ATOM   2041  CB  ARG A 271     101.657 139.687 171.488  1.00  0.00           C
ATOM   2042  CG  ARG A 271     100.334 140.299 171.974  1.00  0.00           C
ATOM   2043  CD  ARG A 271     100.244 140.432 173.414  1.00  0.00           C
ATOM   2044  NE  ARG A 271      98.833 140.895 173.760  1.00  0.00           N
ATOM   2045  CZ  ARG A 271      97.711 140.165 173.933  1.00  0.00           C
ATOM   2046  NH1 ARG A 271      97.688 138.839 173.909  1.00  0.00           N
ATOM   2047  NH2 ARG A 271      96.522 140.764 174.110  1.00  0.00           N
ATOM   2048  C   ARG A 271     103.275 139.153 169.691  1.00  0.00           C
ATOM   2049  O   ARG A 271     103.837 138.093 169.940  1.00  0.00           O
ATOM   2050  N   ASN A 272     103.932 140.160 169.113  1.00  0.00           N
ATOM   2051  CA  ASN A 272     105.386 140.215 168.996  1.00  0.00           C
ATOM   2052  CB  ASN A 272     105.710 141.004 167.677  1.00  0.00           C
ATOM   2053  CG  ASN A 272     105.325 142.552 167.665  1.00  0.00           C
ATOM   2054  OD1 ASN A 272     105.810 143.322 168.471  1.00  0.00           O
ATOM   2055  ND2 ASN A 272     104.521 142.939 166.703  1.00  0.00           N
ATOM   2056  C   ASN A 272     105.946 140.804 170.271  1.00  0.00           C
ATOM   2057  O   ASN A 272     105.259 141.543 171.011  1.00  0.00           O
ATOM   2058  N   GLN A 273     107.262 140.625 170.552  1.00  0.00           N
ATOM   2059  CA  GLN A 273     108.060 141.042 171.724  1.00  0.00           C
ATOM   2060  CB  GLN A 273     108.225 139.961 172.846  1.00  0.00           C
ATOM   2061  CG  GLN A 273     106.875 139.408 173.308  1.00  0.00           C
ATOM   2062  CD  GLN A 273     106.147 140.231 174.343  1.00  0.00           C
ATOM   2063  OE1 GLN A 273     106.658 141.081 175.046  1.00  0.00           O
ATOM   2064  NE2 GLN A 273     104.931 139.893 174.685  1.00  0.00           N
ATOM   2065  C   GLN A 273     109.498 141.476 171.344  1.00  0.00           C
ATOM   2066  O   GLN A 273     110.026 141.045 170.268  1.00  0.00           O
ATOM   2067  N   ASP A 274     110.130 142.357 172.152  1.00  0.00           N
ATOM   2068  CA  ASP A 274     111.417 142.920 171.827  1.00  0.00           C
ATOM   2069  CB  ASP A 274     111.363 144.358 172.369  1.00  0.00           C
ATOM   2070  CG  ASP A 274     112.689 145.113 172.108  1.00  0.00           C
ATOM   2071  OD1 ASP A 274     113.662 145.008 172.838  1.00  0.00           O
ATOM   2072  OD2 ASP A 274     112.688 145.995 171.196  1.00  0.00           O
ATOM   2073  C   ASP A 274     112.609 142.131 172.269  1.00  0.00           C
ATOM   2074  O   ASP A 274     112.592 141.424 173.308  1.00  0.00           O
ATOM   2075  N   ASP A 275     113.750 142.217 171.578  1.00  0.00           N
ATOM   2076  CA  ASP A 275     114.980 141.536 172.069  1.00  0.00           C
ATOM   2077  CB  ASP A 275     116.123 141.878 171.000  1.00  0.00           C
ATOM   2078  CG  ASP A 275     115.975 141.326 169.564  1.00  0.00           C
ATOM   2079  OD1 ASP A 275     115.026 140.490 169.279  1.00  0.00           O
ATOM   2080  OD2 ASP A 275     116.890 141.550 168.737  1.00  0.00           O
ATOM   2081  C   ASP A 275     115.490 141.818 173.513  1.00  0.00           C
ATOM   2082  O   ASP A 275     116.017 140.879 174.087  1.00  0.00           O
ATOM   2083  N   LEU A 276     115.140 143.002 174.127  1.00  0.00           N
ATOM   2084  CA  LEU A 276     115.298 143.135 175.607  1.00  0.00           C
ATOM   2085  CB  LEU A 276     115.076 144.613 176.024  1.00  0.00           C
ATOM   2086  CG  LEU A 276     115.913 145.645 175.316  1.00  0.00           C
ATOM   2087  CD1 LEU A 276     115.565 146.970 176.050  1.00  0.00           C
ATOM   2088  CD2 LEU A 276     117.402 145.519 175.453  1.00  0.00           C
ATOM   2089  C   LEU A 276     114.463 142.131 176.433  1.00  0.00           C
ATOM   2090  O   LEU A 276     114.912 141.746 177.495  1.00  0.00           O
ATOM   2091  N   THR A 277     113.246 141.859 175.980  1.00  0.00           N
ATOM   2092  CA  THR A 277     112.373 140.896 176.594  1.00  0.00           C
ATOM   2093  CB  THR A 277     110.952 141.131 176.135  1.00  0.00           C
ATOM   2094  CG2 THR A 277     109.865 140.280 176.815  1.00  0.00           C
ATOM   2095  OG1 THR A 277     110.529 142.431 176.536  1.00  0.00           O
ATOM   2096  C   THR A 277     112.806 139.481 176.346  1.00  0.00           C
ATOM   2097  O   THR A 277     112.765 138.733 177.314  1.00  0.00           O
ATOM   2098  N   HIE A 278     113.346 139.209 175.118  1.00  0.00           N
ATOM   2099  CA  HIE A 278     113.957 137.869 174.794  1.00  0.00           C
ATOM   2100  CB  HIE A 278     114.235 137.824 173.306  1.00  0.00           C
ATOM   2101  CG  HIE A 278     113.019 137.702 172.380  1.00  0.00           C
ATOM   2102  ND1 HIE A 278     112.044 136.664 172.500  1.00  0.00           N
ATOM   2103  CE1 HIE A 278     111.091 136.909 171.555  1.00  0.00           C
ATOM   2104  NE2 HIE A 278     111.430 137.990 170.910  1.00  0.00           N
ATOM   2105  CD2 HIE A 278     112.655 138.448 171.377  1.00  0.00           C
ATOM   2106  C   HIE A 278     115.199 137.573 175.582  1.00  0.00           C
ATOM   2107  O   HIE A 278     115.542 136.457 175.864  1.00  0.00           O
ATOM   2108  N   LYS A 279     116.026 138.608 175.878  1.00  0.00           N
ATOM   2109  CA  LYS A 279     117.238 138.482 176.777  1.00  0.00           C
ATOM   2110  CB  LYS A 279     118.208 139.590 176.357  1.00  0.00           C
ATOM   2111  CG  LYS A 279     119.545 139.649 177.102  1.00  0.00           C
ATOM   2112  CD  LYS A 279     120.335 138.273 177.188  1.00  0.00           C
ATOM   2113  CE  LYS A 279     120.680 137.661 175.780  1.00  0.00           C
ATOM   2114  NZ  LYS A 279     120.733 136.211 175.800  1.00  0.00           N
ATOM   2115  C   LYS A 279     116.902 138.408 178.257  1.00  0.00           C
ATOM   2116  O   LYS A 279     117.640 137.760 179.036  1.00  0.00           O
ATOM   2117  N   LEU A 280     115.816 139.105 178.637  1.00  0.00           N
ATOM   2118  CA  LEU A 280     115.443 139.108 179.953  1.00  0.00           C
ATOM   2119  CB  LEU A 280     114.516 140.350 180.234  1.00  0.00           C
ATOM   2120  CG  LEU A 280     114.067 140.641 181.730  1.00  0.00           C
ATOM   2121  CD1 LEU A 280     115.249 141.158 182.589  1.00  0.00           C
ATOM   2122  CD2 LEU A 280     112.916 141.704 181.659  1.00  0.00           C
ATOM   2123  C   LEU A 280     114.869 137.766 180.510  1.00  0.00           C
ATOM   2124  O   LEU A 280     115.027 137.376 181.694  1.00  0.00           O
ATOM   2125  N   ALA A 281     114.296 136.964 179.588  1.00  0.00           N
ATOM   2126  CA  ALA A 281     113.884 135.586 179.838  1.00  0.00           C
ATOM   2127  CB  ALA A 281     113.203 134.955 178.594  1.00  0.00           C
ATOM   2128  C   ALA A 281     115.031 134.705 180.339  1.00  0.00           C
ATOM   2129  O   ALA A 281     114.949 134.054 181.336  1.00  0.00           O
ATOM   2130  N   ASP A 282     116.151 134.840 179.637  1.00  0.00           N
ATOM   2131  CA  ASP A 282     117.460 134.269 179.840  1.00  0.00           C
ATOM   2132  CB  ASP A 282     118.451 134.491 178.652  1.00  0.00           C
ATOM   2133  CG  ASP A 282     117.819 134.306 177.241  1.00  0.00           C
ATOM   2134  OD1 ASP A 282     117.034 133.352 177.057  1.00  0.00           O
ATOM   2135  OD2 ASP A 282     118.505 134.873 176.326  1.00  0.00           O
ATOM   2136  C   ASP A 282     118.037 134.720 181.180  1.00  0.00           C
ATOM   2137  O   ASP A 282     118.298 133.851 182.019  1.00  0.00           O
ATOM   2138  N   ILE A 283     118.145 136.018 181.510  1.00  0.00           N
ATOM   2139  CA  ILE A 283     118.558 136.502 182.862  1.00  0.00           C
ATOM   2140  CB  ILE A 283     118.678 138.078 182.895  1.00  0.00           C
ATOM   2141  CG2 ILE A 283     119.035 138.576 184.259  1.00  0.00           C
ATOM   2142  CG1 ILE A 283     119.628 138.722 181.941  1.00  0.00           C
ATOM   2143  CD1 ILE A 283     119.460 140.158 181.610  1.00  0.00           C
ATOM   2144  C   ILE A 283     117.655 135.946 183.997  1.00  0.00           C
ATOM   2145  O   ILE A 283     118.211 135.419 184.973  1.00  0.00           O
ATOM   2146  N   VAL A 284     116.357 136.129 183.920  1.00  0.00           N
ATOM   2147  CA  VAL A 284     115.497 135.750 185.041  1.00  0.00           C
ATOM   2148  CB  VAL A 284     114.045 136.342 184.784  1.00  0.00           C
ATOM   2149  CG1 VAL A 284     112.945 135.803 185.820  1.00  0.00           C
ATOM   2150  CG2 VAL A 284     113.907 137.836 184.836  1.00  0.00           C
ATOM   2151  C   VAL A 284     115.499 134.266 185.280  1.00  0.00           C
ATOM   2152  O   VAL A 284     115.692 133.857 186.409  1.00  0.00           O
ATOM   2153  N   LYS A 285     115.339 133.366 184.234  1.00  0.00           N
ATOM   2154  CA  LYS A 285     115.502 131.888 184.368  1.00  0.00           C
ATOM   2155  CB  LYS A 285     115.385 131.297 182.956  1.00  0.00           C
ATOM   2156  CG  LYS A 285     115.530 129.740 182.994  1.00  0.00           C
ATOM   2157  CD  LYS A 285     115.121 129.031 181.717  1.00  0.00           C
ATOM   2158  CE  LYS A 285     116.148 129.305 180.606  1.00  0.00           C
ATOM   2159  NZ  LYS A 285     115.518 129.432 179.253  1.00  0.00           N
ATOM   2160  C   LYS A 285     116.843 131.382 185.035  1.00  0.00           C
ATOM   2161  O   LYS A 285     116.686 130.715 186.070  1.00  0.00           O
ATOM   2162  N   ILE A 286     118.058 131.755 184.562  1.00  0.00           N
ATOM   2163  CA  ILE A 286     119.277 131.288 185.222  1.00  0.00           C
ATOM   2164  CB  ILE A 286     120.506 131.425 184.246  1.00  0.00           C
ATOM   2165  CG2 ILE A 286     120.863 132.843 183.803  1.00  0.00           C
ATOM   2166  CG1 ILE A 286     121.769 130.681 184.801  1.00  0.00           C
ATOM   2167  CD1 ILE A 286     122.766 130.437 183.708  1.00  0.00           C
ATOM   2168  C   ILE A 286     119.543 131.916 186.602  1.00  0.00           C
ATOM   2169  O   ILE A 286     119.949 131.202 187.481  1.00  0.00           O
ATOM   2170  N   ASN A 287     119.176 133.158 186.851  1.00  0.00           N
ATOM   2171  CA  ASN A 287     119.269 133.691 188.249  1.00  0.00           C
ATOM   2172  CB  ASN A 287     118.921 135.183 188.240  1.00  0.00           C
ATOM   2173  CG  ASN A 287     119.214 135.948 189.489  1.00  0.00           C
ATOM   2174  OD1 ASN A 287     120.177 135.687 190.174  1.00  0.00           O
ATOM   2175  ND2 ASN A 287     118.402 136.916 189.784  1.00  0.00           N
ATOM   2176  C   ASN A 287     118.366 132.899 189.215  1.00  0.00           C
ATOM   2177  O   ASN A 287     118.698 132.518 190.312  1.00  0.00           O
ATOM   2178  N   ASN A 288     117.226 132.516 188.728  1.00  0.00           N
ATOM   2179  CA  ASN A 288     116.253 131.716 189.539  1.00  0.00           C
ATOM   2180  CB  ASN A 288     114.976 131.543 188.779  1.00  0.00           C
ATOM   2181  CG  ASN A 288     113.866 132.589 188.818  1.00  0.00           C
ATOM   2182  OD1 ASN A 288     113.977 133.544 189.554  1.00  0.00           O
ATOM   2183  ND2 ASN A 288     112.886 132.610 187.977  1.00  0.00           N
ATOM   2184  C   ASN A 288     116.832 130.333 189.895  1.00  0.00           C
ATOM   2185  O   ASN A 288     116.972 129.913 191.069  1.00  0.00           O
ATOM   2186  N   GLN A 289     117.431 129.691 188.857  1.00  0.00           N
ATOM   2187  CA  GLN A 289     118.161 128.444 189.020  1.00  0.00           C
ATOM   2188  CB  GLN A 289     118.648 127.980 187.664  1.00  0.00           C
ATOM   2189  CG  GLN A 289     119.560 126.752 187.698  1.00  0.00           C
ATOM   2190  CD  GLN A 289     121.042 127.070 187.879  1.00  0.00           C
ATOM   2191  OE1 GLN A 289     121.548 128.174 187.869  1.00  0.00           O
ATOM   2192  NE2 GLN A 289     121.839 126.081 188.058  1.00  0.00           N
ATOM   2193  C   GLN A 289     119.412 128.682 189.941  1.00  0.00           C
ATOM   2194  O   GLN A 289     119.776 127.756 190.654  1.00  0.00           O
ATOM   2195  N   LEU A 290     120.138 129.835 189.942  1.00  0.00           N
ATOM   2196  CA  LEU A 290     121.444 129.963 190.529  1.00  0.00           C
ATOM   2197  CB  LEU A 290     122.043 131.317 190.104  1.00  0.00           C
ATOM   2198  CG  LEU A 290     123.165 131.276 189.065  1.00  0.00           C
ATOM   2199  CD1 LEU A 290     123.563 132.641 188.524  1.00  0.00           C
ATOM   2200  CD2 LEU A 290     124.448 130.614 189.612  1.00  0.00           C
ATOM   2201  C   LEU A 290     121.342 129.803 192.052  1.00  0.00           C
ATOM   2202  O   LEU A 290     122.231 129.196 192.640  1.00  0.00           O
ATOM   2203  N   ARG A 291     120.278 130.332 192.663  1.00  0.00           N
ATOM   2204  CA  ARG A 291     119.974 130.027 194.071  1.00  0.00           C
ATOM   2205  CB  ARG A 291     118.920 131.101 194.494  1.00  0.00           C
ATOM   2206  CG  ARG A 291     118.454 131.065 195.960  1.00  0.00           C
ATOM   2207  CD  ARG A 291     117.562 132.284 196.323  1.00  0.00           C
ATOM   2208  NE  ARG A 291     118.235 133.643 196.259  1.00  0.00           N
ATOM   2209  CZ  ARG A 291     119.252 134.107 196.911  1.00  0.00           C
ATOM   2210  NH1 ARG A 291     119.898 133.436 197.825  1.00  0.00           N
ATOM   2211  NH2 ARG A 291     119.767 135.262 196.489  1.00  0.00           N
ATOM   2212  C   ARG A 291     119.420 128.595 194.324  1.00  0.00           C
ATOM   2213  O   ARG A 291     119.817 127.837 195.205  1.00  0.00           O
ATOM   2214  N   ARG A 292     118.508 128.125 193.401  1.00  0.00           N
ATOM   2215  CA  ARG A 292     117.883 126.787 193.435  1.00  0.00           C
ATOM   2216  CB  ARG A 292     116.868 126.646 192.311  1.00  0.00           C
ATOM   2217  CG  ARG A 292     116.012 125.356 192.516  1.00  0.00           C
ATOM   2218  CD  ARG A 292     114.851 125.268 191.528  1.00  0.00           C
ATOM   2219  NE  ARG A 292     115.384 125.206 190.152  1.00  0.00           N
ATOM   2220  CZ  ARG A 292     115.296 126.028 189.191  1.00  0.00           C
ATOM   2221  NH1 ARG A 292     114.622 127.196 189.190  1.00  0.00           N
ATOM   2222  NH2 ARG A 292     115.832 125.634 188.080  1.00  0.00           N
ATOM   2223  C   ARG A 292     118.875 125.684 193.394  1.00  0.00           C
ATOM   2224  O   ARG A 292     118.785 124.811 194.289  1.00  0.00           O
ATOM   2225  N   ASN A 293     119.922 125.767 192.561  1.00  0.00           N
ATOM   2226  CA  ASN A 293     121.017 124.799 192.303  1.00  0.00           C
ATOM   2227  CB  ASN A 293     121.584 124.975 190.923  1.00  0.00           C
ATOM   2228  CG  ASN A 293     122.450 123.791 190.394  1.00  0.00           C
ATOM   2229  OD1 ASN A 293     122.083 122.633 190.552  1.00  0.00           O
ATOM   2230  ND2 ASN A 293     123.615 123.941 189.911  1.00  0.00           N
ATOM   2231  C   ASN A 293     122.083 124.776 193.403  1.00  0.00           C
ATOM   2232  O   ASN A 293     122.423 123.703 193.839  1.00  0.00           O
ATOM   2233  N   GLU A 294     122.529 125.966 193.866  1.00  0.00           N
ATOM   2234  CA  GLU A 294     123.282 126.013 195.144  1.00  0.00           C
ATOM   2235  CB  GLU A 294     123.747 127.497 195.449  1.00  0.00           C
ATOM   2236  CG  GLU A 294     124.942 127.532 196.498  1.00  0.00           C
ATOM   2237  CD  GLU A 294     125.550 128.946 196.563  1.00  0.00           C
ATOM   2238  OE1 GLU A 294     125.101 129.841 195.860  1.00  0.00           O
ATOM   2239  OE2 GLU A 294     126.474 129.153 197.322  1.00  0.00           O
ATOM   2240  C   GLU A 294     122.568 125.372 196.327  1.00  0.00           C
ATOM   2241  O   GLU A 294     123.178 124.493 196.968  1.00  0.00           O
ATOM   2242  N   GLN A 295     121.250 125.613 196.584  1.00  0.00           N
ATOM   2243  CA  GLN A 295     120.483 124.867 197.578  1.00  0.00           C
ATOM   2244  CB  GLN A 295     119.170 125.580 197.942  1.00  0.00           C
ATOM   2245  CG  GLN A 295     119.242 127.053 198.406  1.00  0.00           C
ATOM   2246  CD  GLN A 295     117.974 127.889 198.114  1.00  0.00           C
ATOM   2247  OE1 GLN A 295     116.998 127.436 197.582  1.00  0.00           O
ATOM   2248  NE2 GLN A 295     117.924 129.159 198.428  1.00  0.00           N
ATOM   2249  C   GLN A 295     120.124 123.442 197.070  1.00  0.00           C
ATOM   2250  O   GLN A 295     119.616 122.658 197.858  1.00  0.00           O
ATOM   2251  N   ASN A 296     120.376 123.057 195.812  1.00  0.00           N
ATOM   2252  CA  ASN A 296     120.319 121.665 195.353  1.00  0.00           C
ATOM   2253  CB  ASN A 296     119.814 121.558 193.876  1.00  0.00           C
ATOM   2254  CG  ASN A 296     119.329 120.158 193.573  1.00  0.00           C
ATOM   2255  OD1 ASN A 296     118.227 119.836 194.001  1.00  0.00           O
ATOM   2256  ND2 ASN A 296     120.106 119.436 192.809  1.00  0.00           N
ATOM   2257  C   ASN A 296     121.643 120.927 195.678  1.00  0.00           C
ATOM   2258  O   ASN A 296     121.722 119.749 195.488  1.00  0.00           O
ATOM   2259  N   GLY A 297     122.624 121.601 196.245  1.00  0.00           N
ATOM   2260  CA  GLY A 297     123.911 120.918 196.635  1.00  0.00           C
ATOM   2261  C   GLY A 297     124.944 120.725 195.531  1.00  0.00           C
ATOM   2262  O   GLY A 297     125.680 119.779 195.492  1.00  0.00           O
ATOM   2263  N   ALA A 298     124.927 121.637 194.562  1.00  0.00           N
ATOM   2264  CA  ALA A 298     126.031 121.909 193.629  1.00  0.00           C
ATOM   2265  CB  ALA A 298     125.453 122.850 192.612  1.00  0.00           C
ATOM   2266  C   ALA A 298     127.326 122.346 194.180  1.00  0.00           C
ATOM   2267  O   ALA A 298     127.468 123.246 195.007  1.00  0.00           O
ATOM   2268  N   ALA A 299     128.382 121.741 193.592  1.00  0.00           N
ATOM   2269  CA  ALA A 299     129.744 121.982 194.022  1.00  0.00           C
ATOM   2270  CB  ALA A 299     130.676 120.777 193.736  1.00  0.00           C
ATOM   2271  C   ALA A 299     130.187 123.349 193.484  1.00  0.00           C
ATOM   2272  O   ALA A 299     129.626 123.784 192.463  1.00  0.00           O
ATOM   2273  N   ALA A 300     131.232 123.995 194.002  1.00  0.00           N
ATOM   2274  CA  ALA A 300     131.633 125.348 193.636  1.00  0.00           C
ATOM   2275  CB  ALA A 300     132.809 125.809 194.537  1.00  0.00           C
ATOM   2276  C   ALA A 300     131.976 125.499 192.140  1.00  0.00           C
ATOM   2277  O   ALA A 300     131.506 126.405 191.420  1.00  0.00           O
ATOM   2278  N   HIE A 301     132.773 124.569 191.523  1.00  0.00           N
ATOM   2279  CA  HIE A 301     133.003 124.419 190.082  1.00  0.00           C
ATOM   2280  CB  HIE A 301     134.001 123.275 189.744  1.00  0.00           C
ATOM   2281  CG  HIE A 301     133.646 121.861 190.158  1.00  0.00           C
ATOM   2282  ND1 HIE A 301     133.640 121.280 191.422  1.00  0.00           N
ATOM   2283  CE1 HIE A 301     132.954 120.161 191.419  1.00  0.00           C
ATOM   2284  NE2 HIE A 301     132.625 119.953 190.127  1.00  0.00           N
ATOM   2285  CD2 HIE A 301     132.945 120.983 189.359  1.00  0.00           C
ATOM   2286  C   HIE A 301     131.675 124.305 189.270  1.00  0.00           C
ATOM   2287  O   HIE A 301     131.585 124.777 188.089  1.00  0.00           O
ATOM   2288  N   VAL A 302     130.552 123.798 189.811  1.00  0.00           N
ATOM   2289  CA  VAL A 302     129.330 123.659 189.115  1.00  0.00           C
ATOM   2290  CB  VAL A 302     128.393 122.688 189.864  1.00  0.00           C
ATOM   2291  CG1 VAL A 302     127.017 122.562 189.123  1.00  0.00           C
ATOM   2292  CG2 VAL A 302     129.003 121.255 189.842  1.00  0.00           C
ATOM   2293  C   VAL A 302     128.610 124.997 189.054  1.00  0.00           C
ATOM   2294  O   VAL A 302     128.186 125.490 188.014  1.00  0.00           O
ATOM   2295  N   ILE A 303     128.600 125.667 190.224  1.00  0.00           N
ATOM   2296  CA  ILE A 303     127.994 127.007 190.387  1.00  0.00           C
ATOM   2297  CB  ILE A 303     127.829 127.379 191.886  1.00  0.00           C
ATOM   2298  CG2 ILE A 303     127.524 128.892 192.092  1.00  0.00           C
ATOM   2299  CG1 ILE A 303     126.592 126.614 192.463  1.00  0.00           C
ATOM   2300  CD1 ILE A 303     127.097 126.123 193.807  1.00  0.00           C
ATOM   2301  C   ILE A 303     128.692 128.054 189.535  1.00  0.00           C
ATOM   2302  O   ILE A 303     128.038 128.982 189.014  1.00  0.00           O
ATOM   2303  N   ALA A 304     130.031 127.974 189.472  1.00  0.00           N
ATOM   2304  CA  ALA A 304     130.873 128.964 188.777  1.00  0.00           C
ATOM   2305  CB  ALA A 304     132.363 128.836 189.052  1.00  0.00           C
ATOM   2306  C   ALA A 304     130.530 129.185 187.286  1.00  0.00           C
ATOM   2307  O   ALA A 304     130.324 130.272 186.869  1.00  0.00           O
ATOM   2308  N   GLU A 305     130.429 128.157 186.418  1.00  0.00           N
ATOM   2309  CA  GLU A 305     129.918 128.020 185.114  1.00  0.00           C
ATOM   2310  CB  GLU A 305     130.052 126.530 184.695  1.00  0.00           C
ATOM   2311  CG  GLU A 305     131.505 126.009 184.520  1.00  0.00           C
ATOM   2312  CD  GLU A 305     132.308 126.667 183.395  1.00  0.00           C
ATOM   2313  OE1 GLU A 305     133.500 126.912 183.625  1.00  0.00           O
ATOM   2314  OE2 GLU A 305     131.683 126.912 182.327  1.00  0.00           O
ATOM   2315  C   GLU A 305     128.422 128.501 184.962  1.00  0.00           C
ATOM   2316  O   GLU A 305     128.008 128.939 183.900  1.00  0.00           O
ATOM   2317  N   ASP A 306     127.574 128.334 185.978  1.00  0.00           N
ATOM   2318  CA  ASP A 306     126.160 128.853 185.881  1.00  0.00           C
ATOM   2319  CB  ASP A 306     125.280 128.139 186.953  1.00  0.00           C
ATOM   2320  CG  ASP A 306     125.149 126.653 186.576  1.00  0.00           C
ATOM   2321  OD1 ASP A 306     125.471 126.165 185.505  1.00  0.00           O
ATOM   2322  OD2 ASP A 306     124.704 125.820 187.466  1.00  0.00           O
ATOM   2323  C   ASP A 306     126.157 130.386 186.007  1.00  0.00           C
ATOM   2324  O   ASP A 306     125.447 131.077 185.321  1.00  0.00           O
ATOM   2325  N   VAL A 307     127.098 130.978 186.845  1.00  0.00           N
ATOM   2326  CA  VAL A 307     127.419 132.415 186.925  1.00  0.00           C
ATOM   2327  CB  VAL A 307     128.316 132.812 188.201  1.00  0.00           C
ATOM   2328  CG1 VAL A 307     128.436 134.272 188.271  1.00  0.00           C
ATOM   2329  CG2 VAL A 307     127.741 132.349 189.543  1.00  0.00           C
ATOM   2330  C   VAL A 307     128.062 132.837 185.586  1.00  0.00           C
ATOM   2331  O   VAL A 307     127.689 133.876 185.091  1.00  0.00           O
ATOM   2332  N   LYS A 308     128.851 131.963 184.980  1.00  0.00           N
ATOM   2333  CA  LYS A 308     129.482 132.317 183.655  1.00  0.00           C
ATOM   2334  CB  LYS A 308     130.519 131.178 183.266  1.00  0.00           C
ATOM   2335  CG  LYS A 308     131.462 131.528 182.132  1.00  0.00           C
ATOM   2336  CD  LYS A 308     132.591 130.483 182.170  1.00  0.00           C
ATOM   2337  CE  LYS A 308     133.699 130.858 181.197  1.00  0.00           C
ATOM   2338  NZ  LYS A 308     134.504 129.695 180.780  1.00  0.00           N
ATOM   2339  C   LYS A 308     128.444 132.623 182.592  1.00  0.00           C
ATOM   2340  O   LYS A 308     128.768 133.416 181.732  1.00  0.00           O
ATOM   2341  N   LEU A 309     127.288 131.952 182.656  1.00  0.00           N
ATOM   2342  CA  LEU A 309     126.244 132.072 181.696  1.00  0.00           C
ATOM   2343  CB  LEU A 309     125.584 130.649 181.552  1.00  0.00           C
ATOM   2344  CG  LEU A 309     124.490 130.581 180.504  1.00  0.00           C
ATOM   2345  CD1 LEU A 309     124.911 130.756 179.023  1.00  0.00           C
ATOM   2346  CD2 LEU A 309     123.836 129.129 180.469  1.00  0.00           C
ATOM   2347  C   LEU A 309     125.230 133.206 182.006  1.00  0.00           C
ATOM   2348  O   LEU A 309     124.998 133.949 181.056  1.00  0.00           O
ATOM   2349  N   LEU A 310     124.852 133.348 183.271  1.00  0.00           N
ATOM   2350  CA  LEU A 310     124.178 134.655 183.624  1.00  0.00           C
ATOM   2351  CB  LEU A 310     124.086 134.619 185.168  1.00  0.00           C
ATOM   2352  CG  LEU A 310     123.629 135.930 185.731  1.00  0.00           C
ATOM   2353  CD1 LEU A 310     122.147 136.115 185.446  1.00  0.00           C
ATOM   2354  CD2 LEU A 310     123.951 135.966 187.200  1.00  0.00           C
ATOM   2355  C   LEU A 310     125.051 135.889 183.236  1.00  0.00           C
ATOM   2356  O   LEU A 310     124.566 136.868 182.736  1.00  0.00           O
ATOM   2357  N   GLN A 311     126.358 135.846 183.334  1.00  0.00           N
ATOM   2358  CA  GLN A 311     127.346 136.904 183.060  1.00  0.00           C
ATOM   2359  CB  GLN A 311     128.769 136.567 183.549  1.00  0.00           C
ATOM   2360  CG  GLN A 311     129.961 137.305 182.927  1.00  0.00           C
ATOM   2361  CD  GLN A 311     130.032 138.742 183.407  1.00  0.00           C
ATOM   2362  OE1 GLN A 311     130.464 139.097 184.508  1.00  0.00           O
ATOM   2363  NE2 GLN A 311     129.457 139.626 182.678  1.00  0.00           N
ATOM   2364  C   GLN A 311     127.269 137.299 181.565  1.00  0.00           C
ATOM   2365  O   GLN A 311     127.292 138.511 181.264  1.00  0.00           O
ATOM   2366  N   PHE A 312     127.307 136.352 180.630  1.00  0.00           N
ATOM   2367  CA  PHE A 312     127.048 136.519 179.170  1.00  0.00           C
ATOM   2368  CB  PHE A 312     127.096 135.087 178.536  1.00  0.00           C
ATOM   2369  CG  PHE A 312     126.807 134.939 177.052  1.00  0.00           C
ATOM   2370  CD1 PHE A 312     125.601 134.314 176.586  1.00  0.00           C
ATOM   2371  CE1 PHE A 312     125.374 134.222 175.187  1.00  0.00           C
ATOM   2372  CZ  PHE A 312     126.271 134.868 174.316  1.00  0.00           C
ATOM   2373  CE2 PHE A 312     127.408 135.456 174.789  1.00  0.00           C
ATOM   2374  CD2 PHE A 312     127.719 135.456 176.168  1.00  0.00           C
ATOM   2375  C   PHE A 312     125.676 137.186 178.968  1.00  0.00           C
ATOM   2376  O   PHE A 312     125.531 138.146 178.258  1.00  0.00           O
ATOM   2377  N   HIE A 313     124.601 136.759 179.659  1.00  0.00           N
ATOM   2378  CA  HIE A 313     123.290 137.355 179.410  1.00  0.00           C
ATOM   2379  CB  HIE A 313     122.136 136.544 179.968  1.00  0.00           C
ATOM   2380  CG  HIE A 313     122.103 135.097 179.567  1.00  0.00           C
ATOM   2381  ND1 HIE A 313     122.207 134.603 178.243  1.00  0.00           N
ATOM   2382  CE1 HIE A 313     121.988 133.267 178.344  1.00  0.00           C
ATOM   2383  NE2 HIE A 313     121.757 132.954 179.609  1.00  0.00           N
ATOM   2384  CD2 HIE A 313     121.926 134.058 180.411  1.00  0.00           C
ATOM   2385  C   HIE A 313     123.192 138.803 179.919  1.00  0.00           C
ATOM   2386  O   HIE A 313     122.639 139.630 179.246  1.00  0.00           O
ATOM   2387  N   VAL A 314     123.805 139.144 181.056  1.00  0.00           N
ATOM   2388  CA  VAL A 314     123.881 140.526 181.643  1.00  0.00           C
ATOM   2389  CB  VAL A 314     124.488 140.468 183.028  1.00  0.00           C
ATOM   2390  CG1 VAL A 314     124.770 141.797 183.628  1.00  0.00           C
ATOM   2391  CG2 VAL A 314     123.429 139.836 183.953  1.00  0.00           C
ATOM   2392  C   VAL A 314     124.786 141.438 180.759  1.00  0.00           C
ATOM   2393  O   VAL A 314     124.409 142.562 180.473  1.00  0.00           O
ATOM   2394  N   ALA A 315     125.910 140.975 180.304  1.00  0.00           N
ATOM   2395  CA  ALA A 315     126.743 141.635 179.230  1.00  0.00           C
ATOM   2396  CB  ALA A 315     127.763 140.577 179.046  1.00  0.00           C
ATOM   2397  C   ALA A 315     125.972 141.897 178.015  1.00  0.00           C
ATOM   2398  O   ALA A 315     125.899 143.013 177.540  1.00  0.00           O
ATOM   2399  N   THR A 316     125.315 140.878 177.527  1.00  0.00           N
ATOM   2400  CA  THR A 316     124.809 140.938 176.112  1.00  0.00           C
ATOM   2401  CB  THR A 316     124.747 139.530 175.378  1.00  0.00           C
ATOM   2402  CG2 THR A 316     126.119 138.851 175.384  1.00  0.00           C
ATOM   2403  OG1 THR A 316     123.874 138.780 176.155  1.00  0.00           O
ATOM   2404  C   THR A 316     123.467 141.636 175.980  1.00  0.00           C
ATOM   2405  O   THR A 316     123.087 141.939 174.819  1.00  0.00           O
ATOM   2406  N   MET A 317     122.764 141.912 177.122  1.00  0.00           N
ATOM   2407  CA  MET A 317     121.747 142.897 177.272  1.00  0.00           C
ATOM   2408  CB  MET A 317     121.002 142.708 178.550  1.00  0.00           C
ATOM   2409  CG  MET A 317     119.552 143.323 178.442  1.00  0.00           C
ATOM   2410  SD  MET A 317     118.502 142.873 179.893  1.00  0.00           S
ATOM   2411  CE  MET A 317     117.633 144.431 180.061  1.00  0.00           C
ATOM   2412  C   MET A 317     122.266 144.392 177.241  1.00  0.00           C
ATOM   2413  O   MET A 317     121.739 145.262 176.546  1.00  0.00           O
ATOM   2414  N   VAL A 318     123.330 144.722 177.891  1.00  0.00           N
ATOM   2415  CA  VAL A 318     124.084 145.988 177.711  1.00  0.00           C
ATOM   2416  CB  VAL A 318     125.149 146.206 178.785  1.00  0.00           C
ATOM   2417  CG1 VAL A 318     126.074 147.342 178.392  1.00  0.00           C
ATOM   2418  CG2 VAL A 318     124.554 146.475 180.134  1.00  0.00           C
ATOM   2419  C   VAL A 318     124.599 146.066 176.282  1.00  0.00           C
ATOM   2420  O   VAL A 318     124.133 146.905 175.478  1.00  0.00           O
ATOM   2421  N   ASP A 319     125.469 145.137 175.836  1.00  0.00           N
ATOM   2422  CA  ASP A 319     126.315 145.103 174.628  1.00  0.00           C
ATOM   2423  CB  ASP A 319     127.595 145.973 174.893  1.00  0.00           C
ATOM   2424  CG  ASP A 319     128.590 145.983 173.790  1.00  0.00           C
ATOM   2425  OD1 ASP A 319     128.161 145.720 172.614  1.00  0.00           O
ATOM   2426  OD2 ASP A 319     129.792 146.129 174.024  1.00  0.00           O
ATOM   2427  C   ASP A 319     126.708 143.679 174.149  1.00  0.00           C
ATOM   2428  O   ASP A 319     127.428 142.941 174.882  1.00  0.00           O
ATOM   2429  N   ASN A 320     126.048 143.272 173.035  1.00  0.00           N
ATOM   2430  CA  ASN A 320     126.234 141.952 172.432  1.00  0.00           C
ATOM   2431  CB  ASN A 320     124.976 141.584 171.594  1.00  0.00           C
ATOM   2432  CG  ASN A 320     124.717 140.173 171.381  1.00  0.00           C
ATOM   2433  OD1 ASN A 320     125.529 139.237 171.576  1.00  0.00           O
ATOM   2434  ND2 ASN A 320     123.527 139.813 170.884  1.00  0.00           N
ATOM   2435  C   ASN A 320     127.641 141.788 171.767  1.00  0.00           C
ATOM   2436  O   ASN A 320     128.030 140.665 171.491  1.00  0.00           O
ATOM   2437  N   GLU A 321     128.386 142.844 171.512  1.00  0.00           N
ATOM   2438  CA  GLU A 321     129.690 142.752 170.823  1.00  0.00           C
ATOM   2439  CB  GLU A 321     130.018 144.076 170.027  1.00  0.00           C
ATOM   2440  CG  GLU A 321     129.066 144.340 168.817  1.00  0.00           C
ATOM   2441  CD  GLU A 321     129.138 143.208 167.814  1.00  0.00           C
ATOM   2442  OE1 GLU A 321     130.245 142.867 167.303  1.00  0.00           O
ATOM   2443  OE2 GLU A 321     128.065 142.586 167.377  1.00  0.00           O
ATOM   2444  C   GLU A 321     130.874 142.429 171.839  1.00  0.00           C
ATOM   2445  O   GLU A 321     131.440 143.311 172.470  1.00  0.00           O
ATOM   2446  N   LEU A 322     131.196 141.161 171.983  1.00  0.00           N
ATOM   2447  CA  LEU A 322     132.075 140.747 173.090  1.00  0.00           C
ATOM   2448  CB  LEU A 322     131.452 139.456 173.657  1.00  0.00           C
ATOM   2449  CG  LEU A 322     130.077 139.627 174.344  1.00  0.00           C
ATOM   2450  CD1 LEU A 322     129.681 138.260 174.934  1.00  0.00           C
ATOM   2451  CD2 LEU A 322     129.967 140.650 175.456  1.00  0.00           C
ATOM   2452  C   LEU A 322     133.500 140.377 172.572  1.00  0.00           C
ATOM   2453  O   LEU A 322     133.517 139.692 171.535  1.00  0.00           O
ATOM   2454  N   PRO A 323     134.606 140.894 173.091  1.00  0.00           N
ATOM   2455  CD  PRO A 323     134.609 141.493 174.444  1.00  0.00           C
ATOM   2456  CG  PRO A 323     136.049 141.383 175.015  1.00  0.00           C
ATOM   2457  CB  PRO A 323     136.842 141.232 173.763  1.00  0.00           C
ATOM   2458  CA  PRO A 323     135.934 140.497 172.782  1.00  0.00           C
ATOM   2459  C   PRO A 323     136.149 138.969 172.834  1.00  0.00           C
ATOM   2460  O   PRO A 323     136.000 138.193 173.811  1.00  0.00           O
ATOM   2461  N   GLY A 324     136.548 138.525 171.628  1.00  0.00           N
ATOM   2462  CA  GLY A 324     136.934 137.167 171.208  1.00  0.00           C
ATOM   2463  C   GLY A 324     135.846 136.114 171.358  1.00  0.00           C
ATOM   2464  O   GLY A 324     136.029 134.924 171.483  1.00  0.00           O
ATOM   2465  N   LEU A 325     134.628 136.597 171.417  1.00  0.00           N
ATOM   2466  CA  LEU A 325     133.468 135.956 172.005  1.00  0.00           C
ATOM   2467  CB  LEU A 325     133.129 136.482 173.450  1.00  0.00           C
ATOM   2468  CG  LEU A 325     133.874 135.897 174.677  1.00  0.00           C
ATOM   2469  CD1 LEU A 325     133.431 136.842 175.853  1.00  0.00           C
ATOM   2470  CD2 LEU A 325     133.553 134.414 174.853  1.00  0.00           C
ATOM   2471  C   LEU A 325     132.218 135.880 171.091  1.00  0.00           C
ATOM   2472  O   LEU A 325     132.086 136.873 170.378  1.00  0.00           O
ATOM   2473  N   PRO A 326     131.430 134.787 171.100  1.00  0.00           N
ATOM   2474  CD  PRO A 326     131.780 133.478 171.652  1.00  0.00           C
ATOM   2475  CG  PRO A 326     131.035 132.490 170.689  1.00  0.00           C
ATOM   2476  CB  PRO A 326     129.744 133.271 170.467  1.00  0.00           C
ATOM   2477  CA  PRO A 326     130.259 134.663 170.217  1.00  0.00           C
ATOM   2478  C   PRO A 326     129.161 135.653 170.564  1.00  0.00           C
ATOM   2479  O   PRO A 326     129.276 136.409 171.544  1.00  0.00           O
ATOM   2480  N   ARG A 327     128.061 135.730 169.804  1.00  0.00           N
ATOM   2481  CA  ARG A 327     126.896 136.612 169.985  1.00  0.00           C
ATOM   2482  CB  ARG A 327     126.405 137.292 168.673  1.00  0.00           C
ATOM   2483  CG  ARG A 327     127.452 138.241 168.118  1.00  0.00           C
ATOM   2484  CD  ARG A 327     126.921 139.140 167.025  1.00  0.00           C
ATOM   2485  NE  ARG A 327     128.031 139.978 166.593  1.00  0.00           N
ATOM   2486  CZ  ARG A 327     129.102 139.619 165.894  1.00  0.00           C
ATOM   2487  NH1 ARG A 327     130.060 140.478 165.825  1.00  0.00           N
ATOM   2488  NH2 ARG A 327     129.171 138.531 165.127  1.00  0.00           N
ATOM   2489  C   ARG A 327     125.716 135.814 170.590  1.00  0.00           C
ATOM   2490  O   ARG A 327     125.387 134.755 170.074  1.00  0.00           O
ATOM   2491  N   ALA A 328     124.986 136.464 171.453  1.00  0.00           N
ATOM   2492  CA  ALA A 328     123.698 136.071 171.956  1.00  0.00           C
ATOM   2493  CB  ALA A 328     123.272 136.907 173.156  1.00  0.00           C
ATOM   2494  C   ALA A 328     122.686 136.107 170.861  1.00  0.00           C
ATOM   2495  O   ALA A 328     122.469 137.187 170.255  1.00  0.00           O
ATOM   2496  N   MET A 329     121.955 135.029 170.564  1.00  0.00           N
ATOM   2497  CA  MET A 329     121.198 134.894 169.318  1.00  0.00           C
ATOM   2498  CB  MET A 329     122.081 134.228 168.187  1.00  0.00           C
ATOM   2499  CG  MET A 329     122.677 132.891 168.557  1.00  0.00           C
ATOM   2500  SD  MET A 329     123.598 132.121 167.177  1.00  0.00           S
ATOM   2501  CE  MET A 329     125.265 132.991 167.269  1.00  0.00           C
ATOM   2502  C   MET A 329     119.821 134.089 169.541  1.00  0.00           C
ATOM   2503  O   MET A 329     119.576 133.326 170.503  1.00  0.00           O
ATOM   2504  N   GLN A 330     118.912 134.204 168.532  1.00  0.00           N
ATOM   2505  CA  GLN A 330     117.841 133.235 168.237  1.00  0.00           C
ATOM   2506  CB  GLN A 330     116.635 133.380 169.227  1.00  0.00           C
ATOM   2507  CG  GLN A 330     115.923 134.725 169.105  1.00  0.00           C
ATOM   2508  CD  GLN A 330     114.466 134.625 169.752  1.00  0.00           C
ATOM   2509  OE1 GLN A 330     113.947 133.598 170.130  1.00  0.00           O
ATOM   2510  NE2 GLN A 330     113.852 135.792 170.002  1.00  0.00           N
ATOM   2511  C   GLN A 330     117.510 133.356 166.769  1.00  0.00           C
ATOM   2512  O   GLN A 330     118.147 134.068 166.072  1.00  0.00           O
ATOM   2513  N   LYS A 331     116.428 132.673 166.321  1.00  0.00           N
ATOM   2514  CA  LYS A 331     115.891 132.645 164.954  1.00  0.00           C
ATOM   2515  CB  LYS A 331     114.807 133.750 164.696  1.00  0.00           C
ATOM   2516  CG  LYS A 331     113.819 133.689 165.845  1.00  0.00           C
ATOM   2517  CD  LYS A 331     112.965 134.922 165.828  1.00  0.00           C
ATOM   2518  CE  LYS A 331     111.949 134.835 166.973  1.00  0.00           C
ATOM   2519  NZ  LYS A 331     111.126 136.060 167.002  1.00  0.00           N
ATOM   2520  C   LYS A 331     116.852 132.637 163.803  1.00  0.00           C
ATOM   2521  O   LYS A 331     117.449 133.591 163.397  1.00  0.00           O
ATOM   2522  N   SER A 332     117.143 131.463 163.296  1.00  0.00           N
ATOM   2523  CA  SER A 332     118.278 131.115 162.441  1.00  0.00           C
ATOM   2524  CB  SER A 332     117.995 131.537 160.988  1.00  0.00           C
ATOM   2525  OG  SER A 332     116.885 130.859 160.480  1.00  0.00           O
ATOM   2526  C   SER A 332     119.587 131.749 162.862  1.00  0.00           C
ATOM   2527  O   SER A 332     120.488 131.856 162.024  1.00  0.00           O
ATOM   2528  N   GLY A 333     119.855 132.143 164.116  1.00  0.00           N
ATOM   2529  CA  GLY A 333     121.158 132.614 164.554  1.00  0.00           C
ATOM   2530  C   GLY A 333     121.358 134.098 164.433  1.00  0.00           C
ATOM   2531  O   GLY A 333     122.445 134.589 164.488  1.00  0.00           O
ATOM   2532  N   ARG A 334     120.320 134.934 164.234  1.00  0.00           N
ATOM   2533  CA  ARG A 334     120.454 136.450 164.241  1.00  0.00           C
ATOM   2534  CB  ARG A 334     119.293 137.226 163.606  1.00  0.00           C
ATOM   2535  CG  ARG A 334     117.933 137.059 164.282  1.00  0.00           C
ATOM   2536  CD  ARG A 334     116.875 138.185 163.986  1.00  0.00           C
ATOM   2537  NE  ARG A 334     117.275 139.372 164.639  1.00  0.00           N
ATOM   2538  CZ  ARG A 334     116.780 140.117 165.588  1.00  0.00           C
ATOM   2539  NH1 ARG A 334     115.594 140.046 166.019  1.00  0.00           N
ATOM   2540  NH2 ARG A 334     117.515 141.042 166.139  1.00  0.00           N
ATOM   2541  C   ARG A 334     120.792 136.973 165.696  1.00  0.00           C
ATOM   2542  O   ARG A 334     120.069 136.514 166.617  1.00  0.00           O
ATOM   2543  N   PRO A 335     121.770 137.898 165.906  1.00  0.00           N
ATOM   2544  CD  PRO A 335     122.567 138.524 164.931  1.00  0.00           C
ATOM   2545  CG  PRO A 335     123.212 139.810 165.584  1.00  0.00           C
ATOM   2546  CB  PRO A 335     123.209 139.342 167.046  1.00  0.00           C
ATOM   2547  CA  PRO A 335     122.025 138.389 167.208  1.00  0.00           C
ATOM   2548  C   PRO A 335     120.792 139.216 167.807  1.00  0.00           C
ATOM   2549  O   PRO A 335     120.138 139.988 167.143  1.00  0.00           O
ATOM   2550  N   LEU A 336     120.589 139.007 169.111  1.00  0.00           N
ATOM   2551  CA  LEU A 336     119.630 139.827 169.927  1.00  0.00           C
ATOM   2552  CB  LEU A 336     119.550 139.192 171.290  1.00  0.00           C
ATOM   2553  CG  LEU A 336     118.672 137.871 171.244  1.00  0.00           C
ATOM   2554  CD1 LEU A 336     118.693 137.014 172.506  1.00  0.00           C
ATOM   2555  CD2 LEU A 336     117.253 138.205 170.966  1.00  0.00           C
ATOM   2556  C   LEU A 336     120.158 141.297 170.060  1.00  0.00           C
ATOM   2557  O   LEU A 336     121.324 141.482 170.404  1.00  0.00           O
ATOM   2558  N   LYS A 337     119.312 142.261 169.723  1.00  0.00           N
ATOM   2559  CA  LYS A 337     119.605 143.672 169.725  1.00  0.00           C
ATOM   2560  CB  LYS A 337     118.406 144.435 169.056  1.00  0.00           C
ATOM   2561  CG  LYS A 337     118.791 145.870 168.691  1.00  0.00           C
ATOM   2562  CD  LYS A 337     117.675 146.568 167.929  1.00  0.00           C
ATOM   2563  CE  LYS A 337     116.670 146.954 168.940  1.00  0.00           C
ATOM   2564  NZ  LYS A 337     115.487 147.506 168.310  1.00  0.00           N
ATOM   2565  C   LYS A 337     119.770 144.221 171.124  1.00  0.00           C
ATOM   2566  O   LYS A 337     118.853 143.919 171.911  1.00  0.00           O
ATOM   2567  N   SER A 338     120.849 144.933 171.416  1.00  0.00           N
ATOM   2568  CA  SER A 338     121.220 145.250 172.753  1.00  0.00           C
ATOM   2569  CB  SER A 338     122.747 144.998 172.753  1.00  0.00           C
ATOM   2570  OG  SER A 338     123.387 146.115 172.067  1.00  0.00           O
ATOM   2571  C   SER A 338     120.816 146.686 173.158  1.00  0.00           C
ATOM   2572  O   SER A 338     120.374 147.539 172.358  1.00  0.00           O
ATOM   2573  N   LEU A 339     120.921 147.022 174.385  1.00  0.00           N
ATOM   2574  CA  LEU A 339     120.947 148.426 174.932  1.00  0.00           C
ATOM   2575  CB  LEU A 339     121.060 148.499 176.438  1.00  0.00           C
ATOM   2576  CG  LEU A 339     119.774 148.055 177.148  1.00  0.00           C
ATOM   2577  CD1 LEU A 339     119.871 147.927 178.667  1.00  0.00           C
ATOM   2578  CD2 LEU A 339     118.653 149.103 177.054  1.00  0.00           C
ATOM   2579  C   LEU A 339     121.911 149.381 174.186  1.00  0.00           C
ATOM   2580  O   LEU A 339     121.490 150.477 173.821  1.00  0.00           O
ATOM   2581  N   LYS A 340     123.138 148.974 173.863  1.00  0.00           N
ATOM   2582  CA  LYS A 340     124.148 149.767 173.203  1.00  0.00           C
ATOM   2583  CB  LYS A 340     125.545 149.073 173.311  1.00  0.00           C
ATOM   2584  CG  LYS A 340     126.725 150.014 173.026  1.00  0.00           C
ATOM   2585  CD  LYS A 340     128.054 149.571 173.605  1.00  0.00           C
ATOM   2586  CE  LYS A 340     129.176 150.622 173.372  1.00  0.00           C
ATOM   2587  NZ  LYS A 340     130.508 150.065 173.584  1.00  0.00           N
ATOM   2588  C   LYS A 340     123.777 150.048 171.694  1.00  0.00           C
ATOM   2589  O   LYS A 340     123.932 151.198 171.206  1.00  0.00           O
ATOM   2590  N   GLN A 341     123.249 148.998 171.040  1.00  0.00           N
ATOM   2591  CA  GLN A 341     122.790 149.082 169.662  1.00  0.00           C
ATOM   2592  CB  GLN A 341     122.663 147.630 169.222  1.00  0.00           C
ATOM   2593  CG  GLN A 341     122.388 147.555 167.767  1.00  0.00           C
ATOM   2594  CD  GLN A 341     123.542 147.859 166.776  1.00  0.00           C
ATOM   2595  OE1 GLN A 341     124.552 147.226 166.716  1.00  0.00           O
ATOM   2596  NE2 GLN A 341     123.533 149.021 166.086  1.00  0.00           N
ATOM   2597  C   GLN A 341     121.531 149.954 169.436  1.00  0.00           C
ATOM   2598  O   GLN A 341     121.308 150.513 168.370  1.00  0.00           O
ATOM   2599  N   ARG A 342     120.752 150.160 170.551  1.00  0.00           N
ATOM   2600  CA  ARG A 342     119.592 151.047 170.573  1.00  0.00           C
ATOM   2601  CB  ARG A 342     118.727 150.783 171.796  1.00  0.00           C
ATOM   2602  CG  ARG A 342     117.785 149.620 171.666  1.00  0.00           C
ATOM   2603  CD  ARG A 342     117.280 149.202 173.083  1.00  0.00           C
ATOM   2604  NE  ARG A 342     116.078 148.359 173.124  1.00  0.00           N
ATOM   2605  CZ  ARG A 342     114.790 148.627 173.498  1.00  0.00           C
ATOM   2606  NH1 ARG A 342     114.589 149.797 173.889  1.00  0.00           N
ATOM   2607  NH2 ARG A 342     113.834 147.740 173.286  1.00  0.00           N
ATOM   2608  C   ARG A 342     120.007 152.513 170.452  1.00  0.00           C
ATOM   2609  O   ARG A 342     119.284 153.280 169.820  1.00  0.00           O
ATOM   2610  N   LEU A 343     121.201 152.824 171.032  1.00  0.00           N
ATOM   2611  CA  LEU A 343     121.732 154.206 171.038  1.00  0.00           C
ATOM   2612  CB  LEU A 343     122.267 154.499 172.474  1.00  0.00           C
ATOM   2613  CG  LEU A 343     121.171 154.912 173.491  1.00  0.00           C
ATOM   2614  CD1 LEU A 343     120.177 153.830 173.910  1.00  0.00           C
ATOM   2615  CD2 LEU A 343     121.805 155.591 174.669  1.00  0.00           C
ATOM   2616  C   LEU A 343     122.838 154.555 169.988  1.00  0.00           C
ATOM   2617  O   LEU A 343     122.795 155.678 169.469  1.00  0.00           O
ATOM   2618  N   LYS A 344     123.767 153.648 169.582  1.00  0.00           N
ATOM   2619  CA  LYS A 344     124.916 153.807 168.692  1.00  0.00           C
ATOM   2620  CB  LYS A 344     126.018 152.776 169.076  1.00  0.00           C
ATOM   2621  CG  LYS A 344     125.925 151.290 168.609  1.00  0.00           C
ATOM   2622  CD  LYS A 344     127.166 150.459 168.664  1.00  0.00           C
ATOM   2623  CE  LYS A 344     126.894 149.154 167.868  1.00  0.00           C
ATOM   2624  NZ  LYS A 344     128.044 148.230 168.050  1.00  0.00           N
ATOM   2625  C   LYS A 344     124.492 153.680 167.214  1.00  0.00           C
ATOM   2626  O   LYS A 344     123.722 152.739 166.825  1.00  0.00           O
ATOM   2627  N   GLY A 345     125.019 154.560 166.380  1.00  0.00           N
ATOM   2628  CA  GLY A 345     124.955 154.609 164.918  1.00  0.00           C
ATOM   2629  C   GLY A 345     123.599 154.966 164.329  1.00  0.00           C
ATOM   2630  O   GLY A 345     122.740 155.506 165.026  1.00  0.00           O
ATOM   2631  N   LYS A 346     123.479 154.777 162.953  1.00  0.00           N
ATOM   2632  CA  LYS A 346     122.300 154.963 162.157  1.00  0.00           C
ATOM   2633  CB  LYS A 346     122.726 154.664 160.703  1.00  0.00           C
ATOM   2634  CG  LYS A 346     123.557 155.797 160.028  1.00  0.00           C
ATOM   2635  CD  LYS A 346     123.654 155.641 158.528  1.00  0.00           C
ATOM   2636  CE  LYS A 346     122.344 156.081 157.850  1.00  0.00           C
ATOM   2637  NZ  LYS A 346     122.375 155.896 156.398  1.00  0.00           N
ATOM   2638  C   LYS A 346     121.115 154.140 162.621  1.00  0.00           C
ATOM   2639  O   LYS A 346     121.234 152.993 163.038  1.00  0.00           O
ATOM   2640  N   GLU A 347     120.030 154.930 162.734  1.00  0.00           N
ATOM   2641  CA  GLU A 347     118.780 154.324 163.220  1.00  0.00           C
ATOM   2642  CB  GLU A 347     118.183 153.302 162.222  1.00  0.00           C
ATOM   2643  CG  GLU A 347     118.043 153.825 160.778  1.00  0.00           C
ATOM   2644  CD  GLU A 347     117.538 155.235 160.651  1.00  0.00           C
ATOM   2645  OE1 GLU A 347     118.160 156.018 159.865  1.00  0.00           O
ATOM   2646  OE2 GLU A 347     116.526 155.498 161.246  1.00  0.00           O
ATOM   2647  C   GLU A 347     118.897 153.921 164.684  1.00  0.00           C
ATOM   2648  O   GLU A 347     118.032 153.219 165.195  1.00  0.00           O
ATOM   2649  N   GLY A 348     119.925 154.446 165.351  1.00  0.00           N
ATOM   2650  CA  GLY A 348     120.042 154.589 166.842  1.00  0.00           C
ATOM   2651  C   GLY A 348     119.398 155.843 167.362  1.00  0.00           C
ATOM   2652  O   GLY A 348     118.873 156.653 166.576  1.00  0.00           O
ATOM   2653  N   ARG A 349     119.453 156.018 168.676  1.00  0.00           N
ATOM   2654  CA  ARG A 349     118.559 156.947 169.303  1.00  0.00           C
ATOM   2655  CB  ARG A 349     118.588 156.616 170.802  1.00  0.00           C
ATOM   2656  CG  ARG A 349     117.380 157.070 171.652  1.00  0.00           C
ATOM   2657  CD  ARG A 349     115.980 156.516 171.179  1.00  0.00           C
ATOM   2658  NE  ARG A 349     115.847 155.066 171.431  1.00  0.00           N
ATOM   2659  CZ  ARG A 349     116.006 154.123 170.527  1.00  0.00           C
ATOM   2660  NH1 ARG A 349     116.069 154.400 169.305  1.00  0.00           N
ATOM   2661  NH2 ARG A 349     116.002 152.880 171.003  1.00  0.00           N
ATOM   2662  C   ARG A 349     118.938 158.361 169.102  1.00  0.00           C
ATOM   2663  O   ARG A 349     118.061 159.186 168.899  1.00  0.00           O
ATOM   2664  N   VAL A 350     120.235 158.651 169.081  1.00  0.00           N
ATOM   2665  CA  VAL A 350     120.622 160.023 168.929  1.00  0.00           C
ATOM   2666  CB  VAL A 350     121.965 160.323 169.591  1.00  0.00           C
ATOM   2667  CG1 VAL A 350     122.575 161.663 169.155  1.00  0.00           C
ATOM   2668  CG2 VAL A 350     121.801 160.399 171.076  1.00  0.00           C
ATOM   2669  C   VAL A 350     120.574 160.531 167.461  1.00  0.00           C
ATOM   2670  O   VAL A 350     120.082 161.623 167.261  1.00  0.00           O
ATOM   2671  N   ARG A 351     121.037 159.720 166.516  1.00  0.00           N
ATOM   2672  CA  ARG A 351     120.922 159.997 165.019  1.00  0.00           C
ATOM   2673  CB  ARG A 351     121.800 158.976 164.258  1.00  0.00           C
ATOM   2674  CG  ARG A 351     123.289 159.296 164.445  1.00  0.00           C
ATOM   2675  CD  ARG A 351     124.079 158.753 163.210  1.00  0.00           C
ATOM   2676  NE  ARG A 351     123.684 159.421 161.973  1.00  0.00           N
ATOM   2677  CZ  ARG A 351     124.149 159.268 160.779  1.00  0.00           C
ATOM   2678  NH1 ARG A 351     125.210 158.618 160.430  1.00  0.00           N
ATOM   2679  NH2 ARG A 351     123.593 159.956 159.848  1.00  0.00           N
ATOM   2680  C   ARG A 351     119.483 159.992 164.444  1.00  0.00           C
ATOM   2681  O   ARG A 351     119.087 160.926 163.783  1.00  0.00           O
ATOM   2682  N   GLY A 352     118.657 158.969 164.663  1.00  0.00           N
ATOM   2683  CA  GLY A 352     117.410 158.704 164.043  1.00  0.00           C
ATOM   2684  C   GLY A 352     116.132 159.325 164.757  1.00  0.00           C
ATOM   2685  O   GLY A 352     115.108 159.507 164.086  1.00  0.00           O
ATOM   2686  N   ASN A 353     116.289 159.804 166.072  1.00  0.00           N
ATOM   2687  CA  ASN A 353     115.248 160.170 166.993  1.00  0.00           C
ATOM   2688  CB  ASN A 353     114.759 158.937 167.818  1.00  0.00           C
ATOM   2689  CG  ASN A 353     114.823 157.591 167.222  1.00  0.00           C
ATOM   2690  OD1 ASN A 353     115.164 156.575 167.879  1.00  0.00           O
ATOM   2691  ND2 ASN A 353     114.172 157.334 166.108  1.00  0.00           N
ATOM   2692  C   ASN A 353     115.512 161.400 167.818  1.00  0.00           C
ATOM   2693  O   ASN A 353     114.662 161.758 168.671  1.00  0.00           O
ATOM   2694  N   LEU A 354     116.719 162.043 167.764  1.00  0.00           N
ATOM   2695  CA  LEU A 354     117.132 163.256 168.465  1.00  0.00           C
ATOM   2696  CB  LEU A 354     117.877 162.989 169.808  1.00  0.00           C
ATOM   2697  CG  LEU A 354     117.101 161.988 170.753  1.00  0.00           C
ATOM   2698  CD1 LEU A 354     117.955 161.212 171.761  1.00  0.00           C
ATOM   2699  CD2 LEU A 354     116.084 162.723 171.589  1.00  0.00           C
ATOM   2700  C   LEU A 354     117.782 164.345 167.631  1.00  0.00           C
ATOM   2701  O   LEU A 354     117.069 165.419 167.509  1.00  0.00           O
ATOM   2702  N   MET A 355     118.931 164.197 167.015  1.00  0.00           N
ATOM   2703  CA  MET A 355     119.496 165.127 166.051  1.00  0.00           C
ATOM   2704  CB  MET A 355     120.990 164.851 166.119  1.00  0.00           C
ATOM   2705  CG  MET A 355     121.592 165.224 167.478  1.00  0.00           C
ATOM   2706  SD  MET A 355     121.204 166.957 168.058  1.00  0.00           S
ATOM   2707  CE  MET A 355     120.896 166.853 169.811  1.00  0.00           C
ATOM   2708  C   MET A 355     118.920 165.194 164.608  1.00  0.00           C
ATOM   2709  O   MET A 355     119.140 166.159 163.837  1.00  0.00           O
ATOM   2710  N   GLY A 356     117.998 164.194 164.392  1.00  0.00           N
ATOM   2711  CA  GLY A 356     116.956 164.166 163.378  1.00  0.00           C
ATOM   2712  C   GLY A 356     115.742 163.305 163.838  1.00  0.00           C
ATOM   2713  O   GLY A 356     115.922 162.470 164.733  1.00  0.00           O
ATOM   2714  N   LYS A 357     114.544 163.587 163.276  1.00  0.00           N
ATOM   2715  CA  LYS A 357     113.229 163.016 163.622  1.00  0.00           C
ATOM   2716  CB  LYS A 357     112.632 163.761 164.769  1.00  0.00           C
ATOM   2717  CG  LYS A 357     113.478 163.977 166.036  1.00  0.00           C
ATOM   2718  CD  LYS A 357     112.698 164.662 167.105  1.00  0.00           C
ATOM   2719  CE  LYS A 357     113.430 164.530 168.455  1.00  0.00           C
ATOM   2720  NZ  LYS A 357     112.823 165.274 169.624  1.00  0.00           N
ATOM   2721  C   LYS A 357     112.289 163.039 162.452  1.00  0.00           C
ATOM   2722  O   LYS A 357     112.411 163.868 161.569  1.00  0.00           O
ATOM   2723  N   ARG A 358     111.243 162.185 162.426  1.00  0.00           N
ATOM   2724  CA  ARG A 358     110.096 162.155 161.418  1.00  0.00           C
ATOM   2725  CB  ARG A 358     109.442 160.770 161.289  1.00  0.00           C
ATOM   2726  CG  ARG A 358     110.380 159.905 160.378  1.00  0.00           C
ATOM   2727  CD  ARG A 358     109.796 158.507 159.961  1.00  0.00           C
ATOM   2728  NE  ARG A 358     110.727 157.800 159.057  1.00  0.00           N
ATOM   2729  CZ  ARG A 358     111.133 158.266 157.918  1.00  0.00           C
ATOM   2730  NH1 ARG A 358     110.599 159.226 157.297  1.00  0.00           N
ATOM   2731  NH2 ARG A 358     112.283 157.806 157.430  1.00  0.00           N
ATOM   2732  C   ARG A 358     109.084 163.193 161.894  1.00  0.00           C
ATOM   2733  O   ARG A 358     108.847 163.240 163.129  1.00  0.00           O
ATOM   2734  N   VAL A 359     108.623 164.072 160.994  1.00  0.00           N
ATOM   2735  CA  VAL A 359     107.871 165.236 161.338  1.00  0.00           C
ATOM   2736  CB  VAL A 359     108.662 166.504 160.968  1.00  0.00           C
ATOM   2737  CG1 VAL A 359     109.723 166.653 162.063  1.00  0.00           C
ATOM   2738  CG2 VAL A 359     109.280 166.505 159.549  1.00  0.00           C
ATOM   2739  C   VAL A 359     106.437 165.253 160.712  1.00  0.00           C
ATOM   2740  O   VAL A 359     106.069 164.759 159.695  1.00  0.00           O
ATOM   2741  N   ASP A 360     105.594 166.047 161.376  1.00  0.00           N
ATOM   2742  CA  ASP A 360     104.318 166.612 160.941  1.00  0.00           C
ATOM   2743  CB  ASP A 360     103.588 167.144 162.138  1.00  0.00           C
ATOM   2744  CG  ASP A 360     103.208 166.132 163.212  1.00  0.00           C
ATOM   2745  OD1 ASP A 360     103.152 164.953 162.907  1.00  0.00           O
ATOM   2746  OD2 ASP A 360     103.001 166.556 164.362  1.00  0.00           O
ATOM   2747  C   ASP A 360     104.463 167.832 159.969  1.00  0.00           C
ATOM   2748  O   ASP A 360     105.598 168.416 159.912  1.00  0.00           O
ATOM   2749  N   PHE A 361     103.427 168.247 159.253  1.00  0.00           N
ATOM   2750  CA  PHE A 361     103.279 169.495 158.488  1.00  0.00           C
ATOM   2751  CB  PHE A 361     103.225 170.753 159.377  1.00  0.00           C
ATOM   2752  CG  PHE A 361     102.455 170.544 160.688  1.00  0.00           C
ATOM   2753  CD1 PHE A 361     101.103 170.245 160.718  1.00  0.00           C
ATOM   2754  CE1 PHE A 361     100.428 170.096 161.948  1.00  0.00           C
ATOM   2755  CZ  PHE A 361     101.165 170.140 163.168  1.00  0.00           C
ATOM   2756  CE2 PHE A 361     102.560 170.413 163.113  1.00  0.00           C
ATOM   2757  CD2 PHE A 361     103.165 170.659 161.859  1.00  0.00           C
ATOM   2758  C   PHE A 361     104.428 169.599 157.419  1.00  0.00           C
ATOM   2759  O   PHE A 361     105.144 170.618 157.227  1.00  0.00           O
ATOM   2760  N   SER A 362     104.517 168.598 156.634  1.00  0.00           N
ATOM   2761  CA  SER A 362     105.613 168.215 155.694  1.00  0.00           C
ATOM   2762  CB  SER A 362     106.612 167.398 156.476  1.00  0.00           C
ATOM   2763  OG  SER A 362     106.076 166.142 156.811  1.00  0.00           O
ATOM   2764  C   SER A 362     105.116 167.439 154.503  1.00  0.00           C
ATOM   2765  O   SER A 362     104.085 166.764 154.536  1.00  0.00           O
ATOM   2766  N   ALA A 363     105.875 167.461 153.410  1.00  0.00           N
ATOM   2767  CA  ALA A 363     105.625 166.760 152.176  1.00  0.00           C
ATOM   2768  CB  ALA A 363     104.527 167.517 151.438  1.00  0.00           C
ATOM   2769  C   ALA A 363     106.863 166.682 151.277  1.00  0.00           C
ATOM   2770  O   ALA A 363     107.892 167.396 151.417  1.00  0.00           O
ATOM   2771  N   ARG A 364     106.771 165.798 150.304  1.00  0.00           N
ATOM   2772  CA  ARG A 364     107.879 165.614 149.290  1.00  0.00           C
ATOM   2773  CB  ARG A 364     108.831 164.596 149.919  1.00  0.00           C
ATOM   2774  CG  ARG A 364     110.029 164.131 149.075  1.00  0.00           C
ATOM   2775  CD  ARG A 364     110.876 163.102 149.863  1.00  0.00           C
ATOM   2776  NE  ARG A 364     111.800 162.479 149.010  1.00  0.00           N
ATOM   2777  CZ  ARG A 364     113.103 162.609 148.946  1.00  0.00           C
ATOM   2778  NH1 ARG A 364     113.748 163.513 149.550  1.00  0.00           N
ATOM   2779  NH2 ARG A 364     113.809 161.751 148.366  1.00  0.00           N
ATOM   2780  C   ARG A 364     107.195 165.125 148.034  1.00  0.00           C
ATOM   2781  O   ARG A 364     106.259 164.418 148.070  1.00  0.00           O
ATOM   2782  N   THR A 365     107.739 165.503 146.881  1.00  0.00           N
ATOM   2783  CA  THR A 365     107.468 164.989 145.538  1.00  0.00           C
ATOM   2784  CB  THR A 365     106.105 165.607 145.047  1.00  0.00           C
ATOM   2785  CG2 THR A 365     106.233 167.071 144.777  1.00  0.00           C
ATOM   2786  OG1 THR A 365     105.860 164.936 143.796  1.00  0.00           O
ATOM   2787  C   THR A 365     108.685 165.143 144.627  1.00  0.00           C
ATOM   2788  O   THR A 365     109.653 165.730 145.002  1.00  0.00           O
ATOM   2789  N   VAL A 366     108.546 164.513 143.408  1.00  0.00           N
ATOM   2790  CA  VAL A 366     109.466 164.671 142.279  1.00  0.00           C
ATOM   2791  CB  VAL A 366     109.262 163.590 141.213  1.00  0.00           C
ATOM   2792  CG1 VAL A 366     110.313 163.704 140.071  1.00  0.00           C
ATOM   2793  CG2 VAL A 366     109.286 162.108 141.780  1.00  0.00           C
ATOM   2794  C   VAL A 366     109.392 166.176 141.731  1.00  0.00           C
ATOM   2795  O   VAL A 366     108.265 166.734 141.782  1.00  0.00           O
ATOM   2796  N   ILE A 367     110.468 166.789 141.326  1.00  0.00           N
ATOM   2797  CA  ILE A 367     110.491 168.190 140.749  1.00  0.00           C
ATOM   2798  CB  ILE A 367     111.742 168.946 141.304  1.00  0.00           C
ATOM   2799  CG2 ILE A 367     111.833 168.870 142.818  1.00  0.00           C
ATOM   2800  CG1 ILE A 367     113.130 168.467 140.762  1.00  0.00           C
ATOM   2801  CD1 ILE A 367     114.243 169.495 140.879  1.00  0.00           C
ATOM   2802  C   ILE A 367     110.254 168.307 139.193  1.00  0.00           C
ATOM   2803  O   ILE A 367     110.292 167.314 138.477  1.00  0.00           O
ATOM   2804  N   THR A 368     109.949 169.488 138.722  1.00  0.00           N
ATOM   2805  CA  THR A 368     109.579 169.950 137.313  1.00  0.00           C
ATOM   2806  CB  THR A 368     108.104 169.576 137.150  1.00  0.00           C
ATOM   2807  CG2 THR A 368     107.441 170.091 135.934  1.00  0.00           C
ATOM   2808  OG1 THR A 368     108.016 168.149 136.931  1.00  0.00           O
ATOM   2809  C   THR A 368     109.899 171.381 136.965  1.00  0.00           C
ATOM   2810  O   THR A 368     109.817 172.211 137.894  1.00  0.00           O
ATOM   2811  N   PRO A 369     110.310 171.765 135.744  1.00  0.00           N
ATOM   2812  CD  PRO A 369     110.690 170.952 134.562  1.00  0.00           C
ATOM   2813  CG  PRO A 369     110.873 171.948 133.366  1.00  0.00           C
ATOM   2814  CB  PRO A 369     111.329 173.193 134.158  1.00  0.00           C
ATOM   2815  CA  PRO A 369     110.501 173.148 135.444  1.00  0.00           C
ATOM   2816  C   PRO A 369     109.115 173.874 135.305  1.00  0.00           C
ATOM   2817  O   PRO A 369     108.113 173.289 134.867  1.00  0.00           O
ATOM   2818  N   ASP A 370     109.166 175.164 135.561  1.00  0.00           N
ATOM   2819  CA  ASP A 370     108.197 176.100 135.057  1.00  0.00           C
ATOM   2820  CB  ASP A 370     107.031 176.135 135.978  1.00  0.00           C
ATOM   2821  CG  ASP A 370     105.926 177.094 135.498  1.00  0.00           C
ATOM   2822  OD1 ASP A 370     106.020 177.692 134.412  1.00  0.00           O
ATOM   2823  OD2 ASP A 370     104.894 177.187 136.176  1.00  0.00           O
ATOM   2824  C   ASP A 370     108.816 177.494 135.029  1.00  0.00           C
ATOM   2825  O   ASP A 370     109.127 178.118 136.046  1.00  0.00           O
ATOM   2826  N   PRO A 371     109.146 178.014 133.832  1.00  0.00           N
ATOM   2827  CD  PRO A 371     109.310 177.232 132.637  1.00  0.00           C
ATOM   2828  CG  PRO A 371     110.141 178.143 131.644  1.00  0.00           C
ATOM   2829  CB  PRO A 371     109.750 179.534 132.128  1.00  0.00           C
ATOM   2830  CA  PRO A 371     109.721 179.371 133.600  1.00  0.00           C
ATOM   2831  C   PRO A 371     108.940 180.576 134.088  1.00  0.00           C
ATOM   2832  O   PRO A 371     109.292 181.690 133.684  1.00  0.00           O
ATOM   2833  N   ASN A 372     107.824 180.337 134.846  1.00  0.00           N
ATOM   2834  CA  ASN A 372     107.015 181.551 135.248  1.00  0.00           C
ATOM   2835  CB  ASN A 372     105.677 181.294 134.602  1.00  0.00           C
ATOM   2836  CG  ASN A 372     105.679 181.136 133.101  1.00  0.00           C
ATOM   2837  OD1 ASN A 372     105.598 182.127 132.407  1.00  0.00           O
ATOM   2838  ND2 ASN A 372     105.714 179.951 132.548  1.00  0.00           N
ATOM   2839  C   ASN A 372     106.911 181.724 136.793  1.00  0.00           C
ATOM   2840  O   ASN A 372     106.140 182.571 137.327  1.00  0.00           O
ATOM   2841  N   LEU A 373     107.537 180.889 137.594  1.00  0.00           N
ATOM   2842  CA  LEU A 373     107.702 181.057 139.047  1.00  0.00           C
ATOM   2843  CB  LEU A 373     108.140 179.727 139.596  1.00  0.00           C
ATOM   2844  CG  LEU A 373     106.983 178.724 139.968  1.00  0.00           C
ATOM   2845  CD1 LEU A 373     106.067 179.140 141.187  1.00  0.00           C
ATOM   2846  CD2 LEU A 373     106.101 178.481 138.767  1.00  0.00           C
ATOM   2847  C   LEU A 373     108.724 182.156 139.450  1.00  0.00           C
ATOM   2848  O   LEU A 373     109.741 182.391 138.763  1.00  0.00           O
ATOM   2849  N   SER A 374     108.490 182.818 140.572  1.00  0.00           N
ATOM   2850  CA  SER A 374     109.574 183.617 141.181  1.00  0.00           C
ATOM   2851  CB  SER A 374     109.077 184.626 142.232  1.00  0.00           C
ATOM   2852  OG  SER A 374     110.035 185.456 142.869  1.00  0.00           O
ATOM   2853  C   SER A 374     110.726 182.745 141.686  1.00  0.00           C
ATOM   2854  O   SER A 374     110.511 181.577 141.862  1.00  0.00           O
ATOM   2855  N   ILE A 375     111.931 183.271 141.871  1.00  0.00           N
ATOM   2856  CA  ILE A 375     113.080 182.569 142.370  1.00  0.00           C
ATOM   2857  CB  ILE A 375     114.367 183.355 142.125  1.00  0.00           C
ATOM   2858  CG2 ILE A 375     114.630 183.535 140.674  1.00  0.00           C
ATOM   2859  CG1 ILE A 375     114.402 184.757 142.842  1.00  0.00           C
ATOM   2860  CD1 ILE A 375     114.878 184.658 144.307  1.00  0.00           C
ATOM   2861  C   ILE A 375     112.888 182.023 143.754  1.00  0.00           C
ATOM   2862  O   ILE A 375     113.469 181.044 144.164  1.00  0.00           O
ATOM   2863  N   ASP A 376     111.957 182.594 144.509  1.00  0.00           N
ATOM   2864  CA  ASP A 376     111.607 182.255 145.892  1.00  0.00           C
ATOM   2865  CB  ASP A 376     111.758 183.473 146.872  1.00  0.00           C
ATOM   2866  CG  ASP A 376     110.827 184.646 146.544  1.00  0.00           C
ATOM   2867  OD1 ASP A 376     110.452 185.374 147.478  1.00  0.00           O
ATOM   2868  OD2 ASP A 376     110.441 184.891 145.330  1.00  0.00           O
ATOM   2869  C   ASP A 376     110.211 181.611 145.981  1.00  0.00           C
ATOM   2870  O   ASP A 376     109.537 181.834 146.982  1.00  0.00           O
ATOM   2871  N   GLN A 377     109.811 180.897 144.939  1.00  0.00           N
ATOM   2872  CA  GLN A 377     108.468 180.278 144.953  1.00  0.00           C
ATOM   2873  CB  GLN A 377     107.540 181.358 144.371  1.00  0.00           C
ATOM   2874  CG  GLN A 377     106.022 181.109 144.341  1.00  0.00           C
ATOM   2875  CD  GLN A 377     105.389 182.054 143.276  1.00  0.00           C
ATOM   2876  OE1 GLN A 377     105.967 182.378 142.273  1.00  0.00           O
ATOM   2877  NE2 GLN A 377     104.239 182.475 143.596  1.00  0.00           N
ATOM   2878  C   GLN A 377     108.501 178.955 144.203  1.00  0.00           C
ATOM   2879  O   GLN A 377     109.271 178.725 143.307  1.00  0.00           O
ATOM   2880  N   VAL A 378     107.692 177.981 144.648  1.00  0.00           N
ATOM   2881  CA  VAL A 378     107.424 176.628 144.220  1.00  0.00           C
ATOM   2882  CB  VAL A 378     108.003 175.537 145.167  1.00  0.00           C
ATOM   2883  CG1 VAL A 378     107.583 175.653 146.673  1.00  0.00           C
ATOM   2884  CG2 VAL A 378     107.701 174.111 144.909  1.00  0.00           C
ATOM   2885  C   VAL A 378     105.941 176.279 144.027  1.00  0.00           C
ATOM   2886  O   VAL A 378     104.994 176.680 144.739  1.00  0.00           O
ATOM   2887  N   GLY A 379     105.775 175.543 142.937  1.00  0.00           N
ATOM   2888  CA  GLY A 379     104.390 175.233 142.554  1.00  0.00           C
ATOM   2889  C   GLY A 379     103.942 173.928 143.254  1.00  0.00           C
ATOM   2890  O   GLY A 379     104.525 172.887 143.012  1.00  0.00           O
ATOM   2891  N   VAL A 380     102.911 173.967 144.066  1.00  0.00           N
ATOM   2892  CA  VAL A 380     102.576 172.909 145.043  1.00  0.00           C
ATOM   2893  CB  VAL A 380     102.327 173.420 146.481  1.00  0.00           C
ATOM   2894  CG1 VAL A 380     101.772 172.270 147.454  1.00  0.00           C
ATOM   2895  CG2 VAL A 380     103.644 174.153 146.971  1.00  0.00           C
ATOM   2896  C   VAL A 380     101.383 172.092 144.554  1.00  0.00           C
ATOM   2897  O   VAL A 380     100.339 172.612 144.166  1.00  0.00           O
ATOM   2898  N   PRO A 381     101.470 170.758 144.719  1.00  0.00           N
ATOM   2899  CD  PRO A 381     102.703 169.985 145.020  1.00  0.00           C
ATOM   2900  CG  PRO A 381     102.398 168.558 144.546  1.00  0.00           C
ATOM   2901  CB  PRO A 381     100.904 168.455 144.662  1.00  0.00           C
ATOM   2902  CA  PRO A 381     100.365 169.851 144.480  1.00  0.00           C
ATOM   2903  C   PRO A 381      99.138 170.225 145.360  1.00  0.00           C
ATOM   2904  O   PRO A 381      99.240 170.381 146.564  1.00  0.00           O
ATOM   2905  N   ARG A 382      97.904 170.032 144.886  1.00  0.00           N
ATOM   2906  CA  ARG A 382      96.686 170.251 145.747  1.00  0.00           C
ATOM   2907  CB  ARG A 382      95.512 170.661 144.877  1.00  0.00           C
ATOM   2908  CG  ARG A 382      94.274 171.106 145.680  1.00  0.00           C
ATOM   2909  CD  ARG A 382      93.233 171.226 144.515  1.00  0.00           C
ATOM   2910  NE  ARG A 382      92.048 171.889 145.061  1.00  0.00           N
ATOM   2911  CZ  ARG A 382      91.481 172.992 144.673  1.00  0.00           C
ATOM   2912  NH1 ARG A 382      92.208 173.801 143.912  1.00  0.00           N
ATOM   2913  NH2 ARG A 382      90.299 173.269 145.103  1.00  0.00           N
ATOM   2914  C   ARG A 382      96.379 169.072 146.715  1.00  0.00           C
ATOM   2915  O   ARG A 382      95.647 169.285 147.694  1.00  0.00           O
ATOM   2916  N   SER A 383      97.064 167.927 146.541  1.00  0.00           N
ATOM   2917  CA  SER A 383      97.190 166.712 147.444  1.00  0.00           C
ATOM   2918  CB  SER A 383      97.688 165.557 146.664  1.00  0.00           C
ATOM   2919  OG  SER A 383      98.954 165.891 146.149  1.00  0.00           O
ATOM   2920  C   SER A 383      98.067 167.197 148.592  1.00  0.00           C
ATOM   2921  O   SER A 383      97.672 166.905 149.716  1.00  0.00           O
ATOM   2922  N   ILE A 384      99.139 167.883 148.355  1.00  0.00           N
ATOM   2923  CA  ILE A 384     100.049 168.435 149.395  1.00  0.00           C
ATOM   2924  CB  ILE A 384     101.385 168.815 148.745  1.00  0.00           C
ATOM   2925  CG2 ILE A 384     102.127 169.757 149.753  1.00  0.00           C
ATOM   2926  CG1 ILE A 384     102.034 167.505 148.394  1.00  0.00           C
ATOM   2927  CD1 ILE A 384     103.510 167.421 147.892  1.00  0.00           C
ATOM   2928  C   ILE A 384      99.289 169.578 150.127  1.00  0.00           C
ATOM   2929  O   ILE A 384      99.450 169.702 151.355  1.00  0.00           O
ATOM   2930  N   ALA A 385      98.442 170.420 149.443  1.00  0.00           N
ATOM   2931  CA  ALA A 385      97.682 171.480 150.114  1.00  0.00           C
ATOM   2932  CB  ALA A 385      97.143 172.378 148.984  1.00  0.00           C
ATOM   2933  C   ALA A 385      96.520 170.994 151.068  1.00  0.00           C
ATOM   2934  O   ALA A 385      96.121 171.662 152.010  1.00  0.00           O
ATOM   2935  N   ALA A 386      95.953 169.813 150.672  1.00  0.00           N
ATOM   2936  CA  ALA A 386      94.875 169.115 151.426  1.00  0.00           C
ATOM   2937  CB  ALA A 386      93.947 168.418 150.416  1.00  0.00           C
ATOM   2938  C   ALA A 386      95.315 168.146 152.552  1.00  0.00           C
ATOM   2939  O   ALA A 386      94.431 167.555 153.204  1.00  0.00           O
ATOM   2940  N   ASN A 387      96.546 168.215 152.949  1.00  0.00           N
ATOM   2941  CA  ASN A 387      97.101 167.547 154.078  1.00  0.00           C
ATOM   2942  CB  ASN A 387      98.034 166.418 153.591  1.00  0.00           C
ATOM   2943  CG  ASN A 387      97.386 165.191 153.054  1.00  0.00           C
ATOM   2944  OD1 ASN A 387      97.030 164.275 153.832  1.00  0.00           O
ATOM   2945  ND2 ASN A 387      97.145 165.038 151.809  1.00  0.00           N
ATOM   2946  C   ASN A 387      97.951 168.511 154.957  1.00  0.00           C
ATOM   2947  O   ASN A 387      97.823 168.393 156.167  1.00  0.00           O
ATOM   2948  N   MET A 388      98.677 169.426 154.392  1.00  0.00           N
ATOM   2949  CA  MET A 388      99.336 170.469 155.163  1.00  0.00           C
ATOM   2950  CB  MET A 388     100.420 171.125 154.290  1.00  0.00           C
ATOM   2951  CG  MET A 388     101.542 170.158 153.864  1.00  0.00           C
ATOM   2952  SD  MET A 388     102.971 170.839 152.987  1.00  0.00           S
ATOM   2953  CE  MET A 388     103.672 171.792 154.385  1.00  0.00           C
ATOM   2954  C   MET A 388      98.418 171.493 155.788  1.00  0.00           C
ATOM   2955  O   MET A 388      97.636 172.144 155.112  1.00  0.00           O
ATOM   2956  N   THR A 389      98.520 171.647 157.113  1.00  0.00           N
ATOM   2957  CA  THR A 389      97.734 172.756 157.806  1.00  0.00           C
ATOM   2958  CB  THR A 389      96.733 172.188 158.851  1.00  0.00           C
ATOM   2959  CG2 THR A 389      95.769 171.154 158.285  1.00  0.00           C
ATOM   2960  OG1 THR A 389      97.334 171.440 159.899  1.00  0.00           O
ATOM   2961  C   THR A 389      98.731 173.768 158.482  1.00  0.00           C
ATOM   2962  O   THR A 389      99.886 173.441 158.748  1.00  0.00           O
ATOM   2963  N   PHE A 390      98.132 174.922 158.739  1.00  0.00           N
ATOM   2964  CA  PHE A 390      98.693 175.872 159.746  1.00  0.00           C
ATOM   2965  CB  PHE A 390      99.157 177.213 159.076  1.00  0.00           C
ATOM   2966  CG  PHE A 390      99.448 178.348 160.004  1.00  0.00           C
ATOM   2967  CD1 PHE A 390     100.628 178.178 160.877  1.00  0.00           C
ATOM   2968  CE1 PHE A 390     101.010 179.298 161.736  1.00  0.00           C
ATOM   2969  CZ  PHE A 390     100.268 180.526 161.611  1.00  0.00           C
ATOM   2970  CE2 PHE A 390      99.124 180.632 160.805  1.00  0.00           C
ATOM   2971  CD2 PHE A 390      98.702 179.574 160.043  1.00  0.00           C
ATOM   2972  C   PHE A 390      97.594 176.011 160.779  1.00  0.00           C
ATOM   2973  O   PHE A 390      96.477 176.269 160.425  1.00  0.00           O
ATOM   2974  N   ALA A 391      97.901 175.964 162.081  1.00  0.00           N
ATOM   2975  CA  ALA A 391      97.024 176.322 163.221  1.00  0.00           C
ATOM   2976  CB  ALA A 391      97.603 175.687 164.486  1.00  0.00           C
ATOM   2977  C   ALA A 391      96.938 177.837 163.343  1.00  0.00           C
ATOM   2978  O   ALA A 391      97.559 178.448 164.218  1.00  0.00           O
ATOM   2979  N   GLU A 392      96.293 178.557 162.434  1.00  0.00           N
ATOM   2980  CA  GLU A 392      96.078 180.018 162.556  1.00  0.00           C
ATOM   2981  CB  GLU A 392      95.301 180.542 161.354  1.00  0.00           C
ATOM   2982  CG  GLU A 392      95.315 182.091 161.162  1.00  0.00           C
ATOM   2983  CD  GLU A 392      94.793 182.544 159.847  1.00  0.00           C
ATOM   2984  OE1 GLU A 392      95.300 182.025 158.813  1.00  0.00           O
ATOM   2985  OE2 GLU A 392      93.976 183.485 159.857  1.00  0.00           O
ATOM   2986  C   GLU A 392      95.292 180.362 163.899  1.00  0.00           C
ATOM   2987  O   GLU A 392      94.323 179.644 164.326  1.00  0.00           O
ATOM   2988  N   ILE A 393      95.764 181.377 164.626  1.00  0.00           N
ATOM   2989  CA  ILE A 393      95.152 181.829 165.903  1.00  0.00           C
ATOM   2990  CB  ILE A 393      96.155 182.687 166.799  1.00  0.00           C
ATOM   2991  CG2 ILE A 393      95.484 183.209 168.090  1.00  0.00           C
ATOM   2992  CG1 ILE A 393      97.473 181.963 167.037  1.00  0.00           C
ATOM   2993  CD1 ILE A 393      98.679 182.975 167.183  1.00  0.00           C
ATOM   2994  C   ILE A 393      93.855 182.610 165.559  1.00  0.00           C
ATOM   2995  O   ILE A 393      93.939 183.447 164.677  1.00  0.00           O
ATOM   2996  N   VAL A 394      92.702 182.517 166.195  1.00  0.00           N
ATOM   2997  CA  VAL A 394      91.601 183.425 165.908  1.00  0.00           C
ATOM   2998  CB  VAL A 394      90.304 182.784 166.477  1.00  0.00           C
ATOM   2999  CG1 VAL A 394      89.106 183.758 166.277  1.00  0.00           C
ATOM   3000  CG2 VAL A 394      89.977 181.394 165.881  1.00  0.00           C
ATOM   3001  C   VAL A 394      91.767 184.755 166.572  1.00  0.00           C
ATOM   3002  O   VAL A 394      91.968 184.858 167.773  1.00  0.00           O
ATOM   3003  N   THR A 395      91.550 185.847 165.790  1.00  0.00           N
ATOM   3004  CA  THR A 395      91.659 187.306 166.020  1.00  0.00           C
ATOM   3005  CB  THR A 395      93.144 187.803 165.789  1.00  0.00           C
ATOM   3006  CG2 THR A 395      93.652 187.326 164.421  1.00  0.00           C
ATOM   3007  OG1 THR A 395      93.181 189.181 165.704  1.00  0.00           O
ATOM   3008  C   THR A 395      90.634 188.120 165.214  1.00  0.00           C
ATOM   3009  O   THR A 395      90.195 187.616 164.206  1.00  0.00           O
ATOM   3010  N   PRO A 396      90.185 189.315 165.600  1.00  0.00           N
ATOM   3011  CD  PRO A 396      90.389 189.996 166.880  1.00  0.00           C
ATOM   3012  CG  PRO A 396      90.388 191.458 166.376  1.00  0.00           C
ATOM   3013  CB  PRO A 396      89.130 191.460 165.553  1.00  0.00           C
ATOM   3014  CA  PRO A 396      89.228 190.081 164.791  1.00  0.00           C
ATOM   3015  C   PRO A 396      89.749 190.306 163.370  1.00  0.00           C
ATOM   3016  O   PRO A 396      88.912 190.567 162.512  1.00  0.00           O
ATOM   3017  N   PHE A 397      91.042 190.128 163.073  1.00  0.00           N
ATOM   3018  CA  PHE A 397      91.574 190.217 161.709  1.00  0.00           C
ATOM   3019  CB  PHE A 397      93.177 190.215 161.790  1.00  0.00           C
ATOM   3020  CG  PHE A 397      93.773 191.380 162.568  1.00  0.00           C
ATOM   3021  CD1 PHE A 397      94.607 191.174 163.686  1.00  0.00           C
ATOM   3022  CE1 PHE A 397      94.947 192.187 164.545  1.00  0.00           C
ATOM   3023  CZ  PHE A 397      94.507 193.490 164.290  1.00  0.00           C
ATOM   3024  CE2 PHE A 397      93.734 193.756 163.185  1.00  0.00           C
ATOM   3025  CD2 PHE A 397      93.251 192.674 162.368  1.00  0.00           C
ATOM   3026  C   PHE A 397      91.226 189.032 160.804  1.00  0.00           C
ATOM   3027  O   PHE A 397      91.456 189.057 159.627  1.00  0.00           O
ATOM   3028  N   ASN A 398      90.574 187.982 161.337  1.00  0.00           N
ATOM   3029  CA  ASN A 398      90.371 186.707 160.654  1.00  0.00           C
ATOM   3030  CB  ASN A 398      91.627 185.865 160.783  1.00  0.00           C
ATOM   3031  CG  ASN A 398      92.053 185.329 162.141  1.00  0.00           C
ATOM   3032  OD1 ASN A 398      91.284 185.285 163.128  1.00  0.00           O
ATOM   3033  ND2 ASN A 398      93.241 184.743 162.189  1.00  0.00           N
ATOM   3034  C   ASN A 398      89.171 185.848 161.066  1.00  0.00           C
ATOM   3035  O   ASN A 398      88.966 184.820 160.434  1.00  0.00           O
ATOM   3036  N   ILE A 399      88.364 186.209 162.077  1.00  0.00           N
ATOM   3037  CA  ILE A 399      87.438 185.195 162.658  1.00  0.00           C
ATOM   3038  CB  ILE A 399      86.902 185.785 163.996  1.00  0.00           C
ATOM   3039  CG2 ILE A 399      86.405 187.202 164.104  1.00  0.00           C
ATOM   3040  CG1 ILE A 399      85.924 184.739 164.628  1.00  0.00           C
ATOM   3041  CD1 ILE A 399      85.283 185.164 165.935  1.00  0.00           C
ATOM   3042  C   ILE A 399      86.252 184.966 161.730  1.00  0.00           C
ATOM   3043  O   ILE A 399      85.732 183.867 161.556  1.00  0.00           O
ATOM   3044  N   ASP A 400      85.829 185.963 160.886  1.00  0.00           N
ATOM   3045  CA  ASP A 400      85.075 185.745 159.628  1.00  0.00           C
ATOM   3046  CB  ASP A 400      84.848 187.025 158.810  1.00  0.00           C
ATOM   3047  CG  ASP A 400      84.408 188.211 159.685  1.00  0.00           C
ATOM   3048  OD1 ASP A 400      83.189 188.201 159.950  1.00  0.00           O
ATOM   3049  OD2 ASP A 400      85.129 189.158 159.867  1.00  0.00           O
ATOM   3050  C   ASP A 400      85.627 184.628 158.764  1.00  0.00           C
ATOM   3051  O   ASP A 400      84.911 183.691 158.395  1.00  0.00           O
ATOM   3052  N   ARG A 401      86.904 184.784 158.370  1.00  0.00           N
ATOM   3053  CA  ARG A 401      87.585 183.985 157.361  1.00  0.00           C
ATOM   3054  CB  ARG A 401      88.943 184.554 157.099  1.00  0.00           C
ATOM   3055  CG  ARG A 401      89.283 184.154 155.659  1.00  0.00           C
ATOM   3056  CD  ARG A 401      90.767 184.346 155.169  1.00  0.00           C
ATOM   3057  NE  ARG A 401      91.714 183.270 155.555  1.00  0.00           N
ATOM   3058  CZ  ARG A 401      92.342 183.093 156.653  1.00  0.00           C
ATOM   3059  NH1 ARG A 401      92.259 183.795 157.751  1.00  0.00           N
ATOM   3060  NH2 ARG A 401      93.217 182.200 156.745  1.00  0.00           N
ATOM   3061  C   ARG A 401      87.675 182.515 157.840  1.00  0.00           C
ATOM   3062  O   ARG A 401      87.419 181.585 157.064  1.00  0.00           O
ATOM   3063  N   LEU A 402      88.060 182.373 159.128  1.00  0.00           N
ATOM   3064  CA  LEU A 402      88.298 181.147 159.816  1.00  0.00           C
ATOM   3065  CB  LEU A 402      89.202 181.298 161.056  1.00  0.00           C
ATOM   3066  CG  LEU A 402      90.702 181.549 160.662  1.00  0.00           C
ATOM   3067  CD1 LEU A 402      91.499 181.744 161.941  1.00  0.00           C
ATOM   3068  CD2 LEU A 402      91.511 180.592 159.749  1.00  0.00           C
ATOM   3069  C   LEU A 402      87.055 180.422 160.160  1.00  0.00           C
ATOM   3070  O   LEU A 402      87.091 179.177 160.084  1.00  0.00           O
ATOM   3071  N   GLN A 403      85.997 181.254 160.374  1.00  0.00           N
ATOM   3072  CA  GLN A 403      84.647 180.615 160.571  1.00  0.00           C
ATOM   3073  CB  GLN A 403      83.680 181.589 161.199  1.00  0.00           C
ATOM   3074  CG  GLN A 403      82.216 181.119 161.566  1.00  0.00           C
ATOM   3075  CD  GLN A 403      82.333 180.049 162.618  1.00  0.00           C
ATOM   3076  OE1 GLN A 403      82.269 180.329 163.810  1.00  0.00           O
ATOM   3077  NE2 GLN A 403      82.518 178.890 162.128  1.00  0.00           N
ATOM   3078  C   GLN A 403      84.164 180.016 159.261  1.00  0.00           C
ATOM   3079  O   GLN A 403      83.448 179.032 159.256  1.00  0.00           O
ATOM   3080  N   GLU A 404      84.528 180.588 158.076  1.00  0.00           N
ATOM   3081  CA  GLU A 404      84.098 180.109 156.732  1.00  0.00           C
ATOM   3082  CB  GLU A 404      84.125 181.211 155.702  1.00  0.00           C
ATOM   3083  CG  GLU A 404      83.977 180.832 154.222  1.00  0.00           C
ATOM   3084  CD  GLU A 404      82.575 180.353 153.932  1.00  0.00           C
ATOM   3085  OE1 GLU A 404      82.437 179.565 152.942  1.00  0.00           O
ATOM   3086  OE2 GLU A 404      81.664 180.502 154.724  1.00  0.00           O
ATOM   3087  C   GLU A 404      84.914 178.853 156.340  1.00  0.00           C
ATOM   3088  O   GLU A 404      84.353 177.979 155.741  1.00  0.00           O
ATOM   3089  N   LEU A 405      86.232 178.761 156.663  1.00  0.00           N
ATOM   3090  CA  LEU A 405      87.050 177.563 156.478  1.00  0.00           C
ATOM   3091  CB  LEU A 405      88.560 177.955 156.756  1.00  0.00           C
ATOM   3092  CG  LEU A 405      89.103 178.800 155.681  1.00  0.00           C
ATOM   3093  CD1 LEU A 405      90.352 179.549 156.165  1.00  0.00           C
ATOM   3094  CD2 LEU A 405      89.253 177.913 154.387  1.00  0.00           C
ATOM   3095  C   LEU A 405      86.663 176.355 157.371  1.00  0.00           C
ATOM   3096  O   LEU A 405      86.817 175.188 157.050  1.00  0.00           O
ATOM   3097  N   VAL A 406      86.102 176.771 158.522  1.00  0.00           N
ATOM   3098  CA  VAL A 406      85.465 175.753 159.468  1.00  0.00           C
ATOM   3099  CB  VAL A 406      85.366 176.391 160.846  1.00  0.00           C
ATOM   3100  CG1 VAL A 406      84.327 175.609 161.680  1.00  0.00           C
ATOM   3101  CG2 VAL A 406      86.721 176.487 161.583  1.00  0.00           C
ATOM   3102  C   VAL A 406      84.113 175.234 158.922  1.00  0.00           C
ATOM   3103  O   VAL A 406      83.859 174.003 158.985  1.00  0.00           O
ATOM   3104  N   ARG A 407      83.409 176.237 158.359  1.00  0.00           N
ATOM   3105  CA  ARG A 407      82.107 175.998 157.639  1.00  0.00           C
ATOM   3106  CB  ARG A 407      81.427 177.253 157.230  1.00  0.00           C
ATOM   3107  CG  ARG A 407      79.888 176.936 157.008  1.00  0.00           C
ATOM   3108  CD  ARG A 407      79.439 178.133 156.114  1.00  0.00           C
ATOM   3109  NE  ARG A 407      80.015 178.176 154.821  1.00  0.00           N
ATOM   3110  CZ  ARG A 407      79.759 177.501 153.735  1.00  0.00           C
ATOM   3111  NH1 ARG A 407      78.799 176.667 153.643  1.00  0.00           N
ATOM   3112  NH2 ARG A 407      80.779 177.447 152.908  1.00  0.00           N
ATOM   3113  C   ARG A 407      82.232 175.005 156.550  1.00  0.00           C
ATOM   3114  O   ARG A 407      81.387 174.122 156.461  1.00  0.00           O
ATOM   3115  N   ARG A 408      83.258 175.101 155.731  1.00  0.00           N
ATOM   3116  CA  ARG A 408      83.605 174.058 154.782  1.00  0.00           C
ATOM   3117  CB  ARG A 408      84.486 174.738 153.676  1.00  0.00           C
ATOM   3118  CG  ARG A 408      83.740 175.811 152.869  1.00  0.00           C
ATOM   3119  CD  ARG A 408      84.749 176.651 152.025  1.00  0.00           C
ATOM   3120  NE  ARG A 408      84.082 177.823 151.383  1.00  0.00           N
ATOM   3121  CZ  ARG A 408      83.699 177.788 150.115  1.00  0.00           C
ATOM   3122  NH1 ARG A 408      83.927 176.782 149.339  1.00  0.00           N
ATOM   3123  NH2 ARG A 408      82.943 178.706 149.654  1.00  0.00           N
ATOM   3124  C   ARG A 408      84.344 172.849 155.439  1.00  0.00           C
ATOM   3125  O   ARG A 408      84.095 171.795 154.876  1.00  0.00           O
ATOM   3126  N   GLY A 409      85.143 172.942 156.450  1.00  0.00           N
ATOM   3127  CA  GLY A 409      85.838 171.823 156.994  1.00  0.00           C
ATOM   3128  C   GLY A 409      86.837 171.118 156.062  1.00  0.00           C
ATOM   3129  O   GLY A 409      87.477 171.793 155.319  1.00  0.00           O
ATOM   3130  N   ASN A 410      87.035 169.825 156.069  1.00  0.00           N
ATOM   3131  CA  ASN A 410      88.256 169.194 155.495  1.00  0.00           C
ATOM   3132  CB  ASN A 410      88.678 167.941 156.341  1.00  0.00           C
ATOM   3133  CG  ASN A 410      89.786 167.158 155.627  1.00  0.00           C
ATOM   3134  OD1 ASN A 410      90.895 167.608 155.564  1.00  0.00           O
ATOM   3135  ND2 ASN A 410      89.652 165.991 155.063  1.00  0.00           N
ATOM   3136  C   ASN A 410      88.068 168.771 154.067  1.00  0.00           C
ATOM   3137  O   ASN A 410      89.057 168.661 153.297  1.00  0.00           O
ATOM   3138  N   SER A 411      86.803 168.593 153.592  1.00  0.00           N
ATOM   3139  CA  SER A 411      86.567 167.929 152.259  1.00  0.00           C
ATOM   3140  CB  SER A 411      85.208 167.192 152.179  1.00  0.00           C
ATOM   3141  OG  SER A 411      84.232 168.094 152.643  1.00  0.00           O
ATOM   3142  C   SER A 411      86.883 168.900 151.054  1.00  0.00           C
ATOM   3143  O   SER A 411      86.757 168.436 149.901  1.00  0.00           O
ATOM   3144  N   GLN A 412      87.295 170.086 151.353  1.00  0.00           N
ATOM   3145  CA  GLN A 412      87.692 171.037 150.383  1.00  0.00           C
ATOM   3146  CB  GLN A 412      86.837 172.291 150.400  1.00  0.00           C
ATOM   3147  CG  GLN A 412      85.309 171.938 150.417  1.00  0.00           C
ATOM   3148  CD  GLN A 412      84.492 173.233 150.145  1.00  0.00           C
ATOM   3149  OE1 GLN A 412      84.949 174.271 149.659  1.00  0.00           O
ATOM   3150  NE2 GLN A 412      83.246 173.208 150.578  1.00  0.00           N
ATOM   3151  C   GLN A 412      89.154 171.393 150.671  1.00  0.00           C
ATOM   3152  O   GLN A 412      89.644 171.361 151.792  1.00  0.00           O
ATOM   3153  N   TYR A 413      89.855 171.868 149.644  1.00  0.00           N
ATOM   3154  CA  TYR A 413      91.056 172.722 149.737  1.00  0.00           C
ATOM   3155  CB  TYR A 413      91.749 172.855 148.359  1.00  0.00           C
ATOM   3156  CG  TYR A 413      92.789 173.956 148.230  1.00  0.00           C
ATOM   3157  CD1 TYR A 413      93.940 174.032 149.069  1.00  0.00           C
ATOM   3158  CE1 TYR A 413      94.804 175.181 149.041  1.00  0.00           C
ATOM   3159  CZ  TYR A 413      94.638 176.154 147.991  1.00  0.00           C
ATOM   3160  OH  TYR A 413      95.501 177.181 147.913  1.00  0.00           O
ATOM   3161  CE2 TYR A 413      93.557 176.071 147.116  1.00  0.00           C
ATOM   3162  CD2 TYR A 413      92.669 175.004 147.230  1.00  0.00           C
ATOM   3163  C   TYR A 413      90.915 174.001 150.508  1.00  0.00           C
ATOM   3164  O   TYR A 413      91.746 174.249 151.390  1.00  0.00           O
ATOM   3165  N   PRO A 414      89.967 174.889 150.174  1.00  0.00           N
ATOM   3166  CD  PRO A 414      89.270 175.014 148.962  1.00  0.00           C
ATOM   3167  CG  PRO A 414      88.109 176.028 149.179  1.00  0.00           C
ATOM   3168  CB  PRO A 414      88.691 177.005 150.235  1.00  0.00           C
ATOM   3169  CA  PRO A 414      89.562 175.982 151.054  1.00  0.00           C
ATOM   3170  C   PRO A 414      88.849 175.536 152.295  1.00  0.00           C
ATOM   3171  O   PRO A 414      87.619 175.476 152.344  1.00  0.00           O
ATOM   3172  N   GLY A 415      89.588 174.859 153.163  1.00  0.00           N
ATOM   3173  CA  GLY A 415      89.147 173.954 154.262  1.00  0.00           C
ATOM   3174  C   GLY A 415      89.875 174.282 155.580  1.00  0.00           C
ATOM   3175  O   GLY A 415      90.825 175.031 155.716  1.00  0.00           O
ATOM   3176  N   ALA A 416      89.433 173.525 156.625  1.00  0.00           N
ATOM   3177  CA  ALA A 416      90.190 173.365 157.871  1.00  0.00           C
ATOM   3178  CB  ALA A 416      89.693 174.342 158.924  1.00  0.00           C
ATOM   3179  C   ALA A 416      90.122 171.889 158.284  1.00  0.00           C
ATOM   3180  O   ALA A 416      89.121 171.223 158.138  1.00  0.00           O
ATOM   3181  N   LYS A 417      91.179 171.436 158.960  1.00  0.00           N
ATOM   3182  CA  LYS A 417      91.133 170.063 159.493  1.00  0.00           C
ATOM   3183  CB  LYS A 417      92.546 169.385 159.434  1.00  0.00           C
ATOM   3184  CG  LYS A 417      93.026 169.013 158.003  1.00  0.00           C
ATOM   3185  CD  LYS A 417      94.152 167.959 157.963  1.00  0.00           C
ATOM   3186  CE  LYS A 417      94.566 167.583 156.513  1.00  0.00           C
ATOM   3187  NZ  LYS A 417      93.538 166.732 155.907  1.00  0.00           N
ATOM   3188  C   LYS A 417      90.641 170.068 160.958  1.00  0.00           C
ATOM   3189  O   LYS A 417      89.831 169.174 161.307  1.00  0.00           O
ATOM   3190  N   TYR A 418      90.871 171.126 161.722  1.00  0.00           N
ATOM   3191  CA  TYR A 418      90.486 171.171 163.109  1.00  0.00           C
ATOM   3192  CB  TYR A 418      91.419 170.413 164.097  1.00  0.00           C
ATOM   3193  CG  TYR A 418      91.712 168.959 163.728  1.00  0.00           C
ATOM   3194  CD1 TYR A 418      90.934 167.991 164.365  1.00  0.00           C
ATOM   3195  CE1 TYR A 418      91.199 166.690 164.037  1.00  0.00           C
ATOM   3196  CZ  TYR A 418      92.276 166.305 163.210  1.00  0.00           C
ATOM   3197  OH  TYR A 418      92.356 165.043 162.796  1.00  0.00           O
ATOM   3198  CE2 TYR A 418      93.106 167.314 162.716  1.00  0.00           C
ATOM   3199  CD2 TYR A 418      92.838 168.663 162.917  1.00  0.00           C
ATOM   3200  C   TYR A 418      90.226 172.599 163.509  1.00  0.00           C
ATOM   3201  O   TYR A 418      91.098 173.458 163.425  1.00  0.00           O
ATOM   3202  N   ILE A 419      89.252 172.700 164.390  1.00  0.00           N
ATOM   3203  CA  ILE A 419      89.191 173.790 165.436  1.00  0.00           C
ATOM   3204  CB  ILE A 419      87.728 174.246 165.702  1.00  0.00           C
ATOM   3205  CG2 ILE A 419      87.837 175.426 166.760  1.00  0.00           C
ATOM   3206  CG1 ILE A 419      86.796 174.656 164.532  1.00  0.00           C
ATOM   3207  CD1 ILE A 419      85.326 174.464 164.915  1.00  0.00           C
ATOM   3208  C   ILE A 419      89.759 173.198 166.736  1.00  0.00           C
ATOM   3209  O   ILE A 419      89.530 171.983 167.060  1.00  0.00           O
ATOM   3210  N   ILE A 420      90.450 174.010 167.509  1.00  0.00           N
ATOM   3211  CA  ILE A 420      90.932 173.697 168.889  1.00  0.00           C
ATOM   3212  CB  ILE A 420      92.427 173.442 169.042  1.00  0.00           C
ATOM   3213  CG2 ILE A 420      92.848 173.205 170.493  1.00  0.00           C
ATOM   3214  CG1 ILE A 420      92.797 172.223 168.179  1.00  0.00           C
ATOM   3215  CD1 ILE A 420      93.287 172.665 166.868  1.00  0.00           C
ATOM   3216  C   ILE A 420      90.438 174.845 169.830  1.00  0.00           C
ATOM   3217  O   ILE A 420      90.945 175.979 169.651  1.00  0.00           O
ATOM   3218  N   ARG A 421      89.507 174.578 170.721  1.00  0.00           N
ATOM   3219  CA  ARG A 421      88.807 175.493 171.627  1.00  0.00           C
ATOM   3220  CB  ARG A 421      87.593 174.687 172.194  1.00  0.00           C
ATOM   3221  CG  ARG A 421      86.541 174.552 171.043  1.00  0.00           C
ATOM   3222  CD  ARG A 421      85.187 174.398 171.708  1.00  0.00           C
ATOM   3223  NE  ARG A 421      84.092 174.581 170.752  1.00  0.00           N
ATOM   3224  CZ  ARG A 421      82.898 174.991 171.036  1.00  0.00           C
ATOM   3225  NH1 ARG A 421      82.456 174.956 172.277  1.00  0.00           N
ATOM   3226  NH2 ARG A 421      82.117 175.453 170.088  1.00  0.00           N
ATOM   3227  C   ARG A 421      89.652 176.044 172.800  1.00  0.00           C
ATOM   3228  O   ARG A 421      90.750 175.487 173.044  1.00  0.00           O
ATOM   3229  N   ASP A 422      89.258 177.095 173.535  1.00  0.00           N
ATOM   3230  CA  ASP A 422      89.996 177.485 174.743  1.00  0.00           C
ATOM   3231  CB  ASP A 422      89.326 178.764 175.220  1.00  0.00           C
ATOM   3232  CG  ASP A 422      87.879 178.671 175.785  1.00  0.00           C
ATOM   3233  OD1 ASP A 422      87.281 177.548 175.860  1.00  0.00           O
ATOM   3234  OD2 ASP A 422      87.277 179.701 176.209  1.00  0.00           O
ATOM   3235  C   ASP A 422      90.213 176.441 175.938  1.00  0.00           C
ATOM   3236  O   ASP A 422      91.186 176.523 176.731  1.00  0.00           O
ATOM   3237  N   ASN A 423      89.351 175.469 176.103  1.00  0.00           N
ATOM   3238  CA  ASN A 423      89.456 174.278 177.009  1.00  0.00           C
ATOM   3239  CB  ASN A 423      88.062 173.846 177.385  1.00  0.00           C
ATOM   3240  CG  ASN A 423      87.200 173.333 176.217  1.00  0.00           C
ATOM   3241  OD1 ASN A 423      87.460 173.494 175.016  1.00  0.00           O
ATOM   3242  ND2 ASN A 423      86.177 172.633 176.512  1.00  0.00           N
ATOM   3243  C   ASN A 423      90.254 173.163 176.275  1.00  0.00           C
ATOM   3244  O   ASN A 423      90.444 172.026 176.816  1.00  0.00           O
ATOM   3245  N   GLY A 424      90.786 173.412 175.066  1.00  0.00           N
ATOM   3246  CA  GLY A 424      91.429 172.400 174.276  1.00  0.00           C
ATOM   3247  C   GLY A 424      90.503 171.426 173.538  1.00  0.00           C
ATOM   3248  O   GLY A 424      91.135 170.598 172.899  1.00  0.00           O
ATOM   3249  N   ASP A 425      89.176 171.491 173.670  1.00  0.00           N
ATOM   3250  CA  ASP A 425      88.260 170.737 172.789  1.00  0.00           C
ATOM   3251  CB  ASP A 425      86.805 170.987 173.126  1.00  0.00           C
ATOM   3252  CG  ASP A 425      86.382 170.437 174.484  1.00  0.00           C
ATOM   3253  OD1 ASP A 425      87.131 169.829 175.316  1.00  0.00           O
ATOM   3254  OD2 ASP A 425      85.157 170.584 174.757  1.00  0.00           O
ATOM   3255  C   ASP A 425      88.610 170.930 171.237  1.00  0.00           C
ATOM   3256  O   ASP A 425      88.578 172.019 170.701  1.00  0.00           O
ATOM   3257  N   ARG A 426      88.836 169.747 170.624  1.00  0.00           N
ATOM   3258  CA  ARG A 426      89.333 169.472 169.281  1.00  0.00           C
ATOM   3259  CB  ARG A 426      90.493 168.529 169.248  1.00  0.00           C
ATOM   3260  CG  ARG A 426      90.908 168.439 167.751  1.00  0.00           C
ATOM   3261  CD  ARG A 426      92.149 167.574 167.587  1.00  0.00           C
ATOM   3262  NE  ARG A 426      93.430 168.230 167.957  1.00  0.00           N
ATOM   3263  CZ  ARG A 426      94.179 168.889 167.130  1.00  0.00           C
ATOM   3264  NH1 ARG A 426      94.000 168.814 165.818  1.00  0.00           N
ATOM   3265  NH2 ARG A 426      95.143 169.549 167.575  1.00  0.00           N
ATOM   3266  C   ARG A 426      88.093 168.976 168.469  1.00  0.00           C
ATOM   3267  O   ARG A 426      87.604 167.923 168.855  1.00  0.00           O
ATOM   3268  N   ILE A 427      87.708 169.698 167.445  1.00  0.00           N
ATOM   3269  CA  ILE A 427      86.473 169.469 166.591  1.00  0.00           C
ATOM   3270  CB  ILE A 427      85.658 170.744 166.498  1.00  0.00           C
ATOM   3271  CG2 ILE A 427      84.373 170.391 165.746  1.00  0.00           C
ATOM   3272  CG1 ILE A 427      85.336 171.570 167.768  1.00  0.00           C
ATOM   3273  CD1 ILE A 427      84.833 170.762 168.920  1.00  0.00           C
ATOM   3274  C   ILE A 427      87.010 168.923 165.243  1.00  0.00           C
ATOM   3275  O   ILE A 427      87.765 169.638 164.580  1.00  0.00           O
ATOM   3276  N   ASP A 428      86.901 167.654 165.009  1.00  0.00           N
ATOM   3277  CA  ASP A 428      87.366 166.934 163.825  1.00  0.00           C
ATOM   3278  CB  ASP A 428      87.360 165.362 164.070  1.00  0.00           C
ATOM   3279  CG  ASP A 428      88.098 164.505 163.008  1.00  0.00           C
ATOM   3280  OD1 ASP A 428      88.489 163.379 163.396  1.00  0.00           O
ATOM   3281  OD2 ASP A 428      88.428 164.886 161.862  1.00  0.00           O
ATOM   3282  C   ASP A 428      86.467 167.345 162.610  1.00  0.00           C
ATOM   3283  O   ASP A 428      85.388 166.715 162.490  1.00  0.00           O
ATOM   3284  N   LEU A 429      86.871 168.276 161.761  1.00  0.00           N
ATOM   3285  CA  LEU A 429      86.189 168.720 160.572  1.00  0.00           C
ATOM   3286  CB  LEU A 429      86.697 170.113 160.302  1.00  0.00           C
ATOM   3287  CG  LEU A 429      86.773 171.075 161.491  1.00  0.00           C
ATOM   3288  CD1 LEU A 429      87.112 172.382 160.846  1.00  0.00           C
ATOM   3289  CD2 LEU A 429      85.531 171.233 162.319  1.00  0.00           C
ATOM   3290  C   LEU A 429      86.116 167.849 159.293  1.00  0.00           C
ATOM   3291  O   LEU A 429      85.734 168.252 158.253  1.00  0.00           O
ATOM   3292  N   ARG A 430      86.454 166.525 159.481  1.00  0.00           N
ATOM   3293  CA  ARG A 430      85.992 165.533 158.512  1.00  0.00           C
ATOM   3294  CB  ARG A 430      86.849 164.353 158.737  1.00  0.00           C
ATOM   3295  CG  ARG A 430      88.285 164.582 158.159  1.00  0.00           C
ATOM   3296  CD  ARG A 430      89.302 163.481 158.368  1.00  0.00           C
ATOM   3297  NE  ARG A 430      89.780 163.405 159.806  1.00  0.00           N
ATOM   3298  CZ  ARG A 430      90.442 162.422 160.429  1.00  0.00           C
ATOM   3299  NH1 ARG A 430      91.226 161.550 159.843  1.00  0.00           N
ATOM   3300  NH2 ARG A 430      90.479 162.318 161.738  1.00  0.00           N
ATOM   3301  C   ARG A 430      84.439 165.319 158.619  1.00  0.00           C
ATOM   3302  O   ARG A 430      83.787 164.813 157.705  1.00  0.00           O
ATOM   3303  N   PHE A 431      83.865 165.511 159.811  1.00  0.00           N
ATOM   3304  CA  PHE A 431      82.422 165.568 159.984  1.00  0.00           C
ATOM   3305  CB  PHE A 431      81.883 164.718 161.132  1.00  0.00           C
ATOM   3306  CG  PHE A 431      81.802 163.227 160.941  1.00  0.00           C
ATOM   3307  CD1 PHE A 431      81.426 162.596 159.710  1.00  0.00           C
ATOM   3308  CE1 PHE A 431      81.398 161.168 159.669  1.00  0.00           C
ATOM   3309  CZ  PHE A 431      81.755 160.393 160.763  1.00  0.00           C
ATOM   3310  CE2 PHE A 431      82.175 161.019 161.962  1.00  0.00           C
ATOM   3311  CD2 PHE A 431      82.186 162.464 162.022  1.00  0.00           C
ATOM   3312  C   PHE A 431      82.081 167.008 160.166  1.00  0.00           C
ATOM   3313  O   PHE A 431      82.705 167.735 160.909  1.00  0.00           O
ATOM   3314  N   HIE A 432      80.947 167.490 159.631  1.00  0.00           N
ATOM   3315  CA  HIE A 432      80.405 168.858 159.899  1.00  0.00           C
ATOM   3316  CB  HIE A 432      79.398 169.161 158.787  1.00  0.00           C
ATOM   3317  CG  HIE A 432      78.897 170.572 158.951  1.00  0.00           C
ATOM   3318  ND1 HIE A 432      79.780 171.621 158.600  1.00  0.00           N
ATOM   3319  CE1 HIE A 432      79.086 172.721 158.659  1.00  0.00           C
ATOM   3320  NE2 HIE A 432      77.815 172.422 159.040  1.00  0.00           N
ATOM   3321  CD2 HIE A 432      77.632 171.057 159.272  1.00  0.00           C
ATOM   3322  C   HIE A 432      79.862 169.055 161.320  1.00  0.00           C
ATOM   3323  O   HIE A 432      78.983 168.285 161.706  1.00  0.00           O
ATOM   3324  N   PRO A 433      80.400 169.883 162.256  1.00  0.00           N
ATOM   3325  CD  PRO A 433      81.630 170.652 162.125  1.00  0.00           C
ATOM   3326  CG  PRO A 433      81.562 171.639 163.280  1.00  0.00           C
ATOM   3327  CB  PRO A 433      80.879 170.852 164.359  1.00  0.00           C
ATOM   3328  CA  PRO A 433      79.843 170.042 163.539  1.00  0.00           C
ATOM   3329  C   PRO A 433      78.367 170.640 163.637  1.00  0.00           C
ATOM   3330  O   PRO A 433      77.882 171.268 162.671  1.00  0.00           O
ATOM   3331  N   LYS A 434      77.723 170.222 164.745  1.00  0.00           N
ATOM   3332  CA  LYS A 434      76.478 170.864 165.139  1.00  0.00           C
ATOM   3333  CB  LYS A 434      75.888 170.062 166.300  1.00  0.00           C
ATOM   3334  CG  LYS A 434      76.351 170.567 167.726  1.00  0.00           C
ATOM   3335  CD  LYS A 434      75.913 169.651 168.880  1.00  0.00           C
ATOM   3336  CE  LYS A 434      75.931 170.174 170.291  1.00  0.00           C
ATOM   3337  NZ  LYS A 434      77.256 170.096 170.852  1.00  0.00           N
ATOM   3338  C   LYS A 434      76.582 172.410 165.382  1.00  0.00           C
ATOM   3339  O   LYS A 434      77.670 172.885 165.583  1.00  0.00           O
ATOM   3340  N   PRO A 435      75.468 173.173 165.300  1.00  0.00           N
ATOM   3341  CD  PRO A 435      74.066 172.654 165.153  1.00  0.00           C
ATOM   3342  CG  PRO A 435      73.293 173.967 164.621  1.00  0.00           C
ATOM   3343  CB  PRO A 435      74.147 175.140 165.202  1.00  0.00           C
ATOM   3344  CA  PRO A 435      75.568 174.667 165.171  1.00  0.00           C
ATOM   3345  C   PRO A 435      76.433 175.335 166.279  1.00  0.00           C
ATOM   3346  O   PRO A 435      77.244 176.235 165.968  1.00  0.00           O
ATOM   3347  N   SER A 436      76.369 174.874 167.571  1.00  0.00           N
ATOM   3348  CA  SER A 436      77.317 175.364 168.590  1.00  0.00           C
ATOM   3349  CB  SER A 436      76.777 174.817 169.901  1.00  0.00           C
ATOM   3350  OG  SER A 436      76.716 173.390 169.820  1.00  0.00           O
ATOM   3351  C   SER A 436      78.824 175.018 168.440  1.00  0.00           C
ATOM   3352  O   SER A 436      79.730 175.841 168.712  1.00  0.00           O
ATOM   3353  N   ASP A 437      79.114 173.800 167.907  1.00  0.00           N
ATOM   3354  CA  ASP A 437      80.491 173.231 167.802  1.00  0.00           C
ATOM   3355  CB  ASP A 437      80.274 171.634 167.701  1.00  0.00           C
ATOM   3356  CG  ASP A 437      79.786 170.908 168.958  1.00  0.00           C
ATOM   3357  OD1 ASP A 437      79.632 171.488 170.042  1.00  0.00           O
ATOM   3358  OD2 ASP A 437      79.471 169.720 168.787  1.00  0.00           O
ATOM   3359  C   ASP A 437      81.218 173.782 166.475  1.00  0.00           C
ATOM   3360  O   ASP A 437      82.410 173.892 166.306  1.00  0.00           O
ATOM   3361  N   LEU A 438      80.374 174.308 165.547  1.00  0.00           N
ATOM   3362  CA  LEU A 438      80.820 175.153 164.389  1.00  0.00           C
ATOM   3363  CB  LEU A 438      79.661 175.327 163.343  1.00  0.00           C
ATOM   3364  CG  LEU A 438      80.220 175.731 161.999  1.00  0.00           C
ATOM   3365  CD1 LEU A 438      79.956 174.672 160.944  1.00  0.00           C
ATOM   3366  CD2 LEU A 438      79.538 177.016 161.460  1.00  0.00           C
ATOM   3367  C   LEU A 438      81.369 176.536 164.776  1.00  0.00           C
ATOM   3368  O   LEU A 438      82.327 177.003 164.128  1.00  0.00           O
ATOM   3369  N   HIE A 439      80.804 177.064 165.851  1.00  0.00           N
ATOM   3370  CA  HIE A 439      80.949 178.444 166.330  1.00  0.00           C
ATOM   3371  CB  HIE A 439      79.749 178.675 167.291  1.00  0.00           C
ATOM   3372  CG  HIE A 439      79.180 180.051 167.294  1.00  0.00           C
ATOM   3373  ND1 HIE A 439      79.721 181.134 167.997  1.00  0.00           N
ATOM   3374  CE1 HIE A 439      78.873 182.135 167.742  1.00  0.00           C
ATOM   3375  NE2 HIE A 439      77.848 181.692 167.002  1.00  0.00           N
ATOM   3376  CD2 HIE A 439      78.018 180.372 166.725  1.00  0.00           C
ATOM   3377  C   HIE A 439      82.329 178.833 166.969  1.00  0.00           C
ATOM   3378  O   HIE A 439      82.774 178.217 167.949  1.00  0.00           O
ATOM   3379  N   LEU A 440      82.956 179.836 166.400  1.00  0.00           N
ATOM   3380  CA  LEU A 440      84.313 180.294 166.879  1.00  0.00           C
ATOM   3381  CB  LEU A 440      85.179 180.767 165.664  1.00  0.00           C
ATOM   3382  CG  LEU A 440      85.583 179.551 164.711  1.00  0.00           C
ATOM   3383  CD1 LEU A 440      86.419 180.225 163.596  1.00  0.00           C
ATOM   3384  CD2 LEU A 440      86.478 178.482 165.281  1.00  0.00           C
ATOM   3385  C   LEU A 440      84.283 181.522 167.863  1.00  0.00           C
ATOM   3386  O   LEU A 440      83.272 182.289 167.936  1.00  0.00           O
ATOM   3387  N   GLN A 441      85.399 181.679 168.579  1.00  0.00           N
ATOM   3388  CA  GLN A 441      85.690 182.752 169.556  1.00  0.00           C
ATOM   3389  CB  GLN A 441      85.199 182.328 170.935  1.00  0.00           C
ATOM   3390  CG  GLN A 441      85.374 183.373 172.106  1.00  0.00           C
ATOM   3391  CD  GLN A 441      84.787 184.798 171.912  1.00  0.00           C
ATOM   3392  OE1 GLN A 441      85.127 185.517 170.972  1.00  0.00           O
ATOM   3393  NE2 GLN A 441      83.924 185.279 172.841  1.00  0.00           N
ATOM   3394  C   GLN A 441      87.163 183.190 169.464  1.00  0.00           C
ATOM   3395  O   GLN A 441      87.981 182.300 169.163  1.00  0.00           O
ATOM   3396  N   THR A 442      87.485 184.430 169.668  1.00  0.00           N
ATOM   3397  CA  THR A 442      88.925 184.819 169.705  1.00  0.00           C
ATOM   3398  CB  THR A 442      89.201 186.325 169.996  1.00  0.00           C
ATOM   3399  CG2 THR A 442      88.567 187.253 168.934  1.00  0.00           C
ATOM   3400  OG1 THR A 442      88.635 186.588 171.203  1.00  0.00           O
ATOM   3401  C   THR A 442      89.707 183.984 170.763  1.00  0.00           C
ATOM   3402  O   THR A 442      89.120 183.741 171.812  1.00  0.00           O
ATOM   3403  N   GLY A 443      90.952 183.506 170.517  1.00  0.00           N
ATOM   3404  CA  GLY A 443      91.673 182.657 171.381  1.00  0.00           C
ATOM   3405  C   GLY A 443      91.633 181.103 171.078  1.00  0.00           C
ATOM   3406  O   GLY A 443      92.472 180.350 171.471  1.00  0.00           O
ATOM   3407  N   TYR A 444      90.652 180.597 170.297  1.00  0.00           N
ATOM   3408  CA  TYR A 444      90.763 179.324 169.629  1.00  0.00           C
ATOM   3409  CB  TYR A 444      89.489 179.056 168.802  1.00  0.00           C
ATOM   3410  CG  TYR A 444      88.246 178.810 169.674  1.00  0.00           C
ATOM   3411  CD1 TYR A 444      88.162 178.960 171.036  1.00  0.00           C
ATOM   3412  CE1 TYR A 444      86.973 178.673 171.726  1.00  0.00           C
ATOM   3413  CZ  TYR A 444      85.780 178.409 170.991  1.00  0.00           C
ATOM   3414  OH  TYR A 444      84.589 178.288 171.713  1.00  0.00           O
ATOM   3415  CE2 TYR A 444      85.854 178.242 169.593  1.00  0.00           C
ATOM   3416  CD2 TYR A 444      87.058 178.440 168.956  1.00  0.00           C
ATOM   3417  C   TYR A 444      91.933 179.341 168.642  1.00  0.00           C
ATOM   3418  O   TYR A 444      92.455 180.358 168.234  1.00  0.00           O
ATOM   3419  N   LYS A 445      92.365 178.155 168.227  1.00  0.00           N
ATOM   3420  CA  LYS A 445      93.198 177.990 167.040  1.00  0.00           C
ATOM   3421  CB  LYS A 445      94.482 177.254 167.372  1.00  0.00           C
ATOM   3422  CG  LYS A 445      95.566 178.250 167.767  1.00  0.00           C
ATOM   3423  CD  LYS A 445      96.924 177.665 168.195  1.00  0.00           C
ATOM   3424  CE  LYS A 445      98.031 178.560 168.722  1.00  0.00           C
ATOM   3425  NZ  LYS A 445      99.252 177.822 169.191  1.00  0.00           N
ATOM   3426  C   LYS A 445      92.370 177.189 166.018  1.00  0.00           C
ATOM   3427  O   LYS A 445      91.567 176.320 166.328  1.00  0.00           O
ATOM   3428  N   VAL A 446      92.729 177.320 164.708  1.00  0.00           N
ATOM   3429  CA  VAL A 446      92.018 176.638 163.570  1.00  0.00           C
ATOM   3430  CB  VAL A 446      91.007 177.576 162.870  1.00  0.00           C
ATOM   3431  CG1 VAL A 446      90.409 176.897 161.626  1.00  0.00           C
ATOM   3432  CG2 VAL A 446      89.974 178.150 163.791  1.00  0.00           C
ATOM   3433  C   VAL A 446      93.120 176.144 162.648  1.00  0.00           C
ATOM   3434  O   VAL A 446      93.830 176.899 162.005  1.00  0.00           O
ATOM   3435  N   GLU A 447      93.202 174.827 162.552  1.00  0.00           N
ATOM   3436  CA  GLU A 447      94.151 174.079 161.682  1.00  0.00           C
ATOM   3437  CB  GLU A 447      94.454 172.699 162.199  1.00  0.00           C
ATOM   3438  CG  GLU A 447      95.405 172.766 163.470  1.00  0.00           C
ATOM   3439  CD  GLU A 447      95.458 171.457 164.211  1.00  0.00           C
ATOM   3440  OE1 GLU A 447      95.290 170.438 163.543  1.00  0.00           O
ATOM   3441  OE2 GLU A 447      95.671 171.315 165.492  1.00  0.00           O
ATOM   3442  C   GLU A 447      93.645 174.173 160.246  1.00  0.00           C
ATOM   3443  O   GLU A 447      93.036 173.295 159.681  1.00  0.00           O
ATOM   3444  N   ARG A 448      93.819 175.407 159.685  1.00  0.00           N
ATOM   3445  CA  ARG A 448      93.442 175.682 158.356  1.00  0.00           C
ATOM   3446  CB  ARG A 448      93.383 177.140 158.065  1.00  0.00           C
ATOM   3447  CG  ARG A 448      94.757 177.896 158.105  1.00  0.00           C
ATOM   3448  CD  ARG A 448      94.598 179.127 157.237  1.00  0.00           C
ATOM   3449  NE  ARG A 448      95.820 179.950 157.158  1.00  0.00           N
ATOM   3450  CZ  ARG A 448      96.827 179.803 156.359  1.00  0.00           C
ATOM   3451  NH1 ARG A 448      96.838 178.892 155.445  1.00  0.00           N
ATOM   3452  NH2 ARG A 448      97.827 180.603 156.571  1.00  0.00           N
ATOM   3453  C   ARG A 448      94.370 174.956 157.449  1.00  0.00           C
ATOM   3454  O   ARG A 448      95.559 174.765 157.659  1.00  0.00           O
ATOM   3455  N   HIE A 449      93.885 174.677 156.267  1.00  0.00           N
ATOM   3456  CA  HIE A 449      94.705 174.220 155.191  1.00  0.00           C
ATOM   3457  CB  HIE A 449      93.727 173.758 154.125  1.00  0.00           C
ATOM   3458  CG  HIE A 449      92.828 172.548 154.383  1.00  0.00           C
ATOM   3459  ND1 HIE A 449      92.229 172.245 155.650  1.00  0.00           N
ATOM   3460  CE1 HIE A 449      91.489 171.151 155.399  1.00  0.00           C
ATOM   3461  NE2 HIE A 449      91.603 170.784 154.137  1.00  0.00           N
ATOM   3462  CD2 HIE A 449      92.480 171.644 153.496  1.00  0.00           C
ATOM   3463  C   HIE A 449      95.613 175.267 154.742  1.00  0.00           C
ATOM   3464  O   HIE A 449      95.431 176.471 154.986  1.00  0.00           O
ATOM   3465  N   MET A 450      96.735 174.911 154.173  1.00  0.00           N
ATOM   3466  CA  MET A 450      97.554 175.944 153.497  1.00  0.00           C
ATOM   3467  CB  MET A 450      98.868 175.433 152.934  1.00  0.00           C
ATOM   3468  CG  MET A 450      98.748 174.622 151.644  1.00  0.00           C
ATOM   3469  SD  MET A 450     100.280 174.483 150.693  1.00  0.00           S
ATOM   3470  CE  MET A 450     101.300 173.536 151.882  1.00  0.00           C
ATOM   3471  C   MET A 450      96.703 176.658 152.354  1.00  0.00           C
ATOM   3472  O   MET A 450      95.644 176.230 152.028  1.00  0.00           O
ATOM   3473  N   CYS A 451      97.294 177.699 151.795  1.00  0.00           N
ATOM   3474  CA  CYS A 451      96.881 178.691 150.714  1.00  0.00           C
ATOM   3475  CB  CYS A 451      96.046 179.834 151.301  1.00  0.00           C
ATOM   3476  SG  CYS A 451      97.032 180.923 152.534  1.00  0.00           S
ATOM   3477  C   CYS A 451      98.161 179.208 150.080  1.00  0.00           C
ATOM   3478  O   CYS A 451      99.228 178.900 150.586  1.00  0.00           O
ATOM   3479  N   ASP A 452      98.097 180.036 149.060  1.00  0.00           N
ATOM   3480  CA  ASP A 452      99.229 180.485 148.301  1.00  0.00           C
ATOM   3481  CB  ASP A 452      98.692 181.053 146.942  1.00  0.00           C
ATOM   3482  CG  ASP A 452      97.632 180.128 146.314  1.00  0.00           C
ATOM   3483  OD1 ASP A 452      98.021 179.196 145.588  1.00  0.00           O
ATOM   3484  OD2 ASP A 452      96.400 180.239 146.652  1.00  0.00           O
ATOM   3485  C   ASP A 452     100.041 181.682 148.876  1.00  0.00           C
ATOM   3486  O   ASP A 452     100.929 182.234 148.221  1.00  0.00           O
ATOM   3487  N   GLY A 453      99.679 182.094 150.089  1.00  0.00           N
ATOM   3488  CA  GLY A 453     100.388 183.252 150.715  1.00  0.00           C
ATOM   3489  C   GLY A 453     101.313 182.818 151.851  1.00  0.00           C
ATOM   3490  O   GLY A 453     101.886 183.614 152.599  1.00  0.00           O
ATOM   3491  N   ASP A 454     101.493 181.473 152.039  1.00  0.00           N
ATOM   3492  CA  ASP A 454     102.192 180.869 153.160  1.00  0.00           C
ATOM   3493  CB  ASP A 454     101.455 179.578 153.630  1.00  0.00           C
ATOM   3494  CG  ASP A 454      99.980 179.857 154.052  1.00  0.00           C
ATOM   3495  OD1 ASP A 454      99.760 180.869 154.767  1.00  0.00           O
ATOM   3496  OD2 ASP A 454      99.133 178.963 153.812  1.00  0.00           O
ATOM   3497  C   ASP A 454     103.658 180.628 153.040  1.00  0.00           C
ATOM   3498  O   ASP A 454     104.129 180.024 152.095  1.00  0.00           O
ATOM   3499  N   ILE A 455     104.535 181.214 153.926  1.00  0.00           N
ATOM   3500  CA  ILE A 455     106.009 180.969 153.862  1.00  0.00           C
ATOM   3501  CB  ILE A 455     106.729 181.976 154.799  1.00  0.00           C
ATOM   3502  CG2 ILE A 455     108.219 181.917 155.035  1.00  0.00           C
ATOM   3503  CG1 ILE A 455     106.278 183.482 154.581  1.00  0.00           C
ATOM   3504  CD1 ILE A 455     106.349 184.101 153.210  1.00  0.00           C
ATOM   3505  C   ILE A 455     106.324 179.624 154.306  1.00  0.00           C
ATOM   3506  O   ILE A 455     105.864 179.177 155.332  1.00  0.00           O
ATOM   3507  N   VAL A 456     107.148 178.912 153.533  1.00  0.00           N
ATOM   3508  CA  VAL A 456     107.635 177.516 153.782  1.00  0.00           C
ATOM   3509  CB  VAL A 456     107.152 176.527 152.665  1.00  0.00           C
ATOM   3510  CG1 VAL A 456     105.628 176.282 152.849  1.00  0.00           C
ATOM   3511  CG2 VAL A 456     107.685 176.914 151.252  1.00  0.00           C
ATOM   3512  C   VAL A 456     109.116 177.457 153.843  1.00  0.00           C
ATOM   3513  O   VAL A 456     109.780 178.355 153.415  1.00  0.00           O
ATOM   3514  N   ILE A 457     109.577 176.308 154.268  1.00  0.00           N
ATOM   3515  CA  ILE A 457     110.919 175.797 153.970  1.00  0.00           C
ATOM   3516  CB  ILE A 457     111.548 175.161 155.263  1.00  0.00           C
ATOM   3517  CG2 ILE A 457     112.200 173.750 155.011  1.00  0.00           C
ATOM   3518  CG1 ILE A 457     112.357 176.173 156.095  1.00  0.00           C
ATOM   3519  CD1 ILE A 457     113.643 176.674 155.470  1.00  0.00           C
ATOM   3520  C   ILE A 457     110.806 174.801 152.884  1.00  0.00           C
ATOM   3521  O   ILE A 457     109.825 174.028 152.853  1.00  0.00           O
ATOM   3522  N   PHE A 458     111.869 174.764 152.090  1.00  0.00           N
ATOM   3523  CA  PHE A 458     111.983 174.017 150.846  1.00  0.00           C
ATOM   3524  CB  PHE A 458     111.315 174.813 149.696  1.00  0.00           C
ATOM   3525  CG  PHE A 458     111.042 174.022 148.391  1.00  0.00           C
ATOM   3526  CD1 PHE A 458     110.247 172.850 148.522  1.00  0.00           C
ATOM   3527  CE1 PHE A 458     110.038 172.086 147.315  1.00  0.00           C
ATOM   3528  CZ  PHE A 458     110.722 172.420 146.127  1.00  0.00           C
ATOM   3529  CE2 PHE A 458     111.578 173.534 146.075  1.00  0.00           C
ATOM   3530  CD2 PHE A 458     111.681 174.357 147.181  1.00  0.00           C
ATOM   3531  C   PHE A 458     113.393 173.569 150.679  1.00  0.00           C
ATOM   3532  O   PHE A 458     114.360 174.273 150.927  1.00  0.00           O
ATOM   3533  N   ASN A 459     113.622 172.419 150.127  1.00  0.00           N
ATOM   3534  CA  ASN A 459     114.866 171.694 150.378  1.00  0.00           C
ATOM   3535  CB  ASN A 459     114.664 171.018 151.703  1.00  0.00           C
ATOM   3536  CG  ASN A 459     115.741 170.037 152.174  1.00  0.00           C
ATOM   3537  OD1 ASN A 459     115.329 168.978 152.604  1.00  0.00           O
ATOM   3538  ND2 ASN A 459     117.011 170.352 152.161  1.00  0.00           N
ATOM   3539  C   ASN A 459     115.205 170.522 149.412  1.00  0.00           C
ATOM   3540  O   ASN A 459     114.329 169.669 149.017  1.00  0.00           O
ATOM   3541  N   ARG A 460     116.431 170.572 148.890  1.00  0.00           N
ATOM   3542  CA  ARG A 460     117.051 169.354 148.242  1.00  0.00           C
ATOM   3543  CB  ARG A 460     117.669 169.747 146.942  1.00  0.00           C
ATOM   3544  CG  ARG A 460     118.115 168.479 146.147  1.00  0.00           C
ATOM   3545  CD  ARG A 460     118.154 168.666 144.660  1.00  0.00           C
ATOM   3546  NE  ARG A 460     118.813 167.476 144.069  1.00  0.00           N
ATOM   3547  CZ  ARG A 460     120.098 167.302 143.703  1.00  0.00           C
ATOM   3548  NH1 ARG A 460     120.794 168.235 143.211  1.00  0.00           N
ATOM   3549  NH2 ARG A 460     120.567 166.125 143.683  1.00  0.00           N
ATOM   3550  C   ARG A 460     118.164 168.763 149.234  1.00  0.00           C
ATOM   3551  O   ARG A 460     118.953 169.519 149.832  1.00  0.00           O
ATOM   3552  N   GLN A 461     118.078 167.464 149.520  1.00  0.00           N
ATOM   3553  CA  GLN A 461     119.125 166.633 150.114  1.00  0.00           C
ATOM   3554  CB  GLN A 461     118.500 165.346 150.747  1.00  0.00           C
ATOM   3555  CG  GLN A 461     117.651 165.632 151.994  1.00  0.00           C
ATOM   3556  CD  GLN A 461     116.336 164.922 152.097  1.00  0.00           C
ATOM   3557  OE1 GLN A 461     115.923 164.220 151.122  1.00  0.00           O
ATOM   3558  NE2 GLN A 461     115.585 165.163 153.132  1.00  0.00           N
ATOM   3559  C   GLN A 461     120.020 166.093 149.011  1.00  0.00           C
ATOM   3560  O   GLN A 461     119.560 166.048 147.910  1.00  0.00           O
ATOM   3561  N   PRO A 462     121.278 165.727 149.299  1.00  0.00           N
ATOM   3562  CD  PRO A 462     122.221 165.059 148.355  1.00  0.00           C
ATOM   3563  CG  PRO A 462     123.234 164.313 149.219  1.00  0.00           C
ATOM   3564  CB  PRO A 462     123.225 165.103 150.567  1.00  0.00           C
ATOM   3565  CA  PRO A 462     121.876 165.791 150.641  1.00  0.00           C
ATOM   3566  C   PRO A 462     122.086 167.263 151.149  1.00  0.00           C
ATOM   3567  O   PRO A 462     122.515 168.092 150.366  1.00  0.00           O
ATOM   3568  N   THR A 463     121.574 167.590 152.331  1.00  0.00           N
ATOM   3569  CA  THR A 463     121.410 169.016 152.654  1.00  0.00           C
ATOM   3570  CB  THR A 463     120.327 169.218 153.728  1.00  0.00           C
ATOM   3571  CG2 THR A 463     120.110 170.683 154.122  1.00  0.00           C
ATOM   3572  OG1 THR A 463     119.109 168.698 153.302  1.00  0.00           O
ATOM   3573  C   THR A 463     122.753 169.529 153.129  1.00  0.00           C
ATOM   3574  O   THR A 463     122.924 169.628 154.389  1.00  0.00           O
ATOM   3575  N   LEU A 464     123.705 169.785 152.216  1.00  0.00           N
ATOM   3576  CA  LEU A 464     125.150 169.912 152.505  1.00  0.00           C
ATOM   3577  CB  LEU A 464     125.825 169.119 151.363  1.00  0.00           C
ATOM   3578  CG  LEU A 464     127.195 168.436 151.703  1.00  0.00           C
ATOM   3579  CD1 LEU A 464     127.194 167.006 151.139  1.00  0.00           C
ATOM   3580  CD2 LEU A 464     128.370 169.125 151.146  1.00  0.00           C
ATOM   3581  C   LEU A 464     125.774 171.375 152.661  1.00  0.00           C
ATOM   3582  O   LEU A 464     126.913 171.567 153.040  1.00  0.00           O
ATOM   3583  N   HIE A 465     124.958 172.451 152.462  1.00  0.00           N
ATOM   3584  CA  HIE A 465     125.285 173.890 152.515  1.00  0.00           C
ATOM   3585  CB  HIE A 465     126.191 174.297 151.330  1.00  0.00           C
ATOM   3586  CG  HIE A 465     125.561 173.919 150.074  1.00  0.00           C
ATOM   3587  ND1 HIE A 465     124.560 174.722 149.472  1.00  0.00           N
ATOM   3588  CE1 HIE A 465     124.103 173.903 148.460  1.00  0.00           C
ATOM   3589  NE2 HIE A 465     124.776 172.726 148.432  1.00  0.00           N
ATOM   3590  CD2 HIE A 465     125.726 172.720 149.435  1.00  0.00           C
ATOM   3591  C   HIE A 465     123.997 174.694 152.694  1.00  0.00           C
ATOM   3592  O   HIE A 465     122.918 174.211 152.530  1.00  0.00           O
ATOM   3593  N   LYS A 466     124.086 175.958 152.974  1.00  0.00           N
ATOM   3594  CA  LYS A 466     122.978 176.838 153.315  1.00  0.00           C
ATOM   3595  CB  LYS A 466     123.428 178.312 153.650  1.00  0.00           C
ATOM   3596  CG  LYS A 466     123.757 178.512 155.127  1.00  0.00           C
ATOM   3597  CD  LYS A 466     124.073 179.926 155.367  1.00  0.00           C
ATOM   3598  CE  LYS A 466     124.246 180.280 156.794  1.00  0.00           C
ATOM   3599  NZ  LYS A 466     124.509 181.716 157.045  1.00  0.00           N
ATOM   3600  C   LYS A 466     121.876 176.915 152.220  1.00  0.00           C
ATOM   3601  O   LYS A 466     120.703 177.180 152.493  1.00  0.00           O
ATOM   3602  N   MET A 467     122.347 176.814 151.000  1.00  0.00           N
ATOM   3603  CA  MET A 467     121.458 176.828 149.776  1.00  0.00           C
ATOM   3604  CB  MET A 467     122.132 177.570 148.591  1.00  0.00           C
ATOM   3605  CG  MET A 467     122.388 178.987 149.116  1.00  0.00           C
ATOM   3606  SD  MET A 467     124.036 179.354 149.809  1.00  0.00           S
ATOM   3607  CE  MET A 467     124.067 181.188 149.838  1.00  0.00           C
ATOM   3608  C   MET A 467     120.954 175.430 149.368  1.00  0.00           C
ATOM   3609  O   MET A 467     120.254 175.389 148.331  1.00  0.00           O
ATOM   3610  N   SER A 468     121.175 174.388 150.149  1.00  0.00           N
ATOM   3611  CA  SER A 468     120.288 173.195 150.118  1.00  0.00           C
ATOM   3612  CB  SER A 468     121.093 171.938 150.606  1.00  0.00           C
ATOM   3613  OG  SER A 468     122.371 171.924 150.157  1.00  0.00           O
ATOM   3614  C   SER A 468     119.021 173.279 150.918  1.00  0.00           C
ATOM   3615  O   SER A 468     118.107 172.518 150.613  1.00  0.00           O
ATOM   3616  N   MET A 469     118.843 174.250 151.890  1.00  0.00           N
ATOM   3617  CA  MET A 469     117.526 174.417 152.590  1.00  0.00           C
ATOM   3618  CB  MET A 469     117.515 173.620 153.873  1.00  0.00           C
ATOM   3619  CG  MET A 469     116.120 173.706 154.461  1.00  0.00           C
ATOM   3620  SD  MET A 469     115.876 172.326 155.647  1.00  0.00           S
ATOM   3621  CE  MET A 469     116.612 173.132 157.111  1.00  0.00           C
ATOM   3622  C   MET A 469     117.216 175.873 152.779  1.00  0.00           C
ATOM   3623  O   MET A 469     117.915 176.584 153.471  1.00  0.00           O
ATOM   3624  N   MET A 470     116.140 176.305 152.154  1.00  0.00           N
ATOM   3625  CA  MET A 470     115.763 177.743 151.995  1.00  0.00           C
ATOM   3626  CB  MET A 470     116.276 178.193 150.656  1.00  0.00           C
ATOM   3627  CG  MET A 470     117.801 178.226 150.552  1.00  0.00           C
ATOM   3628  SD  MET A 470     118.385 178.892 148.993  1.00  0.00           S
ATOM   3629  CE  MET A 470     117.792 177.780 147.618  1.00  0.00           C
ATOM   3630  C   MET A 470     114.314 178.045 152.304  1.00  0.00           C
ATOM   3631  O   MET A 470     113.459 177.201 152.064  1.00  0.00           O
ATOM   3632  N   GLY A 471     114.036 179.228 152.790  1.00  0.00           N
ATOM   3633  CA  GLY A 471     112.759 180.008 152.848  1.00  0.00           C
ATOM   3634  C   GLY A 471     112.200 180.338 151.417  1.00  0.00           C
ATOM   3635  O   GLY A 471     112.956 180.817 150.521  1.00  0.00           O
ATOM   3636  N   HIE A 472     110.916 179.965 151.270  1.00  0.00           N
ATOM   3637  CA  HIE A 472     110.344 179.838 149.895  1.00  0.00           C
ATOM   3638  CB  HIE A 472     110.654 178.445 149.345  1.00  0.00           C
ATOM   3639  CG  HIE A 472     111.142 178.441 147.883  1.00  0.00           C
ATOM   3640  ND1 HIE A 472     110.568 177.799 146.810  1.00  0.00           N
ATOM   3641  CE1 HIE A 472     111.407 178.087 145.792  1.00  0.00           C
ATOM   3642  NE2 HIE A 472     112.425 178.858 146.141  1.00  0.00           N
ATOM   3643  CD2 HIE A 472     112.307 179.091 147.494  1.00  0.00           C
ATOM   3644  C   HIE A 472     108.818 180.120 150.040  1.00  0.00           C
ATOM   3645  O   HIE A 472     108.311 180.384 151.120  1.00  0.00           O
ATOM   3646  N   ARG A 473     108.111 180.137 148.909  1.00  0.00           N
ATOM   3647  CA  ARG A 473     106.619 180.459 148.854  1.00  0.00           C
ATOM   3648  CB  ARG A 473     106.417 181.913 148.444  1.00  0.00           C
ATOM   3649  CG  ARG A 473     107.203 182.855 149.385  1.00  0.00           C
ATOM   3650  CD  ARG A 473     107.003 184.359 149.121  1.00  0.00           C
ATOM   3651  NE  ARG A 473     107.617 184.776 147.850  1.00  0.00           N
ATOM   3652  CZ  ARG A 473     106.973 184.858 146.697  1.00  0.00           C
ATOM   3653  NH1 ARG A 473     105.690 184.738 146.517  1.00  0.00           N
ATOM   3654  NH2 ARG A 473     107.632 185.141 145.607  1.00  0.00           N
ATOM   3655  C   ARG A 473     105.809 179.526 148.017  1.00  0.00           C
ATOM   3656  O   ARG A 473     106.343 178.997 147.028  1.00  0.00           O
ATOM   3657  N   VAL A 474     104.575 179.168 148.473  1.00  0.00           N
ATOM   3658  CA  VAL A 474     103.766 178.130 147.786  1.00  0.00           C
ATOM   3659  CB  VAL A 474     103.163 177.257 148.868  1.00  0.00           C
ATOM   3660  CG1 VAL A 474     104.189 176.555 149.750  1.00  0.00           C
ATOM   3661  CG2 VAL A 474     102.271 177.923 149.964  1.00  0.00           C
ATOM   3662  C   VAL A 474     102.802 178.776 146.836  1.00  0.00           C
ATOM   3663  O   VAL A 474     102.214 179.823 147.148  1.00  0.00           O
ATOM   3664  N   ARG A 475     102.493 178.157 145.660  1.00  0.00           N
ATOM   3665  CA  ARG A 475     101.364 178.447 144.893  1.00  0.00           C
ATOM   3666  CB  ARG A 475     101.881 179.298 143.723  1.00  0.00           C
ATOM   3667  CG  ARG A 475     100.706 179.601 142.726  1.00  0.00           C
ATOM   3668  CD  ARG A 475     101.022 180.688 141.703  1.00  0.00           C
ATOM   3669  NE  ARG A 475      99.737 181.162 141.146  1.00  0.00           N
ATOM   3670  CZ  ARG A 475      99.195 180.742 140.055  1.00  0.00           C
ATOM   3671  NH1 ARG A 475      99.939 180.399 139.081  1.00  0.00           N
ATOM   3672  NH2 ARG A 475      97.858 180.633 140.010  1.00  0.00           N
ATOM   3673  C   ARG A 475     100.686 177.134 144.462  1.00  0.00           C
ATOM   3674  O   ARG A 475     101.452 176.300 143.994  1.00  0.00           O
ATOM   3675  N   ILE A 476      99.437 176.912 144.700  1.00  0.00           N
ATOM   3676  CA  ILE A 476      98.774 175.593 144.838  1.00  0.00           C
ATOM   3677  CB  ILE A 476      97.901 175.369 146.109  1.00  0.00           C
ATOM   3678  CG2 ILE A 476      97.057 174.040 145.896  1.00  0.00           C
ATOM   3679  CG1 ILE A 476      98.587 175.417 147.496  1.00  0.00           C
ATOM   3680  CD1 ILE A 476      99.330 176.707 147.771  1.00  0.00           C
ATOM   3681  C   ILE A 476      97.966 175.339 143.577  1.00  0.00           C
ATOM   3682  O   ILE A 476      96.971 175.999 143.254  1.00  0.00           O
ATOM   3683  N   LEU A 477      98.610 174.494 142.769  1.00  0.00           N
ATOM   3684  CA  LEU A 477      97.998 173.960 141.527  1.00  0.00           C
ATOM   3685  CB  LEU A 477      98.583 174.699 140.345  1.00  0.00           C
ATOM   3686  CG  LEU A 477      98.273 176.191 140.261  1.00  0.00           C
ATOM   3687  CD1 LEU A 477      99.277 176.930 139.307  1.00  0.00           C
ATOM   3688  CD2 LEU A 477      96.855 176.448 139.878  1.00  0.00           C
ATOM   3689  C   LEU A 477      98.116 172.416 141.450  1.00  0.00           C
ATOM   3690  O   LEU A 477      99.127 171.860 141.919  1.00  0.00           O
ATOM   3691  N   PRO A 478      97.139 171.673 140.841  1.00  0.00           N
ATOM   3692  CD  PRO A 478      95.955 172.106 140.198  1.00  0.00           C
ATOM   3693  CG  PRO A 478      95.047 170.911 140.028  1.00  0.00           C
ATOM   3694  CB  PRO A 478      95.541 169.884 141.090  1.00  0.00           C
ATOM   3695  CA  PRO A 478      97.025 170.291 141.304  1.00  0.00           C
ATOM   3696  C   PRO A 478      98.014 169.197 140.717  1.00  0.00           C
ATOM   3697  O   PRO A 478      97.996 168.030 141.086  1.00  0.00           O
ATOM   3698  N   TRP A 479      98.883 169.522 139.793  1.00  0.00           N
ATOM   3699  CA  TRP A 479     100.003 168.740 139.216  1.00  0.00           C
ATOM   3700  CB  TRP A 479     100.846 169.511 138.263  1.00  0.00           C
ATOM   3701  CG  TRP A 479     100.117 170.555 137.446  1.00  0.00           C
ATOM   3702  CD1 TRP A 479     100.241 171.898 137.521  1.00  0.00           C
ATOM   3703  NE1 TRP A 479      99.315 172.550 136.776  1.00  0.00           N
ATOM   3704  CE2 TRP A 479      98.609 171.608 136.046  1.00  0.00           C
ATOM   3705  CZ2 TRP A 479      97.664 171.776 135.021  1.00  0.00           C
ATOM   3706  CH2 TRP A 479      97.050 170.649 134.470  1.00  0.00           C
ATOM   3707  CZ3 TRP A 479      97.346 169.433 135.051  1.00  0.00           C
ATOM   3708  CE3 TRP A 479      98.375 169.246 136.044  1.00  0.00           C
ATOM   3709  CD2 TRP A 479      99.060 170.347 136.503  1.00  0.00           C
ATOM   3710  C   TRP A 479     100.820 168.016 140.349  1.00  0.00           C
ATOM   3711  O   TRP A 479     101.102 168.692 141.381  1.00  0.00           O
ATOM   3712  N   SER A 480     101.109 166.754 140.241  1.00  0.00           N
ATOM   3713  CA  SER A 480     101.787 166.056 141.314  1.00  0.00           C
ATOM   3714  CB  SER A 480     101.700 164.559 140.980  1.00  0.00           C
ATOM   3715  OG  SER A 480     100.458 163.998 140.641  1.00  0.00           O
ATOM   3716  C   SER A 480     103.308 166.329 141.458  1.00  0.00           C
ATOM   3717  O   SER A 480     103.853 165.846 142.436  1.00  0.00           O
ATOM   3718  N   THR A 481     103.994 167.007 140.535  1.00  0.00           N
ATOM   3719  CA  THR A 481     105.357 167.480 140.670  1.00  0.00           C
ATOM   3720  CB  THR A 481     106.125 167.366 139.328  1.00  0.00           C
ATOM   3721  CG2 THR A 481     105.959 166.104 138.498  1.00  0.00           C
ATOM   3722  OG1 THR A 481     105.680 168.375 138.563  1.00  0.00           O
ATOM   3723  C   THR A 481     105.455 168.862 141.317  1.00  0.00           C
ATOM   3724  O   THR A 481     104.428 169.566 141.383  1.00  0.00           O
ATOM   3725  N   PHE A 482     106.617 169.170 141.889  1.00  0.00           N
ATOM   3726  CA  PHE A 482     106.939 170.522 142.369  1.00  0.00           C
ATOM   3727  CB  PHE A 482     107.965 170.429 143.529  1.00  0.00           C
ATOM   3728  CG  PHE A 482     107.393 170.245 144.968  1.00  0.00           C
ATOM   3729  CD1 PHE A 482     106.204 170.816 145.357  1.00  0.00           C
ATOM   3730  CE1 PHE A 482     105.775 170.688 146.682  1.00  0.00           C
ATOM   3731  CZ  PHE A 482     106.512 169.891 147.580  1.00  0.00           C
ATOM   3732  CE2 PHE A 482     107.675 169.228 147.107  1.00  0.00           C
ATOM   3733  CD2 PHE A 482     108.158 169.419 145.854  1.00  0.00           C
ATOM   3734  C   PHE A 482     107.505 171.368 141.259  1.00  0.00           C
ATOM   3735  O   PHE A 482     108.576 171.065 140.715  1.00  0.00           O
ATOM   3736  N   ARG A 483     106.741 172.352 140.854  1.00  0.00           N
ATOM   3737  CA  ARG A 483     107.182 173.267 139.764  1.00  0.00           C
ATOM   3738  CB  ARG A 483     105.943 173.895 139.098  1.00  0.00           C
ATOM   3739  CG  ARG A 483     105.055 172.930 138.262  1.00  0.00           C
ATOM   3740  CD  ARG A 483     104.083 172.101 139.045  1.00  0.00           C
ATOM   3741  NE  ARG A 483     103.048 172.828 139.740  1.00  0.00           N
ATOM   3742  CZ  ARG A 483     102.316 172.411 140.713  1.00  0.00           C
ATOM   3743  NH1 ARG A 483     101.596 173.248 141.371  1.00  0.00           N
ATOM   3744  NH2 ARG A 483     102.368 171.300 141.337  1.00  0.00           N
ATOM   3745  C   ARG A 483     108.109 174.347 140.270  1.00  0.00           C
ATOM   3746  O   ARG A 483     107.786 174.997 141.278  1.00  0.00           O
ATOM   3747  N   LEU A 484     109.266 174.512 139.654  1.00  0.00           N
ATOM   3748  CA  LEU A 484     110.349 175.476 140.012  1.00  0.00           C
ATOM   3749  CB  LEU A 484     111.730 174.824 140.329  1.00  0.00           C
ATOM   3750  CG  LEU A 484     111.581 173.621 141.262  1.00  0.00           C
ATOM   3751  CD1 LEU A 484     112.936 173.020 141.560  1.00  0.00           C
ATOM   3752  CD2 LEU A 484     111.018 173.925 142.669  1.00  0.00           C
ATOM   3753  C   LEU A 484     110.561 176.498 138.898  1.00  0.00           C
ATOM   3754  O   LEU A 484     110.614 176.039 137.771  1.00  0.00           O
ATOM   3755  N   ASN A 485     110.977 177.713 139.269  1.00  0.00           N
ATOM   3756  CA  ASN A 485     111.739 178.638 138.392  1.00  0.00           C
ATOM   3757  CB  ASN A 485     112.011 179.931 139.182  1.00  0.00           C
ATOM   3758  CG  ASN A 485     112.957 180.970 138.459  1.00  0.00           C
ATOM   3759  OD1 ASN A 485     114.065 180.578 138.135  1.00  0.00           O
ATOM   3760  ND2 ASN A 485     112.612 182.206 138.343  1.00  0.00           N
ATOM   3761  C   ASN A 485     113.027 178.009 137.895  1.00  0.00           C
ATOM   3762  O   ASN A 485     113.742 177.324 138.587  1.00  0.00           O
ATOM   3763  N   LEU A 486     113.388 178.204 136.622  1.00  0.00           N
ATOM   3764  CA  LEU A 486     114.589 177.444 136.050  1.00  0.00           C
ATOM   3765  CB  LEU A 486     114.699 177.730 134.518  1.00  0.00           C
ATOM   3766  CG  LEU A 486     113.932 176.793 133.608  1.00  0.00           C
ATOM   3767  CD1 LEU A 486     114.228 175.287 133.717  1.00  0.00           C
ATOM   3768  CD2 LEU A 486     112.412 176.761 133.813  1.00  0.00           C
ATOM   3769  C   LEU A 486     115.898 177.847 136.696  1.00  0.00           C
ATOM   3770  O   LEU A 486     116.759 177.014 136.928  1.00  0.00           O
ATOM   3771  N   SER A 487     116.101 179.074 137.208  1.00  0.00           N
ATOM   3772  CA  SER A 487     117.339 179.551 137.888  1.00  0.00           C
ATOM   3773  CB  SER A 487     117.355 181.017 138.185  1.00  0.00           C
ATOM   3774  OG  SER A 487     117.238 181.593 136.904  1.00  0.00           O
ATOM   3775  C   SER A 487     117.522 178.877 139.268  1.00  0.00           C
ATOM   3776  O   SER A 487     118.651 178.637 139.735  1.00  0.00           O
ATOM   3777  N   VAL A 488     116.418 178.641 140.030  1.00  0.00           N
ATOM   3778  CA  VAL A 488     116.446 177.811 141.221  1.00  0.00           C
ATOM   3779  CB  VAL A 488     114.976 177.648 141.741  1.00  0.00           C
ATOM   3780  CG1 VAL A 488     114.971 176.971 143.054  1.00  0.00           C
ATOM   3781  CG2 VAL A 488     114.376 179.016 141.963  1.00  0.00           C
ATOM   3782  C   VAL A 488     117.103 176.432 141.143  1.00  0.00           C
ATOM   3783  O   VAL A 488     117.652 175.952 142.159  1.00  0.00           O
ATOM   3784  N   THR A 489     117.277 175.836 139.966  1.00  0.00           N
ATOM   3785  CA  THR A 489     118.114 174.732 139.742  1.00  0.00           C
ATOM   3786  CB  THR A 489     117.976 174.202 138.300  1.00  0.00           C
ATOM   3787  CG2 THR A 489     116.509 173.893 137.897  1.00  0.00           C
ATOM   3788  OG1 THR A 489     118.525 175.173 137.412  1.00  0.00           O
ATOM   3789  C   THR A 489     119.583 175.002 140.230  1.00  0.00           C
ATOM   3790  O   THR A 489     120.192 174.190 140.963  1.00  0.00           O
ATOM   3791  N   THR A 490     120.155 176.140 139.842  1.00  0.00           N
ATOM   3792  CA  THR A 490     121.597 176.513 140.104  1.00  0.00           C
ATOM   3793  CB  THR A 490     122.074 177.699 139.310  1.00  0.00           C
ATOM   3794  CG2 THR A 490     121.692 177.666 137.860  1.00  0.00           C
ATOM   3795  OG1 THR A 490     121.492 178.885 139.659  1.00  0.00           O
ATOM   3796  C   THR A 490     122.006 176.502 141.646  1.00  0.00           C
ATOM   3797  O   THR A 490     122.988 175.868 141.859  1.00  0.00           O
ATOM   3798  N   PRO A 491     121.232 177.169 142.576  1.00  0.00           N
ATOM   3799  CD  PRO A 491     120.084 178.078 142.495  1.00  0.00           C
ATOM   3800  CG  PRO A 491     119.506 178.303 143.888  1.00  0.00           C
ATOM   3801  CB  PRO A 491     120.755 178.106 144.778  1.00  0.00           C
ATOM   3802  CA  PRO A 491     121.604 177.085 143.974  1.00  0.00           C
ATOM   3803  C   PRO A 491     121.394 175.694 144.632  1.00  0.00           C
ATOM   3804  O   PRO A 491     122.244 175.276 145.385  1.00  0.00           O
ATOM   3805  N   TYR A 492     120.245 175.071 144.431  1.00  0.00           N
ATOM   3806  CA  TYR A 492     120.037 173.741 144.947  1.00  0.00           C
ATOM   3807  CB  TYR A 492     118.548 173.375 144.912  1.00  0.00           C
ATOM   3808  CG  TYR A 492     117.615 174.191 145.852  1.00  0.00           C
ATOM   3809  CD1 TYR A 492     117.613 173.900 147.240  1.00  0.00           C
ATOM   3810  CE1 TYR A 492     116.685 174.519 148.037  1.00  0.00           C
ATOM   3811  CZ  TYR A 492     115.631 175.349 147.566  1.00  0.00           C
ATOM   3812  OH  TYR A 492     114.680 175.774 148.476  1.00  0.00           O
ATOM   3813  CE2 TYR A 492     115.657 175.681 146.191  1.00  0.00           C
ATOM   3814  CD2 TYR A 492     116.672 175.094 145.369  1.00  0.00           C
ATOM   3815  C   TYR A 492     120.848 172.603 144.194  1.00  0.00           C
ATOM   3816  O   TYR A 492     120.788 171.405 144.456  1.00  0.00           O
ATOM   3817  N   ASN A 493     121.548 172.988 143.122  1.00  0.00           N
ATOM   3818  CA  ASN A 493     122.126 172.115 142.119  1.00  0.00           C
ATOM   3819  CB  ASN A 493     123.492 171.566 142.643  1.00  0.00           C
ATOM   3820  CG  ASN A 493     124.434 172.612 143.185  1.00  0.00           C
ATOM   3821  OD1 ASN A 493     125.188 173.235 142.449  1.00  0.00           O
ATOM   3822  ND2 ASN A 493     124.294 172.999 144.457  1.00  0.00           N
ATOM   3823  C   ASN A 493     121.155 171.073 141.528  1.00  0.00           C
ATOM   3824  O   ASN A 493     121.514 170.041 140.978  1.00  0.00           O
ATOM   3825  N   ALA A 494     119.842 171.344 141.560  1.00  0.00           N
ATOM   3826  CA  ALA A 494     118.876 170.324 141.148  1.00  0.00           C
ATOM   3827  CB  ALA A 494     117.571 170.708 141.764  1.00  0.00           C
ATOM   3828  C   ALA A 494     118.847 170.177 139.634  1.00  0.00           C
ATOM   3829  O   ALA A 494     119.311 171.082 138.987  1.00  0.00           O
ATOM   3830  N   ASP A 495     118.202 169.193 139.068  1.00  0.00           N
ATOM   3831  CA  ASP A 495     117.713 168.998 137.673  1.00  0.00           C
ATOM   3832  CB  ASP A 495     118.933 168.649 136.687  1.00  0.00           C
ATOM   3833  CG  ASP A 495     119.974 167.696 137.280  1.00  0.00           C
ATOM   3834  OD1 ASP A 495     119.682 166.927 138.230  1.00  0.00           O
ATOM   3835  OD2 ASP A 495     121.127 167.778 136.880  1.00  0.00           O
ATOM   3836  C   ASP A 495     116.561 167.895 137.595  1.00  0.00           C
ATOM   3837  O   ASP A 495     116.336 167.184 138.572  1.00  0.00           O
ATOM   3838  N   PHE A 496     115.941 167.833 136.424  1.00  0.00           N
ATOM   3839  CA  PHE A 496     114.732 167.074 136.161  1.00  0.00           C
ATOM   3840  CB  PHE A 496     113.701 167.974 135.372  1.00  0.00           C
ATOM   3841  CG  PHE A 496     113.504 169.307 135.911  1.00  0.00           C
ATOM   3842  CD1 PHE A 496     112.844 169.428 137.142  1.00  0.00           C
ATOM   3843  CE1 PHE A 496     112.685 170.700 137.685  1.00  0.00           C
ATOM   3844  CZ  PHE A 496     113.374 171.774 137.071  1.00  0.00           C
ATOM   3845  CE2 PHE A 496     114.047 171.664 135.878  1.00  0.00           C
ATOM   3846  CD2 PHE A 496     114.031 170.425 135.253  1.00  0.00           C
ATOM   3847  C   PHE A 496     115.025 165.696 135.491  1.00  0.00           C
ATOM   3848  O   PHE A 496     114.148 165.064 134.863  1.00  0.00           O
ATOM   3849  N   ASP A 497     116.247 165.220 135.747  1.00  0.00           N
ATOM   3850  CA  ASP A 497     116.630 163.827 135.517  1.00  0.00           C
ATOM   3851  CB  ASP A 497     118.143 163.642 135.991  1.00  0.00           C
ATOM   3852  CG  ASP A 497     118.539 164.191 137.355  1.00  0.00           C
ATOM   3853  OD1 ASP A 497     117.801 164.804 138.110  1.00  0.00           O
ATOM   3854  OD2 ASP A 497     119.610 164.105 137.881  1.00  0.00           O
ATOM   3855  C   ASP A 497     115.822 162.924 136.424  1.00  0.00           C
ATOM   3856  O   ASP A 497     115.286 161.880 135.980  1.00  0.00           O
ATOM   3857  N   GLY A 498     115.495 163.294 137.664  1.00  0.00           N
ATOM   3858  CA  GLY A 498     114.616 162.567 138.584  1.00  0.00           C
ATOM   3859  C   GLY A 498     114.776 162.901 140.083  1.00  0.00           C
ATOM   3860  O   GLY A 498     114.578 161.988 140.927  1.00  0.00           O
ATOM   3861  N   ASP A 499     115.216 164.120 140.412  1.00  0.00           N
ATOM   3862  CA  ASP A 499     115.400 164.454 141.843  1.00  0.00           C
ATOM   3863  CB  ASP A 499     116.266 165.742 141.963  1.00  0.00           C
ATOM   3864  CG  ASP A 499     117.620 165.582 141.233  1.00  0.00           C
ATOM   3865  OD1 ASP A 499     118.210 164.572 140.922  1.00  0.00           O
ATOM   3866  OD2 ASP A 499     118.196 166.503 140.645  1.00  0.00           O
ATOM   3867  C   ASP A 499     114.099 164.698 142.577  1.00  0.00           C
ATOM   3868  O   ASP A 499     113.110 165.103 142.009  1.00  0.00           O
ATOM   3869  N   GLU A 500     114.068 164.469 143.905  1.00  0.00           N
ATOM   3870  CA  GLU A 500     112.924 164.786 144.783  1.00  0.00           C
ATOM   3871  CB  GLU A 500     112.569 163.548 145.574  1.00  0.00           C
ATOM   3872  CG  GLU A 500     111.944 162.413 144.770  1.00  0.00           C
ATOM   3873  CD  GLU A 500     112.269 161.088 145.409  1.00  0.00           C
ATOM   3874  OE1 GLU A 500     112.901 160.252 144.740  1.00  0.00           O
ATOM   3875  OE2 GLU A 500     111.833 160.734 146.530  1.00  0.00           O
ATOM   3876  C   GLU A 500     113.356 166.057 145.585  1.00  0.00           C
ATOM   3877  O   GLU A 500     114.568 166.329 145.833  1.00  0.00           O
ATOM   3878  N   MET A 501     112.353 166.744 146.127  1.00  0.00           N
ATOM   3879  CA  MET A 501     112.520 167.817 147.124  1.00  0.00           C
ATOM   3880  CB  MET A 501     112.716 169.153 146.380  1.00  0.00           C
ATOM   3881  CG  MET A 501     114.097 169.340 145.762  1.00  0.00           C
ATOM   3882  SD  MET A 501     114.293 170.941 144.993  1.00  0.00           S
ATOM   3883  CE  MET A 501     114.633 171.991 146.359  1.00  0.00           C
ATOM   3884  C   MET A 501     111.460 167.895 148.226  1.00  0.00           C
ATOM   3885  O   MET A 501     110.386 167.365 148.112  1.00  0.00           O
ATOM   3886  N   ASN A 502     111.818 168.483 149.350  1.00  0.00           N
ATOM   3887  CA  ASN A 502     111.074 168.438 150.674  1.00  0.00           C
ATOM   3888  CB  ASN A 502     112.059 167.843 151.680  1.00  0.00           C
ATOM   3889  CG  ASN A 502     112.946 166.780 151.097  1.00  0.00           C
ATOM   3890  OD1 ASN A 502     112.548 165.721 150.754  1.00  0.00           O
ATOM   3891  ND2 ASN A 502     114.251 167.061 150.845  1.00  0.00           N
ATOM   3892  C   ASN A 502     110.525 169.763 151.165  1.00  0.00           C
ATOM   3893  O   ASN A 502     111.137 170.782 150.834  1.00  0.00           O
ATOM   3894  N   LEU A 503     109.345 169.777 151.753  1.00  0.00           N
ATOM   3895  CA  LEU A 503     108.562 171.028 151.866  1.00  0.00           C
ATOM   3896  CB  LEU A 503     107.427 170.998 150.815  1.00  0.00           C
ATOM   3897  CG  LEU A 503     106.593 172.307 150.921  1.00  0.00           C
ATOM   3898  CD1 LEU A 503     107.089 173.298 149.877  1.00  0.00           C
ATOM   3899  CD2 LEU A 503     105.148 172.047 150.454  1.00  0.00           C
ATOM   3900  C   LEU A 503     107.981 171.081 153.304  1.00  0.00           C
ATOM   3901  O   LEU A 503     107.313 170.137 153.675  1.00  0.00           O
ATOM   3902  N   HIE A 504     108.233 172.109 154.130  1.00  0.00           N
ATOM   3903  CA  HIE A 504     107.640 172.191 155.438  1.00  0.00           C
ATOM   3904  CB  HIE A 504     108.616 171.982 156.522  1.00  0.00           C
ATOM   3905  CG  HIE A 504     109.285 170.623 156.499  1.00  0.00           C
ATOM   3906  ND1 HIE A 504     108.933 169.509 157.266  1.00  0.00           N
ATOM   3907  CE1 HIE A 504     109.785 168.534 156.926  1.00  0.00           C
ATOM   3908  NE2 HIE A 504     110.661 168.987 155.979  1.00  0.00           N
ATOM   3909  CD2 HIE A 504     110.377 170.260 155.728  1.00  0.00           C
ATOM   3910  C   HIE A 504     106.996 173.558 155.670  1.00  0.00           C
ATOM   3911  O   HIE A 504     107.769 174.526 155.532  1.00  0.00           O
ATOM   3912  N   LEU A 505     105.763 173.487 156.179  1.00  0.00           N
ATOM   3913  CA  LEU A 505     105.011 174.607 156.686  1.00  0.00           C
ATOM   3914  CB  LEU A 505     103.533 174.413 156.400  1.00  0.00           C
ATOM   3915  CG  LEU A 505     102.452 175.419 156.863  1.00  0.00           C
ATOM   3916  CD1 LEU A 505     102.874 176.763 156.441  1.00  0.00           C
ATOM   3917  CD2 LEU A 505     101.174 175.118 156.070  1.00  0.00           C
ATOM   3918  C   LEU A 505     105.310 174.882 158.186  1.00  0.00           C
ATOM   3919  O   LEU A 505     104.913 174.017 158.938  1.00  0.00           O
ATOM   3920  N   PRO A 506     105.847 176.074 158.511  1.00  0.00           N
ATOM   3921  CD  PRO A 506     106.557 176.986 157.621  1.00  0.00           C
ATOM   3922  CG  PRO A 506     107.432 177.853 158.488  1.00  0.00           C
ATOM   3923  CB  PRO A 506     106.750 177.931 159.798  1.00  0.00           C
ATOM   3924  CA  PRO A 506     106.142 176.547 159.895  1.00  0.00           C
ATOM   3925  C   PRO A 506     104.776 176.672 160.643  1.00  0.00           C
ATOM   3926  O   PRO A 506     103.703 176.579 160.043  1.00  0.00           O
ATOM   3927  N   GLN A 507     104.774 176.726 161.959  1.00  0.00           N
ATOM   3928  CA  GLN A 507     103.581 176.516 162.786  1.00  0.00           C
ATOM   3929  CB  GLN A 507     103.489 175.150 163.437  1.00  0.00           C
ATOM   3930  CG  GLN A 507     103.453 174.084 162.380  1.00  0.00           C
ATOM   3931  CD  GLN A 507     102.202 174.097 161.507  1.00  0.00           C
ATOM   3932  OE1 GLN A 507     101.112 174.362 161.894  1.00  0.00           O
ATOM   3933  NE2 GLN A 507     102.301 173.835 160.245  1.00  0.00           N
ATOM   3934  C   GLN A 507     103.289 177.648 163.765  1.00  0.00           C
ATOM   3935  O   GLN A 507     102.269 177.613 164.408  1.00  0.00           O
ATOM   3936  N   SER A 508     104.202 178.680 163.861  1.00  0.00           N
ATOM   3937  CA  SER A 508     103.995 179.895 164.709  1.00  0.00           C
ATOM   3938  CB  SER A 508     104.879 179.748 165.979  1.00  0.00           C
ATOM   3939  OG  SER A 508     104.905 180.989 166.702  1.00  0.00           O
ATOM   3940  C   SER A 508     104.349 181.125 163.817  1.00  0.00           C
ATOM   3941  O   SER A 508     105.204 181.035 162.890  1.00  0.00           O
ATOM   3942  N   LEU A 509     103.719 182.264 164.163  1.00  0.00           N
ATOM   3943  CA  LEU A 509     104.209 183.556 163.581  1.00  0.00           C
ATOM   3944  CB  LEU A 509     103.259 184.731 163.862  1.00  0.00           C
ATOM   3945  CG  LEU A 509     101.979 184.858 163.031  1.00  0.00           C
ATOM   3946  CD1 LEU A 509     100.959 185.559 163.979  1.00  0.00           C
ATOM   3947  CD2 LEU A 509     102.322 185.523 161.734  1.00  0.00           C
ATOM   3948  C   LEU A 509     105.658 183.958 164.033  1.00  0.00           C
ATOM   3949  O   LEU A 509     106.340 184.721 163.374  1.00  0.00           O
ATOM   3950  N   GLU A 510     106.204 183.335 165.132  1.00  0.00           N
ATOM   3951  CA  GLU A 510     107.668 183.366 165.378  1.00  0.00           C
ATOM   3952  CB  GLU A 510     107.986 182.770 166.738  1.00  0.00           C
ATOM   3953  CG  GLU A 510     107.362 183.560 167.841  1.00  0.00           C
ATOM   3954  CD  GLU A 510     107.836 183.161 169.209  1.00  0.00           C
ATOM   3955  OE1 GLU A 510     107.807 181.955 169.485  1.00  0.00           O
ATOM   3956  OE2 GLU A 510     108.090 183.988 170.135  1.00  0.00           O
ATOM   3957  C   GLU A 510     108.449 182.563 164.394  1.00  0.00           C
ATOM   3958  O   GLU A 510     109.493 183.001 163.899  1.00  0.00           O
ATOM   3959  N   THR A 511     108.048 181.334 164.067  1.00  0.00           N
ATOM   3960  CA  THR A 511     108.961 180.406 163.387  1.00  0.00           C
ATOM   3961  CB  THR A 511     108.535 178.988 163.651  1.00  0.00           C
ATOM   3962  CG2 THR A 511     108.560 178.544 165.196  1.00  0.00           C
ATOM   3963  OG1 THR A 511     107.263 178.660 163.156  1.00  0.00           O
ATOM   3964  C   THR A 511     108.888 180.680 161.875  1.00  0.00           C
ATOM   3965  O   THR A 511     109.940 180.734 161.306  1.00  0.00           O
ATOM   3966  N   ARG A 512     107.679 180.963 161.317  1.00  0.00           N
ATOM   3967  CA  ARG A 512     107.491 181.821 160.141  1.00  0.00           C
ATOM   3968  CB  ARG A 512     106.022 182.143 159.889  1.00  0.00           C
ATOM   3969  CG  ARG A 512     105.815 183.170 158.732  1.00  0.00           C
ATOM   3970  CD  ARG A 512     104.317 183.536 158.594  1.00  0.00           C
ATOM   3971  NE  ARG A 512     104.199 184.814 157.791  1.00  0.00           N
ATOM   3972  CZ  ARG A 512     103.342 185.813 157.887  1.00  0.00           C
ATOM   3973  NH1 ARG A 512     102.274 185.755 158.654  1.00  0.00           N
ATOM   3974  NH2 ARG A 512     103.425 186.936 157.110  1.00  0.00           N
ATOM   3975  C   ARG A 512     108.369 183.012 160.081  1.00  0.00           C
ATOM   3976  O   ARG A 512     109.141 183.085 159.126  1.00  0.00           O
ATOM   3977  N   ALA A 513     108.346 183.978 161.037  1.00  0.00           N
ATOM   3978  CA  ALA A 513     109.093 185.211 160.960  1.00  0.00           C
ATOM   3979  CB  ALA A 513     108.789 186.057 162.176  1.00  0.00           C
ATOM   3980  C   ALA A 513     110.632 184.986 160.895  1.00  0.00           C
ATOM   3981  O   ALA A 513     111.337 185.872 160.411  1.00  0.00           O
ATOM   3982  N   GLU A 514     111.080 183.787 161.312  1.00  0.00           N
ATOM   3983  CA  GLU A 514     112.506 183.401 161.310  1.00  0.00           C
ATOM   3984  CB  GLU A 514     112.706 182.341 162.408  1.00  0.00           C
ATOM   3985  CG  GLU A 514     114.189 181.876 162.578  1.00  0.00           C
ATOM   3986  CD  GLU A 514     114.307 180.859 163.693  1.00  0.00           C
ATOM   3987  OE1 GLU A 514     114.654 181.241 164.824  1.00  0.00           O
ATOM   3988  OE2 GLU A 514     114.096 179.680 163.406  1.00  0.00           O
ATOM   3989  C   GLU A 514     112.980 182.963 159.936  1.00  0.00           C
ATOM   3990  O   GLU A 514     113.854 183.449 159.312  1.00  0.00           O
ATOM   3991  N   ILE A 515     112.175 182.074 159.342  1.00  0.00           N
ATOM   3992  CA  ILE A 515     112.349 181.632 157.971  1.00  0.00           C
ATOM   3993  CB  ILE A 515     111.510 180.428 157.772  1.00  0.00           C
ATOM   3994  CG2 ILE A 515     111.192 180.213 156.289  1.00  0.00           C
ATOM   3995  CG1 ILE A 515     111.985 179.113 158.518  1.00  0.00           C
ATOM   3996  CD1 ILE A 515     113.470 178.656 158.710  1.00  0.00           C
ATOM   3997  C   ILE A 515     112.234 182.838 157.033  1.00  0.00           C
ATOM   3998  O   ILE A 515     113.096 183.118 156.250  1.00  0.00           O
ATOM   3999  N   GLN A 516     111.247 183.656 157.319  1.00  0.00           N
ATOM   4000  CA  GLN A 516     110.878 184.956 156.605  1.00  0.00           C
ATOM   4001  CB  GLN A 516     109.466 185.427 157.125  1.00  0.00           C
ATOM   4002  CG  GLN A 516     108.938 186.589 156.323  1.00  0.00           C
ATOM   4003  CD  GLN A 516     107.450 186.881 156.668  1.00  0.00           C
ATOM   4004  OE1 GLN A 516     106.601 185.985 156.837  1.00  0.00           O
ATOM   4005  NE2 GLN A 516     107.066 188.113 156.727  1.00  0.00           N
ATOM   4006  C   GLN A 516     111.936 186.129 156.593  1.00  0.00           C
ATOM   4007  O   GLN A 516     111.873 187.011 155.751  1.00  0.00           O
ATOM   4008  N   GLU A 517     112.735 186.200 157.624  1.00  0.00           N
ATOM   4009  CA  GLU A 517     113.820 187.221 157.859  1.00  0.00           C
ATOM   4010  CB  GLU A 517     113.792 187.626 159.321  1.00  0.00           C
ATOM   4011  CG  GLU A 517     114.885 188.668 159.620  1.00  0.00           C
ATOM   4012  CD  GLU A 517     114.843 190.051 158.891  1.00  0.00           C
ATOM   4013  OE1 GLU A 517     113.653 190.440 158.717  1.00  0.00           O
ATOM   4014  OE2 GLU A 517     115.945 190.637 158.652  1.00  0.00           O
ATOM   4015  C   GLU A 517     115.117 186.568 157.353  1.00  0.00           C
ATOM   4016  O   GLU A 517     115.831 187.220 156.626  1.00  0.00           O
ATOM   4017  N   LEU A 518     115.450 185.323 157.702  1.00  0.00           N
ATOM   4018  CA  LEU A 518     116.726 184.614 157.596  1.00  0.00           C
ATOM   4019  CB  LEU A 518     117.020 183.798 158.821  1.00  0.00           C
ATOM   4020  CG  LEU A 518     116.976 184.563 160.124  1.00  0.00           C
ATOM   4021  CD1 LEU A 518     117.306 183.677 161.294  1.00  0.00           C
ATOM   4022  CD2 LEU A 518     118.086 185.616 160.099  1.00  0.00           C
ATOM   4023  C   LEU A 518     116.863 183.666 156.327  1.00  0.00           C
ATOM   4024  O   LEU A 518     117.804 183.751 155.524  1.00  0.00           O
ATOM   4025  N   ALA A 519     115.863 182.821 156.196  1.00  0.00           N
ATOM   4026  CA  ALA A 519     115.929 181.556 155.310  1.00  0.00           C
ATOM   4027  CB  ALA A 519     115.101 180.496 155.964  1.00  0.00           C
ATOM   4028  C   ALA A 519     115.551 181.855 153.848  1.00  0.00           C
ATOM   4029  O   ALA A 519     116.039 181.165 152.927  1.00  0.00           O
ATOM   4030  N   MET A 520     114.659 182.851 153.661  1.00  0.00           N
ATOM   4031  CA  MET A 520     114.284 183.208 152.295  1.00  0.00           C
ATOM   4032  CB  MET A 520     113.608 184.568 152.309  1.00  0.00           C
ATOM   4033  CG  MET A 520     112.306 184.612 153.180  1.00  0.00           C
ATOM   4034  SD  MET A 520     111.005 183.440 152.885  1.00  0.00           S
ATOM   4035  CE  MET A 520     110.966 183.548 151.040  1.00  0.00           C
ATOM   4036  C   MET A 520     115.508 183.270 151.336  1.00  0.00           C
ATOM   4037  O   MET A 520     116.448 184.094 151.518  1.00  0.00           O
ATOM   4038  N   VAL A 521     115.489 182.561 150.215  1.00  0.00           N
ATOM   4039  CA  VAL A 521     116.556 182.697 149.132  1.00  0.00           C
ATOM   4040  CB  VAL A 521     116.282 181.704 147.984  1.00  0.00           C
ATOM   4041  CG1 VAL A 521     114.939 181.776 147.292  1.00  0.00           C
ATOM   4042  CG2 VAL A 521     117.362 181.830 146.884  1.00  0.00           C
ATOM   4043  C   VAL A 521     116.926 184.104 148.510  1.00  0.00           C
ATOM   4044  O   VAL A 521     118.095 184.206 148.115  1.00  0.00           O
ATOM   4045  N   PRO A 522     116.014 185.088 148.427  1.00  0.00           N
ATOM   4046  CD  PRO A 522     114.635 185.075 148.748  1.00  0.00           C
ATOM   4047  CG  PRO A 522     114.047 186.230 147.898  1.00  0.00           C
ATOM   4048  CB  PRO A 522     115.163 187.240 147.727  1.00  0.00           C
ATOM   4049  CA  PRO A 522     116.430 186.414 147.993  1.00  0.00           C
ATOM   4050  C   PRO A 522     117.395 187.192 148.873  1.00  0.00           C
ATOM   4051  O   PRO A 522     118.079 188.013 148.355  1.00  0.00           O
ATOM   4052  N   ARG A 523     117.531 186.837 150.145  1.00  0.00           N
ATOM   4053  CA  ARG A 523     118.672 187.317 151.031  1.00  0.00           C
ATOM   4054  CB  ARG A 523     118.208 186.978 152.494  1.00  0.00           C
ATOM   4055  CG  ARG A 523     119.156 187.373 153.605  1.00  0.00           C
ATOM   4056  CD  ARG A 523     118.684 187.282 155.095  1.00  0.00           C
ATOM   4057  NE  ARG A 523     119.660 188.043 155.924  1.00  0.00           N
ATOM   4058  CZ  ARG A 523     119.265 188.995 156.766  1.00  0.00           C
ATOM   4059  NH1 ARG A 523     118.019 189.237 157.216  1.00  0.00           N
ATOM   4060  NH2 ARG A 523     120.217 189.722 157.260  1.00  0.00           N
ATOM   4061  C   ARG A 523     119.986 186.729 150.654  1.00  0.00           C
ATOM   4062  O   ARG A 523     121.044 187.287 151.020  1.00  0.00           O
ATOM   4063  N   MET A 524     119.953 185.608 149.943  1.00  0.00           N
ATOM   4064  CA  MET A 524     121.064 184.612 149.900  1.00  0.00           C
ATOM   4065  CB  MET A 524     120.711 183.333 150.687  1.00  0.00           C
ATOM   4066  CG  MET A 524     120.285 183.644 152.101  1.00  0.00           C
ATOM   4067  SD  MET A 524     120.389 182.258 153.189  1.00  0.00           S
ATOM   4068  CE  MET A 524     119.373 180.985 152.284  1.00  0.00           C
ATOM   4069  C   MET A 524     121.600 184.355 148.495  1.00  0.00           C
ATOM   4070  O   MET A 524     122.139 183.320 148.186  1.00  0.00           O
ATOM   4071  N   ILE A 525     121.341 185.341 147.631  1.00  0.00           N
ATOM   4072  CA  ILE A 525     121.798 185.382 146.243  1.00  0.00           C
ATOM   4073  CB  ILE A 525     121.379 186.708 145.494  1.00  0.00           C
ATOM   4074  CG2 ILE A 525     122.051 186.971 144.156  1.00  0.00           C
ATOM   4075  CG1 ILE A 525     119.850 186.788 145.509  1.00  0.00           C
ATOM   4076  CD1 ILE A 525     119.061 185.527 144.975  1.00  0.00           C
ATOM   4077  C   ILE A 525     123.307 185.173 146.119  1.00  0.00           C
ATOM   4078  O   ILE A 525     123.735 184.665 145.098  1.00  0.00           O
ATOM   4079  N   VAL A 526     124.065 185.623 147.102  1.00  0.00           N
ATOM   4080  CA  VAL A 526     125.533 185.410 147.247  1.00  0.00           C
ATOM   4081  CB  VAL A 526     126.283 186.666 147.684  1.00  0.00           C
ATOM   4082  CG1 VAL A 526     127.836 186.537 147.528  1.00  0.00           C
ATOM   4083  CG2 VAL A 526     125.940 187.854 146.869  1.00  0.00           C
ATOM   4084  C   VAL A 526     125.828 184.196 148.184  1.00  0.00           C
ATOM   4085  O   VAL A 526     125.119 183.991 149.136  1.00  0.00           O
ATOM   4086  N   THR A 527     126.925 183.420 147.838  1.00  0.00           N
ATOM   4087  CA  THR A 527     127.447 182.344 148.695  1.00  0.00           C
ATOM   4088  CB  THR A 527     127.744 181.072 147.933  1.00  0.00           C
ATOM   4089  CG2 THR A 527     128.439 181.229 146.554  1.00  0.00           C
ATOM   4090  OG1 THR A 527     128.633 180.267 148.714  1.00  0.00           O
ATOM   4091  C   THR A 527     128.690 182.872 149.447  1.00  0.00           C
ATOM   4092  O   THR A 527     129.582 183.411 148.826  1.00  0.00           O
ATOM   4093  N   PRO A 528     128.782 182.681 150.774  1.00  0.00           N
ATOM   4094  CD  PRO A 528     127.786 182.140 151.704  1.00  0.00           C
ATOM   4095  CG  PRO A 528     128.072 182.807 153.040  1.00  0.00           C
ATOM   4096  CB  PRO A 528     129.611 182.940 152.999  1.00  0.00           C
ATOM   4097  CA  PRO A 528     129.897 183.176 151.550  1.00  0.00           C
ATOM   4098  C   PRO A 528     131.200 182.475 151.102  1.00  0.00           C
ATOM   4099  O   PRO A 528     132.351 183.010 151.255  1.00  0.00           O
ATOM   4100  N   GLN A 529     131.094 181.236 150.516  1.00  0.00           N
ATOM   4101  CA  GLN A 529     132.253 180.405 150.343  1.00  0.00           C
ATOM   4102  CB  GLN A 529     131.761 179.053 149.747  1.00  0.00           C
ATOM   4103  CG  GLN A 529     132.808 178.023 149.161  1.00  0.00           C
ATOM   4104  CD  GLN A 529     132.187 176.645 148.827  1.00  0.00           C
ATOM   4105  OE1 GLN A 529     131.208 176.319 149.478  1.00  0.00           O
ATOM   4106  NE2 GLN A 529     132.628 175.877 147.878  1.00  0.00           N
ATOM   4107  C   GLN A 529     133.314 180.983 149.421  1.00  0.00           C
ATOM   4108  O   GLN A 529     134.484 180.976 149.658  1.00  0.00           O
ATOM   4109  N   SER A 530     132.928 181.498 148.244  1.00  0.00           N
ATOM   4110  CA  SER A 530     133.711 181.853 147.004  1.00  0.00           C
ATOM   4111  CB  SER A 530     133.573 180.646 146.055  1.00  0.00           C
ATOM   4112  OG  SER A 530     132.185 180.595 145.805  1.00  0.00           O
ATOM   4113  C   SER A 530     133.324 183.222 146.355  1.00  0.00           C
ATOM   4114  O   SER A 530     133.695 183.613 145.252  1.00  0.00           O
ATOM   4115  N   ASN A 531     132.570 184.092 147.106  1.00  0.00           N
ATOM   4116  CA  ASN A 531     132.334 185.587 146.890  1.00  0.00           C
ATOM   4117  CB  ASN A 531     133.719 186.288 147.105  1.00  0.00           C
ATOM   4118  CG  ASN A 531     134.296 185.900 148.485  1.00  0.00           C
ATOM   4119  OD1 ASN A 531     135.428 185.387 148.587  1.00  0.00           O
ATOM   4120  ND2 ASN A 531     133.516 185.788 149.498  1.00  0.00           N
ATOM   4121  C   ASN A 531     131.780 185.777 145.534  1.00  0.00           C
ATOM   4122  O   ASN A 531     132.214 186.685 144.790  1.00  0.00           O
ATOM   4123  N   ARG A 532     130.861 184.877 145.083  1.00  0.00           N
ATOM   4124  CA  ARG A 532     130.110 184.909 143.773  1.00  0.00           C
ATOM   4125  CB  ARG A 532     130.686 183.838 142.849  1.00  0.00           C
ATOM   4126  CG  ARG A 532     130.564 182.387 143.394  1.00  0.00           C
ATOM   4127  CD  ARG A 532     131.285 181.409 142.409  1.00  0.00           C
ATOM   4128  NE  ARG A 532     130.894 179.986 142.737  1.00  0.00           N
ATOM   4129  CZ  ARG A 532     129.673 179.515 142.934  1.00  0.00           C
ATOM   4130  NH1 ARG A 532     128.565 180.095 142.602  1.00  0.00           N
ATOM   4131  NH2 ARG A 532     129.426 178.445 143.506  1.00  0.00           N
ATOM   4132  C   ARG A 532     128.565 184.701 144.013  1.00  0.00           C
ATOM   4133  O   ARG A 532     128.240 184.164 145.099  1.00  0.00           O
ATOM   4134  N   PRO A 533     127.693 184.927 143.050  1.00  0.00           N
ATOM   4135  CD  PRO A 533     127.986 185.529 141.761  1.00  0.00           C
ATOM   4136  CG  PRO A 533     126.691 185.503 141.037  1.00  0.00           C
ATOM   4137  CB  PRO A 533     125.558 184.951 141.863  1.00  0.00           C
ATOM   4138  CA  PRO A 533     126.315 184.490 143.152  1.00  0.00           C
ATOM   4139  C   PRO A 533     126.208 182.924 143.191  1.00  0.00           C
ATOM   4140  O   PRO A 533     126.727 182.131 142.403  1.00  0.00           O
ATOM   4141  N   VAL A 534     125.356 182.534 144.100  1.00  0.00           N
ATOM   4142  CA  VAL A 534     124.938 181.156 144.218  1.00  0.00           C
ATOM   4143  CB  VAL A 534     124.330 180.901 145.593  1.00  0.00           C
ATOM   4144  CG1 VAL A 534     122.813 181.310 145.642  1.00  0.00           C
ATOM   4145  CG2 VAL A 534     124.414 179.451 145.947  1.00  0.00           C
ATOM   4146  C   VAL A 534     123.987 180.771 143.065  1.00  0.00           C
ATOM   4147  O   VAL A 534     123.945 179.599 142.713  1.00  0.00           O
ATOM   4148  N   MET A 535     123.328 181.684 142.453  1.00  0.00           N
ATOM   4149  CA  MET A 535     122.295 181.422 141.438  1.00  0.00           C
ATOM   4150  CB  MET A 535     120.919 181.756 142.018  1.00  0.00           C
ATOM   4151  CG  MET A 535     119.744 181.772 141.096  1.00  0.00           C
ATOM   4152  SD  MET A 535     118.039 181.699 141.854  1.00  0.00           S
ATOM   4153  CE  MET A 535     117.960 183.218 142.839  1.00  0.00           C
ATOM   4154  C   MET A 535     122.437 182.283 140.176  1.00  0.00           C
ATOM   4155  O   MET A 535     122.639 183.513 140.230  1.00  0.00           O
ATOM   4156  N   GLY A 536     122.270 181.626 139.002  1.00  0.00           N
ATOM   4157  CA  GLY A 536     122.332 182.219 137.694  1.00  0.00           C
ATOM   4158  C   GLY A 536     121.156 181.904 136.806  1.00  0.00           C
ATOM   4159  O   GLY A 536     120.170 181.171 137.084  1.00  0.00           O
ATOM   4160  N   ILE A 537     121.160 182.631 135.686  1.00  0.00           N
ATOM   4161  CA  ILE A 537     120.389 182.149 134.487  1.00  0.00           C
ATOM   4162  CB  ILE A 537     120.389 183.248 133.439  1.00  0.00           C
ATOM   4163  CG2 ILE A 537     120.007 182.770 131.966  1.00  0.00           C
ATOM   4164  CG1 ILE A 537     119.572 184.478 133.870  1.00  0.00           C
ATOM   4165  CD1 ILE A 537     118.071 184.141 134.174  1.00  0.00           C
ATOM   4166  C   ILE A 537     120.970 180.877 133.876  1.00  0.00           C
ATOM   4167  O   ILE A 537     122.174 180.802 133.778  1.00  0.00           O
ATOM   4168  N   VAL A 538     120.083 179.922 133.663  1.00  0.00           N
ATOM   4169  CA  VAL A 538     120.548 178.584 133.140  1.00  0.00           C
ATOM   4170  CB  VAL A 538     119.369 177.533 133.063  1.00  0.00           C
ATOM   4171  CG1 VAL A 538     118.640 177.465 134.453  1.00  0.00           C
ATOM   4172  CG2 VAL A 538     118.282 177.838 132.005  1.00  0.00           C
ATOM   4173  C   VAL A 538     121.234 178.635 131.775  1.00  0.00           C
ATOM   4174  O   VAL A 538     121.058 179.510 130.982  1.00  0.00           O
ATOM   4175  N   GLN A 539     122.060 177.642 131.529  1.00  0.00           N
ATOM   4176  CA  GLN A 539     123.047 177.645 130.456  1.00  0.00           C
ATOM   4177  CB  GLN A 539     124.029 176.576 130.864  1.00  0.00           C
ATOM   4178  CG  GLN A 539     123.591 175.166 130.442  1.00  0.00           C
ATOM   4179  CD  GLN A 539     124.485 174.092 131.018  1.00  0.00           C
ATOM   4180  OE1 GLN A 539     125.699 174.198 130.933  1.00  0.00           O
ATOM   4181  NE2 GLN A 539     124.080 173.067 131.711  1.00  0.00           N
ATOM   4182  C   GLN A 539     122.490 177.631 129.035  1.00  0.00           C
ATOM   4183  O   GLN A 539     122.960 178.325 128.144  1.00  0.00           O
ATOM   4184  N   ASP A 540     121.354 176.952 128.785  1.00  0.00           N
ATOM   4185  CA  ASP A 540     120.737 177.079 127.461  1.00  0.00           C
ATOM   4186  CB  ASP A 540     119.716 175.945 127.241  1.00  0.00           C
ATOM   4187  CG  ASP A 540     119.012 175.967 125.895  1.00  0.00           C
ATOM   4188  OD1 ASP A 540     117.777 175.976 125.865  1.00  0.00           O
ATOM   4189  OD2 ASP A 540     119.659 176.152 124.830  1.00  0.00           O
ATOM   4190  C   ASP A 540     120.114 178.456 127.220  1.00  0.00           C
ATOM   4191  O   ASP A 540     120.148 179.002 126.144  1.00  0.00           O
ATOM   4192  N   THR A 541     119.486 179.108 128.251  1.00  0.00           N
ATOM   4193  CA  THR A 541     119.129 180.583 128.251  1.00  0.00           C
ATOM   4194  CB  THR A 541     118.279 180.969 129.447  1.00  0.00           C
ATOM   4195  CG2 THR A 541     117.596 182.309 129.185  1.00  0.00           C
ATOM   4196  OG1 THR A 541     117.168 180.135 129.536  1.00  0.00           O
ATOM   4197  C   THR A 541     120.374 181.526 128.072  1.00  0.00           C
ATOM   4198  O   THR A 541     120.302 182.419 127.278  1.00  0.00           O
ATOM   4199  N   LEU A 542     121.540 181.185 128.591  1.00  0.00           N
ATOM   4200  CA  LEU A 542     122.815 181.949 128.359  1.00  0.00           C
ATOM   4201  CB  LEU A 542     123.956 181.672 129.350  1.00  0.00           C
ATOM   4202  CG  LEU A 542     123.617 182.000 130.789  1.00  0.00           C
ATOM   4203  CD1 LEU A 542     124.704 181.662 131.670  1.00  0.00           C
ATOM   4204  CD2 LEU A 542     123.356 183.505 130.982  1.00  0.00           C
ATOM   4205  C   LEU A 542     123.200 181.757 126.892  1.00  0.00           C
ATOM   4206  O   LEU A 542     123.753 182.639 126.282  1.00  0.00           O
ATOM   4207  N   THR A 543     123.054 180.517 126.406  1.00  0.00           N
ATOM   4208  CA  THR A 543     123.306 180.243 125.012  1.00  0.00           C
ATOM   4209  CB  THR A 543     123.064 178.796 124.569  1.00  0.00           C
ATOM   4210  CG2 THR A 543     123.568 178.501 123.153  1.00  0.00           C
ATOM   4211  OG1 THR A 543     123.756 177.949 125.311  1.00  0.00           O
ATOM   4212  C   THR A 543     122.426 181.131 124.157  1.00  0.00           C
ATOM   4213  O   THR A 543     122.932 181.763 123.218  1.00  0.00           O
ATOM   4214  N   ALA A 544     121.120 181.291 124.496  1.00  0.00           N
ATOM   4215  CA  ALA A 544     120.255 182.247 123.759  1.00  0.00           C
ATOM   4216  CB  ALA A 544     118.753 181.794 123.958  1.00  0.00           C
ATOM   4217  C   ALA A 544     120.529 183.772 123.999  1.00  0.00           C
ATOM   4218  O   ALA A 544     120.444 184.601 123.030  1.00  0.00           O
ATOM   4219  N   VAL A 545     120.917 184.217 125.222  1.00  0.00           N
ATOM   4220  CA  VAL A 545     121.363 185.649 125.565  1.00  0.00           C
ATOM   4221  CB  VAL A 545     121.505 185.874 127.103  1.00  0.00           C
ATOM   4222  CG1 VAL A 545     122.339 187.152 127.459  1.00  0.00           C
ATOM   4223  CG2 VAL A 545     120.090 186.058 127.638  1.00  0.00           C
ATOM   4224  C   VAL A 545     122.728 186.024 124.827  1.00  0.00           C
ATOM   4225  O   VAL A 545     123.015 187.168 124.361  1.00  0.00           O
ATOM   4226  N   ARG A 546     123.541 184.968 124.636  1.00  0.00           N
ATOM   4227  CA  ARG A 546     124.823 185.119 123.881  1.00  0.00           C
ATOM   4228  CB  ARG A 546     125.597 183.758 124.069  1.00  0.00           C
ATOM   4229  CG  ARG A 546     126.788 183.478 123.066  1.00  0.00           C
ATOM   4230  CD  ARG A 546     126.227 182.772 121.884  1.00  0.00           C
ATOM   4231  NE  ARG A 546     127.076 182.891 120.661  1.00  0.00           N
ATOM   4232  CZ  ARG A 546     126.491 182.906 119.471  1.00  0.00           C
ATOM   4233  NH1 ARG A 546     125.250 182.740 119.242  1.00  0.00           N
ATOM   4234  NH2 ARG A 546     127.227 183.172 118.468  1.00  0.00           N
ATOM   4235  C   ARG A 546     124.743 185.455 122.419  1.00  0.00           C
ATOM   4236  O   ARG A 546     125.566 186.205 121.926  1.00  0.00           O
ATOM   4237  N   LYS A 547     123.616 185.069 121.698  1.00  0.00           N
ATOM   4238  CA  LYS A 547     123.136 185.656 120.470  1.00  0.00           C
ATOM   4239  CB  LYS A 547     122.243 184.716 119.673  1.00  0.00           C
ATOM   4240  CG  LYS A 547     121.883 185.337 118.299  1.00  0.00           C
ATOM   4241  CD  LYS A 547     121.346 184.312 117.333  1.00  0.00           C
ATOM   4242  CE  LYS A 547     121.399 185.019 115.940  1.00  0.00           C
ATOM   4243  NZ  LYS A 547     120.787 184.308 114.815  1.00  0.00           N
ATOM   4244  C   LYS A 547     122.465 186.965 120.740  1.00  0.00           C
ATOM   4245  O   LYS A 547     122.795 187.960 120.105  1.00  0.00           O
ATOM   4246  N   PHE A 548     121.506 186.989 121.697  1.00  0.00           N
ATOM   4247  CA  PHE A 548     120.487 188.056 121.732  1.00  0.00           C
ATOM   4248  CB  PHE A 548     119.536 187.801 122.894  1.00  0.00           C
ATOM   4249  CG  PHE A 548     118.416 188.847 123.063  1.00  0.00           C
ATOM   4250  CD1 PHE A 548     118.496 190.072 123.776  1.00  0.00           C
ATOM   4251  CE1 PHE A 548     117.374 190.841 123.922  1.00  0.00           C
ATOM   4252  CZ  PHE A 548     116.152 190.453 123.359  1.00  0.00           C
ATOM   4253  CE2 PHE A 548     116.098 189.209 122.656  1.00  0.00           C
ATOM   4254  CD2 PHE A 548     117.228 188.448 122.511  1.00  0.00           C
ATOM   4255  C   PHE A 548     121.182 189.374 121.900  1.00  0.00           C
ATOM   4256  O   PHE A 548     120.968 190.324 121.057  1.00  0.00           O
ATOM   4257  N   THR A 549     122.121 189.476 122.883  1.00  0.00           N
ATOM   4258  CA  THR A 549     122.833 190.675 123.294  1.00  0.00           C
ATOM   4259  CB  THR A 549     123.619 190.521 124.659  1.00  0.00           C
ATOM   4260  CG2 THR A 549     122.712 190.425 125.912  1.00  0.00           C
ATOM   4261  OG1 THR A 549     124.499 189.388 124.580  1.00  0.00           O
ATOM   4262  C   THR A 549     123.742 191.286 122.210  1.00  0.00           C
ATOM   4263  O   THR A 549     124.404 192.315 122.470  1.00  0.00           O
ATOM   4264  N   LYS A 550     123.879 190.654 121.036  1.00  0.00           N
ATOM   4265  CA  LYS A 550     124.601 191.204 119.913  1.00  0.00           C
ATOM   4266  CB  LYS A 550     124.671 190.236 118.762  1.00  0.00           C
ATOM   4267  CG  LYS A 550     125.685 189.120 119.121  1.00  0.00           C
ATOM   4268  CD  LYS A 550     125.540 188.024 118.031  1.00  0.00           C
ATOM   4269  CE  LYS A 550     126.519 186.907 118.515  1.00  0.00           C
ATOM   4270  NZ  LYS A 550     127.947 187.203 118.119  1.00  0.00           N
ATOM   4271  C   LYS A 550     124.021 192.587 119.458  1.00  0.00           C
ATOM   4272  O   LYS A 550     122.836 192.921 119.668  1.00  0.00           O
ATOM   4273  N   ARG A 551     124.970 193.325 118.817  1.00  0.00           N
ATOM   4274  CA  ARG A 551     124.617 194.486 118.029  1.00  0.00           C
ATOM   4275  CB  ARG A 551     125.891 195.330 117.940  1.00  0.00           C
ATOM   4276  CG  ARG A 551     126.932 195.044 116.869  1.00  0.00           C
ATOM   4277  CD  ARG A 551     128.218 195.918 116.869  1.00  0.00           C
ATOM   4278  NE  ARG A 551     128.990 195.646 118.133  1.00  0.00           N
ATOM   4279  CZ  ARG A 551     130.308 195.810 118.230  1.00  0.00           C
ATOM   4280  NH1 ARG A 551     130.996 196.262 117.172  1.00  0.00           N
ATOM   4281  NH2 ARG A 551     130.974 195.535 119.347  1.00  0.00           N
ATOM   4282  C   ARG A 551     124.159 194.143 116.634  1.00  0.00           C
ATOM   4283  O   ARG A 551     123.287 194.791 116.124  1.00  0.00           O
ATOM   4284  N   ASP A 552     124.645 192.999 116.031  1.00  0.00           N
ATOM   4285  CA  ASP A 552     124.197 192.444 114.752  1.00  0.00           C
ATOM   4286  CB  ASP A 552     125.249 191.388 114.326  1.00  0.00           C
ATOM   4287  CG  ASP A 552     125.063 190.894 112.809  1.00  0.00           C
ATOM   4288  OD1 ASP A 552     125.004 189.699 112.471  1.00  0.00           O
ATOM   4289  OD2 ASP A 552     124.967 191.752 111.915  1.00  0.00           O
ATOM   4290  C   ASP A 552     122.839 191.749 114.819  1.00  0.00           C
ATOM   4291  O   ASP A 552     122.269 191.284 113.816  1.00  0.00           O
ATOM   4292  N   VAL A 553     122.267 191.592 116.012  1.00  0.00           N
ATOM   4293  CA  VAL A 553     120.942 190.985 116.183  1.00  0.00           C
ATOM   4294  CB  VAL A 553     120.921 189.964 117.383  1.00  0.00           C
ATOM   4295  CG1 VAL A 553     119.514 189.610 117.826  1.00  0.00           C
ATOM   4296  CG2 VAL A 553     121.546 188.622 116.868  1.00  0.00           C
ATOM   4297  C   VAL A 553     119.940 192.021 116.365  1.00  0.00           C
ATOM   4298  O   VAL A 553     120.173 192.964 117.111  1.00  0.00           O
ATOM   4299  N   PHE A 554     118.790 191.910 115.777  1.00  0.00           N
ATOM   4300  CA  PHE A 554     117.798 192.931 115.789  1.00  0.00           C
ATOM   4301  CB  PHE A 554     117.995 193.676 114.429  1.00  0.00           C
ATOM   4302  CG  PHE A 554     119.258 194.583 114.329  1.00  0.00           C
ATOM   4303  CD1 PHE A 554     119.206 195.979 114.570  1.00  0.00           C
ATOM   4304  CE1 PHE A 554     120.277 196.730 114.280  1.00  0.00           C
ATOM   4305  CZ  PHE A 554     121.408 196.221 113.678  1.00  0.00           C
ATOM   4306  CE2 PHE A 554     121.521 194.818 113.525  1.00  0.00           C
ATOM   4307  CD2 PHE A 554     120.466 193.983 113.799  1.00  0.00           C
ATOM   4308  C   PHE A 554     116.299 192.462 115.824  1.00  0.00           C
ATOM   4309  O   PHE A 554     116.019 191.292 115.554  1.00  0.00           O
ATOM   4310  N   LEU A 555     115.395 193.352 116.099  1.00  0.00           N
ATOM   4311  CA  LEU A 555     113.928 193.136 116.170  1.00  0.00           C
ATOM   4312  CB  LEU A 555     113.564 193.027 117.646  1.00  0.00           C
ATOM   4313  CG  LEU A 555     114.485 192.028 118.476  1.00  0.00           C
ATOM   4314  CD1 LEU A 555     115.764 192.612 119.127  1.00  0.00           C
ATOM   4315  CD2 LEU A 555     113.661 191.556 119.639  1.00  0.00           C
ATOM   4316  C   LEU A 555     113.169 194.377 115.593  1.00  0.00           C
ATOM   4317  O   LEU A 555     113.678 195.496 115.609  1.00  0.00           O
ATOM   4318  N   GLU A 556     111.876 194.104 115.184  1.00  0.00           N
ATOM   4319  CA  GLU A 556     111.049 195.124 114.552  1.00  0.00           C
ATOM   4320  CB  GLU A 556     110.767 194.629 113.120  1.00  0.00           C
ATOM   4321  CG  GLU A 556     109.658 193.550 112.985  1.00  0.00           C
ATOM   4322  CD  GLU A 556     108.151 194.111 112.995  1.00  0.00           C
ATOM   4323  OE1 GLU A 556     107.900 195.277 112.810  1.00  0.00           O
ATOM   4324  OE2 GLU A 556     107.226 193.303 113.138  1.00  0.00           O
ATOM   4325  C   GLU A 556     109.861 195.411 115.470  1.00  0.00           C
ATOM   4326  O   GLU A 556     109.573 194.738 116.417  1.00  0.00           O
ATOM   4327  N   ARG A 557     109.317 196.622 115.178  1.00  0.00           N
ATOM   4328  CA  ARG A 557     108.217 197.271 116.001  1.00  0.00           C
ATOM   4329  CB  ARG A 557     107.485 198.282 115.057  1.00  0.00           C
ATOM   4330  CG  ARG A 557     106.309 199.045 115.774  1.00  0.00           C
ATOM   4331  CD  ARG A 557     105.557 200.132 114.964  1.00  0.00           C
ATOM   4332  NE  ARG A 557     104.347 200.492 115.761  1.00  0.00           N
ATOM   4333  CZ  ARG A 557     103.043 200.421 115.435  1.00  0.00           C
ATOM   4334  NH1 ARG A 557     102.630 199.745 114.400  1.00  0.00           N
ATOM   4335  NH2 ARG A 557     102.239 200.906 116.308  1.00  0.00           N
ATOM   4336  C   ARG A 557     107.202 196.318 116.501  1.00  0.00           C
ATOM   4337  O   ARG A 557     106.849 196.472 117.711  1.00  0.00           O
ATOM   4338  N   GLY A 558     106.849 195.268 115.736  1.00  0.00           N
ATOM   4339  CA  GLY A 558     105.848 194.216 116.161  1.00  0.00           C
ATOM   4340  C   GLY A 558     106.475 193.009 116.943  1.00  0.00           C
ATOM   4341  O   GLY A 558     105.674 192.388 117.645  1.00  0.00           O
ATOM   4342  N   GLU A 559     107.749 192.736 116.933  1.00  0.00           N
ATOM   4343  CA  GLU A 559     108.457 191.711 117.692  1.00  0.00           C
ATOM   4344  CB  GLU A 559     109.530 191.152 116.710  1.00  0.00           C
ATOM   4345  CG  GLU A 559     108.960 190.230 115.593  1.00  0.00           C
ATOM   4346  CD  GLU A 559     107.763 189.303 115.974  1.00  0.00           C
ATOM   4347  OE1 GLU A 559     106.681 189.485 115.451  1.00  0.00           O
ATOM   4348  OE2 GLU A 559     107.770 188.533 116.982  1.00  0.00           O
ATOM   4349  C   GLU A 559     109.079 192.232 118.986  1.00  0.00           C
ATOM   4350  O   GLU A 559     109.615 191.414 119.681  1.00  0.00           O
ATOM   4351  N   VAL A 560     109.078 193.528 119.252  1.00  0.00           N
ATOM   4352  CA  VAL A 560     109.582 194.105 120.485  1.00  0.00           C
ATOM   4353  CB  VAL A 560     110.046 195.571 120.147  1.00  0.00           C
ATOM   4354  CG1 VAL A 560     110.292 196.556 121.365  1.00  0.00           C
ATOM   4355  CG2 VAL A 560     111.443 195.401 119.485  1.00  0.00           C
ATOM   4356  C   VAL A 560     108.390 194.081 121.511  1.00  0.00           C
ATOM   4357  O   VAL A 560     108.615 193.739 122.640  1.00  0.00           O
ATOM   4358  N   MET A 561     107.151 194.409 121.160  1.00  0.00           N
ATOM   4359  CA  MET A 561     106.189 194.808 122.162  1.00  0.00           C
ATOM   4360  CB  MET A 561     104.956 195.377 121.449  1.00  0.00           C
ATOM   4361  CG  MET A 561     105.362 196.636 120.711  1.00  0.00           C
ATOM   4362  SD  MET A 561     103.907 197.712 120.311  1.00  0.00           S
ATOM   4363  CE  MET A 561     104.721 198.927 119.301  1.00  0.00           C
ATOM   4364  C   MET A 561     105.808 193.647 123.116  1.00  0.00           C
ATOM   4365  O   MET A 561     105.620 193.923 124.307  1.00  0.00           O
ATOM   4366  N   ASN A 562     105.701 192.376 122.642  1.00  0.00           N
ATOM   4367  CA  ASN A 562     105.399 191.264 123.522  1.00  0.00           C
ATOM   4368  CB  ASN A 562     104.978 189.926 122.736  1.00  0.00           C
ATOM   4369  CG  ASN A 562     103.630 190.099 122.035  1.00  0.00           C
ATOM   4370  OD1 ASN A 562     103.126 191.243 121.928  1.00  0.00           O
ATOM   4371  ND2 ASN A 562     103.087 189.030 121.493  1.00  0.00           N
ATOM   4372  C   ASN A 562     106.485 191.019 124.543  1.00  0.00           C
ATOM   4373  O   ASN A 562     106.140 190.807 125.673  1.00  0.00           O
ATOM   4374  N   LEU A 563     107.797 191.182 124.254  1.00  0.00           N
ATOM   4375  CA  LEU A 563     108.890 191.135 125.221  1.00  0.00           C
ATOM   4376  CB  LEU A 563     110.164 191.356 124.360  1.00  0.00           C
ATOM   4377  CG  LEU A 563     110.299 190.462 123.116  1.00  0.00           C
ATOM   4378  CD1 LEU A 563     111.694 190.727 122.490  1.00  0.00           C
ATOM   4379  CD2 LEU A 563     110.118 188.938 123.489  1.00  0.00           C
ATOM   4380  C   LEU A 563     108.826 192.213 126.293  1.00  0.00           C
ATOM   4381  O   LEU A 563     109.063 191.894 127.458  1.00  0.00           O
ATOM   4382  N   LEU A 564     108.353 193.426 125.948  1.00  0.00           N
ATOM   4383  CA  LEU A 564     108.012 194.512 126.823  1.00  0.00           C
ATOM   4384  CB  LEU A 564     107.762 195.939 126.227  1.00  0.00           C
ATOM   4385  CG  LEU A 564     108.849 196.366 125.232  1.00  0.00           C
ATOM   4386  CD1 LEU A 564     108.527 197.562 124.404  1.00  0.00           C
ATOM   4387  CD2 LEU A 564     110.187 196.674 125.842  1.00  0.00           C
ATOM   4388  C   LEU A 564     106.909 194.142 127.823  1.00  0.00           C
ATOM   4389  O   LEU A 564     106.903 194.593 128.942  1.00  0.00           O
ATOM   4390  N   MET A 565     106.048 193.278 127.417  1.00  0.00           N
ATOM   4391  CA  MET A 565     105.005 192.613 128.300  1.00  0.00           C
ATOM   4392  CB  MET A 565     103.724 192.287 127.529  1.00  0.00           C
ATOM   4393  CG  MET A 565     103.003 193.620 127.216  1.00  0.00           C
ATOM   4394  SD  MET A 565     101.680 193.374 126.067  1.00  0.00           S
ATOM   4395  CE  MET A 565     100.400 192.651 127.169  1.00  0.00           C
ATOM   4396  C   MET A 565     105.584 191.499 129.163  1.00  0.00           C
ATOM   4397  O   MET A 565     104.955 191.256 130.244  1.00  0.00           O
ATOM   4398  N   PHE A 566     106.721 190.848 128.882  1.00  0.00           N
ATOM   4399  CA  PHE A 566     107.271 189.883 129.879  1.00  0.00           C
ATOM   4400  CB  PHE A 566     107.650 188.548 129.185  1.00  0.00           C
ATOM   4401  CG  PHE A 566     106.531 187.721 128.525  1.00  0.00           C
ATOM   4402  CD1 PHE A 566     105.558 187.064 129.394  1.00  0.00           C
ATOM   4403  CE1 PHE A 566     104.540 186.297 128.778  1.00  0.00           C
ATOM   4404  CZ  PHE A 566     104.499 186.224 127.374  1.00  0.00           C
ATOM   4405  CE2 PHE A 566     105.490 186.813 126.485  1.00  0.00           C
ATOM   4406  CD2 PHE A 566     106.502 187.491 127.098  1.00  0.00           C
ATOM   4407  C   PHE A 566     108.410 190.514 130.723  1.00  0.00           C
ATOM   4408  O   PHE A 566     108.711 190.006 131.816  1.00  0.00           O
ATOM   4409  N   LEU A 567     108.927 191.713 130.405  1.00  0.00           N
ATOM   4410  CA  LEU A 567     109.740 192.627 131.173  1.00  0.00           C
ATOM   4411  CB  LEU A 567     110.287 193.587 130.192  1.00  0.00           C
ATOM   4412  CG  LEU A 567     111.315 194.498 130.856  1.00  0.00           C
ATOM   4413  CD1 LEU A 567     112.422 193.886 131.765  1.00  0.00           C
ATOM   4414  CD2 LEU A 567     111.988 195.330 129.771  1.00  0.00           C
ATOM   4415  C   LEU A 567     108.898 193.266 132.240  1.00  0.00           C
ATOM   4416  O   LEU A 567     108.282 194.351 132.096  1.00  0.00           O
ATOM   4417  N   SER A 568     108.738 192.586 133.414  1.00  0.00           N
ATOM   4418  CA  SER A 568     107.963 193.012 134.497  1.00  0.00           C
ATOM   4419  CB  SER A 568     107.934 191.893 135.560  1.00  0.00           C
ATOM   4420  OG  SER A 568     109.224 191.761 136.162  1.00  0.00           O
ATOM   4421  C   SER A 568     108.346 194.379 135.168  1.00  0.00           C
ATOM   4422  O   SER A 568     107.535 195.014 135.780  1.00  0.00           O
ATOM   4423  N   THR A 569     109.602 194.856 134.973  1.00  0.00           N
ATOM   4424  CA  THR A 569     110.102 196.139 135.371  1.00  0.00           C
ATOM   4425  CB  THR A 569     111.585 196.157 135.840  1.00  0.00           C
ATOM   4426  CG2 THR A 569     111.877 195.125 136.919  1.00  0.00           C
ATOM   4427  OG1 THR A 569     112.432 195.733 134.746  1.00  0.00           O
ATOM   4428  C   THR A 569     109.704 197.267 134.381  1.00  0.00           C
ATOM   4429  O   THR A 569     110.052 198.438 134.563  1.00  0.00           O
ATOM   4430  N   TRP A 570     108.956 197.020 133.264  1.00  0.00           N
ATOM   4431  CA  TRP A 570     108.818 198.017 132.178  1.00  0.00           C
ATOM   4432  CB  TRP A 570     108.424 197.372 130.879  1.00  0.00           C
ATOM   4433  CG  TRP A 570     108.245 198.225 129.613  1.00  0.00           C
ATOM   4434  CD1 TRP A 570     109.208 199.045 129.111  1.00  0.00           C
ATOM   4435  NE1 TRP A 570     108.730 199.652 128.037  1.00  0.00           N
ATOM   4436  CE2 TRP A 570     107.473 199.289 127.688  1.00  0.00           C
ATOM   4437  CZ2 TRP A 570     106.585 199.720 126.670  1.00  0.00           C
ATOM   4438  CH2 TRP A 570     105.265 199.244 126.753  1.00  0.00           C
ATOM   4439  CZ3 TRP A 570     104.815 198.340 127.759  1.00  0.00           C
ATOM   4440  CE3 TRP A 570     105.727 198.004 128.782  1.00  0.00           C
ATOM   4441  CD2 TRP A 570     107.082 198.491 128.776  1.00  0.00           C
ATOM   4442  C   TRP A 570     107.962 199.255 132.419  1.00  0.00           C
ATOM   4443  O   TRP A 570     106.863 199.219 132.997  1.00  0.00           O
ATOM   4444  N   ASP A 571     108.480 200.452 132.018  1.00  0.00           N
ATOM   4445  CA  ASP A 571     107.840 201.745 132.226  1.00  0.00           C
ATOM   4446  CB  ASP A 571     108.864 202.827 132.230  1.00  0.00           C
ATOM   4447  CG  ASP A 571     109.536 202.946 130.828  1.00  0.00           C
ATOM   4448  OD1 ASP A 571     109.166 202.225 129.843  1.00  0.00           O
ATOM   4449  OD2 ASP A 571     110.370 203.856 130.691  1.00  0.00           O
ATOM   4450  C   ASP A 571     106.601 202.096 131.378  1.00  0.00           C
ATOM   4451  O   ASP A 571     106.034 203.164 131.531  1.00  0.00           O
ATOM   4452  N   GLY A 572     106.205 201.281 130.393  1.00  0.00           N
ATOM   4453  CA  GLY A 572     105.188 201.632 129.378  1.00  0.00           C
ATOM   4454  C   GLY A 572     105.650 202.473 128.195  1.00  0.00           C
ATOM   4455  O   GLY A 572     104.823 202.680 127.253  1.00  0.00           O
ATOM   4456  N   LYS A 573     106.925 202.900 128.057  1.00  0.00           N
ATOM   4457  CA  LYS A 573     107.383 203.688 126.950  1.00  0.00           C
ATOM   4458  CB  LYS A 573     108.003 204.996 127.424  1.00  0.00           C
ATOM   4459  CG  LYS A 573     106.970 205.875 128.152  1.00  0.00           C
ATOM   4460  CD  LYS A 573     107.676 207.042 128.773  1.00  0.00           C
ATOM   4461  CE  LYS A 573     106.640 208.098 129.186  1.00  0.00           C
ATOM   4462  NZ  LYS A 573     107.272 209.403 129.590  1.00  0.00           N
ATOM   4463  C   LYS A 573     108.321 202.854 126.077  1.00  0.00           C
ATOM   4464  O   LYS A 573     109.386 202.378 126.452  1.00  0.00           O
ATOM   4465  N   VAL A 574     107.900 202.603 124.808  1.00  0.00           N
ATOM   4466  CA  VAL A 574     108.713 201.976 123.762  1.00  0.00           C
ATOM   4467  CB  VAL A 574     107.845 201.654 122.525  1.00  0.00           C
ATOM   4468  CG1 VAL A 574     108.645 201.199 121.328  1.00  0.00           C
ATOM   4469  CG2 VAL A 574     106.798 200.632 122.834  1.00  0.00           C
ATOM   4470  C   VAL A 574     109.803 202.972 123.336  1.00  0.00           C
ATOM   4471  O   VAL A 574     109.429 204.136 123.119  1.00  0.00           O
ATOM   4472  N   PRO A 575     111.056 202.538 123.089  1.00  0.00           N
ATOM   4473  CD  PRO A 575     111.666 201.217 123.250  1.00  0.00           C
ATOM   4474  CG  PRO A 575     113.166 201.371 123.169  1.00  0.00           C
ATOM   4475  CB  PRO A 575     113.390 202.857 123.483  1.00  0.00           C
ATOM   4476  CA  PRO A 575     112.132 203.475 122.834  1.00  0.00           C
ATOM   4477  C   PRO A 575     112.283 203.855 121.386  1.00  0.00           C
ATOM   4478  O   PRO A 575     111.934 203.058 120.545  1.00  0.00           O
ATOM   4479  N   GLN A 576     112.962 204.982 121.159  1.00  0.00           N
ATOM   4480  CA  GLN A 576     113.423 205.354 119.843  1.00  0.00           C
ATOM   4481  CB  GLN A 576     114.301 206.630 119.909  1.00  0.00           C
ATOM   4482  CG  GLN A 576     113.440 207.867 119.887  1.00  0.00           C
ATOM   4483  CD  GLN A 576     112.845 208.257 118.530  1.00  0.00           C
ATOM   4484  OE1 GLN A 576     112.104 207.532 117.856  1.00  0.00           O
ATOM   4485  NE2 GLN A 576     113.109 209.424 118.004  1.00  0.00           N
ATOM   4486  C   GLN A 576     114.152 204.173 119.162  1.00  0.00           C
ATOM   4487  O   GLN A 576     115.203 203.766 119.676  1.00  0.00           O
ATOM   4488  N   PRO A 577     113.746 203.669 117.962  1.00  0.00           N
ATOM   4489  CD  PRO A 577     112.526 203.993 117.209  1.00  0.00           C
ATOM   4490  CG  PRO A 577     112.705 203.294 115.819  1.00  0.00           C
ATOM   4491  CB  PRO A 577     113.642 202.129 116.120  1.00  0.00           C
ATOM   4492  CA  PRO A 577     114.540 202.640 117.255  1.00  0.00           C
ATOM   4493  C   PRO A 577     115.998 203.079 116.960  1.00  0.00           C
ATOM   4494  O   PRO A 577     116.234 204.207 116.580  1.00  0.00           O
ATOM   4495  N   ALA A 578     116.992 202.221 117.141  1.00  0.00           N
ATOM   4496  CA  ALA A 578     118.372 202.603 116.968  1.00  0.00           C
ATOM   4497  CB  ALA A 578     119.099 201.474 117.453  1.00  0.00           C
ATOM   4498  C   ALA A 578     118.772 203.040 115.555  1.00  0.00           C
ATOM   4499  O   ALA A 578     119.746 203.770 115.267  1.00  0.00           O
ATOM   4500  N   ILE A 579     117.993 202.607 114.562  1.00  0.00           N
ATOM   4501  CA  ILE A 579     117.935 203.043 113.178  1.00  0.00           C
ATOM   4502  CB  ILE A 579     118.512 201.966 112.229  1.00  0.00           C
ATOM   4503  CG2 ILE A 579     118.771 202.585 110.849  1.00  0.00           C
ATOM   4504  CG1 ILE A 579     119.917 201.452 112.701  1.00  0.00           C
ATOM   4505  CD1 ILE A 579     120.343 200.077 112.278  1.00  0.00           C
ATOM   4506  C   ILE A 579     116.460 203.410 112.819  1.00  0.00           C
ATOM   4507  O   ILE A 579     115.514 202.810 113.232  1.00  0.00           O
ATOM   4508  N   LEU A 580     116.295 204.465 112.038  1.00  0.00           N
ATOM   4509  CA  LEU A 580     114.944 205.183 111.748  1.00  0.00           C
ATOM   4510  CB  LEU A 580     114.949 206.672 112.312  1.00  0.00           C
ATOM   4511  CG  LEU A 580     115.097 206.721 113.864  1.00  0.00           C
ATOM   4512  CD1 LEU A 580     116.418 207.383 114.285  1.00  0.00           C
ATOM   4513  CD2 LEU A 580     113.959 207.523 114.470  1.00  0.00           C
ATOM   4514  C   LEU A 580     114.584 205.294 110.289  1.00  0.00           C
ATOM   4515  O   LEU A 580     113.409 205.333 109.967  1.00  0.00           O
ATOM   4516  N   LYS A 581     115.599 205.123 109.446  1.00  0.00           N
ATOM   4517  CA  LYS A 581     115.619 205.279 107.944  1.00  0.00           C
ATOM   4518  CB  LYS A 581     115.885 206.767 107.597  1.00  0.00           C
ATOM   4519  CG  LYS A 581     114.719 207.688 108.032  1.00  0.00           C
ATOM   4520  CD  LYS A 581     114.913 209.117 107.446  1.00  0.00           C
ATOM   4521  CE  LYS A 581     114.818 209.101 105.916  1.00  0.00           C
ATOM   4522  NZ  LYS A 581     115.090 210.390 105.265  1.00  0.00           N
ATOM   4523  C   LYS A 581     116.807 204.569 107.351  1.00  0.00           C
ATOM   4524  O   LYS A 581     117.840 204.635 108.002  1.00  0.00           O
ATOM   4525  N   PRO A 582     116.653 203.984 106.123  1.00  0.00           N
ATOM   4526  CD  PRO A 582     117.793 203.714 105.243  1.00  0.00           C
ATOM   4527  CG  PRO A 582     117.224 203.488 103.867  1.00  0.00           C
ATOM   4528  CB  PRO A 582     115.939 202.788 104.185  1.00  0.00           C
ATOM   4529  CA  PRO A 582     115.392 203.573 105.401  1.00  0.00           C
ATOM   4530  C   PRO A 582     114.259 202.846 106.149  1.00  0.00           C
ATOM   4531  O   PRO A 582     113.095 202.738 105.659  1.00  0.00           O
ATOM   4532  N   ARG A 583     114.464 202.443 107.377  1.00  0.00           N
ATOM   4533  CA  ARG A 583     113.505 201.592 108.133  1.00  0.00           C
ATOM   4534  CB  ARG A 583     113.655 200.093 107.880  1.00  0.00           C
ATOM   4535  CG  ARG A 583     113.112 199.548 106.553  1.00  0.00           C
ATOM   4536  CD  ARG A 583     113.757 198.189 106.222  1.00  0.00           C
ATOM   4537  NE  ARG A 583     113.749 197.169 107.285  1.00  0.00           N
ATOM   4538  CZ  ARG A 583     114.739 196.322 107.565  1.00  0.00           C
ATOM   4539  NH1 ARG A 583     115.656 196.079 106.683  1.00  0.00           N
ATOM   4540  NH2 ARG A 583     114.875 195.879 108.704  1.00  0.00           N
ATOM   4541  C   ARG A 583     113.620 201.804 109.658  1.00  0.00           C
ATOM   4542  O   ARG A 583     114.752 201.831 110.059  1.00  0.00           O
ATOM   4543  N   PRO A 584     112.562 201.699 110.429  1.00  0.00           N
ATOM   4544  CD  PRO A 584     111.208 201.419 109.947  1.00  0.00           C
ATOM   4545  CG  PRO A 584     110.398 201.100 111.197  1.00  0.00           C
ATOM   4546  CB  PRO A 584     111.248 201.763 112.262  1.00  0.00           C
ATOM   4547  CA  PRO A 584     112.642 201.619 111.822  1.00  0.00           C
ATOM   4548  C   PRO A 584     113.277 200.191 112.131  1.00  0.00           C
ATOM   4549  O   PRO A 584     112.820 199.180 111.626  1.00  0.00           O
ATOM   4550  N   LEU A 585     114.213 200.010 113.076  1.00  0.00           N
ATOM   4551  CA  LEU A 585     114.636 198.763 113.713  1.00  0.00           C
ATOM   4552  CB  LEU A 585     115.552 198.084 112.639  1.00  0.00           C
ATOM   4553  CG  LEU A 585     115.817 196.544 112.743  1.00  0.00           C
ATOM   4554  CD1 LEU A 585     114.621 195.713 112.310  1.00  0.00           C
ATOM   4555  CD2 LEU A 585     117.046 196.183 111.920  1.00  0.00           C
ATOM   4556  C   LEU A 585     115.383 198.881 115.065  1.00  0.00           C
ATOM   4557  O   LEU A 585     116.038 199.926 115.352  1.00  0.00           O
ATOM   4558  N   TRP A 586     115.196 197.886 115.921  1.00  0.00           N
ATOM   4559  CA  TRP A 586     115.792 197.927 117.273  1.00  0.00           C
ATOM   4560  CB  TRP A 586     114.772 197.672 118.421  1.00  0.00           C
ATOM   4561  CG  TRP A 586     113.739 198.713 118.819  1.00  0.00           C
ATOM   4562  CD1 TRP A 586     113.817 199.555 119.865  1.00  0.00           C
ATOM   4563  NE1 TRP A 586     112.762 200.483 119.852  1.00  0.00           N
ATOM   4564  CE2 TRP A 586     111.970 200.299 118.732  1.00  0.00           C
ATOM   4565  CZ2 TRP A 586     110.852 200.935 118.164  1.00  0.00           C
ATOM   4566  CH2 TRP A 586     110.307 200.452 116.967  1.00  0.00           C
ATOM   4567  CZ3 TRP A 586     110.987 199.379 116.349  1.00  0.00           C
ATOM   4568  CE3 TRP A 586     111.970 198.560 116.968  1.00  0.00           C
ATOM   4569  CD2 TRP A 586     112.516 199.138 118.129  1.00  0.00           C
ATOM   4570  C   TRP A 586     116.828 196.808 117.253  1.00  0.00           C
ATOM   4571  O   TRP A 586     116.669 195.794 116.554  1.00  0.00           O
ATOM   4572  N   THR A 587     117.941 196.975 117.945  1.00  0.00           N
ATOM   4573  CA  THR A 587     118.972 196.055 118.175  1.00  0.00           C
ATOM   4574  CB  THR A 587     120.286 196.712 118.018  1.00  0.00           C
ATOM   4575  CG2 THR A 587     120.483 198.060 118.705  1.00  0.00           C
ATOM   4576  OG1 THR A 587     121.378 195.900 118.394  1.00  0.00           O
ATOM   4577  C   THR A 587     118.938 195.223 119.539  1.00  0.00           C
ATOM   4578  O   THR A 587     118.455 195.788 120.504  1.00  0.00           O
ATOM   4579  N   GLY A 588     119.406 193.928 119.629  1.00  0.00           N
ATOM   4580  CA  GLY A 588     119.326 193.113 120.852  1.00  0.00           C
ATOM   4581  C   GLY A 588     120.051 193.648 122.028  1.00  0.00           C
ATOM   4582  O   GLY A 588     119.590 193.615 123.192  1.00  0.00           O
ATOM   4583  N   LYS A 589     121.216 194.203 121.741  1.00  0.00           N
ATOM   4584  CA  LYS A 589     121.932 194.935 122.746  1.00  0.00           C
ATOM   4585  CB  LYS A 589     123.265 195.349 122.104  1.00  0.00           C
ATOM   4586  CG  LYS A 589     124.238 195.500 123.255  1.00  0.00           C
ATOM   4587  CD  LYS A 589     125.551 196.091 122.814  1.00  0.00           C
ATOM   4588  CE  LYS A 589     126.181 195.492 121.575  1.00  0.00           C
ATOM   4589  NZ  LYS A 589     126.576 194.111 121.894  1.00  0.00           N
ATOM   4590  C   LYS A 589     121.169 196.123 123.301  1.00  0.00           C
ATOM   4591  O   LYS A 589     121.075 196.296 124.536  1.00  0.00           O
ATOM   4592  N   GLN A 590     120.391 196.894 122.478  1.00  0.00           N
ATOM   4593  CA  GLN A 590     119.490 197.939 122.956  1.00  0.00           C
ATOM   4594  CB  GLN A 590     118.988 198.715 121.729  1.00  0.00           C
ATOM   4595  CG  GLN A 590     117.876 199.737 122.199  1.00  0.00           C
ATOM   4596  CD  GLN A 590     117.243 200.441 121.000  1.00  0.00           C
ATOM   4597  OE1 GLN A 590     117.182 200.002 119.837  1.00  0.00           O
ATOM   4598  NE2 GLN A 590     116.409 201.407 121.366  1.00  0.00           N
ATOM   4599  C   GLN A 590     118.328 197.395 123.757  1.00  0.00           C
ATOM   4600  O   GLN A 590     118.093 197.896 124.835  1.00  0.00           O
ATOM   4601  N   ILE A 591     117.690 196.322 123.272  1.00  0.00           N
ATOM   4602  CA  ILE A 591     116.513 195.766 123.936  1.00  0.00           C
ATOM   4603  CB  ILE A 591     115.763 194.735 123.030  1.00  0.00           C
ATOM   4604  CG2 ILE A 591     114.723 193.810 123.644  1.00  0.00           C
ATOM   4605  CG1 ILE A 591     115.225 195.453 121.750  1.00  0.00           C
ATOM   4606  CD1 ILE A 591     114.287 196.681 122.120  1.00  0.00           C
ATOM   4607  C   ILE A 591     116.943 195.034 125.248  1.00  0.00           C
ATOM   4608  O   ILE A 591     116.190 195.041 126.206  1.00  0.00           O
ATOM   4609  N   PHE A 592     118.130 194.456 125.358  1.00  0.00           N
ATOM   4610  CA  PHE A 592     118.575 193.805 126.587  1.00  0.00           C
ATOM   4611  CB  PHE A 592     119.761 192.786 126.376  1.00  0.00           C
ATOM   4612  CG  PHE A 592     119.980 191.837 127.575  1.00  0.00           C
ATOM   4613  CD1 PHE A 592     120.687 192.277 128.692  1.00  0.00           C
ATOM   4614  CE1 PHE A 592     120.796 191.510 129.833  1.00  0.00           C
ATOM   4615  CZ  PHE A 592     120.202 190.248 129.887  1.00  0.00           C
ATOM   4616  CE2 PHE A 592     119.649 189.750 128.664  1.00  0.00           C
ATOM   4617  CD2 PHE A 592     119.486 190.521 127.508  1.00  0.00           C
ATOM   4618  C   PHE A 592     118.938 194.844 127.604  1.00  0.00           C
ATOM   4619  O   PHE A 592     118.755 194.697 128.818  1.00  0.00           O
ATOM   4620  N   SER A 593     119.379 196.072 127.197  1.00  0.00           N
ATOM   4621  CA  SER A 593     119.430 197.282 128.163  1.00  0.00           C
ATOM   4622  CB  SER A 593     120.095 198.423 127.459  1.00  0.00           C
ATOM   4623  OG  SER A 593     121.299 198.053 126.910  1.00  0.00           O
ATOM   4624  C   SER A 593     118.110 197.636 128.718  1.00  0.00           C
ATOM   4625  O   SER A 593     118.015 198.294 129.755  1.00  0.00           O
ATOM   4626  N   LEU A 594     116.934 197.197 128.160  1.00  0.00           N
ATOM   4627  CA  LEU A 594     115.660 197.360 128.913  1.00  0.00           C
ATOM   4628  CB  LEU A 594     114.475 197.349 127.911  1.00  0.00           C
ATOM   4629  CG  LEU A 594     114.594 198.167 126.663  1.00  0.00           C
ATOM   4630  CD1 LEU A 594     113.350 197.910 125.780  1.00  0.00           C
ATOM   4631  CD2 LEU A 594     114.948 199.627 126.899  1.00  0.00           C
ATOM   4632  C   LEU A 594     115.489 196.298 130.066  1.00  0.00           C
ATOM   4633  O   LEU A 594     115.195 196.709 131.184  1.00  0.00           O
ATOM   4634  N   ILE A 595     115.969 195.099 129.776  1.00  0.00           N
ATOM   4635  CA  ILE A 595     115.924 193.929 130.704  1.00  0.00           C
ATOM   4636  CB  ILE A 595     116.305 192.603 130.024  1.00  0.00           C
ATOM   4637  CG2 ILE A 595     116.537 191.312 130.889  1.00  0.00           C
ATOM   4638  CG1 ILE A 595     115.271 192.336 128.912  1.00  0.00           C
ATOM   4639  CD1 ILE A 595     115.620 191.221 127.951  1.00  0.00           C
ATOM   4640  C   ILE A 595     116.900 194.262 131.859  1.00  0.00           C
ATOM   4641  O   ILE A 595     116.484 194.004 133.006  1.00  0.00           O
ATOM   4642  N   ILE A 596     118.066 194.858 131.684  1.00  0.00           N
ATOM   4643  CA  ILE A 596     118.944 195.403 132.744  1.00  0.00           C
ATOM   4644  CB  ILE A 596     120.332 195.764 132.202  1.00  0.00           C
ATOM   4645  CG2 ILE A 596     121.213 196.021 133.415  1.00  0.00           C
ATOM   4646  CG1 ILE A 596     121.069 194.574 131.434  1.00  0.00           C
ATOM   4647  CD1 ILE A 596     122.461 194.955 130.885  1.00  0.00           C
ATOM   4648  C   ILE A 596     118.168 196.557 133.474  1.00  0.00           C
ATOM   4649  O   ILE A 596     117.872 197.570 132.812  1.00  0.00           O
ATOM   4650  N   PRO A 597     118.144 196.544 134.813  1.00  0.00           N
ATOM   4651  CD  PRO A 597     118.169 195.271 135.585  1.00  0.00           C
ATOM   4652  CG  PRO A 597     117.778 195.482 136.979  1.00  0.00           C
ATOM   4653  CB  PRO A 597     116.986 196.814 136.977  1.00  0.00           C
ATOM   4654  CA  PRO A 597     117.611 197.587 135.689  1.00  0.00           C
ATOM   4655  C   PRO A 597     118.454 198.807 136.028  1.00  0.00           C
ATOM   4656  O   PRO A 597     119.709 198.782 136.116  1.00  0.00           O
ATOM   4657  N   GLY A 598     117.743 199.885 136.319  1.00  0.00           N
ATOM   4658  CA  GLY A 598     118.120 201.069 137.033  1.00  0.00           C
ATOM   4659  C   GLY A 598     119.371 201.746 136.437  1.00  0.00           C
ATOM   4660  O   GLY A 598     119.479 202.014 135.243  1.00  0.00           O
ATOM   4661  N   HIE A 599     120.446 201.915 137.251  1.00  0.00           N
ATOM   4662  CA  HIE A 599     121.628 202.743 136.981  1.00  0.00           C
ATOM   4663  CB  HIE A 599     121.641 203.721 138.163  1.00  0.00           C
ATOM   4664  CG  HIE A 599     122.011 203.124 139.510  1.00  0.00           C
ATOM   4665  ND1 HIE A 599     121.195 202.889 140.594  1.00  0.00           N
ATOM   4666  CE1 HIE A 599     121.979 202.249 141.501  1.00  0.00           C
ATOM   4667  NE2 HIE A 599     123.209 202.070 141.094  1.00  0.00           N
ATOM   4668  CD2 HIE A 599     123.295 202.628 139.853  1.00  0.00           C
ATOM   4669  C   HIE A 599     122.950 202.010 136.861  1.00  0.00           C
ATOM   4670  O   HIE A 599     123.986 202.731 136.789  1.00  0.00           O
ATOM   4671  N   ILE A 600     123.024 200.710 136.911  1.00  0.00           N
ATOM   4672  CA  ILE A 600     124.248 200.026 137.276  1.00  0.00           C
ATOM   4673  CB  ILE A 600     124.001 198.512 137.635  1.00  0.00           C
ATOM   4674  CG2 ILE A 600     122.781 198.417 138.623  1.00  0.00           C
ATOM   4675  CG1 ILE A 600     123.694 197.683 136.353  1.00  0.00           C
ATOM   4676  CD1 ILE A 600     122.984 196.351 136.604  1.00  0.00           C
ATOM   4677  C   ILE A 600     125.533 200.045 136.293  1.00  0.00           C
ATOM   4678  O   ILE A 600     125.394 199.998 135.066  1.00  0.00           O
ATOM   4679  N   ASN A 601     126.746 199.880 136.809  1.00  0.00           N
ATOM   4680  CA  ASN A 601     127.980 199.980 136.134  1.00  0.00           C
ATOM   4681  CB  ASN A 601     128.682 201.249 136.655  1.00  0.00           C
ATOM   4682  CG  ASN A 601     127.849 202.429 136.355  1.00  0.00           C
ATOM   4683  OD1 ASN A 601     127.540 202.826 135.219  1.00  0.00           O
ATOM   4684  ND2 ASN A 601     127.342 203.150 137.374  1.00  0.00           N
ATOM   4685  C   ASN A 601     128.731 198.701 136.361  1.00  0.00           C
ATOM   4686  O   ASN A 601     128.915 198.269 137.520  1.00  0.00           O
ATOM   4687  N   CYS A 602     129.336 198.129 135.263  1.00  0.00           N
ATOM   4688  CA  CYS A 602     129.990 196.864 135.348  1.00  0.00           C
ATOM   4689  CB  CYS A 602     128.834 195.848 135.403  1.00  0.00           C
ATOM   4690  SG  CYS A 602     129.345 194.136 135.520  1.00  0.00           S
ATOM   4691  C   CYS A 602     130.784 196.546 134.063  1.00  0.00           C
ATOM   4692  O   CYS A 602     130.304 197.005 133.037  1.00  0.00           O
ATOM   4693  N   ILE A 603     131.830 195.735 134.133  1.00  0.00           N
ATOM   4694  CA  ILE A 603     132.698 195.303 133.082  1.00  0.00           C
ATOM   4695  CB  ILE A 603     133.869 196.282 132.983  1.00  0.00           C
ATOM   4696  CG2 ILE A 603     134.810 196.319 134.292  1.00  0.00           C
ATOM   4697  CG1 ILE A 603     134.606 195.917 131.725  1.00  0.00           C
ATOM   4698  CD1 ILE A 603     135.466 197.118 131.354  1.00  0.00           C
ATOM   4699  C   ILE A 603     133.036 193.861 133.350  1.00  0.00           C
ATOM   4700  O   ILE A 603     133.342 193.508 134.468  1.00  0.00           O
ATOM   4701  N   ARG A 604     132.972 192.954 132.328  1.00  0.00           N
ATOM   4702  CA  ARG A 604     133.269 191.509 132.403  1.00  0.00           C
ATOM   4703  CB  ARG A 604     132.049 190.743 132.855  1.00  0.00           C
ATOM   4704  CG  ARG A 604     132.233 189.251 133.135  1.00  0.00           C
ATOM   4705  CD  ARG A 604     133.390 189.247 134.185  1.00  0.00           C
ATOM   4706  NE  ARG A 604     133.362 187.990 134.961  1.00  0.00           N
ATOM   4707  CZ  ARG A 604     134.352 187.145 135.240  1.00  0.00           C
ATOM   4708  NH1 ARG A 604     135.576 187.322 134.838  1.00  0.00           N
ATOM   4709  NH2 ARG A 604     134.156 186.085 135.991  1.00  0.00           N
ATOM   4710  C   ARG A 604     133.931 190.911 131.104  1.00  0.00           C
ATOM   4711  O   ARG A 604     133.215 190.966 130.116  1.00  0.00           O
ATOM   4712  N   THR A 605     135.141 190.312 131.170  1.00  0.00           N
ATOM   4713  CA  THR A 605     135.749 189.565 130.091  1.00  0.00           C
ATOM   4714  CB  THR A 605     137.147 189.008 130.521  1.00  0.00           C
ATOM   4715  CG2 THR A 605     136.977 187.754 131.400  1.00  0.00           C
ATOM   4716  OG1 THR A 605     137.809 188.703 129.342  1.00  0.00           O
ATOM   4717  C   THR A 605     134.826 188.454 129.577  1.00  0.00           C
ATOM   4718  O   THR A 605     133.951 187.951 130.357  1.00  0.00           O
ATOM   4719  N   HIE A 606     135.199 187.985 128.352  1.00  0.00           N
ATOM   4720  CA  HIE A 606     134.427 186.963 127.634  1.00  0.00           C
ATOM   4721  CB  HIE A 606     134.414 187.269 126.126  1.00  0.00           C
ATOM   4722  CG  HIE A 606     133.525 186.384 125.275  1.00  0.00           C
ATOM   4723  ND1 HIE A 606     133.945 185.226 124.614  1.00  0.00           N
ATOM   4724  CE1 HIE A 606     132.832 184.475 124.378  1.00  0.00           C
ATOM   4725  NE2 HIE A 606     131.767 185.222 124.728  1.00  0.00           N
ATOM   4726  CD2 HIE A 606     132.184 186.455 125.233  1.00  0.00           C
ATOM   4727  C   HIE A 606     134.706 185.512 128.111  1.00  0.00           C
ATOM   4728  O   HIE A 606     135.529 185.289 128.950  1.00  0.00           O
ATOM   4729  N   SER A 607     133.872 184.565 127.600  1.00  0.00           N
ATOM   4730  CA  SER A 607     133.924 183.173 128.026  1.00  0.00           C
ATOM   4731  CB  SER A 607     132.731 182.374 127.498  1.00  0.00           C
ATOM   4732  OG  SER A 607     131.513 182.947 127.865  1.00  0.00           O
ATOM   4733  C   SER A 607     135.101 182.516 127.373  1.00  0.00           C
ATOM   4734  O   SER A 607     135.774 181.726 128.018  1.00  0.00           O
ATOM   4735  N   THR A 608     135.419 182.812 126.120  1.00  0.00           N
ATOM   4736  CA  THR A 608     136.371 182.047 125.232  1.00  0.00           C
ATOM   4737  CB  THR A 608     135.662 180.949 124.434  1.00  0.00           C
ATOM   4738  CG2 THR A 608     134.922 179.872 125.301  1.00  0.00           C
ATOM   4739  OG1 THR A 608     134.558 181.510 123.733  1.00  0.00           O
ATOM   4740  C   THR A 608     137.229 182.905 124.396  1.00  0.00           C
ATOM   4741  O   THR A 608     138.168 182.278 123.949  1.00  0.00           O
ATOM   4742  N   HIE A 609     136.882 184.178 124.093  1.00  0.00           N
ATOM   4743  CA  HIE A 609     137.765 185.136 123.377  1.00  0.00           C
ATOM   4744  CB  HIE A 609     136.914 186.367 123.109  1.00  0.00           C
ATOM   4745  CG  HIE A 609     137.664 187.406 122.303  1.00  0.00           C
ATOM   4746  ND1 HIE A 609     138.011 187.343 120.989  1.00  0.00           N
ATOM   4747  CE1 HIE A 609     138.675 188.500 120.773  1.00  0.00           C
ATOM   4748  NE2 HIE A 609     138.715 189.283 121.901  1.00  0.00           N
ATOM   4749  CD2 HIE A 609     138.001 188.623 122.843  1.00  0.00           C
ATOM   4750  C   HIE A 609     139.052 185.550 124.192  1.00  0.00           C
ATOM   4751  O   HIE A 609     138.879 185.823 125.386  1.00  0.00           O
ATOM   4752  N   PRO A 610     140.239 185.627 123.641  1.00  0.00           N
ATOM   4753  CD  PRO A 610     140.619 185.386 122.303  1.00  0.00           C
ATOM   4754  CG  PRO A 610     142.095 185.801 122.251  1.00  0.00           C
ATOM   4755  CB  PRO A 610     142.536 185.564 123.713  1.00  0.00           C
ATOM   4756  CA  PRO A 610     141.381 186.060 124.522  1.00  0.00           C
ATOM   4757  C   PRO A 610     141.427 187.572 124.861  1.00  0.00           C
ATOM   4758  O   PRO A 610     141.493 188.499 124.054  1.00  0.00           O
ATOM   4759  N   ASP A 611     141.440 187.860 126.133  1.00  0.00           N
ATOM   4760  CA  ASP A 611     141.441 189.215 126.677  1.00  0.00           C
ATOM   4761  CB  ASP A 611     141.549 189.142 128.159  1.00  0.00           C
ATOM   4762  CG  ASP A 611     141.031 190.312 128.972  1.00  0.00           C
ATOM   4763  OD1 ASP A 611     139.790 190.472 129.000  1.00  0.00           O
ATOM   4764  OD2 ASP A 611     141.778 191.006 129.739  1.00  0.00           O
ATOM   4765  C   ASP A 611     142.543 190.091 126.096  1.00  0.00           C
ATOM   4766  O   ASP A 611     142.497 191.305 126.226  1.00  0.00           O
ATOM   4767  N   ASP A 612     143.640 189.513 125.605  1.00  0.00           N
ATOM   4768  CA  ASP A 612     144.821 190.245 125.132  1.00  0.00           C
ATOM   4769  CB  ASP A 612     146.069 189.414 125.030  1.00  0.00           C
ATOM   4770  CG  ASP A 612     146.737 189.051 126.366  1.00  0.00           C
ATOM   4771  OD1 ASP A 612     147.965 188.830 126.458  1.00  0.00           O
ATOM   4772  OD2 ASP A 612     146.005 188.913 127.408  1.00  0.00           O
ATOM   4773  C   ASP A 612     144.479 190.999 123.879  1.00  0.00           C
ATOM   4774  O   ASP A 612     145.093 191.988 123.640  1.00  0.00           O
ATOM   4775  N   GLU A 613     143.469 190.605 123.139  1.00  0.00           N
ATOM   4776  CA  GLU A 613     143.118 191.240 121.866  1.00  0.00           C
ATOM   4777  CB  GLU A 613     142.563 190.198 120.858  1.00  0.00           C
ATOM   4778  CG  GLU A 613     143.709 189.276 120.373  1.00  0.00           C
ATOM   4779  CD  GLU A 613     144.830 189.837 119.537  1.00  0.00           C
ATOM   4780  OE1 GLU A 613     145.963 190.008 120.034  1.00  0.00           O
ATOM   4781  OE2 GLU A 613     144.550 189.863 118.299  1.00  0.00           O
ATOM   4782  C   GLU A 613     142.011 192.287 122.189  1.00  0.00           C
ATOM   4783  O   GLU A 613     141.788 193.184 121.398  1.00  0.00           O
ATOM   4784  N   ASP A 614     141.343 192.164 123.326  1.00  0.00           N
ATOM   4785  CA  ASP A 614     140.233 193.101 123.716  1.00  0.00           C
ATOM   4786  CB  ASP A 614     139.075 192.424 124.475  1.00  0.00           C
ATOM   4787  CG  ASP A 614     137.813 192.182 123.626  1.00  0.00           C
ATOM   4788  OD1 ASP A 614     137.007 191.386 124.080  1.00  0.00           O
ATOM   4789  OD2 ASP A 614     137.653 192.705 122.498  1.00  0.00           O
ATOM   4790  C   ASP A 614     140.748 194.221 124.524  1.00  0.00           C
ATOM   4791  O   ASP A 614     140.088 195.278 124.577  1.00  0.00           O
ATOM   4792  N   SER A 615     141.950 194.029 125.107  1.00  0.00           N
ATOM   4793  CA  SER A 615     142.749 195.163 125.648  1.00  0.00           C
ATOM   4794  CB  SER A 615     143.526 194.654 126.884  1.00  0.00           C
ATOM   4795  OG  SER A 615     144.356 193.578 126.611  1.00  0.00           O
ATOM   4796  C   SER A 615     143.844 195.671 124.693  1.00  0.00           C
ATOM   4797  O   SER A 615     144.628 196.635 125.014  1.00  0.00           O
ATOM   4798  N   GLY A 616     143.978 194.960 123.538  1.00  0.00           N
ATOM   4799  CA  GLY A 616     144.921 195.300 122.513  1.00  0.00           C
ATOM   4800  C   GLY A 616     144.465 196.403 121.505  1.00  0.00           C
ATOM   4801  O   GLY A 616     143.665 197.261 121.819  1.00  0.00           O
ATOM   4802  N   PRO A 617     144.996 196.525 120.288  1.00  0.00           N
ATOM   4803  CD  PRO A 617     145.761 195.559 119.483  1.00  0.00           C
ATOM   4804  CG  PRO A 617     145.529 195.913 118.015  1.00  0.00           C
ATOM   4805  CB  PRO A 617     145.234 197.410 118.092  1.00  0.00           C
ATOM   4806  CA  PRO A 617     144.454 197.507 119.407  1.00  0.00           C
ATOM   4807  C   PRO A 617     142.917 197.402 119.195  1.00  0.00           C
ATOM   4808  O   PRO A 617     142.291 196.354 119.236  1.00  0.00           O
ATOM   4809  N   TYR A 618     142.327 198.612 118.968  1.00  0.00           N
ATOM   4810  CA  TYR A 618     140.840 198.829 118.958  1.00  0.00           C
ATOM   4811  CB  TYR A 618     140.286 198.190 117.662  1.00  0.00           C
ATOM   4812  CG  TYR A 618     140.955 198.600 116.390  1.00  0.00           C
ATOM   4813  CD1 TYR A 618     140.576 199.789 115.696  1.00  0.00           C
ATOM   4814  CE1 TYR A 618     141.189 200.173 114.503  1.00  0.00           C
ATOM   4815  CZ  TYR A 618     142.096 199.283 113.924  1.00  0.00           C
ATOM   4816  OH  TYR A 618     142.542 199.564 112.656  1.00  0.00           O
ATOM   4817  CE2 TYR A 618     142.523 198.130 114.663  1.00  0.00           C
ATOM   4818  CD2 TYR A 618     141.944 197.767 115.873  1.00  0.00           C
ATOM   4819  C   TYR A 618     140.114 198.513 120.297  1.00  0.00           C
ATOM   4820  O   TYR A 618     138.874 198.279 120.265  1.00  0.00           O
ATOM   4821  N   LYS A 619     140.851 198.547 121.420  1.00  0.00           N
ATOM   4822  CA  LYS A 619     140.401 198.225 122.795  1.00  0.00           C
ATOM   4823  CB  LYS A 619     141.399 198.617 123.877  1.00  0.00           C
ATOM   4824  CG  LYS A 619     142.164 199.958 123.640  1.00  0.00           C
ATOM   4825  CD  LYS A 619     143.079 200.590 124.766  1.00  0.00           C
ATOM   4826  CE  LYS A 619     143.709 201.886 124.350  1.00  0.00           C
ATOM   4827  NZ  LYS A 619     144.729 202.317 125.340  1.00  0.00           N
ATOM   4828  C   LYS A 619     139.106 198.898 123.176  1.00  0.00           C
ATOM   4829  O   LYS A 619     138.218 198.192 123.584  1.00  0.00           O
ATOM   4830  N   HIE A 620     138.899 200.225 122.790  1.00  0.00           N
ATOM   4831  CA  HIE A 620     137.654 200.896 123.213  1.00  0.00           C
ATOM   4832  CB  HIE A 620     138.044 202.357 123.559  1.00  0.00           C
ATOM   4833  CG  HIE A 620     139.218 202.492 124.446  1.00  0.00           C
ATOM   4834  ND1 HIE A 620     139.547 201.700 125.583  1.00  0.00           N
ATOM   4835  CE1 HIE A 620     140.593 202.255 126.114  1.00  0.00           C
ATOM   4836  NE2 HIE A 620     140.939 203.412 125.449  1.00  0.00           N
ATOM   4837  CD2 HIE A 620     140.061 203.547 124.429  1.00  0.00           C
ATOM   4838  C   HIE A 620     136.577 200.915 122.138  1.00  0.00           C
ATOM   4839  O   HIE A 620     135.640 201.717 122.210  1.00  0.00           O
ATOM   4840  N   ILE A 621     136.734 200.119 121.077  1.00  0.00           N
ATOM   4841  CA  ILE A 621     135.795 200.133 119.939  1.00  0.00           C
ATOM   4842  CB  ILE A 621     136.270 201.154 118.862  1.00  0.00           C
ATOM   4843  CG2 ILE A 621     137.505 200.633 118.172  1.00  0.00           C
ATOM   4844  CG1 ILE A 621     135.272 201.511 117.762  1.00  0.00           C
ATOM   4845  CD1 ILE A 621     134.183 202.483 118.300  1.00  0.00           C
ATOM   4846  C   ILE A 621     135.422 198.718 119.462  1.00  0.00           C
ATOM   4847  O   ILE A 621     134.663 198.688 118.496  1.00  0.00           O
ATOM   4848  N   SER A 622     135.787 197.613 120.046  1.00  0.00           N
ATOM   4849  CA  SER A 622     135.270 196.255 119.982  1.00  0.00           C
ATOM   4850  CB  SER A 622     134.054 196.069 120.919  1.00  0.00           C
ATOM   4851  OG  SER A 622     133.461 194.738 120.857  1.00  0.00           O
ATOM   4852  C   SER A 622     134.847 195.803 118.600  1.00  0.00           C
ATOM   4853  O   SER A 622     133.703 196.030 118.213  1.00  0.00           O
ATOM   4854  N   PRO A 623     135.681 195.081 117.850  1.00  0.00           N
ATOM   4855  CD  PRO A 623     137.091 195.008 117.997  1.00  0.00           C
ATOM   4856  CG  PRO A 623     137.600 194.871 116.602  1.00  0.00           C
ATOM   4857  CB  PRO A 623     136.634 193.872 115.964  1.00  0.00           C
ATOM   4858  CA  PRO A 623     135.360 194.297 116.687  1.00  0.00           C
ATOM   4859  C   PRO A 623     134.554 193.013 116.944  1.00  0.00           C
ATOM   4860  O   PRO A 623     133.731 192.646 116.111  1.00  0.00           O
ATOM   4861  N   GLY A 624     134.860 192.211 117.938  1.00  0.00           N
ATOM   4862  CA  GLY A 624     134.200 190.880 117.951  1.00  0.00           C
ATOM   4863  C   GLY A 624     132.817 190.875 118.615  1.00  0.00           C
ATOM   4864  O   GLY A 624     132.057 189.946 118.529  1.00  0.00           O
ATOM   4865  N   ASP A 625     132.556 191.950 119.320  1.00  0.00           N
ATOM   4866  CA  ASP A 625     131.358 192.196 120.201  1.00  0.00           C
ATOM   4867  CB  ASP A 625     129.998 192.368 119.384  1.00  0.00           C
ATOM   4868  CG  ASP A 625     128.960 193.202 120.118  1.00  0.00           C
ATOM   4869  OD1 ASP A 625     129.290 193.997 121.057  1.00  0.00           O
ATOM   4870  OD2 ASP A 625     127.820 193.278 119.615  1.00  0.00           O
ATOM   4871  C   ASP A 625     131.269 191.316 121.458  1.00  0.00           C
ATOM   4872  O   ASP A 625     130.267 190.764 121.786  1.00  0.00           O
ATOM   4873  N   THR A 626     132.418 190.963 121.970  1.00  0.00           N
ATOM   4874  CA  THR A 626     132.597 190.148 123.177  1.00  0.00           C
ATOM   4875  CB  THR A 626     133.930 189.343 122.968  1.00  0.00           C
ATOM   4876  CG2 THR A 626     133.724 188.159 121.996  1.00  0.00           C
ATOM   4877  OG1 THR A 626     135.097 190.026 122.565  1.00  0.00           O
ATOM   4878  C   THR A 626     132.750 190.784 124.605  1.00  0.00           C
ATOM   4879  O   THR A 626     132.086 190.356 125.442  1.00  0.00           O
ATOM   4880  N   LYS A 627     133.695 191.743 124.846  1.00  0.00           N
ATOM   4881  CA  LYS A 627     133.815 192.487 126.100  1.00  0.00           C
ATOM   4882  CB  LYS A 627     134.833 193.695 126.062  1.00  0.00           C
ATOM   4883  CG  LYS A 627     135.137 194.228 127.446  1.00  0.00           C
ATOM   4884  CD  LYS A 627     135.990 195.578 127.458  1.00  0.00           C
ATOM   4885  CE  LYS A 627     137.408 195.303 126.839  1.00  0.00           C
ATOM   4886  NZ  LYS A 627     138.041 196.553 126.395  1.00  0.00           N
ATOM   4887  C   LYS A 627     132.467 193.221 126.445  1.00  0.00           C
ATOM   4888  O   LYS A 627     132.012 194.145 125.821  1.00  0.00           O
ATOM   4889  N   VAL A 628     131.948 192.736 127.582  1.00  0.00           N
ATOM   4890  CA  VAL A 628     130.760 193.195 128.264  1.00  0.00           C
ATOM   4891  CB  VAL A 628     130.130 192.113 129.148  1.00  0.00           C
ATOM   4892  CG1 VAL A 628     129.164 192.481 130.212  1.00  0.00           C
ATOM   4893  CG2 VAL A 628     129.487 191.133 128.252  1.00  0.00           C
ATOM   4894  C   VAL A 628     131.029 194.442 129.081  1.00  0.00           C
ATOM   4895  O   VAL A 628     131.848 194.365 130.054  1.00  0.00           O
ATOM   4896  N   VAL A 629     130.427 195.543 128.666  1.00  0.00           N
ATOM   4897  CA  VAL A 629     130.458 196.902 129.285  1.00  0.00           C
ATOM   4898  CB  VAL A 629     131.433 197.892 128.628  1.00  0.00           C
ATOM   4899  CG1 VAL A 629     131.721 198.943 129.602  1.00  0.00           C
ATOM   4900  CG2 VAL A 629     132.692 197.224 128.028  1.00  0.00           C
ATOM   4901  C   VAL A 629     129.041 197.369 129.523  1.00  0.00           C
ATOM   4902  O   VAL A 629     128.407 197.679 128.524  1.00  0.00           O
ATOM   4903  N   VAL A 630     128.548 197.387 130.774  1.00  0.00           N
ATOM   4904  CA  VAL A 630     127.290 197.959 131.072  1.00  0.00           C
ATOM   4905  CB  VAL A 630     126.425 196.967 132.011  1.00  0.00           C
ATOM   4906  CG1 VAL A 630     125.057 197.662 132.428  1.00  0.00           C
ATOM   4907  CG2 VAL A 630     126.317 195.701 131.172  1.00  0.00           C
ATOM   4908  C   VAL A 630     127.499 199.244 131.754  1.00  0.00           C
ATOM   4909  O   VAL A 630     128.317 199.208 132.697  1.00  0.00           O
ATOM   4910  N   GLU A 631     126.949 200.419 131.329  1.00  0.00           N
ATOM   4911  CA  GLU A 631     126.828 201.596 132.223  1.00  0.00           C
ATOM   4912  CB  GLU A 631     127.921 202.601 131.815  1.00  0.00           C
ATOM   4913  CG  GLU A 631     129.356 202.086 131.973  1.00  0.00           C
ATOM   4914  CD  GLU A 631     130.278 202.916 130.994  1.00  0.00           C
ATOM   4915  OE1 GLU A 631     131.086 202.359 130.229  1.00  0.00           O
ATOM   4916  OE2 GLU A 631     130.155 204.169 130.986  1.00  0.00           O
ATOM   4917  C   GLU A 631     125.468 202.181 132.265  1.00  0.00           C
ATOM   4918  O   GLU A 631     124.745 202.137 131.311  1.00  0.00           O
ATOM   4919  N   ASN A 632     125.226 202.877 133.369  1.00  0.00           N
ATOM   4920  CA  ASN A 632     123.953 203.517 133.596  1.00  0.00           C
ATOM   4921  CB  ASN A 632     123.802 204.790 132.593  1.00  0.00           C
ATOM   4922  CG  ASN A 632     125.019 205.657 132.415  1.00  0.00           C
ATOM   4923  OD1 ASN A 632     125.966 205.417 131.626  1.00  0.00           O
ATOM   4924  ND2 ASN A 632     125.185 206.692 133.138  1.00  0.00           N
ATOM   4925  C   ASN A 632     122.688 202.557 133.508  1.00  0.00           C
ATOM   4926  O   ASN A 632     121.617 203.014 133.093  1.00  0.00           O
ATOM   4927  N   GLY A 633     122.840 201.250 133.683  1.00  0.00           N
ATOM   4928  CA  GLY A 633     121.830 200.229 133.331  1.00  0.00           C
ATOM   4929  C   GLY A 633     121.734 199.861 131.824  1.00  0.00           C
ATOM   4930  O   GLY A 633     120.692 199.270 131.469  1.00  0.00           O
ATOM   4931  N   GLU A 634     122.673 200.277 130.963  1.00  0.00           N
ATOM   4932  CA  GLU A 634     122.602 200.048 129.603  1.00  0.00           C
ATOM   4933  CB  GLU A 634     122.405 201.477 128.902  1.00  0.00           C
ATOM   4934  CG  GLU A 634     122.646 201.610 127.347  1.00  0.00           C
ATOM   4935  CD  GLU A 634     122.042 202.911 126.836  1.00  0.00           C
ATOM   4936  OE1 GLU A 634     122.357 203.269 125.671  1.00  0.00           O
ATOM   4937  OE2 GLU A 634     120.966 203.375 127.329  1.00  0.00           O
ATOM   4938  C   GLU A 634     123.885 199.385 129.066  1.00  0.00           C
ATOM   4939  O   GLU A 634     124.975 199.918 129.387  1.00  0.00           O
ATOM   4940  N   LEU A 635     123.765 198.417 128.159  1.00  0.00           N
ATOM   4941  CA  LEU A 635     124.734 197.631 127.556  1.00  0.00           C
ATOM   4942  CB  LEU A 635     124.177 196.251 127.395  1.00  0.00           C
ATOM   4943  CG  LEU A 635     125.121 195.104 126.869  1.00  0.00           C
ATOM   4944  CD1 LEU A 635     126.341 194.871 127.768  1.00  0.00           C
ATOM   4945  CD2 LEU A 635     124.251 193.874 126.688  1.00  0.00           C
ATOM   4946  C   LEU A 635     125.306 198.306 126.325  1.00  0.00           C
ATOM   4947  O   LEU A 635     124.646 198.406 125.299  1.00  0.00           O
ATOM   4948  N   ILE A 636     126.555 198.867 126.501  1.00  0.00           N
ATOM   4949  CA  ILE A 636     127.232 199.586 125.425  1.00  0.00           C
ATOM   4950  CB  ILE A 636     128.360 200.478 126.051  1.00  0.00           C
ATOM   4951  CG2 ILE A 636     129.271 201.176 125.026  1.00  0.00           C
ATOM   4952  CG1 ILE A 636     127.728 201.453 127.001  1.00  0.00           C
ATOM   4953  CD1 ILE A 636     128.740 201.801 128.142  1.00  0.00           C
ATOM   4954  C   ILE A 636     127.776 198.571 124.374  1.00  0.00           C
ATOM   4955  O   ILE A 636     127.662 198.781 123.148  1.00  0.00           O
ATOM   4956  N   MET A 637     128.427 197.564 124.817  1.00  0.00           N
ATOM   4957  CA  MET A 637     129.142 196.597 123.921  1.00  0.00           C
ATOM   4958  CB  MET A 637     130.571 197.130 123.602  1.00  0.00           C
ATOM   4959  CG  MET A 637     131.518 197.403 124.669  1.00  0.00           C
ATOM   4960  SD  MET A 637     133.218 197.591 123.974  1.00  0.00           S
ATOM   4961  CE  MET A 637     133.220 199.184 123.097  1.00  0.00           C
ATOM   4962  C   MET A 637     129.193 195.259 124.676  1.00  0.00           C
ATOM   4963  O   MET A 637     129.071 195.251 125.912  1.00  0.00           O
ATOM   4964  N   GLY A 638     129.373 194.190 123.884  1.00  0.00           N
ATOM   4965  CA  GLY A 638     129.694 192.863 124.427  1.00  0.00           C
ATOM   4966  C   GLY A 638     128.446 191.978 124.441  1.00  0.00           C
ATOM   4967  O   GLY A 638     127.308 192.442 124.234  1.00  0.00           O
ATOM   4968  N   ILE A 639     128.682 190.657 124.703  1.00  0.00           N
ATOM   4969  CA  ILE A 639     127.640 189.624 124.856  1.00  0.00           C
ATOM   4970  CB  ILE A 639     127.679 188.652 123.690  1.00  0.00           C
ATOM   4971  CG2 ILE A 639     127.289 189.407 122.414  1.00  0.00           C
ATOM   4972  CG1 ILE A 639     129.080 188.063 123.512  1.00  0.00           C
ATOM   4973  CD1 ILE A 639     129.103 186.681 122.865  1.00  0.00           C
ATOM   4974  C   ILE A 639     127.729 188.887 126.222  1.00  0.00           C
ATOM   4975  O   ILE A 639     128.859 188.480 126.663  1.00  0.00           O
ATOM   4976  N   LEU A 640     126.597 188.667 126.897  1.00  0.00           N
ATOM   4977  CA  LEU A 640     126.492 188.266 128.270  1.00  0.00           C
ATOM   4978  CB  LEU A 640     125.245 188.743 128.950  1.00  0.00           C
ATOM   4979  CG  LEU A 640     125.054 190.231 129.027  1.00  0.00           C
ATOM   4980  CD1 LEU A 640     123.746 190.581 129.513  1.00  0.00           C
ATOM   4981  CD2 LEU A 640     126.120 190.900 129.950  1.00  0.00           C
ATOM   4982  C   LEU A 640     126.459 186.735 128.397  1.00  0.00           C
ATOM   4983  O   LEU A 640     125.850 186.007 127.593  1.00  0.00           O
ATOM   4984  N   CYS A 641     127.094 186.210 129.425  1.00  0.00           N
ATOM   4985  CA  CYS A 641     127.680 184.836 129.420  1.00  0.00           C
ATOM   4986  CB  CYS A 641     129.136 184.762 128.816  1.00  0.00           C
ATOM   4987  SG  CYS A 641     129.053 185.310 127.114  1.00  0.00           S
ATOM   4988  C   CYS A 641     127.654 184.352 130.883  1.00  0.00           C
ATOM   4989  O   CYS A 641     127.333 185.171 131.714  1.00  0.00           O
ATOM   4990  N   LYS A 642     128.134 183.157 131.245  1.00  0.00           N
ATOM   4991  CA  LYS A 642     128.122 182.679 132.635  1.00  0.00           C
ATOM   4992  CB  LYS A 642     128.739 181.204 132.592  1.00  0.00           C
ATOM   4993  CG  LYS A 642     128.674 180.676 134.118  1.00  0.00           C
ATOM   4994  CD  LYS A 642     129.318 179.311 134.338  1.00  0.00           C
ATOM   4995  CE  LYS A 642     129.283 178.840 135.798  1.00  0.00           C
ATOM   4996  NZ  LYS A 642     130.074 177.587 135.979  1.00  0.00           N
ATOM   4997  C   LYS A 642     128.866 183.670 133.545  1.00  0.00           C
ATOM   4998  O   LYS A 642     128.200 184.179 134.441  1.00  0.00           O
ATOM   4999  N   LYS A 643     130.052 184.074 133.181  1.00  0.00           N
ATOM   5000  CA  LYS A 643     130.929 185.152 133.688  1.00  0.00           C
ATOM   5001  CB  LYS A 643     131.989 185.528 132.592  1.00  0.00           C
ATOM   5002  CG  LYS A 643     133.196 184.609 132.756  1.00  0.00           C
ATOM   5003  CD  LYS A 643     134.314 184.947 131.860  1.00  0.00           C
ATOM   5004  CE  LYS A 643     135.335 183.782 131.753  1.00  0.00           C
ATOM   5005  NZ  LYS A 643     136.627 184.186 131.147  1.00  0.00           N
ATOM   5006  C   LYS A 643     130.157 186.430 134.148  1.00  0.00           C
ATOM   5007  O   LYS A 643     130.643 187.143 135.117  1.00  0.00           O
ATOM   5008  N   SER A 644     129.114 186.842 133.449  1.00  0.00           N
ATOM   5009  CA  SER A 644     128.387 188.127 133.561  1.00  0.00           C
ATOM   5010  CB  SER A 644     128.579 189.025 132.325  1.00  0.00           C
ATOM   5011  OG  SER A 644     128.427 188.179 131.230  1.00  0.00           O
ATOM   5012  C   SER A 644     126.877 187.921 133.778  1.00  0.00           C
ATOM   5013  O   SER A 644     126.110 188.880 133.995  1.00  0.00           O
ATOM   5014  N   LEU A 645     126.346 186.701 133.900  1.00  0.00           N
ATOM   5015  CA  LEU A 645     124.875 186.495 134.103  1.00  0.00           C
ATOM   5016  CB  LEU A 645     124.220 186.830 132.740  1.00  0.00           C
ATOM   5017  CG  LEU A 645     122.710 187.216 132.741  1.00  0.00           C
ATOM   5018  CD1 LEU A 645     122.212 188.446 133.476  1.00  0.00           C
ATOM   5019  CD2 LEU A 645     122.256 187.275 131.284  1.00  0.00           C
ATOM   5020  C   LEU A 645     124.432 185.092 134.644  1.00  0.00           C
ATOM   5021  O   LEU A 645     123.313 184.900 135.136  1.00  0.00           O
ATOM   5022  N   GLY A 646     125.314 184.097 134.678  1.00  0.00           N
ATOM   5023  CA  GLY A 646     125.367 182.903 135.513  1.00  0.00           C
ATOM   5024  C   GLY A 646     125.826 183.117 136.980  1.00  0.00           C
ATOM   5025  O   GLY A 646     125.711 184.141 137.595  1.00  0.00           O
ATOM   5026  N   THR A 647     126.343 181.989 137.507  1.00  0.00           N
ATOM   5027  CA  THR A 647     126.737 181.836 138.942  1.00  0.00           C
ATOM   5028  CB  THR A 647     126.564 180.381 139.416  1.00  0.00           C
ATOM   5029  CG2 THR A 647     125.150 179.865 139.480  1.00  0.00           C
ATOM   5030  OG1 THR A 647     127.398 179.462 138.702  1.00  0.00           O
ATOM   5031  C   THR A 647     128.125 182.445 139.241  1.00  0.00           C
ATOM   5032  O   THR A 647     128.588 182.331 140.351  1.00  0.00           O
ATOM   5033  N   SER A 648     128.826 183.078 138.228  1.00  0.00           N
ATOM   5034  CA  SER A 648     130.229 183.476 138.502  1.00  0.00           C
ATOM   5035  CB  SER A 648     131.054 183.463 137.211  1.00  0.00           C
ATOM   5036  OG  SER A 648     130.793 182.300 136.481  1.00  0.00           O
ATOM   5037  C   SER A 648     130.365 184.951 138.998  1.00  0.00           C
ATOM   5038  O   SER A 648     129.465 185.790 138.945  1.00  0.00           O
ATOM   5039  N   ALA A 649     131.540 185.179 139.663  1.00  0.00           N
ATOM   5040  CA  ALA A 649     132.016 186.567 140.003  1.00  0.00           C
ATOM   5041  CB  ALA A 649     133.333 186.592 140.674  1.00  0.00           C
ATOM   5042  C   ALA A 649     131.960 187.559 138.838  1.00  0.00           C
ATOM   5043  O   ALA A 649     132.166 187.135 137.699  1.00  0.00           O
ATOM   5044  N   GLY A 650     131.615 188.800 139.022  1.00  0.00           N
ATOM   5045  CA  GLY A 650     131.299 189.732 137.952  1.00  0.00           C
ATOM   5046  C   GLY A 650     129.898 189.614 137.369  1.00  0.00           C
ATOM   5047  O   GLY A 650     129.607 190.418 136.521  1.00  0.00           O
ATOM   5048  N   SER A 651     129.088 188.606 137.695  1.00  0.00           N
ATOM   5049  CA  SER A 651     127.717 188.421 137.212  1.00  0.00           C
ATOM   5050  CB  SER A 651     127.081 187.120 137.731  1.00  0.00           C
ATOM   5051  OG  SER A 651     125.928 186.929 137.074  1.00  0.00           O
ATOM   5052  C   SER A 651     126.788 189.553 137.549  1.00  0.00           C
ATOM   5053  O   SER A 651     126.721 190.021 138.649  1.00  0.00           O
ATOM   5054  N   LEU A 652     126.142 190.026 136.507  1.00  0.00           N
ATOM   5055  CA  LEU A 652     125.198 191.159 136.619  1.00  0.00           C
ATOM   5056  CB  LEU A 652     124.585 191.482 135.274  1.00  0.00           C
ATOM   5057  CG  LEU A 652     125.433 192.126 134.208  1.00  0.00           C
ATOM   5058  CD1 LEU A 652     124.488 192.327 133.029  1.00  0.00           C
ATOM   5059  CD2 LEU A 652     125.960 193.524 134.520  1.00  0.00           C
ATOM   5060  C   LEU A 652     124.145 190.918 137.772  1.00  0.00           C
ATOM   5061  O   LEU A 652     123.698 191.900 138.300  1.00  0.00           O
ATOM   5062  N   VAL A 653     123.844 189.708 138.144  1.00  0.00           N
ATOM   5063  CA  VAL A 653     122.904 189.404 139.212  1.00  0.00           C
[truncated: 6,419,126 more chars]
