# Supplementary material for: Molecular model of TFIIH recruitment to the transcription-coupled repair machinery
Source: Nat Commun. 2025 Mar 8;16:2341. doi: 10.1038/s41467-025-57593-0 (PMC11890784; doi:10.1038/s41467-025-57593-0)
Supplement: Supplementary file 4 — Supplementary Data 1 [file 41467_2025_57593_MOESM4_ESM.zip › Initial_and_final_structures/namd_input_file.txt]

# molecular system
amber on
parmfile system.prmtop                       !!!! topology file 
ambercoor system.inpcrd                    !!!! input coordinate
CUDASOAintegrate on

set runnew production10
set runold production9

bincoordinates     ./${runold}-restart.coor.old
binvelocities      ./${runold}-restart.vel.old
extendedSystem     ./${runold}-restart.xsc.old

set TS 1500000


# force field parameters
exclude                 scaled1-4
1-4scaling              0.833333
cutoff                     12
switching               on
switchdist              8.5
pairlistdist            12
dielectric              1
#temperature             0

# Integrator Parameters
timestep            2  ;# 1fs/step
rigidBonds          all  ;# TIP3P
nonbondedFreq       1
fullElectFrequency  2
stepspercycle       20

# position-restrained
constraints     off
#ConsExp         2
#consRef         fix1.pdb
#consKFile       fix1.pdb
#consKCol        B

langevin                on
langevinDamping         10
langevinTemp            300
langevinHydrogen        on

langevinPiston          on
langevinPistonTarget    1.01325
langevinPistonPeriod    200
langevinPistonDecay     100
langevinPistonTemp      300

useGroupPressure        yes
useFlexibleCell         no
useConstantRatio        no

# Output
outputname         $runnew
restartname        ${runnew}-restart
restartfreq        1000
dcdfreq            1000
dcdfile            ${runnew}.dcd
outputEnergies     1000
outputPressure     1000

###################################

# PME

cellBasisVector1  X  0   0
cellBasisVector2 0   Y   0
cellBasisVector3 0   0   Z
cellOrigin X-center Y-center Z-center

PME             on
#PmeGridsizeX    200
#PmeGridsizeY    200
#PmeGridsizeZ    200

usePMECUDA      off

#gridforcechecksize off
PMEGridSpacing 1.0
#PMEPencils 1
wrapWater  on
wrapAll    on
wrapNearest    on

extraBonds on
extraBondsFile extra_bond.txt

# equilibrate with restrained
#constraintScaling    1.00
run $TS
