# Supplementary material for: Molecular model of TFIIH recruitment to the transcription-coupled repair machinery
Source: Nat Commun. 2025 Mar 8;16:2341. doi: 10.1038/s41467-025-57593-0 (PMC11890784; doi:10.1038/s41467-025-57593-0)
Supplement: Supplementary file 4 — Supplementary Data 1 [file 41467_2025_57593_MOESM4_ESM.zip › Initial_and_final_structures/TCRΓÇôCSAΓÇôDDB1ΓÇôVHSΓÇôELOF1-final.txt]

ATOM      1  N   SER A  11     103.041 160.288 192.345  1.00  0.00           N
ATOM      2  CA  SER A  11     103.350 160.779 191.015  1.00  0.00           C
ATOM      3  CB  SER A  11     104.342 161.856 191.021  1.00  0.00           C
ATOM      4  OG  SER A  11     105.182 161.760 192.164  1.00  0.00           O
ATOM      5  C   SER A  11     103.811 159.549 190.180  1.00  0.00           C
ATOM      6  O   SER A  11     104.368 158.550 190.762  1.00  0.00           O
ATOM      7  N   ALA A  12     103.607 159.690 188.791  1.00  0.00           N
ATOM      8  CA  ALA A  12     103.896 158.614 187.948  1.00  0.00           C
ATOM      9  CB  ALA A  12     103.056 158.837 186.675  1.00  0.00           C
ATOM     10  C   ALA A  12     105.304 158.298 187.617  1.00  0.00           C
ATOM     11  O   ALA A  12     106.237 159.061 187.871  1.00  0.00           O
ATOM     12  N   CYS A  13     105.525 157.108 187.131  1.00  0.00           N
ATOM     13  CA  CYS A  13     106.862 156.593 186.708  1.00  0.00           C
ATOM     14  CB  CYS A  13     106.768 155.161 186.150  1.00  0.00           C
ATOM     15  SG  CYS A  13     108.270 154.136 186.186  1.00  0.00           S
ATOM     16  C   CYS A  13     107.564 157.553 185.680  1.00  0.00           C
ATOM     17  O   CYS A  13     106.992 157.671 184.628  1.00  0.00           O
ATOM     18  N   PRO A  14     108.764 158.050 185.986  1.00  0.00           N
ATOM     19  CD  PRO A  14     109.654 157.860 187.153  1.00  0.00           C
ATOM     20  CG  PRO A  14     111.067 158.405 186.886  1.00  0.00           C
ATOM     21  CB  PRO A  14     110.619 159.490 185.959  1.00  0.00           C
ATOM     22  CA  PRO A  14     109.571 158.835 185.101  1.00  0.00           C
ATOM     23  C   PRO A  14     110.171 158.052 183.902  1.00  0.00           C
ATOM     24  O   PRO A  14     110.443 156.877 184.001  1.00  0.00           O
ATOM     25  N   LEU A  15     110.267 158.685 182.747  1.00  0.00           N
ATOM     26  CA  LEU A  15     111.005 158.238 181.595  1.00  0.00           C
ATOM     27  CB  LEU A  15     110.597 159.013 180.370  1.00  0.00           C
ATOM     28  CG  LEU A  15     109.340 158.517 179.573  1.00  0.00           C
ATOM     29  CD1 LEU A  15     108.559 159.672 179.066  1.00  0.00           C
ATOM     30  CD2 LEU A  15     109.836 157.622 178.408  1.00  0.00           C
ATOM     31  C   LEU A  15     112.589 158.327 181.700  1.00  0.00           C
ATOM     32  O   LEU A  15     113.150 159.204 182.274  1.00  0.00           O
ATOM     33  N   ARG A  16     113.313 157.316 181.117  1.00  0.00           N
ATOM     34  CA  ARG A  16     114.764 157.232 180.972  1.00  0.00           C
ATOM     35  CB  ARG A  16     115.328 156.132 181.908  1.00  0.00           C
ATOM     36  CG  ARG A  16     115.258 156.668 183.329  1.00  0.00           C
ATOM     37  CD  ARG A  16     116.090 156.074 184.413  1.00  0.00           C
ATOM     38  NE  ARG A  16     116.180 156.953 185.624  1.00  0.00           N
ATOM     39  CZ  ARG A  16     117.180 156.943 186.481  1.00  0.00           C
ATOM     40  NH1 ARG A  16     117.296 157.883 187.356  1.00  0.00           N
ATOM     41  NH2 ARG A  16     118.124 156.096 186.423  1.00  0.00           N
ATOM     42  C   ARG A  16     115.043 157.023 179.474  1.00  0.00           C
ATOM     43  O   ARG A  16     114.504 156.044 178.847  1.00  0.00           O
ATOM     44  N   THR A  17     116.003 157.721 178.889  1.00  0.00           N
ATOM     45  CA  THR A  17     116.744 157.428 177.686  1.00  0.00           C
ATOM     46  CB  THR A  17     116.918 158.711 176.808  1.00  0.00           C
ATOM     47  CG2 THR A  17     117.513 158.477 175.468  1.00  0.00           C
ATOM     48  OG1 THR A  17     115.533 159.097 176.531  1.00  0.00           O
ATOM     49  C   THR A  17     118.097 156.932 177.931  1.00  0.00           C
ATOM     50  O   THR A  17     118.762 157.383 178.895  1.00  0.00           O
ATOM     51  N   ILE A  18     118.553 155.910 177.234  1.00  0.00           N
ATOM     52  CA  ILE A  18     119.800 155.091 177.619  1.00  0.00           C
ATOM     53  CB  ILE A  18     119.721 153.702 177.073  1.00  0.00           C
ATOM     54  CG2 ILE A  18     121.089 152.972 177.322  1.00  0.00           C
ATOM     55  CG1 ILE A  18     118.491 152.906 177.505  1.00  0.00           C
ATOM     56  CD1 ILE A  18     118.348 152.884 179.006  1.00  0.00           C
ATOM     57  C   ILE A  18     121.054 155.970 177.358  1.00  0.00           C
ATOM     58  O   ILE A  18     121.176 156.532 176.253  1.00  0.00           O
ATOM     59  N   LYS A  19     122.054 155.986 178.294  1.00  0.00           N
ATOM     60  CA  LYS A  19     123.381 156.589 177.983  1.00  0.00           C
ATOM     61  CB  LYS A  19     123.699 157.804 178.760  1.00  0.00           C
ATOM     62  CG  LYS A  19     124.152 157.571 180.212  1.00  0.00           C
ATOM     63  CD  LYS A  19     124.376 158.760 181.124  1.00  0.00           C
ATOM     64  CE  LYS A  19     125.355 159.758 180.521  1.00  0.00           C
ATOM     65  NZ  LYS A  19     125.711 160.810 181.518  1.00  0.00           N
ATOM     66  C   LYS A  19     124.498 155.596 177.862  1.00  0.00           C
ATOM     67  O   LYS A  19     125.499 155.883 177.226  1.00  0.00           O
ATOM     68  N   ARG A  20     124.333 154.413 178.464  1.00  0.00           N
ATOM     69  CA  ARG A  20     125.400 153.478 178.642  1.00  0.00           C
ATOM     70  CB  ARG A  20     126.172 153.960 179.903  1.00  0.00           C
ATOM     71  CG  ARG A  20     127.238 153.058 180.440  1.00  0.00           C
ATOM     72  CD  ARG A  20     127.785 153.623 181.691  1.00  0.00           C
ATOM     73  NE  ARG A  20     127.014 153.544 182.951  1.00  0.00           N
ATOM     74  CZ  ARG A  20     126.587 154.547 183.607  1.00  0.00           C
ATOM     75  NH1 ARG A  20     126.383 155.779 183.201  1.00  0.00           N
ATOM     76  NH2 ARG A  20     126.328 154.331 184.894  1.00  0.00           N
ATOM     77  C   ARG A  20     124.863 152.074 178.694  1.00  0.00           C
ATOM     78  O   ARG A  20     123.759 151.858 179.181  1.00  0.00           O
ATOM     79  N   VAL A  21     125.670 151.097 178.361  1.00  0.00           N
ATOM     80  CA  VAL A  21     125.311 149.719 178.782  1.00  0.00           C
ATOM     81  CB  VAL A  21     124.983 148.819 177.557  1.00  0.00           C
ATOM     82  CG1 VAL A  21     124.514 147.399 177.938  1.00  0.00           C
ATOM     83  CG2 VAL A  21     123.941 149.368 176.542  1.00  0.00           C
ATOM     84  C   VAL A  21     126.523 149.102 179.503  1.00  0.00           C
ATOM     85  O   VAL A  21     127.719 149.319 179.180  1.00  0.00           O
ATOM     86  N   GLN A  22     126.261 148.340 180.618  1.00  0.00           N
ATOM     87  CA  GLN A  22     127.216 147.518 181.358  1.00  0.00           C
ATOM     88  CB  GLN A  22     127.082 147.971 182.810  1.00  0.00           C
ATOM     89  CG  GLN A  22     127.932 147.234 183.832  1.00  0.00           C
ATOM     90  CD  GLN A  22     129.424 147.659 183.744  1.00  0.00           C
ATOM     91  OE1 GLN A  22     129.824 148.818 183.669  1.00  0.00           O
ATOM     92  NE2 GLN A  22     130.267 146.631 183.632  1.00  0.00           N
ATOM     93  C   GLN A  22     127.124 146.042 181.168  1.00  0.00           C
ATOM     94  O   GLN A  22     126.029 145.578 180.823  1.00  0.00           O
ATOM     95  N   PHE A  23     128.204 145.257 181.245  1.00  0.00           N
ATOM     96  CA  PHE A  23     128.201 143.817 180.946  1.00  0.00           C
ATOM     97  CB  PHE A  23     128.927 143.538 179.606  1.00  0.00           C
ATOM     98  CG  PHE A  23     128.031 144.046 178.463  1.00  0.00           C
ATOM     99  CD1 PHE A  23     127.040 143.168 177.936  1.00  0.00           C
ATOM    100  CE1 PHE A  23     126.295 143.597 176.836  1.00  0.00           C
ATOM    101  CZ  PHE A  23     126.571 144.886 176.244  1.00  0.00           C
ATOM    102  CE2 PHE A  23     127.598 145.711 176.763  1.00  0.00           C
ATOM    103  CD2 PHE A  23     128.305 145.264 177.878  1.00  0.00           C
ATOM    104  C   PHE A  23     128.792 143.078 182.135  1.00  0.00           C
ATOM    105  O   PHE A  23     129.478 143.637 182.977  1.00  0.00           O
ATOM    106  N   GLY A  24     128.321 141.858 182.228  1.00  0.00           N
ATOM    107  CA  GLY A  24     128.538 141.037 183.305  1.00  0.00           C
ATOM    108  C   GLY A  24     128.128 139.561 183.097  1.00  0.00           C
ATOM    109  O   GLY A  24     127.313 139.291 182.228  1.00  0.00           O
ATOM    110  N   VAL A  25     128.647 138.676 183.876  1.00  0.00           N
ATOM    111  CA  VAL A  25     128.012 137.316 184.017  1.00  0.00           C
ATOM    112  CB  VAL A  25     129.037 136.267 184.461  1.00  0.00           C
ATOM    113  CG1 VAL A  25     128.421 134.827 184.438  1.00  0.00           C
ATOM    114  CG2 VAL A  25     130.330 136.258 183.543  1.00  0.00           C
ATOM    115  C   VAL A  25     126.754 137.305 184.968  1.00  0.00           C
ATOM    116  O   VAL A  25     126.756 137.927 186.009  1.00  0.00           O
ATOM    117  N   LEU A  26     125.679 136.627 184.548  1.00  0.00           N
ATOM    118  CA  LEU A  26     124.479 136.455 185.370  1.00  0.00           C
ATOM    119  CB  LEU A  26     123.421 135.870 184.341  1.00  0.00           C
ATOM    120  CG  LEU A  26     122.126 135.452 185.075  1.00  0.00           C
ATOM    121  CD1 LEU A  26     121.456 136.665 185.685  1.00  0.00           C
ATOM    122  CD2 LEU A  26     121.168 134.752 184.163  1.00  0.00           C
ATOM    123  C   LEU A  26     124.680 135.571 186.628  1.00  0.00           C
ATOM    124  O   LEU A  26     125.114 134.423 186.576  1.00  0.00           O
ATOM    125  N   SER A  27     124.300 136.082 187.812  1.00  0.00           N
ATOM    126  CA  SER A  27     124.359 135.364 189.057  1.00  0.00           C
ATOM    127  CB  SER A  27     124.249 136.452 190.128  1.00  0.00           C
ATOM    128  OG  SER A  27     124.012 135.968 191.506  1.00  0.00           O
ATOM    129  C   SER A  27     123.212 134.413 189.301  1.00  0.00           C
ATOM    130  O   SER A  27     122.096 134.776 188.998  1.00  0.00           O
ATOM    131  N   PRO A  28     123.406 133.231 189.948  1.00  0.00           N
ATOM    132  CD  PRO A  28     124.653 132.739 190.554  1.00  0.00           C
ATOM    133  CG  PRO A  28     124.221 131.671 191.503  1.00  0.00           C
ATOM    134  CB  PRO A  28     123.110 131.061 190.707  1.00  0.00           C
ATOM    135  CA  PRO A  28     122.349 132.246 190.185  1.00  0.00           C
ATOM    136  C   PRO A  28     121.303 132.778 191.144  1.00  0.00           C
ATOM    137  O   PRO A  28     120.163 132.397 191.059  1.00  0.00           O
ATOM    138  N   ASP A  29     121.670 133.637 192.037  1.00  0.00           N
ATOM    139  CA  ASP A  29     120.733 134.244 192.958  1.00  0.00           C
ATOM    140  CB  ASP A  29     121.434 134.951 194.097  1.00  0.00           C
ATOM    141  CG  ASP A  29     122.465 134.162 194.868  1.00  0.00           C
ATOM    142  OD1 ASP A  29     123.109 134.775 195.698  1.00  0.00           O
ATOM    143  OD2 ASP A  29     122.541 132.896 194.672  1.00  0.00           O
ATOM    144  C   ASP A  29     119.858 135.274 192.218  1.00  0.00           C
ATOM    145  O   ASP A  29     118.664 135.309 192.405  1.00  0.00           O
ATOM    146  N   GLU A  30     120.381 136.162 191.289  1.00  0.00           N
ATOM    147  CA  GLU A  30     119.711 137.157 190.591  1.00  0.00           C
ATOM    148  CB  GLU A  30     120.756 138.186 190.072  1.00  0.00           C
ATOM    149  CG  GLU A  30     120.113 139.501 189.769  1.00  0.00           C
ATOM    150  CD  GLU A  30     121.125 140.693 189.272  1.00  0.00           C
ATOM    151  OE1 GLU A  30     122.299 140.469 189.388  1.00  0.00           O
ATOM    152  OE2 GLU A  30     120.663 141.839 188.979  1.00  0.00           O
ATOM    153  C   GLU A  30     118.808 136.483 189.542  1.00  0.00           C
ATOM    154  O   GLU A  30     117.760 137.054 189.283  1.00  0.00           O
ATOM    155  N   LEU A  31     119.094 135.290 189.137  1.00  0.00           N
ATOM    156  CA  LEU A  31     118.255 134.514 188.289  1.00  0.00           C
ATOM    157  CB  LEU A  31     119.135 133.399 187.678  1.00  0.00           C
ATOM    158  CG  LEU A  31     118.413 132.291 186.873  1.00  0.00           C
ATOM    159  CD1 LEU A  31     117.564 132.863 185.721  1.00  0.00           C
ATOM    160  CD2 LEU A  31     119.504 131.364 186.262  1.00  0.00           C
ATOM    161  C   LEU A  31     117.034 133.965 189.060  1.00  0.00           C
ATOM    162  O   LEU A  31     115.863 134.201 188.695  1.00  0.00           O
ATOM    163  N   LYS A  32     117.282 133.190 190.167  1.00  0.00           N
ATOM    164  CA  LYS A  32     116.140 132.810 191.022  1.00  0.00           C
ATOM    165  CB  LYS A  32     116.627 131.928 192.136  1.00  0.00           C
ATOM    166  CG  LYS A  32     117.149 130.591 191.497  1.00  0.00           C
ATOM    167  CD  LYS A  32     117.684 129.576 192.535  1.00  0.00           C
ATOM    168  CE  LYS A  32     119.052 129.935 192.937  1.00  0.00           C
ATOM    169  NZ  LYS A  32     119.634 129.136 194.018  1.00  0.00           N
ATOM    170  C   LYS A  32     115.322 133.972 191.482  1.00  0.00           C
ATOM    171  O   LYS A  32     114.100 133.805 191.570  1.00  0.00           O
ATOM    172  N   ARG A  33     115.820 135.180 191.836  1.00  0.00           N
ATOM    173  CA  ARG A  33     115.004 136.411 192.069  1.00  0.00           C
ATOM    174  CB  ARG A  33     115.924 137.601 192.471  1.00  0.00           C
ATOM    175  CG  ARG A  33     116.566 137.359 193.798  1.00  0.00           C
ATOM    176  CD  ARG A  33     117.549 138.486 194.180  1.00  0.00           C
ATOM    177  NE  ARG A  33     117.833 138.546 195.591  1.00  0.00           N
ATOM    178  CZ  ARG A  33     118.364 139.499 196.313  1.00  0.00           C
ATOM    179  NH1 ARG A  33     118.636 140.635 195.741  1.00  0.00           N
ATOM    180  NH2 ARG A  33     118.515 139.308 197.578  1.00  0.00           N
ATOM    181  C   ARG A  33     114.195 136.825 190.816  1.00  0.00           C
ATOM    182  O   ARG A  33     112.999 137.152 191.000  1.00  0.00           O
ATOM    183  N   MET A  34     114.754 136.754 189.580  1.00  0.00           N
ATOM    184  CA  MET A  34     114.036 137.181 188.341  1.00  0.00           C
ATOM    185  CB  MET A  34     115.132 137.518 187.328  1.00  0.00           C
ATOM    186  CG  MET A  34     114.570 137.865 185.975  1.00  0.00           C
ATOM    187  SD  MET A  34     115.810 138.577 184.868  1.00  0.00           S
ATOM    188  CE  MET A  34     116.593 137.114 184.267  1.00  0.00           C
ATOM    189  C   MET A  34     113.003 136.217 187.708  1.00  0.00           C
ATOM    190  O   MET A  34     112.026 136.628 187.129  1.00  0.00           O
ATOM    191  N   SER A  35     113.217 134.902 187.922  1.00  0.00           N
ATOM    192  CA  SER A  35     112.380 133.843 187.476  1.00  0.00           C
ATOM    193  CB  SER A  35     113.107 132.523 187.674  1.00  0.00           C
ATOM    194  OG  SER A  35     112.414 131.292 187.470  1.00  0.00           O
ATOM    195  C   SER A  35     110.995 133.642 188.123  1.00  0.00           C
ATOM    196  O   SER A  35     110.954 133.430 189.366  1.00  0.00           O
ATOM    197  N   VAL A  36     109.877 133.619 187.316  1.00  0.00           N
ATOM    198  CA  VAL A  36     108.538 133.262 187.843  1.00  0.00           C
ATOM    199  CB  VAL A  36     107.459 134.042 187.039  1.00  0.00           C
ATOM    200  CG1 VAL A  36     107.582 135.542 187.109  1.00  0.00           C
ATOM    201  CG2 VAL A  36     107.494 133.785 185.515  1.00  0.00           C
ATOM    202  C   VAL A  36     108.165 131.736 187.916  1.00  0.00           C
ATOM    203  O   VAL A  36     107.120 131.413 188.469  1.00  0.00           O
ATOM    204  N   THR A  37     108.981 130.810 187.357  1.00  0.00           N
ATOM    205  CA  THR A  37     108.844 129.388 187.590  1.00  0.00           C
ATOM    206  CB  THR A  37     109.621 128.452 186.496  1.00  0.00           C
ATOM    207  CG2 THR A  37     108.977 128.455 185.165  1.00  0.00           C
ATOM    208  OG1 THR A  37     110.979 128.686 186.416  1.00  0.00           O
ATOM    209  C   THR A  37     109.346 129.100 189.005  1.00  0.00           C
ATOM    210  O   THR A  37     110.463 128.725 189.186  1.00  0.00           O
ATOM    211  N   GLU A  38     108.515 129.150 190.068  1.00  0.00           N
ATOM    212  CA  GLU A  38     108.925 128.808 191.459  1.00  0.00           C
ATOM    213  CB  GLU A  38     107.900 129.155 192.581  1.00  0.00           C
ATOM    214  CG  GLU A  38     107.653 130.601 192.576  1.00  0.00           C
ATOM    215  CD  GLU A  38     108.743 131.456 193.269  1.00  0.00           C
ATOM    216  OE1 GLU A  38     109.639 130.907 194.058  1.00  0.00           O
ATOM    217  OE2 GLU A  38     108.784 132.641 192.973  1.00  0.00           O
ATOM    218  C   GLU A  38     109.522 127.436 191.605  1.00  0.00           C
ATOM    219  O   GLU A  38     108.857 126.456 191.174  1.00  0.00           O
ATOM    220  N   GLY A  39     110.682 127.286 192.224  1.00  0.00           N
ATOM    221  CA  GLY A  39     111.498 126.059 192.334  1.00  0.00           C
ATOM    222  C   GLY A  39     112.239 125.639 191.072  1.00  0.00           C
ATOM    223  O   GLY A  39     113.267 124.904 191.157  1.00  0.00           O
ATOM    224  N   GLY A  40     111.869 126.187 189.908  1.00  0.00           N
ATOM    225  CA  GLY A  40     112.401 125.782 188.571  1.00  0.00           C
ATOM    226  C   GLY A  40     111.746 124.553 187.950  1.00  0.00           C
ATOM    227  O   GLY A  40     111.099 123.763 188.635  1.00  0.00           O
ATOM    228  N   ILE A  41     111.711 124.519 186.629  1.00  0.00           N
ATOM    229  CA  ILE A  41     111.032 123.473 185.700  1.00  0.00           C
ATOM    230  CB  ILE A  41     111.459 123.795 184.205  1.00  0.00           C
ATOM    231  CG2 ILE A  41     110.867 122.634 183.300  1.00  0.00           C
ATOM    232  CG1 ILE A  41     110.906 125.213 183.821  1.00  0.00           C
ATOM    233  CD1 ILE A  41     111.232 125.802 182.428  1.00  0.00           C
ATOM    234  C   ILE A  41     111.332 122.060 186.129  1.00  0.00           C
ATOM    235  O   ILE A  41     112.442 121.631 186.343  1.00  0.00           O
ATOM    236  N   LYS A  42     110.276 121.234 186.117  1.00  0.00           N
ATOM    237  CA  LYS A  42     110.187 120.007 186.897  1.00  0.00           C
ATOM    238  CB  LYS A  42     109.183 120.199 188.020  1.00  0.00           C
ATOM    239  CG  LYS A  42     109.102 118.984 188.987  1.00  0.00           C
ATOM    240  CD  LYS A  42     110.480 118.614 189.606  1.00  0.00           C
ATOM    241  CE  LYS A  42     110.172 117.647 190.836  1.00  0.00           C
ATOM    242  NZ  LYS A  42     111.426 117.061 191.430  1.00  0.00           N
ATOM    243  C   LYS A  42     109.949 118.763 185.996  1.00  0.00           C
ATOM    244  O   LYS A  42     110.528 117.678 186.212  1.00  0.00           O
ATOM    245  N   TYR A  43     109.001 118.893 185.000  1.00  0.00           N
ATOM    246  CA  TYR A  43     108.594 117.765 184.100  1.00  0.00           C
ATOM    247  CB  TYR A  43     107.080 117.711 184.090  1.00  0.00           C
ATOM    248  CG  TYR A  43     106.483 117.776 185.505  1.00  0.00           C
ATOM    249  CD1 TYR A  43     106.417 116.700 186.361  1.00  0.00           C
ATOM    250  CE1 TYR A  43     105.796 116.810 187.577  1.00  0.00           C
ATOM    251  CZ  TYR A  43     105.263 118.020 188.043  1.00  0.00           C
ATOM    252  OH  TYR A  43     104.514 118.118 189.177  1.00  0.00           O
ATOM    253  CE2 TYR A  43     105.350 119.160 187.193  1.00  0.00           C
ATOM    254  CD2 TYR A  43     105.994 119.042 185.948  1.00  0.00           C
ATOM    255  C   TYR A  43     109.201 117.982 182.691  1.00  0.00           C
ATOM    256  O   TYR A  43     109.133 119.076 182.202  1.00  0.00           O
ATOM    257  N   PRO A  44     109.784 117.004 182.036  1.00  0.00           N
ATOM    258  CD  PRO A  44     110.061 115.636 182.517  1.00  0.00           C
ATOM    259  CG  PRO A  44     110.765 114.937 181.413  1.00  0.00           C
ATOM    260  CB  PRO A  44     111.336 116.003 180.522  1.00  0.00           C
ATOM    261  CA  PRO A  44     110.282 117.086 180.654  1.00  0.00           C
ATOM    262  C   PRO A  44     109.188 116.931 179.611  1.00  0.00           C
ATOM    263  O   PRO A  44     109.366 116.231 178.578  1.00  0.00           O
ATOM    264  N   GLU A  45     108.004 117.556 179.785  1.00  0.00           N
ATOM    265  CA  GLU A  45     106.826 117.443 178.898  1.00  0.00           C
ATOM    266  CB  GLU A  45     105.741 116.713 179.635  1.00  0.00           C
ATOM    267  CG  GLU A  45     106.110 115.250 179.922  1.00  0.00           C
ATOM    268  CD  GLU A  45     106.581 114.439 178.748  1.00  0.00           C
ATOM    269  OE1 GLU A  45     107.325 113.464 178.932  1.00  0.00           O
ATOM    270  OE2 GLU A  45     105.972 114.577 177.630  1.00  0.00           O
ATOM    271  C   GLU A  45     106.402 118.840 178.596  1.00  0.00           C
ATOM    272  O   GLU A  45     106.290 119.716 179.470  1.00  0.00           O
ATOM    273  N   THR A  46     105.949 119.082 177.359  1.00  0.00           N
ATOM    274  CA  THR A  46     105.372 120.339 176.845  1.00  0.00           C
ATOM    275  CB  THR A  46     105.570 120.497 175.298  1.00  0.00           C
ATOM    276  CG2 THR A  46     107.064 120.580 174.938  1.00  0.00           C
ATOM    277  OG1 THR A  46     104.959 119.494 174.549  1.00  0.00           O
ATOM    278  C   THR A  46     103.911 120.553 177.174  1.00  0.00           C
ATOM    279  O   THR A  46     103.510 121.703 177.519  1.00  0.00           O
ATOM    280  N   THR A  47     103.117 119.464 177.080  1.00  0.00           N
ATOM    281  CA  THR A  47     101.652 119.439 177.195  1.00  0.00           C
ATOM    282  CB  THR A  47     100.935 119.721 175.892  1.00  0.00           C
ATOM    283  CG2 THR A  47     101.269 121.049 175.245  1.00  0.00           C
ATOM    284  OG1 THR A  47     101.226 118.697 174.989  1.00  0.00           O
ATOM    285  C   THR A  47     101.128 118.141 177.789  1.00  0.00           C
ATOM    286  O   THR A  47     101.726 117.092 177.871  1.00  0.00           O
ATOM    287  N   GLU A  48      99.953 118.261 178.371  1.00  0.00           N
ATOM    288  CA  GLU A  48      99.311 117.284 179.189  1.00  0.00           C
ATOM    289  CB  GLU A  48      99.648 117.467 180.708  1.00  0.00           C
ATOM    290  CG  GLU A  48      99.292 116.290 181.637  1.00  0.00           C
ATOM    291  CD  GLU A  48      99.475 116.580 183.167  1.00  0.00           C
ATOM    292  OE1 GLU A  48      98.725 117.461 183.683  1.00  0.00           O
ATOM    293  OE2 GLU A  48     100.234 115.775 183.795  1.00  0.00           O
ATOM    294  C   GLU A  48      97.771 117.180 178.862  1.00  0.00           C
ATOM    295  O   GLU A  48      96.887 117.314 179.710  1.00  0.00           O
ATOM    296  N   GLY A  49      97.522 116.902 177.578  1.00  0.00           N
ATOM    297  CA  GLY A  49      96.214 116.786 176.965  1.00  0.00           C
ATOM    298  C   GLY A  49      95.766 118.065 176.151  1.00  0.00           C
ATOM    299  O   GLY A  49      94.705 118.630 176.323  1.00  0.00           O
ATOM    300  N   GLY A  50      96.656 118.638 175.235  1.00  0.00           N
ATOM    301  CA  GLY A  50      96.500 119.931 174.593  1.00  0.00           C
ATOM    302  C   GLY A  50      96.866 121.143 175.461  1.00  0.00           C
ATOM    303  O   GLY A  50      97.659 121.973 175.048  1.00  0.00           O
ATOM    304  N   ARG A  51      96.441 121.077 176.744  1.00  0.00           N
ATOM    305  CA  ARG A  51      96.727 121.961 177.819  1.00  0.00           C
ATOM    306  CB  ARG A  51      95.769 121.603 179.001  1.00  0.00           C
ATOM    307  CG  ARG A  51      95.756 120.223 179.619  1.00  0.00           C
ATOM    308  CD  ARG A  51      94.537 119.962 180.529  1.00  0.00           C
ATOM    309  NE  ARG A  51      94.845 120.026 181.984  1.00  0.00           N
ATOM    310  CZ  ARG A  51      95.695 119.358 182.819  1.00  0.00           C
ATOM    311  NH1 ARG A  51      96.512 118.445 182.310  1.00  0.00           N
ATOM    312  NH2 ARG A  51      95.861 119.700 184.076  1.00  0.00           N
ATOM    313  C   ARG A  51      98.230 121.872 178.239  1.00  0.00           C
ATOM    314  O   ARG A  51      98.743 120.772 178.294  1.00  0.00           O
ATOM    315  N   PRO A  52      98.864 122.996 178.607  1.00  0.00           N
ATOM    316  CD  PRO A  52      98.269 124.305 178.702  1.00  0.00           C
ATOM    317  CG  PRO A  52      99.355 125.215 179.165  1.00  0.00           C
ATOM    318  CB  PRO A  52     100.664 124.437 178.924  1.00  0.00           C
ATOM    319  CA  PRO A  52     100.197 122.987 178.925  1.00  0.00           C
ATOM    320  C   PRO A  52     100.407 122.287 180.248  1.00  0.00           C
ATOM    321  O   PRO A  52      99.667 122.572 181.228  1.00  0.00           O
ATOM    322  N   LYS A  53     101.362 121.427 180.306  1.00  0.00           N
ATOM    323  CA  LYS A  53     101.796 120.853 181.531  1.00  0.00           C
ATOM    324  CB  LYS A  53     102.880 119.813 181.223  1.00  0.00           C
ATOM    325  CG  LYS A  53     103.524 119.097 182.385  1.00  0.00           C
ATOM    326  CD  LYS A  53     102.560 118.361 183.278  1.00  0.00           C
ATOM    327  CE  LYS A  53     103.294 117.595 184.406  1.00  0.00           C
ATOM    328  NZ  LYS A  53     102.315 116.805 185.206  1.00  0.00           N
ATOM    329  C   LYS A  53     102.302 121.881 182.538  1.00  0.00           C
ATOM    330  O   LYS A  53     103.246 122.682 182.275  1.00  0.00           O
ATOM    331  N   LEU A  54     101.609 121.985 183.671  1.00  0.00           N
ATOM    332  CA  LEU A  54     101.981 122.753 184.843  1.00  0.00           C
ATOM    333  CB  LEU A  54     100.857 122.586 185.866  1.00  0.00           C
ATOM    334  CG  LEU A  54      99.515 123.199 185.410  1.00  0.00           C
ATOM    335  CD1 LEU A  54      98.362 122.978 186.388  1.00  0.00           C
ATOM    336  CD2 LEU A  54      99.654 124.735 185.183  1.00  0.00           C
ATOM    337  C   LEU A  54     103.345 122.346 185.428  1.00  0.00           C
ATOM    338  O   LEU A  54     103.573 121.143 185.657  1.00  0.00           O
ATOM    339  N   GLY A  55     104.242 123.267 185.545  1.00  0.00           N
ATOM    340  CA  GLY A  55     105.653 123.199 185.853  1.00  0.00           C
ATOM    341  C   GLY A  55     106.563 122.600 184.772  1.00  0.00           C
ATOM    342  O   GLY A  55     107.736 122.351 185.081  1.00  0.00           O
ATOM    343  N   GLY A  56     105.997 122.401 183.556  1.00  0.00           N
ATOM    344  CA  GLY A  56     106.635 121.742 182.401  1.00  0.00           C
ATOM    345  C   GLY A  56     107.358 122.642 181.410  1.00  0.00           C
ATOM    346  O   GLY A  56     107.799 123.728 181.830  1.00  0.00           O
ATOM    347  N   LEU A  57     107.398 122.300 180.119  1.00  0.00           N
ATOM    348  CA  LEU A  57     108.430 122.927 179.257  1.00  0.00           C
ATOM    349  CB  LEU A  57     108.906 121.854 178.184  1.00  0.00           C
ATOM    350  CG  LEU A  57     109.539 120.542 178.757  1.00  0.00           C
ATOM    351  CD1 LEU A  57     109.940 119.552 177.598  1.00  0.00           C
ATOM    352  CD2 LEU A  57     110.847 120.935 179.526  1.00  0.00           C
ATOM    353  C   LEU A  57     108.027 124.280 178.659  1.00  0.00           C
ATOM    354  O   LEU A  57     108.914 124.992 178.166  1.00  0.00           O
ATOM    355  N   MET A  58     106.767 124.617 178.743  1.00  0.00           N
ATOM    356  CA  MET A  58     106.140 125.768 178.230  1.00  0.00           C
ATOM    357  CB  MET A  58     105.831 125.497 176.697  1.00  0.00           C
ATOM    358  CG  MET A  58     104.965 124.252 176.401  1.00  0.00           C
ATOM    359  SD  MET A  58     104.173 124.142 174.750  1.00  0.00           S
ATOM    360  CE  MET A  58     105.554 124.008 173.689  1.00  0.00           C
ATOM    361  C   MET A  58     104.975 126.286 179.119  1.00  0.00           C
ATOM    362  O   MET A  58     103.881 126.413 178.666  1.00  0.00           O
ATOM    363  N   ASP A  59     105.135 126.253 180.424  1.00  0.00           N
ATOM    364  CA  ASP A  59     104.054 126.332 181.407  1.00  0.00           C
ATOM    365  CB  ASP A  59     104.385 125.685 182.836  1.00  0.00           C
ATOM    366  CG  ASP A  59     104.976 126.662 183.871  1.00  0.00           C
ATOM    367  OD1 ASP A  59     104.188 127.499 184.384  1.00  0.00           O
ATOM    368  OD2 ASP A  59     106.149 126.479 184.242  1.00  0.00           O
ATOM    369  C   ASP A  59     103.545 127.863 181.497  1.00  0.00           C
ATOM    370  O   ASP A  59     104.323 128.789 181.203  1.00  0.00           O
ATOM    371  N   PRO A  60     102.302 128.039 181.835  1.00  0.00           N
ATOM    372  CD  PRO A  60     101.340 127.035 182.218  1.00  0.00           C
ATOM    373  CG  PRO A  60     100.020 127.709 182.363  1.00  0.00           C
ATOM    374  CB  PRO A  60     100.320 129.117 182.775  1.00  0.00           C
ATOM    375  CA  PRO A  60     101.603 129.352 181.956  1.00  0.00           C
ATOM    376  C   PRO A  60     102.456 130.428 182.650  1.00  0.00           C
ATOM    377  O   PRO A  60     102.327 131.514 182.192  1.00  0.00           O
ATOM    378  N   ARG A  61     103.298 130.026 183.637  1.00  0.00           N
ATOM    379  CA  ARG A  61     104.305 130.932 184.328  1.00  0.00           C
ATOM    380  CB  ARG A  61     105.132 130.298 185.478  1.00  0.00           C
ATOM    381  CG  ARG A  61     104.191 129.897 186.682  1.00  0.00           C
ATOM    382  CD  ARG A  61     104.830 128.923 187.639  1.00  0.00           C
ATOM    383  NE  ARG A  61     105.482 127.753 187.013  1.00  0.00           N
ATOM    384  CZ  ARG A  61     106.310 126.999 187.639  1.00  0.00           C
ATOM    385  NH1 ARG A  61     106.562 127.035 188.925  1.00  0.00           N
ATOM    386  NH2 ARG A  61     107.015 126.237 186.912  1.00  0.00           N
ATOM    387  C   ARG A  61     105.294 131.495 183.299  1.00  0.00           C
ATOM    388  O   ARG A  61     105.280 132.708 183.144  1.00  0.00           O
ATOM    389  N   GLN A  62     105.908 130.676 182.495  1.00  0.00           N
ATOM    390  CA  GLN A  62     106.790 131.109 181.378  1.00  0.00           C
ATOM    391  CB  GLN A  62     107.526 129.935 180.773  1.00  0.00           C
ATOM    392  CG  GLN A  62     108.200 128.996 181.782  1.00  0.00           C
ATOM    393  CD  GLN A  62     108.331 127.519 181.396  1.00  0.00           C
ATOM    394  OE1 GLN A  62     108.812 127.200 180.265  1.00  0.00           O
ATOM    395  NE2 GLN A  62     107.766 126.546 182.108  1.00  0.00           N
ATOM    396  C   GLN A  62     105.986 131.796 180.234  1.00  0.00           C
ATOM    397  O   GLN A  62     106.555 132.424 179.423  1.00  0.00           O
ATOM    398  N   GLY A  63     104.633 131.504 180.182  1.00  0.00           N
ATOM    399  CA  GLY A  63     103.692 132.221 179.340  1.00  0.00           C
ATOM    400  C   GLY A  63     102.627 131.266 178.799  1.00  0.00           C
ATOM    401  O   GLY A  63     102.748 130.031 178.656  1.00  0.00           O
ATOM    402  N   VAL A  64     101.393 131.712 178.558  1.00  0.00           N
ATOM    403  CA  VAL A  64     100.202 130.945 178.187  1.00  0.00           C
ATOM    404  CB  VAL A  64      98.875 131.654 178.631  1.00  0.00           C
ATOM    405  CG1 VAL A  64      97.649 130.886 178.116  1.00  0.00           C
ATOM    406  CG2 VAL A  64      98.746 131.518 180.139  1.00  0.00           C
ATOM    407  C   VAL A  64     100.226 130.692 176.630  1.00  0.00           C
ATOM    408  O   VAL A  64     100.085 131.631 175.883  1.00  0.00           O
ATOM    409  N   ILE A  65     100.413 129.440 176.168  1.00  0.00           N
ATOM    410  CA  ILE A  65     100.423 129.047 174.744  1.00  0.00           C
ATOM    411  CB  ILE A  65     100.759 127.500 174.576  1.00  0.00           C
ATOM    412  CG2 ILE A  65     102.233 127.237 174.926  1.00  0.00           C
ATOM    413  CG1 ILE A  65      99.742 126.610 175.377  1.00  0.00           C
ATOM    414  CD1 ILE A  65     100.134 125.150 175.383  1.00  0.00           C
ATOM    415  C   ILE A  65      99.084 129.237 173.972  1.00  0.00           C
ATOM    416  O   ILE A  65      99.003 128.821 172.781  1.00  0.00           O
ATOM    417  N   GLU A  66      98.006 129.765 174.550  1.00  0.00           N
ATOM    418  CA  GLU A  66      96.798 130.262 173.874  1.00  0.00           C
ATOM    419  CB  GLU A  66      95.659 130.330 174.916  1.00  0.00           C
ATOM    420  CG  GLU A  66      94.314 130.655 174.240  1.00  0.00           C
ATOM    421  CD  GLU A  66      93.967 129.448 173.257  1.00  0.00           C
ATOM    422  OE1 GLU A  66      93.745 128.308 173.779  1.00  0.00           O
ATOM    423  OE2 GLU A  66      93.927 129.661 172.011  1.00  0.00           O
ATOM    424  C   GLU A  66      97.062 131.623 173.120  1.00  0.00           C
ATOM    425  O   GLU A  66      97.690 132.506 173.674  1.00  0.00           O
ATOM    426  N   ARG A  67      96.388 131.832 171.980  1.00  0.00           N
ATOM    427  CA  ARG A  67      96.352 133.116 171.228  1.00  0.00           C
ATOM    428  CB  ARG A  67      95.406 132.997 169.934  1.00  0.00           C
ATOM    429  CG  ARG A  67      96.264 133.452 168.734  1.00  0.00           C
ATOM    430  CD  ARG A  67      95.560 133.163 167.385  1.00  0.00           C
ATOM    431  NE  ARG A  67      96.556 132.906 166.319  1.00  0.00           N
ATOM    432  CZ  ARG A  67      96.313 132.350 165.064  1.00  0.00           C
ATOM    433  NH1 ARG A  67      95.179 131.803 164.804  1.00  0.00           N
ATOM    434  NH2 ARG A  67      97.170 132.164 164.109  1.00  0.00           N
ATOM    435  C   ARG A  67      95.803 134.176 172.105  1.00  0.00           C
ATOM    436  O   ARG A  67      94.849 134.007 172.905  1.00  0.00           O
ATOM    437  N   THR A  68      96.436 135.398 171.997  1.00  0.00           N
ATOM    438  CA  THR A  68      96.359 136.579 172.893  1.00  0.00           C
ATOM    439  CB  THR A  68      95.111 137.443 172.412  1.00  0.00           C
ATOM    440  CG2 THR A  68      95.292 138.054 171.019  1.00  0.00           C
ATOM    441  OG1 THR A  68      93.870 136.768 172.482  1.00  0.00           O
ATOM    442  C   THR A  68      96.391 136.305 174.465  1.00  0.00           C
ATOM    443  O   THR A  68      96.086 137.145 175.312  1.00  0.00           O
ATOM    444  N   GLY A  69      96.853 135.091 174.897  1.00  0.00           N
ATOM    445  CA  GLY A  69      97.070 134.605 176.246  1.00  0.00           C
ATOM    446  C   GLY A  69      98.153 135.304 177.048  1.00  0.00           C
ATOM    447  O   GLY A  69      99.168 135.853 176.520  1.00  0.00           O
ATOM    448  N   ARG A  70      97.898 135.323 178.394  1.00  0.00           N
ATOM    449  CA  ARG A  70      98.616 136.077 179.348  1.00  0.00           C
ATOM    450  CB  ARG A  70      97.863 136.198 180.632  1.00  0.00           C
ATOM    451  CG  ARG A  70      96.481 136.816 180.732  1.00  0.00           C
ATOM    452  CD  ARG A  70      96.023 136.730 182.252  1.00  0.00           C
ATOM    453  NE  ARG A  70      94.871 137.715 182.348  1.00  0.00           N
ATOM    454  CZ  ARG A  70      94.311 138.218 183.446  1.00  0.00           C
ATOM    455  NH1 ARG A  70      94.856 138.230 184.608  1.00  0.00           N
ATOM    456  NH2 ARG A  70      93.137 138.729 183.439  1.00  0.00           N
ATOM    457  C   ARG A  70      99.998 135.491 179.613  1.00  0.00           C
ATOM    458  O   ARG A  70     100.111 134.272 179.894  1.00  0.00           O
ATOM    459  N   CYS A  71     100.981 136.407 179.841  1.00  0.00           N
ATOM    460  CA  CYS A  71     101.948 136.135 180.903  1.00  0.00           C
ATOM    461  CB  CYS A  71     103.074 137.133 180.510  1.00  0.00           C
ATOM    462  SG  CYS A  71     104.395 136.979 181.765  1.00  0.00           S
ATOM    463  C   CYS A  71     101.255 136.304 182.315  1.00  0.00           C
ATOM    464  O   CYS A  71     100.847 137.433 182.832  1.00  0.00           O
ATOM    465  N   GLN A  72     101.031 135.226 183.009  1.00  0.00           N
ATOM    466  CA  GLN A  72     100.168 135.188 184.259  1.00  0.00           C
ATOM    467  CB  GLN A  72      99.907 133.720 184.576  1.00  0.00           C
ATOM    468  CG  GLN A  72      99.166 132.914 183.492  1.00  0.00           C
ATOM    469  CD  GLN A  72      97.708 133.026 183.390  1.00  0.00           C
ATOM    470  OE1 GLN A  72      97.054 133.874 184.007  1.00  0.00           O
ATOM    471  NE2 GLN A  72      97.065 132.231 182.551  1.00  0.00           N
ATOM    472  C   GLN A  72     100.730 136.019 185.360  1.00  0.00           C
ATOM    473  O   GLN A  72     100.048 136.305 186.340  1.00  0.00           O
ATOM    474  N   THR A  73     101.957 136.530 185.377  1.00  0.00           N
ATOM    475  CA  THR A  73     102.397 137.679 186.350  1.00  0.00           C
ATOM    476  CB  THR A  73     103.938 137.723 186.416  1.00  0.00           C
ATOM    477  CG2 THR A  73     104.573 138.573 187.547  1.00  0.00           C
ATOM    478  OG1 THR A  73     104.389 136.418 186.561  1.00  0.00           O
ATOM    479  C   THR A  73     101.897 139.001 185.850  1.00  0.00           C
ATOM    480  O   THR A  73     101.384 139.708 186.625  1.00  0.00           O
ATOM    481  N   CYS A  74     101.974 139.380 184.546  1.00  0.00           N
ATOM    482  CA  CYS A  74     101.529 140.694 183.972  1.00  0.00           C
ATOM    483  CB  CYS A  74     101.909 140.637 182.484  1.00  0.00           C
ATOM    484  SG  CYS A  74     103.682 140.200 182.412  1.00  0.00           S
ATOM    485  C   CYS A  74     100.123 141.100 184.047  1.00  0.00           C
ATOM    486  O   CYS A  74      99.796 142.277 183.845  1.00  0.00           O
ATOM    487  N   ALA A  75      99.306 140.066 184.151  1.00  0.00           N
ATOM    488  CA  ALA A  75      97.916 140.070 183.946  1.00  0.00           C
ATOM    489  CB  ALA A  75      97.249 141.054 184.926  1.00  0.00           C
ATOM    490  C   ALA A  75      97.542 140.273 182.491  1.00  0.00           C
ATOM    491  O   ALA A  75      96.422 140.657 182.204  1.00  0.00           O
ATOM    492  N   GLY A  76      98.444 140.044 181.521  1.00  0.00           N
ATOM    493  CA  GLY A  76      98.205 140.313 180.106  1.00  0.00           C
ATOM    494  C   GLY A  76      99.102 139.728 179.071  1.00  0.00           C
ATOM    495  O   GLY A  76     100.088 139.058 179.399  1.00  0.00           O
ATOM    496  N   ASN A  77      98.759 139.847 177.790  1.00  0.00           N
ATOM    497  CA  ASN A  77      99.238 139.217 176.579  1.00  0.00           C
ATOM    498  CB  ASN A  77      98.647 139.975 175.368  1.00  0.00           C
ATOM    499  CG  ASN A  77      99.376 139.843 174.085  1.00  0.00           C
ATOM    500  OD1 ASN A  77      99.514 138.705 173.633  1.00  0.00           O
ATOM    501  ND2 ASN A  77      99.732 140.892 173.361  1.00  0.00           N
ATOM    502  C   ASN A  77     100.752 139.041 176.409  1.00  0.00           C
ATOM    503  O   ASN A  77     101.544 139.955 176.460  1.00  0.00           O
ATOM    504  N   MET A  78     101.099 137.775 176.176  1.00  0.00           N
ATOM    505  CA  MET A  78     102.508 137.370 175.946  1.00  0.00           C
ATOM    506  CB  MET A  78     102.569 135.943 175.481  1.00  0.00           C
ATOM    507  CG  MET A  78     103.916 135.375 175.047  1.00  0.00           C
ATOM    508  SD  MET A  78     104.343 135.636 173.352  1.00  0.00           S
ATOM    509  CE  MET A  78     103.166 134.521 172.532  1.00  0.00           C
ATOM    510  C   MET A  78     103.173 138.329 174.932  1.00  0.00           C
ATOM    511  O   MET A  78     104.375 138.637 175.101  1.00  0.00           O
ATOM    512  N   THR A  79     102.534 138.842 173.882  1.00  0.00           N
ATOM    513  CA  THR A  79     103.261 139.693 172.827  1.00  0.00           C
ATOM    514  CB  THR A  79     102.772 139.459 171.332  1.00  0.00           C
ATOM    515  CG2 THR A  79     102.930 137.980 170.977  1.00  0.00           C
ATOM    516  OG1 THR A  79     101.481 139.997 171.108  1.00  0.00           O
ATOM    517  C   THR A  79     103.273 141.219 173.225  1.00  0.00           C
ATOM    518  O   THR A  79     103.641 142.092 172.383  1.00  0.00           O
ATOM    519  N   GLU A  80     102.960 141.599 174.432  1.00  0.00           N
ATOM    520  CA  GLU A  80     103.071 142.918 175.028  1.00  0.00           C
ATOM    521  CB  GLU A  80     101.682 143.578 175.189  1.00  0.00           C
ATOM    522  CG  GLU A  80     101.649 144.947 175.791  1.00  0.00           C
ATOM    523  CD  GLU A  80     102.618 145.957 175.132  1.00  0.00           C
ATOM    524  OE1 GLU A  80     103.385 146.691 175.775  1.00  0.00           O
ATOM    525  OE2 GLU A  80     102.651 145.917 173.883  1.00  0.00           O
ATOM    526  C   GLU A  80     103.831 142.893 176.375  1.00  0.00           C
ATOM    527  O   GLU A  80     104.702 143.766 176.590  1.00  0.00           O
ATOM    528  N   CYS A  81     103.630 141.866 177.143  1.00  0.00           N
ATOM    529  CA  CYS A  81     104.524 141.630 178.261  1.00  0.00           C
ATOM    530  CB  CYS A  81     103.983 140.513 179.088  1.00  0.00           C
ATOM    531  SG  CYS A  81     105.221 139.392 179.764  1.00  0.00           S
ATOM    532  C   CYS A  81     106.005 141.542 177.804  1.00  0.00           C
ATOM    533  O   CYS A  81     106.272 140.967 176.724  1.00  0.00           O
ATOM    534  N   PRO A  82     107.059 142.005 178.529  1.00  0.00           N
ATOM    535  CD  PRO A  82     106.987 142.839 179.748  1.00  0.00           C
ATOM    536  CG  PRO A  82     108.304 142.577 180.524  1.00  0.00           C
ATOM    537  CB  PRO A  82     109.244 142.416 179.332  1.00  0.00           C
ATOM    538  CA  PRO A  82     108.470 141.828 178.162  1.00  0.00           C
ATOM    539  C   PRO A  82     108.847 140.304 177.885  1.00  0.00           C
ATOM    540  O   PRO A  82     109.789 140.003 177.098  1.00  0.00           O
ATOM    541  N   GLY A  83     108.217 139.458 178.590  1.00  0.00           N
ATOM    542  CA  GLY A  83     108.696 138.127 178.779  1.00  0.00           C
ATOM    543  C   GLY A  83     109.220 138.004 180.287  1.00  0.00           C
ATOM    544  O   GLY A  83     110.007 138.853 180.707  1.00  0.00           O
ATOM    545  N   HIS A  84     108.790 136.925 181.016  1.00  0.00           N
ATOM    546  CA  HIS A  84     109.098 136.562 182.394  1.00  0.00           C
ATOM    547  CB  HIS A  84     107.902 136.731 183.311  1.00  0.00           C
ATOM    548  CG  HIS A  84     107.531 138.188 183.493  1.00  0.00           C
ATOM    549  ND1 HIS A  84     106.529 138.948 182.811  1.00  0.00           N
ATOM    550  CE1 HIS A  84     106.917 140.208 182.990  1.00  0.00           C
ATOM    551  NE2 HIS A  84     107.978 140.316 183.775  1.00  0.00           N
ATOM    552  CD2 HIS A  84     108.396 139.025 184.095  1.00  0.00           C
ATOM    553  C   HIS A  84     109.711 135.168 182.372  1.00  0.00           C
ATOM    554  O   HIS A  84     109.289 134.241 181.623  1.00  0.00           O
ATOM    555  N   PHE A  85     110.824 135.066 183.073  1.00  0.00           N
ATOM    556  CA  PHE A  85     111.767 133.912 182.999  1.00  0.00           C
ATOM    557  CB  PHE A  85     113.141 134.315 183.496  1.00  0.00           C
ATOM    558  CG  PHE A  85     114.117 134.795 182.457  1.00  0.00           C
ATOM    559  CD1 PHE A  85     113.982 136.014 181.782  1.00  0.00           C
ATOM    560  CE1 PHE A  85     114.813 136.332 180.731  1.00  0.00           C
ATOM    561  CZ  PHE A  85     115.742 135.407 180.277  1.00  0.00           C
ATOM    562  CE2 PHE A  85     115.930 134.140 180.869  1.00  0.00           C
ATOM    563  CD2 PHE A  85     115.119 133.914 182.004  1.00  0.00           C
ATOM    564  C   PHE A  85     111.243 132.630 183.634  1.00  0.00           C
ATOM    565  O   PHE A  85     110.516 132.672 184.678  1.00  0.00           O
ATOM    566  N   GLY A  86     111.707 131.482 183.158  1.00  0.00           N
ATOM    567  CA  GLY A  86     111.913 130.289 183.995  1.00  0.00           C
ATOM    568  C   GLY A  86     113.401 129.985 184.182  1.00  0.00           C
ATOM    569  O   GLY A  86     114.290 130.567 183.565  1.00  0.00           O
ATOM    570  N   HIS A  87     113.663 128.893 184.944  1.00  0.00           N
ATOM    571  CA  HIS A  87     115.023 128.338 185.210  1.00  0.00           C
ATOM    572  CB  HIS A  87     115.662 129.122 186.363  1.00  0.00           C
ATOM    573  CG  HIS A  87     115.195 128.758 187.779  1.00  0.00           C
ATOM    574  ND1 HIS A  87     113.942 129.197 188.314  1.00  0.00           N
ATOM    575  CE1 HIS A  87     113.833 128.588 189.473  1.00  0.00           C
ATOM    576  NE2 HIS A  87     114.920 127.805 189.702  1.00  0.00           N
ATOM    577  CD2 HIS A  87     115.777 127.881 188.625  1.00  0.00           C
ATOM    578  C   HIS A  87     114.933 126.871 185.590  1.00  0.00           C
ATOM    579  O   HIS A  87     113.875 126.272 185.652  1.00  0.00           O
ATOM    580  N   ILE A  88     116.156 126.320 185.730  1.00  0.00           N
ATOM    581  CA  ILE A  88     116.412 124.939 186.265  1.00  0.00           C
ATOM    582  CB  ILE A  88     116.621 123.939 185.110  1.00  0.00           C
ATOM    583  CG2 ILE A  88     116.667 122.486 185.663  1.00  0.00           C
ATOM    584  CG1 ILE A  88     115.489 124.062 183.985  1.00  0.00           C
ATOM    585  CD1 ILE A  88     115.705 123.093 182.814  1.00  0.00           C
ATOM    586  C   ILE A  88     117.656 124.888 187.154  1.00  0.00           C
ATOM    587  O   ILE A  88     118.780 125.076 186.634  1.00  0.00           O
ATOM    588  N   GLU A  89     117.461 124.678 188.437  1.00  0.00           N
ATOM    589  CA  GLU A  89     118.642 124.359 189.293  1.00  0.00           C
ATOM    590  CB  GLU A  89     118.453 124.412 190.789  1.00  0.00           C
ATOM    591  CG  GLU A  89     118.012 125.826 191.355  1.00  0.00           C
ATOM    592  CD  GLU A  89     118.239 125.900 192.851  1.00  0.00           C
ATOM    593  OE1 GLU A  89     119.303 126.349 193.300  1.00  0.00           O
ATOM    594  OE2 GLU A  89     117.296 125.636 193.636  1.00  0.00           O
ATOM    595  C   GLU A  89     119.224 122.975 188.961  1.00  0.00           C
ATOM    596  O   GLU A  89     118.469 121.968 188.894  1.00  0.00           O
ATOM    597  N   LEU A  90     120.562 122.838 188.775  1.00  0.00           N
ATOM    598  CA  LEU A  90     121.220 121.574 188.351  1.00  0.00           C
ATOM    599  CB  LEU A  90     122.395 121.904 187.437  1.00  0.00           C
ATOM    600  CG  LEU A  90     122.079 122.714 186.149  1.00  0.00           C
ATOM    601  CD1 LEU A  90     123.301 123.453 185.568  1.00  0.00           C
ATOM    602  CD2 LEU A  90     121.316 121.937 185.042  1.00  0.00           C
ATOM    603  C   LEU A  90     121.647 120.594 189.454  1.00  0.00           C
ATOM    604  O   LEU A  90     122.231 121.016 190.484  1.00  0.00           O
ATOM    605  N   ALA A  91     121.415 119.268 189.220  1.00  0.00           N
ATOM    606  CA  ALA A  91     121.891 118.195 190.113  1.00  0.00           C
ATOM    607  CB  ALA A  91     121.448 116.869 189.471  1.00  0.00           C
ATOM    608  C   ALA A  91     123.436 118.148 190.482  1.00  0.00           C
ATOM    609  O   ALA A  91     123.784 117.798 191.657  1.00  0.00           O
ATOM    610  N   LYS A  92     124.228 118.573 189.494  1.00  0.00           N
ATOM    611  CA  LYS A  92     125.667 118.747 189.428  1.00  0.00           C
ATOM    612  CB  LYS A  92     126.449 117.435 188.924  1.00  0.00           C
ATOM    613  CG  LYS A  92     126.162 116.207 189.779  1.00  0.00           C
ATOM    614  CD  LYS A  92     126.662 116.279 191.249  1.00  0.00           C
ATOM    615  CE  LYS A  92     125.981 115.144 192.118  1.00  0.00           C
ATOM    616  NZ  LYS A  92     126.764 115.022 193.366  1.00  0.00           N
ATOM    617  C   LYS A  92     126.045 119.951 188.493  1.00  0.00           C
ATOM    618  O   LYS A  92     125.366 120.119 187.455  1.00  0.00           O
ATOM    619  N   PRO A  93     126.890 120.869 188.881  1.00  0.00           N
ATOM    620  CD  PRO A  93     127.582 120.830 190.146  1.00  0.00           C
ATOM    621  CG  PRO A  93     128.731 121.834 190.154  1.00  0.00           C
ATOM    622  CB  PRO A  93     128.157 122.877 189.126  1.00  0.00           C
ATOM    623  CA  PRO A  93     127.431 121.977 188.110  1.00  0.00           C
ATOM    624  C   PRO A  93     128.168 121.459 186.763  1.00  0.00           C
ATOM    625  O   PRO A  93     128.665 120.306 186.694  1.00  0.00           O
ATOM    626  N   VAL A  94     128.359 122.332 185.795  1.00  0.00           N
ATOM    627  CA  VAL A  94     129.025 121.977 184.496  1.00  0.00           C
ATOM    628  CB  VAL A  94     127.823 121.506 183.572  1.00  0.00           C
ATOM    629  CG1 VAL A  94     127.225 120.186 183.948  1.00  0.00           C
ATOM    630  CG2 VAL A  94     126.801 122.526 183.001  1.00  0.00           C
ATOM    631  C   VAL A  94     129.703 123.263 184.041  1.00  0.00           C
ATOM    632  O   VAL A  94     129.482 124.346 184.623  1.00  0.00           O
ATOM    633  N   PHE A  95     130.493 123.302 182.973  1.00  0.00           N
ATOM    634  CA  PHE A  95     131.024 124.541 182.412  1.00  0.00           C
ATOM    635  CB  PHE A  95     132.380 124.259 181.723  1.00  0.00           C
ATOM    636  CG  PHE A  95     133.372 123.453 182.507  1.00  0.00           C
ATOM    637  CD1 PHE A  95     133.880 124.030 183.714  1.00  0.00           C
ATOM    638  CE1 PHE A  95     134.879 123.389 184.429  1.00  0.00           C
ATOM    639  CZ  PHE A  95     135.230 122.111 184.000  1.00  0.00           C
ATOM    640  CE2 PHE A  95     134.733 121.501 182.799  1.00  0.00           C
ATOM    641  CD2 PHE A  95     133.966 122.280 181.975  1.00  0.00           C
ATOM    642  C   PHE A  95     130.057 125.171 181.385  1.00  0.00           C
ATOM    643  O   PHE A  95     129.316 124.460 180.706  1.00  0.00           O
ATOM    644  N   HIS A  96     130.111 126.541 181.290  1.00  0.00           N
ATOM    645  CA  HIS A  96     129.440 127.287 180.190  1.00  0.00           C
ATOM    646  CB  HIS A  96     129.368 128.721 180.722  1.00  0.00           C
ATOM    647  CG  HIS A  96     128.591 129.642 179.743  1.00  0.00           C
ATOM    648  ND1 HIS A  96     129.026 130.005 178.441  1.00  0.00           N
ATOM    649  CE1 HIS A  96     128.073 130.853 178.000  1.00  0.00           C
ATOM    650  NE2 HIS A  96     127.136 131.009 178.957  1.00  0.00           N
ATOM    651  CD2 HIS A  96     127.395 130.272 180.058  1.00  0.00           C
ATOM    652  C   HIS A  96     130.375 127.220 178.914  1.00  0.00           C
ATOM    653  O   HIS A  96     131.544 127.621 179.094  1.00  0.00           O
ATOM    654  N   VAL A  97     129.870 126.863 177.755  1.00  0.00           N
ATOM    655  CA  VAL A  97     130.611 126.677 176.459  1.00  0.00           C
ATOM    656  CB  VAL A  97     129.660 126.105 175.348  1.00  0.00           C
ATOM    657  CG1 VAL A  97     128.516 127.097 174.978  1.00  0.00           C
ATOM    658  CG2 VAL A  97     130.502 125.713 174.189  1.00  0.00           C
ATOM    659  C   VAL A  97     131.405 127.928 175.999  1.00  0.00           C
ATOM    660  O   VAL A  97     132.476 127.826 175.440  1.00  0.00           O
ATOM    661  N   GLY A  98     130.817 129.130 176.278  1.00  0.00           N
ATOM    662  CA  GLY A  98     131.326 130.393 175.877  1.00  0.00           C
ATOM    663  C   GLY A  98     132.371 131.101 176.840  1.00  0.00           C
ATOM    664  O   GLY A  98     132.921 132.206 176.621  1.00  0.00           O
ATOM    665  N   PHE A  99     132.641 130.376 177.887  1.00  0.00           N
ATOM    666  CA  PHE A  99     133.645 130.689 178.919  1.00  0.00           C
ATOM    667  CB  PHE A  99     132.869 130.903 180.252  1.00  0.00           C
ATOM    668  CG  PHE A  99     131.879 132.092 180.315  1.00  0.00           C
ATOM    669  CD1 PHE A  99     131.957 133.323 179.553  1.00  0.00           C
ATOM    670  CE1 PHE A  99     130.978 134.350 179.640  1.00  0.00           C
ATOM    671  CZ  PHE A  99     129.818 134.014 180.380  1.00  0.00           C
ATOM    672  CE2 PHE A  99     129.777 132.917 181.207  1.00  0.00           C
ATOM    673  CD2 PHE A  99     130.776 131.993 181.137  1.00  0.00           C
ATOM    674  C   PHE A  99     134.600 129.478 179.049  1.00  0.00           C
ATOM    675  O   PHE A  99     135.201 129.350 180.116  1.00  0.00           O
ATOM    676  N   LEU A 100     134.690 128.622 178.055  1.00  0.00           N
ATOM    677  CA  LEU A 100     135.470 127.404 178.110  1.00  0.00           C
ATOM    678  CB  LEU A 100     134.897 126.495 176.980  1.00  0.00           C
ATOM    679  CG  LEU A 100     135.225 125.019 176.810  1.00  0.00           C
ATOM    680  CD1 LEU A 100     134.655 124.176 177.922  1.00  0.00           C
ATOM    681  CD2 LEU A 100     134.557 124.632 175.538  1.00  0.00           C
ATOM    682  C   LEU A 100     136.967 127.481 177.891  1.00  0.00           C
ATOM    683  O   LEU A 100     137.693 126.539 178.193  1.00  0.00           O
ATOM    684  N   VAL A 101     137.423 128.567 177.253  1.00  0.00           N
ATOM    685  CA  VAL A 101     138.805 128.967 177.220  1.00  0.00           C
ATOM    686  CB  VAL A 101     139.157 129.757 175.931  1.00  0.00           C
ATOM    687  CG1 VAL A 101     140.539 130.309 176.065  1.00  0.00           C
ATOM    688  CG2 VAL A 101     138.981 129.049 174.619  1.00  0.00           C
ATOM    689  C   VAL A 101     139.042 129.674 178.578  1.00  0.00           C
ATOM    690  O   VAL A 101     140.017 129.212 179.239  1.00  0.00           O
ATOM    691  N   LYS A 102     138.166 130.562 179.058  1.00  0.00           N
ATOM    692  CA  LYS A 102     138.530 131.425 180.225  1.00  0.00           C
ATOM    693  CB  LYS A 102     137.503 132.653 180.267  1.00  0.00           C
ATOM    694  CG  LYS A 102     137.674 133.825 181.325  1.00  0.00           C
ATOM    695  CD  LYS A 102     138.838 134.829 181.025  1.00  0.00           C
ATOM    696  CE  LYS A 102     138.636 135.743 179.806  1.00  0.00           C
ATOM    697  NZ  LYS A 102     137.582 136.779 180.050  1.00  0.00           N
ATOM    698  C   LYS A 102     138.579 130.762 181.574  1.00  0.00           C
ATOM    699  O   LYS A 102     139.346 131.049 182.460  1.00  0.00           O
ATOM    700  N   THR A 103     137.895 129.575 181.667  1.00  0.00           N
ATOM    701  CA  THR A 103     137.903 128.701 182.880  1.00  0.00           C
ATOM    702  CB  THR A 103     136.774 127.668 182.601  1.00  0.00           C
ATOM    703  CG2 THR A 103     136.772 126.548 183.602  1.00  0.00           C
ATOM    704  OG1 THR A 103     135.578 128.396 182.602  1.00  0.00           O
ATOM    705  C   THR A 103     139.279 128.161 183.260  1.00  0.00           C
ATOM    706  O   THR A 103     139.618 128.308 184.413  1.00  0.00           O
ATOM    707  N   MET A 104     140.105 127.782 182.295  1.00  0.00           N
ATOM    708  CA  MET A 104     141.475 127.449 182.668  1.00  0.00           C
ATOM    709  CB  MET A 104     141.971 126.437 181.582  1.00  0.00           C
ATOM    710  CG  MET A 104     143.427 125.890 181.672  1.00  0.00           C
ATOM    711  SD  MET A 104     143.950 124.637 180.454  1.00  0.00           S
ATOM    712  CE  MET A 104     144.551 125.638 179.078  1.00  0.00           C
ATOM    713  C   MET A 104     142.473 128.651 182.685  1.00  0.00           C
ATOM    714  O   MET A 104     143.533 128.606 183.344  1.00  0.00           O
ATOM    715  N   LYS A 105     142.069 129.761 182.039  1.00  0.00           N
ATOM    716  CA  LYS A 105     142.895 131.005 181.917  1.00  0.00           C
ATOM    717  CB  LYS A 105     142.311 132.039 180.961  1.00  0.00           C
ATOM    718  CG  LYS A 105     143.336 133.177 180.700  1.00  0.00           C
ATOM    719  CD  LYS A 105     142.953 134.167 179.618  1.00  0.00           C
ATOM    720  CE  LYS A 105     144.311 134.713 179.077  1.00  0.00           C
ATOM    721  NZ  LYS A 105     144.913 133.796 178.070  1.00  0.00           N
ATOM    722  C   LYS A 105     142.973 131.553 183.329  1.00  0.00           C
ATOM    723  O   LYS A 105     143.990 132.141 183.747  1.00  0.00           O
ATOM    724  N   VAL A 106     141.905 131.317 184.180  1.00  0.00           N
ATOM    725  CA  VAL A 106     141.798 131.707 185.597  1.00  0.00           C
ATOM    726  CB  VAL A 106     140.416 132.001 186.052  1.00  0.00           C
ATOM    727  CG1 VAL A 106     140.349 132.308 187.504  1.00  0.00           C
ATOM    728  CG2 VAL A 106     139.879 133.212 185.253  1.00  0.00           C
ATOM    729  C   VAL A 106     142.485 130.692 186.476  1.00  0.00           C
ATOM    730  O   VAL A 106     143.237 131.109 187.348  1.00  0.00           O
ATOM    731  N   LEU A 107     142.200 129.432 186.292  1.00  0.00           N
ATOM    732  CA  LEU A 107     142.519 128.365 187.291  1.00  0.00           C
ATOM    733  CB  LEU A 107     141.663 127.197 186.953  1.00  0.00           C
ATOM    734  CG  LEU A 107     141.805 125.842 187.683  1.00  0.00           C
ATOM    735  CD1 LEU A 107     141.544 125.842 189.201  1.00  0.00           C
ATOM    736  CD2 LEU A 107     140.881 124.847 186.967  1.00  0.00           C
ATOM    737  C   LEU A 107     143.985 128.007 187.383  1.00  0.00           C
ATOM    738  O   LEU A 107     144.558 127.656 188.415  1.00  0.00           O
ATOM    739  N   ARG A 108     144.758 128.308 186.347  1.00  0.00           N
ATOM    740  CA  ARG A 108     146.212 128.126 186.226  1.00  0.00           C
ATOM    741  CB  ARG A 108     146.491 128.079 184.691  1.00  0.00           C
ATOM    742  CG  ARG A 108     146.492 126.664 184.123  1.00  0.00           C
ATOM    743  CD  ARG A 108     147.133 126.617 182.722  1.00  0.00           C
ATOM    744  NE  ARG A 108     147.208 125.260 182.206  1.00  0.00           N
ATOM    745  CZ  ARG A 108     147.762 124.923 181.056  1.00  0.00           C
ATOM    746  NH1 ARG A 108     148.166 125.802 180.153  1.00  0.00           N
ATOM    747  NH2 ARG A 108     147.923 123.667 180.752  1.00  0.00           N
ATOM    748  C   ARG A 108     147.042 129.240 186.848  1.00  0.00           C
ATOM    749  O   ARG A 108     148.206 129.178 186.973  1.00  0.00           O
ATOM    750  N   CYS A 109     146.302 130.254 187.329  1.00  0.00           N
ATOM    751  CA  CYS A 109     146.867 131.417 187.960  1.00  0.00           C
ATOM    752  CB  CYS A 109     146.342 132.644 187.149  1.00  0.00           C
ATOM    753  SG  CYS A 109     146.735 132.478 185.423  1.00  0.00           S
ATOM    754  C   CYS A 109     146.752 131.468 189.494  1.00  0.00           C
ATOM    755  O   CYS A 109     147.429 132.352 190.077  1.00  0.00           O
ATOM    756  N   VAL A 110     146.073 130.509 190.156  1.00  0.00           N
ATOM    757  CA  VAL A 110     145.668 130.541 191.565  1.00  0.00           C
ATOM    758  CB  VAL A 110     144.157 130.951 191.624  1.00  0.00           C
ATOM    759  CG1 VAL A 110     143.774 132.284 190.976  1.00  0.00           C
ATOM    760  CG2 VAL A 110     143.174 129.880 191.081  1.00  0.00           C
ATOM    761  C   VAL A 110     145.878 129.207 192.367  1.00  0.00           C
ATOM    762  O   VAL A 110     145.813 128.117 191.799  1.00  0.00           O
ATOM    763  N   CYS A 111     146.093 129.331 193.687  1.00  0.00           N
ATOM    764  CA  CYS A 111     146.252 128.169 194.535  1.00  0.00           C
ATOM    765  CB  CYS A 111     146.726 128.642 195.889  1.00  0.00           C
ATOM    766  SG  CYS A 111     147.020 127.212 196.959  1.00  0.00           S
ATOM    767  C   CYS A 111     145.092 127.169 194.555  1.00  0.00           C
ATOM    768  O   CYS A 111     143.954 127.556 194.892  1.00  0.00           O
ATOM    769  N   PHE A 112     145.298 125.892 194.200  1.00  0.00           N
ATOM    770  CA  PHE A 112     144.234 124.834 194.201  1.00  0.00           C
ATOM    771  CB  PHE A 112     144.749 123.447 193.783  1.00  0.00           C
ATOM    772  CG  PHE A 112     143.746 122.361 193.384  1.00  0.00           C
ATOM    773  CD1 PHE A 112     143.036 121.630 194.312  1.00  0.00           C
ATOM    774  CE1 PHE A 112     141.998 120.755 193.957  1.00  0.00           C
ATOM    775  CZ  PHE A 112     141.760 120.544 192.563  1.00  0.00           C
ATOM    776  CE2 PHE A 112     142.318 121.349 191.630  1.00  0.00           C
ATOM    777  CD2 PHE A 112     143.322 122.209 191.990  1.00  0.00           C
ATOM    778  C   PHE A 112     143.598 124.769 195.635  1.00  0.00           C
ATOM    779  O   PHE A 112     142.470 124.514 195.856  1.00  0.00           O
ATOM    780  N   PHE A 113     144.433 124.980 196.683  1.00  0.00           N
ATOM    781  CA  PHE A 113     144.161 125.012 198.148  1.00  0.00           C
ATOM    782  CB  PHE A 113     145.403 124.365 198.759  1.00  0.00           C
ATOM    783  CG  PHE A 113     145.876 123.107 198.105  1.00  0.00           C
ATOM    784  CD1 PHE A 113     145.135 121.936 198.184  1.00  0.00           C
ATOM    785  CE1 PHE A 113     145.484 120.865 197.343  1.00  0.00           C
ATOM    786  CZ  PHE A 113     146.470 120.970 196.362  1.00  0.00           C
ATOM    787  CE2 PHE A 113     147.166 122.157 196.293  1.00  0.00           C
ATOM    788  CD2 PHE A 113     146.973 123.143 197.218  1.00  0.00           C
ATOM    789  C   PHE A 113     143.820 126.311 198.840  1.00  0.00           C
ATOM    790  O   PHE A 113     143.178 126.193 199.870  1.00  0.00           O
ATOM    791  N   CYS A 114     144.147 127.491 198.399  1.00  0.00           N
ATOM    792  CA  CYS A 114     143.748 128.769 199.063  1.00  0.00           C
ATOM    793  CB  CYS A 114     144.844 129.080 200.064  1.00  0.00           C
ATOM    794  SG  CYS A 114     146.496 129.475 199.461  1.00  0.00           S
ATOM    795  C   CYS A 114     143.370 129.910 198.115  1.00  0.00           C
ATOM    796  O   CYS A 114     142.920 130.958 198.630  1.00  0.00           O
ATOM    797  N   SER A 115     143.554 129.782 196.785  1.00  0.00           N
ATOM    798  CA  SER A 115     143.140 130.709 195.727  1.00  0.00           C
ATOM    799  CB  SER A 115     141.614 130.660 195.770  1.00  0.00           C
ATOM    800  OG  SER A 115     140.988 129.425 195.405  1.00  0.00           O
ATOM    801  C   SER A 115     143.690 132.117 195.815  1.00  0.00           C
ATOM    802  O   SER A 115     143.155 133.034 195.193  1.00  0.00           O
ATOM    803  N   LYS A 116     144.768 132.330 196.537  1.00  0.00           N
ATOM    804  CA  LYS A 116     145.820 133.305 196.259  1.00  0.00           C
ATOM    805  CB  LYS A 116     146.799 133.202 197.446  1.00  0.00           C
ATOM    806  CG  LYS A 116     146.241 133.571 198.843  1.00  0.00           C
ATOM    807  CD  LYS A 116     145.730 135.025 199.026  1.00  0.00           C
ATOM    808  CE  LYS A 116     146.788 136.112 198.845  1.00  0.00           C
ATOM    809  NZ  LYS A 116     146.235 137.470 198.861  1.00  0.00           N
ATOM    810  C   LYS A 116     146.520 133.091 194.912  1.00  0.00           C
ATOM    811  O   LYS A 116     146.503 131.955 194.370  1.00  0.00           O
ATOM    812  N   LEU A 117     147.115 134.095 194.368  1.00  0.00           N
ATOM    813  CA  LEU A 117     147.847 133.961 193.122  1.00  0.00           C
ATOM    814  CB  LEU A 117     148.138 135.329 192.484  1.00  0.00           C
ATOM    815  CG  LEU A 117     146.970 136.240 192.158  1.00  0.00           C
ATOM    816  CD1 LEU A 117     147.496 137.282 191.177  1.00  0.00           C
ATOM    817  CD2 LEU A 117     145.663 135.521 191.725  1.00  0.00           C
ATOM    818  C   LEU A 117     149.150 133.153 193.332  1.00  0.00           C
ATOM    819  O   LEU A 117     149.689 133.066 194.451  1.00  0.00           O
ATOM    820  N   LEU A 118     149.670 132.550 192.282  1.00  0.00           N
ATOM    821  CA  LEU A 118     150.950 131.801 192.259  1.00  0.00           C
ATOM    822  CB  LEU A 118     150.836 130.721 191.192  1.00  0.00           C
ATOM    823  CG  LEU A 118     149.556 129.834 191.283  1.00  0.00           C
ATOM    824  CD1 LEU A 118     149.704 128.810 190.174  1.00  0.00           C
ATOM    825  CD2 LEU A 118     149.497 129.027 192.590  1.00  0.00           C
ATOM    826  C   LEU A 118     152.195 132.631 191.992  1.00  0.00           C
ATOM    827  O   LEU A 118     153.120 132.117 191.490  1.00  0.00           O
ATOM    828  N   VAL A 119     152.091 133.952 192.296  1.00  0.00           N
ATOM    829  CA  VAL A 119     153.265 134.867 192.220  1.00  0.00           C
ATOM    830  CB  VAL A 119     153.428 135.503 190.837  1.00  0.00           C
ATOM    831  CG1 VAL A 119     153.732 134.499 189.741  1.00  0.00           C
ATOM    832  CG2 VAL A 119     152.204 136.323 190.389  1.00  0.00           C
ATOM    833  C   VAL A 119     153.137 135.966 193.323  1.00  0.00           C
ATOM    834  O   VAL A 119     152.035 136.322 193.689  1.00  0.00           O
ATOM    835  N   ASP A 120     154.262 136.465 193.700  1.00  0.00           N
ATOM    836  CA  ASP A 120     154.298 137.463 194.746  1.00  0.00           C
ATOM    837  CB  ASP A 120     155.547 137.408 195.619  1.00  0.00           C
ATOM    838  CG  ASP A 120     155.446 138.203 196.941  1.00  0.00           C
ATOM    839  OD1 ASP A 120     154.374 138.761 197.142  1.00  0.00           O
ATOM    840  OD2 ASP A 120     156.349 138.227 197.847  1.00  0.00           O
ATOM    841  C   ASP A 120     154.104 138.887 194.194  1.00  0.00           C
ATOM    842  O   ASP A 120     155.012 139.661 193.950  1.00  0.00           O
ATOM    843  N   SER A 121     152.866 139.305 193.947  1.00  0.00           N
ATOM    844  CA  SER A 121     152.527 140.601 193.385  1.00  0.00           C
ATOM    845  CB  SER A 121     150.932 140.669 193.168  1.00  0.00           C
ATOM    846  OG  SER A 121     150.323 139.536 192.584  1.00  0.00           O
ATOM    847  C   SER A 121     152.947 141.900 194.049  1.00  0.00           C
ATOM    848  O   SER A 121     152.696 142.911 193.459  1.00  0.00           O
ATOM    849  N   ASN A 122     153.647 141.854 195.204  1.00  0.00           N
ATOM    850  CA  ASN A 122     154.368 142.946 195.915  1.00  0.00           C
ATOM    851  CB  ASN A 122     154.477 142.593 197.407  1.00  0.00           C
ATOM    852  CG  ASN A 122     153.077 142.701 198.075  1.00  0.00           C
ATOM    853  OD1 ASN A 122     152.220 143.498 197.572  1.00  0.00           O
ATOM    854  ND2 ASN A 122     152.782 141.939 199.127  1.00  0.00           N
ATOM    855  C   ASN A 122     155.804 143.155 195.190  1.00  0.00           C
ATOM    856  O   ASN A 122     156.377 144.251 195.298  1.00  0.00           O
ATOM    857  N   ASN A 123     156.412 142.287 194.369  1.00  0.00           N
ATOM    858  CA  ASN A 123     157.629 142.527 193.719  1.00  0.00           C
ATOM    859  CB  ASN A 123     158.152 141.186 193.174  1.00  0.00           C
ATOM    860  CG  ASN A 123     159.449 141.391 192.468  1.00  0.00           C
ATOM    861  OD1 ASN A 123     159.505 141.726 191.364  1.00  0.00           O
ATOM    862  ND2 ASN A 123     160.494 141.264 193.235  1.00  0.00           N
ATOM    863  C   ASN A 123     157.539 143.597 192.586  1.00  0.00           C
ATOM    864  O   ASN A 123     156.562 143.502 191.817  1.00  0.00           O
ATOM    865  N   PRO A 124     158.509 144.544 192.514  1.00  0.00           N
ATOM    866  CD  PRO A 124     159.693 144.720 193.388  1.00  0.00           C
ATOM    867  CG  PRO A 124     159.867 146.173 193.337  1.00  0.00           C
ATOM    868  CB  PRO A 124     159.586 146.559 191.874  1.00  0.00           C
ATOM    869  CA  PRO A 124     158.380 145.713 191.596  1.00  0.00           C
ATOM    870  C   PRO A 124     158.306 145.374 190.093  1.00  0.00           C
ATOM    871  O   PRO A 124     157.696 146.094 189.308  1.00  0.00           O
ATOM    872  N   LYS A 125     158.770 144.193 189.653  1.00  0.00           N
ATOM    873  CA  LYS A 125     158.654 143.632 188.267  1.00  0.00           C
ATOM    874  CB  LYS A 125     159.700 142.490 188.160  1.00  0.00           C
ATOM    875  CG  LYS A 125     161.134 142.901 188.414  1.00  0.00           C
ATOM    876  CD  LYS A 125     162.151 141.905 188.882  1.00  0.00           C
ATOM    877  CE  LYS A 125     163.557 142.430 189.125  1.00  0.00           C
ATOM    878  NZ  LYS A 125     164.114 142.912 187.890  1.00  0.00           N
ATOM    879  C   LYS A 125     157.229 143.176 187.978  1.00  0.00           C
ATOM    880  O   LYS A 125     156.875 143.201 186.819  1.00  0.00           O
ATOM    881  N   ILE A 126     156.357 142.943 188.975  1.00  0.00           N
ATOM    882  CA  ILE A 126     154.924 142.642 188.748  1.00  0.00           C
ATOM    883  CB  ILE A 126     154.493 141.400 189.450  1.00  0.00           C
ATOM    884  CG2 ILE A 126     152.984 141.031 189.277  1.00  0.00           C
ATOM    885  CG1 ILE A 126     155.438 140.200 189.179  1.00  0.00           C
ATOM    886  CD1 ILE A 126     155.387 139.173 190.347  1.00  0.00           C
ATOM    887  C   ILE A 126     154.148 143.933 189.085  1.00  0.00           C
ATOM    888  O   ILE A 126     153.064 144.191 188.534  1.00  0.00           O
ATOM    889  N   LYS A 127     154.587 144.755 190.039  1.00  0.00           N
ATOM    890  CA  LYS A 127     153.857 145.894 190.545  1.00  0.00           C
ATOM    891  CB  LYS A 127     154.416 146.233 191.974  1.00  0.00           C
ATOM    892  CG  LYS A 127     153.900 147.423 192.733  1.00  0.00           C
ATOM    893  CD  LYS A 127     154.599 147.723 194.102  1.00  0.00           C
ATOM    894  CE  LYS A 127     153.851 148.662 195.033  1.00  0.00           C
ATOM    895  NZ  LYS A 127     154.495 148.827 196.327  1.00  0.00           N
ATOM    896  C   LYS A 127     153.739 147.062 189.593  1.00  0.00           C
ATOM    897  O   LYS A 127     152.758 147.792 189.464  1.00  0.00           O
ATOM    898  N   ASP A 128     154.766 147.207 188.827  1.00  0.00           N
ATOM    899  CA  ASP A 128     154.957 148.094 187.651  1.00  0.00           C
ATOM    900  CB  ASP A 128     156.375 147.847 187.129  1.00  0.00           C
ATOM    901  CG  ASP A 128     156.668 148.370 185.669  1.00  0.00           C
ATOM    902  OD1 ASP A 128     157.082 147.625 184.740  1.00  0.00           O
ATOM    903  OD2 ASP A 128     156.379 149.547 185.474  1.00  0.00           O
ATOM    904  C   ASP A 128     153.873 147.748 186.574  1.00  0.00           C
ATOM    905  O   ASP A 128     153.147 148.610 186.035  1.00  0.00           O
ATOM    906  N   ILE A 129     153.747 146.372 186.373  1.00  0.00           N
ATOM    907  CA  ILE A 129     152.693 145.868 185.483  1.00  0.00           C
ATOM    908  CB  ILE A 129     152.931 144.309 185.294  1.00  0.00           C
ATOM    909  CG2 ILE A 129     151.632 143.418 185.412  1.00  0.00           C
ATOM    910  CG1 ILE A 129     153.727 144.199 183.945  1.00  0.00           C
ATOM    911  CD1 ILE A 129     154.329 142.799 183.814  1.00  0.00           C
ATOM    912  C   ILE A 129     151.273 146.200 186.041  1.00  0.00           C
ATOM    913  O   ILE A 129     150.333 146.355 185.215  1.00  0.00           O
ATOM    914  N   LEU A 130     150.988 146.214 187.334  1.00  0.00           N
ATOM    915  CA  LEU A 130     149.722 146.517 187.875  1.00  0.00           C
ATOM    916  CB  LEU A 130     149.578 146.150 189.336  1.00  0.00           C
ATOM    917  CG  LEU A 130     149.726 144.633 189.701  1.00  0.00           C
ATOM    918  CD1 LEU A 130     149.173 144.443 191.111  1.00  0.00           C
ATOM    919  CD2 LEU A 130     148.973 143.747 188.625  1.00  0.00           C
ATOM    920  C   LEU A 130     149.503 148.059 187.805  1.00  0.00           C
ATOM    921  O   LEU A 130     148.505 148.518 187.262  1.00  0.00           O
ATOM    922  N   ALA A 131     150.456 148.856 188.269  1.00  0.00           N
ATOM    923  CA  ALA A 131     150.433 150.312 188.371  1.00  0.00           C
ATOM    924  CB  ALA A 131     151.717 150.737 189.074  1.00  0.00           C
ATOM    925  C   ALA A 131     150.207 150.880 186.963  1.00  0.00           C
ATOM    926  O   ALA A 131     149.420 151.794 186.841  1.00  0.00           O
ATOM    927  N   LYS A 132     150.741 150.216 185.911  1.00  0.00           N
ATOM    928  CA  LYS A 132     150.454 150.735 184.497  1.00  0.00           C
ATOM    929  CB  LYS A 132     151.678 150.563 183.590  1.00  0.00           C
ATOM    930  CG  LYS A 132     151.805 149.099 183.015  1.00  0.00           C
ATOM    931  CD  LYS A 132     153.043 148.916 182.187  1.00  0.00           C
ATOM    932  CE  LYS A 132     154.250 148.974 183.130  1.00  0.00           C
ATOM    933  NZ  LYS A 132     155.477 148.553 182.455  1.00  0.00           N
ATOM    934  C   LYS A 132     149.121 150.124 183.911  1.00  0.00           C
ATOM    935  O   LYS A 132     148.352 150.759 183.234  1.00  0.00           O
ATOM    936  N   SER A 133     148.759 148.938 184.375  1.00  0.00           N
ATOM    937  CA  SER A 133     147.524 148.352 183.894  1.00  0.00           C
ATOM    938  CB  SER A 133     147.546 146.851 184.086  1.00  0.00           C
ATOM    939  OG  SER A 133     148.609 146.372 183.261  1.00  0.00           O
ATOM    940  C   SER A 133     146.261 148.938 184.470  1.00  0.00           C
ATOM    941  O   SER A 133     145.256 148.321 184.287  1.00  0.00           O
ATOM    942  N   LYS A 134     146.252 150.008 185.225  1.00  0.00           N
ATOM    943  CA  LYS A 134     144.981 150.700 185.680  1.00  0.00           C
ATOM    944  CB  LYS A 134     145.414 151.972 186.509  1.00  0.00           C
ATOM    945  CG  LYS A 134     146.014 151.614 187.826  1.00  0.00           C
ATOM    946  CD  LYS A 134     146.592 152.887 188.578  1.00  0.00           C
ATOM    947  CE  LYS A 134     147.265 152.447 189.870  1.00  0.00           C
ATOM    948  NZ  LYS A 134     146.268 152.654 190.955  1.00  0.00           N
ATOM    949  C   LYS A 134     144.070 151.164 184.536  1.00  0.00           C
ATOM    950  O   LYS A 134     144.508 151.748 183.579  1.00  0.00           O
ATOM    951  N   GLY A 135     142.835 150.815 184.516  1.00  0.00           N
ATOM    952  CA  GLY A 135     141.931 150.872 183.334  1.00  0.00           C
ATOM    953  C   GLY A 135     142.232 149.961 182.177  1.00  0.00           C
ATOM    954  O   GLY A 135     141.635 150.107 181.119  1.00  0.00           O
ATOM    955  N   GLN A 136     143.120 148.958 182.348  1.00  0.00           N
ATOM    956  CA  GLN A 136     143.541 147.968 181.271  1.00  0.00           C
ATOM    957  CB  GLN A 136     144.972 148.232 180.853  1.00  0.00           C
ATOM    958  CG  GLN A 136     145.076 149.436 180.047  1.00  0.00           C
ATOM    959  CD  GLN A 136     144.281 149.312 178.797  1.00  0.00           C
ATOM    960  OE1 GLN A 136     144.554 148.557 177.864  1.00  0.00           O
ATOM    961  NE2 GLN A 136     143.313 150.125 178.607  1.00  0.00           N
ATOM    962  C   GLN A 136     143.296 146.454 181.835  1.00  0.00           C
ATOM    963  O   GLN A 136     144.282 145.765 182.042  1.00  0.00           O
ATOM    964  N   PRO A 137     142.098 146.046 182.253  1.00  0.00           N
ATOM    965  CD  PRO A 137     140.835 146.719 182.157  1.00  0.00           C
ATOM    966  CG  PRO A 137     139.718 145.627 182.276  1.00  0.00           C
ATOM    967  CB  PRO A 137     140.438 144.550 183.099  1.00  0.00           C
ATOM    968  CA  PRO A 137     141.872 144.689 182.713  1.00  0.00           C
ATOM    969  C   PRO A 137     142.209 143.452 181.846  1.00  0.00           C
ATOM    970  O   PRO A 137     142.800 142.487 182.305  1.00  0.00           O
ATOM    971  N   LYS A 138     141.993 143.604 180.546  1.00  0.00           N
ATOM    972  CA  LYS A 138     142.326 142.547 179.537  1.00  0.00           C
ATOM    973  CB  LYS A 138     141.732 142.908 178.154  1.00  0.00           C
ATOM    974  CG  LYS A 138     142.009 141.964 177.096  1.00  0.00           C
ATOM    975  CD  LYS A 138     141.244 142.236 175.807  1.00  0.00           C
ATOM    976  CE  LYS A 138     141.493 141.257 174.652  1.00  0.00           C
ATOM    977  NZ  LYS A 138     141.337 139.848 175.106  1.00  0.00           N
ATOM    978  C   LYS A 138     143.846 142.326 179.431  1.00  0.00           C
ATOM    979  O   LYS A 138     144.287 141.167 179.557  1.00  0.00           O
ATOM    980  N   LYS A 139     144.598 143.415 179.342  1.00  0.00           N
ATOM    981  CA  LYS A 139     146.044 143.396 179.595  1.00  0.00           C
ATOM    982  CB  LYS A 139     146.671 144.797 179.476  1.00  0.00           C
ATOM    983  CG  LYS A 139     146.746 145.315 178.025  1.00  0.00           C
ATOM    984  CD  LYS A 139     147.460 146.680 177.847  1.00  0.00           C
ATOM    985  CE  LYS A 139     147.251 147.105 176.440  1.00  0.00           C
ATOM    986  NZ  LYS A 139     147.744 148.506 176.275  1.00  0.00           N
ATOM    987  C   LYS A 139     146.445 142.758 180.915  1.00  0.00           C
ATOM    988  O   LYS A 139     147.210 141.827 180.975  1.00  0.00           O
ATOM    989  N   ARG A 140     145.768 143.147 182.004  1.00  0.00           N
ATOM    990  CA  ARG A 140     146.080 142.692 183.321  1.00  0.00           C
ATOM    991  CB  ARG A 140     145.219 143.397 184.366  1.00  0.00           C
ATOM    992  CG  ARG A 140     145.904 143.561 185.731  1.00  0.00           C
ATOM    993  CD  ARG A 140     145.232 144.510 186.756  1.00  0.00           C
ATOM    994  NE  ARG A 140     143.813 144.600 186.675  1.00  0.00           N
ATOM    995  CZ  ARG A 140     143.057 145.727 186.610  1.00  0.00           C
ATOM    996  NH1 ARG A 140     143.475 146.882 186.177  1.00  0.00           N
ATOM    997  NH2 ARG A 140     141.837 145.595 186.948  1.00  0.00           N
ATOM    998  C   ARG A 140     146.056 141.167 183.480  1.00  0.00           C
ATOM    999  O   ARG A 140     147.034 140.618 183.870  1.00  0.00           O
ATOM   1000  N   LEU A 141     144.984 140.549 183.138  1.00  0.00           N
ATOM   1001  CA  LEU A 141     144.744 139.131 183.051  1.00  0.00           C
ATOM   1002  CB  LEU A 141     143.278 138.961 182.612  1.00  0.00           C
ATOM   1003  CG  LEU A 141     142.787 137.531 182.403  1.00  0.00           C
ATOM   1004  CD1 LEU A 141     142.959 136.549 183.559  1.00  0.00           C
ATOM   1005  CD2 LEU A 141     141.256 137.510 181.984  1.00  0.00           C
ATOM   1006  C   LEU A 141     145.811 138.508 182.036  1.00  0.00           C
ATOM   1007  O   LEU A 141     146.318 137.429 182.278  1.00  0.00           O
ATOM   1008  N   THR A 142     146.098 139.114 180.874  1.00  0.00           N
ATOM   1009  CA  THR A 142     147.098 138.584 179.888  1.00  0.00           C
ATOM   1010  CB  THR A 142     146.989 139.447 178.509  1.00  0.00           C
ATOM   1011  CG2 THR A 142     148.156 139.202 177.535  1.00  0.00           C
ATOM   1012  OG1 THR A 142     145.705 139.235 178.017  1.00  0.00           O
ATOM   1013  C   THR A 142     148.454 138.563 180.535  1.00  0.00           C
ATOM   1014  O   THR A 142     149.185 137.615 180.412  1.00  0.00           O
ATOM   1015  N   HIS A 143     148.912 139.634 181.208  1.00  0.00           N
ATOM   1016  CA  HIS A 143     150.140 139.578 182.101  1.00  0.00           C
ATOM   1017  CB  HIS A 143     150.245 140.918 182.843  1.00  0.00           C
ATOM   1018  CG  HIS A 143     150.493 142.085 182.025  1.00  0.00           C
ATOM   1019  ND1 HIS A 143     151.585 142.174 181.145  1.00  0.00           N
ATOM   1020  CE1 HIS A 143     151.628 143.486 180.817  1.00  0.00           C
ATOM   1021  NE2 HIS A 143     150.605 144.210 181.382  1.00  0.00           N
ATOM   1022  CD2 HIS A 143     149.842 143.255 182.091  1.00  0.00           C
ATOM   1023  C   HIS A 143     150.040 138.489 183.142  1.00  0.00           C
ATOM   1024  O   HIS A 143     151.062 137.858 183.380  1.00  0.00           O
ATOM   1025  N   VAL A 144     148.874 138.188 183.741  1.00  0.00           N
ATOM   1026  CA  VAL A 144     148.855 137.106 184.799  1.00  0.00           C
ATOM   1027  CB  VAL A 144     147.689 137.389 185.651  1.00  0.00           C
ATOM   1028  CG1 VAL A 144     147.321 136.386 186.763  1.00  0.00           C
ATOM   1029  CG2 VAL A 144     147.960 138.733 186.417  1.00  0.00           C
ATOM   1030  C   VAL A 144     148.890 135.650 184.225  1.00  0.00           C
ATOM   1031  O   VAL A 144     149.621 134.825 184.793  1.00  0.00           O
ATOM   1032  N   TYR A 145     148.251 135.415 183.081  1.00  0.00           N
ATOM   1033  CA  TYR A 145     148.406 134.104 182.363  1.00  0.00           C
ATOM   1034  CB  TYR A 145     147.293 133.956 181.230  1.00  0.00           C
ATOM   1035  CG  TYR A 145     147.141 132.532 180.743  1.00  0.00           C
ATOM   1036  CD1 TYR A 145     146.583 131.558 181.576  1.00  0.00           C
ATOM   1037  CE1 TYR A 145     146.721 130.161 181.266  1.00  0.00           C
ATOM   1038  CZ  TYR A 145     147.403 129.745 180.108  1.00  0.00           C
ATOM   1039  OH  TYR A 145     147.501 128.421 179.855  1.00  0.00           O
ATOM   1040  CE2 TYR A 145     147.975 130.724 179.330  1.00  0.00           C
ATOM   1041  CD2 TYR A 145     147.877 132.118 179.639  1.00  0.00           C
ATOM   1042  C   TYR A 145     149.854 133.892 181.854  1.00  0.00           C
ATOM   1043  O   TYR A 145     150.409 132.830 181.835  1.00  0.00           O
ATOM   1044  N   ASP A 146     150.496 135.015 181.578  1.00  0.00           N
ATOM   1045  CA  ASP A 146     151.853 135.044 181.147  1.00  0.00           C
ATOM   1046  CB  ASP A 146     152.161 136.358 180.380  1.00  0.00           C
ATOM   1047  CG  ASP A 146     151.676 136.504 178.946  1.00  0.00           C
ATOM   1048  OD1 ASP A 146     151.987 137.500 178.283  1.00  0.00           O
ATOM   1049  OD2 ASP A 146     151.079 135.585 178.312  1.00  0.00           O
ATOM   1050  C   ASP A 146     152.976 134.879 182.265  1.00  0.00           C
ATOM   1051  O   ASP A 146     153.848 134.053 182.139  1.00  0.00           O
ATOM   1052  N   LEU A 147     152.786 135.611 183.342  1.00  0.00           N
ATOM   1053  CA  LEU A 147     153.650 135.469 184.470  1.00  0.00           C
ATOM   1054  CB  LEU A 147     153.476 136.587 185.473  1.00  0.00           C
ATOM   1055  CG  LEU A 147     153.778 138.015 184.997  1.00  0.00           C
ATOM   1056  CD1 LEU A 147     152.879 138.975 185.715  1.00  0.00           C
ATOM   1057  CD2 LEU A 147     155.272 138.410 185.247  1.00  0.00           C
ATOM   1058  C   LEU A 147     153.473 134.183 185.241  1.00  0.00           C
ATOM   1059  O   LEU A 147     154.473 133.640 185.667  1.00  0.00           O
ATOM   1060  N   CYS A 148     152.297 133.537 185.305  1.00  0.00           N
ATOM   1061  CA  CYS A 148     152.078 132.181 185.816  1.00  0.00           C
ATOM   1062  CB  CYS A 148     150.559 132.052 186.167  1.00  0.00           C
ATOM   1063  SG  CYS A 148     150.146 133.288 187.485  1.00  0.00           S
ATOM   1064  C   CYS A 148     152.490 131.021 184.955  1.00  0.00           C
ATOM   1065  O   CYS A 148     152.374 129.902 185.473  1.00  0.00           O
ATOM   1066  N   LYS A 149     153.168 131.171 183.780  1.00  0.00           N
ATOM   1067  CA  LYS A 149     153.656 130.123 182.824  1.00  0.00           C
ATOM   1068  CB  LYS A 149     154.558 130.852 181.735  1.00  0.00           C
ATOM   1069  CG  LYS A 149     155.411 129.910 180.877  1.00  0.00           C
ATOM   1070  CD  LYS A 149     156.127 130.649 179.820  1.00  0.00           C
ATOM   1071  CE  LYS A 149     155.244 131.268 178.699  1.00  0.00           C
ATOM   1072  NZ  LYS A 149     156.096 131.468 177.465  1.00  0.00           N
ATOM   1073  C   LYS A 149     154.326 129.073 183.614  1.00  0.00           C
ATOM   1074  O   LYS A 149     155.433 129.205 184.153  1.00  0.00           O
ATOM   1075  N   GLY A 150     153.657 127.937 183.739  1.00  0.00           N
ATOM   1076  CA  GLY A 150     154.236 126.724 184.340  1.00  0.00           C
ATOM   1077  C   GLY A 150     154.645 126.921 185.744  1.00  0.00           C
ATOM   1078  O   GLY A 150     155.502 126.208 186.282  1.00  0.00           O
ATOM   1079  N   LYS A 151     153.957 127.730 186.551  1.00  0.00           N
ATOM   1080  CA  LYS A 151     154.283 128.044 188.018  1.00  0.00           C
ATOM   1081  CB  LYS A 151     153.958 129.466 188.403  1.00  0.00           C
ATOM   1082  CG  LYS A 151     155.105 130.370 187.910  1.00  0.00           C
ATOM   1083  CD  LYS A 151     156.498 130.262 188.462  1.00  0.00           C
ATOM   1084  CE  LYS A 151     157.526 131.274 187.775  1.00  0.00           C
ATOM   1085  NZ  LYS A 151     157.459 132.679 188.121  1.00  0.00           N
ATOM   1086  C   LYS A 151     153.429 127.176 188.952  1.00  0.00           C
ATOM   1087  O   LYS A 151     152.214 127.104 188.685  1.00  0.00           O
ATOM   1088  N   ASN A 152     154.060 126.517 189.953  1.00  0.00           N
ATOM   1089  CA  ASN A 152     153.415 125.373 190.637  1.00  0.00           C
ATOM   1090  CB  ASN A 152     154.181 124.078 190.313  1.00  0.00           C
ATOM   1091  CG  ASN A 152     154.310 123.827 188.780  1.00  0.00           C
ATOM   1092  OD1 ASN A 152     155.409 123.516 188.360  1.00  0.00           O
ATOM   1093  ND2 ASN A 152     153.215 123.971 187.985  1.00  0.00           N
ATOM   1094  C   ASN A 152     153.379 125.546 192.170  1.00  0.00           C
ATOM   1095  O   ASN A 152     152.852 124.614 192.840  1.00  0.00           O
ATOM   1096  N   ILE A 153     153.937 126.611 192.749  1.00  0.00           N
ATOM   1097  CA  ILE A 153     153.876 126.950 194.214  1.00  0.00           C
ATOM   1098  CB  ILE A 153     155.330 127.167 194.604  1.00  0.00           C
ATOM   1099  CG2 ILE A 153     155.389 127.774 195.998  1.00  0.00           C
ATOM   1100  CG1 ILE A 153     156.168 125.810 194.693  1.00  0.00           C
ATOM   1101  CD1 ILE A 153     155.820 124.734 195.750  1.00  0.00           C
ATOM   1102  C   ILE A 153     152.873 128.143 194.545  1.00  0.00           C
ATOM   1103  O   ILE A 153     152.867 129.224 193.951  1.00  0.00           O
ATOM   1104  N   CYS A 154     152.093 127.887 195.601  1.00  0.00           N
ATOM   1105  CA  CYS A 154     151.250 128.984 196.215  1.00  0.00           C
ATOM   1106  CB  CYS A 154     150.448 128.256 197.304  1.00  0.00           C
ATOM   1107  SG  CYS A 154     149.228 129.395 197.796  1.00  0.00           S
ATOM   1108  C   CYS A 154     152.143 130.077 196.770  1.00  0.00           C
ATOM   1109  O   CYS A 154     153.161 129.845 197.485  1.00  0.00           O
ATOM   1110  N   GLU A 155     151.804 131.360 196.427  1.00  0.00           N
ATOM   1111  CA  GLU A 155     152.766 132.437 196.645  1.00  0.00           C
ATOM   1112  CB  GLU A 155     153.570 132.733 195.421  1.00  0.00           C
ATOM   1113  CG  GLU A 155     154.878 133.545 195.625  1.00  0.00           C
ATOM   1114  CD  GLU A 155     155.949 132.995 196.618  1.00  0.00           C
ATOM   1115  OE1 GLU A 155     156.507 131.899 196.309  1.00  0.00           O
ATOM   1116  OE2 GLU A 155     156.222 133.587 197.713  1.00  0.00           O
ATOM   1117  C   GLU A 155     152.227 133.763 197.164  1.00  0.00           C
ATOM   1118  O   GLU A 155     152.888 134.287 198.061  1.00  0.00           O
ATOM   1119  N   GLY A 156     151.171 134.388 196.673  1.00  0.00           N
ATOM   1120  CA  GLY A 156     150.848 135.876 196.843  1.00  0.00           C
ATOM   1121  C   GLY A 156     150.491 136.315 198.216  1.00  0.00           C
ATOM   1122  O   GLY A 156     149.596 135.701 198.775  1.00  0.00           O
ATOM   1123  N   GLY A 157     151.114 137.331 198.875  1.00  0.00           N
ATOM   1124  CA  GLY A 157     150.728 138.058 200.108  1.00  0.00           C
ATOM   1125  C   GLY A 157     149.660 139.141 199.878  1.00  0.00           C
ATOM   1126  O   GLY A 157     148.717 139.013 199.055  1.00  0.00           O
ATOM   1127  N   GLU A 158     149.784 140.294 200.567  1.00  0.00           N
ATOM   1128  CA  GLU A 158     148.708 141.379 200.555  1.00  0.00           C
ATOM   1129  CB  GLU A 158     147.630 141.094 201.653  1.00  0.00           C
ATOM   1130  CG  GLU A 158     146.202 141.228 201.204  1.00  0.00           C
ATOM   1131  CD  GLU A 158     145.893 142.576 200.592  1.00  0.00           C
ATOM   1132  OE1 GLU A 158     146.277 142.902 199.455  1.00  0.00           O
ATOM   1133  OE2 GLU A 158     145.204 143.388 201.253  1.00  0.00           O
ATOM   1134  C   GLU A 158     149.486 142.713 200.770  1.00  0.00           C
ATOM   1135  O   GLU A 158     150.651 142.753 201.090  1.00  0.00           O
ATOM   1136  N   GLU A 159     148.794 143.822 200.483  1.00  0.00           N
ATOM   1137  CA  GLU A 159     149.240 145.251 200.462  1.00  0.00           C
ATOM   1138  CB  GLU A 159     149.901 145.585 199.114  1.00  0.00           C
ATOM   1139  CG  GLU A 159     148.914 145.899 197.924  1.00  0.00           C
ATOM   1140  CD  GLU A 159     147.896 144.795 197.725  1.00  0.00           C
ATOM   1141  OE1 GLU A 159     148.227 143.737 197.186  1.00  0.00           O
ATOM   1142  OE2 GLU A 159     146.734 145.164 197.921  1.00  0.00           O
ATOM   1143  C   GLU A 159     148.063 146.183 200.888  1.00  0.00           C
ATOM   1144  O   GLU A 159     146.900 145.814 200.966  1.00  0.00           O
ATOM   1145  N   MET A 160     148.434 147.426 201.120  1.00  0.00           N
ATOM   1146  CA  MET A 160     147.465 148.517 201.544  1.00  0.00           C
ATOM   1147  CB  MET A 160     148.276 149.564 202.365  1.00  0.00           C
ATOM   1148  CG  MET A 160     148.538 148.848 203.699  1.00  0.00           C
ATOM   1149  SD  MET A 160     149.892 149.556 204.535  1.00  0.00           S
ATOM   1150  CE  MET A 160     149.826 148.432 205.869  1.00  0.00           C
ATOM   1151  C   MET A 160     146.785 149.266 200.414  1.00  0.00           C
ATOM   1152  O   MET A 160     145.958 150.140 200.680  1.00  0.00           O
ATOM   1153  N   ASP A 161     146.929 148.867 199.136  1.00  0.00           N
ATOM   1154  CA  ASP A 161     146.526 149.698 197.995  1.00  0.00           C
ATOM   1155  CB  ASP A 161     147.147 149.266 196.657  1.00  0.00           C
ATOM   1156  CG  ASP A 161     146.692 150.032 195.429  1.00  0.00           C
ATOM   1157  OD1 ASP A 161     146.778 151.316 195.454  1.00  0.00           O
ATOM   1158  OD2 ASP A 161     146.127 149.376 194.517  1.00  0.00           O
ATOM   1159  C   ASP A 161     145.015 149.682 197.806  1.00  0.00           C
ATOM   1160  O   ASP A 161     144.394 148.622 197.963  1.00  0.00           O
ATOM   1161  N   ASN A 162     144.434 150.806 197.448  1.00  0.00           N
ATOM   1162  CA  ASN A 162     143.046 150.920 197.128  1.00  0.00           C
ATOM   1163  CB  ASN A 162     142.445 152.270 197.548  1.00  0.00           C
ATOM   1164  CG  ASN A 162     140.951 152.361 197.294  1.00  0.00           C
ATOM   1165  OD1 ASN A 162     140.205 151.415 197.295  1.00  0.00           O
ATOM   1166  ND2 ASN A 162     140.501 153.577 197.073  1.00  0.00           N
ATOM   1167  C   ASN A 162     142.735 150.543 195.678  1.00  0.00           C
ATOM   1168  O   ASN A 162     143.255 151.217 194.775  1.00  0.00           O
ATOM   1169  N   LYS A 163     141.831 149.614 195.479  1.00  0.00           N
ATOM   1170  CA  LYS A 163     141.346 149.156 194.096  1.00  0.00           C
ATOM   1171  CB  LYS A 163     141.415 147.612 194.081  1.00  0.00           C
ATOM   1172  CG  LYS A 163     142.895 147.216 193.958  1.00  0.00           C
ATOM   1173  CD  LYS A 163     143.148 145.706 194.112  1.00  0.00           C
ATOM   1174  CE  LYS A 163     144.639 145.534 194.097  1.00  0.00           C
ATOM   1175  NZ  LYS A 163     145.254 145.974 195.422  1.00  0.00           N
ATOM   1176  C   LYS A 163     139.907 149.552 193.754  1.00  0.00           C
ATOM   1177  O   LYS A 163     139.366 149.000 192.803  1.00  0.00           O
ATOM   1178  N   PHE A 164     139.215 150.414 194.592  1.00  0.00           N
ATOM   1179  CA  PHE A 164     137.797 150.712 194.571  1.00  0.00           C
ATOM   1180  CB  PHE A 164     137.180 149.844 195.679  1.00  0.00           C
ATOM   1181  CG  PHE A 164     137.695 148.446 195.795  1.00  0.00           C
ATOM   1182  CD1 PHE A 164     137.182 147.425 194.921  1.00  0.00           C
ATOM   1183  CE1 PHE A 164     137.531 146.085 195.197  1.00  0.00           C
ATOM   1184  CZ  PHE A 164     138.398 145.677 196.226  1.00  0.00           C
ATOM   1185  CE2 PHE A 164     139.041 146.704 197.020  1.00  0.00           C
ATOM   1186  CD2 PHE A 164     138.671 148.063 196.792  1.00  0.00           C
ATOM   1187  C   PHE A 164     137.663 152.264 194.684  1.00  0.00           C
ATOM   1188  O   PHE A 164     138.682 152.932 194.810  1.00  0.00           O
ATOM   1189  N   GLY A 165     136.405 152.800 194.597  1.00  0.00           N
ATOM   1190  CA  GLY A 165     136.146 154.214 194.526  1.00  0.00           C
ATOM   1191  C   GLY A 165     136.893 155.015 193.446  1.00  0.00           C
ATOM   1192  O   GLY A 165     137.447 154.390 192.539  1.00  0.00           O
ATOM   1193  N   VAL A 166     137.091 156.273 193.619  1.00  0.00           N
ATOM   1194  CA  VAL A 166     137.819 157.135 192.608  1.00  0.00           C
ATOM   1195  CB  VAL A 166     137.626 158.666 192.699  1.00  0.00           C
ATOM   1196  CG1 VAL A 166     136.158 158.979 192.660  1.00  0.00           C
ATOM   1197  CG2 VAL A 166     138.186 159.197 194.072  1.00  0.00           C
ATOM   1198  C   VAL A 166     139.295 156.771 192.626  1.00  0.00           C
ATOM   1199  O   VAL A 166     139.829 156.605 193.680  1.00  0.00           O
ATOM   1200  N   GLU A 167     140.008 156.570 191.509  1.00  0.00           N
ATOM   1201  CA  GLU A 167     141.378 156.381 191.357  1.00  0.00           C
ATOM   1202  CB  GLU A 167     141.675 155.991 189.861  1.00  0.00           C
ATOM   1203  CG  GLU A 167     143.195 155.814 189.639  1.00  0.00           C
ATOM   1204  CD  GLU A 167     143.900 154.840 190.491  1.00  0.00           C
ATOM   1205  OE1 GLU A 167     144.849 155.169 191.280  1.00  0.00           O
ATOM   1206  OE2 GLU A 167     143.533 153.687 190.409  1.00  0.00           O
ATOM   1207  C   GLU A 167     142.132 157.705 191.579  1.00  0.00           C
ATOM   1208  O   GLU A 167     141.790 158.658 190.936  1.00  0.00           O
ATOM   1209  N   GLN A 168     143.220 157.690 192.399  1.00  0.00           N
ATOM   1210  CA  GLN A 168     144.116 158.894 192.753  1.00  0.00           C
ATOM   1211  CB  GLN A 168     143.512 159.570 193.972  1.00  0.00           C
ATOM   1212  CG  GLN A 168     142.323 160.451 193.893  1.00  0.00           C
ATOM   1213  CD  GLN A 168     142.108 161.164 195.217  1.00  0.00           C
ATOM   1214  OE1 GLN A 168     142.267 160.546 196.330  1.00  0.00           O
ATOM   1215  NE2 GLN A 168     141.894 162.466 195.104  1.00  0.00           N
ATOM   1216  C   GLN A 168     145.618 158.562 192.829  1.00  0.00           C
ATOM   1217  O   GLN A 168     145.951 157.395 192.848  1.00  0.00           O
ATOM   1218  N   PRO A 169     146.511 159.548 192.665  1.00  0.00           N
ATOM   1219  CD  PRO A 169     146.354 160.952 192.535  1.00  0.00           C
ATOM   1220  CG  PRO A 169     147.492 161.437 191.600  1.00  0.00           C
ATOM   1221  CB  PRO A 169     148.546 160.444 191.921  1.00  0.00           C
ATOM   1222  CA  PRO A 169     147.892 159.189 192.501  1.00  0.00           C
ATOM   1223  C   PRO A 169     148.539 158.731 193.828  1.00  0.00           C
ATOM   1224  O   PRO A 169     148.214 159.224 194.871  1.00  0.00           O
ATOM   1225  N   GLU A 170     149.502 157.779 193.727  1.00  0.00           N
ATOM   1226  CA  GLU A 170     150.219 157.137 194.871  1.00  0.00           C
ATOM   1227  CB  GLU A 170     150.680 155.770 194.453  1.00  0.00           C
ATOM   1228  CG  GLU A 170     149.553 154.676 194.232  1.00  0.00           C
ATOM   1229  CD  GLU A 170     148.691 154.911 192.974  1.00  0.00           C
ATOM   1230  OE1 GLU A 170     148.979 155.804 192.081  1.00  0.00           O
ATOM   1231  OE2 GLU A 170     147.677 154.252 192.876  1.00  0.00           O
ATOM   1232  C   GLU A 170     151.346 157.987 195.438  1.00  0.00           C
ATOM   1233  O   GLU A 170     152.487 157.488 195.521  1.00  0.00           O
ATOM   1234  N   GLY A 171     151.050 159.244 195.697  1.00  0.00           N
ATOM   1235  CA  GLY A 171     151.970 160.231 196.112  1.00  0.00           C
ATOM   1236  C   GLY A 171     152.685 160.040 197.440  1.00  0.00           C
ATOM   1237  O   GLY A 171     153.560 160.805 197.881  1.00  0.00           O
ATOM   1238  N   ASP A 172     152.286 158.958 198.160  1.00  0.00           N
ATOM   1239  CA  ASP A 172     153.010 158.440 199.327  1.00  0.00           C
ATOM   1240  CB  ASP A 172     152.220 158.768 200.527  1.00  0.00           C
ATOM   1241  CG  ASP A 172     153.055 158.416 201.765  1.00  0.00           C
ATOM   1242  OD1 ASP A 172     154.167 157.857 201.655  1.00  0.00           O
ATOM   1243  OD2 ASP A 172     152.616 158.851 202.839  1.00  0.00           O
ATOM   1244  C   ASP A 172     153.060 156.903 199.154  1.00  0.00           C
ATOM   1245  O   ASP A 172     152.089 156.205 198.816  1.00  0.00           O
ATOM   1246  N   GLU A 173     154.319 156.368 199.204  1.00  0.00           N
ATOM   1247  CA  GLU A 173     154.700 154.952 199.129  1.00  0.00           C
ATOM   1248  CB  GLU A 173     156.232 154.793 199.096  1.00  0.00           C
ATOM   1249  CG  GLU A 173     156.958 155.059 200.441  1.00  0.00           C
ATOM   1250  CD  GLU A 173     158.485 154.822 200.472  1.00  0.00           C
ATOM   1251  OE1 GLU A 173     159.068 154.125 201.333  1.00  0.00           O
ATOM   1252  OE2 GLU A 173     159.061 155.307 199.495  1.00  0.00           O
ATOM   1253  C   GLU A 173     153.987 154.152 200.242  1.00  0.00           C
ATOM   1254  O   GLU A 173     153.567 153.033 200.081  1.00  0.00           O
ATOM   1255  N   ASP A 174     153.690 154.779 201.388  1.00  0.00           N
ATOM   1256  CA  ASP A 174     152.885 154.138 202.446  1.00  0.00           C
ATOM   1257  CB  ASP A 174     152.620 155.129 203.593  1.00  0.00           C
ATOM   1258  CG  ASP A 174     153.898 155.625 204.227  1.00  0.00           C
ATOM   1259  OD1 ASP A 174     154.968 154.933 204.159  1.00  0.00           O
ATOM   1260  OD2 ASP A 174     153.812 156.787 204.731  1.00  0.00           O
ATOM   1261  C   ASP A 174     151.501 153.591 201.998  1.00  0.00           C
ATOM   1262  O   ASP A 174     150.873 152.717 202.617  1.00  0.00           O
ATOM   1263  N   LEU A 175     150.927 154.134 200.946  1.00  0.00           N
ATOM   1264  CA  LEU A 175     149.573 153.761 200.498  1.00  0.00           C
ATOM   1265  CB  LEU A 175     149.017 154.822 199.582  1.00  0.00           C
ATOM   1266  CG  LEU A 175     148.935 156.240 200.191  1.00  0.00           C
ATOM   1267  CD1 LEU A 175     148.601 157.258 199.111  1.00  0.00           C
ATOM   1268  CD2 LEU A 175     147.921 156.227 201.334  1.00  0.00           C
ATOM   1269  C   LEU A 175     149.661 152.453 199.657  1.00  0.00           C
ATOM   1270  O   LEU A 175     148.690 151.824 199.352  1.00  0.00           O
ATOM   1271  N   THR A 176     150.849 151.996 199.259  1.00  0.00           N
ATOM   1272  CA  THR A 176     151.117 150.726 198.571  1.00  0.00           C
ATOM   1273  CB  THR A 176     151.543 150.937 197.084  1.00  0.00           C
ATOM   1274  CG2 THR A 176     150.617 151.859 196.219  1.00  0.00           C
ATOM   1275  OG1 THR A 176     152.796 151.581 196.934  1.00  0.00           O
ATOM   1276  C   THR A 176     152.069 149.743 199.315  1.00  0.00           C
ATOM   1277  O   THR A 176     152.565 148.822 198.654  1.00  0.00           O
ATOM   1278  N   LYS A 177     152.439 150.046 200.580  1.00  0.00           N
ATOM   1279  CA  LYS A 177     153.259 149.140 201.390  1.00  0.00           C
ATOM   1280  CB  LYS A 177     153.358 149.819 202.802  1.00  0.00           C
ATOM   1281  CG  LYS A 177     154.524 149.100 203.536  1.00  0.00           C
ATOM   1282  CD  LYS A 177     154.597 149.465 205.040  1.00  0.00           C
ATOM   1283  CE  LYS A 177     153.470 148.683 205.722  1.00  0.00           C
ATOM   1284  NZ  LYS A 177     153.476 148.774 207.188  1.00  0.00           N
ATOM   1285  C   LYS A 177     152.605 147.708 201.518  1.00  0.00           C
ATOM   1286  O   LYS A 177     151.389 147.649 201.798  1.00  0.00           O
ATOM   1287  N   GLU A 178     153.482 146.761 201.590  1.00  0.00           N
ATOM   1288  CA  GLU A 178     153.047 145.379 201.770  1.00  0.00           C
ATOM   1289  CB  GLU A 178     154.116 144.337 201.515  1.00  0.00           C
ATOM   1290  CG  GLU A 178     155.347 144.366 202.357  1.00  0.00           C
ATOM   1291  CD  GLU A 178     156.231 145.559 202.114  1.00  0.00           C
ATOM   1292  OE1 GLU A 178     156.202 146.069 200.936  1.00  0.00           O
ATOM   1293  OE2 GLU A 178     157.011 146.015 202.971  1.00  0.00           O
ATOM   1294  C   GLU A 178     152.423 145.213 203.202  1.00  0.00           C
ATOM   1295  O   GLU A 178     152.700 146.013 204.106  1.00  0.00           O
ATOM   1296  N   LYS A 179     151.723 144.091 203.395  1.00  0.00           N
ATOM   1297  CA  LYS A 179     151.289 143.629 204.698  1.00  0.00           C
ATOM   1298  CB  LYS A 179     149.727 143.554 204.700  1.00  0.00           C
ATOM   1299  CG  LYS A 179     148.884 144.888 204.412  1.00  0.00           C
ATOM   1300  CD  LYS A 179     147.424 144.483 204.183  1.00  0.00           C
ATOM   1301  CE  LYS A 179     146.501 145.674 204.006  1.00  0.00           C
ATOM   1302  NZ  LYS A 179     145.235 145.138 203.388  1.00  0.00           N
ATOM   1303  C   LYS A 179     152.063 142.328 204.910  1.00  0.00           C
ATOM   1304  O   LYS A 179     152.322 141.579 203.940  1.00  0.00           O
ATOM   1305  N   GLY A 180     152.159 141.883 206.162  1.00  0.00           N
ATOM   1306  CA  GLY A 180     152.757 140.597 206.566  1.00  0.00           C
ATOM   1307  C   GLY A 180     151.877 139.366 206.177  1.00  0.00           C
ATOM   1308  O   GLY A 180     150.977 139.030 206.882  1.00  0.00           O
ATOM   1309  N   HIS A 181     152.022 138.712 205.069  1.00  0.00           N
ATOM   1310  CA  HIS A 181     151.287 137.548 204.460  1.00  0.00           C
ATOM   1311  CB  HIS A 181     149.932 138.156 203.944  1.00  0.00           C
ATOM   1312  CG  HIS A 181     148.993 137.033 203.820  1.00  0.00           C
ATOM   1313  ND1 HIS A 181     148.466 136.539 202.552  1.00  0.00           N
ATOM   1314  CE1 HIS A 181     147.640 135.578 202.933  1.00  0.00           C
ATOM   1315  NE2 HIS A 181     147.469 135.480 204.243  1.00  0.00           N
ATOM   1316  CD2 HIS A 181     148.303 136.410 204.838  1.00  0.00           C
ATOM   1317  C   HIS A 181     152.134 136.987 203.342  1.00  0.00           C
ATOM   1318  O   HIS A 181     153.135 137.508 202.827  1.00  0.00           O
ATOM   1319  N   GLY A 182     151.624 135.895 202.722  1.00  0.00           N
ATOM   1320  CA  GLY A 182     152.115 135.188 201.586  1.00  0.00           C
ATOM   1321  C   GLY A 182     151.228 133.891 201.394  1.00  0.00           C
ATOM   1322  O   GLY A 182     150.590 133.450 202.394  1.00  0.00           O
ATOM   1323  N   GLY A 183     151.314 133.290 200.234  1.00  0.00           N
ATOM   1324  CA  GLY A 183     150.695 131.978 199.866  1.00  0.00           C
ATOM   1325  C   GLY A 183     151.088 130.723 200.644  1.00  0.00           C
ATOM   1326  O   GLY A 183     152.145 130.625 201.312  1.00  0.00           O
ATOM   1327  N   CYS A 184     150.264 129.673 200.629  1.00  0.00           N
ATOM   1328  CA  CYS A 184     150.274 128.588 201.581  1.00  0.00           C
ATOM   1329  CB  CYS A 184     148.936 127.853 201.542  1.00  0.00           C
ATOM   1330  SG  CYS A 184     148.605 127.011 199.993  1.00  0.00           S
ATOM   1331  C   CYS A 184     151.513 127.629 201.405  1.00  0.00           C
ATOM   1332  O   CYS A 184     151.625 126.764 202.195  1.00  0.00           O
ATOM   1333  N   GLY A 185     152.237 127.765 200.263  1.00  0.00           N
ATOM   1334  CA  GLY A 185     153.417 126.985 199.911  1.00  0.00           C
ATOM   1335  C   GLY A 185     153.210 125.485 199.559  1.00  0.00           C
ATOM   1336  O   GLY A 185     154.143 124.683 199.517  1.00  0.00           O
ATOM   1337  N   ARG A 186     151.986 125.099 199.184  1.00  0.00           N
ATOM   1338  CA  ARG A 186     151.650 123.737 198.728  1.00  0.00           C
ATOM   1339  CB  ARG A 186     150.164 123.316 198.978  1.00  0.00           C
ATOM   1340  CG  ARG A 186     149.990 122.917 200.470  1.00  0.00           C
ATOM   1341  CD  ARG A 186     148.617 122.996 201.025  1.00  0.00           C
ATOM   1342  NE  ARG A 186     148.103 124.381 201.140  1.00  0.00           N
ATOM   1343  CZ  ARG A 186     147.015 124.721 201.782  1.00  0.00           C
ATOM   1344  NH1 ARG A 186     146.323 123.922 202.528  1.00  0.00           N
ATOM   1345  NH2 ARG A 186     146.514 125.946 201.641  1.00  0.00           N
ATOM   1346  C   ARG A 186     151.998 123.626 197.170  1.00  0.00           C
ATOM   1347  O   ARG A 186     152.204 124.651 196.467  1.00  0.00           O
ATOM   1348  N   TYR A 187     152.199 122.421 196.687  1.00  0.00           N
ATOM   1349  CA  TYR A 187     152.526 122.206 195.307  1.00  0.00           C
ATOM   1350  CB  TYR A 187     153.529 121.048 195.252  1.00  0.00           C
ATOM   1351  CG  TYR A 187     154.146 120.938 193.870  1.00  0.00           C
ATOM   1352  CD1 TYR A 187     155.406 121.524 193.657  1.00  0.00           C
ATOM   1353  CE1 TYR A 187     155.979 121.459 192.366  1.00  0.00           C
ATOM   1354  CZ  TYR A 187     155.277 120.808 191.335  1.00  0.00           C
ATOM   1355  OH  TYR A 187     155.765 120.613 190.115  1.00  0.00           O
ATOM   1356  CE2 TYR A 187     153.921 120.389 191.495  1.00  0.00           C
ATOM   1357  CD2 TYR A 187     153.394 120.416 192.778  1.00  0.00           C
ATOM   1358  C   TYR A 187     151.249 121.816 194.590  1.00  0.00           C
ATOM   1359  O   TYR A 187     150.448 120.959 194.998  1.00  0.00           O
ATOM   1360  N   GLN A 188     150.964 122.523 193.485  1.00  0.00           N
ATOM   1361  CA  GLN A 188     149.755 122.465 192.631  1.00  0.00           C
ATOM   1362  CB  GLN A 188     149.620 123.775 191.763  1.00  0.00           C
ATOM   1363  CG  GLN A 188     149.660 125.182 192.478  1.00  0.00           C
ATOM   1364  CD  GLN A 188     148.705 125.326 193.736  1.00  0.00           C
ATOM   1365  OE1 GLN A 188     147.706 124.610 193.896  1.00  0.00           O
ATOM   1366  NE2 GLN A 188     149.017 126.163 194.676  1.00  0.00           N
ATOM   1367  C   GLN A 188     149.732 121.226 191.766  1.00  0.00           C
ATOM   1368  O   GLN A 188     150.782 120.735 191.194  1.00  0.00           O
ATOM   1369  N   PRO A 189     148.496 120.651 191.602  1.00  0.00           N
ATOM   1370  CD  PRO A 189     147.199 120.867 192.310  1.00  0.00           C
ATOM   1371  CG  PRO A 189     146.171 120.310 191.335  1.00  0.00           C
ATOM   1372  CB  PRO A 189     146.851 119.182 190.581  1.00  0.00           C
ATOM   1373  CA  PRO A 189     148.275 119.720 190.445  1.00  0.00           C
ATOM   1374  C   PRO A 189     148.440 120.613 189.095  1.00  0.00           C
ATOM   1375  O   PRO A 189     148.093 121.756 189.097  1.00  0.00           O
ATOM   1376  N   ARG A 190     148.987 120.003 188.111  1.00  0.00           N
ATOM   1377  CA  ARG A 190     148.988 120.564 186.715  1.00  0.00           C
ATOM   1378  CB  ARG A 190     150.152 120.033 185.865  1.00  0.00           C
ATOM   1379  CG  ARG A 190     150.659 121.084 184.858  1.00  0.00           C
ATOM   1380  CD  ARG A 190     151.945 120.563 184.245  1.00  0.00           C
ATOM   1381  NE  ARG A 190     152.259 121.343 183.014  1.00  0.00           N
ATOM   1382  CZ  ARG A 190     153.396 121.300 182.327  1.00  0.00           C
ATOM   1383  NH1 ARG A 190     154.422 120.606 182.621  1.00  0.00           N
ATOM   1384  NH2 ARG A 190     153.475 122.024 181.193  1.00  0.00           N
ATOM   1385  C   ARG A 190     147.644 120.369 186.120  1.00  0.00           C
ATOM   1386  O   ARG A 190     147.134 119.272 186.261  1.00  0.00           O
ATOM   1387  N   ILE A 191     147.022 121.284 185.338  1.00  0.00           N
ATOM   1388  CA  ILE A 191     145.669 121.263 184.805  1.00  0.00           C
ATOM   1389  CB  ILE A 191     144.804 122.409 185.448  1.00  0.00           C
ATOM   1390  CG2 ILE A 191     143.406 122.563 184.761  1.00  0.00           C
ATOM   1391  CG1 ILE A 191     144.810 122.466 186.975  1.00  0.00           C
ATOM   1392  CD1 ILE A 191     144.234 121.301 187.813  1.00  0.00           C
ATOM   1393  C   ILE A 191     145.802 121.398 183.250  1.00  0.00           C
ATOM   1394  O   ILE A 191     146.632 122.170 182.850  1.00  0.00           O
ATOM   1395  N   ARG A 192     144.965 120.696 182.463  1.00  0.00           N
ATOM   1396  CA  ARG A 192     144.799 120.762 181.010  1.00  0.00           C
ATOM   1397  CB  ARG A 192     145.452 119.612 180.225  1.00  0.00           C
ATOM   1398  CG  ARG A 192     146.892 119.308 180.596  1.00  0.00           C
ATOM   1399  CD  ARG A 192     147.967 120.170 180.007  1.00  0.00           C
ATOM   1400  NE  ARG A 192     149.291 119.509 180.181  1.00  0.00           N
ATOM   1401  CZ  ARG A 192     150.308 119.783 179.410  1.00  0.00           C
ATOM   1402  NH1 ARG A 192     150.344 120.607 178.367  1.00  0.00           N
ATOM   1403  NH2 ARG A 192     151.442 119.289 179.675  1.00  0.00           N
ATOM   1404  C   ARG A 192     143.348 120.743 180.530  1.00  0.00           C
ATOM   1405  O   ARG A 192     142.474 120.183 181.187  1.00  0.00           O
ATOM   1406  N   ARG A 193     143.072 121.391 179.384  1.00  0.00           N
ATOM   1407  CA  ARG A 193     141.719 121.328 178.737  1.00  0.00           C
ATOM   1408  CB  ARG A 193     141.123 122.797 178.684  1.00  0.00           C
ATOM   1409  CG  ARG A 193     141.602 123.689 177.461  1.00  0.00           C
ATOM   1410  CD  ARG A 193     140.980 125.086 177.608  1.00  0.00           C
ATOM   1411  NE  ARG A 193     141.190 125.939 176.382  1.00  0.00           N
ATOM   1412  CZ  ARG A 193     140.813 125.740 175.152  1.00  0.00           C
ATOM   1413  NH1 ARG A 193     139.857 124.959 174.793  1.00  0.00           N
ATOM   1414  NH2 ARG A 193     141.309 126.400 174.217  1.00  0.00           N
ATOM   1415  C   ARG A 193     141.693 120.568 177.377  1.00  0.00           C
ATOM   1416  O   ARG A 193     142.704 120.315 176.720  1.00  0.00           O
ATOM   1417  N   SER A 194     140.537 120.223 176.860  1.00  0.00           N
ATOM   1418  CA  SER A 194     140.317 119.617 175.510  1.00  0.00           C
ATOM   1419  CB  SER A 194     141.082 118.355 175.234  1.00  0.00           C
ATOM   1420  OG  SER A 194     140.551 117.461 174.230  1.00  0.00           O
ATOM   1421  C   SER A 194     138.869 119.325 175.278  1.00  0.00           C
ATOM   1422  O   SER A 194     138.231 118.336 175.799  1.00  0.00           O
ATOM   1423  N   GLY A 195     138.222 120.117 174.430  1.00  0.00           N
ATOM   1424  CA  GLY A 195     136.775 120.112 174.286  1.00  0.00           C
ATOM   1425  C   GLY A 195     136.045 120.531 175.548  1.00  0.00           C
ATOM   1426  O   GLY A 195     136.284 121.574 176.106  1.00  0.00           O
ATOM   1427  N   LEU A 196     135.040 119.711 176.016  1.00  0.00           N
ATOM   1428  CA  LEU A 196     134.312 120.048 177.253  1.00  0.00           C
ATOM   1429  CB  LEU A 196     132.921 119.397 177.096  1.00  0.00           C
ATOM   1430  CG  LEU A 196     132.013 120.139 176.024  1.00  0.00           C
ATOM   1431  CD1 LEU A 196     130.749 119.413 175.747  1.00  0.00           C
ATOM   1432  CD2 LEU A 196     131.632 121.537 176.451  1.00  0.00           C
ATOM   1433  C   LEU A 196     135.033 119.612 178.474  1.00  0.00           C
ATOM   1434  O   LEU A 196     134.846 119.970 179.650  1.00  0.00           O
ATOM   1435  N   GLU A 197     135.976 118.657 178.334  1.00  0.00           N
ATOM   1436  CA  GLU A 197     136.611 118.059 179.445  1.00  0.00           C
ATOM   1437  CB  GLU A 197     137.164 116.743 179.006  1.00  0.00           C
ATOM   1438  CG  GLU A 197     136.178 115.578 178.815  1.00  0.00           C
ATOM   1439  CD  GLU A 197     136.881 114.215 178.422  1.00  0.00           C
ATOM   1440  OE1 GLU A 197     138.087 114.327 178.037  1.00  0.00           O
ATOM   1441  OE2 GLU A 197     136.231 113.161 178.429  1.00  0.00           O
ATOM   1442  C   GLU A 197     137.701 118.945 180.121  1.00  0.00           C
ATOM   1443  O   GLU A 197     138.593 119.485 179.369  1.00  0.00           O
ATOM   1444  N   LEU A 198     137.818 118.936 181.430  1.00  0.00           N
ATOM   1445  CA  LEU A 198     138.995 119.546 182.109  1.00  0.00           C
ATOM   1446  CB  LEU A 198     138.419 120.769 182.868  1.00  0.00           C
ATOM   1447  CG  LEU A 198     139.520 121.853 183.252  1.00  0.00           C
ATOM   1448  CD1 LEU A 198     140.266 122.563 182.131  1.00  0.00           C
ATOM   1449  CD2 LEU A 198     138.939 122.877 184.311  1.00  0.00           C
ATOM   1450  C   LEU A 198     139.637 118.485 182.917  1.00  0.00           C
ATOM   1451  O   LEU A 198     138.957 117.571 183.422  1.00  0.00           O
ATOM   1452  N   TYR A 199     140.945 118.639 183.115  1.00  0.00           N
ATOM   1453  CA  TYR A 199     141.841 117.595 183.652  1.00  0.00           C
ATOM   1454  CB  TYR A 199     142.763 117.062 182.494  1.00  0.00           C
ATOM   1455  CG  TYR A 199     142.097 116.137 181.526  1.00  0.00           C
ATOM   1456  CD1 TYR A 199     142.224 114.752 181.757  1.00  0.00           C
ATOM   1457  CE1 TYR A 199     141.635 113.879 180.824  1.00  0.00           C
ATOM   1458  CZ  TYR A 199     140.952 114.356 179.680  1.00  0.00           C
ATOM   1459  OH  TYR A 199     140.390 113.412 178.853  1.00  0.00           O
ATOM   1460  CE2 TYR A 199     140.844 115.746 179.415  1.00  0.00           C
ATOM   1461  CD2 TYR A 199     141.489 116.643 180.299  1.00  0.00           C
ATOM   1462  C   TYR A 199     142.725 118.032 184.787  1.00  0.00           C
ATOM   1463  O   TYR A 199     142.974 119.194 184.928  1.00  0.00           O
ATOM   1464  N   ALA A 200     143.250 117.074 185.573  1.00  0.00           N
ATOM   1465  CA  ALA A 200     144.348 117.346 186.519  1.00  0.00           C
ATOM   1466  CB  ALA A 200     143.692 117.625 187.894  1.00  0.00           C
ATOM   1467  C   ALA A 200     145.370 116.198 186.566  1.00  0.00           C
ATOM   1468  O   ALA A 200     145.208 115.091 186.083  1.00  0.00           O
ATOM   1469  N   GLU A 201     146.576 116.542 187.018  1.00  0.00           N
ATOM   1470  CA  GLU A 201     147.662 115.652 187.274  1.00  0.00           C
ATOM   1471  CB  GLU A 201     148.806 116.118 186.293  1.00  0.00           C
ATOM   1472  CG  GLU A 201     150.075 115.241 186.347  1.00  0.00           C
ATOM   1473  CD  GLU A 201     151.079 115.567 185.249  1.00  0.00           C
ATOM   1474  OE1 GLU A 201     150.899 116.605 184.521  1.00  0.00           O
ATOM   1475  OE2 GLU A 201     152.030 114.782 185.102  1.00  0.00           O
ATOM   1476  C   GLU A 201     148.116 115.891 188.731  1.00  0.00           C
ATOM   1477  O   GLU A 201     148.599 116.992 189.000  1.00  0.00           O
ATOM   1478  N   TRP A 202     147.796 115.000 189.697  1.00  0.00           N
ATOM   1479  CA  TRP A 202     147.783 115.255 191.125  1.00  0.00           C
ATOM   1480  CB  TRP A 202     146.668 114.348 191.740  1.00  0.00           C
ATOM   1481  CG  TRP A 202     145.267 114.810 191.541  1.00  0.00           C
ATOM   1482  CD1 TRP A 202     144.333 114.358 190.600  1.00  0.00           C
ATOM   1483  NE1 TRP A 202     143.101 114.978 190.849  1.00  0.00           N
ATOM   1484  CE2 TRP A 202     143.255 115.887 191.888  1.00  0.00           C
ATOM   1485  CZ2 TRP A 202     142.289 116.673 192.486  1.00  0.00           C
ATOM   1486  CH2 TRP A 202     142.685 117.605 193.455  1.00  0.00           C
ATOM   1487  CZ3 TRP A 202     144.031 117.726 193.779  1.00  0.00           C
ATOM   1488  CE3 TRP A 202     145.024 116.914 193.089  1.00  0.00           C
ATOM   1489  CD2 TRP A 202     144.630 115.953 192.182  1.00  0.00           C
ATOM   1490  C   TRP A 202     149.151 115.162 191.738  1.00  0.00           C
ATOM   1491  O   TRP A 202     149.398 114.307 192.582  1.00  0.00           O
ATOM   1492  N   LYS A 203     150.043 116.115 191.380  1.00  0.00           N
ATOM   1493  CA  LYS A 203     151.343 116.341 192.113  1.00  0.00           C
ATOM   1494  CB  LYS A 203     152.152 117.332 191.197  1.00  0.00           C
ATOM   1495  CG  LYS A 203     152.520 116.813 189.833  1.00  0.00           C
ATOM   1496  CD  LYS A 203     152.875 117.903 188.886  1.00  0.00           C
ATOM   1497  CE  LYS A 203     153.035 117.297 187.449  1.00  0.00           C
ATOM   1498  NZ  LYS A 203     154.130 116.224 187.352  1.00  0.00           N
ATOM   1499  C   LYS A 203     151.035 116.768 193.517  1.00  0.00           C
ATOM   1500  O   LYS A 203     150.058 117.510 193.830  1.00  0.00           O
ATOM   1501  N   HIS A 204     151.994 116.497 194.422  1.00  0.00           N
ATOM   1502  CA  HIS A 204     151.979 116.772 195.865  1.00  0.00           C
ATOM   1503  CB  HIS A 204     151.376 115.533 196.468  1.00  0.00           C
ATOM   1504  CG  HIS A 204     151.060 115.708 197.942  1.00  0.00           C
ATOM   1505  ND1 HIS A 204     152.010 115.886 198.952  1.00  0.00           N
ATOM   1506  CE1 HIS A 204     151.311 115.923 200.135  1.00  0.00           C
ATOM   1507  NE2 HIS A 204     150.025 115.600 199.905  1.00  0.00           N
ATOM   1508  CD2 HIS A 204     149.803 115.588 198.518  1.00  0.00           C
ATOM   1509  C   HIS A 204     153.384 117.114 196.365  1.00  0.00           C
ATOM   1510  O   HIS A 204     154.314 116.352 195.993  1.00  0.00           O
ATOM   1511  N   VAL A 205     153.523 118.074 197.330  1.00  0.00           N
ATOM   1512  CA  VAL A 205     154.816 118.553 197.940  1.00  0.00           C
ATOM   1513  CB  VAL A 205     154.447 119.705 198.852  1.00  0.00           C
ATOM   1514  CG1 VAL A 205     153.739 119.262 200.155  1.00  0.00           C
ATOM   1515  CG2 VAL A 205     155.710 120.386 199.293  1.00  0.00           C
ATOM   1516  C   VAL A 205     155.648 117.446 198.641  1.00  0.00           C
ATOM   1517  O   VAL A 205     156.900 117.505 198.739  1.00  0.00           O
ATOM   1518  N   ASN A 206     154.972 116.429 199.179  1.00  0.00           N
ATOM   1519  CA  ASN A 206     155.593 115.319 199.879  1.00  0.00           C
ATOM   1520  CB  ASN A 206     154.990 115.385 201.280  1.00  0.00           C
ATOM   1521  CG  ASN A 206     155.335 116.592 202.173  1.00  0.00           C
ATOM   1522  OD1 ASN A 206     154.638 116.818 203.163  1.00  0.00           O
ATOM   1523  ND2 ASN A 206     156.443 117.273 202.022  1.00  0.00           N
ATOM   1524  C   ASN A 206     155.463 113.946 199.207  1.00  0.00           C
ATOM   1525  O   ASN A 206     155.628 112.938 199.894  1.00  0.00           O
ATOM   1526  N   GLU A 207     155.167 113.821 197.925  1.00  0.00           N
ATOM   1527  CA  GLU A 207     155.239 112.495 197.263  1.00  0.00           C
ATOM   1528  CB  GLU A 207     153.776 111.921 197.121  1.00  0.00           C
ATOM   1529  CG  GLU A 207     153.538 110.497 196.846  1.00  0.00           C
ATOM   1530  CD  GLU A 207     154.705 109.543 197.288  1.00  0.00           C
ATOM   1531  OE1 GLU A 207     155.307 109.732 198.348  1.00  0.00           O
ATOM   1532  OE2 GLU A 207     154.922 108.577 196.517  1.00  0.00           O
ATOM   1533  C   GLU A 207     155.938 112.487 195.891  1.00  0.00           C
ATOM   1534  O   GLU A 207     155.969 113.422 195.126  1.00  0.00           O
ATOM   1535  N   ASP A 208     156.634 111.379 195.525  1.00  0.00           N
ATOM   1536  CA  ASP A 208     157.576 111.283 194.407  1.00  0.00           C
ATOM   1537  CB  ASP A 208     158.932 111.093 195.051  1.00  0.00           C
ATOM   1538  CG  ASP A 208     159.419 112.169 195.984  1.00  0.00           C
ATOM   1539  OD1 ASP A 208     160.163 111.908 196.941  1.00  0.00           O
ATOM   1540  OD2 ASP A 208     159.306 113.414 195.745  1.00  0.00           O
ATOM   1541  C   ASP A 208     157.341 110.112 193.361  1.00  0.00           C
ATOM   1542  O   ASP A 208     157.928 110.065 192.259  1.00  0.00           O
ATOM   1543  N   SER A 209     156.598 109.113 193.693  1.00  0.00           N
ATOM   1544  CA  SER A 209     156.167 108.119 192.664  1.00  0.00           C
ATOM   1545  CB  SER A 209     155.649 106.961 193.526  1.00  0.00           C
ATOM   1546  OG  SER A 209     154.378 107.193 194.180  1.00  0.00           O
ATOM   1547  C   SER A 209     155.142 108.691 191.668  1.00  0.00           C
ATOM   1548  O   SER A 209     154.773 109.836 191.717  1.00  0.00           O
ATOM   1549  N   GLN A 210     154.708 107.897 190.660  1.00  0.00           N
ATOM   1550  CA  GLN A 210     153.832 108.422 189.583  1.00  0.00           C
ATOM   1551  CB  GLN A 210     153.514 107.241 188.607  1.00  0.00           C
ATOM   1552  CG  GLN A 210     154.048 107.574 187.176  1.00  0.00           C
ATOM   1553  CD  GLN A 210     155.596 107.572 186.995  1.00  0.00           C
ATOM   1554  OE1 GLN A 210     156.402 107.427 187.895  1.00  0.00           O
ATOM   1555  NE2 GLN A 210     155.882 107.715 185.767  1.00  0.00           N
ATOM   1556  C   GLN A 210     152.470 108.907 190.164  1.00  0.00           C
ATOM   1557  O   GLN A 210     151.859 108.198 190.954  1.00  0.00           O
ATOM   1558  N   GLU A 211     151.981 110.026 189.661  1.00  0.00           N
ATOM   1559  CA  GLU A 211     150.636 110.502 190.066  1.00  0.00           C
ATOM   1560  CB  GLU A 211     150.660 112.021 190.215  1.00  0.00           C
ATOM   1561  CG  GLU A 211     150.976 112.958 189.093  1.00  0.00           C
ATOM   1562  CD  GLU A 211     152.431 112.848 188.667  1.00  0.00           C
ATOM   1563  OE1 GLU A 211     153.219 113.838 188.826  1.00  0.00           O
ATOM   1564  OE2 GLU A 211     152.806 111.892 187.944  1.00  0.00           O
ATOM   1565  C   GLU A 211     149.528 110.161 189.085  1.00  0.00           C
ATOM   1566  O   GLU A 211     149.757 110.045 187.891  1.00  0.00           O
ATOM   1567  N   LYS A 212     148.246 110.193 189.508  1.00  0.00           N
ATOM   1568  CA  LYS A 212     146.971 110.125 188.678  1.00  0.00           C
ATOM   1569  CB  LYS A 212     145.768 109.922 189.585  1.00  0.00           C
ATOM   1570  CG  LYS A 212     145.769 108.500 190.170  1.00  0.00           C
ATOM   1571  CD  LYS A 212     144.485 108.436 191.038  1.00  0.00           C
ATOM   1572  CE  LYS A 212     144.368 107.221 191.915  1.00  0.00           C
ATOM   1573  NZ  LYS A 212     143.019 106.992 192.350  1.00  0.00           N
ATOM   1574  C   LYS A 212     146.718 111.329 187.754  1.00  0.00           C
ATOM   1575  O   LYS A 212     146.809 112.469 188.222  1.00  0.00           O
ATOM   1576  N   LYS A 213     146.530 111.100 186.479  1.00  0.00           N
ATOM   1577  CA  LYS A 213     146.304 112.050 185.354  1.00  0.00           C
ATOM   1578  CB  LYS A 213     147.351 111.775 184.297  1.00  0.00           C
ATOM   1579  CG  LYS A 213     148.747 112.158 184.799  1.00  0.00           C
ATOM   1580  CD  LYS A 213     149.813 111.544 183.850  1.00  0.00           C
ATOM   1581  CE  LYS A 213     151.190 111.849 184.471  1.00  0.00           C
ATOM   1582  NZ  LYS A 213     151.444 110.858 185.651  1.00  0.00           N
ATOM   1583  C   LYS A 213     144.858 111.826 184.849  1.00  0.00           C
ATOM   1584  O   LYS A 213     144.512 110.881 184.129  1.00  0.00           O
ATOM   1585  N   ILE A 214     143.914 112.688 185.244  1.00  0.00           N
ATOM   1586  CA  ILE A 214     142.439 112.373 185.284  1.00  0.00           C
ATOM   1587  CB  ILE A 214     142.086 111.604 186.534  1.00  0.00           C
ATOM   1588  CG2 ILE A 214     142.342 110.080 186.342  1.00  0.00           C
ATOM   1589  CG1 ILE A 214     142.771 112.257 187.817  1.00  0.00           C
ATOM   1590  CD1 ILE A 214     142.141 111.813 189.138  1.00  0.00           C
ATOM   1591  C   ILE A 214     141.445 113.515 185.167  1.00  0.00           C
ATOM   1592  O   ILE A 214     141.901 114.673 185.152  1.00  0.00           O
ATOM   1593  N   LEU A 215     140.142 113.245 185.140  1.00  0.00           N
ATOM   1594  CA  LEU A 215     139.173 114.292 184.857  1.00  0.00           C
ATOM   1595  CB  LEU A 215     137.872 113.727 184.293  1.00  0.00           C
ATOM   1596  CG  LEU A 215     137.973 113.250 182.900  1.00  0.00           C
ATOM   1597  CD1 LEU A 215     136.802 112.372 182.459  1.00  0.00           C
ATOM   1598  CD2 LEU A 215     137.997 114.332 181.814  1.00  0.00           C
ATOM   1599  C   LEU A 215     138.910 115.072 186.102  1.00  0.00           C
ATOM   1600  O   LEU A 215     138.998 114.501 187.207  1.00  0.00           O
ATOM   1601  N   LEU A 216     138.571 116.378 186.025  1.00  0.00           N
ATOM   1602  CA  LEU A 216     138.435 117.322 187.093  1.00  0.00           C
ATOM   1603  CB  LEU A 216     139.550 118.393 186.859  1.00  0.00           C
ATOM   1604  CG  LEU A 216     139.512 119.592 187.795  1.00  0.00           C
ATOM   1605  CD1 LEU A 216     139.944 119.309 189.208  1.00  0.00           C
ATOM   1606  CD2 LEU A 216     140.320 120.840 187.324  1.00  0.00           C
ATOM   1607  C   LEU A 216     137.061 117.964 186.977  1.00  0.00           C
ATOM   1608  O   LEU A 216     136.708 118.592 185.935  1.00  0.00           O
ATOM   1609  N   SER A 217     136.316 117.946 188.100  1.00  0.00           N
ATOM   1610  CA  SER A 217     134.871 118.364 188.162  1.00  0.00           C
ATOM   1611  CB  SER A 217     134.058 117.786 189.350  1.00  0.00           C
ATOM   1612  OG  SER A 217     132.690 118.241 189.300  1.00  0.00           O
ATOM   1613  C   SER A 217     134.757 119.913 188.207  1.00  0.00           C
ATOM   1614  O   SER A 217     135.559 120.564 188.898  1.00  0.00           O
ATOM   1615  N   PRO A 218     133.774 120.461 187.493  1.00  0.00           N
ATOM   1616  CD  PRO A 218     133.104 119.783 186.375  1.00  0.00           C
ATOM   1617  CG  PRO A 218     132.135 120.858 185.831  1.00  0.00           C
ATOM   1618  CB  PRO A 218     131.941 121.842 187.001  1.00  0.00           C
ATOM   1619  CA  PRO A 218     133.243 121.735 187.684  1.00  0.00           C
ATOM   1620  C   PRO A 218     132.982 122.039 189.162  1.00  0.00           C
ATOM   1621  O   PRO A 218     133.341 123.083 189.646  1.00  0.00           O
ATOM   1622  N   GLU A 219     132.427 121.060 189.968  1.00  0.00           N
ATOM   1623  CA  GLU A 219     132.306 121.200 191.445  1.00  0.00           C
ATOM   1624  CB  GLU A 219     131.762 119.862 192.011  1.00  0.00           C
ATOM   1625  CG  GLU A 219     131.304 120.052 193.411  1.00  0.00           C
ATOM   1626  CD  GLU A 219     132.353 119.545 194.518  1.00  0.00           C
ATOM   1627  OE1 GLU A 219     133.403 118.965 194.134  1.00  0.00           O
ATOM   1628  OE2 GLU A 219     132.250 119.905 195.741  1.00  0.00           O
ATOM   1629  C   GLU A 219     133.669 121.597 192.150  1.00  0.00           C
ATOM   1630  O   GLU A 219     133.690 122.472 193.032  1.00  0.00           O
ATOM   1631  N   ARG A 220     134.872 121.013 191.745  1.00  0.00           N
ATOM   1632  CA  ARG A 220     136.180 121.348 192.381  1.00  0.00           C
ATOM   1633  CB  ARG A 220     137.279 120.411 191.875  1.00  0.00           C
ATOM   1634  CG  ARG A 220     137.107 118.924 192.134  1.00  0.00           C
ATOM   1635  CD  ARG A 220     137.486 118.570 193.586  1.00  0.00           C
ATOM   1636  NE  ARG A 220     136.343 118.756 194.532  1.00  0.00           N
ATOM   1637  CZ  ARG A 220     136.361 118.722 195.855  1.00  0.00           C
ATOM   1638  NH1 ARG A 220     135.252 118.958 196.498  1.00  0.00           N
ATOM   1639  NH2 ARG A 220     137.405 118.495 196.593  1.00  0.00           N
ATOM   1640  C   ARG A 220     136.467 122.780 192.005  1.00  0.00           C
ATOM   1641  O   ARG A 220     136.678 123.587 192.894  1.00  0.00           O
ATOM   1642  N   VAL A 221     136.447 123.141 190.738  1.00  0.00           N
ATOM   1643  CA  VAL A 221     136.780 124.438 190.137  1.00  0.00           C
ATOM   1644  CB  VAL A 221     136.797 124.435 188.611  1.00  0.00           C
ATOM   1645  CG1 VAL A 221     137.132 125.819 188.026  1.00  0.00           C
ATOM   1646  CG2 VAL A 221     137.842 123.462 188.057  1.00  0.00           C
ATOM   1647  C   VAL A 221     135.845 125.639 190.765  1.00  0.00           C
ATOM   1648  O   VAL A 221     136.324 126.727 190.999  1.00  0.00           O
ATOM   1649  N   HIS A 222     134.582 125.330 190.864  1.00  0.00           N
ATOM   1650  CA  HIS A 222     133.568 126.177 191.399  1.00  0.00           C
ATOM   1651  CB  HIS A 222     132.238 125.524 191.243  1.00  0.00           C
ATOM   1652  CG  HIS A 222     131.115 126.328 191.918  1.00  0.00           C
ATOM   1653  ND1 HIS A 222     130.383 126.048 193.095  1.00  0.00           N
ATOM   1654  CE1 HIS A 222     129.528 127.107 193.227  1.00  0.00           C
ATOM   1655  NE2 HIS A 222     129.776 127.996 192.298  1.00  0.00           N
ATOM   1656  CD2 HIS A 222     130.910 127.584 191.585  1.00  0.00           C
ATOM   1657  C   HIS A 222     133.932 126.563 192.836  1.00  0.00           C
ATOM   1658  O   HIS A 222     133.943 127.788 193.144  1.00  0.00           O
ATOM   1659  N   GLU A 223     134.267 125.613 193.802  1.00  0.00           N
ATOM   1660  CA  GLU A 223     134.789 126.042 195.115  1.00  0.00           C
ATOM   1661  CB  GLU A 223     134.913 124.863 195.957  1.00  0.00           C
ATOM   1662  CG  GLU A 223     135.572 125.226 197.329  1.00  0.00           C
ATOM   1663  CD  GLU A 223     134.820 126.340 198.166  1.00  0.00           C
ATOM   1664  OE1 GLU A 223     133.628 126.626 197.943  1.00  0.00           O
ATOM   1665  OE2 GLU A 223     135.446 126.858 199.108  1.00  0.00           O
ATOM   1666  C   GLU A 223     136.125 126.851 195.091  1.00  0.00           C
ATOM   1667  O   GLU A 223     136.287 127.822 195.775  1.00  0.00           O
ATOM   1668  N   ILE A 224     137.001 126.496 194.174  1.00  0.00           N
ATOM   1669  CA  ILE A 224     138.285 127.187 193.891  1.00  0.00           C
ATOM   1670  CB  ILE A 224     139.224 126.272 192.916  1.00  0.00           C
ATOM   1671  CG2 ILE A 224     140.517 127.015 192.563  1.00  0.00           C
ATOM   1672  CG1 ILE A 224     139.569 124.990 193.717  1.00  0.00           C
ATOM   1673  CD1 ILE A 224     140.250 123.960 192.723  1.00  0.00           C
ATOM   1674  C   ILE A 224     138.078 128.608 193.412  1.00  0.00           C
ATOM   1675  O   ILE A 224     138.798 129.493 193.849  1.00  0.00           O
ATOM   1676  N   PHE A 225     137.048 128.899 192.639  1.00  0.00           N
ATOM   1677  CA  PHE A 225     136.663 130.195 192.127  1.00  0.00           C
ATOM   1678  CB  PHE A 225     135.771 130.029 190.953  1.00  0.00           C
ATOM   1679  CG  PHE A 225     136.367 129.568 189.643  1.00  0.00           C
ATOM   1680  CD1 PHE A 225     137.727 129.419 189.519  1.00  0.00           C
ATOM   1681  CE1 PHE A 225     138.355 129.171 188.309  1.00  0.00           C
ATOM   1682  CZ  PHE A 225     137.538 129.064 187.205  1.00  0.00           C
ATOM   1683  CE2 PHE A 225     136.116 129.148 187.288  1.00  0.00           C
ATOM   1684  CD2 PHE A 225     135.588 129.525 188.488  1.00  0.00           C
ATOM   1685  C   PHE A 225     135.923 131.056 193.211  1.00  0.00           C
ATOM   1686  O   PHE A 225     136.370 132.139 193.548  1.00  0.00           O
ATOM   1687  N   LYS A 226     135.045 130.392 193.946  1.00  0.00           N
ATOM   1688  CA  LYS A 226     134.302 131.111 195.011  1.00  0.00           C
ATOM   1689  CB  LYS A 226     133.278 130.236 195.744  1.00  0.00           C
ATOM   1690  CG  LYS A 226     131.959 129.953 194.953  1.00  0.00           C
ATOM   1691  CD  LYS A 226     130.913 129.132 195.727  1.00  0.00           C
ATOM   1692  CE  LYS A 226     131.373 127.680 195.922  1.00  0.00           C
ATOM   1693  NZ  LYS A 226     130.353 126.929 196.762  1.00  0.00           N
ATOM   1694  C   LYS A 226     135.233 131.778 196.062  1.00  0.00           C
ATOM   1695  O   LYS A 226     135.020 132.971 196.404  1.00  0.00           O
ATOM   1696  N   ARG A 227     136.230 130.979 196.490  1.00  0.00           N
ATOM   1697  CA  ARG A 227     137.380 131.307 197.432  1.00  0.00           C
ATOM   1698  CB  ARG A 227     138.135 129.974 197.709  1.00  0.00           C
ATOM   1699  CG  ARG A 227     139.090 130.110 198.953  1.00  0.00           C
ATOM   1700  CD  ARG A 227     139.687 128.690 199.248  1.00  0.00           C
ATOM   1701  NE  ARG A 227     140.546 128.313 198.105  1.00  0.00           N
ATOM   1702  CZ  ARG A 227     140.591 127.109 197.619  1.00  0.00           C
ATOM   1703  NH1 ARG A 227     140.082 126.123 198.304  1.00  0.00           N
ATOM   1704  NH2 ARG A 227     141.245 126.933 196.489  1.00  0.00           N
ATOM   1705  C   ARG A 227     138.250 132.379 196.850  1.00  0.00           C
ATOM   1706  O   ARG A 227     138.960 132.861 197.682  1.00  0.00           O
ATOM   1707  N   ILE A 228     138.191 132.858 195.583  1.00  0.00           N
ATOM   1708  CA  ILE A 228     139.158 133.880 195.135  1.00  0.00           C
ATOM   1709  CB  ILE A 228     139.276 133.971 193.629  1.00  0.00           C
ATOM   1710  CG2 ILE A 228     140.256 135.127 193.121  1.00  0.00           C
ATOM   1711  CG1 ILE A 228     139.941 132.645 193.108  1.00  0.00           C
ATOM   1712  CD1 ILE A 228     139.590 132.310 191.608  1.00  0.00           C
ATOM   1713  C   ILE A 228     138.675 135.234 195.751  1.00  0.00           C
ATOM   1714  O   ILE A 228     137.461 135.614 195.686  1.00  0.00           O
ATOM   1715  N   SER A 229     139.523 135.975 196.425  1.00  0.00           N
ATOM   1716  CA  SER A 229     139.233 137.258 196.974  1.00  0.00           C
ATOM   1717  CB  SER A 229     140.450 137.774 197.791  1.00  0.00           C
ATOM   1718  OG  SER A 229     141.432 138.307 196.918  1.00  0.00           O
ATOM   1719  C   SER A 229     138.913 138.226 195.906  1.00  0.00           C
ATOM   1720  O   SER A 229     139.293 138.049 194.695  1.00  0.00           O
ATOM   1721  N   ASP A 230     138.289 139.362 196.259  1.00  0.00           N
ATOM   1722  CA  ASP A 230     137.918 140.327 195.287  1.00  0.00           C
ATOM   1723  CB  ASP A 230     136.828 141.315 195.682  1.00  0.00           C
ATOM   1724  CG  ASP A 230     136.937 141.967 197.052  1.00  0.00           C
ATOM   1725  OD1 ASP A 230     135.948 142.626 197.457  1.00  0.00           O
ATOM   1726  OD2 ASP A 230     137.958 141.714 197.824  1.00  0.00           O
ATOM   1727  C   ASP A 230     139.133 141.147 194.811  1.00  0.00           C
ATOM   1728  O   ASP A 230     139.272 141.516 193.643  1.00  0.00           O
ATOM   1729  N   GLU A 231     140.059 141.453 195.724  1.00  0.00           N
ATOM   1730  CA  GLU A 231     141.390 141.999 195.298  1.00  0.00           C
ATOM   1731  CB  GLU A 231     142.226 142.472 196.416  1.00  0.00           C
ATOM   1732  CG  GLU A 231     141.669 143.565 197.302  1.00  0.00           C
ATOM   1733  CD  GLU A 231     142.787 144.371 198.000  1.00  0.00           C
ATOM   1734  OE1 GLU A 231     144.018 144.309 197.639  1.00  0.00           O
ATOM   1735  OE2 GLU A 231     142.400 145.188 198.856  1.00  0.00           O
ATOM   1736  C   GLU A 231     142.192 140.990 194.468  1.00  0.00           C
ATOM   1737  O   GLU A 231     142.907 141.468 193.572  1.00  0.00           O
ATOM   1738  N   GLU A 232     142.060 139.651 194.500  1.00  0.00           N
ATOM   1739  CA  GLU A 232     142.669 138.800 193.469  1.00  0.00           C
ATOM   1740  CB  GLU A 232     142.706 137.306 193.884  1.00  0.00           C
ATOM   1741  CG  GLU A 232     144.127 136.974 194.517  1.00  0.00           C
ATOM   1742  CD  GLU A 232     144.345 137.423 196.044  1.00  0.00           C
ATOM   1743  OE1 GLU A 232     145.258 138.279 196.265  1.00  0.00           O
ATOM   1744  OE2 GLU A 232     143.688 136.865 196.946  1.00  0.00           O
ATOM   1745  C   GLU A 232     141.840 138.784 192.193  1.00  0.00           C
ATOM   1746  O   GLU A 232     142.354 138.616 191.089  1.00  0.00           O
ATOM   1747  N   CYS A 233     140.546 139.011 192.205  1.00  0.00           N
ATOM   1748  CA  CYS A 233     139.646 139.028 191.030  1.00  0.00           C
ATOM   1749  CB  CYS A 233     138.194 138.999 191.423  1.00  0.00           C
ATOM   1750  SG  CYS A 233     137.834 137.358 191.963  1.00  0.00           S
ATOM   1751  C   CYS A 233     140.005 140.267 190.142  1.00  0.00           C
ATOM   1752  O   CYS A 233     139.998 140.161 188.930  1.00  0.00           O
ATOM   1753  N   PHE A 234     140.387 141.405 190.760  1.00  0.00           N
ATOM   1754  CA  PHE A 234     140.866 142.643 190.029  1.00  0.00           C
ATOM   1755  CB  PHE A 234     141.152 143.631 191.130  1.00  0.00           C
ATOM   1756  CG  PHE A 234     141.836 144.928 190.575  1.00  0.00           C
ATOM   1757  CD1 PHE A 234     141.039 146.001 190.140  1.00  0.00           C
ATOM   1758  CE1 PHE A 234     141.618 147.255 189.694  1.00  0.00           C
ATOM   1759  CZ  PHE A 234     143.036 147.387 189.717  1.00  0.00           C
ATOM   1760  CE2 PHE A 234     143.775 146.370 190.305  1.00  0.00           C
ATOM   1761  CD2 PHE A 234     143.266 145.109 190.634  1.00  0.00           C
ATOM   1762  C   PHE A 234     142.082 142.357 189.239  1.00  0.00           C
ATOM   1763  O   PHE A 234     142.169 142.773 188.061  1.00  0.00           O
ATOM   1764  N   VAL A 235     143.006 141.541 189.797  1.00  0.00           N
ATOM   1765  CA  VAL A 235     144.276 141.357 189.207  1.00  0.00           C
ATOM   1766  CB  VAL A 235     145.285 140.984 190.326  1.00  0.00           C
ATOM   1767  CG1 VAL A 235     146.515 140.357 189.663  1.00  0.00           C
ATOM   1768  CG2 VAL A 235     145.520 142.147 191.308  1.00  0.00           C
ATOM   1769  C   VAL A 235     144.125 140.447 187.968  1.00  0.00           C
ATOM   1770  O   VAL A 235     144.632 140.681 186.867  1.00  0.00           O
ATOM   1771  N   LEU A 236     143.176 139.506 188.062  1.00  0.00           N
ATOM   1772  CA  LEU A 236     142.567 138.608 187.047  1.00  0.00           C
ATOM   1773  CB  LEU A 236     141.904 137.519 187.797  1.00  0.00           C
ATOM   1774  CG  LEU A 236     142.774 136.356 188.309  1.00  0.00           C
ATOM   1775  CD1 LEU A 236     141.886 135.511 189.272  1.00  0.00           C
ATOM   1776  CD2 LEU A 236     143.131 135.499 187.072  1.00  0.00           C
ATOM   1777  C   LEU A 236     141.625 139.296 186.050  1.00  0.00           C
ATOM   1778  O   LEU A 236     140.881 138.662 185.343  1.00  0.00           O
ATOM   1779  N   GLY A 237     141.513 140.608 186.121  1.00  0.00           N
ATOM   1780  CA  GLY A 237     140.616 141.482 185.274  1.00  0.00           C
ATOM   1781  C   GLY A 237     139.105 141.284 185.372  1.00  0.00           C
ATOM   1782  O   GLY A 237     138.372 141.874 184.548  1.00  0.00           O
ATOM   1783  N   MET A 238     138.611 140.623 186.421  1.00  0.00           N
ATOM   1784  CA  MET A 238     137.186 140.329 186.607  1.00  0.00           C
ATOM   1785  CB  MET A 238     136.968 138.844 187.070  1.00  0.00           C
ATOM   1786  CG  MET A 238     137.410 137.779 186.053  1.00  0.00           C
ATOM   1787  SD  MET A 238     136.650 136.137 186.186  1.00  0.00           S
ATOM   1788  CE  MET A 238     134.970 136.536 185.684  1.00  0.00           C
ATOM   1789  C   MET A 238     136.478 141.225 187.601  1.00  0.00           C
ATOM   1790  O   MET A 238     136.554 141.139 188.849  1.00  0.00           O
ATOM   1791  N   GLU A 239     135.874 142.295 187.019  1.00  0.00           N
ATOM   1792  CA  GLU A 239     135.376 143.501 187.712  1.00  0.00           C
ATOM   1793  CB  GLU A 239     134.519 144.377 186.710  1.00  0.00           C
ATOM   1794  CG  GLU A 239     133.860 145.599 187.427  1.00  0.00           C
ATOM   1795  CD  GLU A 239     134.759 146.416 188.349  1.00  0.00           C
ATOM   1796  OE1 GLU A 239     135.894 146.731 187.949  1.00  0.00           O
ATOM   1797  OE2 GLU A 239     134.402 146.677 189.535  1.00  0.00           O
ATOM   1798  C   GLU A 239     134.572 143.213 189.006  1.00  0.00           C
ATOM   1799  O   GLU A 239     133.494 142.578 188.848  1.00  0.00           O
ATOM   1800  N   PRO A 240     135.002 143.587 190.205  1.00  0.00           N
ATOM   1801  CD  PRO A 240     136.406 144.070 190.504  1.00  0.00           C
ATOM   1802  CG  PRO A 240     136.686 143.499 191.886  1.00  0.00           C
ATOM   1803  CB  PRO A 240     135.313 143.294 192.564  1.00  0.00           C
ATOM   1804  CA  PRO A 240     134.351 143.037 191.394  1.00  0.00           C
ATOM   1805  C   PRO A 240     132.908 143.445 191.648  1.00  0.00           C
ATOM   1806  O   PRO A 240     132.251 142.822 192.517  1.00  0.00           O
ATOM   1807  N   ARG A 241     132.468 144.525 191.017  1.00  0.00           N
ATOM   1808  CA  ARG A 241     131.095 145.101 191.177  1.00  0.00           C
ATOM   1809  CB  ARG A 241     131.212 146.707 190.899  1.00  0.00           C
ATOM   1810  CG  ARG A 241     129.868 147.514 191.057  1.00  0.00           C
ATOM   1811  CD  ARG A 241     130.107 149.050 191.006  1.00  0.00           C
ATOM   1812  NE  ARG A 241     128.800 149.803 190.991  1.00  0.00           N
ATOM   1813  CZ  ARG A 241     128.532 150.886 190.279  1.00  0.00           C
ATOM   1814  NH1 ARG A 241     129.430 151.626 189.652  1.00  0.00           N
ATOM   1815  NH2 ARG A 241     127.321 151.393 190.280  1.00  0.00           N
ATOM   1816  C   ARG A 241     130.047 144.400 190.204  1.00  0.00           C
ATOM   1817  O   ARG A 241     128.829 144.506 190.429  1.00  0.00           O
ATOM   1818  N   TYR A 242     130.444 143.689 189.167  1.00  0.00           N
ATOM   1819  CA  TYR A 242     129.595 143.144 188.108  1.00  0.00           C
ATOM   1820  CB  TYR A 242     129.533 144.269 186.993  1.00  0.00           C
ATOM   1821  CG  TYR A 242     128.933 145.584 187.459  1.00  0.00           C
ATOM   1822  CD1 TYR A 242     127.549 145.546 187.732  1.00  0.00           C
ATOM   1823  CE1 TYR A 242     126.912 146.834 187.829  1.00  0.00           C
ATOM   1824  CZ  TYR A 242     127.661 148.050 187.840  1.00  0.00           C
ATOM   1825  OH  TYR A 242     126.963 149.194 188.146  1.00  0.00           O
ATOM   1826  CE2 TYR A 242     129.043 148.009 187.715  1.00  0.00           C
ATOM   1827  CD2 TYR A 242     129.696 146.772 187.505  1.00  0.00           C
ATOM   1828  C   TYR A 242     130.014 141.771 187.579  1.00  0.00           C
ATOM   1829  O   TYR A 242     129.235 141.302 186.773  1.00  0.00           O
ATOM   1830  N   ALA A 243     131.163 141.174 187.851  1.00  0.00           N
ATOM   1831  CA  ALA A 243     131.646 139.808 187.401  1.00  0.00           C
ATOM   1832  CB  ALA A 243     132.787 139.884 186.318  1.00  0.00           C
ATOM   1833  C   ALA A 243     132.022 139.007 188.712  1.00  0.00           C
ATOM   1834  O   ALA A 243     132.558 139.647 189.576  1.00  0.00           O
ATOM   1835  N   ARG A 244     132.045 137.693 188.678  1.00  0.00           N
ATOM   1836  CA  ARG A 244     132.751 136.836 189.615  1.00  0.00           C
ATOM   1837  CB  ARG A 244     131.730 136.350 190.753  1.00  0.00           C
ATOM   1838  CG  ARG A 244     131.535 137.413 191.817  1.00  0.00           C
ATOM   1839  CD  ARG A 244     132.819 137.693 192.606  1.00  0.00           C
ATOM   1840  NE  ARG A 244     133.472 136.539 193.141  1.00  0.00           N
ATOM   1841  CZ  ARG A 244     134.601 136.389 193.836  1.00  0.00           C
ATOM   1842  NH1 ARG A 244     135.312 137.337 194.337  1.00  0.00           N
ATOM   1843  NH2 ARG A 244     135.031 135.191 194.061  1.00  0.00           N
ATOM   1844  C   ARG A 244     133.298 135.577 188.817  1.00  0.00           C
ATOM   1845  O   ARG A 244     132.549 135.191 187.914  1.00  0.00           O
ATOM   1846  N   PRO A 245     134.503 135.037 189.120  1.00  0.00           N
ATOM   1847  CD  PRO A 245     135.425 135.408 190.172  1.00  0.00           C
ATOM   1848  CG  PRO A 245     136.390 134.274 190.373  1.00  0.00           C
ATOM   1849  CB  PRO A 245     136.363 133.576 189.009  1.00  0.00           C
ATOM   1850  CA  PRO A 245     134.990 133.820 188.388  1.00  0.00           C
ATOM   1851  C   PRO A 245     134.049 132.550 188.517  1.00  0.00           C
ATOM   1852  O   PRO A 245     133.754 131.776 187.623  1.00  0.00           O
ATOM   1853  N   GLU A 246     133.424 132.402 189.701  1.00  0.00           N
ATOM   1854  CA  GLU A 246     132.490 131.261 189.997  1.00  0.00           C
ATOM   1855  CB  GLU A 246     132.227 131.052 191.498  1.00  0.00           C
ATOM   1856  CG  GLU A 246     131.467 132.294 192.160  1.00  0.00           C
ATOM   1857  CD  GLU A 246     132.366 133.377 192.852  1.00  0.00           C
ATOM   1858  OE1 GLU A 246     133.486 133.582 192.371  1.00  0.00           O
ATOM   1859  OE2 GLU A 246     131.966 134.165 193.780  1.00  0.00           O
ATOM   1860  C   GLU A 246     131.199 131.308 189.242  1.00  0.00           C
ATOM   1861  O   GLU A 246     130.719 130.280 188.784  1.00  0.00           O
ATOM   1862  N   TRP A 247     130.618 132.472 188.845  1.00  0.00           N
ATOM   1863  CA  TRP A 247     129.472 132.496 187.977  1.00  0.00           C
ATOM   1864  CB  TRP A 247     128.873 133.912 187.962  1.00  0.00           C
ATOM   1865  CG  TRP A 247     128.447 134.479 189.264  1.00  0.00           C
ATOM   1866  CD1 TRP A 247     128.103 133.846 190.399  1.00  0.00           C
ATOM   1867  NE1 TRP A 247     127.672 134.741 191.343  1.00  0.00           N
ATOM   1868  CE2 TRP A 247     127.765 136.064 190.822  1.00  0.00           C
ATOM   1869  CZ2 TRP A 247     127.810 137.382 191.432  1.00  0.00           C
ATOM   1870  CH2 TRP A 247     128.041 138.490 190.620  1.00  0.00           C
ATOM   1871  CZ3 TRP A 247     128.228 138.299 189.225  1.00  0.00           C
ATOM   1872  CE3 TRP A 247     128.345 137.021 188.644  1.00  0.00           C
ATOM   1873  CD2 TRP A 247     128.200 135.868 189.483  1.00  0.00           C
ATOM   1874  C   TRP A 247     129.853 132.002 186.588  1.00  0.00           C
ATOM   1875  O   TRP A 247     128.885 131.884 185.895  1.00  0.00           O
ATOM   1876  N   MET A 248     131.127 131.685 186.182  1.00  0.00           N
ATOM   1877  CA  MET A 248     131.362 131.025 184.851  1.00  0.00           C
ATOM   1878  CB  MET A 248     132.849 131.075 184.465  1.00  0.00           C
ATOM   1879  CG  MET A 248     133.447 132.485 184.147  1.00  0.00           C
ATOM   1880  SD  MET A 248     135.111 132.222 183.449  1.00  0.00           S
ATOM   1881  CE  MET A 248     136.164 131.871 184.862  1.00  0.00           C
ATOM   1882  C   MET A 248     130.875 129.587 184.875  1.00  0.00           C
ATOM   1883  O   MET A 248     130.291 129.015 183.943  1.00  0.00           O
ATOM   1884  N   ILE A 249     131.014 128.968 186.050  1.00  0.00           N
ATOM   1885  CA  ILE A 249     130.559 127.606 186.317  1.00  0.00           C
ATOM   1886  CB  ILE A 249     131.217 126.872 187.520  1.00  0.00           C
ATOM   1887  CG2 ILE A 249     130.921 125.386 187.444  1.00  0.00           C
ATOM   1888  CG1 ILE A 249     132.771 127.068 187.574  1.00  0.00           C
ATOM   1889  CD1 ILE A 249     133.572 126.604 186.323  1.00  0.00           C
ATOM   1890  C   ILE A 249     129.034 127.627 186.467  1.00  0.00           C
ATOM   1891  O   ILE A 249     128.433 128.439 187.204  1.00  0.00           O
ATOM   1892  N   VAL A 250     128.371 126.739 185.754  1.00  0.00           N
ATOM   1893  CA  VAL A 250     126.878 126.677 185.706  1.00  0.00           C
ATOM   1894  CB  VAL A 250     126.380 126.153 184.352  1.00  0.00           C
ATOM   1895  CG1 VAL A 250     124.859 126.021 184.205  1.00  0.00           C
ATOM   1896  CG2 VAL A 250     126.907 126.960 183.163  1.00  0.00           C
ATOM   1897  C   VAL A 250     126.344 125.983 186.993  1.00  0.00           C
ATOM   1898  O   VAL A 250     126.722 124.868 187.276  1.00  0.00           O
ATOM   1899  N   THR A 251     125.400 126.637 187.686  1.00  0.00           N
ATOM   1900  CA  THR A 251     124.804 126.063 188.932  1.00  0.00           C
ATOM   1901  CB  THR A 251     125.265 126.855 190.148  1.00  0.00           C
ATOM   1902  CG2 THR A 251     126.744 126.901 190.264  1.00  0.00           C
ATOM   1903  OG1 THR A 251     124.778 128.149 190.089  1.00  0.00           O
ATOM   1904  C   THR A 251     123.281 126.086 188.729  1.00  0.00           C
ATOM   1905  O   THR A 251     122.664 125.041 188.884  1.00  0.00           O
ATOM   1906  N   VAL A 252     122.735 127.166 188.149  1.00  0.00           N
ATOM   1907  CA  VAL A 252     121.316 127.502 187.769  1.00  0.00           C
ATOM   1908  CB  VAL A 252     120.674 128.438 188.814  1.00  0.00           C
ATOM   1909  CG1 VAL A 252     119.135 128.450 188.591  1.00  0.00           C
ATOM   1910  CG2 VAL A 252     120.922 127.855 190.246  1.00  0.00           C
ATOM   1911  C   VAL A 252     121.145 128.012 186.320  1.00  0.00           C
ATOM   1912  O   VAL A 252     121.615 129.096 186.044  1.00  0.00           O
ATOM   1913  N   LEU A 253     120.504 127.253 185.509  1.00  0.00           N
ATOM   1914  CA  LEU A 253     120.310 127.223 184.057  1.00  0.00           C
ATOM   1915  CB  LEU A 253     120.232 125.733 183.498  1.00  0.00           C
ATOM   1916  CG  LEU A 253     120.020 125.570 182.018  1.00  0.00           C
ATOM   1917  CD1 LEU A 253     118.682 125.947 181.415  1.00  0.00           C
ATOM   1918  CD2 LEU A 253     120.960 126.427 181.167  1.00  0.00           C
ATOM   1919  C   LEU A 253     119.090 128.191 183.668  1.00  0.00           C
ATOM   1920  O   LEU A 253     117.927 127.929 183.937  1.00  0.00           O
ATOM   1921  N   PRO A 254     119.414 129.382 183.141  1.00  0.00           N
ATOM   1922  CD  PRO A 254     120.732 129.990 182.957  1.00  0.00           C
ATOM   1923  CG  PRO A 254     120.602 131.236 182.038  1.00  0.00           C
ATOM   1924  CB  PRO A 254     119.216 131.608 182.472  1.00  0.00           C
ATOM   1925  CA  PRO A 254     118.335 130.364 182.776  1.00  0.00           C
ATOM   1926  C   PRO A 254     117.496 129.848 181.556  1.00  0.00           C
ATOM   1927  O   PRO A 254     117.966 129.414 180.556  1.00  0.00           O
ATOM   1928  N   VAL A 255     116.146 129.797 181.725  1.00  0.00           N
ATOM   1929  CA  VAL A 255     115.199 129.320 180.695  1.00  0.00           C
ATOM   1930  CB  VAL A 255     114.269 128.182 181.195  1.00  0.00           C
ATOM   1931  CG1 VAL A 255     113.410 127.779 179.992  1.00  0.00           C
ATOM   1932  CG2 VAL A 255     115.074 127.002 181.603  1.00  0.00           C
ATOM   1933  C   VAL A 255     114.321 130.414 180.155  1.00  0.00           C
ATOM   1934  O   VAL A 255     113.490 130.986 180.821  1.00  0.00           O
ATOM   1935  N   PRO A 256     114.385 130.726 178.799  1.00  0.00           N
ATOM   1936  CD  PRO A 256     115.399 130.200 177.918  1.00  0.00           C
ATOM   1937  CG  PRO A 256     115.045 130.695 176.486  1.00  0.00           C
ATOM   1938  CB  PRO A 256     114.152 131.946 176.768  1.00  0.00           C
ATOM   1939  CA  PRO A 256     113.661 131.908 178.212  1.00  0.00           C
ATOM   1940  C   PRO A 256     112.132 131.986 178.401  1.00  0.00           C
ATOM   1941  O   PRO A 256     111.452 130.913 178.264  1.00  0.00           O
ATOM   1942  N   PRO A 257     111.589 133.249 178.453  1.00  0.00           N
ATOM   1943  CD  PRO A 257     112.249 134.466 178.805  1.00  0.00           C
ATOM   1944  CG  PRO A 257     111.169 135.615 178.689  1.00  0.00           C
ATOM   1945  CB  PRO A 257     109.946 135.058 177.997  1.00  0.00           C
ATOM   1946  CA  PRO A 257     110.125 133.526 178.266  1.00  0.00           C
ATOM   1947  C   PRO A 257     109.519 132.806 177.076  1.00  0.00           C
ATOM   1948  O   PRO A 257     110.246 132.484 176.103  1.00  0.00           O
ATOM   1949  N   LEU A 258     108.153 132.671 177.124  1.00  0.00           N
ATOM   1950  CA  LEU A 258     107.476 132.185 175.941  1.00  0.00           C
ATOM   1951  CB  LEU A 258     106.010 131.755 176.280  1.00  0.00           C
ATOM   1952  CG  LEU A 258     105.211 131.021 175.153  1.00  0.00           C
ATOM   1953  CD1 LEU A 258     105.742 129.612 174.804  1.00  0.00           C
ATOM   1954  CD2 LEU A 258     103.778 130.765 175.660  1.00  0.00           C
ATOM   1955  C   LEU A 258     107.522 133.036 174.679  1.00  0.00           C
ATOM   1956  O   LEU A 258     107.548 132.574 173.522  1.00  0.00           O
ATOM   1957  N   SER A 259     107.711 134.346 174.895  1.00  0.00           N
ATOM   1958  CA  SER A 259     107.807 135.353 173.870  1.00  0.00           C
ATOM   1959  CB  SER A 259     107.622 136.655 174.547  1.00  0.00           C
ATOM   1960  OG  SER A 259     108.665 137.000 175.446  1.00  0.00           O
ATOM   1961  C   SER A 259     109.107 135.209 173.104  1.00  0.00           C
ATOM   1962  O   SER A 259     109.100 135.482 171.908  1.00  0.00           O
ATOM   1963  N   VAL A 260     110.120 134.596 173.716  1.00  0.00           N
ATOM   1964  CA  VAL A 260     111.396 134.239 173.026  1.00  0.00           C
ATOM   1965  CB  VAL A 260     112.471 134.136 174.115  1.00  0.00           C
ATOM   1966  CG1 VAL A 260     113.841 133.914 173.431  1.00  0.00           C
ATOM   1967  CG2 VAL A 260     112.543 135.568 174.827  1.00  0.00           C
ATOM   1968  C   VAL A 260     111.340 132.985 172.129  1.00  0.00           C
ATOM   1969  O   VAL A 260     112.099 132.788 171.153  1.00  0.00           O
ATOM   1970  N   ARG A 261     110.310 132.164 172.422  1.00  0.00           N
ATOM   1971  CA  ARG A 261     110.044 130.862 171.743  1.00  0.00           C
ATOM   1972  CB  ARG A 261     111.034 129.840 172.260  1.00  0.00           C
ATOM   1973  CG  ARG A 261     111.377 129.742 173.760  1.00  0.00           C
ATOM   1974  CD  ARG A 261     110.160 129.515 174.662  1.00  0.00           C
ATOM   1975  NE  ARG A 261     110.487 129.285 176.085  1.00  0.00           N
ATOM   1976  CZ  ARG A 261     110.241 128.245 176.880  1.00  0.00           C
ATOM   1977  NH1 ARG A 261     109.628 127.152 176.554  1.00  0.00           N
ATOM   1978  NH2 ARG A 261     110.539 128.251 178.156  1.00  0.00           N
ATOM   1979  C   ARG A 261     108.566 130.418 171.688  1.00  0.00           C
ATOM   1980  O   ARG A 261     108.285 129.310 172.084  1.00  0.00           O
ATOM   1981  N   PRO A 262     107.705 131.277 171.068  1.00  0.00           N
ATOM   1982  CD  PRO A 262     108.033 132.457 170.293  1.00  0.00           C
ATOM   1983  CG  PRO A 262     106.729 132.866 169.597  1.00  0.00           C
ATOM   1984  CB  PRO A 262     105.654 132.159 170.466  1.00  0.00           C
ATOM   1985  CA  PRO A 262     106.342 130.912 170.992  1.00  0.00           C
ATOM   1986  C   PRO A 262     105.896 129.568 170.346  1.00  0.00           C
ATOM   1987  O   PRO A 262     106.600 128.987 169.488  1.00  0.00           O
ATOM   1988  N   ALA A 263     104.686 129.061 170.624  1.00  0.00           N
ATOM   1989  CA  ALA A 263     104.112 127.820 169.956  1.00  0.00           C
ATOM   1990  CB  ALA A 263     104.104 126.767 171.057  1.00  0.00           C
ATOM   1991  C   ALA A 263     102.720 128.150 169.370  1.00  0.00           C
ATOM   1992  O   ALA A 263     101.685 128.168 170.095  1.00  0.00           O
ATOM   1993  N   VAL A 264     102.815 128.491 168.033  1.00  0.00           N
ATOM   1994  CA  VAL A 264     101.675 128.966 167.213  1.00  0.00           C
ATOM   1995  CB  VAL A 264     102.156 130.055 166.200  1.00  0.00           C
ATOM   1996  CG1 VAL A 264     101.006 130.673 165.430  1.00  0.00           C
ATOM   1997  CG2 VAL A 264     102.913 131.107 167.030  1.00  0.00           C
ATOM   1998  C   VAL A 264     101.005 127.750 166.537  1.00  0.00           C
ATOM   1999  O   VAL A 264     101.649 126.724 166.336  1.00  0.00           O
ATOM   2000  N   VAL A 265      99.709 127.832 166.238  1.00  0.00           N
ATOM   2001  CA  VAL A 265      98.908 126.763 165.594  1.00  0.00           C
ATOM   2002  CB  VAL A 265      97.423 127.016 165.552  1.00  0.00           C
ATOM   2003  CG1 VAL A 265      97.049 128.221 164.730  1.00  0.00           C
ATOM   2004  CG2 VAL A 265      96.556 125.830 165.043  1.00  0.00           C
ATOM   2005  C   VAL A 265      99.481 126.487 164.202  1.00  0.00           C
ATOM   2006  O   VAL A 265      99.986 127.410 163.619  1.00  0.00           O
ATOM   2007  N   MET A 266      99.402 125.243 163.772  1.00  0.00           N
ATOM   2008  CA  MET A 266      99.744 124.771 162.410  1.00  0.00           C
ATOM   2009  CB  MET A 266     101.240 124.348 162.281  1.00  0.00           C
ATOM   2010  CG  MET A 266     101.605 123.265 163.316  1.00  0.00           C
ATOM   2011  SD  MET A 266     103.106 122.334 163.018  1.00  0.00           S
ATOM   2012  CE  MET A 266     102.482 121.126 161.861  1.00  0.00           C
ATOM   2013  C   MET A 266      98.794 123.622 162.077  1.00  0.00           C
ATOM   2014  O   MET A 266      98.454 122.769 162.891  1.00  0.00           O
ATOM   2015  N   GLN A 267      98.313 123.560 160.757  1.00  0.00           N
ATOM   2016  CA  GLN A 267      97.550 122.513 160.130  1.00  0.00           C
ATOM   2017  CB  GLN A 267      98.424 121.275 159.878  1.00  0.00           C
ATOM   2018  CG  GLN A 267      99.757 121.588 159.136  1.00  0.00           C
ATOM   2019  CD  GLN A 267      99.736 121.985 157.667  1.00  0.00           C
ATOM   2020  OE1 GLN A 267      98.778 122.436 157.091  1.00  0.00           O
ATOM   2021  NE2 GLN A 267     100.876 121.666 157.034  1.00  0.00           N
ATOM   2022  C   GLN A 267      96.251 122.179 160.935  1.00  0.00           C
ATOM   2023  O   GLN A 267      95.706 121.110 161.097  1.00  0.00           O
ATOM   2024  N   GLY A 268      95.746 123.202 161.595  1.00  0.00           N
ATOM   2025  CA  GLY A 268      94.436 123.306 162.152  1.00  0.00           C
ATOM   2026  C   GLY A 268      94.287 122.623 163.531  1.00  0.00           C
ATOM   2027  O   GLY A 268      93.372 122.951 164.306  1.00  0.00           O
ATOM   2028  N   SER A 269      95.125 121.615 163.892  1.00  0.00           N
ATOM   2029  CA  SER A 269      95.033 120.850 165.168  1.00  0.00           C
ATOM   2030  CB  SER A 269      93.927 119.715 165.027  1.00  0.00           C
ATOM   2031  OG  SER A 269      94.334 118.629 164.210  1.00  0.00           O
ATOM   2032  C   SER A 269      96.295 120.532 165.920  1.00  0.00           C
ATOM   2033  O   SER A 269      96.295 119.814 166.922  1.00  0.00           O
ATOM   2034  N   ALA A 270      97.482 120.848 165.388  1.00  0.00           N
ATOM   2035  CA  ALA A 270      98.782 120.814 165.948  1.00  0.00           C
ATOM   2036  CB  ALA A 270      99.687 120.065 164.953  1.00  0.00           C
ATOM   2037  C   ALA A 270      99.356 122.193 166.360  1.00  0.00           C
ATOM   2038  O   ALA A 270      98.961 123.214 165.754  1.00  0.00           O
ATOM   2039  N   ARG A 271     100.347 122.136 167.229  1.00  0.00           N
ATOM   2040  CA  ARG A 271     101.293 123.337 167.572  1.00  0.00           C
ATOM   2041  CB  ARG A 271     101.126 123.813 169.055  1.00  0.00           C
ATOM   2042  CG  ARG A 271     101.187 122.587 170.015  1.00  0.00           C
ATOM   2043  CD  ARG A 271     101.232 123.006 171.466  1.00  0.00           C
ATOM   2044  NE  ARG A 271     100.020 123.747 171.798  1.00  0.00           N
ATOM   2045  CZ  ARG A 271      98.700 123.266 171.913  1.00  0.00           C
ATOM   2046  NH1 ARG A 271      98.333 122.040 171.979  1.00  0.00           N
ATOM   2047  NH2 ARG A 271      97.726 124.099 171.858  1.00  0.00           N
ATOM   2048  C   ARG A 271     102.766 123.025 167.244  1.00  0.00           C
ATOM   2049  O   ARG A 271     103.277 121.939 167.421  1.00  0.00           O
ATOM   2050  N   ASN A 272     103.404 124.080 166.804  1.00  0.00           N
ATOM   2051  CA  ASN A 272     104.835 124.004 166.477  1.00  0.00           C
ATOM   2052  CB  ASN A 272     105.286 125.119 165.404  1.00  0.00           C
ATOM   2053  CG  ASN A 272     104.861 126.537 165.671  1.00  0.00           C
ATOM   2054  OD1 ASN A 272     104.972 127.017 166.798  1.00  0.00           O
ATOM   2055  ND2 ASN A 272     104.738 127.335 164.639  1.00  0.00           N
ATOM   2056  C   ASN A 272     105.760 123.962 167.693  1.00  0.00           C
ATOM   2057  O   ASN A 272     105.326 124.508 168.736  1.00  0.00           O
ATOM   2058  N   GLN A 273     106.945 123.461 167.573  1.00  0.00           N
ATOM   2059  CA  GLN A 273     107.993 123.233 168.614  1.00  0.00           C
ATOM   2060  CB  GLN A 273     108.366 121.709 168.689  1.00  0.00           C
ATOM   2061  CG  GLN A 273     109.467 121.396 169.760  1.00  0.00           C
ATOM   2062  CD  GLN A 273     109.695 119.944 169.705  1.00  0.00           C
ATOM   2063  OE1 GLN A 273     109.864 119.322 168.640  1.00  0.00           O
ATOM   2064  NE2 GLN A 273     109.826 119.243 170.827  1.00  0.00           N
ATOM   2065  C   GLN A 273     109.287 124.015 168.336  1.00  0.00           C
ATOM   2066  O   GLN A 273     110.018 123.596 167.488  1.00  0.00           O
ATOM   2067  N   ASP A 274     109.626 125.065 169.058  1.00  0.00           N
ATOM   2068  CA  ASP A 274     110.969 125.706 168.967  1.00  0.00           C
ATOM   2069  CB  ASP A 274     110.946 127.136 169.552  1.00  0.00           C
ATOM   2070  CG  ASP A 274     112.201 127.864 169.316  1.00  0.00           C
ATOM   2071  OD1 ASP A 274     113.001 127.918 170.322  1.00  0.00           O
ATOM   2072  OD2 ASP A 274     112.509 128.207 168.154  1.00  0.00           O
ATOM   2073  C   ASP A 274     112.098 124.841 169.602  1.00  0.00           C
ATOM   2074  O   ASP A 274     112.015 124.192 170.630  1.00  0.00           O
ATOM   2075  N   ASP A 275     113.227 124.863 168.853  1.00  0.00           N
ATOM   2076  CA  ASP A 275     114.497 124.151 169.142  1.00  0.00           C
ATOM   2077  CB  ASP A 275     115.686 124.786 168.289  1.00  0.00           C
ATOM   2078  CG  ASP A 275     115.647 124.409 166.832  1.00  0.00           C
ATOM   2079  OD1 ASP A 275     114.655 123.737 166.417  1.00  0.00           O
ATOM   2080  OD2 ASP A 275     116.539 124.799 166.031  1.00  0.00           O
ATOM   2081  C   ASP A 275     114.937 124.205 170.642  1.00  0.00           C
ATOM   2082  O   ASP A 275     115.512 123.276 171.180  1.00  0.00           O
ATOM   2083  N   LEU A 276     114.674 125.336 171.219  1.00  0.00           N
ATOM   2084  CA  LEU A 276     115.061 125.666 172.597  1.00  0.00           C
ATOM   2085  CB  LEU A 276     114.929 127.167 172.891  1.00  0.00           C
ATOM   2086  CG  LEU A 276     115.871 128.072 172.035  1.00  0.00           C
ATOM   2087  CD1 LEU A 276     115.513 129.472 172.489  1.00  0.00           C
ATOM   2088  CD2 LEU A 276     117.340 127.879 172.227  1.00  0.00           C
ATOM   2089  C   LEU A 276     114.326 124.758 173.499  1.00  0.00           C
ATOM   2090  O   LEU A 276     114.953 124.029 174.237  1.00  0.00           O
ATOM   2091  N   THR A 277     113.004 124.705 173.418  1.00  0.00           N
ATOM   2092  CA  THR A 277     112.099 123.860 174.162  1.00  0.00           C
ATOM   2093  CB  THR A 277     110.601 124.138 173.898  1.00  0.00           C
ATOM   2094  CG2 THR A 277     109.502 123.372 174.600  1.00  0.00           C
ATOM   2095  OG1 THR A 277     110.411 125.477 174.250  1.00  0.00           O
ATOM   2096  C   THR A 277     112.343 122.363 173.870  1.00  0.00           C
ATOM   2097  O   THR A 277     112.324 121.572 174.797  1.00  0.00           O
ATOM   2098  N   HIS A 278     112.800 122.023 172.654  1.00  0.00           N
ATOM   2099  CA  HIS A 278     113.227 120.684 172.299  1.00  0.00           C
ATOM   2100  CB  HIS A 278     113.447 120.517 170.782  1.00  0.00           C
ATOM   2101  CG  HIS A 278     113.727 119.097 170.391  1.00  0.00           C
ATOM   2102  ND1 HIS A 278     115.040 118.598 170.237  1.00  0.00           N
ATOM   2103  CE1 HIS A 278     114.896 117.391 169.670  1.00  0.00           C
ATOM   2104  NE2 HIS A 278     113.595 117.175 169.449  1.00  0.00           N
ATOM   2105  CD2 HIS A 278     112.811 118.204 169.823  1.00  0.00           C
ATOM   2106  C   HIS A 278     114.420 120.162 173.129  1.00  0.00           C
ATOM   2107  O   HIS A 278     114.213 119.155 173.837  1.00  0.00           O
ATOM   2108  N   LYS A 279     115.588 120.744 173.014  1.00  0.00           N
ATOM   2109  CA  LYS A 279     116.741 120.396 173.939  1.00  0.00           C
ATOM   2110  CB  LYS A 279     117.863 121.286 173.478  1.00  0.00           C
ATOM   2111  CG  LYS A 279     119.162 120.924 174.204  1.00  0.00           C
ATOM   2112  CD  LYS A 279     119.520 119.390 174.236  1.00  0.00           C
ATOM   2113  CE  LYS A 279     119.816 118.903 172.851  1.00  0.00           C
ATOM   2114  NZ  LYS A 279     120.021 117.467 172.774  1.00  0.00           N
ATOM   2115  C   LYS A 279     116.372 120.555 175.470  1.00  0.00           C
ATOM   2116  O   LYS A 279     116.876 119.712 176.239  1.00  0.00           O
ATOM   2117  N   LEU A 280     115.543 121.467 175.848  1.00  0.00           N
ATOM   2118  CA  LEU A 280     115.234 121.702 177.263  1.00  0.00           C
ATOM   2119  CB  LEU A 280     114.370 122.975 177.433  1.00  0.00           C
ATOM   2120  CG  LEU A 280     113.922 123.320 178.802  1.00  0.00           C
ATOM   2121  CD1 LEU A 280     115.124 123.929 179.554  1.00  0.00           C
ATOM   2122  CD2 LEU A 280     112.728 124.291 178.744  1.00  0.00           C
ATOM   2123  C   LEU A 280     114.574 120.498 177.905  1.00  0.00           C
ATOM   2124  O   LEU A 280     114.916 120.257 179.078  1.00  0.00           O
ATOM   2125  N   ALA A 281     113.757 119.730 177.161  1.00  0.00           N
ATOM   2126  CA  ALA A 281     113.263 118.374 177.560  1.00  0.00           C
ATOM   2127  CB  ALA A 281     112.546 117.738 176.346  1.00  0.00           C
ATOM   2128  C   ALA A 281     114.464 117.491 178.050  1.00  0.00           C
ATOM   2129  O   ALA A 281     114.414 116.855 179.187  1.00  0.00           O
ATOM   2130  N   ASP A 282     115.539 117.350 177.237  1.00  0.00           N
ATOM   2131  CA  ASP A 282     116.681 116.489 177.582  1.00  0.00           C
ATOM   2132  CB  ASP A 282     117.636 116.298 176.442  1.00  0.00           C
ATOM   2133  CG  ASP A 282     116.951 115.739 175.107  1.00  0.00           C
ATOM   2134  OD1 ASP A 282     117.665 115.394 174.179  1.00  0.00           O
ATOM   2135  OD2 ASP A 282     115.724 115.603 175.022  1.00  0.00           O
ATOM   2136  C   ASP A 282     117.403 117.001 178.783  1.00  0.00           C
ATOM   2137  O   ASP A 282     117.760 116.192 179.671  1.00  0.00           O
ATOM   2138  N   ILE A 283     117.561 118.335 178.940  1.00  0.00           N
ATOM   2139  CA  ILE A 283     117.983 118.947 180.171  1.00  0.00           C
ATOM   2140  CB  ILE A 283     118.108 120.482 180.218  1.00  0.00           C
ATOM   2141  CG2 ILE A 283     118.694 121.069 181.560  1.00  0.00           C
ATOM   2142  CG1 ILE A 283     119.031 120.856 178.987  1.00  0.00           C
ATOM   2143  CD1 ILE A 283     119.058 122.409 178.786  1.00  0.00           C
ATOM   2144  C   ILE A 283     117.130 118.550 181.381  1.00  0.00           C
ATOM   2145  O   ILE A 283     117.695 118.146 182.420  1.00  0.00           O
ATOM   2146  N   VAL A 284     115.808 118.655 181.456  1.00  0.00           N
ATOM   2147  CA  VAL A 284     115.016 118.354 182.650  1.00  0.00           C
ATOM   2148  CB  VAL A 284     113.523 118.871 182.474  1.00  0.00           C
ATOM   2149  CG1 VAL A 284     112.616 118.519 183.623  1.00  0.00           C
ATOM   2150  CG2 VAL A 284     113.393 120.329 182.301  1.00  0.00           C
ATOM   2151  C   VAL A 284     114.994 116.830 182.912  1.00  0.00           C
ATOM   2152  O   VAL A 284     115.130 116.438 184.085  1.00  0.00           O
ATOM   2153  N   LYS A 285     115.020 116.043 181.842  1.00  0.00           N
ATOM   2154  CA  LYS A 285     114.933 114.609 181.882  1.00  0.00           C
ATOM   2155  CB  LYS A 285     114.714 114.082 180.503  1.00  0.00           C
ATOM   2156  CG  LYS A 285     114.366 112.543 180.467  1.00  0.00           C
ATOM   2157  CD  LYS A 285     114.007 111.924 179.087  1.00  0.00           C
ATOM   2158  CE  LYS A 285     115.226 111.964 178.117  1.00  0.00           C
ATOM   2159  NZ  LYS A 285     114.756 111.520 176.816  1.00  0.00           N
ATOM   2160  C   LYS A 285     116.176 114.027 182.530  1.00  0.00           C
ATOM   2161  O   LYS A 285     115.982 113.310 183.535  1.00  0.00           O
ATOM   2162  N   ILE A 286     117.347 114.416 182.117  1.00  0.00           N
ATOM   2163  CA  ILE A 286     118.674 114.006 182.656  1.00  0.00           C
ATOM   2164  CB  ILE A 286     119.765 113.936 181.558  1.00  0.00           C
ATOM   2165  CG2 ILE A 286     121.185 113.622 182.119  1.00  0.00           C
ATOM   2166  CG1 ILE A 286     119.507 112.750 180.589  1.00  0.00           C
ATOM   2167  CD1 ILE A 286     118.722 113.246 179.384  1.00  0.00           C
ATOM   2168  C   ILE A 286     119.038 114.808 183.916  1.00  0.00           C
ATOM   2169  O   ILE A 286     119.750 114.277 184.780  1.00  0.00           O
ATOM   2170  N   ASN A 287     118.545 116.027 184.064  1.00  0.00           N
ATOM   2171  CA  ASN A 287     118.826 116.809 185.247  1.00  0.00           C
ATOM   2172  CB  ASN A 287     118.545 118.301 185.069  1.00  0.00           C
ATOM   2173  CG  ASN A 287     119.120 119.002 186.246  1.00  0.00           C
ATOM   2174  OD1 ASN A 287     120.327 118.922 186.528  1.00  0.00           O
ATOM   2175  ND2 ASN A 287     118.311 119.731 187.039  1.00  0.00           N
ATOM   2176  C   ASN A 287     118.156 116.260 186.494  1.00  0.00           C
ATOM   2177  O   ASN A 287     118.837 116.140 187.530  1.00  0.00           O
ATOM   2178  N   ASN A 288     116.872 115.913 186.399  1.00  0.00           N
ATOM   2179  CA  ASN A 288     116.215 115.112 187.445  1.00  0.00           C
ATOM   2180  CB  ASN A 288     114.779 114.824 187.051  1.00  0.00           C
ATOM   2181  CG  ASN A 288     113.891 116.016 186.845  1.00  0.00           C
ATOM   2182  OD1 ASN A 288     114.207 117.099 187.218  1.00  0.00           O
ATOM   2183  ND2 ASN A 288     112.721 115.885 186.266  1.00  0.00           N
ATOM   2184  C   ASN A 288     116.841 113.693 187.630  1.00  0.00           C
ATOM   2185  O   ASN A 288     117.193 113.299 188.703  1.00  0.00           O
ATOM   2186  N   GLN A 289     117.016 112.992 186.529  1.00  0.00           N
ATOM   2187  CA  GLN A 289     117.704 111.651 186.637  1.00  0.00           C
ATOM   2188  CB  GLN A 289     117.947 111.081 185.171  1.00  0.00           C
ATOM   2189  CG  GLN A 289     118.764 109.798 185.035  1.00  0.00           C
ATOM   2190  CD  GLN A 289     118.703 109.371 183.586  1.00  0.00           C
ATOM   2191  OE1 GLN A 289     117.621 109.192 182.983  1.00  0.00           O
ATOM   2192  NE2 GLN A 289     119.770 109.406 182.852  1.00  0.00           N
ATOM   2193  C   GLN A 289     118.960 111.641 187.421  1.00  0.00           C
ATOM   2194  O   GLN A 289     119.280 110.685 188.208  1.00  0.00           O
ATOM   2195  N   LEU A 290     119.899 112.593 187.232  1.00  0.00           N
ATOM   2196  CA  LEU A 290     121.082 112.831 188.014  1.00  0.00           C
ATOM   2197  CB  LEU A 290     121.846 114.038 187.382  1.00  0.00           C
ATOM   2198  CG  LEU A 290     122.853 113.682 186.323  1.00  0.00           C
ATOM   2199  CD1 LEU A 290     123.349 114.975 185.614  1.00  0.00           C
ATOM   2200  CD2 LEU A 290     123.994 112.914 186.930  1.00  0.00           C
ATOM   2201  C   LEU A 290     120.775 112.933 189.484  1.00  0.00           C
ATOM   2202  O   LEU A 290     121.344 112.331 190.359  1.00  0.00           O
ATOM   2203  N   ARG A 291     119.797 113.798 189.904  1.00  0.00           N
ATOM   2204  CA  ARG A 291     119.509 113.940 191.334  1.00  0.00           C
ATOM   2205  CB  ARG A 291     118.688 115.150 191.751  1.00  0.00           C
ATOM   2206  CG  ARG A 291     119.417 115.925 192.827  1.00  0.00           C
ATOM   2207  CD  ARG A 291     118.568 117.079 193.296  1.00  0.00           C
ATOM   2208  NE  ARG A 291     118.794 118.289 192.385  1.00  0.00           N
ATOM   2209  CZ  ARG A 291     118.726 119.611 192.660  1.00  0.00           C
ATOM   2210  NH1 ARG A 291     118.589 120.147 193.810  1.00  0.00           N
ATOM   2211  NH2 ARG A 291     118.859 120.465 191.775  1.00  0.00           N
ATOM   2212  C   ARG A 291     118.876 112.637 191.900  1.00  0.00           C
ATOM   2213  O   ARG A 291     119.218 112.163 192.992  1.00  0.00           O
ATOM   2214  N   ARG A 292     117.901 112.068 191.194  1.00  0.00           N
ATOM   2215  CA  ARG A 292     117.180 110.747 191.477  1.00  0.00           C
ATOM   2216  CB  ARG A 292     116.246 110.334 190.375  1.00  0.00           C
ATOM   2217  CG  ARG A 292     115.598 108.996 190.452  1.00  0.00           C
ATOM   2218  CD  ARG A 292     114.717 108.738 189.205  1.00  0.00           C
ATOM   2219  NE  ARG A 292     113.535 109.662 189.128  1.00  0.00           N
ATOM   2220  CZ  ARG A 292     113.405 110.545 188.115  1.00  0.00           C
ATOM   2221  NH1 ARG A 292     114.099 110.533 186.985  1.00  0.00           N
ATOM   2222  NH2 ARG A 292     112.487 111.438 188.213  1.00  0.00           N
ATOM   2223  C   ARG A 292     118.196 109.661 191.807  1.00  0.00           C
ATOM   2224  O   ARG A 292     118.078 109.016 192.859  1.00  0.00           O
ATOM   2225  N   ASN A 293     119.203 109.450 190.954  1.00  0.00           N
ATOM   2226  CA  ASN A 293     120.132 108.332 191.114  1.00  0.00           C
ATOM   2227  CB  ASN A 293     120.832 108.184 189.739  1.00  0.00           C
ATOM   2228  CG  ASN A 293     119.831 107.605 188.700  1.00  0.00           C
ATOM   2229  OD1 ASN A 293     118.682 107.169 189.045  1.00  0.00           O
ATOM   2230  ND2 ASN A 293     120.124 107.517 187.451  1.00  0.00           N
ATOM   2231  C   ASN A 293     121.190 108.613 192.266  1.00  0.00           C
ATOM   2232  O   ASN A 293     121.503 107.656 193.012  1.00  0.00           O
ATOM   2233  N   GLU A 294     121.529 109.879 192.502  1.00  0.00           N
ATOM   2234  CA  GLU A 294     122.273 110.261 193.676  1.00  0.00           C
ATOM   2235  CB  GLU A 294     122.623 111.743 193.484  1.00  0.00           C
ATOM   2236  CG  GLU A 294     123.423 112.440 194.598  1.00  0.00           C
ATOM   2237  CD  GLU A 294     124.910 112.025 194.729  1.00  0.00           C
ATOM   2238  OE1 GLU A 294     125.300 110.826 194.552  1.00  0.00           O
ATOM   2239  OE2 GLU A 294     125.767 112.912 194.813  1.00  0.00           O
ATOM   2240  C   GLU A 294     121.503 110.109 194.997  1.00  0.00           C
ATOM   2241  O   GLU A 294     122.022 110.195 196.112  1.00  0.00           O
ATOM   2242  N   GLN A 295     120.157 110.057 194.919  1.00  0.00           N
ATOM   2243  CA  GLN A 295     119.213 109.901 196.040  1.00  0.00           C
ATOM   2244  CB  GLN A 295     118.016 110.832 195.824  1.00  0.00           C
ATOM   2245  CG  GLN A 295     118.495 112.259 196.201  1.00  0.00           C
ATOM   2246  CD  GLN A 295     117.522 113.355 195.738  1.00  0.00           C
ATOM   2247  OE1 GLN A 295     116.398 113.137 195.319  1.00  0.00           O
ATOM   2248  NE2 GLN A 295     117.810 114.621 195.766  1.00  0.00           N
ATOM   2249  C   GLN A 295     118.781 108.424 196.212  1.00  0.00           C
ATOM   2250  O   GLN A 295     118.565 107.987 197.363  1.00  0.00           O
ATOM   2251  N   ASN A 296     118.801 107.576 195.209  1.00  0.00           N
ATOM   2252  CA  ASN A 296     118.816 106.092 195.263  1.00  0.00           C
ATOM   2253  CB  ASN A 296     118.303 105.685 193.918  1.00  0.00           C
ATOM   2254  CG  ASN A 296     116.808 105.918 193.729  1.00  0.00           C
ATOM   2255  OD1 ASN A 296     116.098 106.432 194.578  1.00  0.00           O
ATOM   2256  ND2 ASN A 296     116.295 105.399 192.611  1.00  0.00           N
ATOM   2257  C   ASN A 296     120.254 105.530 195.553  1.00  0.00           C
ATOM   2258  O   ASN A 296     120.447 104.341 195.675  1.00  0.00           O
ATOM   2259  N   GLY A 297     121.272 106.439 195.751  1.00  0.00           N
ATOM   2260  CA  GLY A 297     122.605 106.014 196.270  1.00  0.00           C
ATOM   2261  C   GLY A 297     123.513 105.344 195.215  1.00  0.00           C
ATOM   2262  O   GLY A 297     124.310 104.485 195.568  1.00  0.00           O
ATOM   2263  N   ALA A 298     123.293 105.554 193.873  1.00  0.00           N
ATOM   2264  CA  ALA A 298     124.075 105.025 192.788  1.00  0.00           C
ATOM   2265  CB  ALA A 298     123.416 105.262 191.394  1.00  0.00           C
ATOM   2266  C   ALA A 298     125.579 105.451 192.697  1.00  0.00           C
ATOM   2267  O   ALA A 298     125.966 106.487 193.141  1.00  0.00           O
ATOM   2268  N   ALA A 299     126.462 104.554 192.163  1.00  0.00           N
ATOM   2269  CA  ALA A 299     127.901 104.698 192.055  1.00  0.00           C
ATOM   2270  CB  ALA A 299     128.509 103.375 191.568  1.00  0.00           C
ATOM   2271  C   ALA A 299     128.353 105.864 191.132  1.00  0.00           C
ATOM   2272  O   ALA A 299     127.639 106.259 190.192  1.00  0.00           O
ATOM   2273  N   ALA A 300     129.572 106.325 191.427  1.00  0.00           N
ATOM   2274  CA  ALA A 300     130.108 107.528 190.842  1.00  0.00           C
ATOM   2275  CB  ALA A 300     131.357 107.926 191.521  1.00  0.00           C
ATOM   2276  C   ALA A 300     130.108 107.646 189.297  1.00  0.00           C
ATOM   2277  O   ALA A 300     129.716 108.655 188.835  1.00  0.00           O
ATOM   2278  N   HIS A 301     130.496 106.583 188.584  1.00  0.00           N
ATOM   2279  CA  HIS A 301     130.459 106.435 187.129  1.00  0.00           C
ATOM   2280  CB  HIS A 301     131.376 105.373 186.736  1.00  0.00           C
ATOM   2281  CG  HIS A 301     130.894 104.132 187.346  1.00  0.00           C
ATOM   2282  ND1 HIS A 301     131.257 103.660 188.603  1.00  0.00           N
ATOM   2283  CE1 HIS A 301     130.715 102.443 188.665  1.00  0.00           C
ATOM   2284  NE2 HIS A 301     129.970 102.156 187.553  1.00  0.00           N
ATOM   2285  CD2 HIS A 301     130.132 103.154 186.661  1.00  0.00           C
ATOM   2286  C   HIS A 301     129.020 106.266 186.523  1.00  0.00           C
ATOM   2287  O   HIS A 301     128.865 106.376 185.286  1.00  0.00           O
ATOM   2288  N   VAL A 302     128.064 105.799 187.333  1.00  0.00           N
ATOM   2289  CA  VAL A 302     126.633 105.771 187.011  1.00  0.00           C
ATOM   2290  CB  VAL A 302     125.863 104.667 187.794  1.00  0.00           C
ATOM   2291  CG1 VAL A 302     124.420 104.808 187.430  1.00  0.00           C
ATOM   2292  CG2 VAL A 302     126.457 103.282 187.573  1.00  0.00           C
ATOM   2293  C   VAL A 302     126.126 107.202 187.134  1.00  0.00           C
ATOM   2294  O   VAL A 302     125.202 107.495 186.371  1.00  0.00           O
ATOM   2295  N   ILE A 303     126.590 108.066 187.965  1.00  0.00           N
ATOM   2296  CA  ILE A 303     126.270 109.491 187.936  1.00  0.00           C
ATOM   2297  CB  ILE A 303     126.656 110.200 189.295  1.00  0.00           C
ATOM   2298  CG2 ILE A 303     126.304 111.681 189.333  1.00  0.00           C
ATOM   2299  CG1 ILE A 303     126.134 109.472 190.575  1.00  0.00           C
ATOM   2300  CD1 ILE A 303     124.625 109.599 190.904  1.00  0.00           C
ATOM   2301  C   ILE A 303     126.954 110.177 186.787  1.00  0.00           C
ATOM   2302  O   ILE A 303     126.407 110.938 185.913  1.00  0.00           O
ATOM   2303  N   ALA A 304     128.237 109.990 186.667  1.00  0.00           N
ATOM   2304  CA  ALA A 304     129.164 110.862 185.923  1.00  0.00           C
ATOM   2305  CB  ALA A 304     130.627 110.493 186.285  1.00  0.00           C
ATOM   2306  C   ALA A 304     128.925 110.849 184.377  1.00  0.00           C
ATOM   2307  O   ALA A 304     129.079 111.856 183.705  1.00  0.00           O
ATOM   2308  N   GLU A 305     128.445 109.689 183.889  1.00  0.00           N
ATOM   2309  CA  GLU A 305     127.979 109.472 182.564  1.00  0.00           C
ATOM   2310  CB  GLU A 305     127.842 107.919 182.314  1.00  0.00           C
ATOM   2311  CG  GLU A 305     129.136 107.193 182.093  1.00  0.00           C
ATOM   2312  CD  GLU A 305     130.047 107.622 180.982  1.00  0.00           C
ATOM   2313  OE1 GLU A 305     131.306 107.646 181.095  1.00  0.00           O
ATOM   2314  OE2 GLU A 305     129.517 107.997 179.912  1.00  0.00           O
ATOM   2315  C   GLU A 305     126.793 110.211 182.096  1.00  0.00           C
ATOM   2316  O   GLU A 305     126.676 110.707 180.938  1.00  0.00           O
ATOM   2317  N   ASP A 306     125.902 110.553 183.057  1.00  0.00           N
ATOM   2318  CA  ASP A 306     124.844 111.542 182.776  1.00  0.00           C
ATOM   2319  CB  ASP A 306     123.649 111.223 183.664  1.00  0.00           C
ATOM   2320  CG  ASP A 306     123.073 109.826 183.382  1.00  0.00           C
ATOM   2321  OD1 ASP A 306     122.255 109.380 184.259  1.00  0.00           O
ATOM   2322  OD2 ASP A 306     123.426 109.055 182.448  1.00  0.00           O
ATOM   2323  C   ASP A 306     125.386 112.917 183.032  1.00  0.00           C
ATOM   2324  O   ASP A 306     124.780 113.834 182.527  1.00  0.00           O
ATOM   2325  N   VAL A 307     126.495 113.151 183.712  1.00  0.00           N
ATOM   2326  CA  VAL A 307     127.030 114.521 183.786  1.00  0.00           C
ATOM   2327  CB  VAL A 307     128.020 114.659 184.948  1.00  0.00           C
ATOM   2328  CG1 VAL A 307     128.706 116.018 185.036  1.00  0.00           C
ATOM   2329  CG2 VAL A 307     127.240 114.459 186.288  1.00  0.00           C
ATOM   2330  C   VAL A 307     127.596 114.900 182.396  1.00  0.00           C
ATOM   2331  O   VAL A 307     127.479 116.021 181.941  1.00  0.00           O
ATOM   2332  N   LYS A 308     128.083 113.942 181.639  1.00  0.00           N
ATOM   2333  CA  LYS A 308     128.553 114.074 180.214  1.00  0.00           C
ATOM   2334  CB  LYS A 308     129.377 112.866 179.860  1.00  0.00           C
ATOM   2335  CG  LYS A 308     130.904 113.212 179.870  1.00  0.00           C
ATOM   2336  CD  LYS A 308     131.730 112.191 179.164  1.00  0.00           C
ATOM   2337  CE  LYS A 308     133.237 112.570 179.412  1.00  0.00           C
ATOM   2338  NZ  LYS A 308     134.045 111.551 178.794  1.00  0.00           N
ATOM   2339  C   LYS A 308     127.385 114.354 179.275  1.00  0.00           C
ATOM   2340  O   LYS A 308     127.540 115.196 178.329  1.00  0.00           O
ATOM   2341  N   LEU A 309     126.287 113.668 179.337  1.00  0.00           N
ATOM   2342  CA  LEU A 309     125.127 114.142 178.526  1.00  0.00           C
ATOM   2343  CB  LEU A 309     123.981 113.097 178.497  1.00  0.00           C
ATOM   2344  CG  LEU A 309     124.446 111.625 178.096  1.00  0.00           C
ATOM   2345  CD1 LEU A 309     123.378 110.654 178.469  1.00  0.00           C
ATOM   2346  CD2 LEU A 309     124.758 111.566 176.583  1.00  0.00           C
ATOM   2347  C   LEU A 309     124.609 115.483 178.985  1.00  0.00           C
ATOM   2348  O   LEU A 309     124.435 116.354 178.149  1.00  0.00           O
ATOM   2349  N   LEU A 310     124.377 115.691 180.301  1.00  0.00           N
ATOM   2350  CA  LEU A 310     123.932 117.016 180.840  1.00  0.00           C
ATOM   2351  CB  LEU A 310     123.843 117.002 182.349  1.00  0.00           C
ATOM   2352  CG  LEU A 310     123.259 118.335 182.902  1.00  0.00           C
ATOM   2353  CD1 LEU A 310     121.801 118.387 182.405  1.00  0.00           C
ATOM   2354  CD2 LEU A 310     123.377 118.407 184.445  1.00  0.00           C
ATOM   2355  C   LEU A 310     124.754 118.187 180.292  1.00  0.00           C
ATOM   2356  O   LEU A 310     124.192 119.098 179.732  1.00  0.00           O
ATOM   2357  N   GLN A 311     126.079 118.109 180.295  1.00  0.00           N
ATOM   2358  CA  GLN A 311     127.054 119.164 179.869  1.00  0.00           C
ATOM   2359  CB  GLN A 311     128.388 118.739 180.448  1.00  0.00           C
ATOM   2360  CG  GLN A 311     129.671 119.358 179.820  1.00  0.00           C
ATOM   2361  CD  GLN A 311     129.894 120.757 180.328  1.00  0.00           C
ATOM   2362  OE1 GLN A 311     130.629 120.945 181.237  1.00  0.00           O
ATOM   2363  NE2 GLN A 311     129.487 121.811 179.610  1.00  0.00           N
ATOM   2364  C   GLN A 311     127.062 119.345 178.362  1.00  0.00           C
ATOM   2365  O   GLN A 311     127.357 120.521 177.938  1.00  0.00           O
ATOM   2366  N   PHE A 312     126.851 118.325 177.546  1.00  0.00           N
ATOM   2367  CA  PHE A 312     126.559 118.475 176.097  1.00  0.00           C
ATOM   2368  CB  PHE A 312     126.805 117.087 175.505  1.00  0.00           C
ATOM   2369  CG  PHE A 312     126.245 116.893 174.093  1.00  0.00           C
ATOM   2370  CD1 PHE A 312     125.006 116.258 173.850  1.00  0.00           C
ATOM   2371  CE1 PHE A 312     124.496 116.086 172.545  1.00  0.00           C
ATOM   2372  CZ  PHE A 312     125.268 116.621 171.506  1.00  0.00           C
ATOM   2373  CE2 PHE A 312     126.407 117.365 171.777  1.00  0.00           C
ATOM   2374  CD2 PHE A 312     126.986 117.450 173.051  1.00  0.00           C
ATOM   2375  C   PHE A 312     125.146 119.043 175.842  1.00  0.00           C
ATOM   2376  O   PHE A 312     124.983 119.765 174.842  1.00  0.00           O
ATOM   2377  N   HIS A 313     124.123 118.777 176.666  1.00  0.00           N
ATOM   2378  CA  HIS A 313     122.722 119.241 176.418  1.00  0.00           C
ATOM   2379  CB  HIS A 313     121.770 118.383 177.298  1.00  0.00           C
ATOM   2380  CG  HIS A 313     121.596 117.059 176.682  1.00  0.00           C
ATOM   2381  ND1 HIS A 313     121.399 116.733 175.307  1.00  0.00           N
ATOM   2382  CE1 HIS A 313     121.341 115.410 175.195  1.00  0.00           C
ATOM   2383  NE2 HIS A 313     121.358 114.863 176.452  1.00  0.00           N
ATOM   2384  CD2 HIS A 313     121.514 115.891 177.360  1.00  0.00           C
ATOM   2385  C   HIS A 313     122.509 120.730 176.841  1.00  0.00           C
ATOM   2386  O   HIS A 313     121.872 121.541 176.239  1.00  0.00           O
ATOM   2387  N   VAL A 314     123.223 121.123 177.953  1.00  0.00           N
ATOM   2388  CA  VAL A 314     123.302 122.516 178.465  1.00  0.00           C
ATOM   2389  CB  VAL A 314     123.701 122.490 179.982  1.00  0.00           C
ATOM   2390  CG1 VAL A 314     123.751 123.865 180.667  1.00  0.00           C
ATOM   2391  CG2 VAL A 314     122.658 121.744 180.822  1.00  0.00           C
ATOM   2392  C   VAL A 314     124.320 123.360 177.714  1.00  0.00           C
ATOM   2393  O   VAL A 314     124.136 124.508 177.505  1.00  0.00           O
ATOM   2394  N   ALA A 315     125.401 122.781 177.200  1.00  0.00           N
ATOM   2395  CA  ALA A 315     126.191 123.480 176.126  1.00  0.00           C
ATOM   2396  CB  ALA A 315     127.435 122.658 175.846  1.00  0.00           C
ATOM   2397  C   ALA A 315     125.433 123.732 174.862  1.00  0.00           C
ATOM   2398  O   ALA A 315     125.384 124.895 174.429  1.00  0.00           O
ATOM   2399  N   THR A 316     124.772 122.705 174.279  1.00  0.00           N
ATOM   2400  CA  THR A 316     123.994 122.845 173.060  1.00  0.00           C
ATOM   2401  CB  THR A 316     123.686 121.519 172.386  1.00  0.00           C
ATOM   2402  CG2 THR A 316     124.910 120.817 171.744  1.00  0.00           C
ATOM   2403  OG1 THR A 316     122.913 120.601 173.172  1.00  0.00           O
ATOM   2404  C   THR A 316     122.873 123.766 173.154  1.00  0.00           C
ATOM   2405  O   THR A 316     122.441 124.345 172.144  1.00  0.00           O
ATOM   2406  N   MET A 317     122.285 124.098 174.326  1.00  0.00           N
ATOM   2407  CA  MET A 317     121.263 125.165 174.478  1.00  0.00           C
ATOM   2408  CB  MET A 317     120.501 124.972 175.823  1.00  0.00           C
ATOM   2409  CG  MET A 317     119.234 125.814 175.810  1.00  0.00           C
ATOM   2410  SD  MET A 317     118.178 125.590 177.281  1.00  0.00           S
ATOM   2411  CE  MET A 317     116.720 126.295 176.603  1.00  0.00           C
ATOM   2412  C   MET A 317     121.710 126.581 174.127  1.00  0.00           C
ATOM   2413  O   MET A 317     120.881 127.441 173.654  1.00  0.00           O
ATOM   2414  N   VAL A 318     122.980 126.861 174.239  1.00  0.00           N
ATOM   2415  CA  VAL A 318     123.770 128.048 173.933  1.00  0.00           C
ATOM   2416  CB  VAL A 318     124.832 128.266 175.096  1.00  0.00           C
ATOM   2417  CG1 VAL A 318     125.644 129.547 174.821  1.00  0.00           C
ATOM   2418  CG2 VAL A 318     124.147 128.536 176.429  1.00  0.00           C
ATOM   2419  C   VAL A 318     124.450 127.952 172.575  1.00  0.00           C
ATOM   2420  O   VAL A 318     124.235 128.896 171.814  1.00  0.00           O
ATOM   2421  N   ASP A 319     125.175 126.909 172.257  1.00  0.00           N
ATOM   2422  CA  ASP A 319     125.948 126.707 171.004  1.00  0.00           C
ATOM   2423  CB  ASP A 319     127.361 127.369 171.030  1.00  0.00           C
ATOM   2424  CG  ASP A 319     128.240 127.331 169.803  1.00  0.00           C
ATOM   2425  OD1 ASP A 319     127.692 127.044 168.708  1.00  0.00           O
ATOM   2426  OD2 ASP A 319     129.407 127.832 169.837  1.00  0.00           O
ATOM   2427  C   ASP A 319     126.131 125.273 170.547  1.00  0.00           C
ATOM   2428  O   ASP A 319     126.828 124.529 171.175  1.00  0.00           O
ATOM   2429  N   ASN A 320     125.634 124.923 169.423  1.00  0.00           N
ATOM   2430  CA  ASN A 320     125.625 123.585 168.823  1.00  0.00           C
ATOM   2431  CB  ASN A 320     124.426 123.462 167.864  1.00  0.00           C
ATOM   2432  CG  ASN A 320     123.799 122.100 167.799  1.00  0.00           C
ATOM   2433  OD1 ASN A 320     124.473 121.081 167.808  1.00  0.00           O
ATOM   2434  ND2 ASN A 320     122.477 122.014 167.509  1.00  0.00           N
ATOM   2435  C   ASN A 320     126.965 123.180 168.143  1.00  0.00           C
ATOM   2436  O   ASN A 320     127.346 122.042 168.020  1.00  0.00           O
ATOM   2437  N   GLU A 321     127.768 124.181 167.675  1.00  0.00           N
ATOM   2438  CA  GLU A 321     129.082 123.897 167.029  1.00  0.00           C
ATOM   2439  CB  GLU A 321     129.588 125.134 166.215  1.00  0.00           C
ATOM   2440  CG  GLU A 321     128.626 125.425 165.071  1.00  0.00           C
ATOM   2441  CD  GLU A 321     128.495 124.236 164.149  1.00  0.00           C
ATOM   2442  OE1 GLU A 321     127.464 124.054 163.514  1.00  0.00           O
ATOM   2443  OE2 GLU A 321     129.432 123.390 164.069  1.00  0.00           O
ATOM   2444  C   GLU A 321     130.184 123.537 168.043  1.00  0.00           C
ATOM   2445  O   GLU A 321     130.724 124.386 168.743  1.00  0.00           O
ATOM   2446  N   LEU A 322     130.478 122.241 168.127  1.00  0.00           N
ATOM   2447  CA  LEU A 322     131.485 121.691 169.080  1.00  0.00           C
ATOM   2448  CB  LEU A 322     130.732 120.923 170.169  1.00  0.00           C
ATOM   2449  CG  LEU A 322     130.102 121.970 171.131  1.00  0.00           C
ATOM   2450  CD1 LEU A 322     128.909 121.341 171.864  1.00  0.00           C
ATOM   2451  CD2 LEU A 322     131.058 122.425 172.205  1.00  0.00           C
ATOM   2452  C   LEU A 322     132.390 120.659 168.405  1.00  0.00           C
ATOM   2453  O   LEU A 322     131.874 119.730 167.727  1.00  0.00           O
ATOM   2454  N   PRO A 323     133.737 120.714 168.547  1.00  0.00           N
ATOM   2455  CD  PRO A 323     134.492 121.703 169.242  1.00  0.00           C
ATOM   2456  CG  PRO A 323     136.002 121.332 169.177  1.00  0.00           C
ATOM   2457  CB  PRO A 323     136.081 120.416 167.931  1.00  0.00           C
ATOM   2458  CA  PRO A 323     134.704 119.726 168.021  1.00  0.00           C
ATOM   2459  C   PRO A 323     134.734 118.437 168.802  1.00  0.00           C
ATOM   2460  O   PRO A 323     134.310 118.344 169.954  1.00  0.00           O
ATOM   2461  N   GLY A 324     135.116 117.393 168.166  1.00  0.00           N
ATOM   2462  CA  GLY A 324     135.173 116.057 168.826  1.00  0.00           C
ATOM   2463  C   GLY A 324     133.854 115.505 169.472  1.00  0.00           C
ATOM   2464  O   GLY A 324     133.900 114.426 170.108  1.00  0.00           O
ATOM   2465  N   LEU A 325     132.637 116.108 169.150  1.00  0.00           N
ATOM   2466  CA  LEU A 325     131.311 115.738 169.582  1.00  0.00           C
ATOM   2467  CB  LEU A 325     130.831 116.616 170.755  1.00  0.00           C
ATOM   2468  CG  LEU A 325     131.634 116.506 172.014  1.00  0.00           C
ATOM   2469  CD1 LEU A 325     131.946 117.929 172.650  1.00  0.00           C
ATOM   2470  CD2 LEU A 325     130.703 115.794 173.049  1.00  0.00           C
ATOM   2471  C   LEU A 325     130.313 115.906 168.372  1.00  0.00           C
ATOM   2472  O   LEU A 325     130.573 116.831 167.568  1.00  0.00           O
ATOM   2473  N   PRO A 326     129.277 115.060 168.279  1.00  0.00           N
ATOM   2474  CD  PRO A 326     129.095 113.742 168.920  1.00  0.00           C
ATOM   2475  CG  PRO A 326     127.775 113.177 168.590  1.00  0.00           C
ATOM   2476  CB  PRO A 326     127.337 114.055 167.502  1.00  0.00           C
ATOM   2477  CA  PRO A 326     128.216 115.261 167.329  1.00  0.00           C
ATOM   2478  C   PRO A 326     127.469 116.587 167.642  1.00  0.00           C
ATOM   2479  O   PRO A 326     127.752 117.269 168.609  1.00  0.00           O
ATOM   2480  N   ARG A 327     126.592 116.983 166.705  1.00  0.00           N
ATOM   2481  CA  ARG A 327     125.599 118.093 166.846  1.00  0.00           C
ATOM   2482  CB  ARG A 327     125.407 118.746 165.497  1.00  0.00           C
ATOM   2483  CG  ARG A 327     126.535 119.776 165.131  1.00  0.00           C
ATOM   2484  CD  ARG A 327     126.640 120.162 163.587  1.00  0.00           C
ATOM   2485  NE  ARG A 327     127.812 120.934 163.398  1.00  0.00           N
ATOM   2486  CZ  ARG A 327     128.747 120.593 162.510  1.00  0.00           C
ATOM   2487  NH1 ARG A 327     129.591 121.484 162.037  1.00  0.00           N
ATOM   2488  NH2 ARG A 327     128.814 119.363 162.016  1.00  0.00           N
ATOM   2489  C   ARG A 327     124.230 117.586 167.397  1.00  0.00           C
ATOM   2490  O   ARG A 327     123.866 116.408 167.273  1.00  0.00           O
ATOM   2491  N   ALA A 328     123.583 118.540 168.085  1.00  0.00           N
ATOM   2492  CA  ALA A 328     122.258 118.380 168.658  1.00  0.00           C
ATOM   2493  CB  ALA A 328     122.070 119.332 169.819  1.00  0.00           C
ATOM   2494  C   ALA A 328     121.203 118.631 167.567  1.00  0.00           C
ATOM   2495  O   ALA A 328     121.329 119.634 166.857  1.00  0.00           O
ATOM   2496  N   MET A 329     120.236 117.743 167.365  1.00  0.00           N
ATOM   2497  CA  MET A 329     119.353 117.616 166.194  1.00  0.00           C
ATOM   2498  CB  MET A 329     119.835 116.439 165.297  1.00  0.00           C
ATOM   2499  CG  MET A 329     121.256 116.713 164.723  1.00  0.00           C
ATOM   2500  SD  MET A 329     121.947 115.179 163.944  1.00  0.00           S
ATOM   2501  CE  MET A 329     123.504 115.690 163.241  1.00  0.00           C
ATOM   2502  C   MET A 329     117.863 117.422 166.586  1.00  0.00           C
ATOM   2503  O   MET A 329     117.514 116.880 167.651  1.00  0.00           O
ATOM   2504  N   GLN A 330     117.054 117.869 165.635  1.00  0.00           N
ATOM   2505  CA  GLN A 330     115.617 117.581 165.583  1.00  0.00           C
ATOM   2506  CB  GLN A 330     114.892 118.846 164.979  1.00  0.00           C
ATOM   2507  CG  GLN A 330     113.354 118.793 164.807  1.00  0.00           C
ATOM   2508  CD  GLN A 330     112.735 118.424 166.162  1.00  0.00           C
ATOM   2509  OE1 GLN A 330     112.590 117.295 166.542  1.00  0.00           O
ATOM   2510  NE2 GLN A 330     112.160 119.358 166.849  1.00  0.00           N
ATOM   2511  C   GLN A 330     115.463 116.345 164.690  1.00  0.00           C
ATOM   2512  O   GLN A 330     116.494 115.715 164.257  1.00  0.00           O
ATOM   2513  N   LYS A 331     114.242 115.838 164.372  1.00  0.00           N
ATOM   2514  CA  LYS A 331     113.911 114.828 163.329  1.00  0.00           C
ATOM   2515  CB  LYS A 331     112.480 115.112 162.814  1.00  0.00           C
ATOM   2516  CG  LYS A 331     111.357 115.134 163.886  1.00  0.00           C
ATOM   2517  CD  LYS A 331     111.352 113.826 164.765  1.00  0.00           C
ATOM   2518  CE  LYS A 331     110.151 113.953 165.799  1.00  0.00           C
ATOM   2519  NZ  LYS A 331     109.972 112.797 166.763  1.00  0.00           N
ATOM   2520  C   LYS A 331     114.741 114.922 162.018  1.00  0.00           C
ATOM   2521  O   LYS A 331     114.972 116.031 161.480  1.00  0.00           O
ATOM   2522  N   SER A 332     115.010 113.783 161.430  1.00  0.00           N
ATOM   2523  CA  SER A 332     115.745 113.516 160.252  1.00  0.00           C
ATOM   2524  CB  SER A 332     115.112 113.925 158.955  1.00  0.00           C
ATOM   2525  OG  SER A 332     113.851 113.331 158.733  1.00  0.00           O
ATOM   2526  C   SER A 332     117.155 114.173 160.402  1.00  0.00           C
ATOM   2527  O   SER A 332     117.845 114.342 159.412  1.00  0.00           O
ATOM   2528  N   GLY A 333     117.636 114.427 161.614  1.00  0.00           N
ATOM   2529  CA  GLY A 333     119.041 114.990 161.790  1.00  0.00           C
ATOM   2530  C   GLY A 333     119.194 116.522 161.594  1.00  0.00           C
ATOM   2531  O   GLY A 333     120.371 117.056 161.535  1.00  0.00           O
ATOM   2532  N   ARG A 334     118.061 117.184 161.389  1.00  0.00           N
ATOM   2533  CA  ARG A 334     118.122 118.557 161.184  1.00  0.00           C
ATOM   2534  CB  ARG A 334     116.718 119.068 161.015  1.00  0.00           C
ATOM   2535  CG  ARG A 334     116.677 120.475 160.451  1.00  0.00           C
ATOM   2536  CD  ARG A 334     116.689 121.573 161.546  1.00  0.00           C
ATOM   2537  NE  ARG A 334     115.404 121.649 162.327  1.00  0.00           N
ATOM   2538  CZ  ARG A 334     115.207 122.481 163.319  1.00  0.00           C
ATOM   2539  NH1 ARG A 334     116.101 123.205 163.804  1.00  0.00           N
ATOM   2540  NH2 ARG A 334     114.122 122.492 164.038  1.00  0.00           N
ATOM   2541  C   ARG A 334     118.718 119.311 162.391  1.00  0.00           C
ATOM   2542  O   ARG A 334     118.142 119.147 163.465  1.00  0.00           O
ATOM   2543  N   PRO A 335     119.847 120.106 162.369  1.00  0.00           N
ATOM   2544  CD  PRO A 335     120.524 120.494 161.159  1.00  0.00           C
ATOM   2545  CG  PRO A 335     121.711 121.227 161.567  1.00  0.00           C
ATOM   2546  CB  PRO A 335     121.974 120.913 163.035  1.00  0.00           C
ATOM   2547  CA  PRO A 335     120.568 120.550 163.558  1.00  0.00           C
ATOM   2548  C   PRO A 335     119.888 121.817 164.216  1.00  0.00           C
ATOM   2549  O   PRO A 335     119.344 122.736 163.575  1.00  0.00           O
ATOM   2550  N   LEU A 336     119.844 121.814 165.576  1.00  0.00           N
ATOM   2551  CA  LEU A 336     119.277 122.889 166.481  1.00  0.00           C
ATOM   2552  CB  LEU A 336     119.104 122.409 167.929  1.00  0.00           C
ATOM   2553  CG  LEU A 336     118.290 121.082 168.137  1.00  0.00           C
ATOM   2554  CD1 LEU A 336     118.083 120.918 169.662  1.00  0.00           C
ATOM   2555  CD2 LEU A 336     116.886 121.060 167.522  1.00  0.00           C
ATOM   2556  C   LEU A 336     120.015 124.274 166.474  1.00  0.00           C
ATOM   2557  O   LEU A 336     121.241 124.312 166.781  1.00  0.00           O
ATOM   2558  N   LYS A 337     119.233 125.337 166.232  1.00  0.00           N
ATOM   2559  CA  LYS A 337     119.636 126.680 166.104  1.00  0.00           C
ATOM   2560  CB  LYS A 337     118.719 127.391 165.216  1.00  0.00           C
ATOM   2561  CG  LYS A 337     119.004 128.881 164.998  1.00  0.00           C
ATOM   2562  CD  LYS A 337     117.951 129.479 164.037  1.00  0.00           C
ATOM   2563  CE  LYS A 337     118.066 130.975 164.219  1.00  0.00           C
ATOM   2564  NZ  LYS A 337     116.955 131.688 163.529  1.00  0.00           N
ATOM   2565  C   LYS A 337     119.574 127.267 167.579  1.00  0.00           C
ATOM   2566  O   LYS A 337     118.570 127.811 168.069  1.00  0.00           O
ATOM   2567  N   SER A 338     120.702 127.004 168.259  1.00  0.00           N
ATOM   2568  CA  SER A 338     120.894 127.393 169.683  1.00  0.00           C
ATOM   2569  CB  SER A 338     122.178 126.816 170.349  1.00  0.00           C
ATOM   2570  OG  SER A 338     122.339 125.491 169.911  1.00  0.00           O
ATOM   2571  C   SER A 338     120.853 128.960 169.853  1.00  0.00           C
ATOM   2572  O   SER A 338     120.861 129.661 168.823  1.00  0.00           O
ATOM   2573  N   LEU A 339     120.835 129.459 171.088  1.00  0.00           N
ATOM   2574  CA  LEU A 339     120.890 130.915 171.284  1.00  0.00           C
ATOM   2575  CB  LEU A 339     120.986 131.092 172.759  1.00  0.00           C
ATOM   2576  CG  LEU A 339     119.638 130.704 173.503  1.00  0.00           C
ATOM   2577  CD1 LEU A 339     120.096 130.714 174.937  1.00  0.00           C
ATOM   2578  CD2 LEU A 339     118.560 131.761 173.229  1.00  0.00           C
ATOM   2579  C   LEU A 339     122.061 131.560 170.570  1.00  0.00           C
ATOM   2580  O   LEU A 339     121.834 132.681 170.123  1.00  0.00           O
ATOM   2581  N   LYS A 340     123.234 131.018 170.411  1.00  0.00           N
ATOM   2582  CA  LYS A 340     124.443 131.682 169.769  1.00  0.00           C
ATOM   2583  CB  LYS A 340     125.802 130.848 169.877  1.00  0.00           C
ATOM   2584  CG  LYS A 340     127.028 131.641 169.348  1.00  0.00           C
ATOM   2585  CD  LYS A 340     128.271 130.822 169.534  1.00  0.00           C
ATOM   2586  CE  LYS A 340     129.461 131.665 169.115  1.00  0.00           C
ATOM   2587  NZ  LYS A 340     130.669 130.839 169.219  1.00  0.00           N
ATOM   2588  C   LYS A 340     124.079 131.951 168.322  1.00  0.00           C
ATOM   2589  O   LYS A 340     124.094 133.073 167.880  1.00  0.00           O
ATOM   2590  N   GLN A 341     123.688 130.839 167.572  1.00  0.00           N
ATOM   2591  CA  GLN A 341     123.160 130.713 166.249  1.00  0.00           C
ATOM   2592  CB  GLN A 341     122.770 129.212 165.928  1.00  0.00           C
ATOM   2593  CG  GLN A 341     123.951 128.248 165.754  1.00  0.00           C
ATOM   2594  CD  GLN A 341     124.564 127.607 166.983  1.00  0.00           C
ATOM   2595  OE1 GLN A 341     124.314 128.109 168.062  1.00  0.00           O
ATOM   2596  NE2 GLN A 341     125.444 126.655 166.928  1.00  0.00           N
ATOM   2597  C   GLN A 341     121.917 131.649 166.073  1.00  0.00           C
ATOM   2598  O   GLN A 341     121.570 131.977 164.902  1.00  0.00           O
ATOM   2599  N   ARG A 342     121.173 132.031 167.058  1.00  0.00           N
ATOM   2600  CA  ARG A 342     120.029 133.020 167.019  1.00  0.00           C
ATOM   2601  CB  ARG A 342     119.134 132.904 168.314  1.00  0.00           C
ATOM   2602  CG  ARG A 342     118.006 131.898 168.039  1.00  0.00           C
ATOM   2603  CD  ARG A 342     117.430 131.401 169.314  1.00  0.00           C
ATOM   2604  NE  ARG A 342     116.169 130.731 169.230  1.00  0.00           N
ATOM   2605  CZ  ARG A 342     115.030 131.239 169.565  1.00  0.00           C
ATOM   2606  NH1 ARG A 342     114.800 132.479 169.812  1.00  0.00           N
ATOM   2607  NH2 ARG A 342     114.021 130.496 169.702  1.00  0.00           N
ATOM   2608  C   ARG A 342     120.643 134.358 166.722  1.00  0.00           C
ATOM   2609  O   ARG A 342     120.099 135.081 165.910  1.00  0.00           O
ATOM   2610  N   LEU A 343     121.739 134.678 167.384  1.00  0.00           N
ATOM   2611  CA  LEU A 343     122.370 135.920 167.459  1.00  0.00           C
ATOM   2612  CB  LEU A 343     123.074 136.094 168.855  1.00  0.00           C
ATOM   2613  CG  LEU A 343     122.241 136.958 169.817  1.00  0.00           C
ATOM   2614  CD1 LEU A 343     121.430 136.109 170.703  1.00  0.00           C
ATOM   2615  CD2 LEU A 343     123.273 137.737 170.663  1.00  0.00           C
ATOM   2616  C   LEU A 343     123.387 136.181 166.340  1.00  0.00           C
ATOM   2617  O   LEU A 343     123.301 137.262 165.750  1.00  0.00           O
ATOM   2618  N   LYS A 344     124.384 135.354 166.179  1.00  0.00           N
ATOM   2619  CA  LYS A 344     125.477 135.516 165.263  1.00  0.00           C
ATOM   2620  CB  LYS A 344     126.434 134.432 165.357  1.00  0.00           C
ATOM   2621  CG  LYS A 344     125.851 133.128 164.744  1.00  0.00           C
ATOM   2622  CD  LYS A 344     126.853 131.950 164.709  1.00  0.00           C
ATOM   2623  CE  LYS A 344     126.474 130.728 163.823  1.00  0.00           C
ATOM   2624  NZ  LYS A 344     127.418 129.643 163.940  1.00  0.00           N
ATOM   2625  C   LYS A 344     125.020 135.784 163.832  1.00  0.00           C
ATOM   2626  O   LYS A 344     123.959 135.343 163.414  1.00  0.00           O
ATOM   2627  N   GLY A 345     125.929 136.394 163.069  1.00  0.00           N
ATOM   2628  CA  GLY A 345     126.073 136.492 161.632  1.00  0.00           C
ATOM   2629  C   GLY A 345     125.006 137.380 160.947  1.00  0.00           C
ATOM   2630  O   GLY A 345     124.150 137.984 161.569  1.00  0.00           O
ATOM   2631  N   LYS A 346     125.053 137.496 159.646  1.00  0.00           N
ATOM   2632  CA  LYS A 346     123.930 137.895 158.839  1.00  0.00           C
ATOM   2633  CB  LYS A 346     124.396 138.031 157.362  1.00  0.00           C
ATOM   2634  CG  LYS A 346     124.646 136.667 156.703  1.00  0.00           C
ATOM   2635  CD  LYS A 346     125.244 136.871 155.327  1.00  0.00           C
ATOM   2636  CE  LYS A 346     125.351 135.496 154.634  1.00  0.00           C
ATOM   2637  NZ  LYS A 346     126.185 135.762 153.444  1.00  0.00           N
ATOM   2638  C   LYS A 346     122.746 136.904 158.967  1.00  0.00           C
ATOM   2639  O   LYS A 346     122.951 135.769 159.364  1.00  0.00           O
ATOM   2640  N   GLU A 347     121.528 137.462 158.738  1.00  0.00           N
ATOM   2641  CA  GLU A 347     120.180 136.913 159.040  1.00  0.00           C
ATOM   2642  CB  GLU A 347     120.028 135.659 158.140  1.00  0.00           C
ATOM   2643  CG  GLU A 347     120.215 135.871 156.630  1.00  0.00           C
ATOM   2644  CD  GLU A 347     119.193 136.862 155.942  1.00  0.00           C
ATOM   2645  OE1 GLU A 347     119.545 137.518 154.972  1.00  0.00           O
ATOM   2646  OE2 GLU A 347     118.118 137.019 156.517  1.00  0.00           O
ATOM   2647  C   GLU A 347     119.838 136.643 160.520  1.00  0.00           C
ATOM   2648  O   GLU A 347     118.662 136.512 160.835  1.00  0.00           O
ATOM   2649  N   GLY A 348     120.892 136.590 161.338  1.00  0.00           N
ATOM   2650  CA  GLY A 348     120.796 136.556 162.749  1.00  0.00           C
ATOM   2651  C   GLY A 348     120.355 137.840 163.502  1.00  0.00           C
ATOM   2652  O   GLY A 348     120.005 138.790 162.850  1.00  0.00           O
ATOM   2653  N   ARG A 349     120.248 137.823 164.833  1.00  0.00           N
ATOM   2654  CA  ARG A 349     119.438 138.769 165.594  1.00  0.00           C
ATOM   2655  CB  ARG A 349     119.454 138.417 167.069  1.00  0.00           C
ATOM   2656  CG  ARG A 349     118.335 139.055 167.809  1.00  0.00           C
ATOM   2657  CD  ARG A 349     116.918 138.510 167.652  1.00  0.00           C
ATOM   2658  NE  ARG A 349     116.668 137.119 167.905  1.00  0.00           N
ATOM   2659  CZ  ARG A 349     116.257 136.181 167.082  1.00  0.00           C
ATOM   2660  NH1 ARG A 349     116.062 136.340 165.820  1.00  0.00           N
ATOM   2661  NH2 ARG A 349     116.168 134.870 167.501  1.00  0.00           N
ATOM   2662  C   ARG A 349     119.848 140.223 165.336  1.00  0.00           C
ATOM   2663  O   ARG A 349     119.023 140.972 164.818  1.00  0.00           O
ATOM   2664  N   VAL A 350     121.061 140.675 165.651  1.00  0.00           N
ATOM   2665  CA  VAL A 350     121.645 142.099 165.465  1.00  0.00           C
ATOM   2666  CB  VAL A 350     123.121 142.055 165.950  1.00  0.00           C
ATOM   2667  CG1 VAL A 350     123.810 143.405 165.836  1.00  0.00           C
ATOM   2668  CG2 VAL A 350     123.172 141.578 167.384  1.00  0.00           C
ATOM   2669  C   VAL A 350     121.583 142.616 164.061  1.00  0.00           C
ATOM   2670  O   VAL A 350     120.995 143.663 163.821  1.00  0.00           O
ATOM   2671  N   ARG A 351     122.036 141.828 163.079  1.00  0.00           N
ATOM   2672  CA  ARG A 351     122.172 142.289 161.669  1.00  0.00           C
ATOM   2673  CB  ARG A 351     123.372 141.657 160.992  1.00  0.00           C
ATOM   2674  CG  ARG A 351     124.635 142.088 161.788  1.00  0.00           C
ATOM   2675  CD  ARG A 351     125.844 141.509 161.061  1.00  0.00           C
ATOM   2676  NE  ARG A 351     125.868 141.778 159.633  1.00  0.00           N
ATOM   2677  CZ  ARG A 351     126.565 141.255 158.603  1.00  0.00           C
ATOM   2678  NH1 ARG A 351     127.487 140.343 158.759  1.00  0.00           N
ATOM   2679  NH2 ARG A 351     126.278 141.597 157.389  1.00  0.00           N
ATOM   2680  C   ARG A 351     120.951 142.014 160.739  1.00  0.00           C
ATOM   2681  O   ARG A 351     120.852 142.604 159.699  1.00  0.00           O
ATOM   2682  N   GLY A 352     120.017 141.158 161.173  1.00  0.00           N
ATOM   2683  CA  GLY A 352     118.708 140.832 160.535  1.00  0.00           C
ATOM   2684  C   GLY A 352     117.511 141.504 161.188  1.00  0.00           C
ATOM   2685  O   GLY A 352     116.415 141.474 160.609  1.00  0.00           O
ATOM   2686  N   ASN A 353     117.646 142.043 162.438  1.00  0.00           N
ATOM   2687  CA  ASN A 353     116.548 142.605 163.183  1.00  0.00           C
ATOM   2688  CB  ASN A 353     116.029 141.630 164.181  1.00  0.00           C
ATOM   2689  CG  ASN A 353     115.715 140.230 163.618  1.00  0.00           C
ATOM   2690  OD1 ASN A 353     116.361 139.253 163.906  1.00  0.00           O
ATOM   2691  ND2 ASN A 353     114.597 140.147 162.986  1.00  0.00           N
ATOM   2692  C   ASN A 353     116.874 143.944 163.908  1.00  0.00           C
ATOM   2693  O   ASN A 353     115.979 144.432 164.600  1.00  0.00           O
ATOM   2694  N   LEU A 354     118.012 144.589 163.735  1.00  0.00           N
ATOM   2695  CA  LEU A 354     118.354 145.873 164.391  1.00  0.00           C
ATOM   2696  CB  LEU A 354     118.955 145.654 165.780  1.00  0.00           C
ATOM   2697  CG  LEU A 354     118.045 145.010 166.929  1.00  0.00           C
ATOM   2698  CD1 LEU A 354     118.752 144.351 168.065  1.00  0.00           C
ATOM   2699  CD2 LEU A 354     117.119 146.107 167.419  1.00  0.00           C
ATOM   2700  C   LEU A 354     119.223 146.737 163.431  1.00  0.00           C
ATOM   2701  O   LEU A 354     118.847 147.889 163.299  1.00  0.00           O
ATOM   2702  N   MET A 355     120.259 146.280 162.701  1.00  0.00           N
ATOM   2703  CA  MET A 355     121.014 147.106 161.777  1.00  0.00           C
ATOM   2704  CB  MET A 355     122.452 146.477 161.619  1.00  0.00           C
ATOM   2705  CG  MET A 355     123.274 146.146 162.932  1.00  0.00           C
ATOM   2706  SD  MET A 355     123.495 147.721 163.904  1.00  0.00           S
ATOM   2707  CE  MET A 355     122.312 147.614 165.180  1.00  0.00           C
ATOM   2708  C   MET A 355     120.215 147.246 160.492  1.00  0.00           C
ATOM   2709  O   MET A 355     120.233 148.362 159.884  1.00  0.00           O
ATOM   2710  N   GLY A 356     119.645 146.137 160.033  1.00  0.00           N
ATOM   2711  CA  GLY A 356     118.403 146.196 159.117  1.00  0.00           C
ATOM   2712  C   GLY A 356     117.113 145.853 159.841  1.00  0.00           C
ATOM   2713  O   GLY A 356     117.206 144.869 160.637  1.00  0.00           O
ATOM   2714  N   LYS A 357     115.976 146.454 159.517  1.00  0.00           N
ATOM   2715  CA  LYS A 357     114.711 145.843 159.898  1.00  0.00           C
ATOM   2716  CB  LYS A 357     114.081 146.577 161.089  1.00  0.00           C
ATOM   2717  CG  LYS A 357     115.011 146.735 162.342  1.00  0.00           C
ATOM   2718  CD  LYS A 357     114.174 147.378 163.488  1.00  0.00           C
ATOM   2719  CE  LYS A 357     115.048 147.564 164.725  1.00  0.00           C
ATOM   2720  NZ  LYS A 357     114.265 148.176 165.807  1.00  0.00           N
ATOM   2721  C   LYS A 357     113.735 145.913 158.720  1.00  0.00           C
ATOM   2722  O   LYS A 357     113.781 146.888 157.940  1.00  0.00           O
ATOM   2723  N   ARG A 358     112.811 144.942 158.520  1.00  0.00           N
ATOM   2724  CA  ARG A 358     111.612 145.100 157.699  1.00  0.00           C
ATOM   2725  CB  ARG A 358     110.851 143.762 157.614  1.00  0.00           C
ATOM   2726  CG  ARG A 358     111.831 142.786 156.877  1.00  0.00           C
ATOM   2727  CD  ARG A 358     111.278 141.402 156.501  1.00  0.00           C
ATOM   2728  NE  ARG A 358     112.225 140.635 155.630  1.00  0.00           N
ATOM   2729  CZ  ARG A 358     112.626 141.011 154.400  1.00  0.00           C
ATOM   2730  NH1 ARG A 358     112.063 141.979 153.672  1.00  0.00           N
ATOM   2731  NH2 ARG A 358     113.686 140.515 153.852  1.00  0.00           N
ATOM   2732  C   ARG A 358     110.791 146.299 158.272  1.00  0.00           C
ATOM   2733  O   ARG A 358     110.727 146.473 159.502  1.00  0.00           O
ATOM   2734  N   VAL A 359     110.127 146.978 157.382  1.00  0.00           N
ATOM   2735  CA  VAL A 359     109.408 148.246 157.683  1.00  0.00           C
ATOM   2736  CB  VAL A 359     110.290 149.456 157.408  1.00  0.00           C
ATOM   2737  CG1 VAL A 359     111.587 149.488 158.317  1.00  0.00           C
ATOM   2738  CG2 VAL A 359     110.862 149.418 155.925  1.00  0.00           C
ATOM   2739  C   VAL A 359     108.052 148.425 157.007  1.00  0.00           C
ATOM   2740  O   VAL A 359     107.854 148.021 155.882  1.00  0.00           O
ATOM   2741  N   ASP A 360     107.178 149.132 157.741  1.00  0.00           N
ATOM   2742  CA  ASP A 360     105.983 149.757 157.247  1.00  0.00           C
ATOM   2743  CB  ASP A 360     104.944 150.035 158.394  1.00  0.00           C
ATOM   2744  CG  ASP A 360     104.227 148.751 158.867  1.00  0.00           C
ATOM   2745  OD1 ASP A 360     104.105 147.754 158.180  1.00  0.00           O
ATOM   2746  OD2 ASP A 360     103.651 148.798 159.997  1.00  0.00           O
ATOM   2747  C   ASP A 360     106.275 151.053 156.377  1.00  0.00           C
ATOM   2748  O   ASP A 360     107.331 151.667 156.531  1.00  0.00           O
ATOM   2749  N   PHE A 361     105.272 151.394 155.576  1.00  0.00           N
ATOM   2750  CA  PHE A 361     105.282 152.567 154.737  1.00  0.00           C
ATOM   2751  CB  PHE A 361     105.338 153.838 155.646  1.00  0.00           C
ATOM   2752  CG  PHE A 361     104.579 153.787 156.937  1.00  0.00           C
ATOM   2753  CD1 PHE A 361     103.117 154.004 156.898  1.00  0.00           C
ATOM   2754  CE1 PHE A 361     102.386 153.762 158.075  1.00  0.00           C
ATOM   2755  CZ  PHE A 361     103.095 153.449 159.277  1.00  0.00           C
ATOM   2756  CE2 PHE A 361     104.479 153.411 159.317  1.00  0.00           C
ATOM   2757  CD2 PHE A 361     105.209 153.490 158.156  1.00  0.00           C
ATOM   2758  C   PHE A 361     106.316 152.399 153.675  1.00  0.00           C
ATOM   2759  O   PHE A 361     107.371 153.024 153.671  1.00  0.00           O
ATOM   2760  N   SER A 362     106.253 151.268 152.948  1.00  0.00           N
ATOM   2761  CA  SER A 362     107.328 150.772 152.128  1.00  0.00           C
ATOM   2762  CB  SER A 362     108.211 149.903 152.952  1.00  0.00           C
ATOM   2763  OG  SER A 362     107.596 148.640 153.335  1.00  0.00           O
ATOM   2764  C   SER A 362     106.747 150.067 150.916  1.00  0.00           C
ATOM   2765  O   SER A 362     105.824 149.260 151.043  1.00  0.00           O
ATOM   2766  N   ALA A 363     107.335 150.247 149.708  1.00  0.00           N
ATOM   2767  CA  ALA A 363     106.809 149.803 148.420  1.00  0.00           C
ATOM   2768  CB  ALA A 363     105.835 150.805 147.802  1.00  0.00           C
ATOM   2769  C   ALA A 363     107.881 149.412 147.396  1.00  0.00           C
ATOM   2770  O   ALA A 363     108.999 149.934 147.468  1.00  0.00           O
ATOM   2771  N   ARG A 364     107.515 148.619 146.408  1.00  0.00           N
ATOM   2772  CA  ARG A 364     108.452 148.132 145.429  1.00  0.00           C
ATOM   2773  CB  ARG A 364     109.285 146.990 146.017  1.00  0.00           C
ATOM   2774  CG  ARG A 364     110.372 146.414 145.137  1.00  0.00           C
ATOM   2775  CD  ARG A 364     111.124 145.229 145.772  1.00  0.00           C
ATOM   2776  NE  ARG A 364     112.348 144.885 145.017  1.00  0.00           N
ATOM   2777  CZ  ARG A 364     113.588 145.076 145.313  1.00  0.00           C
ATOM   2778  NH1 ARG A 364     113.975 145.845 146.246  1.00  0.00           N
ATOM   2779  NH2 ARG A 364     114.437 144.337 144.659  1.00  0.00           N
ATOM   2780  C   ARG A 364     107.740 147.698 144.126  1.00  0.00           C
ATOM   2781  O   ARG A 364     106.649 147.131 144.168  1.00  0.00           O
ATOM   2782  N   THR A 365     108.359 147.998 143.003  1.00  0.00           N
ATOM   2783  CA  THR A 365     108.038 147.573 141.663  1.00  0.00           C
ATOM   2784  CB  THR A 365     106.712 148.149 141.141  1.00  0.00           C
ATOM   2785  CG2 THR A 365     106.774 149.679 140.940  1.00  0.00           C
ATOM   2786  OG1 THR A 365     106.253 147.526 139.974  1.00  0.00           O
ATOM   2787  C   THR A 365     109.203 147.651 140.686  1.00  0.00           C
ATOM   2788  O   THR A 365     110.200 148.225 140.987  1.00  0.00           O
ATOM   2789  N   VAL A 366     109.001 146.983 139.556  1.00  0.00           N
ATOM   2790  CA  VAL A 366     109.685 147.144 138.215  1.00  0.00           C
ATOM   2791  CB  VAL A 366     109.203 146.244 137.076  1.00  0.00           C
ATOM   2792  CG1 VAL A 366     110.134 146.319 135.832  1.00  0.00           C
ATOM   2793  CG2 VAL A 366     109.097 144.764 137.491  1.00  0.00           C
ATOM   2794  C   VAL A 366     109.743 148.640 137.709  1.00  0.00           C
ATOM   2795  O   VAL A 366     108.740 149.366 137.613  1.00  0.00           O
ATOM   2796  N   ILE A 367     110.869 149.096 137.279  1.00  0.00           N
ATOM   2797  CA  ILE A 367     111.078 150.495 136.809  1.00  0.00           C
ATOM   2798  CB  ILE A 367     112.368 151.099 137.266  1.00  0.00           C
ATOM   2799  CG2 ILE A 367     112.349 151.414 138.768  1.00  0.00           C
ATOM   2800  CG1 ILE A 367     113.612 150.238 136.918  1.00  0.00           C
ATOM   2801  CD1 ILE A 367     114.784 151.232 136.970  1.00  0.00           C
ATOM   2802  C   ILE A 367     110.891 150.536 135.262  1.00  0.00           C
ATOM   2803  O   ILE A 367     111.305 149.628 134.551  1.00  0.00           O
ATOM   2804  N   THR A 368     110.511 151.684 134.751  1.00  0.00           N
ATOM   2805  CA  THR A 368     110.297 151.989 133.303  1.00  0.00           C
ATOM   2806  CB  THR A 368     108.948 151.676 132.699  1.00  0.00           C
ATOM   2807  CG2 THR A 368     108.777 150.115 132.732  1.00  0.00           C
ATOM   2808  OG1 THR A 368     107.911 152.280 133.546  1.00  0.00           O
ATOM   2809  C   THR A 368     110.699 153.474 133.126  1.00  0.00           C
ATOM   2810  O   THR A 368     110.648 154.289 134.082  1.00  0.00           O
ATOM   2811  N   PRO A 369     111.027 153.966 131.908  1.00  0.00           N
ATOM   2812  CD  PRO A 369     111.276 153.116 130.754  1.00  0.00           C
ATOM   2813  CG  PRO A 369     111.696 154.000 129.545  1.00  0.00           C
ATOM   2814  CB  PRO A 369     112.216 155.270 130.263  1.00  0.00           C
ATOM   2815  CA  PRO A 369     111.488 155.375 131.644  1.00  0.00           C
ATOM   2816  C   PRO A 369     110.386 156.403 131.628  1.00  0.00           C
ATOM   2817  O   PRO A 369     109.244 156.153 131.337  1.00  0.00           O
ATOM   2818  N   ASP A 370     110.813 157.621 131.813  1.00  0.00           N
ATOM   2819  CA  ASP A 370     110.070 158.842 131.543  1.00  0.00           C
ATOM   2820  CB  ASP A 370     109.148 159.174 132.689  1.00  0.00           C
ATOM   2821  CG  ASP A 370     107.856 159.856 132.152  1.00  0.00           C
ATOM   2822  OD1 ASP A 370     108.081 160.880 131.407  1.00  0.00           O
ATOM   2823  OD2 ASP A 370     106.755 159.362 132.313  1.00  0.00           O
ATOM   2824  C   ASP A 370     110.894 159.991 131.036  1.00  0.00           C
ATOM   2825  O   ASP A 370     111.360 160.791 131.825  1.00  0.00           O
ATOM   2826  N   PRO A 371     111.062 160.062 129.657  1.00  0.00           N
ATOM   2827  CD  PRO A 371     110.704 159.096 128.551  1.00  0.00           C
ATOM   2828  CG  PRO A 371     111.514 159.476 127.312  1.00  0.00           C
ATOM   2829  CB  PRO A 371     111.510 161.014 127.482  1.00  0.00           C
ATOM   2830  CA  PRO A 371     111.756 161.232 129.025  1.00  0.00           C
ATOM   2831  C   PRO A 371     111.232 162.575 129.513  1.00  0.00           C
ATOM   2832  O   PRO A 371     112.136 163.419 129.588  1.00  0.00           O
ATOM   2833  N   ASN A 372     109.978 162.734 129.818  1.00  0.00           N
ATOM   2834  CA  ASN A 372     109.542 164.149 130.181  1.00  0.00           C
ATOM   2835  CB  ASN A 372     108.056 164.283 129.790  1.00  0.00           C
ATOM   2836  CG  ASN A 372     108.087 164.487 128.307  1.00  0.00           C
ATOM   2837  OD1 ASN A 372     108.075 165.655 127.909  1.00  0.00           O
ATOM   2838  ND2 ASN A 372     107.817 163.535 127.435  1.00  0.00           N
ATOM   2839  C   ASN A 372     109.662 164.493 131.671  1.00  0.00           C
ATOM   2840  O   ASN A 372     109.635 165.683 132.005  1.00  0.00           O
ATOM   2841  N   LEU A 373     109.831 163.562 132.599  1.00  0.00           N
ATOM   2842  CA  LEU A 373     109.801 163.817 134.087  1.00  0.00           C
ATOM   2843  CB  LEU A 373     109.302 162.667 134.875  1.00  0.00           C
ATOM   2844  CG  LEU A 373     107.831 162.350 134.609  1.00  0.00           C
ATOM   2845  CD1 LEU A 373     107.325 161.407 135.582  1.00  0.00           C
ATOM   2846  CD2 LEU A 373     106.888 163.530 134.605  1.00  0.00           C
ATOM   2847  C   LEU A 373     111.258 164.250 134.567  1.00  0.00           C
ATOM   2848  O   LEU A 373     112.252 164.103 133.840  1.00  0.00           O
ATOM   2849  N   SER A 374     111.350 164.897 135.741  1.00  0.00           N
ATOM   2850  CA  SER A 374     112.614 165.493 136.194  1.00  0.00           C
ATOM   2851  CB  SER A 374     112.277 166.662 137.032  1.00  0.00           C
ATOM   2852  OG  SER A 374     113.416 167.272 137.776  1.00  0.00           O
ATOM   2853  C   SER A 374     113.469 164.398 136.952  1.00  0.00           C
ATOM   2854  O   SER A 374     112.921 163.449 137.459  1.00  0.00           O
ATOM   2855  N   ILE A 375     114.807 164.659 137.214  1.00  0.00           N
ATOM   2856  CA  ILE A 375     115.641 163.878 138.073  1.00  0.00           C
ATOM   2857  CB  ILE A 375     117.005 164.583 138.146  1.00  0.00           C
ATOM   2858  CG2 ILE A 375     117.746 164.559 136.795  1.00  0.00           C
ATOM   2859  CG1 ILE A 375     116.961 165.952 138.907  1.00  0.00           C
ATOM   2860  CD1 ILE A 375     118.338 166.669 139.255  1.00  0.00           C
ATOM   2861  C   ILE A 375     114.997 163.317 139.374  1.00  0.00           C
ATOM   2862  O   ILE A 375     115.181 162.132 139.813  1.00  0.00           O
ATOM   2863  N   ASP A 376     114.158 164.227 139.901  1.00  0.00           N
ATOM   2864  CA  ASP A 376     113.616 164.108 141.244  1.00  0.00           C
ATOM   2865  CB  ASP A 376     113.904 165.425 141.960  1.00  0.00           C
ATOM   2866  CG  ASP A 376     113.075 166.614 141.474  1.00  0.00           C
ATOM   2867  OD1 ASP A 376     112.886 167.572 142.220  1.00  0.00           O
ATOM   2868  OD2 ASP A 376     112.575 166.727 140.294  1.00  0.00           O
ATOM   2869  C   ASP A 376     112.105 163.762 141.367  1.00  0.00           C
ATOM   2870  O   ASP A 376     111.391 164.018 142.348  1.00  0.00           O
ATOM   2871  N   GLN A 377     111.610 163.064 140.359  1.00  0.00           N
ATOM   2872  CA  GLN A 377     110.203 162.743 140.046  1.00  0.00           C
ATOM   2873  CB  GLN A 377     109.598 163.509 138.922  1.00  0.00           C
ATOM   2874  CG  GLN A 377     109.139 164.972 139.259  1.00  0.00           C
ATOM   2875  CD  GLN A 377     108.447 165.720 138.203  1.00  0.00           C
ATOM   2876  OE1 GLN A 377     108.794 165.606 137.045  1.00  0.00           O
ATOM   2877  NE2 GLN A 377     107.401 166.470 138.597  1.00  0.00           N
ATOM   2878  C   GLN A 377     110.012 161.265 139.705  1.00  0.00           C
ATOM   2879  O   GLN A 377     110.827 160.670 139.024  1.00  0.00           O
ATOM   2880  N   VAL A 378     108.914 160.659 140.214  1.00  0.00           N
ATOM   2881  CA  VAL A 378     108.716 159.163 140.346  1.00  0.00           C
ATOM   2882  CB  VAL A 378     109.395 158.609 141.682  1.00  0.00           C
ATOM   2883  CG1 VAL A 378     108.706 158.935 143.007  1.00  0.00           C
ATOM   2884  CG2 VAL A 378     109.251 157.068 141.629  1.00  0.00           C
ATOM   2885  C   VAL A 378     107.259 158.951 140.124  1.00  0.00           C
ATOM   2886  O   VAL A 378     106.482 159.507 140.918  1.00  0.00           O
ATOM   2887  N   GLY A 379     106.840 158.356 138.984  1.00  0.00           N
ATOM   2888  CA  GLY A 379     105.504 157.876 138.678  1.00  0.00           C
ATOM   2889  C   GLY A 379     105.222 156.559 139.402  1.00  0.00           C
ATOM   2890  O   GLY A 379     105.766 155.532 138.971  1.00  0.00           O
ATOM   2891  N   VAL A 380     104.249 156.592 140.349  1.00  0.00           N
ATOM   2892  CA  VAL A 380     103.890 155.552 141.302  1.00  0.00           C
ATOM   2893  CB  VAL A 380     103.825 156.242 142.680  1.00  0.00           C
ATOM   2894  CG1 VAL A 380     103.452 155.435 143.926  1.00  0.00           C
ATOM   2895  CG2 VAL A 380     105.240 156.871 143.097  1.00  0.00           C
ATOM   2896  C   VAL A 380     102.553 154.866 140.902  1.00  0.00           C
ATOM   2897  O   VAL A 380     101.730 155.652 140.530  1.00  0.00           O
ATOM   2898  N   PRO A 381     102.304 153.521 140.998  1.00  0.00           N
ATOM   2899  CD  PRO A 381     103.340 152.550 141.083  1.00  0.00           C
ATOM   2900  CG  PRO A 381     102.668 151.265 140.763  1.00  0.00           C
ATOM   2901  CB  PRO A 381     101.120 151.463 141.085  1.00  0.00           C
ATOM   2902  CA  PRO A 381     100.949 152.941 140.851  1.00  0.00           C
ATOM   2903  C   PRO A 381      99.886 153.505 141.767  1.00  0.00           C
ATOM   2904  O   PRO A 381     100.145 153.640 142.972  1.00  0.00           O
ATOM   2905  N   ARG A 382      98.659 153.836 141.291  1.00  0.00           N
ATOM   2906  CA  ARG A 382      97.523 154.290 142.170  1.00  0.00           C
ATOM   2907  CB  ARG A 382      96.328 154.724 141.281  1.00  0.00           C
ATOM   2908  CG  ARG A 382      95.124 155.266 142.075  1.00  0.00           C
ATOM   2909  CD  ARG A 382      93.915 155.612 141.199  1.00  0.00           C
ATOM   2910  NE  ARG A 382      93.396 154.457 140.429  1.00  0.00           N
ATOM   2911  CZ  ARG A 382      92.347 154.486 139.610  1.00  0.00           C
ATOM   2912  NH1 ARG A 382      91.830 155.628 139.335  1.00  0.00           N
ATOM   2913  NH2 ARG A 382      91.930 153.420 139.042  1.00  0.00           N
ATOM   2914  C   ARG A 382      97.121 153.352 143.309  1.00  0.00           C
ATOM   2915  O   ARG A 382      96.760 153.713 144.381  1.00  0.00           O
ATOM   2916  N   SER A 383      97.257 152.043 143.046  1.00  0.00           N
ATOM   2917  CA  SER A 383      97.074 150.918 143.979  1.00  0.00           C
ATOM   2918  CB  SER A 383      97.093 149.520 143.282  1.00  0.00           C
ATOM   2919  OG  SER A 383      98.268 149.405 142.446  1.00  0.00           O
ATOM   2920  C   SER A 383      98.055 151.045 145.189  1.00  0.00           C
ATOM   2921  O   SER A 383      97.703 150.947 146.378  1.00  0.00           O
ATOM   2922  N   ILE A 384      99.394 151.282 144.805  1.00  0.00           N
ATOM   2923  CA  ILE A 384     100.474 151.491 145.774  1.00  0.00           C
ATOM   2924  CB  ILE A 384     101.859 151.586 145.092  1.00  0.00           C
ATOM   2925  CG2 ILE A 384     102.811 152.262 146.061  1.00  0.00           C
ATOM   2926  CG1 ILE A 384     102.314 150.137 144.656  1.00  0.00           C
ATOM   2927  CD1 ILE A 384     103.674 150.008 144.009  1.00  0.00           C
ATOM   2928  C   ILE A 384     100.124 152.666 146.611  1.00  0.00           C
ATOM   2929  O   ILE A 384     100.070 152.547 147.862  1.00  0.00           O
ATOM   2930  N   ALA A 385      99.881 153.851 145.986  1.00  0.00           N
ATOM   2931  CA  ALA A 385      99.421 155.068 146.699  1.00  0.00           C
ATOM   2932  CB  ALA A 385      99.135 156.090 145.658  1.00  0.00           C
ATOM   2933  C   ALA A 385      98.287 154.910 147.642  1.00  0.00           C
ATOM   2934  O   ALA A 385      98.388 155.395 148.791  1.00  0.00           O
ATOM   2935  N   ALA A 386      97.194 154.240 147.208  1.00  0.00           N
ATOM   2936  CA  ALA A 386      96.029 153.962 148.085  1.00  0.00           C
ATOM   2937  CB  ALA A 386      94.941 153.386 147.135  1.00  0.00           C
ATOM   2938  C   ALA A 386      96.273 152.901 149.223  1.00  0.00           C
ATOM   2939  O   ALA A 386      95.446 152.771 150.095  1.00  0.00           O
ATOM   2940  N   ASN A 387      97.393 152.202 149.199  1.00  0.00           N
ATOM   2941  CA  ASN A 387      97.910 151.379 150.255  1.00  0.00           C
ATOM   2942  CB  ASN A 387      98.696 150.130 149.716  1.00  0.00           C
ATOM   2943  CG  ASN A 387      99.165 149.365 150.881  1.00  0.00           C
ATOM   2944  OD1 ASN A 387     100.349 149.227 151.120  1.00  0.00           O
ATOM   2945  ND2 ASN A 387      98.334 148.714 151.630  1.00  0.00           N
ATOM   2946  C   ASN A 387      98.903 152.204 151.149  1.00  0.00           C
ATOM   2947  O   ASN A 387      98.866 151.994 152.352  1.00  0.00           O
ATOM   2948  N   MET A 388      99.771 153.094 150.576  1.00  0.00           N
ATOM   2949  CA  MET A 388     100.828 153.844 151.334  1.00  0.00           C
ATOM   2950  CB  MET A 388     101.916 154.401 150.449  1.00  0.00           C
ATOM   2951  CG  MET A 388     102.764 153.228 149.944  1.00  0.00           C
ATOM   2952  SD  MET A 388     104.249 153.690 149.074  1.00  0.00           S
ATOM   2953  CE  MET A 388     105.423 153.374 150.454  1.00  0.00           C
ATOM   2954  C   MET A 388     100.219 154.976 152.072  1.00  0.00           C
ATOM   2955  O   MET A 388      99.717 155.919 151.464  1.00  0.00           O
ATOM   2956  N   THR A 389     100.252 154.869 153.457  1.00  0.00           N
ATOM   2957  CA  THR A 389      99.815 155.960 154.332  1.00  0.00           C
ATOM   2958  CB  THR A 389      98.838 155.513 155.454  1.00  0.00           C
ATOM   2959  CG2 THR A 389      97.618 154.829 154.867  1.00  0.00           C
ATOM   2960  OG1 THR A 389      99.363 154.693 156.445  1.00  0.00           O
ATOM   2961  C   THR A 389     100.884 156.890 154.853  1.00  0.00           C
ATOM   2962  O   THR A 389     101.999 156.421 155.089  1.00  0.00           O
ATOM   2963  N   PHE A 390     100.529 158.127 155.137  1.00  0.00           N
ATOM   2964  CA  PHE A 390     101.288 159.104 155.893  1.00  0.00           C
ATOM   2965  CB  PHE A 390     101.461 160.342 155.025  1.00  0.00           C
ATOM   2966  CG  PHE A 390     102.077 161.467 155.869  1.00  0.00           C
ATOM   2967  CD1 PHE A 390     103.399 161.422 156.294  1.00  0.00           C
ATOM   2968  CE1 PHE A 390     103.895 162.328 157.213  1.00  0.00           C
ATOM   2969  CZ  PHE A 390     103.063 163.390 157.663  1.00  0.00           C
ATOM   2970  CE2 PHE A 390     101.766 163.478 157.302  1.00  0.00           C
ATOM   2971  CD2 PHE A 390     101.266 162.515 156.391  1.00  0.00           C
ATOM   2972  C   PHE A 390     100.465 159.361 157.209  1.00  0.00           C
ATOM   2973  O   PHE A 390      99.211 159.443 157.257  1.00  0.00           O
ATOM   2974  N   ALA A 391     101.089 159.541 158.338  1.00  0.00           N
ATOM   2975  CA  ALA A 391     100.383 159.785 159.571  1.00  0.00           C
ATOM   2976  CB  ALA A 391     101.121 159.008 160.708  1.00  0.00           C
ATOM   2977  C   ALA A 391     100.303 161.314 159.762  1.00  0.00           C
ATOM   2978  O   ALA A 391     101.184 161.884 160.462  1.00  0.00           O
ATOM   2979  N   GLU A 392      99.282 161.972 159.224  1.00  0.00           N
ATOM   2980  CA  GLU A 392      98.976 163.375 159.452  1.00  0.00           C
ATOM   2981  CB  GLU A 392      98.104 163.992 158.304  1.00  0.00           C
ATOM   2982  CG  GLU A 392      98.303 165.510 158.158  1.00  0.00           C
ATOM   2983  CD  GLU A 392      97.674 166.147 156.879  1.00  0.00           C
ATOM   2984  OE1 GLU A 392      97.159 167.269 156.935  1.00  0.00           O
ATOM   2985  OE2 GLU A 392      97.754 165.524 155.806  1.00  0.00           O
ATOM   2986  C   GLU A 392      98.273 163.609 160.797  1.00  0.00           C
ATOM   2987  O   GLU A 392      97.170 163.188 161.096  1.00  0.00           O
ATOM   2988  N   ILE A 393      98.924 164.416 161.629  1.00  0.00           N
ATOM   2989  CA  ILE A 393      98.357 164.946 162.874  1.00  0.00           C
ATOM   2990  CB  ILE A 393      99.513 165.716 163.601  1.00  0.00           C
ATOM   2991  CG2 ILE A 393      99.019 166.482 164.906  1.00  0.00           C
ATOM   2992  CG1 ILE A 393     100.669 164.783 164.007  1.00  0.00           C
ATOM   2993  CD1 ILE A 393     101.963 165.409 164.479  1.00  0.00           C
ATOM   2994  C   ILE A 393      97.165 165.869 162.600  1.00  0.00           C
ATOM   2995  O   ILE A 393      97.236 166.758 161.725  1.00  0.00           O
ATOM   2996  N   VAL A 394      96.074 165.713 163.323  1.00  0.00           N
ATOM   2997  CA  VAL A 394      94.758 166.443 163.195  1.00  0.00           C
ATOM   2998  CB  VAL A 394      93.603 165.664 163.768  1.00  0.00           C
ATOM   2999  CG1 VAL A 394      92.317 166.508 163.516  1.00  0.00           C
ATOM   3000  CG2 VAL A 394      93.370 164.283 163.186  1.00  0.00           C
ATOM   3001  C   VAL A 394      94.887 167.824 163.915  1.00  0.00           C
ATOM   3002  O   VAL A 394      95.235 167.943 165.108  1.00  0.00           O
ATOM   3003  N   THR A 395      94.631 168.873 163.169  1.00  0.00           N
ATOM   3004  CA  THR A 395      94.648 170.301 163.504  1.00  0.00           C
ATOM   3005  CB  THR A 395      96.052 170.948 163.096  1.00  0.00           C
ATOM   3006  CG2 THR A 395      96.764 170.401 161.810  1.00  0.00           C
ATOM   3007  OG1 THR A 395      95.948 172.346 163.064  1.00  0.00           O
ATOM   3008  C   THR A 395      93.555 171.065 162.775  1.00  0.00           C
ATOM   3009  O   THR A 395      93.158 170.644 161.678  1.00  0.00           O
ATOM   3010  N   PRO A 396      93.017 172.181 163.258  1.00  0.00           N
ATOM   3011  CD  PRO A 396      93.244 172.592 164.654  1.00  0.00           C
ATOM   3012  CG  PRO A 396      92.343 173.891 164.739  1.00  0.00           C
ATOM   3013  CB  PRO A 396      92.141 174.348 163.336  1.00  0.00           C
ATOM   3014  CA  PRO A 396      92.193 173.128 162.538  1.00  0.00           C
ATOM   3015  C   PRO A 396      92.626 173.462 161.082  1.00  0.00           C
ATOM   3016  O   PRO A 396      91.776 173.901 160.289  1.00  0.00           O
ATOM   3017  N   PHE A 397      93.910 173.358 160.715  1.00  0.00           N
ATOM   3018  CA  PHE A 397      94.440 173.535 159.367  1.00  0.00           C
ATOM   3019  CB  PHE A 397      96.008 173.600 159.283  1.00  0.00           C
ATOM   3020  CG  PHE A 397      96.567 174.835 160.099  1.00  0.00           C
ATOM   3021  CD1 PHE A 397      97.515 174.575 161.185  1.00  0.00           C
ATOM   3022  CE1 PHE A 397      98.130 175.617 161.925  1.00  0.00           C
ATOM   3023  CZ  PHE A 397      97.863 176.954 161.557  1.00  0.00           C
ATOM   3024  CE2 PHE A 397      96.990 177.211 160.485  1.00  0.00           C
ATOM   3025  CD2 PHE A 397      96.322 176.179 159.792  1.00  0.00           C
ATOM   3026  C   PHE A 397      93.977 172.352 158.474  1.00  0.00           C
ATOM   3027  O   PHE A 397      94.013 172.570 157.252  1.00  0.00           O
ATOM   3028  N   ASN A 398      93.530 171.220 158.978  1.00  0.00           N
ATOM   3029  CA  ASN A 398      93.227 170.015 158.177  1.00  0.00           C
ATOM   3030  CB  ASN A 398      94.524 169.161 158.184  1.00  0.00           C
ATOM   3031  CG  ASN A 398      94.757 168.297 159.369  1.00  0.00           C
ATOM   3032  OD1 ASN A 398      94.011 168.292 160.281  1.00  0.00           O
ATOM   3033  ND2 ASN A 398      95.888 167.740 159.397  1.00  0.00           N
ATOM   3034  C   ASN A 398      92.034 169.223 158.667  1.00  0.00           C
ATOM   3035  O   ASN A 398      91.778 168.189 158.053  1.00  0.00           O
ATOM   3036  N   ILE A 399      91.239 169.727 159.613  1.00  0.00           N
ATOM   3037  CA  ILE A 399      90.408 168.693 160.306  1.00  0.00           C
ATOM   3038  CB  ILE A 399      89.926 169.210 161.658  1.00  0.00           C
ATOM   3039  CG2 ILE A 399      89.332 170.656 161.626  1.00  0.00           C
ATOM   3040  CG1 ILE A 399      88.937 168.253 162.308  1.00  0.00           C
ATOM   3041  CD1 ILE A 399      88.873 168.376 163.848  1.00  0.00           C
ATOM   3042  C   ILE A 399      89.253 168.216 159.374  1.00  0.00           C
ATOM   3043  O   ILE A 399      88.817 167.036 159.349  1.00  0.00           O
ATOM   3044  N   ASP A 400      88.721 169.105 158.540  1.00  0.00           N
ATOM   3045  CA  ASP A 400      87.530 168.881 157.706  1.00  0.00           C
ATOM   3046  CB  ASP A 400      86.760 170.228 157.429  1.00  0.00           C
ATOM   3047  CG  ASP A 400      86.214 170.815 158.714  1.00  0.00           C
ATOM   3048  OD1 ASP A 400      86.814 171.783 159.139  1.00  0.00           O
ATOM   3049  OD2 ASP A 400      85.236 170.353 159.366  1.00  0.00           O
ATOM   3050  C   ASP A 400      87.877 168.160 156.463  1.00  0.00           C
ATOM   3051  O   ASP A 400      87.091 167.404 155.886  1.00  0.00           O
ATOM   3052  N   ARG A 401      89.115 168.287 155.993  1.00  0.00           N
ATOM   3053  CA  ARG A 401      89.772 167.474 155.009  1.00  0.00           C
ATOM   3054  CB  ARG A 401      91.060 168.262 154.621  1.00  0.00           C
ATOM   3055  CG  ARG A 401      91.980 167.460 153.657  1.00  0.00           C
ATOM   3056  CD  ARG A 401      93.186 168.205 153.308  1.00  0.00           C
ATOM   3057  NE  ARG A 401      94.253 167.260 152.987  1.00  0.00           N
ATOM   3058  CZ  ARG A 401      95.324 166.922 153.781  1.00  0.00           C
ATOM   3059  NH1 ARG A 401      95.702 167.768 154.719  1.00  0.00           N
ATOM   3060  NH2 ARG A 401      96.049 165.817 153.563  1.00  0.00           N
ATOM   3061  C   ARG A 401      90.006 166.120 155.563  1.00  0.00           C
ATOM   3062  O   ARG A 401      89.636 165.230 154.802  1.00  0.00           O
ATOM   3063  N   LEU A 402      90.674 165.902 156.670  1.00  0.00           N
ATOM   3064  CA  LEU A 402      90.960 164.572 157.173  1.00  0.00           C
ATOM   3065  CB  LEU A 402      91.897 164.809 158.397  1.00  0.00           C
ATOM   3066  CG  LEU A 402      93.373 165.228 158.141  1.00  0.00           C
ATOM   3067  CD1 LEU A 402      94.116 165.065 159.446  1.00  0.00           C
ATOM   3068  CD2 LEU A 402      94.063 164.197 157.196  1.00  0.00           C
ATOM   3069  C   LEU A 402      89.730 163.709 157.556  1.00  0.00           C
ATOM   3070  O   LEU A 402      89.693 162.490 157.319  1.00  0.00           O
ATOM   3071  N   GLN A 403      88.643 164.335 157.955  1.00  0.00           N
ATOM   3072  CA  GLN A 403      87.328 163.803 158.157  1.00  0.00           C
ATOM   3073  CB  GLN A 403      86.451 164.808 158.845  1.00  0.00           C
ATOM   3074  CG  GLN A 403      85.054 164.400 159.290  1.00  0.00           C
ATOM   3075  CD  GLN A 403      85.112 163.257 160.352  1.00  0.00           C
ATOM   3076  OE1 GLN A 403      85.189 163.530 161.552  1.00  0.00           O
ATOM   3077  NE2 GLN A 403      85.013 161.993 159.952  1.00  0.00           N
ATOM   3078  C   GLN A 403      86.691 163.296 156.785  1.00  0.00           C
ATOM   3079  O   GLN A 403      85.985 162.262 156.880  1.00  0.00           O
ATOM   3080  N   GLU A 404      86.936 163.828 155.611  1.00  0.00           N
ATOM   3081  CA  GLU A 404      86.501 163.274 154.327  1.00  0.00           C
ATOM   3082  CB  GLU A 404      86.510 164.456 153.322  1.00  0.00           C
ATOM   3083  CG  GLU A 404      86.039 164.127 151.943  1.00  0.00           C
ATOM   3084  CD  GLU A 404      84.576 163.590 151.800  1.00  0.00           C
ATOM   3085  OE1 GLU A 404      84.290 163.049 150.705  1.00  0.00           O
ATOM   3086  OE2 GLU A 404      83.685 163.649 152.698  1.00  0.00           O
ATOM   3087  C   GLU A 404      87.341 162.113 153.842  1.00  0.00           C
ATOM   3088  O   GLU A 404      86.745 161.195 153.209  1.00  0.00           O
ATOM   3089  N   LEU A 405      88.644 162.053 154.081  1.00  0.00           N
ATOM   3090  CA  LEU A 405      89.478 160.906 153.926  1.00  0.00           C
ATOM   3091  CB  LEU A 405      90.949 161.286 154.082  1.00  0.00           C
ATOM   3092  CG  LEU A 405      91.361 162.253 152.906  1.00  0.00           C
ATOM   3093  CD1 LEU A 405      92.731 162.898 153.169  1.00  0.00           C
ATOM   3094  CD2 LEU A 405      91.452 161.483 151.547  1.00  0.00           C
ATOM   3095  C   LEU A 405      89.146 159.775 154.918  1.00  0.00           C
ATOM   3096  O   LEU A 405      89.185 158.635 154.614  1.00  0.00           O
ATOM   3097  N   VAL A 406      88.731 160.170 156.125  1.00  0.00           N
ATOM   3098  CA  VAL A 406      88.227 159.337 157.260  1.00  0.00           C
ATOM   3099  CB  VAL A 406      88.365 160.083 158.606  1.00  0.00           C
ATOM   3100  CG1 VAL A 406      87.307 159.495 159.616  1.00  0.00           C
ATOM   3101  CG2 VAL A 406      89.731 160.057 159.219  1.00  0.00           C
ATOM   3102  C   VAL A 406      86.827 158.689 156.936  1.00  0.00           C
ATOM   3103  O   VAL A 406      86.557 157.559 157.023  1.00  0.00           O
ATOM   3104  N   ARG A 407      85.913 159.539 156.420  1.00  0.00           N
ATOM   3105  CA  ARG A 407      84.593 159.140 155.970  1.00  0.00           C
ATOM   3106  CB  ARG A 407      83.767 160.354 155.628  1.00  0.00           C
ATOM   3107  CG  ARG A 407      82.289 160.004 155.217  1.00  0.00           C
ATOM   3108  CD  ARG A 407      81.721 161.130 154.385  1.00  0.00           C
ATOM   3109  NE  ARG A 407      82.254 161.212 153.054  1.00  0.00           N
ATOM   3110  CZ  ARG A 407      81.833 160.734 151.939  1.00  0.00           C
ATOM   3111  NH1 ARG A 407      80.835 159.907 152.020  1.00  0.00           N
ATOM   3112  NH2 ARG A 407      82.421 160.914 150.859  1.00  0.00           N
ATOM   3113  C   ARG A 407      84.697 158.209 154.804  1.00  0.00           C
ATOM   3114  O   ARG A 407      84.057 157.192 154.752  1.00  0.00           O
ATOM   3115  N   ARG A 408      85.517 158.504 153.780  1.00  0.00           N
ATOM   3116  CA  ARG A 408      85.894 157.600 152.727  1.00  0.00           C
ATOM   3117  CB  ARG A 408      86.659 158.418 151.607  1.00  0.00           C
ATOM   3118  CG  ARG A 408      85.779 159.374 150.893  1.00  0.00           C
ATOM   3119  CD  ARG A 408      86.695 160.384 150.088  1.00  0.00           C
ATOM   3120  NE  ARG A 408      85.886 161.112 149.148  1.00  0.00           N
ATOM   3121  CZ  ARG A 408      85.435 160.628 148.003  1.00  0.00           C
ATOM   3122  NH1 ARG A 408      85.735 159.416 147.535  1.00  0.00           N
ATOM   3123  NH2 ARG A 408      84.652 161.344 147.276  1.00  0.00           N
ATOM   3124  C   ARG A 408      86.560 156.265 153.196  1.00  0.00           C
ATOM   3125  O   ARG A 408      86.178 155.238 152.654  1.00  0.00           O
ATOM   3126  N   GLY A 409      87.203 156.278 154.339  1.00  0.00           N
ATOM   3127  CA  GLY A 409      87.856 155.040 154.851  1.00  0.00           C
ATOM   3128  C   GLY A 409      88.924 154.444 153.960  1.00  0.00           C
ATOM   3129  O   GLY A 409      89.497 155.152 153.092  1.00  0.00           O
ATOM   3130  N   ASN A 410      89.224 153.185 154.084  1.00  0.00           N
ATOM   3131  CA  ASN A 410      90.432 152.630 153.504  1.00  0.00           C
ATOM   3132  CB  ASN A 410      90.873 151.503 154.378  1.00  0.00           C
ATOM   3133  CG  ASN A 410      92.183 150.916 153.923  1.00  0.00           C
ATOM   3134  OD1 ASN A 410      93.219 151.574 153.931  1.00  0.00           O
ATOM   3135  ND2 ASN A 410      92.289 149.684 153.490  1.00  0.00           N
ATOM   3136  C   ASN A 410      90.472 152.348 151.939  1.00  0.00           C
ATOM   3137  O   ASN A 410      91.498 152.377 151.341  1.00  0.00           O
ATOM   3138  N   SER A 411      89.337 151.942 151.370  1.00  0.00           N
ATOM   3139  CA  SER A 411      89.369 151.084 150.231  1.00  0.00           C
ATOM   3140  CB  SER A 411      87.995 150.409 150.139  1.00  0.00           C
ATOM   3141  OG  SER A 411      87.906 149.362 151.104  1.00  0.00           O
ATOM   3142  C   SER A 411      89.649 151.705 148.813  1.00  0.00           C
ATOM   3143  O   SER A 411      89.768 150.980 147.864  1.00  0.00           O
ATOM   3144  N   GLN A 412      89.704 153.032 148.708  1.00  0.00           N
ATOM   3145  CA  GLN A 412      89.914 153.784 147.435  1.00  0.00           C
ATOM   3146  CB  GLN A 412      88.638 154.392 146.838  1.00  0.00           C
ATOM   3147  CG  GLN A 412      87.487 153.452 146.669  1.00  0.00           C
ATOM   3148  CD  GLN A 412      87.655 152.656 145.415  1.00  0.00           C
ATOM   3149  OE1 GLN A 412      88.064 151.491 145.394  1.00  0.00           O
ATOM   3150  NE2 GLN A 412      87.298 153.238 144.285  1.00  0.00           N
ATOM   3151  C   GLN A 412      90.955 154.855 147.681  1.00  0.00           C
ATOM   3152  O   GLN A 412      91.251 155.170 148.822  1.00  0.00           O
ATOM   3153  N   TYR A 413      91.437 155.404 146.604  1.00  0.00           N
ATOM   3154  CA  TYR A 413      92.666 156.181 146.563  1.00  0.00           C
ATOM   3155  CB  TYR A 413      93.081 156.333 145.027  1.00  0.00           C
ATOM   3156  CG  TYR A 413      94.108 157.428 144.648  1.00  0.00           C
ATOM   3157  CD1 TYR A 413      95.323 157.607 145.336  1.00  0.00           C
ATOM   3158  CE1 TYR A 413      96.229 158.620 144.861  1.00  0.00           C
ATOM   3159  CZ  TYR A 413      95.827 159.493 143.805  1.00  0.00           C
ATOM   3160  OH  TYR A 413      96.636 160.554 143.572  1.00  0.00           O
ATOM   3161  CE2 TYR A 413      94.588 159.386 143.244  1.00  0.00           C
ATOM   3162  CD2 TYR A 413      93.752 158.341 143.624  1.00  0.00           C
ATOM   3163  C   TYR A 413      92.696 157.482 147.463  1.00  0.00           C
ATOM   3164  O   TYR A 413      93.625 157.598 148.248  1.00  0.00           O
ATOM   3165  N   PRO A 414      91.693 158.311 147.383  1.00  0.00           N
ATOM   3166  CD  PRO A 414      90.720 158.449 146.282  1.00  0.00           C
ATOM   3167  CG  PRO A 414      89.574 159.304 146.799  1.00  0.00           C
ATOM   3168  CB  PRO A 414      90.290 160.151 147.857  1.00  0.00           C
ATOM   3169  CA  PRO A 414      91.340 159.154 148.479  1.00  0.00           C
ATOM   3170  C   PRO A 414      90.773 158.373 149.662  1.00  0.00           C
ATOM   3171  O   PRO A 414      89.575 158.042 149.624  1.00  0.00           O
ATOM   3172  N   GLY A 415      91.601 158.112 150.691  1.00  0.00           N
ATOM   3173  CA  GLY A 415      91.224 157.444 151.957  1.00  0.00           C
ATOM   3174  C   GLY A 415      92.253 157.543 153.186  1.00  0.00           C
ATOM   3175  O   GLY A 415      93.216 158.254 153.238  1.00  0.00           O
ATOM   3176  N   ALA A 416      91.927 156.567 154.050  1.00  0.00           N
ATOM   3177  CA  ALA A 416      92.538 156.480 155.349  1.00  0.00           C
ATOM   3178  CB  ALA A 416      91.942 157.592 156.256  1.00  0.00           C
ATOM   3179  C   ALA A 416      92.463 155.052 155.876  1.00  0.00           C
ATOM   3180  O   ALA A 416      91.389 154.490 155.824  1.00  0.00           O
ATOM   3181  N   LYS A 417      93.550 154.496 156.384  1.00  0.00           N
ATOM   3182  CA  LYS A 417      93.692 153.130 156.917  1.00  0.00           C
ATOM   3183  CB  LYS A 417      95.126 152.613 156.572  1.00  0.00           C
ATOM   3184  CG  LYS A 417      95.099 151.098 156.693  1.00  0.00           C
ATOM   3185  CD  LYS A 417      96.425 150.345 156.408  1.00  0.00           C
ATOM   3186  CE  LYS A 417      97.101 150.811 155.143  1.00  0.00           C
ATOM   3187  NZ  LYS A 417      97.729 149.644 154.518  1.00  0.00           N
ATOM   3188  C   LYS A 417      93.322 153.033 158.423  1.00  0.00           C
ATOM   3189  O   LYS A 417      92.644 152.071 158.807  1.00  0.00           O
ATOM   3190  N   TYR A 418      93.776 154.083 159.154  1.00  0.00           N
ATOM   3191  CA  TYR A 418      93.495 154.233 160.590  1.00  0.00           C
ATOM   3192  CB  TYR A 418      94.666 153.695 161.352  1.00  0.00           C
ATOM   3193  CG  TYR A 418      95.066 152.239 161.259  1.00  0.00           C
ATOM   3194  CD1 TYR A 418      94.449 151.333 162.049  1.00  0.00           C
ATOM   3195  CE1 TYR A 418      94.732 149.961 161.844  1.00  0.00           C
ATOM   3196  CZ  TYR A 418      95.636 149.514 160.844  1.00  0.00           C
ATOM   3197  OH  TYR A 418      95.849 148.205 160.745  1.00  0.00           O
ATOM   3198  CE2 TYR A 418      96.254 150.487 160.026  1.00  0.00           C
ATOM   3199  CD2 TYR A 418      95.923 151.864 160.213  1.00  0.00           C
ATOM   3200  C   TYR A 418      93.197 155.716 161.115  1.00  0.00           C
ATOM   3201  O   TYR A 418      93.553 156.713 160.506  1.00  0.00           O
ATOM   3202  N   ILE A 419      92.632 155.838 162.318  1.00  0.00           N
ATOM   3203  CA  ILE A 419      92.605 156.996 163.194  1.00  0.00           C
ATOM   3204  CB  ILE A 419      91.211 157.457 163.590  1.00  0.00           C
ATOM   3205  CG2 ILE A 419      91.284 158.572 164.600  1.00  0.00           C
ATOM   3206  CG1 ILE A 419      90.384 157.822 162.402  1.00  0.00           C
ATOM   3207  CD1 ILE A 419      88.892 158.083 162.713  1.00  0.00           C
ATOM   3208  C   ILE A 419      93.452 156.623 164.453  1.00  0.00           C
ATOM   3209  O   ILE A 419      93.534 155.463 164.824  1.00  0.00           O
ATOM   3210  N   ILE A 420      94.067 157.606 165.064  1.00  0.00           N
ATOM   3211  CA  ILE A 420      94.608 157.450 166.436  1.00  0.00           C
ATOM   3212  CB  ILE A 420      96.146 157.327 166.534  1.00  0.00           C
ATOM   3213  CG2 ILE A 420      96.654 156.715 167.861  1.00  0.00           C
ATOM   3214  CG1 ILE A 420      96.737 156.471 165.313  1.00  0.00           C
ATOM   3215  CD1 ILE A 420      97.160 157.212 164.074  1.00  0.00           C
ATOM   3216  C   ILE A 420      94.040 158.533 167.408  1.00  0.00           C
ATOM   3217  O   ILE A 420      94.186 159.690 167.158  1.00  0.00           O
ATOM   3218  N   ARG A 421      93.451 158.019 168.471  1.00  0.00           N
ATOM   3219  CA  ARG A 421      92.893 158.940 169.511  1.00  0.00           C
ATOM   3220  CB  ARG A 421      91.896 158.166 170.422  1.00  0.00           C
ATOM   3221  CG  ARG A 421      90.548 157.988 169.790  1.00  0.00           C
ATOM   3222  CD  ARG A 421      89.550 157.449 170.820  1.00  0.00           C
ATOM   3223  NE  ARG A 421      88.207 157.373 170.208  1.00  0.00           N
ATOM   3224  CZ  ARG A 421      87.286 156.370 170.261  1.00  0.00           C
ATOM   3225  NH1 ARG A 421      87.371 155.209 170.887  1.00  0.00           N
ATOM   3226  NH2 ARG A 421      86.245 156.512 169.509  1.00  0.00           N
ATOM   3227  C   ARG A 421      93.996 159.587 170.349  1.00  0.00           C
ATOM   3228  O   ARG A 421      95.169 159.154 170.416  1.00  0.00           O
ATOM   3229  N   ASP A 422      93.617 160.667 171.039  1.00  0.00           N
ATOM   3230  CA  ASP A 422      94.471 161.357 171.962  1.00  0.00           C
ATOM   3231  CB  ASP A 422      93.696 162.619 172.475  1.00  0.00           C
ATOM   3232  CG  ASP A 422      94.577 163.701 173.158  1.00  0.00           C
ATOM   3233  OD1 ASP A 422      94.278 164.284 174.225  1.00  0.00           O
ATOM   3234  OD2 ASP A 422      95.708 163.924 172.553  1.00  0.00           O
ATOM   3235  C   ASP A 422      94.947 160.510 173.118  1.00  0.00           C
ATOM   3236  O   ASP A 422      95.996 160.789 173.735  1.00  0.00           O
ATOM   3237  N   ASN A 423      94.157 159.503 173.489  1.00  0.00           N
ATOM   3238  CA  ASN A 423      94.471 158.534 174.454  1.00  0.00           C
ATOM   3239  CB  ASN A 423      93.126 158.067 175.090  1.00  0.00           C
ATOM   3240  CG  ASN A 423      92.643 156.878 174.312  1.00  0.00           C
ATOM   3241  OD1 ASN A 423      92.686 156.869 173.107  1.00  0.00           O
ATOM   3242  ND2 ASN A 423      91.990 155.953 174.995  1.00  0.00           N
ATOM   3243  C   ASN A 423      95.344 157.435 173.860  1.00  0.00           C
ATOM   3244  O   ASN A 423      95.794 156.570 174.594  1.00  0.00           O
ATOM   3245  N   GLY A 424      95.555 157.453 172.537  1.00  0.00           N
ATOM   3246  CA  GLY A 424      96.347 156.455 171.784  1.00  0.00           C
ATOM   3247  C   GLY A 424      95.679 155.141 171.333  1.00  0.00           C
ATOM   3248  O   GLY A 424      96.370 154.237 170.852  1.00  0.00           O
ATOM   3249  N   ASP A 425      94.368 155.057 171.572  1.00  0.00           N
ATOM   3250  CA  ASP A 425      93.580 154.015 170.987  1.00  0.00           C
ATOM   3251  CB  ASP A 425      92.209 153.838 171.637  1.00  0.00           C
ATOM   3252  CG  ASP A 425      92.342 153.367 173.103  1.00  0.00           C
ATOM   3253  OD1 ASP A 425      91.292 153.440 173.776  1.00  0.00           O
ATOM   3254  OD2 ASP A 425      93.368 152.863 173.519  1.00  0.00           O
ATOM   3255  C   ASP A 425      93.383 154.222 169.459  1.00  0.00           C
ATOM   3256  O   ASP A 425      92.813 155.261 169.131  1.00  0.00           O
ATOM   3257  N   ARG A 426      93.646 153.219 168.660  1.00  0.00           N
ATOM   3258  CA  ARG A 426      93.499 153.279 167.201  1.00  0.00           C
ATOM   3259  CB  ARG A 426      94.497 152.301 166.467  1.00  0.00           C
ATOM   3260  CG  ARG A 426      96.006 152.642 166.793  1.00  0.00           C
ATOM   3261  CD  ARG A 426      97.041 151.602 166.410  1.00  0.00           C
ATOM   3262  NE  ARG A 426      97.136 151.347 164.963  1.00  0.00           N
ATOM   3263  CZ  ARG A 426      97.651 152.086 164.070  1.00  0.00           C
ATOM   3264  NH1 ARG A 426      98.214 153.234 164.284  1.00  0.00           N
ATOM   3265  NH2 ARG A 426      97.519 151.727 162.868  1.00  0.00           N
ATOM   3266  C   ARG A 426      92.042 152.849 166.889  1.00  0.00           C
ATOM   3267  O   ARG A 426      91.447 151.956 167.541  1.00  0.00           O
ATOM   3268  N   ILE A 427      91.509 153.408 165.808  1.00  0.00           N
ATOM   3269  CA  ILE A 427      90.384 152.944 165.088  1.00  0.00           C
ATOM   3270  CB  ILE A 427      89.330 154.095 165.028  1.00  0.00           C
ATOM   3271  CG2 ILE A 427      88.163 153.721 164.034  1.00  0.00           C
ATOM   3272  CG1 ILE A 427      88.747 154.432 166.454  1.00  0.00           C
ATOM   3273  CD1 ILE A 427      88.522 155.901 166.626  1.00  0.00           C
ATOM   3274  C   ILE A 427      90.711 152.345 163.689  1.00  0.00           C
ATOM   3275  O   ILE A 427      91.528 152.990 162.955  1.00  0.00           O
ATOM   3276  N   ASP A 428      90.146 151.201 163.321  1.00  0.00           N
ATOM   3277  CA  ASP A 428      90.181 150.639 161.972  1.00  0.00           C
ATOM   3278  CB  ASP A 428      89.640 149.239 162.061  1.00  0.00           C
ATOM   3279  CG  ASP A 428      90.569 148.196 162.737  1.00  0.00           C
ATOM   3280  OD1 ASP A 428      91.802 148.434 163.001  1.00  0.00           O
ATOM   3281  OD2 ASP A 428      90.126 147.081 162.944  1.00  0.00           O
ATOM   3282  C   ASP A 428      89.265 151.442 160.955  1.00  0.00           C
ATOM   3283  O   ASP A 428      88.157 151.777 161.362  1.00  0.00           O
ATOM   3284  N   LEU A 429      89.686 151.669 159.700  1.00  0.00           N
ATOM   3285  CA  LEU A 429      88.842 152.176 158.623  1.00  0.00           C
ATOM   3286  CB  LEU A 429      89.556 153.470 158.195  1.00  0.00           C
ATOM   3287  CG  LEU A 429      89.339 154.595 159.221  1.00  0.00           C
ATOM   3288  CD1 LEU A 429      89.978 155.929 158.699  1.00  0.00           C
ATOM   3289  CD2 LEU A 429      87.808 154.802 159.467  1.00  0.00           C
ATOM   3290  C   LEU A 429      88.633 151.293 157.420  1.00  0.00           C
ATOM   3291  O   LEU A 429      88.068 151.656 156.384  1.00  0.00           O
ATOM   3292  N   ARG A 430      88.772 150.009 157.671  1.00  0.00           N
ATOM   3293  CA  ARG A 430      88.451 149.003 156.713  1.00  0.00           C
ATOM   3294  CB  ARG A 430      88.837 147.618 157.268  1.00  0.00           C
ATOM   3295  CG  ARG A 430      88.443 146.567 156.273  1.00  0.00           C
ATOM   3296  CD  ARG A 430      88.891 145.229 156.814  1.00  0.00           C
ATOM   3297  NE  ARG A 430      88.434 144.954 158.121  1.00  0.00           N
ATOM   3298  CZ  ARG A 430      88.438 143.815 158.724  1.00  0.00           C
ATOM   3299  NH1 ARG A 430      88.770 142.701 158.150  1.00  0.00           N
ATOM   3300  NH2 ARG A 430      87.951 143.718 159.909  1.00  0.00           N
ATOM   3301  C   ARG A 430      86.950 149.034 156.319  1.00  0.00           C
ATOM   3302  O   ARG A 430      86.613 149.096 155.174  1.00  0.00           O
ATOM   3303  N   PHE A 431      86.102 149.183 157.320  1.00  0.00           N
ATOM   3304  CA  PHE A 431      84.654 149.336 157.285  1.00  0.00           C
ATOM   3305  CB  PHE A 431      84.143 147.981 157.880  1.00  0.00           C
ATOM   3306  CG  PHE A 431      84.550 146.768 157.064  1.00  0.00           C
ATOM   3307  CD1 PHE A 431      85.110 145.617 157.712  1.00  0.00           C
ATOM   3308  CE1 PHE A 431      85.214 144.419 156.995  1.00  0.00           C
ATOM   3309  CZ  PHE A 431      85.064 144.457 155.604  1.00  0.00           C
ATOM   3310  CE2 PHE A 431      84.595 145.605 154.910  1.00  0.00           C
ATOM   3311  CD2 PHE A 431      84.267 146.719 155.685  1.00  0.00           C
ATOM   3312  C   PHE A 431      84.169 150.547 158.058  1.00  0.00           C
ATOM   3313  O   PHE A 431      84.878 150.998 159.003  1.00  0.00           O
ATOM   3314  N   HIS A 432      82.988 151.128 157.662  1.00  0.00           N
ATOM   3315  CA  HIS A 432      82.377 152.426 158.090  1.00  0.00           C
ATOM   3316  CB  HIS A 432      81.275 152.884 157.149  1.00  0.00           C
ATOM   3317  CG  HIS A 432      81.043 154.328 157.203  1.00  0.00           C
ATOM   3318  ND1 HIS A 432      82.031 155.234 156.744  1.00  0.00           N
ATOM   3319  CE1 HIS A 432      81.617 156.484 157.048  1.00  0.00           C
ATOM   3320  NE2 HIS A 432      80.411 156.384 157.639  1.00  0.00           N
ATOM   3321  CD2 HIS A 432      80.107 155.046 157.854  1.00  0.00           C
ATOM   3322  C   HIS A 432      82.018 152.500 159.609  1.00  0.00           C
ATOM   3323  O   HIS A 432      80.963 151.953 159.985  1.00  0.00           O
ATOM   3324  N   PRO A 433      82.768 153.187 160.505  1.00  0.00           N
ATOM   3325  CD  PRO A 433      83.927 154.027 160.261  1.00  0.00           C
ATOM   3326  CG  PRO A 433      84.305 154.558 161.605  1.00  0.00           C
ATOM   3327  CB  PRO A 433      83.861 153.375 162.478  1.00  0.00           C
ATOM   3328  CA  PRO A 433      82.465 153.038 161.922  1.00  0.00           C
ATOM   3329  C   PRO A 433      81.403 153.943 162.412  1.00  0.00           C
ATOM   3330  O   PRO A 433      80.829 154.780 161.671  1.00  0.00           O
ATOM   3331  N   LYS A 434      80.955 153.862 163.665  1.00  0.00           N
ATOM   3332  CA  LYS A 434      79.806 154.604 164.233  1.00  0.00           C
ATOM   3333  CB  LYS A 434      79.414 154.045 165.621  1.00  0.00           C
ATOM   3334  CG  LYS A 434      80.486 154.191 166.721  1.00  0.00           C
ATOM   3335  CD  LYS A 434      80.155 153.593 168.125  1.00  0.00           C
ATOM   3336  CE  LYS A 434      81.243 153.883 169.105  1.00  0.00           C
ATOM   3337  NZ  LYS A 434      80.827 153.756 170.537  1.00  0.00           N
ATOM   3338  C   LYS A 434      80.142 156.125 164.290  1.00  0.00           C
ATOM   3339  O   LYS A 434      81.356 156.428 164.322  1.00  0.00           O
ATOM   3340  N   PRO A 435      79.140 157.016 164.416  1.00  0.00           N
ATOM   3341  CD  PRO A 435      77.732 156.675 164.328  1.00  0.00           C
ATOM   3342  CG  PRO A 435      77.076 157.959 163.894  1.00  0.00           C
ATOM   3343  CB  PRO A 435      77.955 159.009 164.580  1.00  0.00           C
ATOM   3344  CA  PRO A 435      79.287 158.430 164.259  1.00  0.00           C
ATOM   3345  C   PRO A 435      80.367 158.994 165.154  1.00  0.00           C
ATOM   3346  O   PRO A 435      81.094 159.957 164.806  1.00  0.00           O
ATOM   3347  N   SER A 436      80.555 158.495 166.395  1.00  0.00           N
ATOM   3348  CA  SER A 436      81.616 158.918 167.408  1.00  0.00           C
ATOM   3349  CB  SER A 436      81.105 158.676 168.853  1.00  0.00           C
ATOM   3350  OG  SER A 436      80.997 157.278 168.986  1.00  0.00           O
ATOM   3351  C   SER A 436      83.001 158.299 167.215  1.00  0.00           C
ATOM   3352  O   SER A 436      83.984 158.832 167.748  1.00  0.00           O
ATOM   3353  N   ASP A 437      83.161 157.198 166.501  1.00  0.00           N
ATOM   3354  CA  ASP A 437      84.496 156.643 166.112  1.00  0.00           C
ATOM   3355  CB  ASP A 437      84.415 155.092 166.069  1.00  0.00           C
ATOM   3356  CG  ASP A 437      84.274 154.284 167.351  1.00  0.00           C
ATOM   3357  OD1 ASP A 437      84.017 153.077 167.360  1.00  0.00           O
ATOM   3358  OD2 ASP A 437      84.448 154.886 168.441  1.00  0.00           O
ATOM   3359  C   ASP A 437      84.937 157.222 164.757  1.00  0.00           C
ATOM   3360  O   ASP A 437      86.151 157.277 164.447  1.00  0.00           O
ATOM   3361  N   LEU A 438      83.961 157.690 163.907  1.00  0.00           N
ATOM   3362  CA  LEU A 438      84.175 158.461 162.704  1.00  0.00           C
ATOM   3363  CB  LEU A 438      82.894 158.591 161.908  1.00  0.00           C
ATOM   3364  CG  LEU A 438      83.143 158.810 160.383  1.00  0.00           C
ATOM   3365  CD1 LEU A 438      83.621 157.498 159.740  1.00  0.00           C
ATOM   3366  CD2 LEU A 438      81.996 159.494 159.636  1.00  0.00           C
ATOM   3367  C   LEU A 438      84.764 159.813 163.102  1.00  0.00           C
ATOM   3368  O   LEU A 438      85.587 160.308 162.326  1.00  0.00           O
ATOM   3369  N   HIS A 439      84.325 160.551 164.142  1.00  0.00           N
ATOM   3370  CA  HIS A 439      84.659 161.981 164.561  1.00  0.00           C
ATOM   3371  CB  HIS A 439      83.645 162.410 165.630  1.00  0.00           C
ATOM   3372  CG  HIS A 439      83.986 163.670 166.287  1.00  0.00           C
ATOM   3373  ND1 HIS A 439      83.824 165.001 165.738  1.00  0.00           N
ATOM   3374  CE1 HIS A 439      84.304 165.839 166.634  1.00  0.00           C
ATOM   3375  NE2 HIS A 439      84.850 165.135 167.667  1.00  0.00           N
ATOM   3376  CD2 HIS A 439      84.617 163.766 167.478  1.00  0.00           C
ATOM   3377  C   HIS A 439      86.130 162.259 164.908  1.00  0.00           C
ATOM   3378  O   HIS A 439      86.814 161.224 165.251  1.00  0.00           O
ATOM   3379  N   LEU A 440      86.656 163.469 164.801  1.00  0.00           N
ATOM   3380  CA  LEU A 440      88.074 163.850 164.958  1.00  0.00           C
ATOM   3381  CB  LEU A 440      88.680 164.230 163.622  1.00  0.00           C
ATOM   3382  CG  LEU A 440      88.707 163.006 162.598  1.00  0.00           C
ATOM   3383  CD1 LEU A 440      89.353 163.592 161.358  1.00  0.00           C
ATOM   3384  CD2 LEU A 440      89.638 161.908 163.067  1.00  0.00           C
ATOM   3385  C   LEU A 440      88.221 164.954 166.019  1.00  0.00           C
ATOM   3386  O   LEU A 440      87.409 165.884 165.911  1.00  0.00           O
ATOM   3387  N   GLN A 441      89.266 164.935 166.885  1.00  0.00           N
ATOM   3388  CA  GLN A 441      89.545 166.084 167.800  1.00  0.00           C
ATOM   3389  CB  GLN A 441      89.537 165.643 169.301  1.00  0.00           C
ATOM   3390  CG  GLN A 441      88.049 165.562 169.801  1.00  0.00           C
ATOM   3391  CD  GLN A 441      87.826 164.734 171.115  1.00  0.00           C
ATOM   3392  OE1 GLN A 441      88.647 163.881 171.475  1.00  0.00           O
ATOM   3393  NE2 GLN A 441      86.776 164.993 171.866  1.00  0.00           N
ATOM   3394  C   GLN A 441      90.971 166.516 167.579  1.00  0.00           C
ATOM   3395  O   GLN A 441      91.836 165.673 167.422  1.00  0.00           O
ATOM   3396  N   THR A 442      91.216 167.809 167.710  1.00  0.00           N
ATOM   3397  CA  THR A 442      92.522 168.503 167.719  1.00  0.00           C
ATOM   3398  CB  THR A 442      92.469 169.925 168.215  1.00  0.00           C
ATOM   3399  CG2 THR A 442      93.793 170.458 168.517  1.00  0.00           C
ATOM   3400  OG1 THR A 442      91.748 170.692 167.375  1.00  0.00           O
ATOM   3401  C   THR A 442      93.424 167.655 168.572  1.00  0.00           C
ATOM   3402  O   THR A 442      93.166 167.395 169.734  1.00  0.00           O
ATOM   3403  N   GLY A 443      94.475 167.111 167.940  1.00  0.00           N
ATOM   3404  CA  GLY A 443      95.448 166.305 168.626  1.00  0.00           C
ATOM   3405  C   GLY A 443      95.351 164.769 168.425  1.00  0.00           C
ATOM   3406  O   GLY A 443      96.251 164.028 168.829  1.00  0.00           O
ATOM   3407  N   TYR A 444      94.327 164.293 167.675  1.00  0.00           N
ATOM   3408  CA  TYR A 444      94.305 162.988 167.035  1.00  0.00           C
ATOM   3409  CB  TYR A 444      92.904 162.540 166.581  1.00  0.00           C
ATOM   3410  CG  TYR A 444      91.849 162.256 167.601  1.00  0.00           C
ATOM   3411  CD1 TYR A 444      91.949 162.599 168.961  1.00  0.00           C
ATOM   3412  CE1 TYR A 444      91.008 162.237 169.851  1.00  0.00           C
ATOM   3413  CZ  TYR A 444      89.829 161.602 169.478  1.00  0.00           C
ATOM   3414  OH  TYR A 444      88.832 161.335 170.365  1.00  0.00           O
ATOM   3415  CE2 TYR A 444      89.586 161.388 168.072  1.00  0.00           C
ATOM   3416  CD2 TYR A 444      90.650 161.696 167.175  1.00  0.00           C
ATOM   3417  C   TYR A 444      95.304 163.042 165.877  1.00  0.00           C
ATOM   3418  O   TYR A 444      95.955 164.104 165.593  1.00  0.00           O
ATOM   3419  N   LYS A 445      95.354 161.889 165.157  1.00  0.00           N
ATOM   3420  CA  LYS A 445      96.207 161.605 164.007  1.00  0.00           C
ATOM   3421  CB  LYS A 445      97.648 161.173 164.460  1.00  0.00           C
ATOM   3422  CG  LYS A 445      98.734 161.135 163.349  1.00  0.00           C
ATOM   3423  CD  LYS A 445     100.177 160.908 163.981  1.00  0.00           C
ATOM   3424  CE  LYS A 445     100.329 159.629 164.810  1.00  0.00           C
ATOM   3425  NZ  LYS A 445     101.658 159.535 165.441  1.00  0.00           N
ATOM   3426  C   LYS A 445      95.516 160.561 163.133  1.00  0.00           C
ATOM   3427  O   LYS A 445      94.822 159.725 163.620  1.00  0.00           O
ATOM   3428  N   VAL A 446      95.662 160.790 161.813  1.00  0.00           N
ATOM   3429  CA  VAL A 446      95.085 160.029 160.678  1.00  0.00           C
ATOM   3430  CB  VAL A 446      93.993 160.758 159.891  1.00  0.00           C
ATOM   3431  CG1 VAL A 446      93.431 159.922 158.728  1.00  0.00           C
ATOM   3432  CG2 VAL A 446      92.845 161.229 160.643  1.00  0.00           C
ATOM   3433  C   VAL A 446      96.192 159.471 159.848  1.00  0.00           C
ATOM   3434  O   VAL A 446      97.059 160.236 159.404  1.00  0.00           O
ATOM   3435  N   GLU A 447      96.131 158.124 159.594  1.00  0.00           N
ATOM   3436  CA  GLU A 447      96.951 157.454 158.596  1.00  0.00           C
ATOM   3437  CB  GLU A 447      97.227 155.968 159.028  1.00  0.00           C
ATOM   3438  CG  GLU A 447      97.835 155.885 160.448  1.00  0.00           C
ATOM   3439  CD  GLU A 447      98.564 154.581 160.917  1.00  0.00           C
ATOM   3440  OE1 GLU A 447      98.674 153.574 160.163  1.00  0.00           O
ATOM   3441  OE2 GLU A 447      99.037 154.586 162.074  1.00  0.00           O
ATOM   3442  C   GLU A 447      96.352 157.485 157.162  1.00  0.00           C
ATOM   3443  O   GLU A 447      95.744 156.551 156.710  1.00  0.00           O
ATOM   3444  N   ARG A 448      96.481 158.650 156.548  1.00  0.00           N
ATOM   3445  CA  ARG A 448      95.899 159.054 155.248  1.00  0.00           C
ATOM   3446  CB  ARG A 448      95.637 160.519 155.131  1.00  0.00           C
ATOM   3447  CG  ARG A 448      96.943 161.379 155.235  1.00  0.00           C
ATOM   3448  CD  ARG A 448      96.903 162.590 154.295  1.00  0.00           C
ATOM   3449  NE  ARG A 448      98.197 163.279 154.183  1.00  0.00           N
ATOM   3450  CZ  ARG A 448      99.155 163.137 153.314  1.00  0.00           C
ATOM   3451  NH1 ARG A 448      99.215 162.210 152.416  1.00  0.00           N
ATOM   3452  NH2 ARG A 448     100.250 163.861 153.392  1.00  0.00           N
ATOM   3453  C   ARG A 448      96.656 158.517 154.064  1.00  0.00           C
ATOM   3454  O   ARG A 448      97.861 158.460 154.200  1.00  0.00           O
ATOM   3455  N   HIS A 449      96.043 158.109 152.967  1.00  0.00           N
ATOM   3456  CA  HIS A 449      96.725 157.666 151.779  1.00  0.00           C
ATOM   3457  CB  HIS A 449      95.784 157.055 150.803  1.00  0.00           C
ATOM   3458  CG  HIS A 449      94.929 156.021 151.451  1.00  0.00           C
ATOM   3459  ND1 HIS A 449      95.035 155.347 152.694  1.00  0.00           N
ATOM   3460  CE1 HIS A 449      94.011 154.478 152.724  1.00  0.00           C
ATOM   3461  NE2 HIS A 449      93.276 154.606 151.576  1.00  0.00           N
ATOM   3462  CD2 HIS A 449      93.869 155.509 150.780  1.00  0.00           C
ATOM   3463  C   HIS A 449      97.654 158.690 151.170  1.00  0.00           C
ATOM   3464  O   HIS A 449      97.499 159.905 151.439  1.00  0.00           O
ATOM   3465  N   MET A 450      98.569 158.242 150.346  1.00  0.00           N
ATOM   3466  CA  MET A 450      99.530 159.051 149.665  1.00  0.00           C
ATOM   3467  CB  MET A 450     100.782 158.216 149.358  1.00  0.00           C
ATOM   3468  CG  MET A 450     101.775 158.959 148.446  1.00  0.00           C
ATOM   3469  SD  MET A 450     103.551 158.441 148.531  1.00  0.00           S
ATOM   3470  CE  MET A 450     103.577 157.006 147.464  1.00  0.00           C
ATOM   3471  C   MET A 450      98.996 159.881 148.486  1.00  0.00           C
ATOM   3472  O   MET A 450      98.164 159.369 147.764  1.00  0.00           O
ATOM   3473  N   CYS A 451      99.494 161.057 148.222  1.00  0.00           N
ATOM   3474  CA  CYS A 451      98.939 162.090 147.438  1.00  0.00           C
ATOM   3475  CB  CYS A 451      98.118 163.136 148.225  1.00  0.00           C
ATOM   3476  SG  CYS A 451      99.263 164.092 149.345  1.00  0.00           S
ATOM   3477  C   CYS A 451     100.078 162.778 146.663  1.00  0.00           C
ATOM   3478  O   CYS A 451     101.217 162.675 147.060  1.00  0.00           O
ATOM   3479  N   ASP A 452      99.840 163.465 145.576  1.00  0.00           N
ATOM   3480  CA  ASP A 452     100.948 163.972 144.704  1.00  0.00           C
ATOM   3481  CB  ASP A 452     100.446 164.394 143.368  1.00  0.00           C
ATOM   3482  CG  ASP A 452      99.415 165.545 143.250  1.00  0.00           C
ATOM   3483  OD1 ASP A 452      98.491 165.645 144.067  1.00  0.00           O
ATOM   3484  OD2 ASP A 452      99.513 166.406 142.349  1.00  0.00           O
ATOM   3485  C   ASP A 452     101.650 165.233 145.311  1.00  0.00           C
ATOM   3486  O   ASP A 452     102.674 165.601 144.783  1.00  0.00           O
ATOM   3487  N   GLY A 453     101.262 165.728 146.464  1.00  0.00           N
ATOM   3488  CA  GLY A 453     102.134 166.583 147.340  1.00  0.00           C
ATOM   3489  C   GLY A 453     103.179 165.960 148.273  1.00  0.00           C
ATOM   3490  O   GLY A 453     104.096 166.650 148.761  1.00  0.00           O
ATOM   3491  N   ASP A 454     103.066 164.679 148.476  1.00  0.00           N
ATOM   3492  CA  ASP A 454     103.964 163.887 149.207  1.00  0.00           C
ATOM   3493  CB  ASP A 454     103.314 162.582 149.623  1.00  0.00           C
ATOM   3494  CG  ASP A 454     102.123 162.744 150.548  1.00  0.00           C
ATOM   3495  OD1 ASP A 454     102.097 163.610 151.397  1.00  0.00           O
ATOM   3496  OD2 ASP A 454     101.181 161.964 150.433  1.00  0.00           O
ATOM   3497  C   ASP A 454     105.357 163.773 148.512  1.00  0.00           C
ATOM   3498  O   ASP A 454     105.605 163.839 147.327  1.00  0.00           O
ATOM   3499  N   ILE A 455     106.296 163.453 149.383  1.00  0.00           N
ATOM   3500  CA  ILE A 455     107.758 163.252 149.149  1.00  0.00           C
ATOM   3501  CB  ILE A 455     108.457 164.424 149.909  1.00  0.00           C
ATOM   3502  CG2 ILE A 455     109.964 164.032 149.988  1.00  0.00           C
ATOM   3503  CG1 ILE A 455     108.306 165.810 149.228  1.00  0.00           C
ATOM   3504  CD1 ILE A 455     108.768 167.041 149.985  1.00  0.00           C
ATOM   3505  C   ILE A 455     108.131 161.863 149.787  1.00  0.00           C
ATOM   3506  O   ILE A 455     107.706 161.526 150.923  1.00  0.00           O
ATOM   3507  N   VAL A 456     108.878 161.117 148.991  1.00  0.00           N
ATOM   3508  CA  VAL A 456     109.332 159.737 149.272  1.00  0.00           C
ATOM   3509  CB  VAL A 456     108.672 158.705 148.317  1.00  0.00           C
ATOM   3510  CG1 VAL A 456     107.183 158.647 148.593  1.00  0.00           C
ATOM   3511  CG2 VAL A 456     108.933 158.997 146.860  1.00  0.00           C
ATOM   3512  C   VAL A 456     110.849 159.598 149.011  1.00  0.00           C
ATOM   3513  O   VAL A 456     111.494 160.489 148.453  1.00  0.00           O
ATOM   3514  N   ILE A 457     111.452 158.542 149.566  1.00  0.00           N
ATOM   3515  CA  ILE A 457     112.910 158.245 149.377  1.00  0.00           C
ATOM   3516  CB  ILE A 457     113.688 158.402 150.752  1.00  0.00           C
ATOM   3517  CG2 ILE A 457     113.135 157.575 151.933  1.00  0.00           C
ATOM   3518  CG1 ILE A 457     115.159 158.212 150.501  1.00  0.00           C
ATOM   3519  CD1 ILE A 457     116.105 158.827 151.567  1.00  0.00           C
ATOM   3520  C   ILE A 457     113.144 156.891 148.691  1.00  0.00           C
ATOM   3521  O   ILE A 457     112.389 155.970 148.987  1.00  0.00           O
ATOM   3522  N   PHE A 458     114.116 156.806 147.759  1.00  0.00           N
ATOM   3523  CA  PHE A 458     113.998 155.823 146.601  1.00  0.00           C
ATOM   3524  CB  PHE A 458     113.392 156.471 145.367  1.00  0.00           C
ATOM   3525  CG  PHE A 458     113.180 155.647 144.132  1.00  0.00           C
ATOM   3526  CD1 PHE A 458     112.259 154.566 144.166  1.00  0.00           C
ATOM   3527  CE1 PHE A 458     111.952 153.841 142.966  1.00  0.00           C
ATOM   3528  CZ  PHE A 458     112.624 154.182 141.779  1.00  0.00           C
ATOM   3529  CE2 PHE A 458     113.613 155.225 141.734  1.00  0.00           C
ATOM   3530  CD2 PHE A 458     113.873 155.902 142.963  1.00  0.00           C
ATOM   3531  C   PHE A 458     115.337 155.198 146.320  1.00  0.00           C
ATOM   3532  O   PHE A 458     116.355 155.919 146.271  1.00  0.00           O
ATOM   3533  N   ASN A 459     115.428 153.885 146.226  1.00  0.00           N
ATOM   3534  CA  ASN A 459     116.690 153.088 146.389  1.00  0.00           C
ATOM   3535  CB  ASN A 459     116.705 152.665 147.859  1.00  0.00           C
ATOM   3536  CG  ASN A 459     117.600 151.470 148.215  1.00  0.00           C
ATOM   3537  OD1 ASN A 459     117.226 150.425 148.754  1.00  0.00           O
ATOM   3538  ND2 ASN A 459     118.876 151.604 147.956  1.00  0.00           N
ATOM   3539  C   ASN A 459     116.773 151.813 145.407  1.00  0.00           C
ATOM   3540  O   ASN A 459     115.779 151.147 145.128  1.00  0.00           O
ATOM   3541  N   ARG A 460     118.014 151.304 145.177  1.00  0.00           N
ATOM   3542  CA  ARG A 460     118.466 150.044 144.465  1.00  0.00           C
ATOM   3543  CB  ARG A 460     118.792 150.235 142.912  1.00  0.00           C
ATOM   3544  CG  ARG A 460     119.068 148.910 142.014  1.00  0.00           C
ATOM   3545  CD  ARG A 460     119.040 149.280 140.537  1.00  0.00           C
ATOM   3546  NE  ARG A 460     119.462 148.159 139.696  1.00  0.00           N
ATOM   3547  CZ  ARG A 460     120.650 147.928 139.215  1.00  0.00           C
ATOM   3548  NH1 ARG A 460     121.683 148.702 139.321  1.00  0.00           N
ATOM   3549  NH2 ARG A 460     120.969 146.731 138.809  1.00  0.00           N
ATOM   3550  C   ARG A 460     119.630 149.299 145.129  1.00  0.00           C
ATOM   3551  O   ARG A 460     120.708 149.793 145.412  1.00  0.00           O
ATOM   3552  N   GLN A 461     119.367 148.018 145.284  1.00  0.00           N
ATOM   3553  CA  GLN A 461     120.257 147.051 145.877  1.00  0.00           C
ATOM   3554  CB  GLN A 461     119.472 145.934 146.640  1.00  0.00           C
ATOM   3555  CG  GLN A 461     118.659 146.517 147.798  1.00  0.00           C
ATOM   3556  CD  GLN A 461     117.159 146.620 147.588  1.00  0.00           C
ATOM   3557  OE1 GLN A 461     116.538 145.759 146.955  1.00  0.00           O
ATOM   3558  NE2 GLN A 461     116.513 147.604 148.187  1.00  0.00           N
ATOM   3559  C   GLN A 461     121.151 146.478 144.777  1.00  0.00           C
ATOM   3560  O   GLN A 461     120.721 146.200 143.693  1.00  0.00           O
ATOM   3561  N   PRO A 462     122.458 146.297 145.099  1.00  0.00           N
ATOM   3562  CD  PRO A 462     123.484 145.793 144.095  1.00  0.00           C
ATOM   3563  CG  PRO A 462     124.817 145.900 144.775  1.00  0.00           C
ATOM   3564  CB  PRO A 462     124.517 145.945 146.271  1.00  0.00           C
ATOM   3565  CA  PRO A 462     123.196 146.694 146.358  1.00  0.00           C
ATOM   3566  C   PRO A 462     123.368 148.187 146.443  1.00  0.00           C
ATOM   3567  O   PRO A 462     123.883 148.858 145.549  1.00  0.00           O
ATOM   3568  N   THR A 463     123.066 148.736 147.576  1.00  0.00           N
ATOM   3569  CA  THR A 463     123.031 150.150 147.994  1.00  0.00           C
ATOM   3570  CB  THR A 463     122.043 150.430 149.166  1.00  0.00           C
ATOM   3571  CG2 THR A 463     121.717 151.917 149.218  1.00  0.00           C
ATOM   3572  OG1 THR A 463     120.853 149.741 148.931  1.00  0.00           O
ATOM   3573  C   THR A 463     124.388 150.706 148.365  1.00  0.00           C
ATOM   3574  O   THR A 463     124.659 151.385 149.345  1.00  0.00           O
ATOM   3575  N   LEU A 464     125.330 150.491 147.435  1.00  0.00           N
ATOM   3576  CA  LEU A 464     126.721 150.489 147.766  1.00  0.00           C
ATOM   3577  CB  LEU A 464     127.602 149.935 146.556  1.00  0.00           C
ATOM   3578  CG  LEU A 464     128.934 149.259 146.990  1.00  0.00           C
ATOM   3579  CD1 LEU A 464     128.596 147.911 147.729  1.00  0.00           C
ATOM   3580  CD2 LEU A 464     129.642 148.904 145.627  1.00  0.00           C
ATOM   3581  C   LEU A 464     127.294 151.813 148.257  1.00  0.00           C
ATOM   3582  O   LEU A 464     128.473 151.788 148.694  1.00  0.00           O
ATOM   3583  N   HIS A 465     126.737 153.031 148.040  1.00  0.00           N
ATOM   3584  CA  HIS A 465     127.345 154.378 148.185  1.00  0.00           C
ATOM   3585  CB  HIS A 465     128.042 154.791 146.885  1.00  0.00           C
ATOM   3586  CG  HIS A 465     127.257 154.794 145.563  1.00  0.00           C
ATOM   3587  ND1 HIS A 465     126.295 155.709 145.111  1.00  0.00           N
ATOM   3588  CE1 HIS A 465     126.118 155.368 143.806  1.00  0.00           C
ATOM   3589  NE2 HIS A 465     126.883 154.315 143.407  1.00  0.00           N
ATOM   3590  CD2 HIS A 465     127.513 153.929 144.555  1.00  0.00           C
ATOM   3591  C   HIS A 465     126.250 155.381 148.551  1.00  0.00           C
ATOM   3592  O   HIS A 465     125.069 155.174 148.251  1.00  0.00           O
ATOM   3593  N   LYS A 466     126.647 156.561 148.998  1.00  0.00           N
ATOM   3594  CA  LYS A 466     125.742 157.634 149.458  1.00  0.00           C
ATOM   3595  CB  LYS A 466     126.509 158.888 149.863  1.00  0.00           C
ATOM   3596  CG  LYS A 466     125.604 160.066 150.338  1.00  0.00           C
ATOM   3597  CD  LYS A 466     126.314 161.252 150.877  1.00  0.00           C
ATOM   3598  CE  LYS A 466     125.287 162.281 151.384  1.00  0.00           C
ATOM   3599  NZ  LYS A 466     125.780 163.584 151.791  1.00  0.00           N
ATOM   3600  C   LYS A 466     124.597 157.882 148.533  1.00  0.00           C
ATOM   3601  O   LYS A 466     123.545 158.264 148.976  1.00  0.00           O
ATOM   3602  N   MET A 467     124.773 157.850 147.200  1.00  0.00           N
ATOM   3603  CA  MET A 467     123.780 158.189 146.174  1.00  0.00           C
ATOM   3604  CB  MET A 467     124.411 159.000 144.997  1.00  0.00           C
ATOM   3605  CG  MET A 467     124.978 160.349 145.380  1.00  0.00           C
ATOM   3606  SD  MET A 467     126.635 160.278 146.149  1.00  0.00           S
ATOM   3607  CE  MET A 467     126.883 161.969 146.742  1.00  0.00           C
ATOM   3608  C   MET A 467     122.979 157.055 145.746  1.00  0.00           C
ATOM   3609  O   MET A 467     122.187 157.201 144.729  1.00  0.00           O
ATOM   3610  N   SER A 468     123.128 155.867 146.397  1.00  0.00           N
ATOM   3611  CA  SER A 468     122.261 154.716 146.005  1.00  0.00           C
ATOM   3612  CB  SER A 468     123.032 153.431 146.272  1.00  0.00           C
ATOM   3613  OG  SER A 468     124.152 153.310 145.552  1.00  0.00           O
ATOM   3614  C   SER A 468     120.882 154.791 146.684  1.00  0.00           C
ATOM   3615  O   SER A 468     120.113 153.831 146.647  1.00  0.00           O
ATOM   3616  N   MET A 469     120.614 155.873 147.433  1.00  0.00           N
ATOM   3617  CA  MET A 469     119.256 156.295 147.948  1.00  0.00           C
ATOM   3618  CB  MET A 469     119.107 155.697 149.337  1.00  0.00           C
ATOM   3619  CG  MET A 469     117.728 155.728 149.758  1.00  0.00           C
ATOM   3620  SD  MET A 469     117.416 154.650 151.132  1.00  0.00           S
ATOM   3621  CE  MET A 469     118.567 155.336 152.373  1.00  0.00           C
ATOM   3622  C   MET A 469     119.146 157.823 147.962  1.00  0.00           C
ATOM   3623  O   MET A 469     120.071 158.548 148.364  1.00  0.00           O
ATOM   3624  N   MET A 470     118.039 158.446 147.544  1.00  0.00           N
ATOM   3625  CA  MET A 470     117.845 159.872 147.276  1.00  0.00           C
ATOM   3626  CB  MET A 470     118.448 160.399 145.931  1.00  0.00           C
ATOM   3627  CG  MET A 470     119.985 160.273 145.772  1.00  0.00           C
ATOM   3628  SD  MET A 470     120.600 160.792 144.171  1.00  0.00           S
ATOM   3629  CE  MET A 470     120.118 159.468 143.016  1.00  0.00           C
ATOM   3630  C   MET A 470     116.332 160.193 147.322  1.00  0.00           C
ATOM   3631  O   MET A 470     115.526 159.343 146.960  1.00  0.00           O
ATOM   3632  N   GLY A 471     115.972 161.361 147.890  1.00  0.00           N
ATOM   3633  CA  GLY A 471     114.559 161.860 147.987  1.00  0.00           C
ATOM   3634  C   GLY A 471     113.953 162.343 146.610  1.00  0.00           C
ATOM   3635  O   GLY A 471     114.616 162.995 145.769  1.00  0.00           O
ATOM   3636  N   HIS A 472     112.662 161.952 146.301  1.00  0.00           N
ATOM   3637  CA  HIS A 472     111.786 162.227 145.144  1.00  0.00           C
ATOM   3638  CB  HIS A 472     111.642 160.871 144.347  1.00  0.00           C
ATOM   3639  CG  HIS A 472     112.879 160.435 143.589  1.00  0.00           C
ATOM   3640  ND1 HIS A 472     114.065 159.907 144.088  1.00  0.00           N
ATOM   3641  CE1 HIS A 472     114.960 159.884 143.082  1.00  0.00           C
ATOM   3642  NE2 HIS A 472     114.363 160.264 141.952  1.00  0.00           N
ATOM   3643  CD2 HIS A 472     113.049 160.651 142.252  1.00  0.00           C
ATOM   3644  C   HIS A 472     110.382 162.649 145.485  1.00  0.00           C
ATOM   3645  O   HIS A 472     109.769 162.247 146.545  1.00  0.00           O
ATOM   3646  N   ARG A 473     109.814 163.332 144.528  1.00  0.00           N
ATOM   3647  CA  ARG A 473     108.436 163.820 144.423  1.00  0.00           C
ATOM   3648  CB  ARG A 473     108.528 165.217 143.784  1.00  0.00           C
ATOM   3649  CG  ARG A 473     109.495 166.205 144.336  1.00  0.00           C
ATOM   3650  CD  ARG A 473     109.481 167.662 143.933  1.00  0.00           C
ATOM   3651  NE  ARG A 473     110.117 167.854 142.591  1.00  0.00           N
ATOM   3652  CZ  ARG A 473     109.941 168.812 141.670  1.00  0.00           C
ATOM   3653  NH1 ARG A 473     109.103 169.799 141.790  1.00  0.00           N
ATOM   3654  NH2 ARG A 473     110.713 168.815 140.632  1.00  0.00           N
ATOM   3655  C   ARG A 473     107.433 162.946 143.706  1.00  0.00           C
ATOM   3656  O   ARG A 473     107.784 162.513 142.579  1.00  0.00           O
ATOM   3657  N   VAL A 474     106.323 162.664 144.372  1.00  0.00           N
ATOM   3658  CA  VAL A 474     105.232 161.793 143.996  1.00  0.00           C
ATOM   3659  CB  VAL A 474     104.287 161.537 145.211  1.00  0.00           C
ATOM   3660  CG1 VAL A 474     103.013 160.714 144.843  1.00  0.00           C
ATOM   3661  CG2 VAL A 474     105.056 160.684 146.315  1.00  0.00           C
ATOM   3662  C   VAL A 474     104.383 162.386 142.831  1.00  0.00           C
ATOM   3663  O   VAL A 474     103.864 163.517 142.836  1.00  0.00           O
ATOM   3664  N   ARG A 475     104.323 161.589 141.772  1.00  0.00           N
ATOM   3665  CA  ARG A 475     103.560 161.539 140.480  1.00  0.00           C
ATOM   3666  CB  ARG A 475     104.372 161.688 139.205  1.00  0.00           C
ATOM   3667  CG  ARG A 475     105.171 163.020 138.875  1.00  0.00           C
ATOM   3668  CD  ARG A 475     104.359 164.295 139.026  1.00  0.00           C
ATOM   3669  NE  ARG A 475     103.954 164.764 140.368  1.00  0.00           N
ATOM   3670  CZ  ARG A 475     103.240 165.795 140.622  1.00  0.00           C
ATOM   3671  NH1 ARG A 475     102.570 166.494 139.651  1.00  0.00           N
ATOM   3672  NH2 ARG A 475     103.215 166.275 141.857  1.00  0.00           N
ATOM   3673  C   ARG A 475     102.748 160.256 140.443  1.00  0.00           C
ATOM   3674  O   ARG A 475     103.313 159.239 140.786  1.00  0.00           O
ATOM   3675  N   ILE A 476     101.456 160.302 140.068  1.00  0.00           N
ATOM   3676  CA  ILE A 476     100.611 159.101 140.145  1.00  0.00           C
ATOM   3677  CB  ILE A 476      99.742 159.140 141.433  1.00  0.00           C
ATOM   3678  CG2 ILE A 476      98.833 157.904 141.600  1.00  0.00           C
ATOM   3679  CG1 ILE A 476     100.597 159.328 142.663  1.00  0.00           C
ATOM   3680  CD1 ILE A 476      99.826 159.525 143.955  1.00  0.00           C
ATOM   3681  C   ILE A 476      99.746 158.932 138.883  1.00  0.00           C
ATOM   3682  O   ILE A 476      98.962 159.847 138.465  1.00  0.00           O
ATOM   3683  N   LEU A 477      99.754 157.706 138.332  1.00  0.00           N
ATOM   3684  CA  LEU A 477      98.956 157.086 137.270  1.00  0.00           C
ATOM   3685  CB  LEU A 477      99.603 157.392 135.875  1.00  0.00           C
ATOM   3686  CG  LEU A 477      99.405 158.777 135.254  1.00  0.00           C
ATOM   3687  CD1 LEU A 477     100.315 159.048 134.080  1.00  0.00           C
ATOM   3688  CD2 LEU A 477      97.891 158.896 134.785  1.00  0.00           C
ATOM   3689  C   LEU A 477      98.798 155.562 137.559  1.00  0.00           C
ATOM   3690  O   LEU A 477      99.687 155.018 138.290  1.00  0.00           O
ATOM   3691  N   PRO A 478      97.740 154.925 137.028  1.00  0.00           N
ATOM   3692  CD  PRO A 478      96.589 155.441 136.325  1.00  0.00           C
ATOM   3693  CG  PRO A 478      95.327 154.779 136.903  1.00  0.00           C
ATOM   3694  CB  PRO A 478      95.830 153.388 137.371  1.00  0.00           C
ATOM   3695  CA  PRO A 478      97.380 153.584 137.489  1.00  0.00           C
ATOM   3696  C   PRO A 478      98.247 152.466 136.891  1.00  0.00           C
ATOM   3697  O   PRO A 478      97.886 151.305 136.935  1.00  0.00           O
ATOM   3698  N   TRP A 479      99.371 152.873 136.255  1.00  0.00           N
ATOM   3699  CA  TRP A 479     100.353 151.899 135.661  1.00  0.00           C
ATOM   3700  CB  TRP A 479     101.317 152.701 134.770  1.00  0.00           C
ATOM   3701  CG  TRP A 479     100.746 153.449 133.601  1.00  0.00           C
ATOM   3702  CD1 TRP A 479     100.554 154.772 133.556  1.00  0.00           C
ATOM   3703  NE1 TRP A 479      99.814 155.161 132.500  1.00  0.00           N
ATOM   3704  CE2 TRP A 479      99.565 154.078 131.716  1.00  0.00           C
ATOM   3705  CZ2 TRP A 479      98.919 153.918 130.456  1.00  0.00           C
ATOM   3706  CH2 TRP A 479      98.934 152.645 129.882  1.00  0.00           C
ATOM   3707  CZ3 TRP A 479      99.421 151.541 130.541  1.00  0.00           C
ATOM   3708  CE3 TRP A 479      99.993 151.704 131.835  1.00  0.00           C
ATOM   3709  CD2 TRP A 479     100.146 152.988 132.424  1.00  0.00           C
ATOM   3710  C   TRP A 479     101.179 151.173 136.768  1.00  0.00           C
ATOM   3711  O   TRP A 479     101.528 151.788 137.752  1.00  0.00           O
ATOM   3712  N   SER A 480     101.421 149.850 136.617  1.00  0.00           N
ATOM   3713  CA  SER A 480     102.026 148.949 137.689  1.00  0.00           C
ATOM   3714  CB  SER A 480     101.849 147.521 137.181  1.00  0.00           C
ATOM   3715  OG  SER A 480     100.497 147.247 137.231  1.00  0.00           O
ATOM   3716  C   SER A 480     103.482 149.131 137.948  1.00  0.00           C
ATOM   3717  O   SER A 480     104.061 148.661 138.978  1.00  0.00           O
ATOM   3718  N   THR A 481     104.183 149.914 137.059  1.00  0.00           N
ATOM   3719  CA  THR A 481     105.677 150.234 137.012  1.00  0.00           C
ATOM   3720  CB  THR A 481     106.185 150.237 135.572  1.00  0.00           C
ATOM   3721  CG2 THR A 481     106.015 148.851 134.883  1.00  0.00           C
ATOM   3722  OG1 THR A 481     105.577 151.283 134.827  1.00  0.00           O
ATOM   3723  C   THR A 481     105.876 151.487 137.803  1.00  0.00           C
ATOM   3724  O   THR A 481     104.973 152.297 137.936  1.00  0.00           O
ATOM   3725  N   PHE A 482     107.135 151.663 138.184  1.00  0.00           N
ATOM   3726  CA  PHE A 482     107.736 153.008 138.572  1.00  0.00           C
ATOM   3727  CB  PHE A 482     108.832 152.913 139.604  1.00  0.00           C
ATOM   3728  CG  PHE A 482     108.364 152.539 141.013  1.00  0.00           C
ATOM   3729  CD1 PHE A 482     107.191 153.188 141.652  1.00  0.00           C
ATOM   3730  CE1 PHE A 482     106.724 152.802 142.898  1.00  0.00           C
ATOM   3731  CZ  PHE A 482     107.492 151.934 143.686  1.00  0.00           C
ATOM   3732  CE2 PHE A 482     108.735 151.431 143.217  1.00  0.00           C
ATOM   3733  CD2 PHE A 482     109.143 151.713 141.866  1.00  0.00           C
ATOM   3734  C   PHE A 482     108.265 153.760 137.340  1.00  0.00           C
ATOM   3735  O   PHE A 482     109.230 153.448 136.683  1.00  0.00           O
ATOM   3736  N   ARG A 483     107.500 154.788 136.907  1.00  0.00           N
ATOM   3737  CA  ARG A 483     107.916 155.722 135.766  1.00  0.00           C
ATOM   3738  CB  ARG A 483     106.752 156.483 135.105  1.00  0.00           C
ATOM   3739  CG  ARG A 483     105.612 155.635 134.499  1.00  0.00           C
ATOM   3740  CD  ARG A 483     104.659 154.828 135.339  1.00  0.00           C
ATOM   3741  NE  ARG A 483     103.778 155.713 136.108  1.00  0.00           N
ATOM   3742  CZ  ARG A 483     103.015 155.343 137.156  1.00  0.00           C
ATOM   3743  NH1 ARG A 483     102.326 156.245 137.823  1.00  0.00           N
ATOM   3744  NH2 ARG A 483     103.074 154.136 137.628  1.00  0.00           N
ATOM   3745  C   ARG A 483     108.991 156.602 136.301  1.00  0.00           C
ATOM   3746  O   ARG A 483     108.689 157.270 137.268  1.00  0.00           O
ATOM   3747  N   LEU A 484     110.194 156.526 135.732  1.00  0.00           N
ATOM   3748  CA  LEU A 484     111.385 157.262 136.220  1.00  0.00           C
ATOM   3749  CB  LEU A 484     112.257 156.267 136.982  1.00  0.00           C
ATOM   3750  CG  LEU A 484     113.563 156.838 137.480  1.00  0.00           C
ATOM   3751  CD1 LEU A 484     113.388 157.604 138.784  1.00  0.00           C
ATOM   3752  CD2 LEU A 484     114.479 155.677 137.881  1.00  0.00           C
ATOM   3753  C   LEU A 484     112.029 158.030 135.051  1.00  0.00           C
ATOM   3754  O   LEU A 484     112.285 157.471 134.008  1.00  0.00           O
ATOM   3755  N   ASN A 485     112.434 159.306 135.375  1.00  0.00           N
ATOM   3756  CA  ASN A 485     113.515 160.105 134.583  1.00  0.00           C
ATOM   3757  CB  ASN A 485     113.907 161.364 135.358  1.00  0.00           C
ATOM   3758  CG  ASN A 485     115.139 162.054 134.768  1.00  0.00           C
ATOM   3759  OD1 ASN A 485     116.255 161.821 135.142  1.00  0.00           O
ATOM   3760  ND2 ASN A 485     114.930 163.020 133.928  1.00  0.00           N
ATOM   3761  C   ASN A 485     114.692 159.225 134.041  1.00  0.00           C
ATOM   3762  O   ASN A 485     115.260 158.419 134.818  1.00  0.00           O
ATOM   3763  N   LEU A 486     115.216 159.405 132.813  1.00  0.00           N
ATOM   3764  CA  LEU A 486     116.472 158.848 132.267  1.00  0.00           C
ATOM   3765  CB  LEU A 486     116.609 159.128 130.706  1.00  0.00           C
ATOM   3766  CG  LEU A 486     115.408 158.518 129.902  1.00  0.00           C
ATOM   3767  CD1 LEU A 486     115.539 159.010 128.486  1.00  0.00           C
ATOM   3768  CD2 LEU A 486     115.403 156.996 129.981  1.00  0.00           C
ATOM   3769  C   LEU A 486     117.735 159.307 132.963  1.00  0.00           C
ATOM   3770  O   LEU A 486     118.688 158.482 133.189  1.00  0.00           O
ATOM   3771  N   SER A 487     117.848 160.597 133.147  1.00  0.00           N
ATOM   3772  CA  SER A 487     119.062 161.316 133.647  1.00  0.00           C
ATOM   3773  CB  SER A 487     118.874 162.898 133.590  1.00  0.00           C
ATOM   3774  OG  SER A 487     118.838 163.375 132.289  1.00  0.00           O
ATOM   3775  C   SER A 487     119.515 160.937 135.123  1.00  0.00           C
ATOM   3776  O   SER A 487     120.540 161.365 135.530  1.00  0.00           O
ATOM   3777  N   VAL A 488     118.669 160.178 135.839  1.00  0.00           N
ATOM   3778  CA  VAL A 488     118.870 159.609 137.189  1.00  0.00           C
ATOM   3779  CB  VAL A 488     117.718 160.183 138.158  1.00  0.00           C
ATOM   3780  CG1 VAL A 488     116.394 159.378 137.846  1.00  0.00           C
ATOM   3781  CG2 VAL A 488     118.045 159.891 139.663  1.00  0.00           C
ATOM   3782  C   VAL A 488     119.319 158.141 137.208  1.00  0.00           C
ATOM   3783  O   VAL A 488     119.503 157.498 138.176  1.00  0.00           O
ATOM   3784  N   THR A 489     119.444 157.540 136.034  1.00  0.00           N
ATOM   3785  CA  THR A 489     119.879 156.069 136.038  1.00  0.00           C
ATOM   3786  CB  THR A 489     119.694 155.433 134.676  1.00  0.00           C
ATOM   3787  CG2 THR A 489     118.159 155.254 134.351  1.00  0.00           C
ATOM   3788  OG1 THR A 489     120.240 156.198 133.586  1.00  0.00           O
ATOM   3789  C   THR A 489     121.336 155.920 136.519  1.00  0.00           C
ATOM   3790  O   THR A 489     121.666 154.971 137.145  1.00  0.00           O
ATOM   3791  N   THR A 490     122.234 156.874 136.236  1.00  0.00           N
ATOM   3792  CA  THR A 490     123.752 156.694 136.370  1.00  0.00           C
ATOM   3793  CB  THR A 490     124.513 157.931 135.795  1.00  0.00           C
ATOM   3794  CG2 THR A 490     126.057 157.858 136.015  1.00  0.00           C
ATOM   3795  OG1 THR A 490     124.261 158.017 134.414  1.00  0.00           O
ATOM   3796  C   THR A 490     124.109 156.302 137.840  1.00  0.00           C
ATOM   3797  O   THR A 490     124.708 155.286 138.064  1.00  0.00           O
ATOM   3798  N   PRO A 491     123.599 157.002 138.870  1.00  0.00           N
ATOM   3799  CD  PRO A 491     122.841 158.235 138.776  1.00  0.00           C
ATOM   3800  CG  PRO A 491     123.013 159.025 140.136  1.00  0.00           C
ATOM   3801  CB  PRO A 491     123.420 157.919 141.123  1.00  0.00           C
ATOM   3802  CA  PRO A 491     123.916 156.683 140.233  1.00  0.00           C
ATOM   3803  C   PRO A 491     123.419 155.311 140.746  1.00  0.00           C
ATOM   3804  O   PRO A 491     124.183 154.612 141.379  1.00  0.00           O
ATOM   3805  N   TYR A 492     122.199 154.937 140.367  1.00  0.00           N
ATOM   3806  CA  TYR A 492     121.664 153.587 140.784  1.00  0.00           C
ATOM   3807  CB  TYR A 492     120.109 153.615 140.657  1.00  0.00           C
ATOM   3808  CG  TYR A 492     119.337 154.630 141.459  1.00  0.00           C
ATOM   3809  CD1 TYR A 492     119.261 154.513 142.867  1.00  0.00           C
ATOM   3810  CE1 TYR A 492     118.463 155.448 143.649  1.00  0.00           C
ATOM   3811  CZ  TYR A 492     117.733 156.433 142.963  1.00  0.00           C
ATOM   3812  OH  TYR A 492     116.956 157.312 143.642  1.00  0.00           O
ATOM   3813  CE2 TYR A 492     117.817 156.527 141.603  1.00  0.00           C
ATOM   3814  CD2 TYR A 492     118.612 155.684 140.831  1.00  0.00           C
ATOM   3815  C   TYR A 492     122.231 152.411 139.964  1.00  0.00           C
ATOM   3816  O   TYR A 492     121.941 151.238 140.218  1.00  0.00           O
ATOM   3817  N   ASN A 493     123.037 152.743 138.956  1.00  0.00           N
ATOM   3818  CA  ASN A 493     123.269 151.929 137.760  1.00  0.00           C
ATOM   3819  CB  ASN A 493     124.435 150.984 138.052  1.00  0.00           C
ATOM   3820  CG  ASN A 493     125.651 151.699 138.588  1.00  0.00           C
ATOM   3821  OD1 ASN A 493     126.208 152.539 137.858  1.00  0.00           O
ATOM   3822  ND2 ASN A 493     126.055 151.515 139.803  1.00  0.00           N
ATOM   3823  C   ASN A 493     122.081 151.244 137.123  1.00  0.00           C
ATOM   3824  O   ASN A 493     122.129 150.098 136.638  1.00  0.00           O
ATOM   3825  N   ALA A 494     120.882 151.894 137.328  1.00  0.00           N
ATOM   3826  CA  ALA A 494     119.615 151.361 136.804  1.00  0.00           C
ATOM   3827  CB  ALA A 494     118.411 152.063 137.418  1.00  0.00           C
ATOM   3828  C   ALA A 494     119.552 151.362 135.249  1.00  0.00           C
ATOM   3829  O   ALA A 494     120.270 152.096 134.615  1.00  0.00           O
ATOM   3830  N   ASP A 495     118.590 150.623 134.722  1.00  0.00           N
ATOM   3831  CA  ASP A 495     118.262 150.607 133.324  1.00  0.00           C
ATOM   3832  CB  ASP A 495     119.438 150.077 132.418  1.00  0.00           C
ATOM   3833  CG  ASP A 495     120.356 148.927 132.848  1.00  0.00           C
ATOM   3834  OD1 ASP A 495     119.958 148.107 133.751  1.00  0.00           O
ATOM   3835  OD2 ASP A 495     121.489 148.718 132.342  1.00  0.00           O
ATOM   3836  C   ASP A 495     117.072 149.642 133.139  1.00  0.00           C
ATOM   3837  O   ASP A 495     116.758 148.766 133.934  1.00  0.00           O
ATOM   3838  N   PHE A 496     116.318 149.849 132.061  1.00  0.00           N
ATOM   3839  CA  PHE A 496     115.015 149.158 131.841  1.00  0.00           C
ATOM   3840  CB  PHE A 496     114.127 150.011 130.906  1.00  0.00           C
ATOM   3841  CG  PHE A 496     114.252 151.474 131.376  1.00  0.00           C
ATOM   3842  CD1 PHE A 496     113.853 151.734 132.733  1.00  0.00           C
ATOM   3843  CE1 PHE A 496     114.135 153.004 133.263  1.00  0.00           C
ATOM   3844  CZ  PHE A 496     114.894 153.949 132.554  1.00  0.00           C
ATOM   3845  CE2 PHE A 496     115.297 153.685 131.275  1.00  0.00           C
ATOM   3846  CD2 PHE A 496     114.937 152.483 130.685  1.00  0.00           C
ATOM   3847  C   PHE A 496     115.126 147.750 131.231  1.00  0.00           C
ATOM   3848  O   PHE A 496     114.244 147.251 130.557  1.00  0.00           O
ATOM   3849  N   ASP A 497     116.171 147.074 131.593  1.00  0.00           N
ATOM   3850  CA  ASP A 497     116.596 145.672 131.219  1.00  0.00           C
ATOM   3851  CB  ASP A 497     118.065 145.459 131.549  1.00  0.00           C
ATOM   3852  CG  ASP A 497     118.498 145.606 132.969  1.00  0.00           C
ATOM   3853  OD1 ASP A 497     117.779 146.223 133.746  1.00  0.00           O
ATOM   3854  OD2 ASP A 497     119.661 145.446 133.400  1.00  0.00           O
ATOM   3855  C   ASP A 497     115.760 144.587 131.954  1.00  0.00           C
ATOM   3856  O   ASP A 497     115.826 143.451 131.523  1.00  0.00           O
ATOM   3857  N   GLY A 498     115.140 145.008 133.025  1.00  0.00           N
ATOM   3858  CA  GLY A 498     114.668 144.126 134.119  1.00  0.00           C
ATOM   3859  C   GLY A 498     114.790 144.550 135.593  1.00  0.00           C
ATOM   3860  O   GLY A 498     114.240 143.880 136.513  1.00  0.00           O
ATOM   3861  N   ASP A 499     115.446 145.654 135.842  1.00  0.00           N
ATOM   3862  CA  ASP A 499     115.589 146.204 137.236  1.00  0.00           C
ATOM   3863  CB  ASP A 499     116.481 147.462 137.268  1.00  0.00           C
ATOM   3864  CG  ASP A 499     117.914 147.200 136.789  1.00  0.00           C
ATOM   3865  OD1 ASP A 499     118.337 146.022 136.638  1.00  0.00           O
ATOM   3866  OD2 ASP A 499     118.622 148.097 136.322  1.00  0.00           O
ATOM   3867  C   ASP A 499     114.247 146.536 137.951  1.00  0.00           C
ATOM   3868  O   ASP A 499     113.203 146.714 137.358  1.00  0.00           O
ATOM   3869  N   GLU A 500     114.396 146.588 139.272  1.00  0.00           N
ATOM   3870  CA  GLU A 500     113.312 146.855 140.299  1.00  0.00           C
ATOM   3871  CB  GLU A 500     112.617 145.524 140.726  1.00  0.00           C
ATOM   3872  CG  GLU A 500     113.734 144.474 141.063  1.00  0.00           C
ATOM   3873  CD  GLU A 500     113.214 143.153 141.711  1.00  0.00           C
ATOM   3874  OE1 GLU A 500     112.485 143.257 142.712  1.00  0.00           O
ATOM   3875  OE2 GLU A 500     113.856 142.059 141.461  1.00  0.00           O
ATOM   3876  C   GLU A 500     113.866 147.583 141.557  1.00  0.00           C
ATOM   3877  O   GLU A 500     115.032 147.372 141.925  1.00  0.00           O
ATOM   3878  N   MET A 501     113.079 148.482 142.164  1.00  0.00           N
ATOM   3879  CA  MET A 501     113.552 149.532 143.098  1.00  0.00           C
ATOM   3880  CB  MET A 501     113.964 150.847 142.448  1.00  0.00           C
ATOM   3881  CG  MET A 501     115.212 150.626 141.603  1.00  0.00           C
ATOM   3882  SD  MET A 501     115.999 152.097 140.858  1.00  0.00           S
ATOM   3883  CE  MET A 501     116.174 153.196 142.213  1.00  0.00           C
ATOM   3884  C   MET A 501     112.567 149.686 144.275  1.00  0.00           C
ATOM   3885  O   MET A 501     111.401 149.658 144.006  1.00  0.00           O
ATOM   3886  N   ASN A 502     113.139 150.039 145.452  1.00  0.00           N
ATOM   3887  CA  ASN A 502     112.473 150.278 146.699  1.00  0.00           C
ATOM   3888  CB  ASN A 502     113.373 149.818 147.933  1.00  0.00           C
ATOM   3889  CG  ASN A 502     113.148 148.379 148.301  1.00  0.00           C
ATOM   3890  OD1 ASN A 502     112.334 147.645 147.719  1.00  0.00           O
ATOM   3891  ND2 ASN A 502     113.850 147.971 149.280  1.00  0.00           N
ATOM   3892  C   ASN A 502     112.089 151.729 146.874  1.00  0.00           C
ATOM   3893  O   ASN A 502     112.784 152.648 146.518  1.00  0.00           O
ATOM   3894  N   LEU A 503     110.931 151.962 147.534  1.00  0.00           N
ATOM   3895  CA  LEU A 503     110.412 153.288 147.782  1.00  0.00           C
ATOM   3896  CB  LEU A 503     109.393 153.648 146.657  1.00  0.00           C
ATOM   3897  CG  LEU A 503     108.668 154.979 146.697  1.00  0.00           C
ATOM   3898  CD1 LEU A 503     108.075 155.321 145.287  1.00  0.00           C
ATOM   3899  CD2 LEU A 503     107.480 154.892 147.635  1.00  0.00           C
ATOM   3900  C   LEU A 503     109.934 153.240 149.248  1.00  0.00           C
ATOM   3901  O   LEU A 503     109.364 152.285 149.744  1.00  0.00           O
ATOM   3902  N   HIS A 504     110.245 154.303 150.015  1.00  0.00           N
ATOM   3903  CA  HIS A 504     109.840 154.466 151.440  1.00  0.00           C
ATOM   3904  CB  HIS A 504     111.023 154.282 152.375  1.00  0.00           C
ATOM   3905  CG  HIS A 504     111.555 152.870 152.473  1.00  0.00           C
ATOM   3906  ND1 HIS A 504     111.011 151.876 153.262  1.00  0.00           N
ATOM   3907  CE1 HIS A 504     111.913 150.846 153.145  1.00  0.00           C
ATOM   3908  NE2 HIS A 504     112.856 151.103 152.223  1.00  0.00           N
ATOM   3909  CD2 HIS A 504     112.599 152.384 151.721  1.00  0.00           C
ATOM   3910  C   HIS A 504     109.254 155.830 151.655  1.00  0.00           C
ATOM   3911  O   HIS A 504     109.806 156.849 151.328  1.00  0.00           O
ATOM   3912  N   LEU A 505     108.136 155.805 152.365  1.00  0.00           N
ATOM   3913  CA  LEU A 505     107.433 157.003 152.719  1.00  0.00           C
ATOM   3914  CB  LEU A 505     105.851 156.907 152.447  1.00  0.00           C
ATOM   3915  CG  LEU A 505     104.967 158.067 152.886  1.00  0.00           C
ATOM   3916  CD1 LEU A 505     105.431 159.333 152.125  1.00  0.00           C
ATOM   3917  CD2 LEU A 505     103.483 157.846 152.509  1.00  0.00           C
ATOM   3918  C   LEU A 505     107.692 157.592 154.125  1.00  0.00           C
ATOM   3919  O   LEU A 505     107.111 157.034 155.067  1.00  0.00           O
ATOM   3920  N   PRO A 506     108.442 158.673 154.367  1.00  0.00           N
ATOM   3921  CD  PRO A 506     109.321 159.446 153.484  1.00  0.00           C
ATOM   3922  CG  PRO A 506     110.381 160.118 154.313  1.00  0.00           C
ATOM   3923  CB  PRO A 506     109.663 160.304 155.644  1.00  0.00           C
ATOM   3924  CA  PRO A 506     108.687 159.184 155.754  1.00  0.00           C
ATOM   3925  C   PRO A 506     107.438 159.642 156.528  1.00  0.00           C
ATOM   3926  O   PRO A 506     106.514 160.208 155.932  1.00  0.00           O
ATOM   3927  N   GLN A 507     107.364 159.349 157.825  1.00  0.00           N
ATOM   3928  CA  GLN A 507     106.180 159.460 158.677  1.00  0.00           C
ATOM   3929  CB  GLN A 507     106.070 158.088 159.486  1.00  0.00           C
ATOM   3930  CG  GLN A 507     105.722 156.882 158.586  1.00  0.00           C
ATOM   3931  CD  GLN A 507     104.393 156.983 157.838  1.00  0.00           C
ATOM   3932  OE1 GLN A 507     103.329 157.022 158.444  1.00  0.00           O
ATOM   3933  NE2 GLN A 507     104.405 157.050 156.484  1.00  0.00           N
ATOM   3934  C   GLN A 507     106.123 160.629 159.684  1.00  0.00           C
ATOM   3935  O   GLN A 507     105.183 160.638 160.431  1.00  0.00           O
ATOM   3936  N   SER A 508     107.055 161.533 159.693  1.00  0.00           N
ATOM   3937  CA  SER A 508     106.806 162.765 160.492  1.00  0.00           C
ATOM   3938  CB  SER A 508     107.695 162.635 161.809  1.00  0.00           C
ATOM   3939  OG  SER A 508     107.636 163.808 162.574  1.00  0.00           O
ATOM   3940  C   SER A 508     107.190 164.048 159.765  1.00  0.00           C
ATOM   3941  O   SER A 508     108.027 163.997 158.892  1.00  0.00           O
ATOM   3942  N   LEU A 509     106.565 165.154 160.080  1.00  0.00           N
ATOM   3943  CA  LEU A 509     107.044 166.425 159.592  1.00  0.00           C
ATOM   3944  CB  LEU A 509     106.201 167.527 160.279  1.00  0.00           C
ATOM   3945  CG  LEU A 509     104.681 167.362 159.900  1.00  0.00           C
ATOM   3946  CD1 LEU A 509     103.649 168.254 160.626  1.00  0.00           C
ATOM   3947  CD2 LEU A 509     104.400 167.610 158.409  1.00  0.00           C
ATOM   3948  C   LEU A 509     108.483 166.709 159.931  1.00  0.00           C
ATOM   3949  O   LEU A 509     109.150 167.273 159.079  1.00  0.00           O
ATOM   3950  N   GLU A 510     109.082 166.042 160.927  1.00  0.00           N
ATOM   3951  CA  GLU A 510     110.561 166.115 161.147  1.00  0.00           C
ATOM   3952  CB  GLU A 510     110.943 165.511 162.526  1.00  0.00           C
ATOM   3953  CG  GLU A 510     110.706 166.519 163.718  1.00  0.00           C
ATOM   3954  CD  GLU A 510     111.037 165.950 165.055  1.00  0.00           C
ATOM   3955  OE1 GLU A 510     111.512 166.825 165.826  1.00  0.00           O
ATOM   3956  OE2 GLU A 510     110.886 164.744 165.376  1.00  0.00           O
ATOM   3957  C   GLU A 510     111.341 165.305 160.049  1.00  0.00           C
ATOM   3958  O   GLU A 510     112.264 165.866 159.393  1.00  0.00           O
ATOM   3959  N   THR A 511     111.013 164.071 159.820  1.00  0.00           N
ATOM   3960  CA  THR A 511     111.656 163.098 158.927  1.00  0.00           C
ATOM   3961  CB  THR A 511     111.356 161.718 159.166  1.00  0.00           C
ATOM   3962  CG2 THR A 511     111.626 161.201 160.604  1.00  0.00           C
ATOM   3963  OG1 THR A 511     109.962 161.503 158.997  1.00  0.00           O
ATOM   3964  C   THR A 511     111.395 163.455 157.469  1.00  0.00           C
ATOM   3965  O   THR A 511     112.350 163.331 156.682  1.00  0.00           O
ATOM   3966  N   ARG A 512     110.260 164.089 157.114  1.00  0.00           N
ATOM   3967  CA  ARG A 512     109.971 164.780 155.819  1.00  0.00           C
ATOM   3968  CB  ARG A 512     108.530 165.342 155.890  1.00  0.00           C
ATOM   3969  CG  ARG A 512     108.034 166.103 154.684  1.00  0.00           C
ATOM   3970  CD  ARG A 512     106.602 166.654 154.851  1.00  0.00           C
ATOM   3971  NE  ARG A 512     106.210 167.617 153.801  1.00  0.00           N
ATOM   3972  CZ  ARG A 512     105.454 168.699 154.002  1.00  0.00           C
ATOM   3973  NH1 ARG A 512     104.785 168.837 155.133  1.00  0.00           N
ATOM   3974  NH2 ARG A 512     105.273 169.743 153.235  1.00  0.00           N
ATOM   3975  C   ARG A 512     110.951 165.874 155.473  1.00  0.00           C
ATOM   3976  O   ARG A 512     111.715 165.844 154.481  1.00  0.00           O
ATOM   3977  N   ALA A 513     111.059 166.879 156.368  1.00  0.00           N
ATOM   3978  CA  ALA A 513     111.961 168.037 156.133  1.00  0.00           C
ATOM   3979  CB  ALA A 513     111.601 169.109 157.210  1.00  0.00           C
ATOM   3980  C   ALA A 513     113.481 167.601 156.194  1.00  0.00           C
ATOM   3981  O   ALA A 513     114.332 168.179 155.518  1.00  0.00           O
ATOM   3982  N   GLU A 514     113.803 166.599 157.022  1.00  0.00           N
ATOM   3983  CA  GLU A 514     115.183 165.973 156.977  1.00  0.00           C
ATOM   3984  CB  GLU A 514     115.289 164.898 158.107  1.00  0.00           C
ATOM   3985  CG  GLU A 514     116.586 164.167 157.840  1.00  0.00           C
ATOM   3986  CD  GLU A 514     116.820 163.298 159.095  1.00  0.00           C
ATOM   3987  OE1 GLU A 514     117.109 163.794 160.185  1.00  0.00           O
ATOM   3988  OE2 GLU A 514     116.819 162.058 158.957  1.00  0.00           O
ATOM   3989  C   GLU A 514     115.534 165.486 155.528  1.00  0.00           C
ATOM   3990  O   GLU A 514     116.515 165.879 154.895  1.00  0.00           O
ATOM   3991  N   ILE A 515     114.589 164.773 154.893  1.00  0.00           N
ATOM   3992  CA  ILE A 515     114.849 164.127 153.621  1.00  0.00           C
ATOM   3993  CB  ILE A 515     114.093 162.814 153.559  1.00  0.00           C
ATOM   3994  CG2 ILE A 515     114.028 162.163 152.147  1.00  0.00           C
ATOM   3995  CG1 ILE A 515     114.358 161.800 154.680  1.00  0.00           C
ATOM   3996  CD1 ILE A 515     115.728 161.088 154.705  1.00  0.00           C
ATOM   3997  C   ILE A 515     114.797 165.153 152.453  1.00  0.00           C
ATOM   3998  O   ILE A 515     115.672 165.231 151.577  1.00  0.00           O
ATOM   3999  N   GLN A 516     113.932 166.198 152.569  1.00  0.00           N
ATOM   4000  CA  GLN A 516     113.849 167.347 151.678  1.00  0.00           C
ATOM   4001  CB  GLN A 516     112.526 168.046 151.915  1.00  0.00           C
ATOM   4002  CG  GLN A 516     112.238 169.092 150.762  1.00  0.00           C
ATOM   4003  CD  GLN A 516     110.826 169.658 151.019  1.00  0.00           C
ATOM   4004  OE1 GLN A 516     110.337 169.797 152.132  1.00  0.00           O
ATOM   4005  NE2 GLN A 516     110.151 170.248 150.021  1.00  0.00           N
ATOM   4006  C   GLN A 516     115.027 168.316 151.593  1.00  0.00           C
ATOM   4007  O   GLN A 516     115.497 168.750 150.558  1.00  0.00           O
ATOM   4008  N   GLU A 517     115.606 168.642 152.752  1.00  0.00           N
ATOM   4009  CA  GLU A 517     116.814 169.535 152.923  1.00  0.00           C
ATOM   4010  CB  GLU A 517     116.647 170.180 154.309  1.00  0.00           C
ATOM   4011  CG  GLU A 517     115.419 171.041 154.455  1.00  0.00           C
ATOM   4012  CD  GLU A 517     115.341 172.206 153.484  1.00  0.00           C
ATOM   4013  OE1 GLU A 517     114.247 172.526 152.952  1.00  0.00           O
ATOM   4014  OE2 GLU A 517     116.382 172.847 153.306  1.00  0.00           O
ATOM   4015  C   GLU A 517     118.149 168.865 152.646  1.00  0.00           C
ATOM   4016  O   GLU A 517     119.137 169.598 152.471  1.00  0.00           O
ATOM   4017  N   LEU A 518     118.240 167.554 152.706  1.00  0.00           N
ATOM   4018  CA  LEU A 518     119.512 166.740 152.559  1.00  0.00           C
ATOM   4019  CB  LEU A 518     119.825 165.997 153.888  1.00  0.00           C
ATOM   4020  CG  LEU A 518     119.683 166.765 155.201  1.00  0.00           C
ATOM   4021  CD1 LEU A 518     119.856 165.938 156.463  1.00  0.00           C
ATOM   4022  CD2 LEU A 518     120.717 167.898 155.177  1.00  0.00           C
ATOM   4023  C   LEU A 518     119.562 165.786 151.342  1.00  0.00           C
ATOM   4024  O   LEU A 518     120.609 165.664 150.660  1.00  0.00           O
ATOM   4025  N   ALA A 519     118.423 165.164 151.018  1.00  0.00           N
ATOM   4026  CA  ALA A 519     118.611 163.956 150.233  1.00  0.00           C
ATOM   4027  CB  ALA A 519     118.266 162.635 150.997  1.00  0.00           C
ATOM   4028  C   ALA A 519     117.932 164.033 148.786  1.00  0.00           C
ATOM   4029  O   ALA A 519     118.142 163.067 148.019  1.00  0.00           O
ATOM   4030  N   MET A 520     117.258 165.123 148.413  1.00  0.00           N
ATOM   4031  CA  MET A 520     116.574 165.309 147.133  1.00  0.00           C
ATOM   4032  CB  MET A 520     115.704 166.575 147.172  1.00  0.00           C
ATOM   4033  CG  MET A 520     114.689 166.498 148.272  1.00  0.00           C
ATOM   4034  SD  MET A 520     113.422 165.280 148.251  1.00  0.00           S
ATOM   4035  CE  MET A 520     112.717 165.521 146.591  1.00  0.00           C
ATOM   4036  C   MET A 520     117.614 165.334 146.073  1.00  0.00           C
ATOM   4037  O   MET A 520     118.698 165.978 146.188  1.00  0.00           O
ATOM   4038  N   VAL A 521     117.294 164.737 144.939  1.00  0.00           N
ATOM   4039  CA  VAL A 521     118.275 164.441 143.795  1.00  0.00           C
ATOM   4040  CB  VAL A 521     117.544 163.600 142.725  1.00  0.00           C
ATOM   4041  CG1 VAL A 521     118.503 163.245 141.589  1.00  0.00           C
ATOM   4042  CG2 VAL A 521     117.113 162.292 143.194  1.00  0.00           C
ATOM   4043  C   VAL A 521     119.000 165.727 143.279  1.00  0.00           C
ATOM   4044  O   VAL A 521     120.179 165.575 143.069  1.00  0.00           O
ATOM   4045  N   PRO A 522     118.361 166.868 143.136  1.00  0.00           N
ATOM   4046  CD  PRO A 522     116.920 167.280 143.294  1.00  0.00           C
ATOM   4047  CG  PRO A 522     116.737 168.531 142.535  1.00  0.00           C
ATOM   4048  CB  PRO A 522     118.083 169.161 142.846  1.00  0.00           C
ATOM   4049  CA  PRO A 522     119.110 168.103 142.828  1.00  0.00           C
ATOM   4050  C   PRO A 522     120.258 168.360 143.822  1.00  0.00           C
ATOM   4051  O   PRO A 522     121.265 168.887 143.392  1.00  0.00           O
ATOM   4052  N   ARG A 523     120.135 167.969 145.128  1.00  0.00           N
ATOM   4053  CA  ARG A 523     121.300 168.290 146.006  1.00  0.00           C
ATOM   4054  CB  ARG A 523     120.849 168.184 147.472  1.00  0.00           C
ATOM   4055  CG  ARG A 523     119.519 169.018 147.717  1.00  0.00           C
ATOM   4056  CD  ARG A 523     119.222 169.308 149.141  1.00  0.00           C
ATOM   4057  NE  ARG A 523     117.907 169.954 149.424  1.00  0.00           N
ATOM   4058  CZ  ARG A 523     117.691 171.244 149.573  1.00  0.00           C
ATOM   4059  NH1 ARG A 523     118.508 172.173 149.209  1.00  0.00           N
ATOM   4060  NH2 ARG A 523     116.584 171.677 150.096  1.00  0.00           N
ATOM   4061  C   ARG A 523     122.514 167.383 145.712  1.00  0.00           C
ATOM   4062  O   ARG A 523     123.539 167.722 146.200  1.00  0.00           O
ATOM   4063  N   MET A 524     122.380 166.337 144.910  1.00  0.00           N
ATOM   4064  CA  MET A 524     123.314 165.184 144.749  1.00  0.00           C
ATOM   4065  CB  MET A 524     122.608 163.865 145.077  1.00  0.00           C
ATOM   4066  CG  MET A 524     121.946 163.676 146.445  1.00  0.00           C
ATOM   4067  SD  MET A 524     123.056 163.231 147.834  1.00  0.00           S
ATOM   4068  CE  MET A 524     123.775 164.836 148.091  1.00  0.00           C
ATOM   4069  C   MET A 524     123.788 165.260 143.215  1.00  0.00           C
ATOM   4070  O   MET A 524     123.989 164.200 142.620  1.00  0.00           O
ATOM   4071  N   ILE A 525     123.969 166.393 142.563  1.00  0.00           N
ATOM   4072  CA  ILE A 525     124.459 166.463 141.191  1.00  0.00           C
ATOM   4073  CB  ILE A 525     124.381 167.967 140.647  1.00  0.00           C
ATOM   4074  CG2 ILE A 525     125.236 168.110 139.383  1.00  0.00           C
ATOM   4075  CG1 ILE A 525     122.933 168.384 140.366  1.00  0.00           C
ATOM   4076  CD1 ILE A 525     121.997 167.329 139.810  1.00  0.00           C
ATOM   4077  C   ILE A 525     125.844 165.816 141.055  1.00  0.00           C
ATOM   4078  O   ILE A 525     126.205 165.292 139.975  1.00  0.00           O
ATOM   4079  N   VAL A 526     126.627 165.814 142.112  1.00  0.00           N
ATOM   4080  CA  VAL A 526     128.114 165.535 142.146  1.00  0.00           C
ATOM   4081  CB  VAL A 526     128.889 166.887 142.301  1.00  0.00           C
ATOM   4082  CG1 VAL A 526     130.392 166.789 142.378  1.00  0.00           C
ATOM   4083  CG2 VAL A 526     128.544 167.965 141.215  1.00  0.00           C
ATOM   4084  C   VAL A 526     128.432 164.493 143.173  1.00  0.00           C
ATOM   4085  O   VAL A 526     127.951 164.601 144.274  1.00  0.00           O
ATOM   4086  N   THR A 527     129.301 163.578 142.779  1.00  0.00           N
ATOM   4087  CA  THR A 527     129.879 162.591 143.695  1.00  0.00           C
ATOM   4088  CB  THR A 527     129.941 161.174 143.101  1.00  0.00           C
ATOM   4089  CG2 THR A 527     130.810 161.052 141.882  1.00  0.00           C
ATOM   4090  OG1 THR A 527     130.496 160.381 144.104  1.00  0.00           O
ATOM   4091  C   THR A 527     131.149 163.174 144.317  1.00  0.00           C
ATOM   4092  O   THR A 527     132.024 163.542 143.607  1.00  0.00           O
ATOM   4093  N   PRO A 528     131.199 163.210 145.673  1.00  0.00           N
ATOM   4094  CD  PRO A 528     130.077 163.398 146.563  1.00  0.00           C
ATOM   4095  CG  PRO A 528     130.475 164.174 147.812  1.00  0.00           C
ATOM   4096  CB  PRO A 528     131.942 163.707 147.887  1.00  0.00           C
ATOM   4097  CA  PRO A 528     132.380 163.588 146.415  1.00  0.00           C
ATOM   4098  C   PRO A 528     133.542 162.588 146.247  1.00  0.00           C
ATOM   4099  O   PRO A 528     134.672 162.959 146.613  1.00  0.00           O
ATOM   4100  N   GLN A 529     133.317 161.317 145.856  1.00  0.00           N
ATOM   4101  CA  GLN A 529     134.341 160.293 145.631  1.00  0.00           C
ATOM   4102  CB  GLN A 529     133.555 159.162 144.926  1.00  0.00           C
ATOM   4103  CG  GLN A 529     134.364 158.194 144.025  1.00  0.00           C
ATOM   4104  CD  GLN A 529     133.538 157.141 143.423  1.00  0.00           C
ATOM   4105  OE1 GLN A 529     132.335 157.051 143.723  1.00  0.00           O
ATOM   4106  NE2 GLN A 529     134.156 156.238 142.596  1.00  0.00           N
ATOM   4107  C   GLN A 529     135.465 160.882 144.781  1.00  0.00           C
ATOM   4108  O   GLN A 529     136.618 160.664 144.992  1.00  0.00           O
ATOM   4109  N   SER A 530     135.058 161.513 143.685  1.00  0.00           N
ATOM   4110  CA  SER A 530     135.874 161.856 142.542  1.00  0.00           C
ATOM   4111  CB  SER A 530     135.664 160.799 141.416  1.00  0.00           C
ATOM   4112  OG  SER A 530     134.313 160.428 141.237  1.00  0.00           O
ATOM   4113  C   SER A 530     135.676 163.219 141.847  1.00  0.00           C
ATOM   4114  O   SER A 530     136.182 163.469 140.779  1.00  0.00           O
ATOM   4115  N   ASN A 531     135.108 164.184 142.534  1.00  0.00           N
ATOM   4116  CA  ASN A 531     135.012 165.599 142.230  1.00  0.00           C
ATOM   4117  CB  ASN A 531     136.408 166.308 142.510  1.00  0.00           C
ATOM   4118  CG  ASN A 531     137.045 165.893 143.751  1.00  0.00           C
ATOM   4119  OD1 ASN A 531     138.205 165.466 143.720  1.00  0.00           O
ATOM   4120  ND2 ASN A 531     136.361 165.902 144.863  1.00  0.00           N
ATOM   4121  C   ASN A 531     134.323 165.858 140.912  1.00  0.00           C
ATOM   4122  O   ASN A 531     134.737 166.794 140.231  1.00  0.00           O
ATOM   4123  N   ARG A 532     133.275 165.115 140.521  1.00  0.00           N
ATOM   4124  CA  ARG A 532     132.597 165.116 139.234  1.00  0.00           C
ATOM   4125  CB  ARG A 532     133.420 164.196 138.232  1.00  0.00           C
ATOM   4126  CG  ARG A 532     133.629 162.745 138.742  1.00  0.00           C
ATOM   4127  CD  ARG A 532     132.375 161.944 138.642  1.00  0.00           C
ATOM   4128  NE  ARG A 532     132.635 160.551 138.279  1.00  0.00           N
ATOM   4129  CZ  ARG A 532     131.747 159.551 138.107  1.00  0.00           C
ATOM   4130  NH1 ARG A 532     130.476 159.679 138.477  1.00  0.00           N
ATOM   4131  NH2 ARG A 532     132.121 158.373 137.607  1.00  0.00           N
ATOM   4132  C   ARG A 532     131.155 164.683 139.308  1.00  0.00           C
ATOM   4133  O   ARG A 532     130.711 164.092 140.316  1.00  0.00           O
ATOM   4134  N   PRO A 533     130.349 164.970 138.290  1.00  0.00           N
ATOM   4135  CD  PRO A 533     130.690 165.750 137.061  1.00  0.00           C
ATOM   4136  CG  PRO A 533     129.338 166.338 136.700  1.00  0.00           C
ATOM   4137  CB  PRO A 533     128.241 165.300 137.000  1.00  0.00           C
ATOM   4138  CA  PRO A 533     128.878 164.671 138.277  1.00  0.00           C
ATOM   4139  C   PRO A 533     128.544 163.183 138.533  1.00  0.00           C
ATOM   4140  O   PRO A 533     129.291 162.340 138.009  1.00  0.00           O
ATOM   4141  N   VAL A 534     127.443 162.898 139.258  1.00  0.00           N
ATOM   4142  CA  VAL A 534     126.932 161.529 139.121  1.00  0.00           C
ATOM   4143  CB  VAL A 534     126.955 160.814 140.470  1.00  0.00           C
ATOM   4144  CG1 VAL A 534     126.024 161.280 141.556  1.00  0.00           C
ATOM   4145  CG2 VAL A 534     126.751 159.276 140.256  1.00  0.00           C
ATOM   4146  C   VAL A 534     125.533 161.403 138.569  1.00  0.00           C
ATOM   4147  O   VAL A 534     125.203 160.388 137.977  1.00  0.00           O
ATOM   4148  N   MET A 535     124.833 162.471 138.578  1.00  0.00           N
ATOM   4149  CA  MET A 535     123.708 162.583 137.675  1.00  0.00           C
ATOM   4150  CB  MET A 535     122.755 163.640 138.325  1.00  0.00           C
ATOM   4151  CG  MET A 535     121.315 163.361 138.429  1.00  0.00           C
ATOM   4152  SD  MET A 535     120.878 162.028 139.450  1.00  0.00           S
ATOM   4153  CE  MET A 535     121.655 162.458 141.151  1.00  0.00           C
ATOM   4154  C   MET A 535     124.217 162.892 136.244  1.00  0.00           C
ATOM   4155  O   MET A 535     125.129 163.677 136.147  1.00  0.00           O
ATOM   4156  N   GLY A 536     123.627 162.438 135.193  1.00  0.00           N
ATOM   4157  CA  GLY A 536     124.276 162.648 133.904  1.00  0.00           C
ATOM   4158  C   GLY A 536     123.322 162.405 132.766  1.00  0.00           C
ATOM   4159  O   GLY A 536     122.332 161.659 132.852  1.00  0.00           O
ATOM   4160  N   ILE A 537     123.579 163.048 131.607  1.00  0.00           N
ATOM   4161  CA  ILE A 537     122.921 162.815 130.331  1.00  0.00           C
ATOM   4162  CB  ILE A 537     123.210 164.044 129.374  1.00  0.00           C
ATOM   4163  CG2 ILE A 537     122.662 163.787 127.947  1.00  0.00           C
ATOM   4164  CG1 ILE A 537     122.569 165.415 129.942  1.00  0.00           C
ATOM   4165  CD1 ILE A 537     121.006 165.479 130.118  1.00  0.00           C
ATOM   4166  C   ILE A 537     123.309 161.424 129.733  1.00  0.00           C
ATOM   4167  O   ILE A 537     124.508 161.070 129.669  1.00  0.00           O
ATOM   4168  N   VAL A 538     122.311 160.606 129.411  1.00  0.00           N
ATOM   4169  CA  VAL A 538     122.511 159.216 129.010  1.00  0.00           C
ATOM   4170  CB  VAL A 538     121.209 158.499 129.113  1.00  0.00           C
ATOM   4171  CG1 VAL A 538     120.640 158.388 130.538  1.00  0.00           C
ATOM   4172  CG2 VAL A 538     120.098 159.022 128.183  1.00  0.00           C
ATOM   4173  C   VAL A 538     123.157 159.185 127.615  1.00  0.00           C
ATOM   4174  O   VAL A 538     123.058 160.156 126.880  1.00  0.00           O
ATOM   4175  N   GLN A 539     123.863 158.093 127.310  1.00  0.00           N
ATOM   4176  CA  GLN A 539     124.850 158.010 126.228  1.00  0.00           C
ATOM   4177  CB  GLN A 539     125.728 156.713 126.351  1.00  0.00           C
ATOM   4178  CG  GLN A 539     125.048 155.342 126.261  1.00  0.00           C
ATOM   4179  CD  GLN A 539     125.977 154.119 126.338  1.00  0.00           C
ATOM   4180  OE1 GLN A 539     127.122 154.254 126.747  1.00  0.00           O
ATOM   4181  NE2 GLN A 539     125.482 152.936 126.132  1.00  0.00           N
ATOM   4182  C   GLN A 539     124.232 158.245 124.816  1.00  0.00           C
ATOM   4183  O   GLN A 539     124.894 158.665 123.825  1.00  0.00           O
ATOM   4184  N   ASP A 540     122.967 157.773 124.655  1.00  0.00           N
ATOM   4185  CA  ASP A 540     122.239 158.003 123.358  1.00  0.00           C
ATOM   4186  CB  ASP A 540     121.060 157.089 123.262  1.00  0.00           C
ATOM   4187  CG  ASP A 540     120.401 157.178 121.892  1.00  0.00           C
ATOM   4188  OD1 ASP A 540     119.192 157.017 121.745  1.00  0.00           O
ATOM   4189  OD2 ASP A 540     121.124 157.253 120.865  1.00  0.00           O
ATOM   4190  C   ASP A 540     121.741 159.468 123.129  1.00  0.00           C
ATOM   4191  O   ASP A 540     121.816 160.030 122.003  1.00  0.00           O
ATOM   4192  N   THR A 541     121.289 160.089 124.212  1.00  0.00           N
ATOM   4193  CA  THR A 541     121.077 161.546 124.342  1.00  0.00           C
ATOM   4194  CB  THR A 541     120.488 162.084 125.676  1.00  0.00           C
ATOM   4195  CG2 THR A 541     120.200 163.553 125.701  1.00  0.00           C
ATOM   4196  OG1 THR A 541     119.204 161.542 125.780  1.00  0.00           O
ATOM   4197  C   THR A 541     122.408 162.305 124.073  1.00  0.00           C
ATOM   4198  O   THR A 541     122.442 163.301 123.314  1.00  0.00           O
ATOM   4199  N   LEU A 542     123.532 161.862 124.704  1.00  0.00           N
ATOM   4200  CA  LEU A 542     124.875 162.338 124.413  1.00  0.00           C
ATOM   4201  CB  LEU A 542     125.991 161.577 125.195  1.00  0.00           C
ATOM   4202  CG  LEU A 542     126.126 161.869 126.729  1.00  0.00           C
ATOM   4203  CD1 LEU A 542     127.306 161.068 127.278  1.00  0.00           C
ATOM   4204  CD2 LEU A 542     126.350 163.323 127.104  1.00  0.00           C
ATOM   4205  C   LEU A 542     125.138 162.294 122.961  1.00  0.00           C
ATOM   4206  O   LEU A 542     125.504 163.284 122.385  1.00  0.00           O
ATOM   4207  N   THR A 543     124.904 161.211 122.222  1.00  0.00           N
ATOM   4208  CA  THR A 543     125.139 161.072 120.757  1.00  0.00           C
ATOM   4209  CB  THR A 543     125.086 159.561 120.406  1.00  0.00           C
ATOM   4210  CG2 THR A 543     125.451 159.204 118.961  1.00  0.00           C
ATOM   4211  OG1 THR A 543     125.921 158.782 121.252  1.00  0.00           O
ATOM   4212  C   THR A 543     124.199 161.932 119.957  1.00  0.00           C
ATOM   4213  O   THR A 543     124.641 162.663 119.023  1.00  0.00           O
ATOM   4214  N   ALA A 544     122.936 162.057 120.310  1.00  0.00           N
ATOM   4215  CA  ALA A 544     122.020 163.057 119.786  1.00  0.00           C
ATOM   4216  CB  ALA A 544     120.655 162.966 120.366  1.00  0.00           C
ATOM   4217  C   ALA A 544     122.533 164.472 119.913  1.00  0.00           C
ATOM   4218  O   ALA A 544     122.511 165.283 118.948  1.00  0.00           O
ATOM   4219  N   VAL A 545     123.155 164.835 121.043  1.00  0.00           N
ATOM   4220  CA  VAL A 545     123.621 166.239 121.226  1.00  0.00           C
ATOM   4221  CB  VAL A 545     123.692 166.527 122.723  1.00  0.00           C
ATOM   4222  CG1 VAL A 545     124.313 167.971 122.990  1.00  0.00           C
ATOM   4223  CG2 VAL A 545     122.283 166.458 123.325  1.00  0.00           C
ATOM   4224  C   VAL A 545     124.936 166.570 120.541  1.00  0.00           C
ATOM   4225  O   VAL A 545     125.117 167.713 120.109  1.00  0.00           O
ATOM   4226  N   ARG A 546     125.885 165.651 120.388  1.00  0.00           N
ATOM   4227  CA  ARG A 546     127.156 165.721 119.682  1.00  0.00           C
ATOM   4228  CB  ARG A 546     128.010 164.449 119.952  1.00  0.00           C
ATOM   4229  CG  ARG A 546     129.163 164.117 118.999  1.00  0.00           C
ATOM   4230  CD  ARG A 546     128.878 163.482 117.611  1.00  0.00           C
ATOM   4231  NE  ARG A 546     130.019 163.401 116.712  1.00  0.00           N
ATOM   4232  CZ  ARG A 546     130.501 164.393 115.990  1.00  0.00           C
ATOM   4233  NH1 ARG A 546     130.101 165.654 116.173  1.00  0.00           N
ATOM   4234  NH2 ARG A 546     131.330 164.180 115.043  1.00  0.00           N
ATOM   4235  C   ARG A 546     126.952 165.992 118.196  1.00  0.00           C
ATOM   4236  O   ARG A 546     127.841 166.523 117.557  1.00  0.00           O
ATOM   4237  N   LYS A 547     125.810 165.625 117.649  1.00  0.00           N
ATOM   4238  CA  LYS A 547     125.282 165.890 116.268  1.00  0.00           C
ATOM   4239  CB  LYS A 547     124.445 164.683 115.733  1.00  0.00           C
ATOM   4240  CG  LYS A 547     125.296 163.277 115.789  1.00  0.00           C
ATOM   4241  CD  LYS A 547     124.448 161.970 115.811  1.00  0.00           C
ATOM   4242  CE  LYS A 547     123.290 162.083 114.806  1.00  0.00           C
ATOM   4243  NZ  LYS A 547     122.754 160.770 114.380  1.00  0.00           N
ATOM   4244  C   LYS A 547     124.504 167.203 116.224  1.00  0.00           C
ATOM   4245  O   LYS A 547     124.719 167.994 115.328  1.00  0.00           O
ATOM   4246  N   PHE A 548     123.553 167.459 117.106  1.00  0.00           N
ATOM   4247  CA  PHE A 548     122.772 168.668 117.236  1.00  0.00           C
ATOM   4248  CB  PHE A 548     121.755 168.524 118.436  1.00  0.00           C
ATOM   4249  CG  PHE A 548     120.883 169.764 118.557  1.00  0.00           C
ATOM   4250  CD1 PHE A 548     121.223 170.932 119.176  1.00  0.00           C
ATOM   4251  CE1 PHE A 548     120.208 171.819 119.491  1.00  0.00           C
ATOM   4252  CZ  PHE A 548     118.931 171.760 118.918  1.00  0.00           C
ATOM   4253  CE2 PHE A 548     118.545 170.614 118.178  1.00  0.00           C
ATOM   4254  CD2 PHE A 548     119.540 169.648 118.061  1.00  0.00           C
ATOM   4255  C   PHE A 548     123.621 169.971 117.369  1.00  0.00           C
ATOM   4256  O   PHE A 548     123.459 170.980 116.608  1.00  0.00           O
ATOM   4257  N   THR A 549     124.705 169.890 118.165  1.00  0.00           N
ATOM   4258  CA  THR A 549     125.496 171.108 118.529  1.00  0.00           C
ATOM   4259  CB  THR A 549     126.311 170.988 119.864  1.00  0.00           C
ATOM   4260  CG2 THR A 549     125.331 171.115 121.051  1.00  0.00           C
ATOM   4261  OG1 THR A 549     126.969 169.734 119.975  1.00  0.00           O
ATOM   4262  C   THR A 549     126.461 171.594 117.388  1.00  0.00           C
ATOM   4263  O   THR A 549     127.375 172.417 117.721  1.00  0.00           O
ATOM   4264  N   LYS A 550     126.264 171.229 116.106  1.00  0.00           N
ATOM   4265  CA  LYS A 550     127.147 171.738 115.004  1.00  0.00           C
ATOM   4266  CB  LYS A 550     127.043 170.657 113.880  1.00  0.00           C
ATOM   4267  CG  LYS A 550     127.569 169.265 114.295  1.00  0.00           C
ATOM   4268  CD  LYS A 550     127.602 168.315 112.994  1.00  0.00           C
ATOM   4269  CE  LYS A 550     126.203 167.685 112.718  1.00  0.00           C
ATOM   4270  NZ  LYS A 550     126.186 167.369 111.272  1.00  0.00           N
ATOM   4271  C   LYS A 550     126.746 173.081 114.379  1.00  0.00           C
ATOM   4272  O   LYS A 550     125.695 173.642 114.613  1.00  0.00           O
ATOM   4273  N   ARG A 551     127.629 173.632 113.600  1.00  0.00           N
ATOM   4274  CA  ARG A 551     127.487 174.837 112.765  1.00  0.00           C
ATOM   4275  CB  ARG A 551     128.908 175.562 112.498  1.00  0.00           C
ATOM   4276  CG  ARG A 551     129.829 174.888 111.578  1.00  0.00           C
ATOM   4277  CD  ARG A 551     131.087 175.733 111.213  1.00  0.00           C
ATOM   4278  NE  ARG A 551     132.087 176.051 112.266  1.00  0.00           N
ATOM   4279  CZ  ARG A 551     133.370 175.893 112.375  1.00  0.00           C
ATOM   4280  NH1 ARG A 551     134.154 175.521 111.378  1.00  0.00           N
ATOM   4281  NH2 ARG A 551     133.920 176.167 113.516  1.00  0.00           N
ATOM   4282  C   ARG A 551     126.717 174.644 111.466  1.00  0.00           C
ATOM   4283  O   ARG A 551     126.431 175.570 110.758  1.00  0.00           O
ATOM   4284  N   ASP A 552     126.364 173.392 111.164  1.00  0.00           N
ATOM   4285  CA  ASP A 552     125.624 173.011 109.978  1.00  0.00           C
ATOM   4286  CB  ASP A 552     126.536 172.046 109.186  1.00  0.00           C
ATOM   4287  CG  ASP A 552     126.523 170.617 109.733  1.00  0.00           C
ATOM   4288  OD1 ASP A 552     125.845 170.347 110.758  1.00  0.00           O
ATOM   4289  OD2 ASP A 552     127.153 169.757 109.073  1.00  0.00           O
ATOM   4290  C   ASP A 552     124.205 172.418 110.121  1.00  0.00           C
ATOM   4291  O   ASP A 552     123.530 172.173 109.133  1.00  0.00           O
ATOM   4292  N   VAL A 553     123.729 172.198 111.373  1.00  0.00           N
ATOM   4293  CA  VAL A 553     122.445 171.746 111.719  1.00  0.00           C
ATOM   4294  CB  VAL A 553     122.280 171.086 113.042  1.00  0.00           C
ATOM   4295  CG1 VAL A 553     120.891 170.399 113.232  1.00  0.00           C
ATOM   4296  CG2 VAL A 553     123.219 169.893 113.247  1.00  0.00           C
ATOM   4297  C   VAL A 553     121.421 172.960 111.615  1.00  0.00           C
ATOM   4298  O   VAL A 553     120.893 173.426 112.655  1.00  0.00           O
ATOM   4299  N   PHE A 554     121.265 173.566 110.438  1.00  0.00           N
ATOM   4300  CA  PHE A 554     120.303 174.636 110.191  1.00  0.00           C
ATOM   4301  CB  PHE A 554     120.450 175.376 108.819  1.00  0.00           C
ATOM   4302  CG  PHE A 554     121.852 175.840 108.677  1.00  0.00           C
ATOM   4303  CD1 PHE A 554     122.188 177.109 109.006  1.00  0.00           C
ATOM   4304  CE1 PHE A 554     123.536 177.547 108.830  1.00  0.00           C
ATOM   4305  CZ  PHE A 554     124.496 176.678 108.228  1.00  0.00           C
ATOM   4306  CE2 PHE A 554     124.059 175.402 107.744  1.00  0.00           C
ATOM   4307  CD2 PHE A 554     122.718 175.001 107.949  1.00  0.00           C
ATOM   4308  C   PHE A 554     118.827 174.301 110.391  1.00  0.00           C
ATOM   4309  O   PHE A 554     118.358 173.298 109.833  1.00  0.00           O
ATOM   4310  N   LEU A 555     118.114 175.132 111.073  1.00  0.00           N
ATOM   4311  CA  LEU A 555     116.657 175.010 111.404  1.00  0.00           C
ATOM   4312  CB  LEU A 555     116.600 174.948 112.961  1.00  0.00           C
ATOM   4313  CG  LEU A 555     117.358 173.670 113.482  1.00  0.00           C
ATOM   4314  CD1 LEU A 555     117.711 173.796 114.924  1.00  0.00           C
ATOM   4315  CD2 LEU A 555     116.562 172.393 113.237  1.00  0.00           C
ATOM   4316  C   LEU A 555     115.796 176.182 110.913  1.00  0.00           C
ATOM   4317  O   LEU A 555     116.014 177.313 111.289  1.00  0.00           O
ATOM   4318  N   GLU A 556     114.764 175.860 110.043  1.00  0.00           N
ATOM   4319  CA  GLU A 556     113.744 176.788 109.584  1.00  0.00           C
ATOM   4320  CB  GLU A 556     112.667 176.127 108.663  1.00  0.00           C
ATOM   4321  CG  GLU A 556     112.955 175.678 107.205  1.00  0.00           C
ATOM   4322  CD  GLU A 556     113.164 176.916 106.331  1.00  0.00           C
ATOM   4323  OE1 GLU A 556     113.679 176.744 105.226  1.00  0.00           O
ATOM   4324  OE2 GLU A 556     112.741 178.033 106.723  1.00  0.00           O
ATOM   4325  C   GLU A 556     112.823 177.257 110.729  1.00  0.00           C
ATOM   4326  O   GLU A 556     112.560 176.396 111.621  1.00  0.00           O
ATOM   4327  N   ARG A 557     112.257 178.456 110.593  1.00  0.00           N
ATOM   4328  CA  ARG A 557     111.416 179.000 111.606  1.00  0.00           C
ATOM   4329  CB  ARG A 557     110.660 180.255 111.155  1.00  0.00           C
ATOM   4330  CG  ARG A 557     110.159 181.071 112.360  1.00  0.00           C
ATOM   4331  CD  ARG A 557     109.558 182.396 111.818  1.00  0.00           C
ATOM   4332  NE  ARG A 557     108.208 182.396 111.170  1.00  0.00           N
ATOM   4333  CZ  ARG A 557     107.012 182.662 111.632  1.00  0.00           C
ATOM   4334  NH1 ARG A 557     106.782 183.192 112.832  1.00  0.00           N
ATOM   4335  NH2 ARG A 557     106.000 182.285 110.914  1.00  0.00           N
ATOM   4336  C   ARG A 557     110.397 178.010 112.146  1.00  0.00           C
ATOM   4337  O   ARG A 557     110.170 177.958 113.400  1.00  0.00           O
ATOM   4338  N   GLY A 558     109.732 177.285 111.249  1.00  0.00           N
ATOM   4339  CA  GLY A 558     108.574 176.565 111.557  1.00  0.00           C
ATOM   4340  C   GLY A 558     108.783 175.375 112.514  1.00  0.00           C
ATOM   4341  O   GLY A 558     107.861 175.095 113.345  1.00  0.00           O
ATOM   4342  N   GLU A 559     109.978 174.789 112.624  1.00  0.00           N
ATOM   4343  CA  GLU A 559     110.395 173.751 113.605  1.00  0.00           C
ATOM   4344  CB  GLU A 559     111.594 172.970 113.083  1.00  0.00           C
ATOM   4345  CG  GLU A 559     111.316 172.220 111.777  1.00  0.00           C
ATOM   4346  CD  GLU A 559     110.039 171.398 111.684  1.00  0.00           C
ATOM   4347  OE1 GLU A 559     109.095 171.782 110.957  1.00  0.00           O
ATOM   4348  OE2 GLU A 559     109.763 170.543 112.523  1.00  0.00           O
ATOM   4349  C   GLU A 559     110.947 174.405 114.907  1.00  0.00           C
ATOM   4350  O   GLU A 559     110.720 173.908 116.011  1.00  0.00           O
ATOM   4351  N   VAL A 560     111.613 175.571 114.810  1.00  0.00           N
ATOM   4352  CA  VAL A 560     112.094 176.397 115.981  1.00  0.00           C
ATOM   4353  CB  VAL A 560     112.921 177.612 115.544  1.00  0.00           C
ATOM   4354  CG1 VAL A 560     113.461 178.274 116.841  1.00  0.00           C
ATOM   4355  CG2 VAL A 560     114.157 177.254 114.681  1.00  0.00           C
ATOM   4356  C   VAL A 560     110.926 176.843 116.846  1.00  0.00           C
ATOM   4357  O   VAL A 560     111.065 176.695 118.069  1.00  0.00           O
ATOM   4358  N   MET A 561     109.757 177.153 116.235  1.00  0.00           N
ATOM   4359  CA  MET A 561     108.572 177.561 116.994  1.00  0.00           C
ATOM   4360  CB  MET A 561     107.494 178.085 116.132  1.00  0.00           C
ATOM   4361  CG  MET A 561     108.015 179.494 115.662  1.00  0.00           C
ATOM   4362  SD  MET A 561     106.766 180.457 114.785  1.00  0.00           S
ATOM   4363  CE  MET A 561     106.436 179.637 113.309  1.00  0.00           C
ATOM   4364  C   MET A 561     108.010 176.408 117.825  1.00  0.00           C
ATOM   4365  O   MET A 561     107.475 176.687 118.879  1.00  0.00           O
ATOM   4366  N   ASN A 562     108.127 175.144 117.471  1.00  0.00           N
ATOM   4367  CA  ASN A 562     107.906 174.046 118.345  1.00  0.00           C
ATOM   4368  CB  ASN A 562     107.579 172.786 117.434  1.00  0.00           C
ATOM   4369  CG  ASN A 562     106.468 172.973 116.408  1.00  0.00           C
ATOM   4370  OD1 ASN A 562     105.525 173.636 116.712  1.00  0.00           O
ATOM   4371  ND2 ASN A 562     106.632 172.568 115.190  1.00  0.00           N
ATOM   4372  C   ASN A 562     109.049 173.796 119.360  1.00  0.00           C
ATOM   4373  O   ASN A 562     108.802 173.710 120.547  1.00  0.00           O
ATOM   4374  N   LEU A 563     110.328 173.982 118.925  1.00  0.00           N
ATOM   4375  CA  LEU A 563     111.498 173.667 119.837  1.00  0.00           C
ATOM   4376  CB  LEU A 563     112.822 173.720 119.053  1.00  0.00           C
ATOM   4377  CG  LEU A 563     113.178 172.491 118.128  1.00  0.00           C
ATOM   4378  CD1 LEU A 563     114.395 172.653 117.172  1.00  0.00           C
ATOM   4379  CD2 LEU A 563     113.438 171.244 118.975  1.00  0.00           C
ATOM   4380  C   LEU A 563     111.641 174.666 121.009  1.00  0.00           C
ATOM   4381  O   LEU A 563     112.034 174.348 122.079  1.00  0.00           O
ATOM   4382  N   LEU A 564     111.278 175.901 120.720  1.00  0.00           N
ATOM   4383  CA  LEU A 564     111.231 176.916 121.745  1.00  0.00           C
ATOM   4384  CB  LEU A 564     111.115 178.354 121.102  1.00  0.00           C
ATOM   4385  CG  LEU A 564     112.294 179.014 120.397  1.00  0.00           C
ATOM   4386  CD1 LEU A 564     111.957 180.412 119.863  1.00  0.00           C
ATOM   4387  CD2 LEU A 564     113.494 179.178 121.389  1.00  0.00           C
ATOM   4388  C   LEU A 564     110.189 176.624 122.915  1.00  0.00           C
ATOM   4389  O   LEU A 564     110.305 177.275 123.968  1.00  0.00           O
ATOM   4390  N   MET A 565     109.121 175.869 122.669  1.00  0.00           N
ATOM   4391  CA  MET A 565     108.019 175.642 123.623  1.00  0.00           C
ATOM   4392  CB  MET A 565     106.657 175.239 122.957  1.00  0.00           C
ATOM   4393  CG  MET A 565     105.967 176.398 122.272  1.00  0.00           C
ATOM   4394  SD  MET A 565     104.216 176.130 121.859  1.00  0.00           S
ATOM   4395  CE  MET A 565     103.554 175.697 123.448  1.00  0.00           C
ATOM   4396  C   MET A 565     108.455 174.555 124.613  1.00  0.00           C
ATOM   4397  O   MET A 565     107.667 174.288 125.537  1.00  0.00           O
ATOM   4398  N   PHE A 566     109.603 173.884 124.507  1.00  0.00           N
ATOM   4399  CA  PHE A 566     110.164 172.842 125.388  1.00  0.00           C
ATOM   4400  CB  PHE A 566     110.904 171.676 124.582  1.00  0.00           C
ATOM   4401  CG  PHE A 566     109.858 170.977 123.721  1.00  0.00           C
ATOM   4402  CD1 PHE A 566     109.045 169.984 124.369  1.00  0.00           C
ATOM   4403  CE1 PHE A 566     108.075 169.382 123.545  1.00  0.00           C
ATOM   4404  CZ  PHE A 566     107.918 169.682 122.152  1.00  0.00           C
ATOM   4405  CE2 PHE A 566     108.786 170.596 121.539  1.00  0.00           C
ATOM   4406  CD2 PHE A 566     109.719 171.208 122.331  1.00  0.00           C
ATOM   4407  C   PHE A 566     111.082 173.419 126.353  1.00  0.00           C
ATOM   4408  O   PHE A 566     111.316 172.757 127.369  1.00  0.00           O
ATOM   4409  N   LEU A 567     111.734 174.600 126.083  1.00  0.00           N
ATOM   4410  CA  LEU A 567     112.712 175.293 126.910  1.00  0.00           C
ATOM   4411  CB  LEU A 567     113.429 176.296 125.936  1.00  0.00           C
ATOM   4412  CG  LEU A 567     114.406 177.284 126.502  1.00  0.00           C
ATOM   4413  CD1 LEU A 567     115.813 176.774 126.567  1.00  0.00           C
ATOM   4414  CD2 LEU A 567     114.429 178.531 125.574  1.00  0.00           C
ATOM   4415  C   LEU A 567     112.072 175.993 128.159  1.00  0.00           C
ATOM   4416  O   LEU A 567     111.378 177.050 128.045  1.00  0.00           O
ATOM   4417  N   SER A 568     112.232 175.346 129.350  1.00  0.00           N
ATOM   4418  CA  SER A 568     111.549 175.798 130.589  1.00  0.00           C
ATOM   4419  CB  SER A 568     111.368 174.690 131.564  1.00  0.00           C
ATOM   4420  OG  SER A 568     112.633 174.308 132.113  1.00  0.00           O
ATOM   4421  C   SER A 568     112.138 177.155 131.207  1.00  0.00           C
ATOM   4422  O   SER A 568     111.436 177.853 131.951  1.00  0.00           O
ATOM   4423  N   THR A 569     113.313 177.573 130.657  1.00  0.00           N
ATOM   4424  CA  THR A 569     113.835 178.844 131.044  1.00  0.00           C
ATOM   4425  CB  THR A 569     115.339 178.685 131.115  1.00  0.00           C
ATOM   4426  CG2 THR A 569     115.675 177.614 132.170  1.00  0.00           C
ATOM   4427  OG1 THR A 569     115.767 178.197 129.955  1.00  0.00           O
ATOM   4428  C   THR A 569     113.466 179.976 130.016  1.00  0.00           C
ATOM   4429  O   THR A 569     113.866 181.096 130.279  1.00  0.00           O
ATOM   4430  N   TRP A 570     112.609 179.727 129.025  1.00  0.00           N
ATOM   4431  CA  TRP A 570     112.221 180.653 127.892  1.00  0.00           C
ATOM   4432  CB  TRP A 570     111.125 180.107 127.047  1.00  0.00           C
ATOM   4433  CG  TRP A 570     111.003 180.792 125.660  1.00  0.00           C
ATOM   4434  CD1 TRP A 570     111.966 181.512 125.070  1.00  0.00           C
ATOM   4435  NE1 TRP A 570     111.548 181.894 123.847  1.00  0.00           N
ATOM   4436  CE2 TRP A 570     110.264 181.387 123.551  1.00  0.00           C
ATOM   4437  CZ2 TRP A 570     109.411 181.632 122.428  1.00  0.00           C
ATOM   4438  CH2 TRP A 570     108.143 181.004 122.411  1.00  0.00           C
ATOM   4439  CZ3 TRP A 570     107.753 180.281 123.551  1.00  0.00           C
ATOM   4440  CE3 TRP A 570     108.543 180.225 124.684  1.00  0.00           C
ATOM   4441  CD2 TRP A 570     109.908 180.726 124.691  1.00  0.00           C
ATOM   4442  C   TRP A 570     111.772 182.043 128.415  1.00  0.00           C
ATOM   4443  O   TRP A 570     110.969 182.135 129.391  1.00  0.00           O
ATOM   4444  N   ASP A 571     112.370 183.027 127.735  1.00  0.00           N
ATOM   4445  CA  ASP A 571     111.961 184.386 127.943  1.00  0.00           C
ATOM   4446  CB  ASP A 571     113.156 185.316 127.450  1.00  0.00           C
ATOM   4447  CG  ASP A 571     114.464 185.274 128.295  1.00  0.00           C
ATOM   4448  OD1 ASP A 571     114.420 184.703 129.347  1.00  0.00           O
ATOM   4449  OD2 ASP A 571     115.508 185.905 127.919  1.00  0.00           O
ATOM   4450  C   ASP A 571     110.705 184.837 127.119  1.00  0.00           C
ATOM   4451  O   ASP A 571     110.312 186.032 127.167  1.00  0.00           O
ATOM   4452  N   GLY A 572     110.203 183.882 126.408  1.00  0.00           N
ATOM   4453  CA  GLY A 572     108.888 184.017 125.783  1.00  0.00           C
ATOM   4454  C   GLY A 572     109.052 184.637 124.356  1.00  0.00           C
ATOM   4455  O   GLY A 572     108.023 185.020 123.831  1.00  0.00           O
ATOM   4456  N   LYS A 573     110.211 184.842 123.835  1.00  0.00           N
ATOM   4457  CA  LYS A 573     110.536 185.733 122.798  1.00  0.00           C
ATOM   4458  CB  LYS A 573     111.123 187.064 123.395  1.00  0.00           C
ATOM   4459  CG  LYS A 573     112.419 186.982 124.180  1.00  0.00           C
ATOM   4460  CD  LYS A 573     112.828 188.400 124.722  1.00  0.00           C
ATOM   4461  CE  LYS A 573     111.923 188.963 125.740  1.00  0.00           C
ATOM   4462  NZ  LYS A 573     112.365 190.258 126.404  1.00  0.00           N
ATOM   4463  C   LYS A 573     111.529 185.036 121.878  1.00  0.00           C
ATOM   4464  O   LYS A 573     112.332 184.213 122.321  1.00  0.00           O
ATOM   4465  N   VAL A 574     111.356 185.268 120.588  1.00  0.00           N
ATOM   4466  CA  VAL A 574     111.918 184.567 119.431  1.00  0.00           C
ATOM   4467  CB  VAL A 574     111.096 184.538 118.120  1.00  0.00           C
ATOM   4468  CG1 VAL A 574     111.711 183.809 116.929  1.00  0.00           C
ATOM   4469  CG2 VAL A 574     109.672 183.892 118.307  1.00  0.00           C
ATOM   4470  C   VAL A 574     113.225 185.374 119.163  1.00  0.00           C
ATOM   4471  O   VAL A 574     113.118 186.546 118.758  1.00  0.00           O
ATOM   4472  N   PRO A 575     114.416 184.800 119.221  1.00  0.00           N
ATOM   4473  CD  PRO A 575     114.687 183.529 119.683  1.00  0.00           C
ATOM   4474  CG  PRO A 575     116.197 183.415 119.709  1.00  0.00           C
ATOM   4475  CB  PRO A 575     116.798 184.806 119.630  1.00  0.00           C
ATOM   4476  CA  PRO A 575     115.681 185.503 118.921  1.00  0.00           C
ATOM   4477  C   PRO A 575     115.955 185.546 117.425  1.00  0.00           C
ATOM   4478  O   PRO A 575     115.547 184.657 116.712  1.00  0.00           O
ATOM   4479  N   GLN A 576     116.672 186.567 116.963  1.00  0.00           N
ATOM   4480  CA  GLN A 576     117.070 186.704 115.567  1.00  0.00           C
ATOM   4481  CB  GLN A 576     117.761 188.004 115.192  1.00  0.00           C
ATOM   4482  CG  GLN A 576     116.686 189.098 115.411  1.00  0.00           C
ATOM   4483  CD  GLN A 576     117.277 190.483 115.077  1.00  0.00           C
ATOM   4484  OE1 GLN A 576     118.169 190.657 114.257  1.00  0.00           O
ATOM   4485  NE2 GLN A 576     116.656 191.563 115.564  1.00  0.00           N
ATOM   4486  C   GLN A 576     117.906 185.490 115.082  1.00  0.00           C
ATOM   4487  O   GLN A 576     118.714 184.945 115.832  1.00  0.00           O
ATOM   4488  N   PRO A 577     117.591 184.972 113.885  1.00  0.00           N
ATOM   4489  CD  PRO A 577     116.553 185.509 112.974  1.00  0.00           C
ATOM   4490  CG  PRO A 577     116.882 184.839 111.644  1.00  0.00           C
ATOM   4491  CB  PRO A 577     117.519 183.460 112.005  1.00  0.00           C
ATOM   4492  CA  PRO A 577     118.208 183.744 113.302  1.00  0.00           C
ATOM   4493  C   PRO A 577     119.720 183.978 113.088  1.00  0.00           C
ATOM   4494  O   PRO A 577     120.201 185.134 113.050  1.00  0.00           O
ATOM   4495  N   ALA A 578     120.438 182.805 112.953  1.00  0.00           N
ATOM   4496  CA  ALA A 578     121.882 182.803 112.561  1.00  0.00           C
ATOM   4497  CB  ALA A 578     122.439 181.472 112.803  1.00  0.00           C
ATOM   4498  C   ALA A 578     122.176 183.358 111.160  1.00  0.00           C
ATOM   4499  O   ALA A 578     123.070 184.184 111.065  1.00  0.00           O
ATOM   4500  N   ILE A 579     121.304 183.012 110.212  1.00  0.00           N
ATOM   4501  CA  ILE A 579     121.374 183.473 108.838  1.00  0.00           C
ATOM   4502  CB  ILE A 579     121.508 182.366 107.815  1.00  0.00           C
ATOM   4503  CG2 ILE A 579     121.270 182.961 106.430  1.00  0.00           C
ATOM   4504  CG1 ILE A 579     122.835 181.602 108.053  1.00  0.00           C
ATOM   4505  CD1 ILE A 579     123.234 180.449 107.109  1.00  0.00           C
ATOM   4506  C   ILE A 579     120.009 184.250 108.735  1.00  0.00           C
ATOM   4507  O   ILE A 579     118.970 183.739 109.024  1.00  0.00           O
ATOM   4508  N   LEU A 580     120.058 185.488 108.354  1.00  0.00           N
ATOM   4509  CA  LEU A 580     118.872 186.291 108.117  1.00  0.00           C
ATOM   4510  CB  LEU A 580     119.097 187.756 108.438  1.00  0.00           C
ATOM   4511  CG  LEU A 580     119.301 187.910 109.910  1.00  0.00           C
ATOM   4512  CD1 LEU A 580     120.207 189.049 110.124  1.00  0.00           C
ATOM   4513  CD2 LEU A 580     118.032 188.268 110.692  1.00  0.00           C
ATOM   4514  C   LEU A 580     118.323 186.117 106.606  1.00  0.00           C
ATOM   4515  O   LEU A 580     117.139 186.060 106.400  1.00  0.00           O
ATOM   4516  N   LYS A 581     119.296 186.051 105.624  1.00  0.00           N
ATOM   4517  CA  LYS A 581     118.996 185.815 104.200  1.00  0.00           C
ATOM   4518  CB  LYS A 581     118.864 187.203 103.513  1.00  0.00           C
ATOM   4519  CG  LYS A 581     117.490 187.922 103.597  1.00  0.00           C
ATOM   4520  CD  LYS A 581     117.463 189.266 102.811  1.00  0.00           C
ATOM   4521  CE  LYS A 581     118.062 189.043 101.359  1.00  0.00           C
ATOM   4522  NZ  LYS A 581     117.931 190.261 100.536  1.00  0.00           N
ATOM   4523  C   LYS A 581     120.185 185.050 103.540  1.00  0.00           C
ATOM   4524  O   LYS A 581     121.288 185.277 104.025  1.00  0.00           O
ATOM   4525  N   PRO A 582     120.068 184.260 102.517  1.00  0.00           N
ATOM   4526  CD  PRO A 582     121.168 183.429 101.937  1.00  0.00           C
ATOM   4527  CG  PRO A 582     120.717 182.825 100.580  1.00  0.00           C
ATOM   4528  CB  PRO A 582     119.616 183.861 100.176  1.00  0.00           C
ATOM   4529  CA  PRO A 582     118.975 184.373 101.463  1.00  0.00           C
ATOM   4530  C   PRO A 582     117.713 183.535 101.840  1.00  0.00           C
ATOM   4531  O   PRO A 582     116.655 183.665 101.262  1.00  0.00           O
ATOM   4532  N   ARG A 583     117.788 182.784 102.930  1.00  0.00           N
ATOM   4533  CA  ARG A 583     116.621 182.359 103.724  1.00  0.00           C
ATOM   4534  CB  ARG A 583     116.293 180.850 103.549  1.00  0.00           C
ATOM   4535  CG  ARG A 583     115.747 180.449 102.220  1.00  0.00           C
ATOM   4536  CD  ARG A 583     115.186 179.037 102.347  1.00  0.00           C
ATOM   4537  NE  ARG A 583     114.120 178.847 103.321  1.00  0.00           N
ATOM   4538  CZ  ARG A 583     113.099 179.624 103.554  1.00  0.00           C
ATOM   4539  NH1 ARG A 583     112.625 180.307 102.511  1.00  0.00           N
ATOM   4540  NH2 ARG A 583     112.655 179.881 104.753  1.00  0.00           N
ATOM   4541  C   ARG A 583     116.935 182.560 105.243  1.00  0.00           C
ATOM   4542  O   ARG A 583     118.170 182.430 105.612  1.00  0.00           O
ATOM   4543  N   PRO A 584     115.931 182.873 106.080  1.00  0.00           N
ATOM   4544  CD  PRO A 584     114.573 183.232 105.621  1.00  0.00           C
ATOM   4545  CG  PRO A 584     113.668 183.473 106.852  1.00  0.00           C
ATOM   4546  CB  PRO A 584     114.865 183.818 107.880  1.00  0.00           C
ATOM   4547  CA  PRO A 584     116.082 183.033 107.483  1.00  0.00           C
ATOM   4548  C   PRO A 584     116.151 181.646 108.165  1.00  0.00           C
ATOM   4549  O   PRO A 584     115.235 180.841 108.086  1.00  0.00           O
ATOM   4550  N   LEU A 585     117.279 181.412 108.810  1.00  0.00           N
ATOM   4551  CA  LEU A 585     117.586 180.044 109.345  1.00  0.00           C
ATOM   4552  CB  LEU A 585     118.561 179.353 108.231  1.00  0.00           C
ATOM   4553  CG  LEU A 585     118.040 178.803 106.909  1.00  0.00           C
ATOM   4554  CD1 LEU A 585     119.205 178.179 106.087  1.00  0.00           C
ATOM   4555  CD2 LEU A 585     116.884 177.856 107.105  1.00  0.00           C
ATOM   4556  C   LEU A 585     118.416 180.181 110.658  1.00  0.00           C
ATOM   4557  O   LEU A 585     119.581 180.645 110.589  1.00  0.00           O
ATOM   4558  N   TRP A 586     117.882 179.683 111.775  1.00  0.00           N
ATOM   4559  CA  TRP A 586     118.637 179.451 113.042  1.00  0.00           C
ATOM   4560  CB  TRP A 586     117.589 179.210 114.115  1.00  0.00           C
ATOM   4561  CG  TRP A 586     116.664 180.315 114.532  1.00  0.00           C
ATOM   4562  CD1 TRP A 586     116.832 181.091 115.649  1.00  0.00           C
ATOM   4563  NE1 TRP A 586     115.931 182.143 115.583  1.00  0.00           N
ATOM   4564  CE2 TRP A 586     115.136 182.086 114.472  1.00  0.00           C
ATOM   4565  CZ2 TRP A 586     114.163 182.927 113.924  1.00  0.00           C
ATOM   4566  CH2 TRP A 586     113.593 182.730 112.676  1.00  0.00           C
ATOM   4567  CZ3 TRP A 586     113.999 181.610 111.968  1.00  0.00           C
ATOM   4568  CE3 TRP A 586     114.885 180.676 112.569  1.00  0.00           C
ATOM   4569  CD2 TRP A 586     115.510 180.916 113.847  1.00  0.00           C
ATOM   4570  C   TRP A 586     119.589 178.178 112.867  1.00  0.00           C
ATOM   4571  O   TRP A 586     119.650 177.610 111.806  1.00  0.00           O
ATOM   4572  N   THR A 587     120.279 177.757 113.934  1.00  0.00           N
ATOM   4573  CA  THR A 587     121.111 176.471 113.952  1.00  0.00           C
ATOM   4574  CB  THR A 587     122.632 176.682 113.727  1.00  0.00           C
ATOM   4575  CG2 THR A 587     123.003 177.582 112.538  1.00  0.00           C
ATOM   4576  OG1 THR A 587     123.242 177.365 114.859  1.00  0.00           O
ATOM   4577  C   THR A 587     120.900 175.751 115.255  1.00  0.00           C
ATOM   4578  O   THR A 587     120.579 176.388 116.268  1.00  0.00           O
ATOM   4579  N   GLY A 588     121.232 174.454 115.336  1.00  0.00           N
ATOM   4580  CA  GLY A 588     121.240 173.681 116.572  1.00  0.00           C
ATOM   4581  C   GLY A 588     122.202 174.229 117.566  1.00  0.00           C
ATOM   4582  O   GLY A 588     121.815 174.375 118.704  1.00  0.00           O
ATOM   4583  N   LYS A 589     123.342 174.788 117.088  1.00  0.00           N
ATOM   4584  CA  LYS A 589     124.261 175.491 117.990  1.00  0.00           C
ATOM   4585  CB  LYS A 589     125.607 175.961 117.316  1.00  0.00           C
ATOM   4586  CG  LYS A 589     126.812 175.839 118.243  1.00  0.00           C
ATOM   4587  CD  LYS A 589     128.205 176.350 117.764  1.00  0.00           C
ATOM   4588  CE  LYS A 589     128.756 175.515 116.640  1.00  0.00           C
ATOM   4589  NZ  LYS A 589     129.213 174.193 117.152  1.00  0.00           N
ATOM   4590  C   LYS A 589     123.610 176.789 118.580  1.00  0.00           C
ATOM   4591  O   LYS A 589     123.746 176.995 119.774  1.00  0.00           O
ATOM   4592  N   GLN A 590     122.843 177.553 117.825  1.00  0.00           N
ATOM   4593  CA  GLN A 590     122.203 178.694 118.356  1.00  0.00           C
ATOM   4594  CB  GLN A 590     121.793 179.625 117.114  1.00  0.00           C
ATOM   4595  CG  GLN A 590     121.481 181.114 117.540  1.00  0.00           C
ATOM   4596  CD  GLN A 590     120.696 181.999 116.581  1.00  0.00           C
ATOM   4597  OE1 GLN A 590     120.079 181.515 115.673  1.00  0.00           O
ATOM   4598  NE2 GLN A 590     120.643 183.292 116.777  1.00  0.00           N
ATOM   4599  C   GLN A 590     120.991 178.374 119.251  1.00  0.00           C
ATOM   4600  O   GLN A 590     120.712 179.197 120.111  1.00  0.00           O
ATOM   4601  N   ILE A 591     120.407 177.200 119.089  1.00  0.00           N
ATOM   4602  CA  ILE A 591     119.367 176.670 120.042  1.00  0.00           C
ATOM   4603  CB  ILE A 591     118.570 175.476 119.416  1.00  0.00           C
ATOM   4604  CG2 ILE A 591     117.713 174.784 120.478  1.00  0.00           C
ATOM   4605  CG1 ILE A 591     117.581 175.886 118.252  1.00  0.00           C
ATOM   4606  CD1 ILE A 591     116.475 176.838 118.704  1.00  0.00           C
ATOM   4607  C   ILE A 591     120.018 176.221 121.357  1.00  0.00           C
ATOM   4608  O   ILE A 591     119.447 176.500 122.393  1.00  0.00           O
ATOM   4609  N   PHE A 592     121.179 175.551 121.273  1.00  0.00           N
ATOM   4610  CA  PHE A 592     121.848 174.904 122.389  1.00  0.00           C
ATOM   4611  CB  PHE A 592     122.832 173.770 122.034  1.00  0.00           C
ATOM   4612  CG  PHE A 592     122.913 172.642 123.106  1.00  0.00           C
ATOM   4613  CD1 PHE A 592     123.724 172.705 124.220  1.00  0.00           C
ATOM   4614  CE1 PHE A 592     123.717 171.703 125.233  1.00  0.00           C
ATOM   4615  CZ  PHE A 592     122.788 170.619 125.118  1.00  0.00           C
ATOM   4616  CE2 PHE A 592     121.919 170.517 124.028  1.00  0.00           C
ATOM   4617  CD2 PHE A 592     122.053 171.474 122.967  1.00  0.00           C
ATOM   4618  C   PHE A 592     122.353 176.032 123.293  1.00  0.00           C
ATOM   4619  O   PHE A 592     122.478 175.835 124.554  1.00  0.00           O
ATOM   4620  N   SER A 593     122.666 177.193 122.646  1.00  0.00           N
ATOM   4621  CA  SER A 593     122.983 178.411 123.404  1.00  0.00           C
ATOM   4622  CB  SER A 593     123.448 179.538 122.481  1.00  0.00           C
ATOM   4623  OG  SER A 593     124.581 179.135 121.845  1.00  0.00           O
ATOM   4624  C   SER A 593     121.796 178.996 124.290  1.00  0.00           C
ATOM   4625  O   SER A 593     122.070 179.707 125.239  1.00  0.00           O
ATOM   4626  N   LEU A 594     120.532 178.625 123.995  1.00  0.00           N
ATOM   4627  CA  LEU A 594     119.420 178.880 124.919  1.00  0.00           C
ATOM   4628  CB  LEU A 594     118.100 179.086 124.188  1.00  0.00           C
ATOM   4629  CG  LEU A 594     118.063 180.388 123.361  1.00  0.00           C
ATOM   4630  CD1 LEU A 594     117.151 180.305 122.177  1.00  0.00           C
ATOM   4631  CD2 LEU A 594     117.737 181.589 124.291  1.00  0.00           C
ATOM   4632  C   LEU A 594     119.423 177.864 126.100  1.00  0.00           C
ATOM   4633  O   LEU A 594     119.240 178.235 127.275  1.00  0.00           O
ATOM   4634  N   ILE A 595     119.630 176.588 125.688  1.00  0.00           N
ATOM   4635  CA  ILE A 595     119.499 175.378 126.599  1.00  0.00           C
ATOM   4636  CB  ILE A 595     119.725 174.009 125.870  1.00  0.00           C
ATOM   4637  CG2 ILE A 595     119.694 172.831 126.887  1.00  0.00           C
ATOM   4638  CG1 ILE A 595     118.668 173.901 124.750  1.00  0.00           C
ATOM   4639  CD1 ILE A 595     118.576 172.669 123.920  1.00  0.00           C
ATOM   4640  C   ILE A 595     120.533 175.521 127.739  1.00  0.00           C
ATOM   4641  O   ILE A 595     120.136 175.234 128.913  1.00  0.00           O
ATOM   4642  N   ILE A 596     121.787 175.929 127.479  1.00  0.00           N
ATOM   4643  CA  ILE A 596     122.718 176.196 128.551  1.00  0.00           C
ATOM   4644  CB  ILE A 596     124.148 176.261 127.869  1.00  0.00           C
ATOM   4645  CG2 ILE A 596     125.163 176.801 128.888  1.00  0.00           C
ATOM   4646  CG1 ILE A 596     124.633 174.999 127.276  1.00  0.00           C
ATOM   4647  CD1 ILE A 596     125.744 175.262 126.263  1.00  0.00           C
ATOM   4648  C   ILE A 596     122.308 177.460 129.367  1.00  0.00           C
ATOM   4649  O   ILE A 596     122.014 178.494 128.764  1.00  0.00           O
ATOM   4650  N   PRO A 597     122.237 177.355 130.735  1.00  0.00           N
ATOM   4651  CD  PRO A 597     122.406 176.143 131.515  1.00  0.00           C
ATOM   4652  CG  PRO A 597     122.210 176.564 132.874  1.00  0.00           C
ATOM   4653  CB  PRO A 597     121.295 177.814 132.842  1.00  0.00           C
ATOM   4654  CA  PRO A 597     121.624 178.452 131.501  1.00  0.00           C
ATOM   4655  C   PRO A 597     122.526 179.640 131.694  1.00  0.00           C
ATOM   4656  O   PRO A 597     123.757 179.538 131.666  1.00  0.00           O
ATOM   4657  N   GLY A 598     121.894 180.777 131.935  1.00  0.00           N
ATOM   4658  CA  GLY A 598     122.303 181.941 132.713  1.00  0.00           C
ATOM   4659  C   GLY A 598     123.330 182.798 131.939  1.00  0.00           C
ATOM   4660  O   GLY A 598     122.924 183.656 131.158  1.00  0.00           O
ATOM   4661  N   HIS A 599     124.594 182.673 132.313  1.00  0.00           N
ATOM   4662  CA  HIS A 599     125.716 183.525 132.038  1.00  0.00           C
ATOM   4663  CB  HIS A 599     125.593 184.800 132.854  1.00  0.00           C
ATOM   4664  CG  HIS A 599     125.640 184.511 134.399  1.00  0.00           C
ATOM   4665  ND1 HIS A 599     124.562 184.444 135.223  1.00  0.00           N
ATOM   4666  CE1 HIS A 599     125.055 183.898 136.360  1.00  0.00           C
ATOM   4667  NE2 HIS A 599     126.377 183.740 136.316  1.00  0.00           N
ATOM   4668  CD2 HIS A 599     126.839 184.157 135.105  1.00  0.00           C
ATOM   4669  C   HIS A 599     127.047 182.770 132.103  1.00  0.00           C
ATOM   4670  O   HIS A 599     128.054 183.452 132.138  1.00  0.00           O
ATOM   4671  N   ILE A 600     126.992 181.431 131.995  1.00  0.00           N
ATOM   4672  CA  ILE A 600     128.097 180.632 132.465  1.00  0.00           C
ATOM   4673  CB  ILE A 600     127.768 179.217 132.983  1.00  0.00           C
ATOM   4674  CG2 ILE A 600     126.742 179.315 134.127  1.00  0.00           C
ATOM   4675  CG1 ILE A 600     127.266 178.227 131.889  1.00  0.00           C
ATOM   4676  CD1 ILE A 600     127.121 176.772 132.376  1.00  0.00           C
ATOM   4677  C   ILE A 600     129.237 180.652 131.411  1.00  0.00           C
ATOM   4678  O   ILE A 600     128.964 180.708 130.237  1.00  0.00           O
ATOM   4679  N   ASN A 601     130.451 180.589 131.902  1.00  0.00           N
ATOM   4680  CA  ASN A 601     131.611 180.758 131.075  1.00  0.00           C
ATOM   4681  CB  ASN A 601     132.519 181.897 131.566  1.00  0.00           C
ATOM   4682  CG  ASN A 601     131.861 183.211 131.263  1.00  0.00           C
ATOM   4683  OD1 ASN A 601     131.405 183.439 130.142  1.00  0.00           O
ATOM   4684  ND2 ASN A 601     131.675 184.103 132.190  1.00  0.00           N
ATOM   4685  C   ASN A 601     132.393 179.406 131.116  1.00  0.00           C
ATOM   4686  O   ASN A 601     132.653 178.849 132.142  1.00  0.00           O
ATOM   4687  N   CYS A 602     132.854 178.888 129.926  1.00  0.00           N
ATOM   4688  CA  CYS A 602     133.663 177.744 129.878  1.00  0.00           C
ATOM   4689  CB  CYS A 602     132.631 176.619 130.065  1.00  0.00           C
ATOM   4690  SG  CYS A 602     133.411 174.932 129.940  1.00  0.00           S
ATOM   4691  C   CYS A 602     134.511 177.647 128.568  1.00  0.00           C
ATOM   4692  O   CYS A 602     134.204 178.225 127.482  1.00  0.00           O
ATOM   4693  N   ILE A 603     135.627 176.842 128.601  1.00  0.00           N
ATOM   4694  CA  ILE A 603     136.496 176.542 127.420  1.00  0.00           C
ATOM   4695  CB  ILE A 603     137.590 177.621 127.185  1.00  0.00           C
ATOM   4696  CG2 ILE A 603     138.630 177.858 128.281  1.00  0.00           C
ATOM   4697  CG1 ILE A 603     138.262 177.645 125.788  1.00  0.00           C
ATOM   4698  CD1 ILE A 603     139.051 178.979 125.428  1.00  0.00           C
ATOM   4699  C   ILE A 603     137.094 175.157 127.513  1.00  0.00           C
ATOM   4700  O   ILE A 603     137.586 174.800 128.581  1.00  0.00           O
ATOM   4701  N   ARG A 604     137.063 174.322 126.483  1.00  0.00           N
ATOM   4702  CA  ARG A 604     137.655 173.024 126.494  1.00  0.00           C
ATOM   4703  CB  ARG A 604     136.732 172.047 127.271  1.00  0.00           C
ATOM   4704  CG  ARG A 604     137.417 170.895 128.083  1.00  0.00           C
ATOM   4705  CD  ARG A 604     136.503 170.086 129.030  1.00  0.00           C
ATOM   4706  NE  ARG A 604     137.154 169.186 129.884  1.00  0.00           N
ATOM   4707  CZ  ARG A 604     136.748 168.812 131.092  1.00  0.00           C
ATOM   4708  NH1 ARG A 604     135.507 169.004 131.558  1.00  0.00           N
ATOM   4709  NH2 ARG A 604     137.534 168.169 131.862  1.00  0.00           N
ATOM   4710  C   ARG A 604     138.145 172.554 125.158  1.00  0.00           C
ATOM   4711  O   ARG A 604     137.528 172.858 124.147  1.00  0.00           O
ATOM   4712  N   THR A 605     139.173 171.667 125.195  1.00  0.00           N
ATOM   4713  CA  THR A 605     139.746 170.969 124.071  1.00  0.00           C
ATOM   4714  CB  THR A 605     141.106 170.255 124.287  1.00  0.00           C
ATOM   4715  CG2 THR A 605     142.294 171.140 124.681  1.00  0.00           C
ATOM   4716  OG1 THR A 605     141.015 169.189 125.186  1.00  0.00           O
ATOM   4717  C   THR A 605     138.740 169.939 123.572  1.00  0.00           C
ATOM   4718  O   THR A 605     137.849 169.498 124.260  1.00  0.00           O
ATOM   4719  N   HIS A 606     138.825 169.475 122.360  1.00  0.00           N
ATOM   4720  CA  HIS A 606     137.941 168.474 121.754  1.00  0.00           C
ATOM   4721  CB  HIS A 606     138.422 168.098 120.345  1.00  0.00           C
ATOM   4722  CG  HIS A 606     137.575 167.104 119.694  1.00  0.00           C
ATOM   4723  ND1 HIS A 606     136.210 167.272 119.598  1.00  0.00           N
ATOM   4724  CE1 HIS A 606     135.782 166.230 118.899  1.00  0.00           C
ATOM   4725  NE2 HIS A 606     136.804 165.348 118.656  1.00  0.00           N
ATOM   4726  CD2 HIS A 606     137.939 165.985 118.995  1.00  0.00           C
ATOM   4727  C   HIS A 606     137.750 167.183 122.614  1.00  0.00           C
ATOM   4728  O   HIS A 606     138.668 166.828 123.323  1.00  0.00           O
ATOM   4729  N   SER A 607     136.593 166.577 122.415  1.00  0.00           N
ATOM   4730  CA  SER A 607     136.174 165.391 123.149  1.00  0.00           C
ATOM   4731  CB  SER A 607     134.968 164.806 122.490  1.00  0.00           C
ATOM   4732  OG  SER A 607     134.472 163.692 123.108  1.00  0.00           O
ATOM   4733  C   SER A 607     137.271 164.393 123.412  1.00  0.00           C
ATOM   4734  O   SER A 607     137.520 163.994 124.554  1.00  0.00           O
ATOM   4735  N   THR A 608     137.960 163.864 122.372  1.00  0.00           N
ATOM   4736  CA  THR A 608     138.930 162.739 122.399  1.00  0.00           C
ATOM   4737  CB  THR A 608     138.848 161.934 121.109  1.00  0.00           C
ATOM   4738  CG2 THR A 608     137.512 161.114 121.065  1.00  0.00           C
ATOM   4739  OG1 THR A 608     139.035 162.730 119.928  1.00  0.00           O
ATOM   4740  C   THR A 608     140.370 163.188 122.725  1.00  0.00           C
ATOM   4741  O   THR A 608     141.226 162.366 122.774  1.00  0.00           O
ATOM   4742  N   HIS A 609     140.628 164.490 122.955  1.00  0.00           N
ATOM   4743  CA  HIS A 609     141.850 165.051 123.438  1.00  0.00           C
ATOM   4744  CB  HIS A 609     142.219 166.419 122.746  1.00  0.00           C
ATOM   4745  CG  HIS A 609     142.388 166.335 121.235  1.00  0.00           C
ATOM   4746  ND1 HIS A 609     141.441 165.885 120.254  1.00  0.00           N
ATOM   4747  CE1 HIS A 609     142.038 166.066 119.089  1.00  0.00           C
ATOM   4748  NE2 HIS A 609     143.273 166.633 119.226  1.00  0.00           N
ATOM   4749  CD2 HIS A 609     143.512 166.714 120.613  1.00  0.00           C
ATOM   4750  C   HIS A 609     141.891 165.126 124.964  1.00  0.00           C
ATOM   4751  O   HIS A 609     140.834 165.330 125.626  1.00  0.00           O
ATOM   4752  N   PRO A 610     143.077 165.022 125.591  1.00  0.00           N
ATOM   4753  CD  PRO A 610     144.288 164.633 125.004  1.00  0.00           C
ATOM   4754  CG  PRO A 610     145.101 164.134 126.144  1.00  0.00           C
ATOM   4755  CB  PRO A 610     144.699 165.043 127.321  1.00  0.00           C
ATOM   4756  CA  PRO A 610     143.274 165.545 126.939  1.00  0.00           C
ATOM   4757  C   PRO A 610     143.197 167.026 127.050  1.00  0.00           C
ATOM   4758  O   PRO A 610     143.226 167.773 126.052  1.00  0.00           O
ATOM   4759  N   ASP A 611     142.910 167.441 128.276  1.00  0.00           N
ATOM   4760  CA  ASP A 611     142.577 168.902 128.542  1.00  0.00           C
ATOM   4761  CB  ASP A 611     141.846 169.144 129.831  1.00  0.00           C
ATOM   4762  CG  ASP A 611     140.496 168.362 129.854  1.00  0.00           C
ATOM   4763  OD1 ASP A 611     139.915 168.032 128.805  1.00  0.00           O
ATOM   4764  OD2 ASP A 611     140.005 168.027 130.906  1.00  0.00           O
ATOM   4765  C   ASP A 611     143.833 169.839 128.537  1.00  0.00           C
ATOM   4766  O   ASP A 611     143.769 171.069 128.550  1.00  0.00           O
ATOM   4767  N   ASP A 612     145.066 169.341 128.472  1.00  0.00           N
ATOM   4768  CA  ASP A 612     146.318 170.143 128.337  1.00  0.00           C
ATOM   4769  CB  ASP A 612     147.517 169.479 129.054  1.00  0.00           C
ATOM   4770  CG  ASP A 612     147.613 167.960 128.766  1.00  0.00           C
ATOM   4771  OD1 ASP A 612     146.941 167.108 129.316  1.00  0.00           O
ATOM   4772  OD2 ASP A 612     148.507 167.698 127.912  1.00  0.00           O
ATOM   4773  C   ASP A 612     146.660 170.430 126.875  1.00  0.00           C
ATOM   4774  O   ASP A 612     147.581 171.252 126.576  1.00  0.00           O
ATOM   4775  N   GLU A 613     146.040 169.835 125.849  1.00  0.00           N
ATOM   4776  CA  GLU A 613     146.328 169.962 124.436  1.00  0.00           C
ATOM   4777  CB  GLU A 613     145.835 168.769 123.655  1.00  0.00           C
ATOM   4778  CG  GLU A 613     146.691 167.526 123.946  1.00  0.00           C
ATOM   4779  CD  GLU A 613     148.107 167.761 123.439  1.00  0.00           C
ATOM   4780  OE1 GLU A 613     148.402 168.456 122.396  1.00  0.00           O
ATOM   4781  OE2 GLU A 613     149.034 167.255 124.079  1.00  0.00           O
ATOM   4782  C   GLU A 613     145.758 171.305 123.874  1.00  0.00           C
ATOM   4783  O   GLU A 613     145.165 171.365 122.787  1.00  0.00           O
ATOM   4784  N   ASP A 614     145.931 172.388 124.621  1.00  0.00           N
ATOM   4785  CA  ASP A 614     145.502 173.760 124.200  1.00  0.00           C
ATOM   4786  CB  ASP A 614     145.243 174.580 125.506  1.00  0.00           C
ATOM   4787  CG  ASP A 614     146.584 174.755 126.351  1.00  0.00           C
ATOM   4788  OD1 ASP A 614     147.696 174.912 125.776  1.00  0.00           O
ATOM   4789  OD2 ASP A 614     146.580 174.476 127.552  1.00  0.00           O
ATOM   4790  C   ASP A 614     146.456 174.433 123.181  1.00  0.00           C
ATOM   4791  O   ASP A 614     146.035 175.374 122.534  1.00  0.00           O
ATOM   4792  N   SER A 615     147.713 173.985 123.020  1.00  0.00           N
ATOM   4793  CA  SER A 615     148.696 174.656 122.131  1.00  0.00           C
ATOM   4794  CB  SER A 615     150.040 174.022 122.450  1.00  0.00           C
ATOM   4795  OG  SER A 615     151.076 174.545 121.635  1.00  0.00           O
ATOM   4796  C   SER A 615     148.386 174.513 120.641  1.00  0.00           C
ATOM   4797  O   SER A 615     148.917 175.342 119.906  1.00  0.00           O
ATOM   4798  N   GLY A 616     147.426 173.674 120.164  1.00  0.00           N
ATOM   4799  CA  GLY A 616     147.294 173.450 118.713  1.00  0.00           C
ATOM   4800  C   GLY A 616     146.708 174.669 117.911  1.00  0.00           C
ATOM   4801  O   GLY A 616     146.010 175.409 118.544  1.00  0.00           O
ATOM   4802  N   PRO A 617     146.934 174.760 116.553  1.00  0.00           N
ATOM   4803  CD  PRO A 617     147.867 173.950 115.757  1.00  0.00           C
ATOM   4804  CG  PRO A 617     148.341 174.751 114.619  1.00  0.00           C
ATOM   4805  CB  PRO A 617     147.164 175.686 114.346  1.00  0.00           C
ATOM   4806  CA  PRO A 617     146.653 175.995 115.773  1.00  0.00           C
ATOM   4807  C   PRO A 617     145.159 176.436 115.599  1.00  0.00           C
ATOM   4808  O   PRO A 617     144.294 175.571 115.655  1.00  0.00           O
ATOM   4809  N   TYR A 618     144.977 177.716 115.379  1.00  0.00           N
ATOM   4810  CA  TYR A 618     143.718 178.455 115.194  1.00  0.00           C
ATOM   4811  CB  TYR A 618     143.019 178.054 113.782  1.00  0.00           C
ATOM   4812  CG  TYR A 618     143.961 178.433 112.650  1.00  0.00           C
ATOM   4813  CD1 TYR A 618     144.049 179.745 112.186  1.00  0.00           C
ATOM   4814  CE1 TYR A 618     144.861 180.136 111.102  1.00  0.00           C
ATOM   4815  CZ  TYR A 618     145.596 179.162 110.453  1.00  0.00           C
ATOM   4816  OH  TYR A 618     146.418 179.453 109.331  1.00  0.00           O
ATOM   4817  CE2 TYR A 618     145.520 177.826 110.905  1.00  0.00           C
ATOM   4818  CD2 TYR A 618     144.742 177.496 111.970  1.00  0.00           C
ATOM   4819  C   TYR A 618     142.801 178.360 116.380  1.00  0.00           C
ATOM   4820  O   TYR A 618     141.657 177.979 116.279  1.00  0.00           O
ATOM   4821  N   LYS A 619     143.475 178.568 117.544  1.00  0.00           N
ATOM   4822  CA  LYS A 619     142.936 178.118 118.886  1.00  0.00           C
ATOM   4823  CB  LYS A 619     144.062 178.294 119.972  1.00  0.00           C
ATOM   4824  CG  LYS A 619     144.547 179.729 120.189  1.00  0.00           C
ATOM   4825  CD  LYS A 619     145.471 179.906 121.440  1.00  0.00           C
ATOM   4826  CE  LYS A 619     146.625 178.878 121.530  1.00  0.00           C
ATOM   4827  NZ  LYS A 619     147.427 179.052 122.804  1.00  0.00           N
ATOM   4828  C   LYS A 619     141.582 178.749 119.315  1.00  0.00           C
ATOM   4829  O   LYS A 619     140.812 178.004 119.869  1.00  0.00           O
ATOM   4830  N   HIS A 620     141.285 180.020 118.924  1.00  0.00           N
ATOM   4831  CA  HIS A 620     140.031 180.744 119.156  1.00  0.00           C
ATOM   4832  CB  HIS A 620     140.280 182.238 119.420  1.00  0.00           C
ATOM   4833  CG  HIS A 620     141.348 182.507 120.461  1.00  0.00           C
ATOM   4834  ND1 HIS A 620     141.239 182.169 121.778  1.00  0.00           N
ATOM   4835  CE1 HIS A 620     142.313 182.674 122.346  1.00  0.00           C
ATOM   4836  NE2 HIS A 620     142.977 183.454 121.472  1.00  0.00           N
ATOM   4837  CD2 HIS A 620     142.427 183.291 120.222  1.00  0.00           C
ATOM   4838  C   HIS A 620     139.097 180.506 118.038  1.00  0.00           C
ATOM   4839  O   HIS A 620     137.922 180.861 118.109  1.00  0.00           O
ATOM   4840  N   ILE A 621     139.552 179.919 116.903  1.00  0.00           N
ATOM   4841  CA  ILE A 621     138.826 179.783 115.582  1.00  0.00           C
ATOM   4842  CB  ILE A 621     139.182 180.958 114.630  1.00  0.00           C
ATOM   4843  CG2 ILE A 621     140.647 181.060 114.163  1.00  0.00           C
ATOM   4844  CG1 ILE A 621     138.160 180.993 113.440  1.00  0.00           C
ATOM   4845  CD1 ILE A 621     137.970 182.266 112.712  1.00  0.00           C
ATOM   4846  C   ILE A 621     138.887 178.403 114.952  1.00  0.00           C
ATOM   4847  O   ILE A 621     139.263 178.287 113.808  1.00  0.00           O
ATOM   4848  N   SER A 622     138.527 177.369 115.723  1.00  0.00           N
ATOM   4849  CA  SER A 622     138.554 175.968 115.408  1.00  0.00           C
ATOM   4850  CB  SER A 622     137.696 175.291 116.493  1.00  0.00           C
ATOM   4851  OG  SER A 622     137.408 173.933 116.174  1.00  0.00           O
ATOM   4852  C   SER A 622     138.065 175.587 113.941  1.00  0.00           C
ATOM   4853  O   SER A 622     136.851 175.705 113.626  1.00  0.00           O
ATOM   4854  N   PRO A 623     138.946 175.048 112.995  1.00  0.00           N
ATOM   4855  CD  PRO A 623     140.386 175.021 113.211  1.00  0.00           C
ATOM   4856  CG  PRO A 623     141.112 174.966 111.876  1.00  0.00           C
ATOM   4857  CB  PRO A 623     140.094 174.314 111.080  1.00  0.00           C
ATOM   4858  CA  PRO A 623     138.726 174.890 111.617  1.00  0.00           C
ATOM   4859  C   PRO A 623     137.522 173.976 111.306  1.00  0.00           C
ATOM   4860  O   PRO A 623     136.684 174.239 110.447  1.00  0.00           O
ATOM   4861  N   GLY A 624     137.304 173.003 112.139  1.00  0.00           N
ATOM   4862  CA  GLY A 624     136.356 171.921 111.870  1.00  0.00           C
ATOM   4863  C   GLY A 624     135.314 171.817 113.039  1.00  0.00           C
ATOM   4864  O   GLY A 624     134.704 170.770 113.191  1.00  0.00           O
ATOM   4865  N   ASP A 625     135.000 172.877 113.833  1.00  0.00           N
ATOM   4866  CA  ASP A 625     133.969 172.912 114.914  1.00  0.00           C
ATOM   4867  CB  ASP A 625     132.578 172.876 114.237  1.00  0.00           C
ATOM   4868  CG  ASP A 625     131.421 173.528 114.974  1.00  0.00           C
ATOM   4869  OD1 ASP A 625     131.675 174.329 115.877  1.00  0.00           O
ATOM   4870  OD2 ASP A 625     130.236 173.202 114.631  1.00  0.00           O
ATOM   4871  C   ASP A 625     134.211 171.773 116.034  1.00  0.00           C
ATOM   4872  O   ASP A 625     133.263 171.132 116.548  1.00  0.00           O
ATOM   4873  N   THR A 626     135.515 171.460 116.348  1.00  0.00           N
ATOM   4874  CA  THR A 626     135.865 170.427 117.380  1.00  0.00           C
ATOM   4875  CB  THR A 626     137.145 169.594 117.023  1.00  0.00           C
ATOM   4876  CG2 THR A 626     136.998 168.959 115.619  1.00  0.00           C
ATOM   4877  OG1 THR A 626     138.336 170.395 116.989  1.00  0.00           O
ATOM   4878  C   THR A 626     135.911 170.943 118.829  1.00  0.00           C
ATOM   4879  O   THR A 626     135.225 170.510 119.772  1.00  0.00           O
ATOM   4880  N   LYS A 627     136.747 171.964 119.050  1.00  0.00           N
ATOM   4881  CA  LYS A 627     137.074 172.633 120.314  1.00  0.00           C
ATOM   4882  CB  LYS A 627     138.358 173.441 120.020  1.00  0.00           C
ATOM   4883  CG  LYS A 627     138.770 174.221 121.295  1.00  0.00           C
ATOM   4884  CD  LYS A 627     140.109 174.961 120.816  1.00  0.00           C
ATOM   4885  CE  LYS A 627     140.673 175.680 122.053  1.00  0.00           C
ATOM   4886  NZ  LYS A 627     141.980 176.253 121.632  1.00  0.00           N
ATOM   4887  C   LYS A 627     135.878 173.525 120.822  1.00  0.00           C
ATOM   4888  O   LYS A 627     135.377 174.409 120.171  1.00  0.00           O
ATOM   4889  N   VAL A 628     135.656 173.358 122.114  1.00  0.00           N
ATOM   4890  CA  VAL A 628     134.572 174.100 122.844  1.00  0.00           C
ATOM   4891  CB  VAL A 628     134.021 173.198 123.995  1.00  0.00           C
ATOM   4892  CG1 VAL A 628     132.935 173.920 124.918  1.00  0.00           C
ATOM   4893  CG2 VAL A 628     133.318 171.942 123.424  1.00  0.00           C
ATOM   4894  C   VAL A 628     135.046 175.461 123.375  1.00  0.00           C
ATOM   4895  O   VAL A 628     136.084 175.652 124.011  1.00  0.00           O
ATOM   4896  N   VAL A 629     134.116 176.431 123.238  1.00  0.00           N
ATOM   4897  CA  VAL A 629     134.009 177.703 123.973  1.00  0.00           C
ATOM   4898  CB  VAL A 629     134.575 178.734 122.989  1.00  0.00           C
ATOM   4899  CG1 VAL A 629     134.323 180.159 123.561  1.00  0.00           C
ATOM   4900  CG2 VAL A 629     136.023 178.561 122.585  1.00  0.00           C
ATOM   4901  C   VAL A 629     132.480 177.980 124.298  1.00  0.00           C
ATOM   4902  O   VAL A 629     131.644 178.051 123.376  1.00  0.00           O
ATOM   4903  N   VAL A 630     132.220 178.432 125.463  1.00  0.00           N
ATOM   4904  CA  VAL A 630     130.927 178.924 126.002  1.00  0.00           C
ATOM   4905  CB  VAL A 630     130.255 177.902 126.960  1.00  0.00           C
ATOM   4906  CG1 VAL A 630     128.900 178.282 127.623  1.00  0.00           C
ATOM   4907  CG2 VAL A 630     130.080 176.519 126.297  1.00  0.00           C
ATOM   4908  C   VAL A 630     131.082 180.275 126.610  1.00  0.00           C
ATOM   4909  O   VAL A 630     131.819 180.349 127.574  1.00  0.00           O
ATOM   4910  N   GLU A 631     130.470 181.302 126.088  1.00  0.00           N
ATOM   4911  CA  GLU A 631     130.718 182.716 126.526  1.00  0.00           C
ATOM   4912  CB  GLU A 631     131.487 183.661 125.552  1.00  0.00           C
ATOM   4913  CG  GLU A 631     132.894 183.186 125.020  1.00  0.00           C
ATOM   4914  CD  GLU A 631     134.064 183.627 125.887  1.00  0.00           C
ATOM   4915  OE1 GLU A 631     134.946 182.774 126.020  1.00  0.00           O
ATOM   4916  OE2 GLU A 631     134.176 184.803 126.272  1.00  0.00           O
ATOM   4917  C   GLU A 631     129.411 183.342 126.896  1.00  0.00           C
ATOM   4918  O   GLU A 631     128.529 183.411 126.123  1.00  0.00           O
ATOM   4919  N   ASN A 632     129.278 183.745 128.175  1.00  0.00           N
ATOM   4920  CA  ASN A 632     128.110 184.389 128.690  1.00  0.00           C
ATOM   4921  CB  ASN A 632     127.748 185.692 128.056  1.00  0.00           C
ATOM   4922  CG  ASN A 632     128.960 186.635 127.781  1.00  0.00           C
ATOM   4923  OD1 ASN A 632     129.671 186.500 126.824  1.00  0.00           O
ATOM   4924  ND2 ASN A 632     129.128 187.738 128.552  1.00  0.00           N
ATOM   4925  C   ASN A 632     126.863 183.416 128.384  1.00  0.00           C
ATOM   4926  O   ASN A 632     125.728 183.805 127.981  1.00  0.00           O
ATOM   4927  N   GLY A 633     127.097 182.100 128.552  1.00  0.00           N
ATOM   4928  CA  GLY A 633     126.059 181.105 128.589  1.00  0.00           C
ATOM   4929  C   GLY A 633     125.798 180.636 127.209  1.00  0.00           C
ATOM   4930  O   GLY A 633     124.845 179.944 127.024  1.00  0.00           O
ATOM   4931  N   GLU A 634     126.524 181.003 126.187  1.00  0.00           N
ATOM   4932  CA  GLU A 634     126.219 180.615 124.818  1.00  0.00           C
ATOM   4933  CB  GLU A 634     126.135 181.990 124.052  1.00  0.00           C
ATOM   4934  CG  GLU A 634     124.876 182.767 124.413  1.00  0.00           C
ATOM   4935  CD  GLU A 634     124.482 183.858 123.399  1.00  0.00           C
ATOM   4936  OE1 GLU A 634     123.875 184.896 123.820  1.00  0.00           O
ATOM   4937  OE2 GLU A 634     124.685 183.676 122.165  1.00  0.00           O
ATOM   4938  C   GLU A 634     127.352 179.735 124.201  1.00  0.00           C
ATOM   4939  O   GLU A 634     128.495 180.101 124.345  1.00  0.00           O
ATOM   4940  N   LEU A 635     126.987 178.735 123.365  1.00  0.00           N
ATOM   4941  CA  LEU A 635     127.879 177.801 122.665  1.00  0.00           C
ATOM   4942  CB  LEU A 635     127.200 176.435 122.455  1.00  0.00           C
ATOM   4943  CG  LEU A 635     128.017 175.380 121.685  1.00  0.00           C
ATOM   4944  CD1 LEU A 635     129.415 175.251 122.383  1.00  0.00           C
ATOM   4945  CD2 LEU A 635     127.338 174.033 121.714  1.00  0.00           C
ATOM   4946  C   LEU A 635     128.378 178.528 121.444  1.00  0.00           C
ATOM   4947  O   LEU A 635     127.667 178.631 120.485  1.00  0.00           O
ATOM   4948  N   ILE A 636     129.634 178.921 121.420  1.00  0.00           N
ATOM   4949  CA  ILE A 636     130.308 179.816 120.406  1.00  0.00           C
ATOM   4950  CB  ILE A 636     131.432 180.654 121.092  1.00  0.00           C
ATOM   4951  CG2 ILE A 636     132.194 181.404 119.944  1.00  0.00           C
ATOM   4952  CG1 ILE A 636     130.914 181.479 122.282  1.00  0.00           C
ATOM   4953  CD1 ILE A 636     129.659 182.257 122.110  1.00  0.00           C
ATOM   4954  C   ILE A 636     130.750 178.970 119.237  1.00  0.00           C
ATOM   4955  O   ILE A 636     130.345 179.140 118.083  1.00  0.00           O
ATOM   4956  N   MET A 637     131.615 178.010 119.593  1.00  0.00           N
ATOM   4957  CA  MET A 637     132.228 177.072 118.736  1.00  0.00           C
ATOM   4958  CB  MET A 637     133.597 177.512 118.148  1.00  0.00           C
ATOM   4959  CG  MET A 637     134.685 177.705 119.131  1.00  0.00           C
ATOM   4960  SD  MET A 637     136.255 177.996 118.336  1.00  0.00           S
ATOM   4961  CE  MET A 637     137.425 177.707 119.665  1.00  0.00           C
ATOM   4962  C   MET A 637     132.475 175.736 119.506  1.00  0.00           C
ATOM   4963  O   MET A 637     132.614 175.690 120.763  1.00  0.00           O
ATOM   4964  N   GLY A 638     132.499 174.639 118.735  1.00  0.00           N
ATOM   4965  CA  GLY A 638     132.594 173.219 119.171  1.00  0.00           C
ATOM   4966  C   GLY A 638     131.212 172.584 119.413  1.00  0.00           C
ATOM   4967  O   GLY A 638     130.214 173.249 119.641  1.00  0.00           O
ATOM   4968  N   ILE A 639     131.283 171.244 119.373  1.00  0.00           N
ATOM   4969  CA  ILE A 639     130.222 170.364 119.802  1.00  0.00           C
ATOM   4970  CB  ILE A 639     130.027 169.181 118.919  1.00  0.00           C
ATOM   4971  CG2 ILE A 639     129.741 169.710 117.469  1.00  0.00           C
ATOM   4972  CG1 ILE A 639     131.192 168.125 118.896  1.00  0.00           C
ATOM   4973  CD1 ILE A 639     132.555 168.474 118.328  1.00  0.00           C
ATOM   4974  C   ILE A 639     130.531 169.798 121.230  1.00  0.00           C
ATOM   4975  O   ILE A 639     131.660 169.602 121.697  1.00  0.00           O
ATOM   4976  N   LEU A 640     129.424 169.382 121.918  1.00  0.00           N
ATOM   4977  CA  LEU A 640     129.480 168.980 123.323  1.00  0.00           C
ATOM   4978  CB  LEU A 640     128.332 169.516 124.116  1.00  0.00           C
ATOM   4979  CG  LEU A 640     128.149 171.051 124.070  1.00  0.00           C
ATOM   4980  CD1 LEU A 640     126.831 171.522 124.641  1.00  0.00           C
ATOM   4981  CD2 LEU A 640     129.188 171.856 124.879  1.00  0.00           C
ATOM   4982  C   LEU A 640     129.401 167.434 123.373  1.00  0.00           C
ATOM   4983  O   LEU A 640     128.483 166.888 122.807  1.00  0.00           O
ATOM   4984  N   CYS A 641     130.243 166.742 124.158  1.00  0.00           N
ATOM   4985  CA  CYS A 641     130.302 165.294 124.412  1.00  0.00           C
ATOM   4986  CB  CYS A 641     131.481 164.830 123.477  1.00  0.00           C
ATOM   4987  SG  CYS A 641     131.090 165.465 121.801  1.00  0.00           S
ATOM   4988  C   CYS A 641     130.477 164.928 125.887  1.00  0.00           C
ATOM   4989  O   CYS A 641     130.297 165.804 126.740  1.00  0.00           O
ATOM   4990  N   LYS A 642     130.764 163.673 126.163  1.00  0.00           N
ATOM   4991  CA  LYS A 642     130.726 163.217 127.565  1.00  0.00           C
ATOM   4992  CB  LYS A 642     131.093 161.768 127.816  1.00  0.00           C
ATOM   4993  CG  LYS A 642     130.674 161.338 129.244  1.00  0.00           C
ATOM   4994  CD  LYS A 642     130.977 159.892 129.500  1.00  0.00           C
ATOM   4995  CE  LYS A 642     130.561 159.392 130.941  1.00  0.00           C
ATOM   4996  NZ  LYS A 642     131.130 158.057 131.375  1.00  0.00           N
ATOM   4997  C   LYS A 642     131.581 164.073 128.507  1.00  0.00           C
ATOM   4998  O   LYS A 642     131.129 164.571 129.515  1.00  0.00           O
ATOM   4999  N   LYS A 643     132.808 164.509 128.141  1.00  0.00           N
ATOM   5000  CA  LYS A 643     133.692 165.430 128.869  1.00  0.00           C
ATOM   5001  CB  LYS A 643     135.133 165.197 128.465  1.00  0.00           C
ATOM   5002  CG  LYS A 643     135.590 165.948 127.187  1.00  0.00           C
ATOM   5003  CD  LYS A 643     137.203 166.213 127.196  1.00  0.00           C
ATOM   5004  CE  LYS A 643     137.648 167.177 126.050  1.00  0.00           C
ATOM   5005  NZ  LYS A 643     139.061 167.513 126.248  1.00  0.00           N
ATOM   5006  C   LYS A 643     133.284 166.917 129.070  1.00  0.00           C
ATOM   5007  O   LYS A 643     134.014 167.695 129.708  1.00  0.00           O
ATOM   5008  N   SER A 644     132.150 167.336 128.457  1.00  0.00           N
ATOM   5009  CA  SER A 644     131.537 168.688 128.610  1.00  0.00           C
ATOM   5010  CB  SER A 644     131.717 169.594 127.418  1.00  0.00           C
ATOM   5011  OG  SER A 644     131.054 168.945 126.344  1.00  0.00           O
ATOM   5012  C   SER A 644     130.101 168.613 128.947  1.00  0.00           C
ATOM   5013  O   SER A 644     129.524 169.683 129.280  1.00  0.00           O
ATOM   5014  N   LEU A 645     129.482 167.449 128.999  1.00  0.00           N
ATOM   5015  CA  LEU A 645     128.050 167.398 129.287  1.00  0.00           C
ATOM   5016  CB  LEU A 645     127.266 167.393 127.935  1.00  0.00           C
ATOM   5017  CG  LEU A 645     125.749 167.743 128.015  1.00  0.00           C
ATOM   5018  CD1 LEU A 645     125.524 169.272 128.414  1.00  0.00           C
ATOM   5019  CD2 LEU A 645     125.105 167.435 126.694  1.00  0.00           C
ATOM   5020  C   LEU A 645     127.564 166.240 130.181  1.00  0.00           C
ATOM   5021  O   LEU A 645     126.479 166.305 130.737  1.00  0.00           O
ATOM   5022  N   GLY A 646     128.395 165.224 130.268  1.00  0.00           N
ATOM   5023  CA  GLY A 646     128.355 164.091 131.127  1.00  0.00           C
ATOM   5024  C   GLY A 646     129.227 164.209 132.403  1.00  0.00           C
ATOM   5025  O   GLY A 646     129.723 165.254 132.850  1.00  0.00           O
ATOM   5026  N   THR A 647     129.510 163.027 132.961  1.00  0.00           N
ATOM   5027  CA  THR A 647     130.105 162.662 134.338  1.00  0.00           C
ATOM   5028  CB  THR A 647     129.818 161.237 134.744  1.00  0.00           C
ATOM   5029  CG2 THR A 647     128.323 160.923 134.704  1.00  0.00           C
ATOM   5030  OG1 THR A 647     130.516 160.244 133.976  1.00  0.00           O
ATOM   5031  C   THR A 647     131.583 163.086 134.628  1.00  0.00           C
ATOM   5032  O   THR A 647     132.341 162.524 135.380  1.00  0.00           O
ATOM   5033  N   SER A 648     132.000 164.101 133.898  1.00  0.00           N
ATOM   5034  CA  SER A 648     133.355 164.630 133.908  1.00  0.00           C
ATOM   5035  CB  SER A 648     133.824 164.986 132.517  1.00  0.00           C
ATOM   5036  OG  SER A 648     135.054 165.682 132.519  1.00  0.00           O
ATOM   5037  C   SER A 648     133.472 165.908 134.765  1.00  0.00           C
ATOM   5038  O   SER A 648     132.504 166.662 134.851  1.00  0.00           O
ATOM   5039  N   ALA A 649     134.548 166.127 135.501  1.00  0.00           N
ATOM   5040  CA  ALA A 649     134.698 167.380 136.281  1.00  0.00           C
ATOM   5041  CB  ALA A 649     135.977 167.327 137.065  1.00  0.00           C
ATOM   5042  C   ALA A 649     134.754 168.622 135.321  1.00  0.00           C
ATOM   5043  O   ALA A 649     135.290 168.507 134.189  1.00  0.00           O
ATOM   5044  N   GLY A 650     134.128 169.700 135.624  1.00  0.00           N
ATOM   5045  CA  GLY A 650     134.177 170.916 134.863  1.00  0.00           C
ATOM   5046  C   GLY A 650     133.293 170.779 133.579  1.00  0.00           C
ATOM   5047  O   GLY A 650     133.423 171.617 132.655  1.00  0.00           O
ATOM   5048  N   SER A 651     132.471 169.780 133.488  1.00  0.00           N
ATOM   5049  CA  SER A 651     131.388 169.648 132.506  1.00  0.00           C
ATOM   5050  CB  SER A 651     130.733 168.244 132.422  1.00  0.00           C
ATOM   5051  OG  SER A 651     129.997 167.947 133.596  1.00  0.00           O
ATOM   5052  C   SER A 651     130.402 170.806 132.696  1.00  0.00           C
ATOM   5053  O   SER A 651     130.325 171.421 133.780  1.00  0.00           O
ATOM   5054  N   LEU A 652     129.715 171.199 131.618  1.00  0.00           N
ATOM   5055  CA  LEU A 652     128.847 172.399 131.786  1.00  0.00           C
ATOM   5056  CB  LEU A 652     128.267 172.762 130.440  1.00  0.00           C
ATOM   5057  CG  LEU A 652     129.295 173.463 129.552  1.00  0.00           C
ATOM   5058  CD1 LEU A 652     128.945 173.281 128.049  1.00  0.00           C
ATOM   5059  CD2 LEU A 652     129.302 175.002 129.858  1.00  0.00           C
ATOM   5060  C   LEU A 652     127.627 172.263 132.741  1.00  0.00           C
ATOM   5061  O   LEU A 652     127.078 173.280 133.140  1.00  0.00           O
ATOM   5062  N   VAL A 653     127.304 171.055 133.210  1.00  0.00           N
ATOM   5063  CA  VAL A 653     126.241 170.771 134.233  1.00  0.00           C
[truncated: 5,707,432 more chars]
