# Supplementary material for: Molecular model of TFIIH recruitment to the transcription-coupled repair machinery
Source: Nat Commun. 2025 Mar 8;16:2341. doi: 10.1038/s41467-025-57593-0 (PMC11890784; doi:10.1038/s41467-025-57593-0)
Supplement: Supplementary file 4 — Supplementary Data 1 [file 41467_2025_57593_MOESM4_ESM.zip › Initial_and_final_structures/TCRΓÇôTFIIHΓÇôUb-final.txt]

ATOM      1  N   MET 0   1     155.622 130.782 299.212  1.00  0.00           N
ATOM      2  CA  MET 0   1     155.720 131.720 300.362  1.00  0.00           C
ATOM      3  CB  MET 0   1     156.602 132.921 300.110  1.00  0.00           C
ATOM      4  CG  MET 0   1     156.082 134.033 299.176  1.00  0.00           C
ATOM      5  SD  MET 0   1     157.113 135.437 298.726  1.00  0.00           S
ATOM      6  CE  MET 0   1     158.423 134.554 297.883  1.00  0.00           C
ATOM      7  C   MET 0   1     154.316 132.248 300.695  1.00  0.00           C
ATOM      8  O   MET 0   1     153.575 132.614 299.821  1.00  0.00           O
ATOM      9  N   LYS 0   2     154.030 132.441 301.986  1.00  0.00           N
ATOM     10  CA  LYS 0   2     153.100 133.505 302.341  1.00  0.00           C
ATOM     11  CB  LYS 0   2     152.609 133.204 303.814  1.00  0.00           C
ATOM     12  CG  LYS 0   2     153.805 133.229 304.782  1.00  0.00           C
ATOM     13  CD  LYS 0   2     153.762 134.495 305.654  1.00  0.00           C
ATOM     14  CE  LYS 0   2     154.967 134.443 306.648  1.00  0.00           C
ATOM     15  NZ  LYS 0   2     155.140 135.786 307.265  1.00  0.00           N
ATOM     16  C   LYS 0   2     153.720 134.923 302.390  1.00  0.00           C
ATOM     17  O   LYS 0   2     154.886 135.050 302.524  1.00  0.00           O
ATOM     18  N   LEU 0   3     152.965 135.979 302.468  1.00  0.00           N
ATOM     19  CA  LEU 0   3     153.513 137.336 302.716  1.00  0.00           C
ATOM     20  CB  LEU 0   3     154.322 137.792 301.406  1.00  0.00           C
ATOM     21  CG  LEU 0   3     153.539 138.181 300.166  1.00  0.00           C
ATOM     22  CD1 LEU 0   3     154.585 138.819 299.165  1.00  0.00           C
ATOM     23  CD2 LEU 0   3     152.953 137.005 299.357  1.00  0.00           C
ATOM     24  C   LEU 0   3     152.419 138.409 303.137  1.00  0.00           C
ATOM     25  O   LEU 0   3     151.230 138.111 302.880  1.00  0.00           O
ATOM     26  N   ASN 0   4     152.757 139.591 303.636  1.00  0.00           N
ATOM     27  CA  ASN 0   4     151.872 140.727 303.582  1.00  0.00           C
ATOM     28  CB  ASN 0   4     152.446 141.610 304.691  1.00  0.00           C
ATOM     29  CG  ASN 0   4     151.820 143.014 304.864  1.00  0.00           C
ATOM     30  OD1 ASN 0   4     150.584 143.160 304.924  1.00  0.00           O
ATOM     31  ND2 ASN 0   4     152.665 143.969 304.990  1.00  0.00           N
ATOM     32  C   ASN 0   4     151.901 141.437 302.162  1.00  0.00           C
ATOM     33  O   ASN 0   4     152.915 141.541 301.523  1.00  0.00           O
ATOM     34  N   VAL 0   5     150.734 141.911 301.891  1.00  0.00           N
ATOM     35  CA  VAL 0   5     150.555 143.030 300.923  1.00  0.00           C
ATOM     36  CB  VAL 0   5     150.108 142.606 299.453  1.00  0.00           C
ATOM     37  CG1 VAL 0   5     150.257 143.796 298.459  1.00  0.00           C
ATOM     38  CG2 VAL 0   5     150.878 141.415 298.804  1.00  0.00           C
ATOM     39  C   VAL 0   5     149.737 144.120 301.546  1.00  0.00           C
ATOM     40  O   VAL 0   5     148.538 143.931 301.666  1.00  0.00           O
ATOM     41  N   ASP 0   6     150.335 145.236 302.040  1.00  0.00           N
ATOM     42  CA  ASP 0   6     149.759 146.535 302.374  1.00  0.00           C
ATOM     43  CB  ASP 0   6     149.737 147.532 301.188  1.00  0.00           C
ATOM     44  CG  ASP 0   6     149.541 149.046 301.446  1.00  0.00           C
ATOM     45  OD1 ASP 0   6     149.037 149.725 300.521  1.00  0.00           O
ATOM     46  OD2 ASP 0   6     149.757 149.454 302.644  1.00  0.00           O
ATOM     47  C   ASP 0   6     148.416 146.463 303.208  1.00  0.00           C
ATOM     48  O   ASP 0   6     147.458 147.223 302.996  1.00  0.00           O
ATOM     49  N   GLY 0   7     148.377 145.612 304.208  1.00  0.00           N
ATOM     50  CA  GLY 0   7     147.257 145.455 305.159  1.00  0.00           C
ATOM     51  C   GLY 0   7     146.583 143.986 305.148  1.00  0.00           C
ATOM     52  O   GLY 0   7     145.883 143.639 306.092  1.00  0.00           O
ATOM     53  N   LEU 0   8     146.888 143.210 304.125  1.00  0.00           N
ATOM     54  CA  LEU 0   8     146.268 141.889 303.839  1.00  0.00           C
ATOM     55  CB  LEU 0   8     145.643 141.996 302.433  1.00  0.00           C
ATOM     56  CG  LEU 0   8     145.169 140.743 301.672  1.00  0.00           C
ATOM     57  CD1 LEU 0   8     144.076 139.952 302.336  1.00  0.00           C
ATOM     58  CD2 LEU 0   8     144.779 140.988 300.259  1.00  0.00           C
ATOM     59  C   LEU 0   8     147.456 140.901 303.857  1.00  0.00           C
ATOM     60  O   LEU 0   8     148.575 141.111 303.372  1.00  0.00           O
ATOM     61  N   LEU 0   9     147.242 139.693 304.418  1.00  0.00           N
ATOM     62  CA  LEU 0   9     148.092 138.450 304.310  1.00  0.00           C
ATOM     63  CB  LEU 0   9     147.919 137.623 305.588  1.00  0.00           C
ATOM     64  CG  LEU 0   9     148.499 136.206 305.511  1.00  0.00           C
ATOM     65  CD1 LEU 0   9     150.014 136.231 305.704  1.00  0.00           C
ATOM     66  CD2 LEU 0   9     147.972 135.149 306.566  1.00  0.00           C
ATOM     67  C   LEU 0   9     147.721 137.717 303.012  1.00  0.00           C
ATOM     68  O   LEU 0   9     146.522 137.680 302.667  1.00  0.00           O
ATOM     69  N   VAL 0  10     148.690 137.183 302.231  1.00  0.00           N
ATOM     70  CA  VAL 0  10     148.526 136.580 300.909  1.00  0.00           C
ATOM     71  CB  VAL 0  10     148.954 137.592 299.762  1.00  0.00           C
ATOM     72  CG1 VAL 0  10     148.871 136.940 298.399  1.00  0.00           C
ATOM     73  CG2 VAL 0  10     148.342 138.960 299.791  1.00  0.00           C
ATOM     74  C   VAL 0  10     149.378 135.281 300.789  1.00  0.00           C
ATOM     75  O   VAL 0  10     150.515 135.232 301.331  1.00  0.00           O
ATOM     76  N   TYR 0  11     148.957 134.258 300.022  1.00  0.00           N
ATOM     77  CA  TYR 0  11     149.835 133.107 299.717  1.00  0.00           C
ATOM     78  CB  TYR 0  11     149.037 131.785 299.955  1.00  0.00           C
ATOM     79  CG  TYR 0  11     148.365 131.691 301.331  1.00  0.00           C
ATOM     80  CD1 TYR 0  11     149.098 132.067 302.476  1.00  0.00           C
ATOM     81  CE1 TYR 0  11     148.541 131.897 303.728  1.00  0.00           C
ATOM     82  CZ  TYR 0  11     147.232 131.387 303.895  1.00  0.00           C
ATOM     83  OH  TYR 0  11     146.743 131.297 305.230  1.00  0.00           O
ATOM     84  CE2 TYR 0  11     146.475 130.971 302.720  1.00  0.00           C
ATOM     85  CD2 TYR 0  11     147.102 131.094 301.451  1.00  0.00           C
ATOM     86  C   TYR 0  11     150.300 133.229 298.232  1.00  0.00           C
ATOM     87  O   TYR 0  11     149.395 133.417 297.397  1.00  0.00           O
ATOM     88  N   PHE 0  12     151.562 132.999 297.896  1.00  0.00           N
ATOM     89  CA  PHE 0  12     152.229 133.184 296.631  1.00  0.00           C
ATOM     90  CB  PHE 0  12     153.041 134.494 296.632  1.00  0.00           C
ATOM     91  CG  PHE 0  12     153.722 134.917 295.318  1.00  0.00           C
ATOM     92  CD1 PHE 0  12     152.945 135.701 294.436  1.00  0.00           C
ATOM     93  CE1 PHE 0  12     153.457 136.097 293.198  1.00  0.00           C
ATOM     94  CZ  PHE 0  12     154.741 135.710 292.828  1.00  0.00           C
ATOM     95  CE2 PHE 0  12     155.490 134.838 293.631  1.00  0.00           C
ATOM     96  CD2 PHE 0  12     154.989 134.437 294.907  1.00  0.00           C
ATOM     97  C   PHE 0  12     152.974 131.904 296.242  1.00  0.00           C
ATOM     98  O   PHE 0  12     153.802 131.384 296.998  1.00  0.00           O
ATOM     99  N   PRO 0  13     152.637 131.273 295.123  1.00  0.00           N
ATOM    100  CD  PRO 0  13     151.685 131.750 294.087  1.00  0.00           C
ATOM    101  CG  PRO 0  13     151.708 130.779 292.931  1.00  0.00           C
ATOM    102  CB  PRO 0  13     152.217 129.459 293.574  1.00  0.00           C
ATOM    103  CA  PRO 0  13     152.979 129.887 294.841  1.00  0.00           C
ATOM    104  C   PRO 0  13     154.415 129.607 294.697  1.00  0.00           C
ATOM    105  O   PRO 0  13     154.817 128.494 294.831  1.00  0.00           O
ATOM    106  N   TYR 0  14     155.186 130.594 294.183  1.00  0.00           N
ATOM    107  CA  TYR 0  14     156.638 130.408 293.964  1.00  0.00           C
ATOM    108  CB  TYR 0  14     157.114 131.304 292.789  1.00  0.00           C
ATOM    109  CG  TYR 0  14     156.728 130.657 291.511  1.00  0.00           C
ATOM    110  CD1 TYR 0  14     157.472 129.653 290.940  1.00  0.00           C
ATOM    111  CE1 TYR 0  14     157.045 128.946 289.828  1.00  0.00           C
ATOM    112  CZ  TYR 0  14     155.886 129.390 289.150  1.00  0.00           C
ATOM    113  OH  TYR 0  14     155.521 128.972 287.878  1.00  0.00           O
ATOM    114  CE2 TYR 0  14     155.146 130.392 289.747  1.00  0.00           C
ATOM    115  CD2 TYR 0  14     155.457 130.895 291.031  1.00  0.00           C
ATOM    116  C   TYR 0  14     157.424 130.639 295.212  1.00  0.00           C
ATOM    117  O   TYR 0  14     156.892 131.081 296.264  1.00  0.00           O
ATOM    118  N   ASP 0  15     158.706 130.155 295.321  1.00  0.00           N
ATOM    119  CA  ASP 0  15     159.668 130.243 296.456  1.00  0.00           C
ATOM    120  CB  ASP 0  15     160.748 129.193 296.189  1.00  0.00           C
ATOM    121  CG  ASP 0  15     160.182 127.813 295.766  1.00  0.00           C
ATOM    122  OD1 ASP 0  15     159.217 127.335 296.414  1.00  0.00           O
ATOM    123  OD2 ASP 0  15     160.757 127.198 294.825  1.00  0.00           O
ATOM    124  C   ASP 0  15     160.264 131.675 296.545  1.00  0.00           C
ATOM    125  O   ASP 0  15     160.407 132.224 297.623  1.00  0.00           O
ATOM    126  N   TYR 0  16     160.523 132.220 295.342  1.00  0.00           N
ATOM    127  CA  TYR 0  16     160.882 133.686 295.032  1.00  0.00           C
ATOM    128  CB  TYR 0  16     162.199 133.734 294.230  1.00  0.00           C
ATOM    129  CG  TYR 0  16     163.399 132.929 294.744  1.00  0.00           C
ATOM    130  CD1 TYR 0  16     163.780 131.645 294.205  1.00  0.00           C
ATOM    131  CE1 TYR 0  16     165.007 131.047 294.467  1.00  0.00           C
ATOM    132  CZ  TYR 0  16     165.844 131.666 295.402  1.00  0.00           C
ATOM    133  OH  TYR 0  16     166.926 130.976 295.783  1.00  0.00           O
ATOM    134  CE2 TYR 0  16     165.367 132.771 296.113  1.00  0.00           C
ATOM    135  CD2 TYR 0  16     164.222 133.499 295.729  1.00  0.00           C
ATOM    136  C   TYR 0  16     159.725 134.362 294.369  1.00  0.00           C
ATOM    137  O   TYR 0  16     158.648 133.789 294.091  1.00  0.00           O
ATOM    138  N   ILE 0  17     159.931 135.718 294.232  1.00  0.00           N
ATOM    139  CA  ILE 0  17     159.133 136.644 293.518  1.00  0.00           C
ATOM    140  CB  ILE 0  17     158.292 137.383 294.570  1.00  0.00           C
ATOM    141  CG2 ILE 0  17     159.157 138.154 295.686  1.00  0.00           C
ATOM    142  CG1 ILE 0  17     157.182 138.219 293.948  1.00  0.00           C
ATOM    143  CD1 ILE 0  17     155.865 138.366 294.786  1.00  0.00           C
ATOM    144  C   ILE 0  17     159.980 137.615 292.664  1.00  0.00           C
ATOM    145  O   ILE 0  17     161.001 138.143 293.122  1.00  0.00           O
ATOM    146  N   TYR 0  18     159.544 137.881 291.402  1.00  0.00           N
ATOM    147  CA  TYR 0  18     160.001 139.077 290.700  1.00  0.00           C
ATOM    148  CB  TYR 0  18     159.790 139.038 289.149  1.00  0.00           C
ATOM    149  CG  TYR 0  18     160.294 137.944 288.329  1.00  0.00           C
ATOM    150  CD1 TYR 0  18     161.707 137.559 288.466  1.00  0.00           C
ATOM    151  CE1 TYR 0  18     162.398 136.820 287.434  1.00  0.00           C
ATOM    152  CZ  TYR 0  18     161.643 136.307 286.366  1.00  0.00           C
ATOM    153  OH  TYR 0  18     162.198 135.629 285.317  1.00  0.00           O
ATOM    154  CE2 TYR 0  18     160.254 136.685 286.273  1.00  0.00           C
ATOM    155  CD2 TYR 0  18     159.585 137.453 287.225  1.00  0.00           C
ATOM    156  C   TYR 0  18     159.364 140.301 291.325  1.00  0.00           C
ATOM    157  O   TYR 0  18     158.174 140.451 291.402  1.00  0.00           O
ATOM    158  N   PRO 0  19     160.122 141.313 291.794  1.00  0.00           N
ATOM    159  CD  PRO 0  19     161.562 141.607 291.524  1.00  0.00           C
ATOM    160  CG  PRO 0  19     161.743 143.133 291.467  1.00  0.00           C
ATOM    161  CB  PRO 0  19     160.727 143.556 292.521  1.00  0.00           C
ATOM    162  CA  PRO 0  19     159.609 142.529 292.477  1.00  0.00           C
ATOM    163  C   PRO 0  19     158.389 143.232 291.779  1.00  0.00           C
ATOM    164  O   PRO 0  19     157.581 143.785 292.507  1.00  0.00           O
ATOM    165  N   GLU 0  20     158.224 143.245 290.456  1.00  0.00           N
ATOM    166  CA  GLU 0  20     157.133 143.929 289.710  1.00  0.00           C
ATOM    167  CB  GLU 0  20     157.469 144.040 288.262  1.00  0.00           C
ATOM    168  CG  GLU 0  20     158.888 144.441 287.887  1.00  0.00           C
ATOM    169  CD  GLU 0  20     160.010 143.393 287.996  1.00  0.00           C
ATOM    170  OE1 GLU 0  20     161.184 143.739 287.649  1.00  0.00           O
ATOM    171  OE2 GLU 0  20     159.841 142.227 288.340  1.00  0.00           O
ATOM    172  C   GLU 0  20     155.819 143.157 289.935  1.00  0.00           C
ATOM    173  O   GLU 0  20     154.757 143.782 289.896  1.00  0.00           O
ATOM    174  N   GLN 0  21     155.872 141.870 290.212  1.00  0.00           N
ATOM    175  CA  GLN 0  21     154.734 141.058 290.715  1.00  0.00           C
ATOM    176  CB  GLN 0  21     155.199 139.539 290.730  1.00  0.00           C
ATOM    177  CG  GLN 0  21     155.401 139.030 289.299  1.00  0.00           C
ATOM    178  CD  GLN 0  21     156.120 137.683 289.235  1.00  0.00           C
ATOM    179  OE1 GLN 0  21     156.592 137.082 290.145  1.00  0.00           O
ATOM    180  NE2 GLN 0  21     156.236 137.193 287.992  1.00  0.00           N
ATOM    181  C   GLN 0  21     154.239 141.426 292.132  1.00  0.00           C
ATOM    182  O   GLN 0  21     153.089 141.690 292.450  1.00  0.00           O
ATOM    183  N   PHE 0  22     155.247 141.709 293.007  1.00  0.00           N
ATOM    184  CA  PHE 0  22     155.073 142.290 294.313  1.00  0.00           C
ATOM    185  CB  PHE 0  22     156.387 142.283 295.104  1.00  0.00           C
ATOM    186  CG  PHE 0  22     156.161 142.554 296.648  1.00  0.00           C
ATOM    187  CD1 PHE 0  22     155.019 142.104 297.402  1.00  0.00           C
ATOM    188  CE1 PHE 0  22     154.974 142.306 298.763  1.00  0.00           C
ATOM    189  CZ  PHE 0  22     156.000 143.064 299.393  1.00  0.00           C
ATOM    190  CE2 PHE 0  22     157.115 143.572 298.657  1.00  0.00           C
ATOM    191  CD2 PHE 0  22     157.197 143.316 297.291  1.00  0.00           C
ATOM    192  C   PHE 0  22     154.533 143.803 294.385  1.00  0.00           C
ATOM    193  O   PHE 0  22     153.618 144.096 295.185  1.00  0.00           O
ATOM    194  N   SER 0  23     154.914 144.659 293.437  1.00  0.00           N
ATOM    195  CA  SER 0  23     154.296 145.922 293.146  1.00  0.00           C
ATOM    196  CB  SER 0  23     155.072 146.738 292.115  1.00  0.00           C
ATOM    197  OG  SER 0  23     156.483 146.946 292.288  1.00  0.00           O
ATOM    198  C   SER 0  23     152.891 145.772 292.563  1.00  0.00           C
ATOM    199  O   SER 0  23     151.978 146.414 293.051  1.00  0.00           O
ATOM    200  N   TYR 0  24     152.740 144.945 291.514  1.00  0.00           N
ATOM    201  CA  TYR 0  24     151.503 144.879 290.753  1.00  0.00           C
ATOM    202  CB  TYR 0  24     151.784 144.008 289.504  1.00  0.00           C
ATOM    203  CG  TYR 0  24     150.589 143.694 288.670  1.00  0.00           C
ATOM    204  CD1 TYR 0  24     149.900 142.501 288.893  1.00  0.00           C
ATOM    205  CE1 TYR 0  24     148.850 142.108 288.006  1.00  0.00           C
ATOM    206  CZ  TYR 0  24     148.465 142.882 286.880  1.00  0.00           C
ATOM    207  OH  TYR 0  24     147.566 142.540 285.962  1.00  0.00           O
ATOM    208  CE2 TYR 0  24     149.138 144.087 286.677  1.00  0.00           C
ATOM    209  CD2 TYR 0  24     150.145 144.450 287.581  1.00  0.00           C
ATOM    210  C   TYR 0  24     150.452 144.334 291.678  1.00  0.00           C
ATOM    211  O   TYR 0  24     149.316 144.804 291.599  1.00  0.00           O
ATOM    212  N   MET 0  25     150.758 143.465 292.603  1.00  0.00           N
ATOM    213  CA  MET 0  25     149.815 143.026 293.649  1.00  0.00           C
ATOM    214  CB  MET 0  25     150.457 141.930 294.535  1.00  0.00           C
ATOM    215  CG  MET 0  25     150.541 140.559 293.834  1.00  0.00           C
ATOM    216  SD  MET 0  25     150.625 139.150 294.909  1.00  0.00           S
ATOM    217  CE  MET 0  25     152.336 139.157 295.332  1.00  0.00           C
ATOM    218  C   MET 0  25     149.291 144.199 294.561  1.00  0.00           C
ATOM    219  O   MET 0  25     148.112 144.284 294.949  1.00  0.00           O
ATOM    220  N   ARG 0  26     150.173 145.075 295.033  1.00  0.00           N
ATOM    221  CA  ARG 0  26     149.871 146.226 295.853  1.00  0.00           C
ATOM    222  CB  ARG 0  26     151.091 146.705 296.550  1.00  0.00           C
ATOM    223  CG  ARG 0  26     150.898 147.710 297.652  1.00  0.00           C
ATOM    224  CD  ARG 0  26     151.734 148.961 297.530  1.00  0.00           C
ATOM    225  NE  ARG 0  26     151.308 149.804 296.392  1.00  0.00           N
ATOM    226  CZ  ARG 0  26     152.088 150.732 295.855  1.00  0.00           C
ATOM    227  NH1 ARG 0  26     153.104 151.254 296.578  1.00  0.00           N
ATOM    228  NH2 ARG 0  26     151.858 151.243 294.683  1.00  0.00           N
ATOM    229  C   ARG 0  26     149.116 147.290 295.089  1.00  0.00           C
ATOM    230  O   ARG 0  26     148.161 147.843 295.635  1.00  0.00           O
ATOM    231  N   GLU 0  27     149.536 147.571 293.894  1.00  0.00           N
ATOM    232  CA  GLU 0  27     148.806 148.529 293.093  1.00  0.00           C
ATOM    233  CB  GLU 0  27     149.651 148.966 291.876  1.00  0.00           C
ATOM    234  CG  GLU 0  27     149.066 150.066 291.001  1.00  0.00           C
ATOM    235  CD  GLU 0  27     148.798 151.384 291.763  1.00  0.00           C
ATOM    236  OE1 GLU 0  27     149.411 151.582 292.874  1.00  0.00           O
ATOM    237  OE2 GLU 0  27     148.059 152.215 291.124  1.00  0.00           O
ATOM    238  C   GLU 0  27     147.411 147.994 292.630  1.00  0.00           C
ATOM    239  O   GLU 0  27     146.474 148.809 292.673  1.00  0.00           O
ATOM    240  N   LEU 0  28     147.217 146.625 292.497  1.00  0.00           N
ATOM    241  CA  LEU 0  28     145.925 145.997 292.390  1.00  0.00           C
ATOM    242  CB  LEU 0  28     146.104 144.572 291.989  1.00  0.00           C
ATOM    243  CG  LEU 0  28     144.878 143.824 291.391  1.00  0.00           C
ATOM    244  CD1 LEU 0  28     144.035 144.601 290.359  1.00  0.00           C
ATOM    245  CD2 LEU 0  28     145.306 142.526 290.785  1.00  0.00           C
ATOM    246  C   LEU 0  28     145.167 146.132 293.684  1.00  0.00           C
ATOM    247  O   LEU 0  28     143.993 146.408 293.591  1.00  0.00           O
ATOM    248  N   LYS 0  29     145.759 145.895 294.886  1.00  0.00           N
ATOM    249  CA  LYS 0  29     145.090 146.132 296.185  1.00  0.00           C
ATOM    250  CB  LYS 0  29     146.005 145.787 297.329  1.00  0.00           C
ATOM    251  CG  LYS 0  29     145.196 145.689 298.680  1.00  0.00           C
ATOM    252  CD  LYS 0  29     146.161 145.473 299.889  1.00  0.00           C
ATOM    253  CE  LYS 0  29     145.421 145.405 301.209  1.00  0.00           C
ATOM    254  NZ  LYS 0  29     144.730 146.678 301.514  1.00  0.00           N
ATOM    255  C   LYS 0  29     144.548 147.536 296.313  1.00  0.00           C
ATOM    256  O   LYS 0  29     143.446 147.833 296.873  1.00  0.00           O
ATOM    257  N   ARG 0  30     145.385 148.540 295.930  1.00  0.00           N
ATOM    258  CA  ARG 0  30     145.043 149.970 295.942  1.00  0.00           C
ATOM    259  CB  ARG 0  30     146.297 150.796 295.722  1.00  0.00           C
ATOM    260  CG  ARG 0  30     146.202 152.306 296.073  1.00  0.00           C
ATOM    261  CD  ARG 0  30     147.519 153.091 295.737  1.00  0.00           C
ATOM    262  NE  ARG 0  30     147.711 153.406 294.263  1.00  0.00           N
ATOM    263  CZ  ARG 0  30     147.153 154.350 293.554  1.00  0.00           C
ATOM    264  NH1 ARG 0  30     146.386 155.244 294.125  1.00  0.00           N
ATOM    265  NH2 ARG 0  30     147.286 154.499 292.273  1.00  0.00           N
ATOM    266  C   ARG 0  30     143.915 150.262 295.007  1.00  0.00           C
ATOM    267  O   ARG 0  30     143.021 150.981 295.410  1.00  0.00           O
ATOM    268  N   THR 0  31     144.001 149.718 293.825  1.00  0.00           N
ATOM    269  CA  THR 0  31     142.905 149.792 292.840  1.00  0.00           C
ATOM    270  CB  THR 0  31     143.400 149.173 291.504  1.00  0.00           C
ATOM    271  CG2 THR 0  31     142.281 149.100 290.436  1.00  0.00           C
ATOM    272  OG1 THR 0  31     144.555 149.735 290.916  1.00  0.00           O
ATOM    273  C   THR 0  31     141.570 149.246 293.459  1.00  0.00           C
ATOM    274  O   THR 0  31     140.477 149.802 293.162  1.00  0.00           O
ATOM    275  N   LEU 0  32     141.588 147.992 293.996  1.00  0.00           N
ATOM    276  CA  LEU 0  32     140.414 147.375 294.637  1.00  0.00           C
ATOM    277  CB  LEU 0  32     140.766 145.978 295.136  1.00  0.00           C
ATOM    278  CG  LEU 0  32     140.926 144.985 293.988  1.00  0.00           C
ATOM    279  CD1 LEU 0  32     141.828 143.879 294.478  1.00  0.00           C
ATOM    280  CD2 LEU 0  32     139.591 144.481 293.453  1.00  0.00           C
ATOM    281  C   LEU 0  32     139.832 148.276 295.749  1.00  0.00           C
ATOM    282  O   LEU 0  32     138.631 148.345 295.837  1.00  0.00           O
ATOM    283  N   ASP 0  33     140.708 148.745 296.656  1.00  0.00           N
ATOM    284  CA  ASP 0  33     140.305 149.522 297.740  1.00  0.00           C
ATOM    285  CB  ASP 0  33     141.431 149.684 298.752  1.00  0.00           C
ATOM    286  CG  ASP 0  33     141.722 148.537 299.717  1.00  0.00           C
ATOM    287  OD1 ASP 0  33     140.803 147.734 300.006  1.00  0.00           O
ATOM    288  OD2 ASP 0  33     142.813 148.515 300.307  1.00  0.00           O
ATOM    289  C   ASP 0  33     139.787 150.981 297.324  1.00  0.00           C
ATOM    290  O   ASP 0  33     138.883 151.599 297.989  1.00  0.00           O
ATOM    291  N   ALA 0  34     140.342 151.529 296.274  1.00  0.00           N
ATOM    292  CA  ALA 0  34     139.674 152.671 295.516  1.00  0.00           C
ATOM    293  CB  ALA 0  34     140.789 153.562 294.814  1.00  0.00           C
ATOM    294  C   ALA 0  34     138.471 152.295 294.613  1.00  0.00           C
ATOM    295  O   ALA 0  34     137.799 153.152 293.971  1.00  0.00           O
ATOM    296  N   LYS 0  35     138.161 150.986 294.591  1.00  0.00           N
ATOM    297  CA  LYS 0  35     136.899 150.315 294.085  1.00  0.00           C
ATOM    298  CB  LYS 0  35     135.804 150.488 295.145  1.00  0.00           C
ATOM    299  CG  LYS 0  35     135.912 149.746 296.468  1.00  0.00           C
ATOM    300  CD  LYS 0  35     134.766 150.148 297.421  1.00  0.00           C
ATOM    301  CE  LYS 0  35     134.145 148.913 298.165  1.00  0.00           C
ATOM    302  NZ  LYS 0  35     135.147 148.265 299.007  1.00  0.00           N
ATOM    303  C   LYS 0  35     136.448 150.738 292.712  1.00  0.00           C
ATOM    304  O   LYS 0  35     135.272 151.058 292.533  1.00  0.00           O
ATOM    305  N   GLY 0  36     137.412 150.768 291.780  1.00  0.00           N
ATOM    306  CA  GLY 0  36     137.193 151.138 290.476  1.00  0.00           C
ATOM    307  C   GLY 0  36     138.201 150.572 289.484  1.00  0.00           C
ATOM    308  O   GLY 0  36     138.880 149.587 289.810  1.00  0.00           O
ATOM    309  N   HIS 0  37     138.309 151.147 288.246  1.00  0.00           N
ATOM    310  CA  HIS 0  37     138.867 150.463 286.998  1.00  0.00           C
ATOM    311  CB  HIS 0  37     138.026 150.836 285.717  1.00  0.00           C
ATOM    312  CG  HIS 0  37     136.562 150.657 286.063  1.00  0.00           C
ATOM    313  ND1 HIS 0  37     135.927 149.663 286.772  1.00  0.00           N
ATOM    314  CE1 HIS 0  37     134.653 149.966 286.988  1.00  0.00           C
ATOM    315  NE2 HIS 0  37     134.385 151.019 286.256  1.00  0.00           N
ATOM    316  CD2 HIS 0  37     135.560 151.506 285.697  1.00  0.00           C
ATOM    317  C   HIS 0  37     140.389 150.728 286.939  1.00  0.00           C
ATOM    318  O   HIS 0  37     140.862 151.736 287.435  1.00  0.00           O
ATOM    319  N   GLY 0  38     141.137 149.768 286.334  1.00  0.00           N
ATOM    320  CA  GLY 0  38     142.604 149.818 286.341  1.00  0.00           C
ATOM    321  C   GLY 0  38     143.233 149.766 284.972  1.00  0.00           C
ATOM    322  O   GLY 0  38     142.613 149.204 284.098  1.00  0.00           O
ATOM    323  N   VAL 0  39     144.359 150.449 284.662  1.00  0.00           N
ATOM    324  CA  VAL 0  39     145.079 150.392 283.396  1.00  0.00           C
ATOM    325  CB  VAL 0  39     144.840 151.676 282.546  1.00  0.00           C
ATOM    326  CG1 VAL 0  39     145.394 151.430 281.122  1.00  0.00           C
ATOM    327  CG2 VAL 0  39     143.342 152.038 282.365  1.00  0.00           C
ATOM    328  C   VAL 0  39     146.550 150.139 283.625  1.00  0.00           C
ATOM    329  O   VAL 0  39     147.391 151.001 283.652  1.00  0.00           O
ATOM    330  N   LEU 0  40     146.796 148.818 283.791  1.00  0.00           N
ATOM    331  CA  LEU 0  40     148.029 148.232 284.359  1.00  0.00           C
ATOM    332  CB  LEU 0  40     147.543 147.130 285.357  1.00  0.00           C
ATOM    333  CG  LEU 0  40     146.741 147.626 286.607  1.00  0.00           C
ATOM    334  CD1 LEU 0  40     146.450 146.568 287.609  1.00  0.00           C
ATOM    335  CD2 LEU 0  40     147.609 148.665 287.344  1.00  0.00           C
ATOM    336  C   LEU 0  40     148.975 147.639 283.310  1.00  0.00           C
ATOM    337  O   LEU 0  40     148.849 146.465 282.910  1.00  0.00           O
ATOM    338  N   GLU 0  41     149.956 148.352 282.739  1.00  0.00           N
ATOM    339  CA  GLU 0  41     150.891 147.777 281.813  1.00  0.00           C
ATOM    340  CB  GLU 0  41     151.461 148.940 280.848  1.00  0.00           C
ATOM    341  CG  GLU 0  41     152.637 148.536 279.973  1.00  0.00           C
ATOM    342  CD  GLU 0  41     153.148 149.804 279.319  1.00  0.00           C
ATOM    343  OE1 GLU 0  41     154.020 150.538 279.839  1.00  0.00           O
ATOM    344  OE2 GLU 0  41     152.615 150.024 278.189  1.00  0.00           O
ATOM    345  C   GLU 0  41     152.062 147.155 282.539  1.00  0.00           C
ATOM    346  O   GLU 0  41     152.872 147.778 283.203  1.00  0.00           O
ATOM    347  N   MET 0  42     152.209 145.841 282.312  1.00  0.00           N
ATOM    348  CA  MET 0  42     153.245 144.978 282.936  1.00  0.00           C
ATOM    349  CB  MET 0  42     152.684 144.267 284.215  1.00  0.00           C
ATOM    350  CG  MET 0  42     153.656 143.435 285.001  1.00  0.00           C
ATOM    351  SD  MET 0  42     152.856 142.685 286.349  1.00  0.00           S
ATOM    352  CE  MET 0  42     154.383 142.177 287.206  1.00  0.00           C
ATOM    353  C   MET 0  42     154.022 144.065 281.961  1.00  0.00           C
ATOM    354  O   MET 0  42     153.323 143.142 281.377  1.00  0.00           O
ATOM    355  N   PRO 0  43     155.302 144.295 281.736  1.00  0.00           N
ATOM    356  CD  PRO 0  43     156.277 145.054 282.481  1.00  0.00           C
ATOM    357  CG  PRO 0  43     157.592 144.964 281.744  1.00  0.00           C
ATOM    358  CB  PRO 0  43     157.357 144.305 280.401  1.00  0.00           C
ATOM    359  CA  PRO 0  43     156.044 143.636 280.593  1.00  0.00           C
ATOM    360  C   PRO 0  43     156.148 142.172 280.897  1.00  0.00           C
ATOM    361  O   PRO 0  43     156.261 141.749 282.061  1.00  0.00           O
ATOM    362  N   SER 0  44     156.057 141.453 279.808  1.00  0.00           N
ATOM    363  CA  SER 0  44     156.223 139.973 279.829  1.00  0.00           C
ATOM    364  CB  SER 0  44     155.928 139.234 278.474  1.00  0.00           C
ATOM    365  OG  SER 0  44     157.044 139.536 277.626  1.00  0.00           O
ATOM    366  C   SER 0  44     157.575 139.466 280.429  1.00  0.00           C
ATOM    367  O   SER 0  44     157.572 138.428 281.015  1.00  0.00           O
ATOM    368  N   GLY 0  45     158.739 140.207 280.416  1.00  0.00           N
ATOM    369  CA  GLY 0  45     159.975 139.878 281.099  1.00  0.00           C
ATOM    370  C   GLY 0  45     159.918 139.490 282.590  1.00  0.00           C
ATOM    371  O   GLY 0  45     160.850 138.905 283.103  1.00  0.00           O
ATOM    372  N   THR 0  46     158.790 139.773 283.267  1.00  0.00           N
ATOM    373  CA  THR 0  46     158.400 139.396 284.590  1.00  0.00           C
ATOM    374  CB  THR 0  46     158.519 140.611 285.615  1.00  0.00           C
ATOM    375  CG2 THR 0  46     157.838 141.866 285.066  1.00  0.00           C
ATOM    376  OG1 THR 0  46     157.911 140.326 286.889  1.00  0.00           O
ATOM    377  C   THR 0  46     157.030 138.693 284.550  1.00  0.00           C
ATOM    378  O   THR 0  46     156.855 137.679 285.224  1.00  0.00           O
ATOM    379  N   GLY 0  47     156.073 139.198 283.762  1.00  0.00           N
ATOM    380  CA  GLY 0  47     154.662 138.740 283.585  1.00  0.00           C
ATOM    381  C   GLY 0  47     153.634 138.904 284.809  1.00  0.00           C
ATOM    382  O   GLY 0  47     154.018 139.116 285.986  1.00  0.00           O
ATOM    383  N   LYS 0  48     152.312 138.820 284.504  1.00  0.00           N
ATOM    384  CA  LYS 0  48     151.264 139.238 285.412  1.00  0.00           C
ATOM    385  CB  LYS 0  48     150.689 140.593 284.894  1.00  0.00           C
ATOM    386  CG  LYS 0  48     149.361 140.511 284.132  1.00  0.00           C
ATOM    387  CD  LYS 0  48     149.109 139.534 282.950  1.00  0.00           C
ATOM    388  CE  LYS 0  48     149.949 139.945 281.721  1.00  0.00           C
ATOM    389  NZ  LYS 0  48     149.780 139.075 280.597  1.00  0.00           N
ATOM    390  C   LYS 0  48     150.249 138.206 285.981  1.00  0.00           C
ATOM    391  O   LYS 0  48     149.635 138.479 287.015  1.00  0.00           O
ATOM    392  N   THR 0  49     150.116 137.018 285.407  1.00  0.00           N
ATOM    393  CA  THR 0  49     148.972 136.072 285.604  1.00  0.00           C
ATOM    394  CB  THR 0  49     148.994 134.883 284.550  1.00  0.00           C
ATOM    395  CG2 THR 0  49     148.004 133.744 284.865  1.00  0.00           C
ATOM    396  OG1 THR 0  49     148.559 135.614 283.381  1.00  0.00           O
ATOM    397  C   THR 0  49     148.811 135.519 287.043  1.00  0.00           C
ATOM    398  O   THR 0  49     147.928 135.873 287.780  1.00  0.00           O
ATOM    399  N   VAL 0  50     149.765 134.760 287.591  1.00  0.00           N
ATOM    400  CA  VAL 0  50     149.846 134.205 288.975  1.00  0.00           C
ATOM    401  CB  VAL 0  50     150.819 133.044 289.062  1.00  0.00           C
ATOM    402  CG1 VAL 0  50     152.223 133.521 289.423  1.00  0.00           C
ATOM    403  CG2 VAL 0  50     150.413 132.074 290.125  1.00  0.00           C
ATOM    404  C   VAL 0  50     149.869 135.238 290.027  1.00  0.00           C
ATOM    405  O   VAL 0  50     149.300 134.921 291.092  1.00  0.00           O
ATOM    406  N   SER 0  51     150.396 136.400 289.749  1.00  0.00           N
ATOM    407  CA  SER 0  51     150.480 137.487 290.667  1.00  0.00           C
ATOM    408  CB  SER 0  51     151.644 138.423 290.361  1.00  0.00           C
ATOM    409  OG  SER 0  51     151.557 139.093 289.108  1.00  0.00           O
ATOM    410  C   SER 0  51     149.094 138.139 290.867  1.00  0.00           C
ATOM    411  O   SER 0  51     148.745 138.599 291.949  1.00  0.00           O
ATOM    412  N   LEU 0  52     148.323 138.221 289.765  1.00  0.00           N
ATOM    413  CA  LEU 0  52     146.895 138.559 289.862  1.00  0.00           C
ATOM    414  CB  LEU 0  52     146.400 138.650 288.435  1.00  0.00           C
ATOM    415  CG  LEU 0  52     145.078 139.388 288.282  1.00  0.00           C
ATOM    416  CD1 LEU 0  52     144.893 139.864 286.835  1.00  0.00           C
ATOM    417  CD2 LEU 0  52     143.837 138.617 288.612  1.00  0.00           C
ATOM    418  C   LEU 0  52     146.197 137.471 290.759  1.00  0.00           C
ATOM    419  O   LEU 0  52     145.526 137.850 291.682  1.00  0.00           O
ATOM    420  N   LEU 0  53     146.337 136.131 290.467  1.00  0.00           N
ATOM    421  CA  LEU 0  53     145.579 135.121 291.134  1.00  0.00           C
ATOM    422  CB  LEU 0  53     145.930 133.712 290.518  1.00  0.00           C
ATOM    423  CG  LEU 0  53     145.630 133.450 289.055  1.00  0.00           C
ATOM    424  CD1 LEU 0  53     145.875 131.976 288.715  1.00  0.00           C
ATOM    425  CD2 LEU 0  53     144.187 133.769 288.620  1.00  0.00           C
ATOM    426  C   LEU 0  53     145.814 135.160 292.658  1.00  0.00           C
ATOM    427  O   LEU 0  53     144.878 135.272 293.409  1.00  0.00           O
ATOM    428  N   ALA 0  54     147.049 135.022 293.139  1.00  0.00           N
ATOM    429  CA  ALA 0  54     147.480 135.057 294.524  1.00  0.00           C
ATOM    430  CB  ALA 0  54     149.057 135.061 294.514  1.00  0.00           C
ATOM    431  C   ALA 0  54     146.991 136.283 295.363  1.00  0.00           C
ATOM    432  O   ALA 0  54     146.425 136.139 296.445  1.00  0.00           O
ATOM    433  N   LEU 0  55     146.975 137.504 294.751  1.00  0.00           N
ATOM    434  CA  LEU 0  55     146.346 138.641 295.391  1.00  0.00           C
ATOM    435  CB  LEU 0  55     146.780 139.777 294.453  1.00  0.00           C
ATOM    436  CG  LEU 0  55     146.368 141.157 295.065  1.00  0.00           C
ATOM    437  CD1 LEU 0  55     144.904 141.598 295.009  1.00  0.00           C
ATOM    438  CD2 LEU 0  55     146.919 141.402 296.485  1.00  0.00           C
ATOM    439  C   LEU 0  55     144.821 138.401 295.371  1.00  0.00           C
ATOM    440  O   LEU 0  55     144.199 138.410 296.445  1.00  0.00           O
ATOM    441  N   ILE 0  56     144.122 138.209 294.255  1.00  0.00           N
ATOM    442  CA  ILE 0  56     142.574 138.148 294.252  1.00  0.00           C
ATOM    443  CB  ILE 0  56     142.030 138.342 292.797  1.00  0.00           C
ATOM    444  CG2 ILE 0  56     140.534 138.250 292.706  1.00  0.00           C
ATOM    445  CG1 ILE 0  56     142.630 139.527 292.023  1.00  0.00           C
ATOM    446  CD1 ILE 0  56     141.917 140.843 292.377  1.00  0.00           C
ATOM    447  C   ILE 0  56     142.008 136.968 295.051  1.00  0.00           C
ATOM    448  O   ILE 0  56     140.990 137.224 295.642  1.00  0.00           O
ATOM    449  N   MET 0  57     142.627 135.784 295.038  1.00  0.00           N
ATOM    450  CA  MET 0  57     142.119 134.703 295.916  1.00  0.00           C
ATOM    451  CB  MET 0  57     142.830 133.429 295.769  1.00  0.00           C
ATOM    452  CG  MET 0  57     142.503 132.715 294.443  1.00  0.00           C
ATOM    453  SD  MET 0  57     143.472 131.155 294.404  1.00  0.00           S
ATOM    454  CE  MET 0  57     142.671 130.171 295.770  1.00  0.00           C
ATOM    455  C   MET 0  57     142.239 135.103 297.409  1.00  0.00           C
ATOM    456  O   MET 0  57     141.209 134.931 298.056  1.00  0.00           O
ATOM    457  N   ALA 0  58     143.281 135.833 297.793  1.00  0.00           N
ATOM    458  CA  ALA 0  58     143.478 136.276 299.217  1.00  0.00           C
ATOM    459  CB  ALA 0  58     144.896 136.849 299.427  1.00  0.00           C
ATOM    460  C   ALA 0  58     142.352 137.345 299.468  1.00  0.00           C
ATOM    461  O   ALA 0  58     141.614 137.278 300.496  1.00  0.00           O
ATOM    462  N   TYR 0  59     142.215 138.375 298.653  1.00  0.00           N
ATOM    463  CA  TYR 0  59     141.239 139.439 298.816  1.00  0.00           C
ATOM    464  CB  TYR 0  59     141.599 140.639 297.868  1.00  0.00           C
ATOM    465  CG  TYR 0  59     141.091 142.014 298.120  1.00  0.00           C
ATOM    466  CD1 TYR 0  59     139.690 142.246 297.905  1.00  0.00           C
ATOM    467  CE1 TYR 0  59     139.220 143.549 298.098  1.00  0.00           C
ATOM    468  CZ  TYR 0  59     140.112 144.592 298.555  1.00  0.00           C
ATOM    469  OH  TYR 0  59     139.522 145.794 298.821  1.00  0.00           O
ATOM    470  CE2 TYR 0  59     141.475 144.327 298.794  1.00  0.00           C
ATOM    471  CD2 TYR 0  59     141.965 143.028 298.565  1.00  0.00           C
ATOM    472  C   TYR 0  59     139.756 138.960 298.667  1.00  0.00           C
ATOM    473  O   TYR 0  59     138.941 139.334 299.498  1.00  0.00           O
ATOM    474  N   GLN 0  60     139.411 137.955 297.804  1.00  0.00           N
ATOM    475  CA  GLN 0  60     138.127 137.296 297.875  1.00  0.00           C
ATOM    476  CB  GLN 0  60     137.736 136.643 296.523  1.00  0.00           C
ATOM    477  CG  GLN 0  60     138.127 135.156 296.248  1.00  0.00           C
ATOM    478  CD  GLN 0  60     138.047 134.737 294.810  1.00  0.00           C
ATOM    479  OE1 GLN 0  60     138.988 134.320 294.275  1.00  0.00           O
ATOM    480  NE2 GLN 0  60     136.938 134.790 294.136  1.00  0.00           N
ATOM    481  C   GLN 0  60     137.993 136.294 299.093  1.00  0.00           C
ATOM    482  O   GLN 0  60     136.880 135.939 299.425  1.00  0.00           O
ATOM    483  N   ARG 0  61     139.058 135.794 299.756  1.00  0.00           N
ATOM    484  CA  ARG 0  61     138.956 134.999 300.998  1.00  0.00           C
ATOM    485  CB  ARG 0  61     140.242 134.140 300.975  1.00  0.00           C
ATOM    486  CG  ARG 0  61     140.215 133.017 301.946  1.00  0.00           C
ATOM    487  CD  ARG 0  61     141.416 132.047 301.714  1.00  0.00           C
ATOM    488  NE  ARG 0  61     141.469 130.883 302.678  1.00  0.00           N
ATOM    489  CZ  ARG 0  61     140.713 129.822 302.835  1.00  0.00           C
ATOM    490  NH1 ARG 0  61     139.722 129.483 302.034  1.00  0.00           N
ATOM    491  NH2 ARG 0  61     140.986 128.996 303.746  1.00  0.00           N
ATOM    492  C   ARG 0  61     138.853 135.893 302.273  1.00  0.00           C
ATOM    493  O   ARG 0  61     137.962 135.659 303.150  1.00  0.00           O
ATOM    494  N   ALA 0  62     139.806 136.757 302.538  1.00  0.00           N
ATOM    495  CA  ALA 0  62     139.854 137.595 303.701  1.00  0.00           C
ATOM    496  CB  ALA 0  62     141.344 138.205 303.659  1.00  0.00           C
ATOM    497  C   ALA 0  62     138.866 138.761 303.825  1.00  0.00           C
ATOM    498  O   ALA 0  62     138.428 139.172 304.919  1.00  0.00           O
ATOM    499  N   TYR 0  63     138.394 139.269 302.653  1.00  0.00           N
ATOM    500  CA  TYR 0  63     137.279 140.216 302.551  1.00  0.00           C
ATOM    501  CB  TYR 0  63     137.768 141.494 302.189  1.00  0.00           C
ATOM    502  CG  TYR 0  63     139.053 142.026 302.762  1.00  0.00           C
ATOM    503  CD1 TYR 0  63     139.166 142.175 304.193  1.00  0.00           C
ATOM    504  CE1 TYR 0  63     140.410 142.436 304.807  1.00  0.00           C
ATOM    505  CZ  TYR 0  63     141.497 142.629 303.943  1.00  0.00           C
ATOM    506  OH  TYR 0  63     142.711 142.922 304.501  1.00  0.00           O
ATOM    507  CE2 TYR 0  63     141.370 142.515 302.471  1.00  0.00           C
ATOM    508  CD2 TYR 0  63     140.157 142.082 301.946  1.00  0.00           C
ATOM    509  C   TYR 0  63     136.160 139.636 301.645  1.00  0.00           C
ATOM    510  O   TYR 0  63     135.841 140.170 300.585  1.00  0.00           O
ATOM    511  N   PRO 0  64     135.594 138.468 302.036  1.00  0.00           N
ATOM    512  CD  PRO 0  64     135.645 137.921 303.422  1.00  0.00           C
ATOM    513  CG  PRO 0  64     134.541 136.952 303.450  1.00  0.00           C
ATOM    514  CB  PRO 0  64     134.356 136.433 302.056  1.00  0.00           C
ATOM    515  CA  PRO 0  64     134.651 137.745 301.218  1.00  0.00           C
ATOM    516  C   PRO 0  64     133.366 138.354 300.860  1.00  0.00           C
ATOM    517  O   PRO 0  64     132.716 137.902 299.953  1.00  0.00           O
ATOM    518  N   LEU 0  65     132.927 139.501 301.395  1.00  0.00           N
ATOM    519  CA  LEU 0  65     131.883 140.402 300.936  1.00  0.00           C
ATOM    520  CB  LEU 0  65     131.072 140.881 302.109  1.00  0.00           C
ATOM    521  CG  LEU 0  65     130.829 139.861 303.244  1.00  0.00           C
ATOM    522  CD1 LEU 0  65     129.937 140.541 304.281  1.00  0.00           C
ATOM    523  CD2 LEU 0  65     130.279 138.533 302.609  1.00  0.00           C
ATOM    524  C   LEU 0  65     132.395 141.557 300.038  1.00  0.00           C
ATOM    525  O   LEU 0  65     131.569 142.332 299.545  1.00  0.00           O
ATOM    526  N   GLU 0  66     133.710 141.667 299.841  1.00  0.00           N
ATOM    527  CA  GLU 0  66     134.262 142.697 298.907  1.00  0.00           C
ATOM    528  CB  GLU 0  66     135.502 143.342 299.559  1.00  0.00           C
ATOM    529  CG  GLU 0  66     135.256 144.099 300.939  1.00  0.00           C
ATOM    530  CD  GLU 0  66     134.687 145.518 300.767  1.00  0.00           C
ATOM    531  OE1 GLU 0  66     135.014 146.335 301.637  1.00  0.00           O
ATOM    532  OE2 GLU 0  66     133.818 145.788 299.870  1.00  0.00           O
ATOM    533  C   GLU 0  66     134.419 142.253 297.432  1.00  0.00           C
ATOM    534  O   GLU 0  66     133.950 142.939 296.527  1.00  0.00           O
ATOM    535  N   VAL 0  67     135.021 141.117 297.202  1.00  0.00           N
ATOM    536  CA  VAL 0  67     134.964 140.408 295.965  1.00  0.00           C
ATOM    537  CB  VAL 0  67     136.433 140.119 295.467  1.00  0.00           C
ATOM    538  CG1 VAL 0  67     136.452 139.048 294.382  1.00  0.00           C
ATOM    539  CG2 VAL 0  67     137.064 141.425 294.913  1.00  0.00           C
ATOM    540  C   VAL 0  67     134.079 139.137 296.068  1.00  0.00           C
ATOM    541  O   VAL 0  67     134.374 138.221 296.860  1.00  0.00           O
ATOM    542  N   THR 0  68     133.011 139.145 295.280  1.00  0.00           N
ATOM    543  CA  THR 0  68     132.212 137.897 295.182  1.00  0.00           C
ATOM    544  CB  THR 0  68     130.797 138.124 294.627  1.00  0.00           C
ATOM    545  CG2 THR 0  68     129.897 138.717 295.705  1.00  0.00           C
ATOM    546  OG1 THR 0  68     130.871 139.050 293.553  1.00  0.00           O
ATOM    547  C   THR 0  68     132.902 136.910 294.248  1.00  0.00           C
ATOM    548  O   THR 0  68     133.370 135.852 294.738  1.00  0.00           O
ATOM    549  N   LYS 0  69     133.120 137.176 292.975  1.00  0.00           N
ATOM    550  CA  LYS 0  69     133.837 136.368 292.043  1.00  0.00           C
ATOM    551  CB  LYS 0  69     132.941 135.366 291.265  1.00  0.00           C
ATOM    552  CG  LYS 0  69     132.103 136.039 290.185  1.00  0.00           C
ATOM    553  CD  LYS 0  69     130.873 135.233 289.686  1.00  0.00           C
ATOM    554  CE  LYS 0  69     129.777 134.964 290.673  1.00  0.00           C
ATOM    555  NZ  LYS 0  69     129.975 133.731 291.536  1.00  0.00           N
ATOM    556  C   LYS 0  69     134.691 137.150 291.045  1.00  0.00           C
ATOM    557  O   LYS 0  69     134.508 138.334 290.818  1.00  0.00           O
ATOM    558  N   LEU 0  70     135.547 136.506 290.285  1.00  0.00           N
ATOM    559  CA  LEU 0  70     136.496 137.025 289.302  1.00  0.00           C
ATOM    560  CB  LEU 0  70     137.913 136.714 289.765  1.00  0.00           C
ATOM    561  CG  LEU 0  70     138.931 136.776 288.636  1.00  0.00           C
ATOM    562  CD1 LEU 0  70     139.020 138.181 288.068  1.00  0.00           C
ATOM    563  CD2 LEU 0  70     140.334 136.233 289.003  1.00  0.00           C
ATOM    564  C   LEU 0  70     136.139 136.518 287.894  1.00  0.00           C
ATOM    565  O   LEU 0  70     136.080 135.288 287.704  1.00  0.00           O
ATOM    566  N   ILE 0  71     135.907 137.361 286.899  1.00  0.00           N
ATOM    567  CA  ILE 0  71     135.847 137.027 285.484  1.00  0.00           C
ATOM    568  CB  ILE 0  71     134.523 137.607 284.889  1.00  0.00           C
ATOM    569  CG2 ILE 0  71     134.447 137.475 283.363  1.00  0.00           C
ATOM    570  CG1 ILE 0  71     133.239 137.063 285.544  1.00  0.00           C
ATOM    571  CD1 ILE 0  71     132.985 135.611 285.508  1.00  0.00           C
ATOM    572  C   ILE 0  71     137.145 137.454 284.724  1.00  0.00           C
ATOM    573  O   ILE 0  71     137.467 138.588 284.403  1.00  0.00           O
ATOM    574  N   TYR 0  72     137.982 136.458 284.469  1.00  0.00           N
ATOM    575  CA  TYR 0  72     139.208 136.538 283.696  1.00  0.00           C
ATOM    576  CB  TYR 0  72     140.193 135.388 284.208  1.00  0.00           C
ATOM    577  CG  TYR 0  72     141.683 135.718 284.091  1.00  0.00           C
ATOM    578  CD1 TYR 0  72     142.532 135.907 285.242  1.00  0.00           C
ATOM    579  CE1 TYR 0  72     143.849 136.228 285.072  1.00  0.00           C
ATOM    580  CZ  TYR 0  72     144.393 136.328 283.722  1.00  0.00           C
ATOM    581  OH  TYR 0  72     145.760 136.499 283.576  1.00  0.00           O
ATOM    582  CE2 TYR 0  72     143.572 136.180 282.588  1.00  0.00           C
ATOM    583  CD2 TYR 0  72     142.226 135.841 282.800  1.00  0.00           C
ATOM    584  C   TYR 0  72     138.978 136.389 282.226  1.00  0.00           C
ATOM    585  O   TYR 0  72     138.813 135.246 281.788  1.00  0.00           O
ATOM    586  N   CYS 0  73     138.839 137.500 281.536  1.00  0.00           N
ATOM    587  CA  CYS 0  73     138.718 137.411 280.111  1.00  0.00           C
ATOM    588  CB  CYS 0  73     138.106 138.755 279.654  1.00  0.00           C
ATOM    589  SG  CYS 0  73     136.309 138.509 279.491  1.00  0.00           S
ATOM    590  C   CYS 0  73     140.121 137.137 279.520  1.00  0.00           C
ATOM    591  O   CYS 0  73     141.117 137.743 279.905  1.00  0.00           O
ATOM    592  N   SER 0  74     140.273 136.287 278.484  1.00  0.00           N
ATOM    593  CA  SER 0  74     141.399 136.084 277.594  1.00  0.00           C
ATOM    594  CB  SER 0  74     142.320 134.993 278.136  1.00  0.00           C
ATOM    595  OG  SER 0  74     143.399 134.768 277.350  1.00  0.00           O
ATOM    596  C   SER 0  74     140.951 135.881 276.144  1.00  0.00           C
ATOM    597  O   SER 0  74     139.864 135.411 275.859  1.00  0.00           O
ATOM    598  N   ARG 0  75     141.826 136.285 275.189  1.00  0.00           N
ATOM    599  CA  ARG 0  75     141.578 136.127 273.718  1.00  0.00           C
ATOM    600  CB  ARG 0  75     142.769 136.746 272.967  1.00  0.00           C
ATOM    601  CG  ARG 0  75     142.756 138.271 273.277  1.00  0.00           C
ATOM    602  CD  ARG 0  75     143.741 139.007 272.406  1.00  0.00           C
ATOM    603  NE  ARG 0  75     145.131 138.577 272.705  1.00  0.00           N
ATOM    604  CZ  ARG 0  75     146.203 138.834 271.972  1.00  0.00           C
ATOM    605  NH1 ARG 0  75     146.134 139.483 270.875  1.00  0.00           N
ATOM    606  NH2 ARG 0  75     147.347 138.409 272.446  1.00  0.00           N
ATOM    607  C   ARG 0  75     141.337 134.747 273.229  1.00  0.00           C
ATOM    608  O   ARG 0  75     140.400 134.633 272.369  1.00  0.00           O
ATOM    609  N   THR 0  76     142.068 133.708 273.540  1.00  0.00           N
ATOM    610  CA  THR 0  76     142.238 132.422 272.800  1.00  0.00           C
ATOM    611  CB  THR 0  76     143.374 132.550 271.717  1.00  0.00           C
ATOM    612  CG2 THR 0  76     143.191 133.557 270.602  1.00  0.00           C
ATOM    613  OG1 THR 0  76     144.656 132.797 272.288  1.00  0.00           O
ATOM    614  C   THR 0  76     142.504 131.239 273.689  1.00  0.00           C
ATOM    615  O   THR 0  76     143.007 131.423 274.790  1.00  0.00           O
ATOM    616  N   VAL 0  77     142.078 130.014 273.330  1.00  0.00           N
ATOM    617  CA  VAL 0  77     142.164 128.775 274.182  1.00  0.00           C
ATOM    618  CB  VAL 0  77     141.503 127.559 273.549  1.00  0.00           C
ATOM    619  CG1 VAL 0  77     141.518 126.211 274.303  1.00  0.00           C
ATOM    620  CG2 VAL 0  77     139.951 127.826 273.235  1.00  0.00           C
ATOM    621  C   VAL 0  77     143.546 128.499 274.675  1.00  0.00           C
ATOM    622  O   VAL 0  77     143.657 128.017 275.802  1.00  0.00           O
ATOM    623  N   PRO 0  78     144.589 128.597 273.781  1.00  0.00           N
ATOM    624  CD  PRO 0  78     144.671 129.048 272.400  1.00  0.00           C
ATOM    625  CG  PRO 0  78     146.096 129.195 272.062  1.00  0.00           C
ATOM    626  CB  PRO 0  78     146.763 128.166 272.992  1.00  0.00           C
ATOM    627  CA  PRO 0  78     145.897 128.296 274.304  1.00  0.00           C
ATOM    628  C   PRO 0  78     146.479 129.340 275.276  1.00  0.00           C
ATOM    629  O   PRO 0  78     147.593 129.208 275.783  1.00  0.00           O
ATOM    630  N   GLU 0  79     145.665 130.365 275.566  1.00  0.00           N
ATOM    631  CA  GLU 0  79     145.956 131.397 276.590  1.00  0.00           C
ATOM    632  CB  GLU 0  79     145.615 132.801 276.079  1.00  0.00           C
ATOM    633  CG  GLU 0  79     146.582 133.243 275.035  1.00  0.00           C
ATOM    634  CD  GLU 0  79     147.889 133.749 275.657  1.00  0.00           C
ATOM    635  OE1 GLU 0  79     148.508 133.005 276.432  1.00  0.00           O
ATOM    636  OE2 GLU 0  79     148.358 134.890 275.347  1.00  0.00           O
ATOM    637  C   GLU 0  79     145.042 131.067 277.819  1.00  0.00           C
ATOM    638  O   GLU 0  79     145.582 131.094 278.957  1.00  0.00           O
ATOM    639  N   ILE 0  80     143.769 130.647 277.682  1.00  0.00           N
ATOM    640  CA  ILE 0  80     142.829 130.149 278.703  1.00  0.00           C
ATOM    641  CB  ILE 0  80     141.424 129.691 278.130  1.00  0.00           C
ATOM    642  CG2 ILE 0  80     140.488 129.067 279.172  1.00  0.00           C
ATOM    643  CG1 ILE 0  80     140.599 130.879 277.460  1.00  0.00           C
ATOM    644  CD1 ILE 0  80     139.409 130.476 276.598  1.00  0.00           C
ATOM    645  C   ILE 0  80     143.443 128.957 279.476  1.00  0.00           C
ATOM    646  O   ILE 0  80     143.465 128.919 280.748  1.00  0.00           O
ATOM    647  N   GLU 0  81     144.070 128.050 278.747  1.00  0.00           N
ATOM    648  CA  GLU 0  81     144.667 126.811 279.244  1.00  0.00           C
ATOM    649  CB  GLU 0  81     145.088 125.956 278.072  1.00  0.00           C
ATOM    650  CG  GLU 0  81     143.898 125.214 277.290  1.00  0.00           C
ATOM    651  CD  GLU 0  81     143.584 123.870 277.911  1.00  0.00           C
ATOM    652  OE1 GLU 0  81     143.140 123.732 279.035  1.00  0.00           O
ATOM    653  OE2 GLU 0  81     143.695 122.878 277.107  1.00  0.00           O
ATOM    654  C   GLU 0  81     145.788 127.135 280.241  1.00  0.00           C
ATOM    655  O   GLU 0  81     145.874 126.409 281.263  1.00  0.00           O
ATOM    656  N   LYS 0  82     146.494 128.272 280.114  1.00  0.00           N
ATOM    657  CA  LYS 0  82     147.553 128.627 280.965  1.00  0.00           C
ATOM    658  CB  LYS 0  82     148.387 129.777 280.281  1.00  0.00           C
ATOM    659  CG  LYS 0  82     149.012 129.377 278.948  1.00  0.00           C
ATOM    660  CD  LYS 0  82     150.043 130.412 278.569  1.00  0.00           C
ATOM    661  CE  LYS 0  82     150.673 130.022 277.202  1.00  0.00           C
ATOM    662  NZ  LYS 0  82     150.054 130.515 275.982  1.00  0.00           N
ATOM    663  C   LYS 0  82     147.071 129.145 282.312  1.00  0.00           C
ATOM    664  O   LYS 0  82     147.506 128.799 283.363  1.00  0.00           O
ATOM    665  N   VAL 0  83     146.021 129.941 282.274  1.00  0.00           N
ATOM    666  CA  VAL 0  83     145.320 130.445 283.500  1.00  0.00           C
ATOM    667  CB  VAL 0  83     144.259 131.545 283.197  1.00  0.00           C
ATOM    668  CG1 VAL 0  83     143.935 132.216 284.484  1.00  0.00           C
ATOM    669  CG2 VAL 0  83     144.781 132.653 282.241  1.00  0.00           C
ATOM    670  C   VAL 0  83     144.722 129.353 284.250  1.00  0.00           C
ATOM    671  O   VAL 0  83     144.796 129.275 285.477  1.00  0.00           O
ATOM    672  N   ILE 0  84     143.973 128.401 283.616  1.00  0.00           N
ATOM    673  CA  ILE 0  84     143.266 127.307 284.188  1.00  0.00           C
ATOM    674  CB  ILE 0  84     142.417 126.693 283.055  1.00  0.00           C
ATOM    675  CG2 ILE 0  84     141.936 125.272 283.442  1.00  0.00           C
ATOM    676  CG1 ILE 0  84     141.112 127.429 282.683  1.00  0.00           C
ATOM    677  CD1 ILE 0  84     139.893 127.631 283.599  1.00  0.00           C
ATOM    678  C   ILE 0  84     144.318 126.272 284.827  1.00  0.00           C
ATOM    679  O   ILE 0  84     144.044 125.751 285.875  1.00  0.00           O
ATOM    680  N   GLU 0  85     145.453 125.890 284.234  1.00  0.00           N
ATOM    681  CA  GLU 0  85     146.479 125.097 284.986  1.00  0.00           C
ATOM    682  CB  GLU 0  85     147.420 124.329 284.058  1.00  0.00           C
ATOM    683  CG  GLU 0  85     146.717 123.352 283.100  1.00  0.00           C
ATOM    684  CD  GLU 0  85     146.174 122.031 283.703  1.00  0.00           C
ATOM    685  OE1 GLU 0  85     146.864 121.309 284.452  1.00  0.00           O
ATOM    686  OE2 GLU 0  85     145.015 121.725 283.413  1.00  0.00           O
ATOM    687  C   GLU 0  85     147.205 125.865 286.080  1.00  0.00           C
ATOM    688  O   GLU 0  85     147.778 125.263 287.035  1.00  0.00           O
ATOM    689  N   GLU 0  86     147.214 127.213 285.978  1.00  0.00           N
ATOM    690  CA  GLU 0  86     147.698 128.036 287.069  1.00  0.00           C
ATOM    691  CB  GLU 0  86     147.828 129.502 286.537  1.00  0.00           C
ATOM    692  CG  GLU 0  86     148.766 130.267 287.446  1.00  0.00           C
ATOM    693  CD  GLU 0  86     150.261 129.871 287.196  1.00  0.00           C
ATOM    694  OE1 GLU 0  86     150.891 130.360 286.218  1.00  0.00           O
ATOM    695  OE2 GLU 0  86     150.810 129.190 288.017  1.00  0.00           O
ATOM    696  C   GLU 0  86     146.761 127.932 288.238  1.00  0.00           C
ATOM    697  O   GLU 0  86     147.221 127.547 289.311  1.00  0.00           O
ATOM    698  N   LEU 0  87     145.459 128.162 288.109  1.00  0.00           N
ATOM    699  CA  LEU 0  87     144.455 127.950 289.172  1.00  0.00           C
ATOM    700  CB  LEU 0  87     143.060 128.263 288.603  1.00  0.00           C
ATOM    701  CG  LEU 0  87     142.808 129.803 288.520  1.00  0.00           C
ATOM    702  CD1 LEU 0  87     141.916 130.304 287.333  1.00  0.00           C
ATOM    703  CD2 LEU 0  87     142.229 130.331 289.825  1.00  0.00           C
ATOM    704  C   LEU 0  87     144.381 126.491 289.761  1.00  0.00           C
ATOM    705  O   LEU 0  87     144.000 126.296 290.919  1.00  0.00           O
ATOM    706  N   ARG 0  88     144.646 125.480 288.930  1.00  0.00           N
ATOM    707  CA  ARG 0  88     144.731 124.070 289.333  1.00  0.00           C
ATOM    708  CB  ARG 0  88     144.724 123.146 288.014  1.00  0.00           C
ATOM    709  CG  ARG 0  88     144.324 121.760 288.414  1.00  0.00           C
ATOM    710  CD  ARG 0  88     144.498 120.583 287.458  1.00  0.00           C
ATOM    711  NE  ARG 0  88     143.935 120.712 286.102  1.00  0.00           N
ATOM    712  CZ  ARG 0  88     142.662 120.626 285.675  1.00  0.00           C
ATOM    713  NH1 ARG 0  88     141.714 120.241 286.466  1.00  0.00           N
ATOM    714  NH2 ARG 0  88     142.435 120.957 284.490  1.00  0.00           N
ATOM    715  C   ARG 0  88     145.937 123.796 290.279  1.00  0.00           C
ATOM    716  O   ARG 0  88     145.833 123.215 291.378  1.00  0.00           O
ATOM    717  N   LYS 0  89     147.117 124.280 289.953  1.00  0.00           N
ATOM    718  CA  LYS 0  89     148.309 124.254 290.830  1.00  0.00           C
ATOM    719  CB  LYS 0  89     149.541 124.607 289.941  1.00  0.00           C
ATOM    720  CG  LYS 0  89     150.837 124.440 290.746  1.00  0.00           C
ATOM    721  CD  LYS 0  89     152.059 124.682 289.821  1.00  0.00           C
ATOM    722  CE  LYS 0  89     152.957 125.831 290.324  1.00  0.00           C
ATOM    723  NZ  LYS 0  89     153.816 125.238 291.427  1.00  0.00           N
ATOM    724  C   LYS 0  89     148.113 125.187 292.017  1.00  0.00           C
ATOM    725  O   LYS 0  89     148.435 124.680 293.111  1.00  0.00           O
ATOM    726  N   LEU 0  90     147.608 126.404 291.845  1.00  0.00           N
ATOM    727  CA  LEU 0  90     147.382 127.353 292.902  1.00  0.00           C
ATOM    728  CB  LEU 0  90     146.986 128.735 292.376  1.00  0.00           C
ATOM    729  CG  LEU 0  90     146.756 129.880 293.399  1.00  0.00           C
ATOM    730  CD1 LEU 0  90     147.963 130.222 294.249  1.00  0.00           C
ATOM    731  CD2 LEU 0  90     146.299 131.167 292.599  1.00  0.00           C
ATOM    732  C   LEU 0  90     146.315 127.035 294.022  1.00  0.00           C
ATOM    733  O   LEU 0  90     146.506 127.317 295.185  1.00  0.00           O
ATOM    734  N   LEU 0  91     145.244 126.347 293.577  1.00  0.00           N
ATOM    735  CA  LEU 0  91     144.338 125.798 294.558  1.00  0.00           C
ATOM    736  CB  LEU 0  91     143.075 125.456 293.792  1.00  0.00           C
ATOM    737  CG  LEU 0  91     141.881 125.026 294.681  1.00  0.00           C
ATOM    738  CD1 LEU 0  91     141.225 126.103 295.494  1.00  0.00           C
ATOM    739  CD2 LEU 0  91     140.766 124.325 293.911  1.00  0.00           C
ATOM    740  C   LEU 0  91     144.940 124.593 295.302  1.00  0.00           C
ATOM    741  O   LEU 0  91     144.643 124.562 296.520  1.00  0.00           O
ATOM    742  N   ASN 0  92     145.631 123.623 294.673  1.00  0.00           N
ATOM    743  CA  ASN 0  92     146.276 122.517 295.376  1.00  0.00           C
ATOM    744  CB  ASN 0  92     146.830 121.559 294.279  1.00  0.00           C
ATOM    745  CG  ASN 0  92     147.753 120.445 294.744  1.00  0.00           C
ATOM    746  OD1 ASN 0  92     148.822 120.337 294.195  1.00  0.00           O
ATOM    747  ND2 ASN 0  92     147.575 119.725 295.875  1.00  0.00           N
ATOM    748  C   ASN 0  92     147.346 122.947 296.406  1.00  0.00           C
ATOM    749  O   ASN 0  92     147.481 122.449 297.515  1.00  0.00           O
ATOM    750  N   PHE 0  93     148.018 123.974 296.030  1.00  0.00           N
ATOM    751  CA  PHE 0  93     148.997 124.711 296.843  1.00  0.00           C
ATOM    752  CB  PHE 0  93     149.607 125.829 295.928  1.00  0.00           C
ATOM    753  CG  PHE 0  93     150.431 126.892 296.650  1.00  0.00           C
ATOM    754  CD1 PHE 0  93     151.661 126.589 297.153  1.00  0.00           C
ATOM    755  CE1 PHE 0  93     152.505 127.575 297.708  1.00  0.00           C
ATOM    756  CZ  PHE 0  93     151.899 128.815 297.993  1.00  0.00           C
ATOM    757  CE2 PHE 0  93     150.660 129.165 297.584  1.00  0.00           C
ATOM    758  CD2 PHE 0  93     149.940 128.206 296.835  1.00  0.00           C
ATOM    759  C   PHE 0  93     148.302 125.378 298.090  1.00  0.00           C
ATOM    760  O   PHE 0  93     148.732 125.163 299.230  1.00  0.00           O
ATOM    761  N   TYR 0  94     147.147 126.080 297.833  1.00  0.00           N
ATOM    762  CA  TYR 0  94     146.289 126.626 298.869  1.00  0.00           C
ATOM    763  CB  TYR 0  94     145.005 127.202 298.189  1.00  0.00           C
ATOM    764  CG  TYR 0  94     144.893 128.677 298.499  1.00  0.00           C
ATOM    765  CD1 TYR 0  94     144.142 129.104 299.569  1.00  0.00           C
ATOM    766  CE1 TYR 0  94     143.986 130.472 299.719  1.00  0.00           C
ATOM    767  CZ  TYR 0  94     144.524 131.448 298.820  1.00  0.00           C
ATOM    768  OH  TYR 0  94     144.434 132.759 299.239  1.00  0.00           O
ATOM    769  CE2 TYR 0  94     145.269 131.043 297.665  1.00  0.00           C
ATOM    770  CD2 TYR 0  94     145.464 129.646 297.624  1.00  0.00           C
ATOM    771  C   TYR 0  94     145.804 125.455 299.800  1.00  0.00           C
ATOM    772  O   TYR 0  94     145.886 125.659 300.964  1.00  0.00           O
ATOM    773  N   GLU 0  95     145.432 124.243 299.376  1.00  0.00           N
ATOM    774  CA  GLU 0  95     145.072 122.921 300.094  1.00  0.00           C
ATOM    775  CB  GLU 0  95     144.678 121.712 299.085  1.00  0.00           C
ATOM    776  CG  GLU 0  95     144.033 120.560 299.735  1.00  0.00           C
ATOM    777  CD  GLU 0  95     143.875 119.411 298.755  1.00  0.00           C
ATOM    778  OE1 GLU 0  95     144.202 118.267 299.163  1.00  0.00           O
ATOM    779  OE2 GLU 0  95     143.493 119.533 297.562  1.00  0.00           O
ATOM    780  C   GLU 0  95     146.213 122.527 300.978  1.00  0.00           C
ATOM    781  O   GLU 0  95     145.977 122.094 302.110  1.00  0.00           O
ATOM    782  N   LYS 0  96     147.440 122.674 300.522  1.00  0.00           N
ATOM    783  CA  LYS 0  96     148.673 122.378 301.290  1.00  0.00           C
ATOM    784  CB  LYS 0  96     149.742 121.950 300.238  1.00  0.00           C
ATOM    785  CG  LYS 0  96     149.600 120.564 299.637  1.00  0.00           C
ATOM    786  CD  LYS 0  96     150.787 120.166 298.816  1.00  0.00           C
ATOM    787  CE  LYS 0  96     151.062 121.021 297.505  1.00  0.00           C
ATOM    788  NZ  LYS 0  96     152.322 120.515 296.789  1.00  0.00           N
ATOM    789  C   LYS 0  96     149.142 123.450 302.298  1.00  0.00           C
ATOM    790  O   LYS 0  96     149.566 123.129 303.439  1.00  0.00           O
ATOM    791  N   GLN 0  97     148.946 124.721 301.941  1.00  0.00           N
ATOM    792  CA  GLN 0  97     149.144 125.867 302.728  1.00  0.00           C
ATOM    793  CB  GLN 0  97     148.964 127.120 301.852  1.00  0.00           C
ATOM    794  CG  GLN 0  97     149.480 128.323 302.643  1.00  0.00           C
ATOM    795  CD  GLN 0  97     150.978 128.373 302.732  1.00  0.00           C
ATOM    796  OE1 GLN 0  97     151.721 127.964 301.843  1.00  0.00           O
ATOM    797  NE2 GLN 0  97     151.550 128.828 303.865  1.00  0.00           N
ATOM    798  C   GLN 0  97     148.206 125.934 303.960  1.00  0.00           C
ATOM    799  O   GLN 0  97     148.641 126.115 305.066  1.00  0.00           O
ATOM    800  N   GLU 0  98     146.941 125.730 303.721  1.00  0.00           N
ATOM    801  CA  GLU 0  98     145.954 125.731 304.785  1.00  0.00           C
ATOM    802  CB  GLU 0  98     144.599 126.312 304.300  1.00  0.00           C
ATOM    803  CG  GLU 0  98     144.706 127.745 303.677  1.00  0.00           C
ATOM    804  CD  GLU 0  98     144.494 128.881 304.711  1.00  0.00           C
ATOM    805  OE1 GLU 0  98     143.551 129.612 304.579  1.00  0.00           O
ATOM    806  OE2 GLU 0  98     145.403 129.090 305.549  1.00  0.00           O
ATOM    807  C   GLU 0  98     145.691 124.363 305.336  1.00  0.00           C
ATOM    808  O   GLU 0  98     145.006 124.297 306.402  1.00  0.00           O
ATOM    809  N   GLY 0  99     146.089 123.234 304.736  1.00  0.00           N
ATOM    810  CA  GLY 0  99     146.007 121.928 305.327  1.00  0.00           C
ATOM    811  C   GLY 0  99     144.585 121.344 305.357  1.00  0.00           C
ATOM    812  O   GLY 0  99     144.339 120.425 306.158  1.00  0.00           O
ATOM    813  N   GLU 0 100     143.636 121.807 304.510  1.00  0.00           N
ATOM    814  CA  GLU 0 100     142.299 121.232 304.243  1.00  0.00           C
ATOM    815  CB  GLU 0 100     141.437 121.751 305.385  1.00  0.00           C
ATOM    816  CG  GLU 0 100     141.015 123.247 305.205  1.00  0.00           C
ATOM    817  CD  GLU 0 100     140.157 123.721 306.310  1.00  0.00           C
ATOM    818  OE1 GLU 0 100     140.722 124.430 307.190  1.00  0.00           O
ATOM    819  OE2 GLU 0 100     138.934 123.497 306.218  1.00  0.00           O
ATOM    820  C   GLU 0 100     141.801 121.577 302.808  1.00  0.00           C
ATOM    821  O   GLU 0 100     142.450 122.385 302.045  1.00  0.00           O
ATOM    822  N   LYS 0 101     140.677 121.019 302.416  1.00  0.00           N
ATOM    823  CA  LYS 0 101     140.103 121.281 301.043  1.00  0.00           C
ATOM    824  CB  LYS 0 101     139.288 120.093 300.517  1.00  0.00           C
ATOM    825  CG  LYS 0 101     140.238 118.900 300.186  1.00  0.00           C
ATOM    826  CD  LYS 0 101     139.457 117.809 299.517  1.00  0.00           C
ATOM    827  CE  LYS 0 101     139.117 118.150 298.094  1.00  0.00           C
ATOM    828  NZ  LYS 0 101     138.698 116.963 297.332  1.00  0.00           N
ATOM    829  C   LYS 0 101     139.262 122.548 301.036  1.00  0.00           C
ATOM    830  O   LYS 0 101     138.280 122.600 301.771  1.00  0.00           O
ATOM    831  N   LEU 0 102     139.623 123.531 300.234  1.00  0.00           N
ATOM    832  CA  LEU 0 102     138.734 124.622 299.977  1.00  0.00           C
ATOM    833  CB  LEU 0 102     139.571 125.679 299.207  1.00  0.00           C
ATOM    834  CG  LEU 0 102     140.439 126.508 300.133  1.00  0.00           C
ATOM    835  CD1 LEU 0 102     141.640 125.843 300.827  1.00  0.00           C
ATOM    836  CD2 LEU 0 102     141.103 127.565 299.190  1.00  0.00           C
ATOM    837  C   LEU 0 102     137.521 124.215 299.092  1.00  0.00           C
ATOM    838  O   LEU 0 102     137.788 123.431 298.151  1.00  0.00           O
ATOM    839  N   PRO 0 103     136.307 124.788 299.246  1.00  0.00           N
ATOM    840  CD  PRO 0 103     135.985 125.547 300.481  1.00  0.00           C
ATOM    841  CG  PRO 0 103     134.419 125.601 300.491  1.00  0.00           C
ATOM    842  CB  PRO 0 103     134.038 124.581 299.438  1.00  0.00           C
ATOM    843  CA  PRO 0 103     135.133 124.516 298.441  1.00  0.00           C
ATOM    844  C   PRO 0 103     135.148 125.512 297.290  1.00  0.00           C
ATOM    845  O   PRO 0 103     134.148 125.943 296.776  1.00  0.00           O
ATOM    846  N   PHE 0 104     136.320 125.894 296.738  1.00  0.00           N
ATOM    847  CA  PHE 0 104     136.428 126.686 295.499  1.00  0.00           C
ATOM    848  CB  PHE 0 104     137.893 127.074 295.307  1.00  0.00           C
ATOM    849  CG  PHE 0 104     138.154 128.386 294.634  1.00  0.00           C
ATOM    850  CD1 PHE 0 104     138.253 129.499 295.459  1.00  0.00           C
ATOM    851  CE1 PHE 0 104     138.541 130.783 294.959  1.00  0.00           C
ATOM    852  CZ  PHE 0 104     138.592 130.931 293.508  1.00  0.00           C
ATOM    853  CE2 PHE 0 104     138.493 129.797 292.695  1.00  0.00           C
ATOM    854  CD2 PHE 0 104     138.299 128.572 293.288  1.00  0.00           C
ATOM    855  C   PHE 0 104     135.875 125.942 294.254  1.00  0.00           C
ATOM    856  O   PHE 0 104     136.111 124.756 294.080  1.00  0.00           O
ATOM    857  N   LEU 0 105     135.181 126.635 293.372  1.00  0.00           N
ATOM    858  CA  LEU 0 105     134.865 126.145 292.046  1.00  0.00           C
ATOM    859  CB  LEU 0 105     133.415 125.727 291.938  1.00  0.00           C
ATOM    860  CG  LEU 0 105     132.849 125.668 290.522  1.00  0.00           C
ATOM    861  CD1 LEU 0 105     133.294 124.415 289.848  1.00  0.00           C
ATOM    862  CD2 LEU 0 105     131.289 125.770 290.550  1.00  0.00           C
ATOM    863  C   LEU 0 105     135.427 127.087 291.015  1.00  0.00           C
ATOM    864  O   LEU 0 105     135.228 128.315 291.177  1.00  0.00           O
ATOM    865  N   GLY 0 106     135.993 126.635 289.907  1.00  0.00           N
ATOM    866  CA  GLY 0 106     136.307 127.542 288.793  1.00  0.00           C
ATOM    867  C   GLY 0 106     136.405 126.693 287.584  1.00  0.00           C
ATOM    868  O   GLY 0 106     136.576 125.459 287.529  1.00  0.00           O
ATOM    869  N   LEU 0 107     136.073 127.350 286.465  1.00  0.00           N
ATOM    870  CA  LEU 0 107     136.026 126.764 285.166  1.00  0.00           C
ATOM    871  CB  LEU 0 107     134.658 126.054 284.963  1.00  0.00           C
ATOM    872  CG  LEU 0 107     133.445 127.004 285.030  1.00  0.00           C
ATOM    873  CD1 LEU 0 107     132.304 126.469 284.148  1.00  0.00           C
ATOM    874  CD2 LEU 0 107     132.826 127.231 286.457  1.00  0.00           C
ATOM    875  C   LEU 0 107     136.266 127.842 284.045  1.00  0.00           C
ATOM    876  O   LEU 0 107     136.232 129.055 284.236  1.00  0.00           O
ATOM    877  N   ALA 0 108     136.444 127.272 282.910  1.00  0.00           N
ATOM    878  CA  ALA 0 108     136.306 127.951 281.654  1.00  0.00           C
ATOM    879  CB  ALA 0 108     137.025 127.030 280.596  1.00  0.00           C
ATOM    880  C   ALA 0 108     134.874 128.282 281.144  1.00  0.00           C
ATOM    881  O   ALA 0 108     133.874 127.673 281.567  1.00  0.00           O
ATOM    882  N   LEU 0 109     134.845 129.339 280.254  1.00  0.00           N
ATOM    883  CA  LEU 0 109     133.734 129.544 279.270  1.00  0.00           C
ATOM    884  CB  LEU 0 109     132.710 130.593 279.704  1.00  0.00           C
ATOM    885  CG  LEU 0 109     131.453 130.902 278.802  1.00  0.00           C
ATOM    886  CD1 LEU 0 109     130.460 129.823 278.855  1.00  0.00           C
ATOM    887  CD2 LEU 0 109     130.630 132.057 279.407  1.00  0.00           C
ATOM    888  C   LEU 0 109     134.285 129.848 277.857  1.00  0.00           C
ATOM    889  O   LEU 0 109     135.297 130.559 277.745  1.00  0.00           O
ATOM    890  N   SER 0 110     133.666 129.369 276.793  1.00  0.00           N
ATOM    891  CA  SER 0 110     134.174 129.310 275.423  1.00  0.00           C
ATOM    892  CB  SER 0 110     135.335 128.329 275.395  1.00  0.00           C
ATOM    893  OG  SER 0 110     135.925 128.162 274.095  1.00  0.00           O
ATOM    894  C   SER 0 110     133.035 128.811 274.516  1.00  0.00           C
ATOM    895  O   SER 0 110     132.008 128.220 275.023  1.00  0.00           O
ATOM    896  N   SER 0 111     133.106 128.963 273.151  1.00  0.00           N
ATOM    897  CA  SER 0 111     132.077 128.637 272.194  1.00  0.00           C
ATOM    898  CB  SER 0 111     132.333 129.263 270.782  1.00  0.00           C
ATOM    899  OG  SER 0 111     133.292 128.545 270.080  1.00  0.00           O
ATOM    900  C   SER 0 111     131.644 127.160 272.143  1.00  0.00           C
ATOM    901  O   SER 0 111     132.273 126.248 272.588  1.00  0.00           O
ATOM    902  N   ARG 0 112     130.438 126.929 271.560  1.00  0.00           N
ATOM    903  CA  ARG 0 112     129.631 125.669 271.691  1.00  0.00           C
ATOM    904  CB  ARG 0 112     128.319 125.960 271.042  1.00  0.00           C
ATOM    905  CG  ARG 0 112     127.159 125.003 271.258  1.00  0.00           C
ATOM    906  CD  ARG 0 112     125.894 125.292 270.509  1.00  0.00           C
ATOM    907  NE  ARG 0 112     125.486 126.730 270.734  1.00  0.00           N
ATOM    908  CZ  ARG 0 112     124.368 127.232 271.172  1.00  0.00           C
ATOM    909  NH1 ARG 0 112     123.453 126.487 271.711  1.00  0.00           N
ATOM    910  NH2 ARG 0 112     124.092 128.521 271.146  1.00  0.00           N
ATOM    911  C   ARG 0 112     130.265 124.490 270.976  1.00  0.00           C
ATOM    912  O   ARG 0 112     130.256 123.438 271.593  1.00  0.00           O
ATOM    913  N   LYS 0 113     130.950 124.655 269.861  1.00  0.00           N
ATOM    914  CA  LYS 0 113     131.655 123.520 269.151  1.00  0.00           C
ATOM    915  CB  LYS 0 113     132.184 124.054 267.840  1.00  0.00           C
ATOM    916  CG  LYS 0 113     133.295 125.107 268.034  1.00  0.00           C
ATOM    917  CD  LYS 0 113     133.783 125.828 266.714  1.00  0.00           C
ATOM    918  CE  LYS 0 113     135.041 126.685 266.955  1.00  0.00           C
ATOM    919  NZ  LYS 0 113     134.770 128.009 267.608  1.00  0.00           N
ATOM    920  C   LYS 0 113     132.687 122.837 269.986  1.00  0.00           C
ATOM    921  O   LYS 0 113     133.009 121.673 269.873  1.00  0.00           O
ATOM    922  N   ASN 0 114     133.254 123.560 271.009  1.00  0.00           N
ATOM    923  CA  ASN 0 114     134.175 122.995 272.029  1.00  0.00           C
ATOM    924  CB  ASN 0 114     134.914 124.225 272.638  1.00  0.00           C
ATOM    925  CG  ASN 0 114     135.529 125.247 271.640  1.00  0.00           C
ATOM    926  OD1 ASN 0 114     136.043 124.834 270.567  1.00  0.00           O
ATOM    927  ND2 ASN 0 114     135.617 126.490 271.870  1.00  0.00           N
ATOM    928  C   ASN 0 114     133.546 122.190 273.210  1.00  0.00           C
ATOM    929  O   ASN 0 114     134.209 121.643 274.015  1.00  0.00           O
ATOM    930  N   LEU 0 115     132.229 122.282 273.391  1.00  0.00           N
ATOM    931  CA  LEU 0 115     131.457 121.791 274.568  1.00  0.00           C
ATOM    932  CB  LEU 0 115     131.113 122.958 275.444  1.00  0.00           C
ATOM    933  CG  LEU 0 115     132.360 123.581 276.191  1.00  0.00           C
ATOM    934  CD1 LEU 0 115     131.947 124.825 276.886  1.00  0.00           C
ATOM    935  CD2 LEU 0 115     132.911 122.673 277.248  1.00  0.00           C
ATOM    936  C   LEU 0 115     130.260 120.942 274.092  1.00  0.00           C
ATOM    937  O   LEU 0 115     129.884 120.018 274.831  1.00  0.00           O
ATOM    938  N   CYF 0 116     129.712 121.121 272.930  1.00  0.00           N
ATOM    939  CA  CYF 0 116     128.564 120.360 272.405  1.00  0.00           C
ATOM    940  CB  CYF 0 116     128.086 121.010 271.133  1.00  0.00           C
ATOM    941  SG  CYF 0 116     126.841 120.008 270.281  1.00  0.00           S
ATOM    942  C   CYF 0 116     128.805 118.839 272.222  1.00  0.00           C
ATOM    943  O   CYF 0 116     128.238 118.052 273.008  1.00  0.00           O
ATOM    944  N   ILE 0 117     129.578 118.390 271.225  1.00  0.00           N
ATOM    945  CA  ILE 0 117     129.926 117.116 270.816  1.00  0.00           C
ATOM    946  CB  ILE 0 117     131.001 116.574 271.797  1.00  0.00           C
ATOM    947  CG2 ILE 0 117     131.956 115.637 271.132  1.00  0.00           C
ATOM    948  CG1 ILE 0 117     131.829 117.586 272.610  1.00  0.00           C
ATOM    949  CD1 ILE 0 117     132.713 118.490 271.772  1.00  0.00           C
ATOM    950  C   ILE 0 117     128.703 116.174 270.606  1.00  0.00           C
ATOM    951  O   ILE 0 117     128.834 114.996 270.754  1.00  0.00           O
ATOM    952  N   HIS 0 118     127.499 116.802 270.259  1.00  0.00           N
ATOM    953  CA  HIS 0 118     126.431 116.025 269.574  1.00  0.00           C
ATOM    954  CB  HIS 0 118     125.254 116.981 269.487  1.00  0.00           C
ATOM    955  CG  HIS 0 118     123.970 116.319 269.082  1.00  0.00           C
ATOM    956  ND1 HIS 0 118     123.575 115.995 267.803  1.00  0.00           N
ATOM    957  CE1 HIS 0 118     122.358 115.504 267.902  1.00  0.00           C
ATOM    958  NE2 HIS 0 118     122.023 115.403 269.178  1.00  0.00           N
ATOM    959  CD2 HIS 0 118     123.016 115.911 269.972  1.00  0.00           C
ATOM    960  C   HIS 0 118     126.804 115.389 268.197  1.00  0.00           C
ATOM    961  O   HIS 0 118     127.320 115.987 267.247  1.00  0.00           O
ATOM    962  N   PRO 0 119     126.400 114.122 267.911  1.00  0.00           N
ATOM    963  CD  PRO 0 119     125.593 113.257 268.739  1.00  0.00           C
ATOM    964  CG  PRO 0 119     125.229 112.027 268.063  1.00  0.00           C
ATOM    965  CB  PRO 0 119     126.332 111.887 267.015  1.00  0.00           C
ATOM    966  CA  PRO 0 119     126.637 113.337 266.672  1.00  0.00           C
ATOM    967  C   PRO 0 119     125.916 113.835 265.373  1.00  0.00           C
ATOM    968  O   PRO 0 119     126.188 113.376 264.264  1.00  0.00           O
ATOM    969  N   GLU 0 120     124.944 114.760 265.421  1.00  0.00           N
ATOM    970  CA  GLU 0 120     124.426 115.699 264.425  1.00  0.00           C
ATOM    971  CB  GLU 0 120     122.880 115.897 264.464  1.00  0.00           C
ATOM    972  CG  GLU 0 120     122.162 116.022 263.083  1.00  0.00           C
ATOM    973  CD  GLU 0 120     122.011 114.823 262.244  1.00  0.00           C
ATOM    974  OE1 GLU 0 120     122.462 113.665 262.596  1.00  0.00           O
ATOM    975  OE2 GLU 0 120     121.449 114.961 261.116  1.00  0.00           O
ATOM    976  C   GLU 0 120     125.192 117.070 264.235  1.00  0.00           C
ATOM    977  O   GLU 0 120     125.179 117.729 263.160  1.00  0.00           O
ATOM    978  N   VAL 0 121     126.012 117.488 265.225  1.00  0.00           N
ATOM    979  CA  VAL 0 121     126.686 118.757 265.241  1.00  0.00           C
ATOM    980  CB  VAL 0 121     126.379 119.477 266.631  1.00  0.00           C
ATOM    981  CG1 VAL 0 121     126.799 120.890 266.634  1.00  0.00           C
ATOM    982  CG2 VAL 0 121     124.857 119.588 266.989  1.00  0.00           C
ATOM    983  C   VAL 0 121     128.171 118.721 264.986  1.00  0.00           C
ATOM    984  O   VAL 0 121     128.629 119.723 264.440  1.00  0.00           O
ATOM    985  N   THR 0 122     128.879 117.649 265.252  1.00  0.00           N
ATOM    986  CA  THR 0 122     130.335 117.450 265.126  1.00  0.00           C
ATOM    987  CB  THR 0 122     130.800 116.095 265.723  1.00  0.00           C
ATOM    988  CG2 THR 0 122     130.752 115.987 267.245  1.00  0.00           C
ATOM    989  OG1 THR 0 122     130.077 114.976 265.269  1.00  0.00           O
ATOM    990  C   THR 0 122     130.872 117.584 263.648  1.00  0.00           C
ATOM    991  O   THR 0 122     132.117 117.626 263.422  1.00  0.00           O
ATOM    992  N   PRO 0 123     130.073 117.604 262.615  1.00  0.00           N
ATOM    993  CD  PRO 0 123     128.897 116.748 262.432  1.00  0.00           C
ATOM    994  CG  PRO 0 123     128.949 116.305 261.042  1.00  0.00           C
ATOM    995  CB  PRO 0 123     129.514 117.605 260.346  1.00  0.00           C
ATOM    996  CA  PRO 0 123     130.626 117.915 261.248  1.00  0.00           C
ATOM    997  C   PRO 0 123     130.895 119.402 261.212  1.00  0.00           C
ATOM    998  O   PRO 0 123     131.692 119.880 260.313  1.00  0.00           O
ATOM    999  N   LEU 0 124     130.200 120.120 262.024  1.00  0.00           N
ATOM   1000  CA  LEU 0 124     130.011 121.523 261.709  1.00  0.00           C
ATOM   1001  CB  LEU 0 124     128.627 122.060 262.186  1.00  0.00           C
ATOM   1002  CG  LEU 0 124     127.376 121.524 261.429  1.00  0.00           C
ATOM   1003  CD1 LEU 0 124     126.150 121.953 262.049  1.00  0.00           C
ATOM   1004  CD2 LEU 0 124     127.303 122.040 259.972  1.00  0.00           C
ATOM   1005  C   LEU 0 124     131.159 122.287 262.336  1.00  0.00           C
ATOM   1006  O   LEU 0 124     131.333 122.120 263.539  1.00  0.00           O
ATOM   1007  N   ARG 0 125     131.970 123.016 261.579  1.00  0.00           N
ATOM   1008  CA  ARG 0 125     133.111 123.707 262.079  1.00  0.00           C
ATOM   1009  CB  ARG 0 125     134.179 123.716 261.018  1.00  0.00           C
ATOM   1010  CG  ARG 0 125     135.546 124.279 261.410  1.00  0.00           C
ATOM   1011  CD  ARG 0 125     136.688 124.115 260.382  1.00  0.00           C
ATOM   1012  NE  ARG 0 125     137.949 124.664 260.903  1.00  0.00           N
ATOM   1013  CZ  ARG 0 125     138.954 125.216 260.201  1.00  0.00           C
ATOM   1014  NH1 ARG 0 125     139.076 125.020 258.956  1.00  0.00           N
ATOM   1015  NH2 ARG 0 125     139.860 125.884 260.796  1.00  0.00           N
ATOM   1016  C   ARG 0 125     132.946 125.127 262.629  1.00  0.00           C
ATOM   1017  O   ARG 0 125     133.814 125.587 263.392  1.00  0.00           O
ATOM   1018  N   PHE 0 126     131.963 125.904 262.194  1.00  0.00           N
ATOM   1019  CA  PHE 0 126     131.815 127.256 262.427  1.00  0.00           C
ATOM   1020  CB  PHE 0 126     131.992 128.033 261.124  1.00  0.00           C
ATOM   1021  CG  PHE 0 126     133.291 127.723 260.428  1.00  0.00           C
ATOM   1022  CD1 PHE 0 126     133.319 127.007 259.261  1.00  0.00           C
ATOM   1023  CE1 PHE 0 126     134.548 126.740 258.615  1.00  0.00           C
ATOM   1024  CZ  PHE 0 126     135.646 127.420 259.040  1.00  0.00           C
ATOM   1025  CE2 PHE 0 126     135.665 128.215 260.218  1.00  0.00           C
ATOM   1026  CD2 PHE 0 126     134.502 128.331 260.919  1.00  0.00           C
ATOM   1027  C   PHE 0 126     130.605 127.722 263.182  1.00  0.00           C
ATOM   1028  O   PHE 0 126     129.579 127.041 263.065  1.00  0.00           O
ATOM   1029  N   GLY 0 127     130.741 128.893 263.886  1.00  0.00           N
ATOM   1030  CA  GLY 0 127     129.818 129.223 264.983  1.00  0.00           C
ATOM   1031  C   GLY 0 127     128.333 129.185 264.614  1.00  0.00           C
ATOM   1032  O   GLY 0 127     127.504 128.586 265.275  1.00  0.00           O
ATOM   1033  N   LYS 0 128     128.024 129.939 263.567  1.00  0.00           N
ATOM   1034  CA  LYS 0 128     126.647 130.330 263.301  1.00  0.00           C
ATOM   1035  CB  LYS 0 128     126.721 131.431 262.332  1.00  0.00           C
ATOM   1036  CG  LYS 0 128     125.392 132.222 262.239  1.00  0.00           C
ATOM   1037  CD  LYS 0 128     125.346 133.163 261.056  1.00  0.00           C
ATOM   1038  CE  LYS 0 128     123.953 133.789 260.814  1.00  0.00           C
ATOM   1039  NZ  LYS 0 128     123.921 134.638 259.568  1.00  0.00           N
ATOM   1040  C   LYS 0 128     125.824 129.189 262.724  1.00  0.00           C
ATOM   1041  O   LYS 0 128     124.669 128.996 263.073  1.00  0.00           O
ATOM   1042  N   ASP 0 129     126.560 128.265 262.018  1.00  0.00           N
ATOM   1043  CA  ASP 0 129     126.046 126.877 261.763  1.00  0.00           C
ATOM   1044  CB  ASP 0 129     127.183 126.044 261.016  1.00  0.00           C
ATOM   1045  CG  ASP 0 129     127.620 126.621 259.683  1.00  0.00           C
ATOM   1046  OD1 ASP 0 129     128.102 125.875 258.821  1.00  0.00           O
ATOM   1047  OD2 ASP 0 129     127.421 127.792 259.421  1.00  0.00           O
ATOM   1048  C   ASP 0 129     125.804 125.999 263.015  1.00  0.00           C
ATOM   1049  O   ASP 0 129     124.696 125.455 263.136  1.00  0.00           O
ATOM   1050  N   VAL 0 130     126.838 125.800 263.903  1.00  0.00           N
ATOM   1051  CA  VAL 0 130     126.741 124.960 265.158  1.00  0.00           C
ATOM   1052  CB  VAL 0 130     128.101 125.121 265.900  1.00  0.00           C
ATOM   1053  CG1 VAL 0 130     127.943 124.665 267.347  1.00  0.00           C
ATOM   1054  CG2 VAL 0 130     129.109 124.131 265.227  1.00  0.00           C
ATOM   1055  C   VAL 0 130     125.441 125.361 266.016  1.00  0.00           C
ATOM   1056  O   VAL 0 130     124.677 124.473 266.436  1.00  0.00           O
ATOM   1057  N   ASP 0 131     125.225 126.665 266.190  1.00  0.00           N
ATOM   1058  CA  ASP 0 131     124.099 127.311 266.937  1.00  0.00           C
ATOM   1059  CB  ASP 0 131     124.224 128.877 267.024  1.00  0.00           C
ATOM   1060  CG  ASP 0 131     125.202 129.381 268.215  1.00  0.00           C
ATOM   1061  OD1 ASP 0 131     125.997 128.560 268.865  1.00  0.00           O
ATOM   1062  OD2 ASP 0 131     125.029 130.484 268.698  1.00  0.00           O
ATOM   1063  C   ASP 0 131     122.688 126.944 266.388  1.00  0.00           C
ATOM   1064  O   ASP 0 131     121.862 126.578 267.156  1.00  0.00           O
ATOM   1065  N   GLY 0 132     122.536 127.124 265.052  1.00  0.00           N
ATOM   1066  CA  GLY 0 132     121.406 126.804 264.241  1.00  0.00           C
ATOM   1067  C   GLY 0 132     121.082 125.259 264.178  1.00  0.00           C
ATOM   1068  O   GLY 0 132     119.884 124.882 264.192  1.00  0.00           O
ATOM   1069  N   LYS 0 133     122.130 124.428 264.481  1.00  0.00           N
ATOM   1070  CA  LYS 0 133     121.974 122.974 264.656  1.00  0.00           C
ATOM   1071  CB  LYS 0 133     123.284 122.305 264.225  1.00  0.00           C
ATOM   1072  CG  LYS 0 133     123.022 120.817 263.848  1.00  0.00           C
ATOM   1073  CD  LYS 0 133     122.291 120.675 262.524  1.00  0.00           C
ATOM   1074  CE  LYS 0 133     121.922 119.267 262.079  1.00  0.00           C
ATOM   1075  NZ  LYS 0 133     121.091 119.303 260.806  1.00  0.00           N
ATOM   1076  C   LYS 0 133     121.452 122.654 266.047  1.00  0.00           C
ATOM   1077  O   LYS 0 133     120.371 122.168 266.204  1.00  0.00           O
ATOM   1078  N   CYF 0 134     122.209 123.244 267.035  1.00  0.00           N
ATOM   1079  CA  CYF 0 134     121.753 123.050 268.413  1.00  0.00           C
ATOM   1080  CB  CYF 0 134     122.716 123.766 269.332  1.00  0.00           C
ATOM   1081  SG  CYF 0 134     122.165 123.735 271.047  1.00  0.00           S
ATOM   1082  C   CYF 0 134     120.216 123.449 268.591  1.00  0.00           C
ATOM   1083  O   CYF 0 134     119.469 122.766 269.254  1.00  0.00           O
ATOM   1084  N   HIS 0 135     119.845 124.669 268.055  1.00  0.00           N
ATOM   1085  CA  HIS 0 135     118.393 125.126 267.949  1.00  0.00           C
ATOM   1086  CB  HIS 0 135     118.303 126.412 267.133  1.00  0.00           C
ATOM   1087  CG  HIS 0 135     116.910 126.759 266.896  1.00  0.00           C
ATOM   1088  ND1 HIS 0 135     116.058 127.257 267.893  1.00  0.00           N
ATOM   1089  CE1 HIS 0 135     114.828 127.301 267.322  1.00  0.00           C
ATOM   1090  NE2 HIS 0 135     114.852 126.870 266.069  1.00  0.00           N
ATOM   1091  CD2 HIS 0 135     116.126 126.453 265.773  1.00  0.00           C
ATOM   1092  C   HIS 0 135     117.496 124.032 267.356  1.00  0.00           C
ATOM   1093  O   HIS 0 135     116.555 123.614 268.064  1.00  0.00           O
ATOM   1094  N   SER 0 136     117.804 123.486 266.196  1.00  0.00           N
ATOM   1095  CA  SER 0 136     116.937 122.493 265.523  1.00  0.00           C
ATOM   1096  CB  SER 0 136     117.347 122.445 264.001  1.00  0.00           C
ATOM   1097  OG  SER 0 136     117.355 123.755 263.461  1.00  0.00           O
ATOM   1098  C   SER 0 136     116.886 121.081 266.081  1.00  0.00           C
ATOM   1099  O   SER 0 136     116.105 120.244 265.669  1.00  0.00           O
ATOM   1100  N   LEU 0 137     117.737 120.823 267.040  1.00  0.00           N
ATOM   1101  CA  LEU 0 137     117.789 119.589 267.846  1.00  0.00           C
ATOM   1102  CB  LEU 0 137     119.257 119.408 268.317  1.00  0.00           C
ATOM   1103  CG  LEU 0 137     120.103 118.842 267.142  1.00  0.00           C
ATOM   1104  CD1 LEU 0 137     121.599 118.792 267.630  1.00  0.00           C
ATOM   1105  CD2 LEU 0 137     119.735 117.428 266.645  1.00  0.00           C
ATOM   1106  C   LEU 0 137     116.907 119.573 269.157  1.00  0.00           C
ATOM   1107  O   LEU 0 137     116.650 118.555 269.785  1.00  0.00           O
ATOM   1108  N   THR 0 138     116.494 120.821 269.557  1.00  0.00           N
ATOM   1109  CA  THR 0 138     115.792 121.160 270.811  1.00  0.00           C
ATOM   1110  CB  THR 0 138     116.738 121.852 271.814  1.00  0.00           C
ATOM   1111  CG2 THR 0 138     117.871 121.033 272.453  1.00  0.00           C
ATOM   1112  OG1 THR 0 138     117.271 123.012 271.242  1.00  0.00           O
ATOM   1113  C   THR 0 138     114.556 122.035 270.808  1.00  0.00           C
ATOM   1114  O   THR 0 138     113.887 122.126 271.820  1.00  0.00           O
ATOM   1115  N   ALA 0 139     114.302 122.703 269.689  1.00  0.00           N
ATOM   1116  CA  ALA 0 139     113.260 123.641 269.501  1.00  0.00           C
ATOM   1117  CB  ALA 0 139     113.211 124.153 268.007  1.00  0.00           C
ATOM   1118  C   ALA 0 139     112.022 122.882 269.763  1.00  0.00           C
ATOM   1119  O   ALA 0 139     111.742 121.761 269.266  1.00  0.00           O
ATOM   1120  N   SER 0 140     111.133 123.460 270.570  1.00  0.00           N
ATOM   1121  CA  SER 0 140     109.879 122.736 270.868  1.00  0.00           C
ATOM   1122  CB  SER 0 140     108.974 123.661 271.768  1.00  0.00           C
ATOM   1123  OG  SER 0 140     107.919 122.989 272.374  1.00  0.00           O
ATOM   1124  C   SER 0 140     109.031 122.240 269.677  1.00  0.00           C
ATOM   1125  O   SER 0 140     108.556 121.133 269.771  1.00  0.00           O
ATOM   1126  N   TYR 0 141     108.907 122.911 268.519  1.00  0.00           N
ATOM   1127  CA  TYR 0 141     108.058 122.443 267.408  1.00  0.00           C
ATOM   1128  CB  TYR 0 141     108.091 123.387 266.182  1.00  0.00           C
ATOM   1129  CG  TYR 0 141     109.340 124.029 265.745  1.00  0.00           C
ATOM   1130  CD1 TYR 0 141     109.567 125.353 266.177  1.00  0.00           C
ATOM   1131  CE1 TYR 0 141     110.709 126.081 265.734  1.00  0.00           C
ATOM   1132  CZ  TYR 0 141     111.540 125.506 264.747  1.00  0.00           C
ATOM   1133  OH  TYR 0 141     112.616 126.180 264.372  1.00  0.00           O
ATOM   1134  CE2 TYR 0 141     111.343 124.182 264.314  1.00  0.00           C
ATOM   1135  CD2 TYR 0 141     110.257 123.441 264.840  1.00  0.00           C
ATOM   1136  C   TYR 0 141     108.520 121.054 266.927  1.00  0.00           C
ATOM   1137  O   TYR 0 141     107.714 120.182 266.498  1.00  0.00           O
ATOM   1138  N   VAL 0 142     109.821 120.713 267.086  1.00  0.00           N
ATOM   1139  CA  VAL 0 142     110.443 119.433 266.766  1.00  0.00           C
ATOM   1140  CB  VAL 0 142     111.952 119.620 266.607  1.00  0.00           C
ATOM   1141  CG1 VAL 0 142     112.537 118.355 266.145  1.00  0.00           C
ATOM   1142  CG2 VAL 0 142     112.415 120.718 265.617  1.00  0.00           C
ATOM   1143  C   VAL 0 142     109.997 118.277 267.737  1.00  0.00           C
ATOM   1144  O   VAL 0 142     109.866 117.144 267.307  1.00  0.00           O
ATOM   1145  N   ARG 0 143     109.666 118.654 268.950  1.00  0.00           N
ATOM   1146  CA  ARG 0 143     109.557 117.745 270.080  1.00  0.00           C
ATOM   1147  CB  ARG 0 143     109.635 118.543 271.411  1.00  0.00           C
ATOM   1148  CG  ARG 0 143     110.278 117.725 272.542  1.00  0.00           C
ATOM   1149  CD  ARG 0 143     109.543 116.578 273.065  1.00  0.00           C
ATOM   1150  NE  ARG 0 143     110.239 116.019 274.155  1.00  0.00           N
ATOM   1151  CZ  ARG 0 143     109.963 114.848 274.670  1.00  0.00           C
ATOM   1152  NH1 ARG 0 143     108.794 114.242 274.580  1.00  0.00           N
ATOM   1153  NH2 ARG 0 143     110.901 114.278 275.377  1.00  0.00           N
ATOM   1154  C   ARG 0 143     108.220 116.916 270.057  1.00  0.00           C
ATOM   1155  O   ARG 0 143     108.194 115.698 270.318  1.00  0.00           O
ATOM   1156  N   ALA 0 144     107.170 117.465 269.418  1.00  0.00           N
ATOM   1157  CA  ALA 0 144     105.963 116.808 269.138  1.00  0.00           C
ATOM   1158  CB  ALA 0 144     104.906 117.877 268.810  1.00  0.00           C
ATOM   1159  C   ALA 0 144     106.153 115.857 267.957  1.00  0.00           C
ATOM   1160  O   ALA 0 144     105.328 114.963 267.753  1.00  0.00           O
ATOM   1161  N   GLN 0 145     107.256 115.901 267.198  1.00  0.00           N
ATOM   1162  CA  GLN 0 145     107.508 115.045 266.005  1.00  0.00           C
ATOM   1163  CB  GLN 0 145     107.862 115.868 264.802  1.00  0.00           C
ATOM   1164  CG  GLN 0 145     106.873 116.972 264.484  1.00  0.00           C
ATOM   1165  CD  GLN 0 145     106.992 117.622 263.112  1.00  0.00           C
ATOM   1166  OE1 GLN 0 145     108.064 117.770 262.567  1.00  0.00           O
ATOM   1167  NE2 GLN 0 145     105.945 118.235 262.686  1.00  0.00           N
ATOM   1168  C   GLN 0 145     108.579 113.956 266.371  1.00  0.00           C
ATOM   1169  O   GLN 0 145     108.540 112.779 265.950  1.00  0.00           O
ATOM   1170  N   TYR 0 146     109.565 114.397 267.180  1.00  0.00           N
ATOM   1171  CA  TYR 0 146     110.501 113.542 267.946  1.00  0.00           C
ATOM   1172  CB  TYR 0 146     111.585 114.305 268.715  1.00  0.00           C
ATOM   1173  CG  TYR 0 146     112.236 113.481 269.792  1.00  0.00           C
ATOM   1174  CD1 TYR 0 146     113.319 112.711 269.556  1.00  0.00           C
ATOM   1175  CE1 TYR 0 146     113.892 111.978 270.594  1.00  0.00           C
ATOM   1176  CZ  TYR 0 146     113.403 112.065 271.836  1.00  0.00           C
ATOM   1177  OH  TYR 0 146     114.012 111.328 272.722  1.00  0.00           O
ATOM   1178  CE2 TYR 0 146     112.371 112.935 272.176  1.00  0.00           C
ATOM   1179  CD2 TYR 0 146     111.769 113.585 271.143  1.00  0.00           C
ATOM   1180  C   TYR 0 146     109.701 112.522 268.779  1.00  0.00           C
ATOM   1181  O   TYR 0 146     110.071 111.371 268.836  1.00  0.00           O
ATOM   1182  N   GLN 0 147     108.557 112.944 269.394  1.00  0.00           N
ATOM   1183  CA  GLN 0 147     107.631 112.094 270.190  1.00  0.00           C
ATOM   1184  CB  GLN 0 147     106.454 112.946 270.751  1.00  0.00           C
ATOM   1185  CG  GLN 0 147     105.639 112.062 271.668  1.00  0.00           C
ATOM   1186  CD  GLN 0 147     104.609 112.884 272.399  1.00  0.00           C
ATOM   1187  OE1 GLN 0 147     104.696 114.106 272.545  1.00  0.00           O
ATOM   1188  NE2 GLN 0 147     103.631 112.147 272.815  1.00  0.00           N
ATOM   1189  C   GLN 0 147     107.096 110.866 269.451  1.00  0.00           C
ATOM   1190  O   GLN 0 147     107.335 109.728 269.830  1.00  0.00           O
ATOM   1191  N   HIS 0 148     106.556 111.165 268.236  1.00  0.00           N
ATOM   1192  CA  HIS 0 148     106.005 110.224 267.250  1.00  0.00           C
ATOM   1193  CB  HIS 0 148     105.086 111.014 266.327  1.00  0.00           C
ATOM   1194  CG  HIS 0 148     104.214 110.180 265.521  1.00  0.00           C
ATOM   1195  ND1 HIS 0 148     102.941 109.595 265.877  1.00  0.00           N
ATOM   1196  CE1 HIS 0 148     102.603 108.973 264.735  1.00  0.00           C
ATOM   1197  NE2 HIS 0 148     103.417 109.158 263.680  1.00  0.00           N
ATOM   1198  CD2 HIS 0 148     104.429 109.950 264.194  1.00  0.00           C
ATOM   1199  C   HIS 0 148     107.096 109.459 266.563  1.00  0.00           C
ATOM   1200  O   HIS 0 148     106.830 108.332 266.026  1.00  0.00           O
ATOM   1201  N   ASP 0 149     108.350 109.954 266.431  1.00  0.00           N
ATOM   1202  CA  ASP 0 149     109.511 109.118 265.946  1.00  0.00           C
ATOM   1203  CB  ASP 0 149     109.707 109.143 264.448  1.00  0.00           C
ATOM   1204  CG  ASP 0 149     110.684 108.133 263.929  1.00  0.00           C
ATOM   1205  OD1 ASP 0 149     110.796 107.993 262.707  1.00  0.00           O
ATOM   1206  OD2 ASP 0 149     111.264 107.259 264.692  1.00  0.00           O
ATOM   1207  C   ASP 0 149     110.790 109.637 266.546  1.00  0.00           C
ATOM   1208  O   ASP 0 149     111.258 110.743 266.281  1.00  0.00           O
ATOM   1209  N   THR 0 150     111.370 108.765 267.385  1.00  0.00           N
ATOM   1210  CA  THR 0 150     112.484 109.057 268.262  1.00  0.00           C
ATOM   1211  CB  THR 0 150     112.485 108.359 269.617  1.00  0.00           C
ATOM   1212  CG2 THR 0 150     111.392 108.622 270.708  1.00  0.00           C
ATOM   1213  OG1 THR 0 150     112.505 106.986 269.462  1.00  0.00           O
ATOM   1214  C   THR 0 150     113.795 108.880 267.501  1.00  0.00           C
ATOM   1215  O   THR 0 150     114.875 109.111 268.027  1.00  0.00           O
ATOM   1216  N   SER 0 151     113.688 108.652 266.189  1.00  0.00           N
ATOM   1217  CA  SER 0 151     114.738 108.565 265.196  1.00  0.00           C
ATOM   1218  CB  SER 0 151     114.515 107.508 264.092  1.00  0.00           C
ATOM   1219  OG  SER 0 151     113.996 106.222 264.523  1.00  0.00           O
ATOM   1220  C   SER 0 151     114.887 109.899 264.383  1.00  0.00           C
ATOM   1221  O   SER 0 151     115.877 110.110 263.698  1.00  0.00           O
ATOM   1222  N   LEU 0 152     114.007 110.866 264.651  1.00  0.00           N
ATOM   1223  CA  LEU 0 152     114.175 112.300 264.166  1.00  0.00           C
ATOM   1224  CB  LEU 0 152     112.867 113.003 264.275  1.00  0.00           C
ATOM   1225  CG  LEU 0 152     112.782 114.422 263.820  1.00  0.00           C
ATOM   1226  CD1 LEU 0 152     112.706 114.634 262.285  1.00  0.00           C
ATOM   1227  CD2 LEU 0 152     111.464 115.043 264.322  1.00  0.00           C
ATOM   1228  C   LEU 0 152     115.347 112.968 265.001  1.00  0.00           C
ATOM   1229  O   LEU 0 152     115.446 112.728 266.179  1.00  0.00           O
ATOM   1230  N   PRO 0 153     116.228 113.868 264.392  1.00  0.00           N
ATOM   1231  CD  PRO 0 153     116.244 114.233 262.974  1.00  0.00           C
ATOM   1232  CG  PRO 0 153     117.650 114.814 262.804  1.00  0.00           C
ATOM   1233  CB  PRO 0 153     118.070 115.432 264.071  1.00  0.00           C
ATOM   1234  CA  PRO 0 153     117.306 114.515 265.065  1.00  0.00           C
ATOM   1235  C   PRO 0 153     116.877 115.333 266.282  1.00  0.00           C
ATOM   1236  O   PRO 0 153     116.079 116.288 266.270  1.00  0.00           O
ATOM   1237  N   HIS 0 154     117.454 114.905 267.363  1.00  0.00           N
ATOM   1238  CA  HIS 0 154     117.063 115.306 268.754  1.00  0.00           C
ATOM   1239  CB  HIS 0 154     115.967 114.355 269.329  1.00  0.00           C
ATOM   1240  CG  HIS 0 154     115.655 114.683 270.761  1.00  0.00           C
ATOM   1241  ND1 HIS 0 154     116.281 114.155 271.905  1.00  0.00           N
ATOM   1242  CE1 HIS 0 154     115.711 114.598 272.950  1.00  0.00           C
ATOM   1243  NE2 HIS 0 154     114.720 115.477 272.649  1.00  0.00           N
ATOM   1244  CD2 HIS 0 154     114.664 115.468 271.268  1.00  0.00           C
ATOM   1245  C   HIS 0 154     118.230 115.353 269.732  1.00  0.00           C
ATOM   1246  O   HIS 0 154     119.187 114.599 269.523  1.00  0.00           O
ATOM   1247  N   CYF 0 155     118.284 116.242 270.759  1.00  0.00           N
ATOM   1248  CA  CYF 0 155     119.317 116.257 271.767  1.00  0.00           C
ATOM   1249  CB  CYF 0 155     120.127 117.544 271.783  1.00  0.00           C
ATOM   1250  SG  CYF 0 155     121.491 117.304 272.986  1.00  0.00           S
ATOM   1251  C   CYF 0 155     118.689 115.818 273.116  1.00  0.00           C
ATOM   1252  O   CYF 0 155     118.133 116.625 273.813  1.00  0.00           O
ATOM   1253  N   ARG 0 156     119.026 114.612 273.604  1.00  0.00           N
ATOM   1254  CA  ARG 0 156     118.684 114.117 274.935  1.00  0.00           C
ATOM   1255  CB  ARG 0 156     118.993 112.572 274.912  1.00  0.00           C
ATOM   1256  CG  ARG 0 156     120.513 112.224 274.665  1.00  0.00           C
ATOM   1257  CD  ARG 0 156     120.763 110.682 274.863  1.00  0.00           C
ATOM   1258  NE  ARG 0 156     120.895 110.331 276.280  1.00  0.00           N
ATOM   1259  CZ  ARG 0 156     121.049 109.115 276.686  1.00  0.00           C
ATOM   1260  NH1 ARG 0 156     121.165 108.090 275.959  1.00  0.00           N
ATOM   1261  NH2 ARG 0 156     120.916 108.796 277.934  1.00  0.00           N
ATOM   1262  C   ARG 0 156     119.570 114.888 276.002  1.00  0.00           C
ATOM   1263  O   ARG 0 156     118.964 115.176 277.047  1.00  0.00           O
ATOM   1264  N   PHE 0 157     120.774 115.278 275.756  1.00  0.00           N
ATOM   1265  CA  PHE 0 157     121.679 115.850 276.786  1.00  0.00           C
ATOM   1266  CB  PHE 0 157     123.160 115.840 276.363  1.00  0.00           C
ATOM   1267  CG  PHE 0 157     123.626 114.465 275.845  1.00  0.00           C
ATOM   1268  CD1 PHE 0 157     123.717 114.303 274.410  1.00  0.00           C
ATOM   1269  CE1 PHE 0 157     123.836 113.037 273.851  1.00  0.00           C
ATOM   1270  CZ  PHE 0 157     123.972 111.921 274.646  1.00  0.00           C
ATOM   1271  CE2 PHE 0 157     123.835 112.038 276.070  1.00  0.00           C
ATOM   1272  CD2 PHE 0 157     123.560 113.296 276.649  1.00  0.00           C
ATOM   1273  C   PHE 0 157     121.231 117.262 277.254  1.00  0.00           C
ATOM   1274  O   PHE 0 157     121.431 117.594 278.422  1.00  0.00           O
ATOM   1275  N   TYR 0 158     120.537 118.045 276.372  1.00  0.00           N
ATOM   1276  CA  TYR 0 158     119.718 119.205 276.858  1.00  0.00           C
ATOM   1277  CB  TYR 0 158     119.083 120.011 275.732  1.00  0.00           C
ATOM   1278  CG  TYR 0 158     118.408 121.378 276.165  1.00  0.00           C
ATOM   1279  CD1 TYR 0 158     119.162 122.519 276.507  1.00  0.00           C
ATOM   1280  CE1 TYR 0 158     118.541 123.695 276.914  1.00  0.00           C
ATOM   1281  CZ  TYR 0 158     117.208 123.693 277.249  1.00  0.00           C
ATOM   1282  OH  TYR 0 158     116.703 124.772 277.977  1.00  0.00           O
ATOM   1283  CE2 TYR 0 158     116.436 122.522 277.084  1.00  0.00           C
ATOM   1284  CD2 TYR 0 158     117.000 121.400 276.363  1.00  0.00           C
ATOM   1285  C   TYR 0 158     118.624 118.773 277.826  1.00  0.00           C
ATOM   1286  O   TYR 0 158     118.476 119.404 278.890  1.00  0.00           O
ATOM   1287  N   GLU 0 159     117.818 117.792 277.441  1.00  0.00           N
ATOM   1288  CA  GLU 0 159     116.593 117.417 278.132  1.00  0.00           C
ATOM   1289  CB  GLU 0 159     115.770 116.289 277.347  1.00  0.00           C
ATOM   1290  CG  GLU 0 159     115.144 116.699 275.947  1.00  0.00           C
ATOM   1291  CD  GLU 0 159     113.734 116.055 275.625  1.00  0.00           C
ATOM   1292  OE1 GLU 0 159     113.446 115.009 276.216  1.00  0.00           O
ATOM   1293  OE2 GLU 0 159     112.997 116.528 274.777  1.00  0.00           O
ATOM   1294  C   GLU 0 159     116.866 116.999 279.615  1.00  0.00           C
ATOM   1295  O   GLU 0 159     116.232 117.316 280.629  1.00  0.00           O
ATOM   1296  N   GLU 0 160     117.938 116.236 279.781  1.00  0.00           N
ATOM   1297  CA  GLU 0 160     118.458 115.811 281.063  1.00  0.00           C
ATOM   1298  CB  GLU 0 160     119.501 114.750 280.655  1.00  0.00           C
ATOM   1299  CG  GLU 0 160     120.100 114.046 281.902  1.00  0.00           C
ATOM   1300  CD  GLU 0 160     119.241 112.841 282.377  1.00  0.00           C
ATOM   1301  OE1 GLU 0 160     118.593 112.951 283.442  1.00  0.00           O
ATOM   1302  OE2 GLU 0 160     119.192 111.786 281.674  1.00  0.00           O
ATOM   1303  C   GLU 0 160     119.209 116.968 281.884  1.00  0.00           C
ATOM   1304  O   GLU 0 160     119.041 117.112 283.118  1.00  0.00           O
ATOM   1305  N   PHE 0 161     119.969 117.796 281.154  1.00  0.00           N
ATOM   1306  CA  PHE 0 161     120.467 119.131 281.704  1.00  0.00           C
ATOM   1307  CB  PHE 0 161     121.388 119.939 280.824  1.00  0.00           C
ATOM   1308  CG  PHE 0 161     121.633 121.327 281.244  1.00  0.00           C
ATOM   1309  CD1 PHE 0 161     122.585 121.505 282.265  1.00  0.00           C
ATOM   1310  CE1 PHE 0 161     122.756 122.782 282.815  1.00  0.00           C
ATOM   1311  CZ  PHE 0 161     121.891 123.825 282.375  1.00  0.00           C
ATOM   1312  CE2 PHE 0 161     120.899 123.628 281.430  1.00  0.00           C
ATOM   1313  CD2 PHE 0 161     120.826 122.388 280.720  1.00  0.00           C
ATOM   1314  C   PHE 0 161     119.397 120.029 282.287  1.00  0.00           C
ATOM   1315  O   PHE 0 161     119.343 120.268 283.512  1.00  0.00           O
ATOM   1316  N   ASP 0 162     118.383 120.467 281.501  1.00  0.00           N
ATOM   1317  CA  ASP 0 162     117.460 121.513 281.943  1.00  0.00           C
ATOM   1318  CB  ASP 0 162     116.520 122.032 280.815  1.00  0.00           C
ATOM   1319  CG  ASP 0 162     116.048 123.496 280.964  1.00  0.00           C
ATOM   1320  OD1 ASP 0 162     116.487 124.267 281.859  1.00  0.00           O
ATOM   1321  OD2 ASP 0 162     115.362 123.985 280.025  1.00  0.00           O
ATOM   1322  C   ASP 0 162     116.507 121.019 283.149  1.00  0.00           C
ATOM   1323  O   ASP 0 162     115.844 121.784 283.911  1.00  0.00           O
ATOM   1324  N   ALA 0 163     116.464 119.701 283.407  1.00  0.00           N
ATOM   1325  CA  ALA 0 163     115.755 119.008 284.424  1.00  0.00           C
ATOM   1326  CB  ALA 0 163     115.317 117.657 283.887  1.00  0.00           C
ATOM   1327  C   ALA 0 163     116.470 118.888 285.788  1.00  0.00           C
ATOM   1328  O   ALA 0 163     115.879 119.063 286.852  1.00  0.00           O
ATOM   1329  N   HIS 0 164     117.738 118.405 285.779  1.00  0.00           N
ATOM   1330  CA  HIS 0 164     118.707 118.136 286.917  1.00  0.00           C
ATOM   1331  CB  HIS 0 164     118.985 116.636 287.093  1.00  0.00           C
ATOM   1332  CG  HIS 0 164     117.693 115.861 286.728  1.00  0.00           C
ATOM   1333  ND1 HIS 0 164     116.574 115.772 287.531  1.00  0.00           N
ATOM   1334  CE1 HIS 0 164     115.677 114.985 286.967  1.00  0.00           C
ATOM   1335  NE2 HIS 0 164     116.148 114.533 285.819  1.00  0.00           N
ATOM   1336  CD2 HIS 0 164     117.420 115.077 285.660  1.00  0.00           C
ATOM   1337  C   HIS 0 164     120.039 118.895 286.815  1.00  0.00           C
ATOM   1338  O   HIS 0 164     120.477 119.281 287.889  1.00  0.00           O
ATOM   1339  N   GLY 0 165     120.698 118.968 285.639  1.00  0.00           N
ATOM   1340  CA  GLY 0 165     122.009 119.593 285.502  1.00  0.00           C
ATOM   1341  C   GLY 0 165     121.946 121.047 285.988  1.00  0.00           C
ATOM   1342  O   GLY 0 165     122.980 121.658 286.456  1.00  0.00           O
ATOM   1343  N   ARG 0 166     120.792 121.666 285.803  1.00  0.00           N
ATOM   1344  CA  ARG 0 166     120.371 123.031 286.309  1.00  0.00           C
ATOM   1345  CB  ARG 0 166     119.309 123.611 285.465  1.00  0.00           C
ATOM   1346  CG  ARG 0 166     119.469 125.162 285.239  1.00  0.00           C
ATOM   1347  CD  ARG 0 166     118.402 125.821 284.342  1.00  0.00           C
ATOM   1348  NE  ARG 0 166     117.057 125.127 284.415  1.00  0.00           N
ATOM   1349  CZ  ARG 0 166     116.304 125.067 285.515  1.00  0.00           C
ATOM   1350  NH1 ARG 0 166     116.397 125.835 286.557  1.00  0.00           N
ATOM   1351  NH2 ARG 0 166     115.510 124.003 285.725  1.00  0.00           N
ATOM   1352  C   ARG 0 166     119.939 123.171 287.777  1.00  0.00           C
ATOM   1353  O   ARG 0 166     119.647 124.298 288.232  1.00  0.00           O
ATOM   1354  N   GLU 0 167     119.975 122.084 288.562  1.00  0.00           N
ATOM   1355  CA  GLU 0 167     119.557 122.092 289.975  1.00  0.00           C
ATOM   1356  CB  GLU 0 167     118.099 121.685 290.183  1.00  0.00           C
ATOM   1357  CG  GLU 0 167     117.047 122.468 289.379  1.00  0.00           C
ATOM   1358  CD  GLU 0 167     115.640 122.071 289.879  1.00  0.00           C
ATOM   1359  OE1 GLU 0 167     115.386 121.013 290.501  1.00  0.00           O
ATOM   1360  OE2 GLU 0 167     114.669 122.735 289.543  1.00  0.00           O
ATOM   1361  C   GLU 0 167     120.445 121.212 290.887  1.00  0.00           C
ATOM   1362  O   GLU 0 167     120.323 121.229 292.134  1.00  0.00           O
ATOM   1363  N   VAL 0 168     121.446 120.602 290.294  1.00  0.00           N
ATOM   1364  CA  VAL 0 168     122.541 119.894 291.035  1.00  0.00           C
ATOM   1365  CB  VAL 0 168     122.511 118.367 290.796  1.00  0.00           C
ATOM   1366  CG1 VAL 0 168     123.665 117.673 291.509  1.00  0.00           C
ATOM   1367  CG2 VAL 0 168     121.153 117.900 291.279  1.00  0.00           C
ATOM   1368  C   VAL 0 168     123.908 120.486 290.715  1.00  0.00           C
ATOM   1369  O   VAL 0 168     124.560 120.043 289.766  1.00  0.00           O
ATOM   1370  N   PRO 0 169     124.232 121.739 291.209  1.00  0.00           N
ATOM   1371  CD  PRO 0 169     123.555 122.447 292.268  1.00  0.00           C
ATOM   1372  CG  PRO 0 169     124.212 123.655 292.601  1.00  0.00           C
ATOM   1373  CB  PRO 0 169     125.569 123.490 292.108  1.00  0.00           C
ATOM   1374  CA  PRO 0 169     125.454 122.493 290.965  1.00  0.00           C
ATOM   1375  C   PRO 0 169     126.761 121.646 290.912  1.00  0.00           C
ATOM   1376  O   PRO 0 169     126.871 120.666 291.555  1.00  0.00           O
ATOM   1377  N   LEU 0 170     127.775 122.164 290.189  1.00  0.00           N
ATOM   1378  CA  LEU 0 170     129.071 121.469 289.995  1.00  0.00           C
ATOM   1379  CB  LEU 0 170     129.955 122.100 288.994  1.00  0.00           C
ATOM   1380  CG  LEU 0 170     129.988 121.692 287.545  1.00  0.00           C
ATOM   1381  CD1 LEU 0 170     128.632 121.855 286.897  1.00  0.00           C
ATOM   1382  CD2 LEU 0 170     131.040 122.659 286.978  1.00  0.00           C
ATOM   1383  C   LEU 0 170     129.750 121.334 291.377  1.00  0.00           C
ATOM   1384  O   LEU 0 170     129.708 122.270 292.152  1.00  0.00           O
ATOM   1385  N   PRO 0 171     130.388 120.144 291.688  1.00  0.00           N
ATOM   1386  CD  PRO 0 171     130.215 118.827 291.030  1.00  0.00           C
ATOM   1387  CG  PRO 0 171     131.300 117.969 291.558  1.00  0.00           C
ATOM   1388  CB  PRO 0 171     131.629 118.548 292.931  1.00  0.00           C
ATOM   1389  CA  PRO 0 171     131.245 120.026 292.895  1.00  0.00           C
ATOM   1390  C   PRO 0 171     132.559 120.790 292.727  1.00  0.00           C
ATOM   1391  O   PRO 0 171     133.079 121.049 291.635  1.00  0.00           O
ATOM   1392  N   ALA 0 172     133.166 121.116 293.844  1.00  0.00           N
ATOM   1393  CA  ALA 0 172     134.496 121.739 293.969  1.00  0.00           C
ATOM   1394  CB  ALA 0 172     134.944 121.526 295.422  1.00  0.00           C
ATOM   1395  C   ALA 0 172     135.543 121.193 292.987  1.00  0.00           C
ATOM   1396  O   ALA 0 172     135.826 119.970 292.923  1.00  0.00           O
ATOM   1397  N   GLY 0 173     136.260 122.121 292.353  1.00  0.00           N
ATOM   1398  CA  GLY 0 173     137.410 121.912 291.457  1.00  0.00           C
ATOM   1399  C   GLY 0 173     137.637 123.016 290.464  1.00  0.00           C
ATOM   1400  O   GLY 0 173     136.905 124.012 290.348  1.00  0.00           O
ATOM   1401  N   ILE 0 174     138.807 122.833 289.767  1.00  0.00           N
ATOM   1402  CA  ILE 0 174     139.056 123.589 288.562  1.00  0.00           C
ATOM   1403  CB  ILE 0 174     140.544 124.082 288.530  1.00  0.00           C
ATOM   1404  CG2 ILE 0 174     140.952 124.909 287.331  1.00  0.00           C
ATOM   1405  CG1 ILE 0 174     140.744 124.899 289.876  1.00  0.00           C
ATOM   1406  CD1 ILE 0 174     139.912 126.118 290.176  1.00  0.00           C
ATOM   1407  C   ILE 0 174     138.744 122.628 287.496  1.00  0.00           C
ATOM   1408  O   ILE 0 174     139.016 121.399 287.559  1.00  0.00           O
ATOM   1409  N   TYR 0 175     138.279 123.164 286.359  1.00  0.00           N
ATOM   1410  CA  TYR 0 175     137.765 122.421 285.172  1.00  0.00           C
ATOM   1411  CB  TYR 0 175     136.235 122.432 285.278  1.00  0.00           C
ATOM   1412  CG  TYR 0 175     135.668 121.620 286.506  1.00  0.00           C
ATOM   1413  CD1 TYR 0 175     135.355 120.245 286.267  1.00  0.00           C
ATOM   1414  CE1 TYR 0 175     134.792 119.489 287.278  1.00  0.00           C
ATOM   1415  CZ  TYR 0 175     134.549 120.110 288.585  1.00  0.00           C
ATOM   1416  OH  TYR 0 175     133.959 119.453 289.575  1.00  0.00           O
ATOM   1417  CE2 TYR 0 175     134.917 121.433 288.782  1.00  0.00           C
ATOM   1418  CD2 TYR 0 175     135.460 122.254 287.731  1.00  0.00           C
ATOM   1419  C   TYR 0 175     138.143 123.190 283.878  1.00  0.00           C
ATOM   1420  O   TYR 0 175     137.731 124.334 283.641  1.00  0.00           O
ATOM   1421  N   ASN 0 176     138.892 122.576 282.945  1.00  0.00           N
ATOM   1422  CA  ASN 0 176     139.114 123.147 281.644  1.00  0.00           C
ATOM   1423  CB  ASN 0 176     140.552 122.857 281.123  1.00  0.00           C
ATOM   1424  CG  ASN 0 176     140.779 121.584 280.373  1.00  0.00           C
ATOM   1425  OD1 ASN 0 176     140.301 120.575 280.830  1.00  0.00           O
ATOM   1426  ND2 ASN 0 176     141.241 121.566 279.143  1.00  0.00           N
ATOM   1427  C   ASN 0 176     138.011 122.639 280.663  1.00  0.00           C
ATOM   1428  O   ASN 0 176     137.240 121.714 280.967  1.00  0.00           O
ATOM   1429  N   LEU 0 177     138.024 123.139 279.438  1.00  0.00           N
ATOM   1430  CA  LEU 0 177     137.111 122.654 278.359  1.00  0.00           C
ATOM   1431  CB  LEU 0 177     137.387 123.491 277.078  1.00  0.00           C
ATOM   1432  CG  LEU 0 177     137.155 125.034 277.259  1.00  0.00           C
ATOM   1433  CD1 LEU 0 177     137.756 125.788 276.023  1.00  0.00           C
ATOM   1434  CD2 LEU 0 177     135.652 125.382 277.599  1.00  0.00           C
ATOM   1435  C   LEU 0 177     137.327 121.124 277.980  1.00  0.00           C
ATOM   1436  O   LEU 0 177     136.365 120.490 277.577  1.00  0.00           O
ATOM   1437  N   ASP 0 178     138.388 120.462 278.400  1.00  0.00           N
ATOM   1438  CA  ASP 0 178     138.460 119.005 278.363  1.00  0.00           C
ATOM   1439  CB  ASP 0 178     139.910 118.592 278.159  1.00  0.00           C
ATOM   1440  CG  ASP 0 178     140.556 119.275 276.961  1.00  0.00           C
ATOM   1441  OD1 ASP 0 178     141.709 119.746 277.190  1.00  0.00           O
ATOM   1442  OD2 ASP 0 178     140.008 119.319 275.858  1.00  0.00           O
ATOM   1443  C   ASP 0 178     137.952 118.237 279.579  1.00  0.00           C
ATOM   1444  O   ASP 0 178     137.528 117.107 279.412  1.00  0.00           O
ATOM   1445  N   ASP 0 179     137.972 118.831 280.859  1.00  0.00           N
ATOM   1446  CA  ASP 0 179     137.297 118.304 282.061  1.00  0.00           C
ATOM   1447  CB  ASP 0 179     137.919 118.957 283.260  1.00  0.00           C
ATOM   1448  CG  ASP 0 179     139.454 118.703 283.411  1.00  0.00           C
ATOM   1449  OD1 ASP 0 179     140.148 119.653 283.945  1.00  0.00           O
ATOM   1450  OD2 ASP 0 179     140.017 117.595 283.052  1.00  0.00           O
ATOM   1451  C   ASP 0 179     135.808 118.656 282.132  1.00  0.00           C
ATOM   1452  O   ASP 0 179     135.014 117.910 282.663  1.00  0.00           O
ATOM   1453  N   LEU 0 180     135.294 119.804 281.563  1.00  0.00           N
ATOM   1454  CA  LEU 0 180     133.834 120.058 281.472  1.00  0.00           C
ATOM   1455  CB  LEU 0 180     133.518 121.493 281.001  1.00  0.00           C
ATOM   1456  CG  LEU 0 180     133.785 122.587 281.993  1.00  0.00           C
ATOM   1457  CD1 LEU 0 180     133.458 123.953 281.377  1.00  0.00           C
ATOM   1458  CD2 LEU 0 180     132.982 122.483 283.259  1.00  0.00           C
ATOM   1459  C   LEU 0 180     133.168 119.159 280.430  1.00  0.00           C
ATOM   1460  O   LEU 0 180     132.049 118.742 280.615  1.00  0.00           O
ATOM   1461  N   LYS 0 181     133.967 118.761 279.432  1.00  0.00           N
ATOM   1462  CA  LYS 0 181     133.622 117.849 278.306  1.00  0.00           C
ATOM   1463  CB  LYS 0 181     134.604 117.906 277.100  1.00  0.00           C
ATOM   1464  CG  LYS 0 181     134.386 116.841 275.979  1.00  0.00           C
ATOM   1465  CD  LYS 0 181     135.174 117.319 274.747  1.00  0.00           C
ATOM   1466  CE  LYS 0 181     135.434 116.155 273.798  1.00  0.00           C
ATOM   1467  NZ  LYS 0 181     136.599 115.344 274.279  1.00  0.00           N
ATOM   1468  C   LYS 0 181     133.450 116.396 278.724  1.00  0.00           C
ATOM   1469  O   LYS 0 181     132.393 115.786 278.455  1.00  0.00           O
ATOM   1470  N   ALA 0 182     134.433 115.857 279.451  1.00  0.00           N
ATOM   1471  CA  ALA 0 182     134.368 114.628 280.254  1.00  0.00           C
ATOM   1472  CB  ALA 0 182     135.781 114.359 280.910  1.00  0.00           C
ATOM   1473  C   ALA 0 182     133.236 114.599 281.288  1.00  0.00           C
ATOM   1474  O   ALA 0 182     132.475 113.636 281.339  1.00  0.00           O
ATOM   1475  N   LEU 0 183     132.926 115.703 281.938  1.00  0.00           N
ATOM   1476  CA  LEU 0 183     131.804 115.961 282.874  1.00  0.00           C
ATOM   1477  CB  LEU 0 183     131.870 117.284 283.684  1.00  0.00           C
ATOM   1478  CG  LEU 0 183     130.781 117.510 284.757  1.00  0.00           C
ATOM   1479  CD1 LEU 0 183     130.949 116.580 285.921  1.00  0.00           C
ATOM   1480  CD2 LEU 0 183     130.826 118.931 285.216  1.00  0.00           C
ATOM   1481  C   LEU 0 183     130.457 115.755 282.109  1.00  0.00           C
ATOM   1482  O   LEU 0 183     129.471 115.186 282.709  1.00  0.00           O
ATOM   1483  N   GLY 0 184     130.318 116.177 280.814  1.00  0.00           N
ATOM   1484  CA  GLY 0 184     129.093 115.937 280.072  1.00  0.00           C
ATOM   1485  C   GLY 0 184     128.886 114.457 279.852  1.00  0.00           C
ATOM   1486  O   GLY 0 184     127.813 113.892 280.001  1.00  0.00           O
ATOM   1487  N   ARG 0 185     129.944 113.701 279.561  1.00  0.00           N
ATOM   1488  CA  ARG 0 185     129.957 112.199 279.420  1.00  0.00           C
ATOM   1489  CB  ARG 0 185     131.238 111.811 278.719  1.00  0.00           C
ATOM   1490  CG  ARG 0 185     131.492 110.310 278.413  1.00  0.00           C
ATOM   1491  CD  ARG 0 185     130.436 109.584 277.609  1.00  0.00           C
ATOM   1492  NE  ARG 0 185     130.751 108.218 277.314  1.00  0.00           N
ATOM   1493  CZ  ARG 0 185     129.912 107.335 276.853  1.00  0.00           C
ATOM   1494  NH1 ARG 0 185     128.649 107.571 276.692  1.00  0.00           N
ATOM   1495  NH2 ARG 0 185     130.308 106.091 276.566  1.00  0.00           N
ATOM   1496  C   ARG 0 185     129.767 111.420 280.732  1.00  0.00           C
ATOM   1497  O   ARG 0 185     129.358 110.222 280.724  1.00  0.00           O
ATOM   1498  N   ARG 0 186     130.140 112.096 281.831  1.00  0.00           N
ATOM   1499  CA  ARG 0 186     129.889 111.574 283.227  1.00  0.00           C
ATOM   1500  CB  ARG 0 186     130.689 112.486 284.185  1.00  0.00           C
ATOM   1501  CG  ARG 0 186     130.963 111.762 285.495  1.00  0.00           C
ATOM   1502  CD  ARG 0 186     131.965 112.434 286.414  1.00  0.00           C
ATOM   1503  NE  ARG 0 186     133.233 112.356 285.660  1.00  0.00           N
ATOM   1504  CZ  ARG 0 186     134.198 113.269 285.674  1.00  0.00           C
ATOM   1505  NH1 ARG 0 186     134.118 114.402 286.262  1.00  0.00           N
ATOM   1506  NH2 ARG 0 186     135.284 112.965 285.108  1.00  0.00           N
ATOM   1507  C   ARG 0 186     128.405 111.610 283.551  1.00  0.00           C
ATOM   1508  O   ARG 0 186     127.720 110.621 283.872  1.00  0.00           O
ATOM   1509  N   GLN 0 187     127.832 112.791 283.410  1.00  0.00           N
ATOM   1510  CA  GLN 0 187     126.419 113.069 283.716  1.00  0.00           C
ATOM   1511  CB  GLN 0 187     126.352 114.559 284.186  1.00  0.00           C
ATOM   1512  CG  GLN 0 187     127.303 114.893 285.309  1.00  0.00           C
ATOM   1513  CD  GLN 0 187     127.074 114.022 286.479  1.00  0.00           C
ATOM   1514  OE1 GLN 0 187     128.058 113.346 286.971  1.00  0.00           O
ATOM   1515  NE2 GLN 0 187     125.862 113.937 286.979  1.00  0.00           N
ATOM   1516  C   GLN 0 187     125.380 112.843 282.677  1.00  0.00           C
ATOM   1517  O   GLN 0 187     124.218 112.645 282.954  1.00  0.00           O
ATOM   1518  N   GLY 0 188     125.683 112.886 281.373  1.00  0.00           N
ATOM   1519  CA  GLY 0 188     124.702 112.945 280.291  1.00  0.00           C
ATOM   1520  C   GLY 0 188     124.103 114.332 280.259  1.00  0.00           C
ATOM   1521  O   GLY 0 188     122.864 114.415 280.164  1.00  0.00           O
ATOM   1522  N   TRP 0 189     124.937 115.362 280.459  1.00  0.00           N
ATOM   1523  CA  TRP 0 189     124.408 116.707 280.573  1.00  0.00           C
ATOM   1524  CB  TRP 0 189     124.584 117.318 281.969  1.00  0.00           C
ATOM   1525  CG  TRP 0 189     123.774 116.829 283.110  1.00  0.00           C
ATOM   1526  CD1 TRP 0 189     122.653 116.113 283.035  1.00  0.00           C
ATOM   1527  NE1 TRP 0 189     122.111 115.959 284.330  1.00  0.00           N
ATOM   1528  CE2 TRP 0 189     122.970 116.402 285.307  1.00  0.00           C
ATOM   1529  CZ2 TRP 0 189     123.046 116.349 286.713  1.00  0.00           C
ATOM   1530  CH2 TRP 0 189     124.184 116.846 287.412  1.00  0.00           C
ATOM   1531  CZ3 TRP 0 189     125.187 117.439 286.629  1.00  0.00           C
ATOM   1532  CE3 TRP 0 189     125.113 117.494 285.196  1.00  0.00           C
ATOM   1533  CD2 TRP 0 189     123.997 117.001 284.520  1.00  0.00           C
ATOM   1534  C   TRP 0 189     125.170 117.651 279.648  1.00  0.00           C
ATOM   1535  O   TRP 0 189     126.452 117.563 279.710  1.00  0.00           O
ATOM   1536  N   CYF 0 190     124.528 118.561 278.933  1.00  0.00           N
ATOM   1537  CA  CYF 0 190     125.235 119.355 277.965  1.00  0.00           C
ATOM   1538  CB  CYF 0 190     124.180 120.234 277.183  1.00  0.00           C
ATOM   1539  SG  CYF 0 190     125.096 121.413 276.164  1.00  0.00           S
ATOM   1540  C   CYF 0 190     126.329 120.320 278.544  1.00  0.00           C
ATOM   1541  O   CYF 0 190     125.949 121.184 279.334  1.00  0.00           O
ATOM   1542  N   PRO 0 191     127.628 120.182 278.261  1.00  0.00           N
ATOM   1543  CD  PRO 0 191     128.253 119.048 277.573  1.00  0.00           C
ATOM   1544  CG  PRO 0 191     129.762 119.111 277.964  1.00  0.00           C
ATOM   1545  CB  PRO 0 191     129.998 120.518 278.378  1.00  0.00           C
ATOM   1546  CA  PRO 0 191     128.600 121.108 278.809  1.00  0.00           C
ATOM   1547  C   PRO 0 191     128.471 122.584 278.418  1.00  0.00           C
ATOM   1548  O   PRO 0 191     128.929 123.422 279.193  1.00  0.00           O
ATOM   1549  N   TYR 0 192     127.857 122.932 277.243  1.00  0.00           N
ATOM   1550  CA  TYR 0 192     127.744 124.377 276.893  1.00  0.00           C
ATOM   1551  CB  TYR 0 192     127.218 124.527 275.438  1.00  0.00           C
ATOM   1552  CG  TYR 0 192     127.135 125.942 274.940  1.00  0.00           C
ATOM   1553  CD1 TYR 0 192     128.367 126.643 274.757  1.00  0.00           C
ATOM   1554  CE1 TYR 0 192     128.305 128.027 274.464  1.00  0.00           C
ATOM   1555  CZ  TYR 0 192     127.059 128.655 274.197  1.00  0.00           C
ATOM   1556  OH  TYR 0 192     127.014 129.897 273.830  1.00  0.00           O
ATOM   1557  CE2 TYR 0 192     125.889 127.871 274.243  1.00  0.00           C
ATOM   1558  CD2 TYR 0 192     125.933 126.604 274.709  1.00  0.00           C
ATOM   1559  C   TYR 0 192     126.748 125.029 277.805  1.00  0.00           C
ATOM   1560  O   TYR 0 192     126.975 126.168 278.147  1.00  0.00           O
ATOM   1561  N   PHE 0 193     125.661 124.360 278.292  1.00  0.00           N
ATOM   1562  CA  PHE 0 193     124.736 124.985 279.252  1.00  0.00           C
ATOM   1563  CB  PHE 0 193     123.282 124.480 278.966  1.00  0.00           C
ATOM   1564  CG  PHE 0 193     122.720 124.925 277.660  1.00  0.00           C
ATOM   1565  CD1 PHE 0 193     122.508 124.013 276.611  1.00  0.00           C
ATOM   1566  CE1 PHE 0 193     122.139 124.440 275.351  1.00  0.00           C
ATOM   1567  CZ  PHE 0 193     122.173 125.818 275.052  1.00  0.00           C
ATOM   1568  CE2 PHE 0 193     122.337 126.762 276.098  1.00  0.00           C
ATOM   1569  CD2 PHE 0 193     122.623 126.335 277.385  1.00  0.00           C
ATOM   1570  C   PHE 0 193     125.211 124.780 280.627  1.00  0.00           C
ATOM   1571  O   PHE 0 193     124.951 125.657 281.527  1.00  0.00           O
ATOM   1572  N   LEU 0 194     125.974 123.711 280.974  1.00  0.00           N
ATOM   1573  CA  LEU 0 194     126.662 123.448 282.313  1.00  0.00           C
ATOM   1574  CB  LEU 0 194     127.458 122.149 282.365  1.00  0.00           C
ATOM   1575  CG  LEU 0 194     126.663 120.809 282.589  1.00  0.00           C
ATOM   1576  CD1 LEU 0 194     127.715 119.694 282.464  1.00  0.00           C
ATOM   1577  CD2 LEU 0 194     125.986 120.630 283.858  1.00  0.00           C
ATOM   1578  C   LEU 0 194     127.528 124.674 282.567  1.00  0.00           C
ATOM   1579  O   LEU 0 194     127.240 125.500 283.444  1.00  0.00           O
ATOM   1580  N   ALA 0 195     128.499 124.952 281.705  1.00  0.00           N
ATOM   1581  CA  ALA 0 195     129.329 126.158 281.765  1.00  0.00           C
ATOM   1582  CB  ALA 0 195     130.188 126.171 280.508  1.00  0.00           C
ATOM   1583  C   ALA 0 195     128.626 127.506 281.997  1.00  0.00           C
ATOM   1584  O   ALA 0 195     129.013 128.406 282.743  1.00  0.00           O
ATOM   1585  N   ARG 0 196     127.488 127.680 281.318  1.00  0.00           N
ATOM   1586  CA  ARG 0 196     126.649 128.889 281.396  1.00  0.00           C
ATOM   1587  CB  ARG 0 196     125.602 128.882 280.255  1.00  0.00           C
ATOM   1588  CG  ARG 0 196     126.223 129.201 278.947  1.00  0.00           C
ATOM   1589  CD  ARG 0 196     125.275 128.904 277.714  1.00  0.00           C
ATOM   1590  NE  ARG 0 196     124.294 130.004 277.478  1.00  0.00           N
ATOM   1591  CZ  ARG 0 196     124.217 130.866 276.468  1.00  0.00           C
ATOM   1592  NH1 ARG 0 196     125.087 130.949 275.523  1.00  0.00           N
ATOM   1593  NH2 ARG 0 196     123.171 131.632 276.359  1.00  0.00           N
ATOM   1594  C   ARG 0 196     125.899 129.018 282.735  1.00  0.00           C
ATOM   1595  O   ARG 0 196     125.678 130.118 283.239  1.00  0.00           O
ATOM   1596  N   TYR 0 197     125.484 127.886 283.346  1.00  0.00           N
ATOM   1597  CA  TYR 0 197     124.757 127.886 284.616  1.00  0.00           C
ATOM   1598  CB  TYR 0 197     124.095 126.530 284.738  1.00  0.00           C
ATOM   1599  CG  TYR 0 197     123.528 126.261 286.165  1.00  0.00           C
ATOM   1600  CD1 TYR 0 197     122.641 127.138 286.848  1.00  0.00           C
ATOM   1601  CE1 TYR 0 197     122.210 126.806 288.241  1.00  0.00           C
ATOM   1602  CZ  TYR 0 197     122.545 125.533 288.780  1.00  0.00           C
ATOM   1603  OH  TYR 0 197     122.054 125.152 289.957  1.00  0.00           O
ATOM   1604  CE2 TYR 0 197     123.325 124.652 287.990  1.00  0.00           C
ATOM   1605  CD2 TYR 0 197     123.720 125.000 286.707  1.00  0.00           C
ATOM   1606  C   TYR 0 197     125.788 128.049 285.705  1.00  0.00           C
ATOM   1607  O   TYR 0 197     125.630 128.894 286.594  1.00  0.00           O
ATOM   1608  N   SER 0 198     126.953 127.411 285.642  1.00  0.00           N
ATOM   1609  CA  SER 0 198     127.907 127.310 286.751  1.00  0.00           C
ATOM   1610  CB  SER 0 198     129.131 126.580 286.191  1.00  0.00           C
ATOM   1611  OG  SER 0 198     128.721 125.249 285.837  1.00  0.00           O
ATOM   1612  C   SER 0 198     128.347 128.702 287.255  1.00  0.00           C
ATOM   1613  O   SER 0 198     128.565 128.875 288.419  1.00  0.00           O
ATOM   1614  N   ILE 0 199     128.463 129.705 286.403  1.00  0.00           N
ATOM   1615  CA  ILE 0 199     128.956 131.128 286.646  1.00  0.00           C
ATOM   1616  CB  ILE 0 199     128.377 131.983 285.534  1.00  0.00           C
ATOM   1617  CG2 ILE 0 199     129.035 133.404 285.553  1.00  0.00           C
ATOM   1618  CG1 ILE 0 199     128.550 131.370 284.119  1.00  0.00           C
ATOM   1619  CD1 ILE 0 199     128.081 132.249 282.914  1.00  0.00           C
ATOM   1620  C   ILE 0 199     128.518 131.829 288.005  1.00  0.00           C
ATOM   1621  O   ILE 0 199     129.377 132.485 288.685  1.00  0.00           O
ATOM   1622  N   LEU 0 200     127.257 131.632 288.427  1.00  0.00           N
ATOM   1623  CA  LEU 0 200     126.780 132.077 289.806  1.00  0.00           C
ATOM   1624  CB  LEU 0 200     125.240 131.906 289.850  1.00  0.00           C
ATOM   1625  CG  LEU 0 200     124.658 131.886 291.342  1.00  0.00           C
ATOM   1626  CD1 LEU 0 200     124.769 133.226 292.091  1.00  0.00           C
ATOM   1627  CD2 LEU 0 200     123.237 131.476 291.297  1.00  0.00           C
ATOM   1628  C   LEU 0 200     127.457 131.394 291.017  1.00  0.00           C
ATOM   1629  O   LEU 0 200     127.819 131.990 292.014  1.00  0.00           O
ATOM   1630  N   HIS 0 201     127.660 130.044 290.872  1.00  0.00           N
ATOM   1631  CA  HIS 0 201     128.127 129.204 291.999  1.00  0.00           C
ATOM   1632  CB  HIS 0 201     127.575 127.727 291.922  1.00  0.00           C
ATOM   1633  CG  HIS 0 201     126.067 127.563 291.793  1.00  0.00           C
ATOM   1634  ND1 HIS 0 201     125.196 128.165 292.646  1.00  0.00           N
ATOM   1635  CE1 HIS 0 201     123.982 127.733 292.334  1.00  0.00           C
ATOM   1636  NE2 HIS 0 201     124.062 126.995 291.198  1.00  0.00           N
ATOM   1637  CD2 HIS 0 201     125.426 126.937 290.806  1.00  0.00           C
ATOM   1638  C   HIS 0 201     129.678 129.152 291.888  1.00  0.00           C
ATOM   1639  O   HIS 0 201     130.269 128.760 292.883  1.00  0.00           O
ATOM   1640  N   ALA 0 202     130.309 129.664 290.833  1.00  0.00           N
ATOM   1641  CA  ALA 0 202     131.756 129.622 290.673  1.00  0.00           C
ATOM   1642  CB  ALA 0 202     131.978 129.631 289.124  1.00  0.00           C
ATOM   1643  C   ALA 0 202     132.515 130.866 291.210  1.00  0.00           C
ATOM   1644  O   ALA 0 202     132.005 132.022 291.064  1.00  0.00           O
ATOM   1645  N   ASN 0 203     133.672 130.572 291.888  1.00  0.00           N
ATOM   1646  CA  ASN 0 203     134.524 131.629 292.557  1.00  0.00           C
ATOM   1647  CB  ASN 0 203     135.296 130.902 293.744  1.00  0.00           C
ATOM   1648  CG  ASN 0 203     134.510 130.223 294.786  1.00  0.00           C
ATOM   1649  OD1 ASN 0 203     134.164 129.075 294.681  1.00  0.00           O
ATOM   1650  ND2 ASN 0 203     134.126 131.004 295.822  1.00  0.00           N
ATOM   1651  C   ASN 0 203     135.522 132.310 291.553  1.00  0.00           C
ATOM   1652  O   ASN 0 203     135.968 133.455 291.874  1.00  0.00           O
ATOM   1653  N   VAL 0 204     135.846 131.678 290.470  1.00  0.00           N
ATOM   1654  CA  VAL 0 204     136.513 132.242 289.279  1.00  0.00           C
ATOM   1655  CB  VAL 0 204     138.040 131.922 289.353  1.00  0.00           C
ATOM   1656  CG1 VAL 0 204     138.750 132.416 288.112  1.00  0.00           C
ATOM   1657  CG2 VAL 0 204     138.743 132.563 290.501  1.00  0.00           C
ATOM   1658  C   VAL 0 204     135.805 131.647 288.016  1.00  0.00           C
ATOM   1659  O   VAL 0 204     135.326 130.529 288.019  1.00  0.00           O
ATOM   1660  N   VAL 0 205     135.728 132.445 286.903  1.00  0.00           N
ATOM   1661  CA  VAL 0 205     135.481 131.852 285.557  1.00  0.00           C
ATOM   1662  CB  VAL 0 205     134.060 132.027 285.054  1.00  0.00           C
ATOM   1663  CG1 VAL 0 205     133.848 131.277 283.734  1.00  0.00           C
ATOM   1664  CG2 VAL 0 205     132.971 131.530 286.006  1.00  0.00           C
ATOM   1665  C   VAL 0 205     136.486 132.541 284.616  1.00  0.00           C
ATOM   1666  O   VAL 0 205     136.605 133.756 284.587  1.00  0.00           O
ATOM   1667  N   VAL 0 206     137.257 131.763 283.810  1.00  0.00           N
ATOM   1668  CA  VAL 0 206     138.024 132.278 282.649  1.00  0.00           C
ATOM   1669  CB  VAL 0 206     139.192 131.379 282.243  1.00  0.00           C
ATOM   1670  CG1 VAL 0 206     139.902 132.041 281.068  1.00  0.00           C
ATOM   1671  CG2 VAL 0 206     140.134 131.172 283.405  1.00  0.00           C
ATOM   1672  C   VAL 0 206     137.040 132.426 281.493  1.00  0.00           C
ATOM   1673  O   VAL 0 206     136.686 131.443 280.794  1.00  0.00           O
ATOM   1674  N   TYR 0 207     136.559 133.665 281.210  1.00  0.00           N
ATOM   1675  CA  TYR 0 207     135.947 133.977 279.944  1.00  0.00           C
ATOM   1676  CB  TYR 0 207     135.126 135.301 279.981  1.00  0.00           C
ATOM   1677  CG  TYR 0 207     133.767 135.313 280.647  1.00  0.00           C
ATOM   1678  CD1 TYR 0 207     133.349 134.259 281.500  1.00  0.00           C
ATOM   1679  CE1 TYR 0 207     132.076 134.283 282.104  1.00  0.00           C
ATOM   1680  CZ  TYR 0 207     131.258 135.381 281.828  1.00  0.00           C
ATOM   1681  OH  TYR 0 207     130.028 135.533 282.410  1.00  0.00           O
ATOM   1682  CE2 TYR 0 207     131.697 136.443 280.991  1.00  0.00           C
ATOM   1683  CD2 TYR 0 207     132.936 136.411 280.406  1.00  0.00           C
ATOM   1684  C   TYR 0 207     136.915 133.884 278.741  1.00  0.00           C
ATOM   1685  O   TYR 0 207     138.051 134.350 278.795  1.00  0.00           O
ATOM   1686  N   SER 0 208     136.354 133.481 277.608  1.00  0.00           N
ATOM   1687  CA  SER 0 208     136.748 134.028 276.326  1.00  0.00           C
ATOM   1688  CB  SER 0 208     136.423 132.993 275.196  1.00  0.00           C
ATOM   1689  OG  SER 0 208     136.844 133.584 274.019  1.00  0.00           O
ATOM   1690  C   SER 0 208     136.217 135.408 276.116  1.00  0.00           C
ATOM   1691  O   SER 0 208     135.144 135.730 276.533  1.00  0.00           O
ATOM   1692  N   TYR 0 209     137.015 136.271 275.502  1.00  0.00           N
ATOM   1693  CA  TYR 0 209     136.624 137.699 275.279  1.00  0.00           C
ATOM   1694  CB  TYR 0 209     137.575 138.305 274.208  1.00  0.00           C
ATOM   1695  CG  TYR 0 209     138.799 138.987 274.686  1.00  0.00           C
ATOM   1696  CD1 TYR 0 209     139.225 140.076 273.896  1.00  0.00           C
ATOM   1697  CE1 TYR 0 209     140.397 140.816 274.302  1.00  0.00           C
ATOM   1698  CZ  TYR 0 209     141.094 140.425 275.484  1.00  0.00           C
ATOM   1699  OH  TYR 0 209     142.169 141.039 275.936  1.00  0.00           O
ATOM   1700  CE2 TYR 0 209     140.612 139.322 276.246  1.00  0.00           C
ATOM   1701  CD2 TYR 0 209     139.532 138.597 275.775  1.00  0.00           C
ATOM   1702  C   TYR 0 209     135.200 138.052 274.862  1.00  0.00           C
ATOM   1703  O   TYR 0 209     134.620 138.919 275.470  1.00  0.00           O
ATOM   1704  N   HIS 0 210     134.655 137.443 273.801  1.00  0.00           N
ATOM   1705  CA  HIS 0 210     133.292 137.676 273.300  1.00  0.00           C
ATOM   1706  CB  HIS 0 210     132.886 136.590 272.209  1.00  0.00           C
ATOM   1707  CG  HIS 0 210     131.623 136.826 271.392  1.00  0.00           C
ATOM   1708  ND1 HIS 0 210     130.862 135.879 270.701  1.00  0.00           N
ATOM   1709  CE1 HIS 0 210     129.892 136.547 270.056  1.00  0.00           C
ATOM   1710  NE2 HIS 0 210     130.054 137.888 270.237  1.00  0.00           N
ATOM   1711  CD2 HIS 0 210     131.139 138.058 271.079  1.00  0.00           C
ATOM   1712  C   HIS 0 210     132.219 137.595 274.417  1.00  0.00           C
ATOM   1713  O   HIS 0 210     131.235 138.338 274.403  1.00  0.00           O
ATOM   1714  N   TYR 0 211     132.417 136.823 275.529  1.00  0.00           N
ATOM   1715  CA  TYR 0 211     131.393 136.792 276.635  1.00  0.00           C
ATOM   1716  CB  TYR 0 211     131.572 135.415 277.318  1.00  0.00           C
ATOM   1717  CG  TYR 0 211     131.454 134.203 276.409  1.00  0.00           C
ATOM   1718  CD1 TYR 0 211     130.130 133.689 276.186  1.00  0.00           C
ATOM   1719  CE1 TYR 0 211     129.938 132.709 275.240  1.00  0.00           C
ATOM   1720  CZ  TYR 0 211     131.059 132.078 274.644  1.00  0.00           C
ATOM   1721  OH  TYR 0 211     130.883 131.066 273.744  1.00  0.00           O
ATOM   1722  CE2 TYR 0 211     132.370 132.444 275.021  1.00  0.00           C
ATOM   1723  CD2 TYR 0 211     132.571 133.506 275.925  1.00  0.00           C
ATOM   1724  C   TYR 0 211     131.316 138.062 277.570  1.00  0.00           C
ATOM   1725  O   TYR 0 211     130.380 138.181 278.368  1.00  0.00           O
ATOM   1726  N   LEU 0 212     132.169 139.049 277.360  1.00  0.00           N
ATOM   1727  CA  LEU 0 212     131.910 140.468 277.716  1.00  0.00           C
ATOM   1728  CB  LEU 0 212     132.823 140.817 278.906  1.00  0.00           C
ATOM   1729  CG  LEU 0 212     132.289 140.498 280.293  1.00  0.00           C
ATOM   1730  CD1 LEU 0 212     133.329 140.851 281.397  1.00  0.00           C
ATOM   1731  CD2 LEU 0 212     131.044 141.247 280.753  1.00  0.00           C
ATOM   1732  C   LEU 0 212     132.022 141.461 276.552  1.00  0.00           C
ATOM   1733  O   LEU 0 212     131.564 142.608 276.769  1.00  0.00           O
ATOM   1734  N   LEU 0 213     132.592 141.143 275.409  1.00  0.00           N
ATOM   1735  CA  LEU 0 213     132.645 142.015 274.209  1.00  0.00           C
ATOM   1736  CB  LEU 0 213     134.027 141.848 273.609  1.00  0.00           C
ATOM   1737  CG  LEU 0 213     135.206 142.404 274.491  1.00  0.00           C
ATOM   1738  CD1 LEU 0 213     136.422 142.424 273.575  1.00  0.00           C
ATOM   1739  CD2 LEU 0 213     134.915 143.793 275.058  1.00  0.00           C
ATOM   1740  C   LEU 0 213     131.489 141.851 273.199  1.00  0.00           C
ATOM   1741  O   LEU 0 213     131.632 142.135 272.013  1.00  0.00           O
ATOM   1742  N   ASP 0 214     130.345 141.488 273.784  1.00  0.00           N
ATOM   1743  CA  ASP 0 214     129.020 141.790 273.209  1.00  0.00           C
ATOM   1744  CB  ASP 0 214     128.477 140.665 272.243  1.00  0.00           C
ATOM   1745  CG  ASP 0 214     127.267 141.195 271.422  1.00  0.00           C
ATOM   1746  OD1 ASP 0 214     127.331 141.335 270.214  1.00  0.00           O
ATOM   1747  OD2 ASP 0 214     126.212 141.355 272.039  1.00  0.00           O
ATOM   1748  C   ASP 0 214     128.005 142.195 274.303  1.00  0.00           C
ATOM   1749  O   ASP 0 214     127.797 141.339 275.235  1.00  0.00           O
ATOM   1750  N   PRO 0 215     127.361 143.396 274.164  1.00  0.00           N
ATOM   1751  CD  PRO 0 215     127.484 144.405 273.185  1.00  0.00           C
ATOM   1752  CG  PRO 0 215     127.244 145.720 273.883  1.00  0.00           C
ATOM   1753  CB  PRO 0 215     126.030 145.290 274.676  1.00  0.00           C
ATOM   1754  CA  PRO 0 215     126.405 143.869 275.139  1.00  0.00           C
ATOM   1755  C   PRO 0 215     125.214 142.983 275.419  1.00  0.00           C
ATOM   1756  O   PRO 0 215     124.734 143.066 276.568  1.00  0.00           O
ATOM   1757  N   LYS 0 216     124.735 142.186 274.444  1.00  0.00           N
ATOM   1758  CA  LYS 0 216     123.610 141.199 274.738  1.00  0.00           C
ATOM   1759  CB  LYS 0 216     122.912 140.865 273.375  1.00  0.00           C
ATOM   1760  CG  LYS 0 216     121.613 140.088 273.597  1.00  0.00           C
ATOM   1761  CD  LYS 0 216     120.783 139.835 272.394  1.00  0.00           C
ATOM   1762  CE  LYS 0 216     121.442 138.888 271.409  1.00  0.00           C
ATOM   1763  NZ  LYS 0 216     120.480 138.467 270.342  1.00  0.00           N
ATOM   1764  C   LYS 0 216     124.144 139.911 275.344  1.00  0.00           C
ATOM   1765  O   LYS 0 216     123.485 139.235 276.122  1.00  0.00           O
ATOM   1766  N   ILE 0 217     125.461 139.565 275.089  1.00  0.00           N
ATOM   1767  CA  ILE 0 217     126.102 138.344 275.676  1.00  0.00           C
ATOM   1768  CB  ILE 0 217     127.303 137.824 274.849  1.00  0.00           C
ATOM   1769  CG2 ILE 0 217     127.808 136.566 275.598  1.00  0.00           C
ATOM   1770  CG1 ILE 0 217     126.846 137.538 273.404  1.00  0.00           C
ATOM   1771  CD1 ILE 0 217     127.947 136.993 272.511  1.00  0.00           C
ATOM   1772  C   ILE 0 217     126.467 138.576 277.153  1.00  0.00           C
ATOM   1773  O   ILE 0 217     126.243 137.726 278.007  1.00  0.00           O
ATOM   1774  N   ALA 0 218     126.755 139.847 277.530  1.00  0.00           N
ATOM   1775  CA  ALA 0 218     127.087 140.251 278.979  1.00  0.00           C
ATOM   1776  CB  ALA 0 218     127.342 141.775 279.013  1.00  0.00           C
ATOM   1777  C   ALA 0 218     126.015 139.904 279.988  1.00  0.00           C
ATOM   1778  O   ALA 0 218     126.335 139.278 280.988  1.00  0.00           O
ATOM   1779  N   ASP 0 219     124.693 140.053 279.670  1.00  0.00           N
ATOM   1780  CA  ASP 0 219     123.449 139.721 280.475  1.00  0.00           C
ATOM   1781  CB  ASP 0 219     122.191 140.033 279.651  1.00  0.00           C
ATOM   1782  CG  ASP 0 219     121.999 141.437 279.166  1.00  0.00           C
ATOM   1783  OD1 ASP 0 219     121.382 141.559 278.077  1.00  0.00           O
ATOM   1784  OD2 ASP 0 219     122.469 142.453 279.757  1.00  0.00           O
ATOM   1785  C   ASP 0 219     123.397 138.308 281.072  1.00  0.00           C
ATOM   1786  O   ASP 0 219     122.502 138.093 281.968  1.00  0.00           O
ATOM   1787  N   LEU 0 220     124.320 137.422 280.698  1.00  0.00           N
ATOM   1788  CA  LEU 0 220     124.435 136.070 281.370  1.00  0.00           C
ATOM   1789  CB  LEU 0 220     125.305 135.129 280.595  1.00  0.00           C
ATOM   1790  CG  LEU 0 220     124.737 134.730 279.205  1.00  0.00           C
ATOM   1791  CD1 LEU 0 220     125.772 134.105 278.298  1.00  0.00           C
ATOM   1792  CD2 LEU 0 220     123.390 133.936 279.199  1.00  0.00           C
ATOM   1793  C   LEU 0 220     124.885 136.225 282.833  1.00  0.00           C
ATOM   1794  O   LEU 0 220     124.515 135.386 283.690  1.00  0.00           O
ATOM   1795  N   VAL 0 221     125.488 137.379 283.198  1.00  0.00           N
ATOM   1796  CA  VAL 0 221     125.662 137.986 284.491  1.00  0.00           C
ATOM   1797  CB  VAL 0 221     127.117 138.361 284.751  1.00  0.00           C
ATOM   1798  CG1 VAL 0 221     127.191 138.683 286.295  1.00  0.00           C
ATOM   1799  CG2 VAL 0 221     128.131 137.300 284.276  1.00  0.00           C
ATOM   1800  C   VAL 0 221     124.695 139.195 284.624  1.00  0.00           C
ATOM   1801  O   VAL 0 221     124.906 140.223 284.023  1.00  0.00           O
ATOM   1802  N   SER 0 222     123.726 139.116 285.482  1.00  0.00           N
ATOM   1803  CA  SER 0 222     122.829 140.194 285.885  1.00  0.00           C
ATOM   1804  CB  SER 0 222     121.609 139.847 286.788  1.00  0.00           C
ATOM   1805  OG  SER 0 222     121.970 139.179 287.963  1.00  0.00           O
ATOM   1806  C   SER 0 222     123.547 141.411 286.607  1.00  0.00           C
ATOM   1807  O   SER 0 222     124.639 141.226 287.203  1.00  0.00           O
ATOM   1808  N   LYS 0 223     123.057 142.679 286.704  1.00  0.00           N
ATOM   1809  CA  LYS 0 223     123.645 143.775 287.458  1.00  0.00           C
ATOM   1810  CB  LYS 0 223     123.043 145.135 287.016  1.00  0.00           C
ATOM   1811  CG  LYS 0 223     123.730 146.340 287.722  1.00  0.00           C
ATOM   1812  CD  LYS 0 223     123.225 147.713 287.222  1.00  0.00           C
ATOM   1813  CE  LYS 0 223     121.849 148.075 287.746  1.00  0.00           C
ATOM   1814  NZ  LYS 0 223     121.300 149.226 286.977  1.00  0.00           N
ATOM   1815  C   LYS 0 223     123.879 143.516 288.947  1.00  0.00           C
ATOM   1816  O   LYS 0 223     124.978 143.665 289.396  1.00  0.00           O
ATOM   1817  N   GLU 0 224     122.944 142.922 289.621  1.00  0.00           N
ATOM   1818  CA  GLU 0 224     122.958 142.410 290.961  1.00  0.00           C
ATOM   1819  CB  GLU 0 224     121.569 141.895 291.175  1.00  0.00           C
ATOM   1820  CG  GLU 0 224     121.417 141.186 292.545  1.00  0.00           C
ATOM   1821  CD  GLU 0 224     122.042 141.791 293.791  1.00  0.00           C
ATOM   1822  OE1 GLU 0 224     122.057 143.050 293.833  1.00  0.00           O
ATOM   1823  OE2 GLU 0 224     122.355 141.084 294.783  1.00  0.00           O
ATOM   1824  C   GLU 0 224     123.986 141.348 291.143  1.00  0.00           C
ATOM   1825  O   GLU 0 224     124.621 141.391 292.224  1.00  0.00           O
ATOM   1826  N   LEU 0 225     124.315 140.568 290.154  1.00  0.00           N
ATOM   1827  CA  LEU 0 225     125.373 139.519 290.174  1.00  0.00           C
ATOM   1828  CB  LEU 0 225     124.889 138.304 289.308  1.00  0.00           C
ATOM   1829  CG  LEU 0 225     125.821 137.051 289.421  1.00  0.00           C
ATOM   1830  CD1 LEU 0 225     125.916 136.481 290.883  1.00  0.00           C
ATOM   1831  CD2 LEU 0 225     125.287 135.978 288.490  1.00  0.00           C
ATOM   1832  C   LEU 0 225     126.770 140.098 289.894  1.00  0.00           C
ATOM   1833  O   LEU 0 225     127.781 139.464 290.254  1.00  0.00           O
ATOM   1834  N   ALA 0 226     126.890 141.226 289.231  1.00  0.00           N
ATOM   1835  CA  ALA 0 226     128.054 141.906 288.702  1.00  0.00           C
ATOM   1836  CB  ALA 0 226     127.685 142.409 287.305  1.00  0.00           C
ATOM   1837  C   ALA 0 226     128.572 142.920 289.704  1.00  0.00           C
ATOM   1838  O   ALA 0 226     129.781 143.125 289.685  1.00  0.00           O
ATOM   1839  N   ARG 0 227     127.753 143.533 290.562  1.00  0.00           N
ATOM   1840  CA  ARG 0 227     128.163 144.844 291.212  1.00  0.00           C
ATOM   1841  CB  ARG 0 227     126.963 145.651 291.749  1.00  0.00           C
ATOM   1842  CG  ARG 0 227     126.084 144.917 292.742  1.00  0.00           C
ATOM   1843  CD  ARG 0 227     124.925 145.648 293.440  1.00  0.00           C
ATOM   1844  NE  ARG 0 227     124.143 144.812 294.393  1.00  0.00           N
ATOM   1845  CZ  ARG 0 227     124.549 144.356 295.555  1.00  0.00           C
ATOM   1846  NH1 ARG 0 227     125.694 144.710 296.136  1.00  0.00           N
ATOM   1847  NH2 ARG 0 227     123.827 143.461 296.216  1.00  0.00           N
ATOM   1848  C   ARG 0 227     129.263 144.748 292.276  1.00  0.00           C
ATOM   1849  O   ARG 0 227     129.768 145.790 292.677  1.00  0.00           O
ATOM   1850  N   LYS 0 228     129.670 143.538 292.691  1.00  0.00           N
ATOM   1851  CA  LYS 0 228     130.847 143.246 293.596  1.00  0.00           C
ATOM   1852  CB  LYS 0 228     130.438 142.740 295.002  1.00  0.00           C
ATOM   1853  CG  LYS 0 228     129.557 143.726 295.743  1.00  0.00           C
ATOM   1854  CD  LYS 0 228     130.286 144.980 296.199  1.00  0.00           C
ATOM   1855  CE  LYS 0 228     131.208 144.601 297.368  1.00  0.00           C
ATOM   1856  NZ  LYS 0 228     132.052 145.696 297.742  1.00  0.00           N
ATOM   1857  C   LYS 0 228     131.987 142.437 293.001  1.00  0.00           C
ATOM   1858  O   LYS 0 228     133.122 142.424 293.514  1.00  0.00           O
ATOM   1859  N   ALA 0 229     131.692 141.873 291.820  1.00  0.00           N
ATOM   1860  CA  ALA 0 229     132.539 141.087 290.943  1.00  0.00           C
ATOM   1861  CB  ALA 0 229     131.777 140.033 290.154  1.00  0.00           C
ATOM   1862  C   ALA 0 229     133.387 142.040 290.098  1.00  0.00           C
ATOM   1863  O   ALA 0 229     132.951 143.074 289.639  1.00  0.00           O
ATOM   1864  N   VAL 0 230     134.567 141.502 289.776  1.00  0.00           N
ATOM   1865  CA  VAL 0 230     135.669 142.085 289.077  1.00  0.00           C
ATOM   1866  CB  VAL 0 230     136.906 142.050 290.015  1.00  0.00           C
ATOM   1867  CG1 VAL 0 230     138.176 142.337 289.273  1.00  0.00           C
ATOM   1868  CG2 VAL 0 230     136.878 143.064 291.166  1.00  0.00           C
ATOM   1869  C   VAL 0 230     135.924 141.341 287.778  1.00  0.00           C
ATOM   1870  O   VAL 0 230     135.971 140.073 287.757  1.00  0.00           O
ATOM   1871  N   VAL 0 231     136.182 142.130 286.749  1.00  0.00           N
ATOM   1872  CA  VAL 0 231     136.700 141.717 285.419  1.00  0.00           C
ATOM   1873  CB  VAL 0 231     135.966 142.498 284.336  1.00  0.00           C
ATOM   1874  CG1 VAL 0 231     136.309 141.899 282.912  1.00  0.00           C
ATOM   1875  CG2 VAL 0 231     134.476 142.309 284.385  1.00  0.00           C
ATOM   1876  C   VAL 0 231     138.169 142.130 285.346  1.00  0.00           C
ATOM   1877  O   VAL 0 231     138.618 143.176 285.821  1.00  0.00           O
ATOM   1878  N   VAL 0 232     138.907 141.323 284.566  1.00  0.00           N
ATOM   1879  CA  VAL 0 232     140.196 141.692 283.904  1.00  0.00           C
ATOM   1880  CB  VAL 0 232     141.447 141.105 284.606  1.00  0.00           C
ATOM   1881  CG1 VAL 0 232     141.389 139.561 284.763  1.00  0.00           C
ATOM   1882  CG2 VAL 0 232     142.826 141.339 283.923  1.00  0.00           C
ATOM   1883  C   VAL 0 232     140.236 141.248 282.484  1.00  0.00           C
ATOM   1884  O   VAL 0 232     139.856 140.120 282.226  1.00  0.00           O
ATOM   1885  N   PHE 0 233     140.638 142.091 281.558  1.00  0.00           N
ATOM   1886  CA  PHE 0 233     140.990 141.681 280.165  1.00  0.00           C
ATOM   1887  CB  PHE 0 233     140.404 142.728 279.185  1.00  0.00           C
ATOM   1888  CG  PHE 0 233     138.903 142.810 279.194  1.00  0.00           C
ATOM   1889  CD1 PHE 0 233     138.201 142.283 278.067  1.00  0.00           C
ATOM   1890  CE1 PHE 0 233     136.794 142.475 277.953  1.00  0.00           C
ATOM   1891  CZ  PHE 0 233     136.131 143.273 278.887  1.00  0.00           C
ATOM   1892  CE2 PHE 0 233     136.811 143.818 279.974  1.00  0.00           C
ATOM   1893  CD2 PHE 0 233     138.192 143.580 280.119  1.00  0.00           C
ATOM   1894  C   PHE 0 233     142.508 141.501 280.106  1.00  0.00           C
ATOM   1895  O   PHE 0 233     143.261 142.463 280.131  1.00  0.00           O
ATOM   1896  N   ASP 0 234     142.912 140.217 279.918  1.00  0.00           N
ATOM   1897  CA  ASP 0 234     144.297 139.884 279.681  1.00  0.00           C
ATOM   1898  CB  ASP 0 234     144.632 138.561 280.367  1.00  0.00           C
ATOM   1899  CG  ASP 0 234     146.136 138.281 280.505  1.00  0.00           C
ATOM   1900  OD1 ASP 0 234     146.374 137.197 280.994  1.00  0.00           O
ATOM   1901  OD2 ASP 0 234     147.093 139.100 280.239  1.00  0.00           O
ATOM   1902  C   ASP 0 234     144.700 140.076 278.242  1.00  0.00           C
ATOM   1903  O   ASP 0 234     143.989 139.604 277.336  1.00  0.00           O
ATOM   1904  N   GLU 0 235     145.829 140.777 278.077  1.00  0.00           N
ATOM   1905  CA  GLU 0 235     146.408 141.176 276.752  1.00  0.00           C
ATOM   1906  CB  GLU 0 235     146.977 139.929 275.986  1.00  0.00           C
ATOM   1907  CG  GLU 0 235     148.155 139.281 276.606  1.00  0.00           C
ATOM   1908  CD  GLU 0 235     149.328 140.251 277.003  1.00  0.00           C
ATOM   1909  OE1 GLU 0 235     150.075 139.853 277.865  1.00  0.00           O
ATOM   1910  OE2 GLU 0 235     149.453 141.371 276.478  1.00  0.00           O
ATOM   1911  C   GLU 0 235     145.403 142.054 275.943  1.00  0.00           C
ATOM   1912  O   GLU 0 235     145.201 141.800 274.726  1.00  0.00           O
ATOM   1913  N   ALA 0 236     144.915 143.172 276.526  1.00  0.00           N
ATOM   1914  CA  ALA 0 236     143.905 144.048 275.846  1.00  0.00           C
ATOM   1915  CB  ALA 0 236     143.049 144.605 277.029  1.00  0.00           C
ATOM   1916  C   ALA 0 236     144.623 145.076 274.898  1.00  0.00           C
ATOM   1917  O   ALA 0 236     144.358 146.250 274.821  1.00  0.00           O
ATOM   1918  N   HIS 0 237     145.767 144.702 274.317  1.00  0.00           N
ATOM   1919  CA  HIS 0 237     146.555 145.616 273.479  1.00  0.00           C
ATOM   1920  CB  HIS 0 237     147.943 144.932 273.378  1.00  0.00           C
ATOM   1921  CG  HIS 0 237     148.060 144.009 272.177  1.00  0.00           C
ATOM   1922  ND1 HIS 0 237     148.845 144.304 270.996  1.00  0.00           N
ATOM   1923  CE1 HIS 0 237     148.707 143.258 270.168  1.00  0.00           C
ATOM   1924  NE2 HIS 0 237     147.870 142.354 270.733  1.00  0.00           N
ATOM   1925  CD2 HIS 0 237     147.419 142.858 271.940  1.00  0.00           C
ATOM   1926  C   HIS 0 237     145.899 145.962 272.054  1.00  0.00           C
ATOM   1927  O   HIS 0 237     146.288 146.963 271.464  1.00  0.00           O
ATOM   1928  N   ASN 0 238     144.939 145.194 271.550  1.00  0.00           N
ATOM   1929  CA  ASN 0 238     144.195 145.401 270.290  1.00  0.00           C
ATOM   1930  CB  ASN 0 238     144.750 144.487 269.168  1.00  0.00           C
ATOM   1931  CG  ASN 0 238     144.676 143.070 269.475  1.00  0.00           C
ATOM   1932  OD1 ASN 0 238     144.441 142.616 270.603  1.00  0.00           O
ATOM   1933  ND2 ASN 0 238     144.790 142.232 268.495  1.00  0.00           N
ATOM   1934  C   ASN 0 238     142.696 145.181 270.508  1.00  0.00           C
ATOM   1935  O   ASN 0 238     142.053 144.621 269.596  1.00  0.00           O
ATOM   1936  N   ILE 0 239     142.165 145.627 271.677  1.00  0.00           N
ATOM   1937  CA  ILE 0 239     140.776 145.502 272.007  1.00  0.00           C
ATOM   1938  CB  ILE 0 239     140.700 145.427 273.565  1.00  0.00           C
ATOM   1939  CG2 ILE 0 239     140.791 146.903 274.160  1.00  0.00           C
ATOM   1940  CG1 ILE 0 239     139.398 144.700 274.006  1.00  0.00           C
ATOM   1941  CD1 ILE 0 239     139.582 144.279 275.452  1.00  0.00           C
ATOM   1942  C   ILE 0 239     139.908 146.525 271.379  1.00  0.00           C
ATOM   1943  O   ILE 0 239     138.678 146.355 271.232  1.00  0.00           O
ATOM   1944  N   ASP 0 240     140.425 147.624 270.831  1.00  0.00           N
ATOM   1945  CA  ASP 0 240     139.663 148.512 269.956  1.00  0.00           C
ATOM   1946  CB  ASP 0 240     140.376 149.810 269.556  1.00  0.00           C
ATOM   1947  CG  ASP 0 240     141.591 149.762 268.734  1.00  0.00           C
ATOM   1948  OD1 ASP 0 240     141.883 150.863 268.179  1.00  0.00           O
ATOM   1949  OD2 ASP 0 240     142.226 148.686 268.611  1.00  0.00           O
ATOM   1950  C   ASP 0 240     139.207 147.710 268.728  1.00  0.00           C
ATOM   1951  O   ASP 0 240     138.053 147.820 268.356  1.00  0.00           O
ATOM   1952  N   ASN 0 241     140.150 146.966 268.090  1.00  0.00           N
ATOM   1953  CA  ASN 0 241     139.917 146.153 266.892  1.00  0.00           C
ATOM   1954  CB  ASN 0 241     141.296 145.758 266.325  1.00  0.00           C
ATOM   1955  CG  ASN 0 241     141.874 146.844 265.456  1.00  0.00           C
ATOM   1956  OD1 ASN 0 241     141.959 146.757 264.225  1.00  0.00           O
ATOM   1957  ND2 ASN 0 241     142.120 148.061 265.882  1.00  0.00           N
ATOM   1958  C   ASN 0 241     138.946 144.992 267.174  1.00  0.00           C
ATOM   1959  O   ASN 0 241     138.117 144.591 266.355  1.00  0.00           O
ATOM   1960  N   VAL 0 242     138.911 144.529 268.459  1.00  0.00           N
ATOM   1961  CA  VAL 0 242     137.944 143.515 268.859  1.00  0.00           C
ATOM   1962  CB  VAL 0 242     138.254 142.822 270.154  1.00  0.00           C
ATOM   1963  CG1 VAL 0 242     137.225 141.648 270.298  1.00  0.00           C
ATOM   1964  CG2 VAL 0 242     139.596 142.143 270.076  1.00  0.00           C
ATOM   1965  C   VAL 0 242     136.537 144.163 268.935  1.00  0.00           C
ATOM   1966  O   VAL 0 242     135.584 143.625 268.440  1.00  0.00           O
ATOM   1967  N   CYS 0 243     136.456 145.341 269.471  1.00  0.00           N
ATOM   1968  CA  CYS 0 243     135.131 145.871 269.804  1.00  0.00           C
ATOM   1969  CB  CYS 0 243     135.387 147.071 270.768  1.00  0.00           C
ATOM   1970  SG  CYS 0 243     136.069 146.556 272.471  1.00  0.00           S
ATOM   1971  C   CYS 0 243     134.445 146.318 268.546  1.00  0.00           C
ATOM   1972  O   CYS 0 243     133.211 146.104 268.451  1.00  0.00           O
ATOM   1973  N   ILE 0 244     135.204 146.852 267.542  1.00  0.00           N
ATOM   1974  CA  ILE 0 244     134.830 147.230 266.149  1.00  0.00           C
ATOM   1975  CB  ILE 0 244     135.993 148.029 265.525  1.00  0.00           C
ATOM   1976  CG2 ILE 0 244     135.636 148.163 264.017  1.00  0.00           C
ATOM   1977  CG1 ILE 0 244     136.074 149.415 266.139  1.00  0.00           C
ATOM   1978  CD1 ILE 0 244     137.379 150.137 265.828  1.00  0.00           C
ATOM   1979  C   ILE 0 244     134.463 145.974 265.286  1.00  0.00           C
ATOM   1980  O   ILE 0 244     133.407 146.035 264.716  1.00  0.00           O
ATOM   1981  N   ASP 0 245     135.209 144.877 265.470  1.00  0.00           N
ATOM   1982  CA  ASP 0 245     134.935 143.565 264.731  1.00  0.00           C
ATOM   1983  CB  ASP 0 245     136.073 142.559 265.059  1.00  0.00           C
ATOM   1984  CG  ASP 0 245     136.075 141.358 264.207  1.00  0.00           C
ATOM   1985  OD1 ASP 0 245     135.461 140.323 264.594  1.00  0.00           O
ATOM   1986  OD2 ASP 0 245     136.722 141.455 263.125  1.00  0.00           O
ATOM   1987  C   ASP 0 245     133.516 142.985 265.163  1.00  0.00           C
ATOM   1988  O   ASP 0 245     132.680 142.636 264.272  1.00  0.00           O
ATOM   1989  N   SER 0 246     133.230 143.081 266.464  1.00  0.00           N
ATOM   1990  CA  SER 0 246     131.921 142.755 267.052  1.00  0.00           C
ATOM   1991  CB  SER 0 246     131.964 143.034 268.580  1.00  0.00           C
ATOM   1992  OG  SER 0 246     131.160 142.211 269.277  1.00  0.00           O
ATOM   1993  C   SER 0 246     130.722 143.441 266.372  1.00  0.00           C
ATOM   1994  O   SER 0 246     129.591 142.878 266.401  1.00  0.00           O
ATOM   1995  N   MET 0 247     130.929 144.586 265.726  1.00  0.00           N
ATOM   1996  CA  MET 0 247     129.928 145.491 265.055  1.00  0.00           C
ATOM   1997  CB  MET 0 247     129.674 146.777 265.935  1.00  0.00           C
ATOM   1998  CG  MET 0 247     128.292 146.809 266.521  1.00  0.00           C
ATOM   1999  SD  MET 0 247     128.179 147.781 268.056  1.00  0.00           S
ATOM   2000  CE  MET 0 247     128.277 146.452 269.284  1.00  0.00           C
ATOM   2001  C   MET 0 247     130.261 145.851 263.558  1.00  0.00           C
ATOM   2002  O   MET 0 247     130.167 146.944 263.055  1.00  0.00           O
ATOM   2003  N   SER 0 248     130.702 144.846 262.787  1.00  0.00           N
ATOM   2004  CA  SER 0 248     131.122 145.043 261.437  1.00  0.00           C
ATOM   2005  CB  SER 0 248     132.607 145.203 261.190  1.00  0.00           C
ATOM   2006  OG  SER 0 248     133.052 146.188 262.066  1.00  0.00           O
ATOM   2007  C   SER 0 248     130.602 143.958 260.433  1.00  0.00           C
ATOM   2008  O   SER 0 248     130.605 142.811 260.842  1.00  0.00           O
ATOM   2009  N   VAL 0 249     130.113 144.259 259.287  1.00  0.00           N
ATOM   2010  CA  VAL 0 249     129.555 143.211 258.377  1.00  0.00           C
ATOM   2011  CB  VAL 0 249     128.136 142.853 258.817  1.00  0.00           C
ATOM   2012  CG1 VAL 0 249     127.225 144.094 258.877  1.00  0.00           C
ATOM   2013  CG2 VAL 0 249     127.424 141.890 257.883  1.00  0.00           C
ATOM   2014  C   VAL 0 249     129.625 143.728 256.907  1.00  0.00           C
ATOM   2015  O   VAL 0 249     129.513 144.895 256.543  1.00  0.00           O
ATOM   2016  N   ASN 0 250     129.795 142.727 256.012  1.00  0.00           N
ATOM   2017  CA  ASN 0 250     129.921 142.933 254.579  1.00  0.00           C
ATOM   2018  CB  ASN 0 250     131.370 142.872 254.025  1.00  0.00           C
ATOM   2019  CG  ASN 0 250     131.998 141.518 254.000  1.00  0.00           C
ATOM   2020  OD1 ASN 0 250     131.639 140.667 253.159  1.00  0.00           O
ATOM   2021  ND2 ASN 0 250     132.986 141.125 254.872  1.00  0.00           N
ATOM   2022  C   ASN 0 250     128.971 141.944 253.784  1.00  0.00           C
ATOM   2023  O   ASN 0 250     128.517 140.937 254.354  1.00  0.00           O
ATOM   2024  N   LEU 0 251     128.617 142.390 252.589  1.00  0.00           N
ATOM   2025  CA  LEU 0 251     127.635 141.844 251.654  1.00  0.00           C
ATOM   2026  CB  LEU 0 251     126.263 142.571 251.820  1.00  0.00           C
ATOM   2027  CG  LEU 0 251     125.396 141.777 252.921  1.00  0.00           C
ATOM   2028  CD1 LEU 0 251     124.360 142.815 253.440  1.00  0.00           C
ATOM   2029  CD2 LEU 0 251     124.727 140.576 252.275  1.00  0.00           C
ATOM   2030  C   LEU 0 251     128.198 141.963 250.205  1.00  0.00           C
ATOM   2031  O   LEU 0 251     128.469 143.030 249.631  1.00  0.00           O
ATOM   2032  N   THR 0 252     128.631 140.817 249.662  1.00  0.00           N
ATOM   2033  CA  THR 0 252     129.137 140.683 248.225  1.00  0.00           C
ATOM   2034  CB  THR 0 252     130.167 139.554 248.104  1.00  0.00           C
ATOM   2035  CG2 THR 0 252     131.355 139.578 249.006  1.00  0.00           C
ATOM   2036  OG1 THR 0 252     129.522 138.379 248.369  1.00  0.00           O
ATOM   2037  C   THR 0 252     127.847 140.409 247.334  1.00  0.00           C
ATOM   2038  O   THR 0 252     126.878 139.827 247.783  1.00  0.00           O
ATOM   2039  N   ARG 0 253     127.951 140.696 246.042  1.00  0.00           N
ATOM   2040  CA  ARG 0 253     126.785 140.434 245.157  1.00  0.00           C
ATOM   2041  CB  ARG 0 253     127.048 140.976 243.773  1.00  0.00           C
ATOM   2042  CG  ARG 0 253     125.987 140.698 242.718  1.00  0.00           C
ATOM   2043  CD  ARG 0 253     124.666 141.279 243.049  1.00  0.00           C
ATOM   2044  NE  ARG 0 253     123.538 140.737 242.257  1.00  0.00           N
ATOM   2045  CZ  ARG 0 253     122.568 141.371 241.581  1.00  0.00           C
ATOM   2046  NH1 ARG 0 253     122.568 142.665 241.441  1.00  0.00           N
ATOM   2047  NH2 ARG 0 253     121.506 140.717 241.244  1.00  0.00           N
ATOM   2048  C   ARG 0 253     126.369 138.982 245.132  1.00  0.00           C
ATOM   2049  O   ARG 0 253     125.150 138.688 244.917  1.00  0.00           O
ATOM   2050  N   ARG 0 254     127.290 138.004 245.289  1.00  0.00           N
ATOM   2051  CA  ARG 0 254     126.900 136.552 245.297  1.00  0.00           C
ATOM   2052  CB  ARG 0 254     128.224 135.753 245.480  1.00  0.00           C
ATOM   2053  CG  ARG 0 254     128.159 134.310 244.901  1.00  0.00           C
ATOM   2054  CD  ARG 0 254     128.396 134.229 243.384  1.00  0.00           C
ATOM   2055  NE  ARG 0 254     129.629 134.758 242.777  1.00  0.00           N
ATOM   2056  CZ  ARG 0 254     129.817 135.858 242.099  1.00  0.00           C
ATOM   2057  NH1 ARG 0 254     128.780 136.718 241.998  1.00  0.00           N
ATOM   2058  NH2 ARG 0 254     131.017 136.263 241.787  1.00  0.00           N
ATOM   2059  C   ARG 0 254     125.950 136.345 246.471  1.00  0.00           C
ATOM   2060  O   ARG 0 254     124.883 135.716 246.379  1.00  0.00           O
ATOM   2061  N   THR 0 255     126.359 136.882 247.631  1.00  0.00           N
ATOM   2062  CA  THR 0 255     125.485 136.644 248.828  1.00  0.00           C
ATOM   2063  CB  THR 0 255     126.190 137.130 250.133  1.00  0.00           C
ATOM   2064  CG2 THR 0 255     125.524 136.549 251.389  1.00  0.00           C
ATOM   2065  OG1 THR 0 255     127.497 136.597 250.147  1.00  0.00           O
ATOM   2066  C   THR 0 255     124.208 137.384 248.720  1.00  0.00           C
ATOM   2067  O   THR 0 255     123.280 136.993 249.390  1.00  0.00           O
ATOM   2068  N   LEU 0 256     124.108 138.522 247.970  1.00  0.00           N
ATOM   2069  CA  LEU 0 256     122.796 139.106 247.767  1.00  0.00           C
ATOM   2070  CB  LEU 0 256     123.053 140.475 247.194  1.00  0.00           C
ATOM   2071  CG  LEU 0 256     123.623 141.506 248.260  1.00  0.00           C
ATOM   2072  CD1 LEU 0 256     124.296 142.697 247.671  1.00  0.00           C
ATOM   2073  CD2 LEU 0 256     122.484 141.939 249.261  1.00  0.00           C
ATOM   2074  C   LEU 0 256     121.961 138.301 246.747  1.00  0.00           C
ATOM   2075  O   LEU 0 256     120.790 138.292 246.848  1.00  0.00           O
ATOM   2076  N   ASP 0 257     122.490 137.503 245.789  1.00  0.00           N
ATOM   2077  CA  ASP 0 257     121.742 136.544 244.993  1.00  0.00           C
ATOM   2078  CB  ASP 0 257     122.560 136.341 243.718  1.00  0.00           C
ATOM   2079  CG  ASP 0 257     122.768 137.650 242.928  1.00  0.00           C
ATOM   2080  OD1 ASP 0 257     121.790 138.387 242.912  1.00  0.00           O
ATOM   2081  OD2 ASP 0 257     123.821 137.779 242.251  1.00  0.00           O
ATOM   2082  C   ASP 0 257     121.359 135.296 245.751  1.00  0.00           C
ATOM   2083  O   ASP 0 257     120.237 134.763 245.648  1.00  0.00           O
ATOM   2084  N   ARG 0 258     122.274 134.833 246.674  1.00  0.00           N
ATOM   2085  CA  ARG 0 258     121.902 133.868 247.719  1.00  0.00           C
ATOM   2086  CB  ARG 0 258     123.041 133.344 248.521  1.00  0.00           C
ATOM   2087  CG  ARG 0 258     123.933 132.358 247.638  1.00  0.00           C
ATOM   2088  CD  ARG 0 258     125.205 131.870 248.420  1.00  0.00           C
ATOM   2089  NE  ARG 0 258     125.030 131.647 249.822  1.00  0.00           N
ATOM   2090  CZ  ARG 0 258     125.839 131.993 250.810  1.00  0.00           C
ATOM   2091  NH1 ARG 0 258     126.864 132.734 250.753  1.00  0.00           N
ATOM   2092  NH2 ARG 0 258     125.577 131.358 251.957  1.00  0.00           N
ATOM   2093  C   ARG 0 258     120.690 134.336 248.555  1.00  0.00           C
ATOM   2094  O   ARG 0 258     119.807 133.448 248.842  1.00  0.00           O
ATOM   2095  N   CYS 0 259     120.566 135.634 248.857  1.00  0.00           N
ATOM   2096  CA  CYS 0 259     119.361 136.131 249.588  1.00  0.00           C
ATOM   2097  CB  CYS 0 259     119.556 137.592 250.055  1.00  0.00           C
ATOM   2098  SG  CYS 0 259     120.948 137.896 251.158  1.00  0.00           S
ATOM   2099  C   CYS 0 259     118.137 136.099 248.687  1.00  0.00           C
ATOM   2100  O   CYS 0 259     117.031 135.975 249.247  1.00  0.00           O
ATOM   2101  N   GLN 0 260     118.129 136.163 247.387  1.00  0.00           N
ATOM   2102  CA  GLN 0 260     116.953 136.081 246.550  1.00  0.00           C
ATOM   2103  CB  GLN 0 260     117.362 136.700 245.196  1.00  0.00           C
ATOM   2104  CG  GLN 0 260     116.229 136.624 244.181  1.00  0.00           C
ATOM   2105  CD  GLN 0 260     116.434 137.613 243.025  1.00  0.00           C
ATOM   2106  OE1 GLN 0 260     117.171 138.604 243.139  1.00  0.00           O
ATOM   2107  NE2 GLN 0 260     115.898 137.363 241.915  1.00  0.00           N
ATOM   2108  C   GLN 0 260     116.493 134.613 246.392  1.00  0.00           C
ATOM   2109  O   GLN 0 260     115.343 134.349 246.766  1.00  0.00           O
ATOM   2110  N   GLY 0 261     117.396 133.694 246.097  1.00  0.00           N
ATOM   2111  CA  GLY 0 261     117.092 132.253 246.318  1.00  0.00           C
ATOM   2112  C   GLY 0 261     116.787 131.873 247.786  1.00  0.00           C
ATOM   2113  O   GLY 0 261     116.245 130.767 247.893  1.00  0.00           O
ATOM   2114  N   ASN 0 262     117.083 132.676 248.786  1.00  0.00           N
ATOM   2115  CA  ASN 0 262     116.468 132.422 250.064  1.00  0.00           C
ATOM   2116  CB  ASN 0 262     117.201 133.213 251.150  1.00  0.00           C
ATOM   2117  CG  ASN 0 262     118.547 132.760 251.635  1.00  0.00           C
ATOM   2118  OD1 ASN 0 262     119.180 133.416 252.414  1.00  0.00           O
ATOM   2119  ND2 ASN 0 262     119.060 131.636 251.235  1.00  0.00           N
ATOM   2120  C   ASN 0 262     114.951 132.773 250.076  1.00  0.00           C
ATOM   2121  O   ASN 0 262     114.194 131.831 250.253  1.00  0.00           O
ATOM   2122  N   LEU 0 263     114.595 133.992 249.706  1.00  0.00           N
ATOM   2123  CA  LEU 0 263     113.191 134.397 249.759  1.00  0.00           C
ATOM   2124  CB  LEU 0 263     113.144 135.882 249.189  1.00  0.00           C
ATOM   2125  CG  LEU 0 263     113.635 136.998 250.139  1.00  0.00           C
ATOM   2126  CD1 LEU 0 263     113.414 138.405 249.566  1.00  0.00           C
ATOM   2127  CD2 LEU 0 263     113.035 136.927 251.588  1.00  0.00           C
ATOM   2128  C   LEU 0 263     112.305 133.530 248.851  1.00  0.00           C
ATOM   2129  O   LEU 0 263     111.245 133.214 249.301  1.00  0.00           O
ATOM   2130  N   GLU 0 264     112.695 133.164 247.604  1.00  0.00           N
ATOM   2131  CA  GLU 0 264     111.940 132.185 246.766  1.00  0.00           C
ATOM   2132  CB  GLU 0 264     112.697 131.882 245.435  1.00  0.00           C
ATOM   2133  CG  GLU 0 264     112.481 133.054 244.386  1.00  0.00           C
ATOM   2134  CD  GLU 0 264     111.040 133.258 243.869  1.00  0.00           C
ATOM   2135  OE1 GLU 0 264     110.092 132.455 244.090  1.00  0.00           O
ATOM   2136  OE2 GLU 0 264     110.897 134.285 243.144  1.00  0.00           O
ATOM   2137  C   GLU 0 264     111.569 130.871 247.529  1.00  0.00           C
ATOM   2138  O   GLU 0 264     110.458 130.307 247.367  1.00  0.00           O
ATOM   2139  N   THR 0 265     112.543 130.343 248.301  1.00  0.00           N
ATOM   2140  CA  THR 0 265     112.374 129.036 249.089  1.00  0.00           C
ATOM   2141  CB  THR 0 265     113.764 128.486 249.684  1.00  0.00           C
ATOM   2142  CG2 THR 0 265     113.650 127.091 250.237  1.00  0.00           C
ATOM   2143  OG1 THR 0 265     114.665 128.312 248.581  1.00  0.00           O
ATOM   2144  C   THR 0 265     111.462 129.261 250.315  1.00  0.00           C
ATOM   2145  O   THR 0 265     110.794 128.303 250.668  1.00  0.00           O
ATOM   2146  N   LEU 0 266     111.372 130.508 250.851  1.00  0.00           N
ATOM   2147  CA  LEU 0 266     110.370 130.888 251.872  1.00  0.00           C
ATOM   2148  CB  LEU 0 266     110.973 132.048 252.691  1.00  0.00           C
ATOM   2149  CG  LEU 0 266     112.229 131.608 253.492  1.00  0.00           C
ATOM   2150  CD1 LEU 0 266     112.912 132.697 254.254  1.00  0.00           C
ATOM   2151  CD2 LEU 0 266     111.925 130.521 254.543  1.00  0.00           C
ATOM   2152  C   LEU 0 266     108.991 131.066 251.181  1.00  0.00           C
ATOM   2153  O   LEU 0 266     108.032 130.452 251.611  1.00  0.00           O
ATOM   2154  N   GLN 0 267     108.969 131.809 250.055  1.00  0.00           N
ATOM   2155  CA  GLN 0 267     107.746 132.038 249.330  1.00  0.00           C
ATOM   2156  CB  GLN 0 267     108.054 133.093 248.227  1.00  0.00           C
ATOM   2157  CG  GLN 0 267     108.440 134.508 248.796  1.00  0.00           C
ATOM   2158  CD  GLN 0 267     109.328 135.447 247.899  1.00  0.00           C
ATOM   2159  OE1 GLN 0 267     109.593 136.598 248.209  1.00  0.00           O
ATOM   2160  NE2 GLN 0 267     109.786 135.073 246.744  1.00  0.00           N
ATOM   2161  C   GLN 0 267     107.030 130.767 248.872  1.00  0.00           C
ATOM   2162  O   GLN 0 267     105.809 130.657 249.090  1.00  0.00           O
ATOM   2163  N   LYS 0 268     107.742 129.814 248.259  1.00  0.00           N
ATOM   2164  CA  LYS 0 268     107.199 128.491 248.052  1.00  0.00           C
ATOM   2165  CB  LYS 0 268     108.301 127.671 247.252  1.00  0.00           C
ATOM   2166  CG  LYS 0 268     108.095 126.233 246.778  1.00  0.00           C
ATOM   2167  CD  LYS 0 268     106.812 126.011 246.018  1.00  0.00           C
ATOM   2168  CE  LYS 0 268     106.478 127.047 244.875  1.00  0.00           C
ATOM   2169  NZ  LYS 0 268     105.253 126.572 244.071  1.00  0.00           N
ATOM   2170  C   LYS 0 268     106.770 127.684 249.279  1.00  0.00           C
ATOM   2171  O   LYS 0 268     105.681 126.989 249.119  1.00  0.00           O
ATOM   2172  N   THR 0 269     107.429 127.766 250.454  1.00  0.00           N
ATOM   2173  CA  THR 0 269     107.091 126.926 251.601  1.00  0.00           C
ATOM   2174  CB  THR 0 269     108.203 127.040 252.592  1.00  0.00           C
ATOM   2175  CG2 THR 0 269     107.938 126.170 253.880  1.00  0.00           C
ATOM   2176  OG1 THR 0 269     109.399 126.452 252.074  1.00  0.00           O
ATOM   2177  C   THR 0 269     105.783 127.386 252.291  1.00  0.00           C
ATOM   2178  O   THR 0 269     104.965 126.610 252.680  1.00  0.00           O
ATOM   2179  N   VAL 0 270     105.584 128.725 252.284  1.00  0.00           N
ATOM   2180  CA  VAL 0 270     104.406 129.393 252.950  1.00  0.00           C
ATOM   2181  CB  VAL 0 270     104.693 130.922 253.365  1.00  0.00           C
ATOM   2182  CG1 VAL 0 270     104.827 131.914 252.159  1.00  0.00           C
ATOM   2183  CG2 VAL 0 270     103.646 131.435 254.357  1.00  0.00           C
ATOM   2184  C   VAL 0 270     103.124 129.251 252.183  1.00  0.00           C
ATOM   2185  O   VAL 0 270     102.078 129.065 252.803  1.00  0.00           O
ATOM   2186  N   LEU 0 271     103.131 129.268 250.847  1.00  0.00           N
ATOM   2187  CA  LEU 0 271     102.098 128.903 249.944  1.00  0.00           C
ATOM   2188  CB  LEU 0 271     102.656 129.095 248.519  1.00  0.00           C
ATOM   2189  CG  LEU 0 271     102.005 128.377 247.340  1.00  0.00           C
ATOM   2190  CD1 LEU 0 271     100.548 128.840 247.076  1.00  0.00           C
ATOM   2191  CD2 LEU 0 271     102.845 128.770 246.133  1.00  0.00           C
ATOM   2192  C   LEU 0 271     101.572 127.450 250.147  1.00  0.00           C
ATOM   2193  O   LEU 0 271     100.325 127.258 250.145  1.00  0.00           O
ATOM   2194  N   ARG 0 272     102.475 126.483 250.434  1.00  0.00           N
ATOM   2195  CA  ARG 0 272     102.088 125.127 250.909  1.00  0.00           C
ATOM   2196  CB  ARG 0 272     103.244 124.138 250.834  1.00  0.00           C
ATOM   2197  CG  ARG 0 272     102.717 122.761 251.378  1.00  0.00           C
ATOM   2198  CD  ARG 0 272     103.818 121.664 251.573  1.00  0.00           C
ATOM   2199  NE  ARG 0 272     103.224 120.352 251.752  1.00  0.00           N
ATOM   2200  CZ  ARG 0 272     102.857 119.580 250.771  1.00  0.00           C
ATOM   2201  NH1 ARG 0 272     102.990 119.750 249.476  1.00  0.00           N
ATOM   2202  NH2 ARG 0 272     102.195 118.479 251.066  1.00  0.00           N
ATOM   2203  C   ARG 0 272     101.504 125.125 252.336  1.00  0.00           C
ATOM   2204  O   ARG 0 272     100.387 124.641 252.523  1.00  0.00           O
ATOM   2205  N   ILE 0 273     102.168 125.651 253.260  1.00  0.00           N
ATOM   2206  CA  ILE 0 273     101.875 125.619 254.691  1.00  0.00           C
ATOM   2207  CB  ILE 0 273     103.155 125.922 255.555  1.00  0.00           C
ATOM   2208  CG2 ILE 0 273     102.878 125.869 257.028  1.00  0.00           C
ATOM   2209  CG1 ILE 0 273     104.312 124.845 255.333  1.00  0.00           C
ATOM   2210  CD1 ILE 0 273     105.631 124.878 256.121  1.00  0.00           C
ATOM   2211  C   ILE 0 273     100.624 126.388 255.028  1.00  0.00           C
ATOM   2212  O   ILE 0 273      99.922 125.928 255.917  1.00  0.00           O
ATOM   2213  N   LYS 0 274     100.169 127.519 254.370  1.00  0.00           N
ATOM   2214  CA  LYS 0 274      98.871 128.149 254.603  1.00  0.00           C
ATOM   2215  CB  LYS 0 274      98.856 129.516 253.890  1.00  0.00           C
ATOM   2216  CG  LYS 0 274      98.824 129.381 252.344  1.00  0.00           C
ATOM   2217  CD  LYS 0 274      98.370 130.692 251.574  1.00  0.00           C
ATOM   2218  CE  LYS 0 274      98.125 130.194 250.172  1.00  0.00           C
ATOM   2219  NZ  LYS 0 274      97.807 131.345 249.314  1.00  0.00           N
ATOM   2220  C   LYS 0 274      97.629 127.277 254.504  1.00  0.00           C
ATOM   2221  O   LYS 0 274      96.677 127.564 255.229  1.00  0.00           O
ATOM   2222  N   GLU 0 275      97.666 126.255 253.683  1.00  0.00           N
ATOM   2223  CA  GLU 0 275      96.564 125.277 253.558  1.00  0.00           C
ATOM   2224  CB  GLU 0 275      96.799 124.331 252.376  1.00  0.00           C
ATOM   2225  CG  GLU 0 275      97.024 125.099 251.124  1.00  0.00           C
ATOM   2226  CD  GLU 0 275      95.712 125.351 250.354  1.00  0.00           C
ATOM   2227  OE1 GLU 0 275      94.787 124.452 250.381  1.00  0.00           O
ATOM   2228  OE2 GLU 0 275      95.649 126.347 249.563  1.00  0.00           O
ATOM   2229  C   GLU 0 275      96.337 124.405 254.867  1.00  0.00           C
ATOM   2230  O   GLU 0 275      95.221 124.227 255.326  1.00  0.00           O
ATOM   2231  N   THR 0 276      97.395 123.969 255.584  1.00  0.00           N
ATOM   2232  CA  THR 0 276      97.338 123.514 256.993  1.00  0.00           C
ATOM   2233  CB  THR 0 276      98.573 122.611 257.387  1.00  0.00           C
ATOM   2234  CG2 THR 0 276      98.387 121.234 256.692  1.00  0.00           C
ATOM   2235  OG1 THR 0 276      99.815 123.198 257.046  1.00  0.00           O
ATOM   2236  C   THR 0 276      97.184 124.643 258.028  1.00  0.00           C
ATOM   2237  O   THR 0 276      96.429 124.558 258.976  1.00  0.00           O
ATOM   2238  N   ASP 0 277      98.024 125.677 257.974  1.00  0.00           N
ATOM   2239  CA  ASP 0 277      98.296 126.509 259.198  1.00  0.00           C
ATOM   2240  CB  ASP 0 277      99.646 126.185 259.804  1.00  0.00           C
ATOM   2241  CG  ASP 0 277      99.772 124.721 260.147  1.00  0.00           C
ATOM   2242  OD1 ASP 0 277     100.509 124.018 259.417  1.00  0.00           O
ATOM   2243  OD2 ASP 0 277      99.115 124.234 261.118  1.00  0.00           O
ATOM   2244  C   ASP 0 277      98.099 128.033 259.035  1.00  0.00           C
ATOM   2245  O   ASP 0 277      98.759 128.837 259.618  1.00  0.00           O
ATOM   2246  N   GLU 0 278      97.113 128.502 258.188  1.00  0.00           N
ATOM   2247  CA  GLU 0 278      96.887 129.974 258.035  1.00  0.00           C
ATOM   2248  CB  GLU 0 278      95.596 130.339 257.250  1.00  0.00           C
ATOM   2249  CG  GLU 0 278      95.423 131.874 257.127  1.00  0.00           C
ATOM   2250  CD  GLU 0 278      94.446 132.406 256.132  1.00  0.00           C
ATOM   2251  OE1 GLU 0 278      93.692 131.630 255.485  1.00  0.00           O
ATOM   2252  OE2 GLU 0 278      94.563 133.612 255.765  1.00  0.00           O
ATOM   2253  C   GLU 0 278      96.853 130.794 259.371  1.00  0.00           C
ATOM   2254  O   GLU 0 278      97.552 131.818 259.388  1.00  0.00           O
ATOM   2255  N   GLN 0 279      96.152 130.302 260.431  1.00  0.00           N
ATOM   2256  CA  GLN 0 279      95.962 131.083 261.604  1.00  0.00           C
ATOM   2257  CB  GLN 0 279      94.968 130.338 262.476  1.00  0.00           C
ATOM   2258  CG  GLN 0 279      95.424 128.896 263.018  1.00  0.00           C
ATOM   2259  CD  GLN 0 279      95.421 127.736 262.027  1.00  0.00           C
ATOM   2260  OE1 GLN 0 279      94.867 127.834 260.980  1.00  0.00           O
ATOM   2261  NE2 GLN 0 279      95.979 126.663 262.436  1.00  0.00           N
ATOM   2262  C   GLN 0 279      97.313 131.292 262.279  1.00  0.00           C
ATOM   2263  O   GLN 0 279      97.530 132.223 263.048  1.00  0.00           O
ATOM   2264  N   ARG 0 280      98.332 130.422 262.030  1.00  0.00           N
ATOM   2265  CA  ARG 0 280      99.621 130.599 262.690  1.00  0.00           C
ATOM   2266  CB  ARG 0 280     100.165 129.184 262.964  1.00  0.00           C
ATOM   2267  CG  ARG 0 280     101.486 129.040 263.699  1.00  0.00           C
ATOM   2268  CD  ARG 0 280     101.756 127.536 263.821  1.00  0.00           C
ATOM   2269  NE  ARG 0 280     102.966 127.200 264.528  1.00  0.00           N
ATOM   2270  CZ  ARG 0 280     103.487 126.063 264.454  1.00  0.00           C
ATOM   2271  NH1 ARG 0 280     102.893 124.983 264.086  1.00  0.00           N
ATOM   2272  NH2 ARG 0 280     104.770 125.891 264.716  1.00  0.00           N
ATOM   2273  C   ARG 0 280     100.530 131.474 261.846  1.00  0.00           C
ATOM   2274  O   ARG 0 280     101.326 132.274 262.283  1.00  0.00           O
ATOM   2275  N   LEU 0 281     100.434 131.362 260.502  1.00  0.00           N
ATOM   2276  CA  LEU 0 281     101.300 132.108 259.544  1.00  0.00           C
ATOM   2277  CB  LEU 0 281     101.232 131.367 258.131  1.00  0.00           C
ATOM   2278  CG  LEU 0 281     102.181 130.162 258.076  1.00  0.00           C
ATOM   2279  CD1 LEU 0 281     102.284 129.339 259.328  1.00  0.00           C
ATOM   2280  CD2 LEU 0 281     101.674 129.228 256.958  1.00  0.00           C
ATOM   2281  C   LEU 0 281     100.909 133.580 259.523  1.00  0.00           C
ATOM   2282  O   LEU 0 281     101.632 134.353 258.878  1.00  0.00           O
ATOM   2283  N   ARG 0 282      99.735 133.911 260.112  1.00  0.00           N
ATOM   2284  CA  ARG 0 282      99.190 135.274 260.261  1.00  0.00           C
ATOM   2285  CB  ARG 0 282      97.974 135.438 259.334  1.00  0.00           C
ATOM   2286  CG  ARG 0 282      98.044 134.865 257.939  1.00  0.00           C
ATOM   2287  CD  ARG 0 282      96.742 135.256 257.195  1.00  0.00           C
ATOM   2288  NE  ARG 0 282      96.503 136.716 256.895  1.00  0.00           N
ATOM   2289  CZ  ARG 0 282      95.339 137.168 256.569  1.00  0.00           C
ATOM   2290  NH1 ARG 0 282      94.267 136.445 256.267  1.00  0.00           N
ATOM   2291  NH2 ARG 0 282      95.104 138.475 256.496  1.00  0.00           N
ATOM   2292  C   ARG 0 282      98.975 135.813 261.674  1.00  0.00           C
ATOM   2293  O   ARG 0 282      98.291 136.852 261.701  1.00  0.00           O
ATOM   2294  N   ASP 0 283      99.596 135.206 262.747  1.00  0.00           N
ATOM   2295  CA  ASP 0 283      99.559 135.816 264.067  1.00  0.00           C
ATOM   2296  CB  ASP 0 283      98.786 134.919 265.048  1.00  0.00           C
ATOM   2297  CG  ASP 0 283      98.337 135.608 266.300  1.00  0.00           C
ATOM   2298  OD1 ASP 0 283      98.349 136.859 266.460  1.00  0.00           O
ATOM   2299  OD2 ASP 0 283      97.641 134.891 267.035  1.00  0.00           O
ATOM   2300  C   ASP 0 283     100.912 136.169 264.750  1.00  0.00           C
ATOM   2301  O   ASP 0 283     101.842 135.306 264.772  1.00  0.00           O
ATOM   2302  N   GLU 0 284     101.080 137.444 265.089  1.00  0.00           N
ATOM   2303  CA  GLU 0 284     102.362 138.054 265.462  1.00  0.00           C
ATOM   2304  CB  GLU 0 284     102.904 139.013 264.347  1.00  0.00           C
ATOM   2305  CG  GLU 0 284     104.381 139.347 264.563  1.00  0.00           C
ATOM   2306  CD  GLU 0 284     105.428 138.215 264.755  1.00  0.00           C
ATOM   2307  OE1 GLU 0 284     106.589 138.525 265.147  1.00  0.00           O
ATOM   2308  OE2 GLU 0 284     105.132 137.050 264.410  1.00  0.00           O
ATOM   2309  C   GLU 0 284     102.336 138.801 266.808  1.00  0.00           C
ATOM   2310  O   GLU 0 284     103.312 138.620 267.587  1.00  0.00           O
ATOM   2311  N   TYR 0 285     101.272 139.461 267.098  1.00  0.00           N
ATOM   2312  CA  TYR 0 285     101.009 140.059 268.435  1.00  0.00           C
ATOM   2313  CB  TYR 0 285      99.778 140.959 268.367  1.00  0.00           C
ATOM   2314  CG  TYR 0 285      99.545 141.835 269.551  1.00  0.00           C
ATOM   2315  CD1 TYR 0 285     100.352 142.984 269.734  1.00  0.00           C
ATOM   2316  CE1 TYR 0 285     100.350 143.707 270.952  1.00  0.00           C
ATOM   2317  CZ  TYR 0 285      99.442 143.333 271.935  1.00  0.00           C
ATOM   2318  OH  TYR 0 285      99.374 144.152 273.027  1.00  0.00           O
ATOM   2319  CE2 TYR 0 285      98.441 142.345 271.682  1.00  0.00           C
ATOM   2320  CD2 TYR 0 285      98.526 141.555 270.503  1.00  0.00           C
ATOM   2321  C   TYR 0 285     100.898 139.077 269.669  1.00  0.00           C
ATOM   2322  O   TYR 0 285     101.181 139.459 270.816  1.00  0.00           O
ATOM   2323  N   ARG 0 286     100.609 137.831 269.502  1.00  0.00           N
ATOM   2324  CA  ARG 0 286     100.274 136.874 270.646  1.00  0.00           C
ATOM   2325  CB  ARG 0 286      99.805 135.517 270.175  1.00  0.00           C
ATOM   2326  CG  ARG 0 286      99.315 134.491 271.170  1.00  0.00           C
ATOM   2327  CD  ARG 0 286      98.609 135.045 272.428  1.00  0.00           C
ATOM   2328  NE  ARG 0 286      97.192 135.340 272.067  1.00  0.00           N
ATOM   2329  CZ  ARG 0 286      96.197 135.479 272.878  1.00  0.00           C
ATOM   2330  NH1 ARG 0 286      96.308 135.306 274.179  1.00  0.00           N
ATOM   2331  NH2 ARG 0 286      95.033 135.928 272.476  1.00  0.00           N
ATOM   2332  C   ARG 0 286     101.547 136.681 271.574  1.00  0.00           C
ATOM   2333  O   ARG 0 286     101.326 136.579 272.759  1.00  0.00           O
ATOM   2334  N   ARG 0 287     102.790 136.699 271.024  1.00  0.00           N
ATOM   2335  CA  ARG 0 287     103.991 136.531 271.818  1.00  0.00           C
ATOM   2336  CB  ARG 0 287     105.234 136.348 270.952  1.00  0.00           C
ATOM   2337  CG  ARG 0 287     105.598 137.476 269.955  1.00  0.00           C
ATOM   2338  CD  ARG 0 287     106.240 137.034 268.667  1.00  0.00           C
ATOM   2339  NE  ARG 0 287     107.678 136.925 268.892  1.00  0.00           N
ATOM   2340  CZ  ARG 0 287     108.655 137.382 268.127  1.00  0.00           C
ATOM   2341  NH1 ARG 0 287     108.552 137.798 266.923  1.00  0.00           N
ATOM   2342  NH2 ARG 0 287     109.798 137.237 268.634  1.00  0.00           N
ATOM   2343  C   ARG 0 287     104.198 137.728 272.754  1.00  0.00           C
ATOM   2344  O   ARG 0 287     104.637 137.660 273.922  1.00  0.00           O
ATOM   2345  N   LEU 0 288     103.858 138.934 272.343  1.00  0.00           N
ATOM   2346  CA  LEU 0 288     103.777 140.198 273.114  1.00  0.00           C
ATOM   2347  CB  LEU 0 288     103.302 141.432 272.292  1.00  0.00           C
ATOM   2348  CG  LEU 0 288     104.244 142.066 271.228  1.00  0.00           C
ATOM   2349  CD1 LEU 0 288     105.546 142.546 271.960  1.00  0.00           C
ATOM   2350  CD2 LEU 0 288     104.737 141.200 270.075  1.00  0.00           C
ATOM   2351  C   LEU 0 288     102.690 140.085 274.228  1.00  0.00           C
ATOM   2352  O   LEU 0 288     102.933 140.418 275.366  1.00  0.00           O
ATOM   2353  N   VAL 0 289     101.554 139.434 273.912  1.00  0.00           N
ATOM   2354  CA  VAL 0 289     100.441 139.146 274.895  1.00  0.00           C
ATOM   2355  CB  VAL 0 289      99.050 138.795 274.279  1.00  0.00           C
ATOM   2356  CG1 VAL 0 289      98.022 138.425 275.302  1.00  0.00           C
ATOM   2357  CG2 VAL 0 289      98.575 139.938 273.411  1.00  0.00           C
ATOM   2358  C   VAL 0 289     100.860 138.188 276.007  1.00  0.00           C
ATOM   2359  O   VAL 0 289     100.701 138.476 277.209  1.00  0.00           O
ATOM   2360  N   GLU 0 290     101.364 137.061 275.618  1.00  0.00           N
ATOM   2361  CA  GLU 0 290     101.969 136.082 276.501  1.00  0.00           C
ATOM   2362  CB  GLU 0 290     102.141 134.623 275.816  1.00  0.00           C
ATOM   2363  CG  GLU 0 290     100.840 134.033 275.238  1.00  0.00           C
ATOM   2364  CD  GLU 0 290      99.572 134.095 276.175  1.00  0.00           C
ATOM   2365  OE1 GLU 0 290      98.423 133.891 275.741  1.00  0.00           O
ATOM   2366  OE2 GLU 0 290      99.699 134.278 277.438  1.00  0.00           O
ATOM   2367  C   GLU 0 290     103.290 136.473 277.159  1.00  0.00           C
ATOM   2368  O   GLU 0 290     103.790 135.655 277.997  1.00  0.00           O
ATOM   2369  N   GLY 0 291     103.800 137.735 276.906  1.00  0.00           N
ATOM   2370  CA  GLY 0 291     105.092 138.251 277.398  1.00  0.00           C
ATOM   2371  C   GLY 0 291     106.249 137.277 277.219  1.00  0.00           C
ATOM   2372  O   GLY 0 291     107.085 137.083 278.088  1.00  0.00           O
ATOM   2373  N   LEU 0 292     106.324 136.692 276.030  1.00  0.00           N
ATOM   2374  CA  LEU 0 292     107.271 135.615 275.643  1.00  0.00           C
ATOM   2375  CB  LEU 0 292     106.700 134.085 275.837  1.00  0.00           C
ATOM   2376  CG  LEU 0 292     106.597 133.592 277.252  1.00  0.00           C
ATOM   2377  CD1 LEU 0 292     106.043 132.121 277.334  1.00  0.00           C
ATOM   2378  CD2 LEU 0 292     108.025 133.544 277.859  1.00  0.00           C
ATOM   2379  C   LEU 0 292     107.647 135.918 274.175  1.00  0.00           C
ATOM   2380  O   LEU 0 292     107.666 135.072 273.268  1.00  0.00           O
ATOM   2381  N   ARG 0 293     107.938 137.168 273.818  1.00  0.00           N
ATOM   2382  CA  ARG 0 293     108.490 137.688 272.531  1.00  0.00           C
ATOM   2383  CB  ARG 0 293     108.340 139.195 272.405  1.00  0.00           C
ATOM   2384  CG  ARG 0 293     108.733 139.872 271.129  1.00  0.00           C
ATOM   2385  CD  ARG 0 293     110.092 140.548 271.059  1.00  0.00           C
ATOM   2386  NE  ARG 0 293     110.164 141.825 271.812  1.00  0.00           N
ATOM   2387  CZ  ARG 0 293     111.194 142.479 272.130  1.00  0.00           C
ATOM   2388  NH1 ARG 0 293     112.358 142.381 271.479  1.00  0.00           N
ATOM   2389  NH2 ARG 0 293     111.170 143.286 273.126  1.00  0.00           N
ATOM   2390  C   ARG 0 293     109.980 137.448 272.567  1.00  0.00           C
ATOM   2391  O   ARG 0 293     110.492 137.019 271.544  1.00  0.00           O
ATOM   2392  N   GLU 0 294     110.721 137.561 273.686  1.00  0.00           N
ATOM   2393  CA  GLU 0 294     112.111 137.253 273.814  1.00  0.00           C
ATOM   2394  CB  GLU 0 294     112.889 138.255 274.691  1.00  0.00           C
ATOM   2395  CG  GLU 0 294     113.170 139.499 273.927  1.00  0.00           C
ATOM   2396  CD  GLU 0 294     113.702 140.696 274.794  1.00  0.00           C
ATOM   2397  OE1 GLU 0 294     113.775 141.817 274.269  1.00  0.00           O
ATOM   2398  OE2 GLU 0 294     114.245 140.517 275.933  1.00  0.00           O
ATOM   2399  C   GLU 0 294     112.395 135.818 274.390  1.00  0.00           C
ATOM   2400  O   GLU 0 294     111.687 135.240 275.165  1.00  0.00           O
ATOM   2401  N   ALA 0 295     113.481 135.293 273.863  1.00  0.00           N
ATOM   2402  CA  ALA 0 295     113.937 133.999 274.228  1.00  0.00           C
ATOM   2403  CB  ALA 0 295     114.903 133.447 273.085  1.00  0.00           C
ATOM   2404  C   ALA 0 295     114.516 133.822 275.640  1.00  0.00           C
ATOM   2405  O   ALA 0 295     114.939 134.845 276.271  1.00  0.00           O
ATOM   2406  N   SER 0 296     114.633 132.599 276.230  1.00  0.00           N
ATOM   2407  CA  SER 0 296     115.315 132.384 277.477  1.00  0.00           C
ATOM   2408  CB  SER 0 296     115.354 130.902 277.683  1.00  0.00           C
ATOM   2409  OG  SER 0 296     116.279 130.513 278.654  1.00  0.00           O
ATOM   2410  C   SER 0 296     116.807 132.907 277.325  1.00  0.00           C
ATOM   2411  O   SER 0 296     117.374 133.009 276.276  1.00  0.00           O
ATOM   2412  N   ALA 0 297     117.416 133.169 278.531  1.00  0.00           N
ATOM   2413  CA  ALA 0 297     118.865 133.365 278.671  1.00  0.00           C
ATOM   2414  CB  ALA 0 297     119.171 133.727 280.130  1.00  0.00           C
ATOM   2415  C   ALA 0 297     119.728 132.156 278.132  1.00  0.00           C
ATOM   2416  O   ALA 0 297     120.835 132.394 277.641  1.00  0.00           O
ATOM   2417  N   ALA 0 298     119.168 130.978 277.945  1.00  0.00           N
ATOM   2418  CA  ALA 0 298     119.760 129.814 277.195  1.00  0.00           C
ATOM   2419  CB  ALA 0 298     119.218 128.571 277.803  1.00  0.00           C
ATOM   2420  C   ALA 0 298     119.501 129.859 275.688  1.00  0.00           C
ATOM   2421  O   ALA 0 298     120.089 129.026 275.000  1.00  0.00           O
ATOM   2422  N   ARG 0 299     118.823 130.881 275.171  1.00  0.00           N
ATOM   2423  CA  ARG 0 299     118.575 131.050 273.681  1.00  0.00           C
ATOM   2424  CB  ARG 0 299     117.255 130.332 273.342  1.00  0.00           C
ATOM   2425  CG  ARG 0 299     117.226 128.755 273.387  1.00  0.00           C
ATOM   2426  CD  ARG 0 299     118.425 128.151 272.477  1.00  0.00           C
ATOM   2427  NE  ARG 0 299     118.548 126.663 272.701  1.00  0.00           N
ATOM   2428  CZ  ARG 0 299     119.487 125.924 272.159  1.00  0.00           C
ATOM   2429  NH1 ARG 0 299     120.277 126.365 271.245  1.00  0.00           N
ATOM   2430  NH2 ARG 0 299     119.532 124.688 272.381  1.00  0.00           N
ATOM   2431  C   ARG 0 299     118.485 132.405 273.093  1.00  0.00           C
ATOM   2432  O   ARG 0 299     118.589 132.516 271.835  1.00  0.00           O
ATOM   2433  N   GLU 0 300     118.417 133.502 273.866  1.00  0.00           N
ATOM   2434  CA  GLU 0 300     118.375 134.898 273.356  1.00  0.00           C
ATOM   2435  CB  GLU 0 300     117.893 135.862 274.436  1.00  0.00           C
ATOM   2436  CG  GLU 0 300     117.590 137.290 274.032  1.00  0.00           C
ATOM   2437  CD  GLU 0 300     116.620 137.444 272.859  1.00  0.00           C
ATOM   2438  OE1 GLU 0 300     116.675 138.427 272.159  1.00  0.00           O
ATOM   2439  OE2 GLU 0 300     115.583 136.663 272.793  1.00  0.00           O
ATOM   2440  C   GLU 0 300     119.734 135.306 272.758  1.00  0.00           C
ATOM   2441  O   GLU 0 300     119.740 136.220 271.989  1.00  0.00           O
ATOM   2442  N   THR 0 301     120.797 134.558 273.063  1.00  0.00           N
ATOM   2443  CA  THR 0 301     122.125 134.970 272.559  1.00  0.00           C
ATOM   2444  CB  THR 0 301     123.178 134.862 273.705  1.00  0.00           C
ATOM   2445  CG2 THR 0 301     123.070 135.739 274.927  1.00  0.00           C
ATOM   2446  OG1 THR 0 301     123.010 133.491 274.199  1.00  0.00           O
ATOM   2447  C   THR 0 301     122.493 134.236 271.238  1.00  0.00           C
ATOM   2448  O   THR 0 301     123.651 134.423 270.801  1.00  0.00           O
ATOM   2449  N   ASP 0 302     121.713 133.276 270.730  1.00  0.00           N
ATOM   2450  CA  ASP 0 302     122.242 132.360 269.691  1.00  0.00           C
ATOM   2451  CB  ASP 0 302     121.325 131.147 269.535  1.00  0.00           C
ATOM   2452  CG  ASP 0 302     121.284 130.111 270.698  1.00  0.00           C
ATOM   2453  OD1 ASP 0 302     120.509 129.171 270.582  1.00  0.00           O
ATOM   2454  OD2 ASP 0 302     122.040 130.319 271.683  1.00  0.00           O
ATOM   2455  C   ASP 0 302     122.497 133.048 268.361  1.00  0.00           C
ATOM   2456  O   ASP 0 302     121.957 134.121 268.044  1.00  0.00           O
ATOM   2457  N   ALA 0 303     123.537 132.593 267.668  1.00  0.00           N
ATOM   2458  CA  ALA 0 303     124.225 133.238 266.524  1.00  0.00           C
ATOM   2459  CB  ALA 0 303     125.450 132.389 266.287  1.00  0.00           C
ATOM   2460  C   ALA 0 303     123.344 133.306 265.222  1.00  0.00           C
ATOM   2461  O   ALA 0 303     123.640 134.200 264.400  1.00  0.00           O
ATOM   2462  N   HIS 0 304     122.206 132.596 265.196  1.00  0.00           N
ATOM   2463  CA  HIS 0 304     121.301 132.713 264.073  1.00  0.00           C
ATOM   2464  CB  HIS 0 304     120.646 131.367 263.942  1.00  0.00           C
ATOM   2465  CG  HIS 0 304     119.945 130.869 265.108  1.00  0.00           C
ATOM   2466  ND1 HIS 0 304     120.648 130.023 266.011  1.00  0.00           N
ATOM   2467  CE1 HIS 0 304     119.664 129.786 266.967  1.00  0.00           C
ATOM   2468  NE2 HIS 0 304     118.506 130.419 266.744  1.00  0.00           N
ATOM   2469  CD2 HIS 0 304     118.675 131.132 265.576  1.00  0.00           C
ATOM   2470  C   HIS 0 304     120.274 133.841 264.409  1.00  0.00           C
ATOM   2471  O   HIS 0 304     119.284 133.967 263.701  1.00  0.00           O
ATOM   2472  N   LEU 0 305     120.439 134.572 265.533  1.00  0.00           N
ATOM   2473  CA  LEU 0 305     119.710 135.811 265.857  1.00  0.00           C
ATOM   2474  CB  LEU 0 305     119.228 135.756 267.328  1.00  0.00           C
ATOM   2475  CG  LEU 0 305     118.481 134.510 267.786  1.00  0.00           C
ATOM   2476  CD1 LEU 0 305     118.280 134.454 269.283  1.00  0.00           C
ATOM   2477  CD2 LEU 0 305     117.212 134.278 267.032  1.00  0.00           C
ATOM   2478  C   LEU 0 305     120.557 137.062 265.634  1.00  0.00           C
ATOM   2479  O   LEU 0 305     121.801 137.032 265.388  1.00  0.00           O
ATOM   2480  N   ALA 0 306     119.836 138.180 265.664  1.00  0.00           N
ATOM   2481  CA  ALA 0 306     120.352 139.515 265.457  1.00  0.00           C
ATOM   2482  CB  ALA 0 306     119.255 140.432 264.891  1.00  0.00           C
ATOM   2483  C   ALA 0 306     120.938 140.107 266.692  1.00  0.00           C
ATOM   2484  O   ALA 0 306     120.333 139.966 267.769  1.00  0.00           O
ATOM   2485  N   ASN 0 307     122.102 140.830 266.645  1.00  0.00           N
ATOM   2486  CA  ASN 0 307     122.878 141.150 267.862  1.00  0.00           C
ATOM   2487  CB  ASN 0 307     124.337 141.521 267.439  1.00  0.00           C
ATOM   2488  CG  ASN 0 307     125.097 140.388 266.843  1.00  0.00           C
ATOM   2489  OD1 ASN 0 307     124.889 139.941 265.701  1.00  0.00           O
ATOM   2490  ND2 ASN 0 307     126.051 139.898 267.641  1.00  0.00           N
ATOM   2491  C   ASN 0 307     122.206 142.163 268.829  1.00  0.00           C
ATOM   2492  O   ASN 0 307     122.320 141.913 270.038  1.00  0.00           O
ATOM   2493  N   PRO 0 308     121.528 143.236 268.295  1.00  0.00           N
ATOM   2494  CD  PRO 0 308     121.598 143.757 266.999  1.00  0.00           C
ATOM   2495  CG  PRO 0 308     121.968 145.221 267.110  1.00  0.00           C
ATOM   2496  CB  PRO 0 308     121.261 145.651 268.382  1.00  0.00           C
ATOM   2497  CA  PRO 0 308     121.107 144.385 269.163  1.00  0.00           C
ATOM   2498  C   PRO 0 308     119.731 144.159 269.741  1.00  0.00           C
ATOM   2499  O   PRO 0 308     118.756 143.738 269.037  1.00  0.00           O
ATOM   2500  N   VAL 0 309     119.465 144.638 270.971  1.00  0.00           N
ATOM   2501  CA  VAL 0 309     118.179 144.604 271.693  1.00  0.00           C
ATOM   2502  CB  VAL 0 309     118.395 144.740 273.236  1.00  0.00           C
ATOM   2503  CG1 VAL 0 309     119.026 143.462 273.785  1.00  0.00           C
ATOM   2504  CG2 VAL 0 309     119.251 145.947 273.693  1.00  0.00           C
ATOM   2505  C   VAL 0 309     117.231 145.658 271.321  1.00  0.00           C
ATOM   2506  O   VAL 0 309     117.590 146.821 271.042  1.00  0.00           O
ATOM   2507  N   LEU 0 310     115.932 145.321 271.321  1.00  0.00           N
ATOM   2508  CA  LEU 0 310     114.879 146.358 271.140  1.00  0.00           C
ATOM   2509  CB  LEU 0 310     114.405 146.322 269.685  1.00  0.00           C
ATOM   2510  CG  LEU 0 310     113.715 145.069 269.136  1.00  0.00           C
ATOM   2511  CD1 LEU 0 310     112.937 145.454 267.890  1.00  0.00           C
ATOM   2512  CD2 LEU 0 310     114.642 143.947 268.826  1.00  0.00           C
ATOM   2513  C   LEU 0 310     113.663 146.178 272.101  1.00  0.00           C
ATOM   2514  O   LEU 0 310     113.248 145.043 272.244  1.00  0.00           O
ATOM   2515  N   PRO 0 311     113.099 147.244 272.716  1.00  0.00           N
ATOM   2516  CD  PRO 0 311     113.543 148.563 272.700  1.00  0.00           C
ATOM   2517  CG  PRO 0 311     112.532 149.307 273.634  1.00  0.00           C
ATOM   2518  CB  PRO 0 311     112.013 148.299 274.625  1.00  0.00           C
ATOM   2519  CA  PRO 0 311     112.092 147.043 273.722  1.00  0.00           C
ATOM   2520  C   PRO 0 311     110.707 146.756 273.052  1.00  0.00           C
ATOM   2521  O   PRO 0 311     110.386 147.015 271.873  1.00  0.00           O
ATOM   2522  N   ASP 0 312     109.793 146.110 273.785  1.00  0.00           N
ATOM   2523  CA  ASP 0 312     108.438 145.706 273.254  1.00  0.00           C
ATOM   2524  CB  ASP 0 312     107.636 144.943 274.266  1.00  0.00           C
ATOM   2525  CG  ASP 0 312     108.356 143.599 274.655  1.00  0.00           C
ATOM   2526  OD1 ASP 0 312     108.984 143.535 275.748  1.00  0.00           O
ATOM   2527  OD2 ASP 0 312     108.543 142.700 273.764  1.00  0.00           O
ATOM   2528  C   ASP 0 312     107.605 146.932 272.658  1.00  0.00           C
ATOM   2529  O   ASP 0 312     106.891 146.766 271.651  1.00  0.00           O
ATOM   2530  N   GLU 0 313     107.700 148.115 273.231  1.00  0.00           N
ATOM   2531  CA  GLU 0 313     107.018 149.316 272.785  1.00  0.00           C
ATOM   2532  CB  GLU 0 313     106.986 150.314 273.944  1.00  0.00           C
ATOM   2533  CG  GLU 0 313     108.375 150.909 274.466  1.00  0.00           C
ATOM   2534  CD  GLU 0 313     108.310 152.040 275.457  1.00  0.00           C
ATOM   2535  OE1 GLU 0 313     109.217 152.885 275.412  1.00  0.00           O
ATOM   2536  OE2 GLU 0 313     107.404 152.052 276.284  1.00  0.00           O
ATOM   2537  C   GLU 0 313     107.522 149.971 271.488  1.00  0.00           C
ATOM   2538  O   GLU 0 313     106.917 150.900 270.923  1.00  0.00           O
ATOM   2539  N   VAL 0 314     108.610 149.485 270.909  1.00  0.00           N
ATOM   2540  CA  VAL 0 314     109.021 149.655 269.459  1.00  0.00           C
ATOM   2541  CB  VAL 0 314     110.508 149.150 269.255  1.00  0.00           C
ATOM   2542  CG1 VAL 0 314     110.956 149.232 267.762  1.00  0.00           C
ATOM   2543  CG2 VAL 0 314     111.487 150.082 270.009  1.00  0.00           C
ATOM   2544  C   VAL 0 314     108.138 148.788 268.487  1.00  0.00           C
ATOM   2545  O   VAL 0 314     107.673 149.166 267.445  1.00  0.00           O
ATOM   2546  N   LEU 0 315     107.912 147.541 268.857  1.00  0.00           N
ATOM   2547  CA  LEU 0 315     107.127 146.543 268.080  1.00  0.00           C
ATOM   2548  CB  LEU 0 315     107.149 145.130 268.775  1.00  0.00           C
ATOM   2549  CG  LEU 0 315     108.538 144.472 268.596  1.00  0.00           C
ATOM   2550  CD1 LEU 0 315     109.642 145.091 269.359  1.00  0.00           C
ATOM   2551  CD2 LEU 0 315     108.415 143.049 269.089  1.00  0.00           C
ATOM   2552  C   LEU 0 315     105.669 147.031 267.999  1.00  0.00           C
ATOM   2553  O   LEU 0 315     105.039 146.952 266.941  1.00  0.00           O
ATOM   2554  N   GLN 0 316     105.100 147.693 269.044  1.00  0.00           N
ATOM   2555  CA  GLN 0 316     103.799 148.338 269.017  1.00  0.00           C
ATOM   2556  CB  GLN 0 316     103.558 149.120 270.310  1.00  0.00           C
ATOM   2557  CG  GLN 0 316     103.433 148.154 271.568  1.00  0.00           C
ATOM   2558  CD  GLN 0 316     102.056 147.479 271.736  1.00  0.00           C
ATOM   2559  OE1 GLN 0 316     101.197 147.566 270.909  1.00  0.00           O
ATOM   2560  NE2 GLN 0 316     101.900 146.732 272.795  1.00  0.00           N
ATOM   2561  C   GLN 0 316     103.479 149.252 267.827  1.00  0.00           C
ATOM   2562  O   GLN 0 316     102.329 149.357 267.389  1.00  0.00           O
ATOM   2563  N   GLU 0 317     104.543 149.919 267.258  1.00  0.00           N
ATOM   2564  CA  GLU 0 317     104.342 150.805 266.069  1.00  0.00           C
ATOM   2565  CB  GLU 0 317     104.966 152.161 266.279  1.00  0.00           C
ATOM   2566  CG  GLU 0 317     104.652 152.887 267.537  1.00  0.00           C
ATOM   2567  CD  GLU 0 317     105.460 154.218 267.764  1.00  0.00           C
ATOM   2568  OE1 GLU 0 317     106.255 154.648 266.934  1.00  0.00           O
ATOM   2569  OE2 GLU 0 317     105.152 154.908 268.778  1.00  0.00           O
ATOM   2570  C   GLU 0 317     104.893 150.184 264.854  1.00  0.00           C
ATOM   2571  O   GLU 0 317     104.909 150.772 263.781  1.00  0.00           O
ATOM   2572  N   ALA 0 318     105.335 148.933 264.913  1.00  0.00           N
ATOM   2573  CA  ALA 0 318     105.881 148.174 263.811  1.00  0.00           C
ATOM   2574  CB  ALA 0 318     107.121 147.412 264.269  1.00  0.00           C
ATOM   2575  C   ALA 0 318     104.766 147.190 263.335  1.00  0.00           C
ATOM   2576  O   ALA 0 318     104.677 147.031 262.121  1.00  0.00           O
ATOM   2577  N   VAL 0 319     104.066 146.547 264.265  1.00  0.00           N
ATOM   2578  CA  VAL 0 319     103.043 145.578 263.989  1.00  0.00           C
ATOM   2579  CB  VAL 0 319     102.674 144.736 265.269  1.00  0.00           C
ATOM   2580  CG1 VAL 0 319     101.588 143.711 265.044  1.00  0.00           C
ATOM   2581  CG2 VAL 0 319     103.909 143.860 265.729  1.00  0.00           C
ATOM   2582  C   VAL 0 319     101.815 146.163 263.208  1.00  0.00           C
ATOM   2583  O   VAL 0 319     101.131 145.329 262.626  1.00  0.00           O
ATOM   2584  N   PRO 0 320     101.517 147.493 263.228  1.00  0.00           N
ATOM   2585  CD  PRO 0 320     102.006 148.644 264.066  1.00  0.00           C
ATOM   2586  CG  PRO 0 320     100.891 149.608 264.047  1.00  0.00           C
ATOM   2587  CB  PRO 0 320     100.370 149.443 262.630  1.00  0.00           C
ATOM   2588  CA  PRO 0 320     100.402 147.934 262.291  1.00  0.00           C
ATOM   2589  C   PRO 0 320     100.659 147.761 260.781  1.00  0.00           C
ATOM   2590  O   PRO 0 320     101.750 148.095 260.208  1.00  0.00           O
ATOM   2591  N   GLY 0 321      99.691 147.232 260.054  1.00  0.00           N
ATOM   2592  CA  GLY 0 321      99.629 147.182 258.624  1.00  0.00           C
ATOM   2593  C   GLY 0 321      99.848 145.833 257.984  1.00  0.00           C
ATOM   2594  O   GLY 0 321     100.741 145.732 257.196  1.00  0.00           O
ATOM   2595  N   SER 0 322      99.166 144.789 258.490  1.00  0.00           N
ATOM   2596  CA  SER 0 322      99.182 143.444 257.970  1.00  0.00           C
ATOM   2597  CB  SER 0 322      98.761 143.499 256.469  1.00  0.00           C
ATOM   2598  OG  SER 0 322      97.429 143.926 256.436  1.00  0.00           O
ATOM   2599  C   SER 0 322     100.432 142.577 258.144  1.00  0.00           C
ATOM   2600  O   SER 0 322     100.354 141.349 257.975  1.00  0.00           O
ATOM   2601  N   ILE 0 323     101.543 143.210 258.447  1.00  0.00           N
ATOM   2602  CA  ILE 0 323     102.817 142.601 258.684  1.00  0.00           C
ATOM   2603  CB  ILE 0 323     103.887 143.661 258.912  1.00  0.00           C
ATOM   2604  CG2 ILE 0 323     103.604 144.586 260.144  1.00  0.00           C
ATOM   2605  CG1 ILE 0 323     105.307 143.137 258.863  1.00  0.00           C
ATOM   2606  CD1 ILE 0 323     106.266 144.224 258.497  1.00  0.00           C
ATOM   2607  C   ILE 0 323     102.876 141.382 259.620  1.00  0.00           C
ATOM   2608  O   ILE 0 323     103.848 140.616 259.618  1.00  0.00           O
ATOM   2609  N   ARG 0 324     101.805 141.107 260.407  1.00  0.00           N
ATOM   2610  CA  ARG 0 324     101.635 139.776 261.000  1.00  0.00           C
ATOM   2611  CB  ARG 0 324     100.447 139.830 261.958  1.00  0.00           C
ATOM   2612  CG  ARG 0 324      99.062 140.047 261.187  1.00  0.00           C
ATOM   2613  CD  ARG 0 324      97.904 140.219 262.102  1.00  0.00           C
ATOM   2614  NE  ARG 0 324      96.664 140.467 261.426  1.00  0.00           N
ATOM   2615  CZ  ARG 0 324      95.708 139.624 260.995  1.00  0.00           C
ATOM   2616  NH1 ARG 0 324      95.827 138.332 261.133  1.00  0.00           N
ATOM   2617  NH2 ARG 0 324      94.584 140.036 260.542  1.00  0.00           N
ATOM   2618  C   ARG 0 324     101.573 138.616 260.031  1.00  0.00           C
ATOM   2619  O   ARG 0 324     101.953 137.498 260.401  1.00  0.00           O
ATOM   2620  N   THR 0 325     101.223 138.836 258.772  1.00  0.00           N
ATOM   2621  CA  THR 0 325     101.111 137.785 257.812  1.00  0.00           C
ATOM   2622  CB  THR 0 325     100.213 138.216 256.713  1.00  0.00           C
ATOM   2623  CG2 THR 0 325      99.972 137.384 255.460  1.00  0.00           C
ATOM   2624  OG1 THR 0 325      98.940 138.176 257.307  1.00  0.00           O
ATOM   2625  C   THR 0 325     102.499 137.483 257.278  1.00  0.00           C
ATOM   2626  O   THR 0 325     103.169 138.385 256.839  1.00  0.00           O
ATOM   2627  N   ALA 0 326     102.934 136.201 257.331  1.00  0.00           N
ATOM   2628  CA  ALA 0 326     104.316 135.837 256.862  1.00  0.00           C
ATOM   2629  CB  ALA 0 326     104.451 134.339 257.144  1.00  0.00           C
ATOM   2630  C   ALA 0 326     104.578 136.197 255.399  1.00  0.00           C
ATOM   2631  O   ALA 0 326     105.675 136.664 255.151  1.00  0.00           O
ATOM   2632  N   GLU 0 327     103.755 135.799 254.421  1.00  0.00           N
ATOM   2633  CA  GLU 0 327     103.949 136.257 253.111  1.00  0.00           C
ATOM   2634  CB  GLU 0 327     102.925 135.495 252.236  1.00  0.00           C
ATOM   2635  CG  GLU 0 327     103.280 135.620 250.756  1.00  0.00           C
ATOM   2636  CD  GLU 0 327     102.540 134.673 249.787  1.00  0.00           C
ATOM   2637  OE1 GLU 0 327     101.685 133.866 250.216  1.00  0.00           O
ATOM   2638  OE2 GLU 0 327     102.673 134.831 248.511  1.00  0.00           O
ATOM   2639  C   GLU 0 327     103.895 137.757 252.858  1.00  0.00           C
ATOM   2640  O   GLU 0 327     104.597 138.276 251.978  1.00  0.00           O
ATOM   2641  N   HIS 0 328     103.209 138.570 253.700  1.00  0.00           N
ATOM   2642  CA  HIS 0 328     103.349 140.011 253.725  1.00  0.00           C
ATOM   2643  CB  HIS 0 328     102.319 140.760 254.643  1.00  0.00           C
ATOM   2644  CG  HIS 0 328     102.194 142.291 254.544  1.00  0.00           C
ATOM   2645  ND1 HIS 0 328     103.192 143.061 254.946  1.00  0.00           N
ATOM   2646  CE1 HIS 0 328     102.842 144.306 254.558  1.00  0.00           C
ATOM   2647  NE2 HIS 0 328     101.636 144.235 253.950  1.00  0.00           N
ATOM   2648  CD2 HIS 0 328     101.182 142.973 253.933  1.00  0.00           C
ATOM   2649  C   HIS 0 328     104.828 140.409 254.190  1.00  0.00           C
ATOM   2650  O   HIS 0 328     105.499 141.148 253.475  1.00  0.00           O
ATOM   2651  N   PHE 0 329     105.253 139.920 255.397  1.00  0.00           N
ATOM   2652  CA  PHE 0 329     106.593 140.123 255.954  1.00  0.00           C
ATOM   2653  CB  PHE 0 329     106.572 139.416 257.286  1.00  0.00           C
ATOM   2654  CG  PHE 0 329     107.975 139.310 257.808  1.00  0.00           C
ATOM   2655  CD1 PHE 0 329     108.719 140.481 258.125  1.00  0.00           C
ATOM   2656  CE1 PHE 0 329     110.074 140.320 258.501  1.00  0.00           C
ATOM   2657  CZ  PHE 0 329     110.613 139.062 258.704  1.00  0.00           C
ATOM   2658  CE2 PHE 0 329     109.857 137.921 258.430  1.00  0.00           C
ATOM   2659  CD2 PHE 0 329     108.553 138.026 257.966  1.00  0.00           C
ATOM   2660  C   PHE 0 329     107.659 139.691 254.936  1.00  0.00           C
ATOM   2661  O   PHE 0 329     108.713 140.256 254.859  1.00  0.00           O
ATOM   2662  N   LEU 0 330     107.427 138.675 254.101  1.00  0.00           N
ATOM   2663  CA  LEU 0 330     108.396 138.213 253.078  1.00  0.00           C
ATOM   2664  CB  LEU 0 330     108.071 136.770 252.648  1.00  0.00           C
ATOM   2665  CG  LEU 0 330     108.534 135.738 253.690  1.00  0.00           C
ATOM   2666  CD1 LEU 0 330     107.866 134.383 253.514  1.00  0.00           C
ATOM   2667  CD2 LEU 0 330     110.105 135.674 253.873  1.00  0.00           C
ATOM   2668  C   LEU 0 330     108.460 139.142 251.887  1.00  0.00           C
ATOM   2669  O   LEU 0 330     109.527 139.417 251.331  1.00  0.00           O
ATOM   2670  N   GLY 0 331     107.335 139.635 251.400  1.00  0.00           N
ATOM   2671  CA  GLY 0 331     107.271 140.772 250.573  1.00  0.00           C
ATOM   2672  C   GLY 0 331     108.051 142.064 251.085  1.00  0.00           C
ATOM   2673  O   GLY 0 331     108.722 142.706 250.247  1.00  0.00           O
ATOM   2674  N   PHE 0 332     108.124 142.320 252.381  1.00  0.00           N
ATOM   2675  CA  PHE 0 332     108.803 143.459 252.872  1.00  0.00           C
ATOM   2676  CB  PHE 0 332     108.255 143.653 254.257  1.00  0.00           C
ATOM   2677  CG  PHE 0 332     109.003 144.701 255.042  1.00  0.00           C
ATOM   2678  CD1 PHE 0 332     108.374 145.888 255.295  1.00  0.00           C
ATOM   2679  CE1 PHE 0 332     109.094 146.896 255.929  1.00  0.00           C
ATOM   2680  CZ  PHE 0 332     110.311 146.626 256.500  1.00  0.00           C
ATOM   2681  CE2 PHE 0 332     110.981 145.372 256.180  1.00  0.00           C
ATOM   2682  CD2 PHE 0 332     110.300 144.411 255.463  1.00  0.00           C
ATOM   2683  C   PHE 0 332     110.287 143.308 252.676  1.00  0.00           C
ATOM   2684  O   PHE 0 332     110.915 144.259 252.236  1.00  0.00           O
ATOM   2685  N   LEU 0 333     110.763 142.080 252.853  1.00  0.00           N
ATOM   2686  CA  LEU 0 333     112.190 141.849 252.675  1.00  0.00           C
ATOM   2687  CB  LEU 0 333     112.487 140.464 253.413  1.00  0.00           C
ATOM   2688  CG  LEU 0 333     112.360 140.560 254.948  1.00  0.00           C
ATOM   2689  CD1 LEU 0 333     112.570 139.230 255.483  1.00  0.00           C
ATOM   2690  CD2 LEU 0 333     113.266 141.534 255.476  1.00  0.00           C
ATOM   2691  C   LEU 0 333     112.515 141.700 251.177  1.00  0.00           C
ATOM   2692  O   LEU 0 333     113.672 141.897 250.801  1.00  0.00           O
ATOM   2693  N   ARG 0 334     111.572 141.413 250.272  1.00  0.00           N
ATOM   2694  CA  ARG 0 334     111.837 141.418 248.833  1.00  0.00           C
ATOM   2695  CB  ARG 0 334     110.646 140.730 248.127  1.00  0.00           C
ATOM   2696  CG  ARG 0 334     110.775 140.542 246.598  1.00  0.00           C
ATOM   2697  CD  ARG 0 334     109.649 139.584 246.112  1.00  0.00           C
ATOM   2698  NE  ARG 0 334     109.626 139.466 244.591  1.00  0.00           N
ATOM   2699  CZ  ARG 0 334     109.125 138.436 243.910  1.00  0.00           C
ATOM   2700  NH1 ARG 0 334     108.696 137.298 244.431  1.00  0.00           N
ATOM   2701  NH2 ARG 0 334     109.050 138.517 242.592  1.00  0.00           N
ATOM   2702  C   ARG 0 334     112.074 142.913 248.352  1.00  0.00           C
ATOM   2703  O   ARG 0 334     113.040 143.105 247.625  1.00  0.00           O
ATOM   2704  N   ARG 0 335     111.322 143.884 248.897  1.00  0.00           N
ATOM   2705  CA  ARG 0 335     111.586 145.307 248.595  1.00  0.00           C
ATOM   2706  CB  ARG 0 335     110.382 146.167 249.077  1.00  0.00           C
ATOM   2707  CG  ARG 0 335     108.978 145.696 248.511  1.00  0.00           C
ATOM   2708  CD  ARG 0 335     107.950 146.823 248.802  1.00  0.00           C
ATOM   2709  NE  ARG 0 335     107.363 146.710 250.140  1.00  0.00           N
ATOM   2710  CZ  ARG 0 335     106.436 145.851 250.451  1.00  0.00           C
ATOM   2711  NH1 ARG 0 335     106.100 144.797 249.744  1.00  0.00           N
ATOM   2712  NH2 ARG 0 335     105.902 145.722 251.595  1.00  0.00           N
ATOM   2713  C   ARG 0 335     112.857 145.852 249.271  1.00  0.00           C
ATOM   2714  O   ARG 0 335     113.570 146.635 248.598  1.00  0.00           O
ATOM   2715  N   LEU 0 336     113.089 145.398 250.512  1.00  0.00           N
ATOM   2716  CA  LEU 0 336     114.373 145.755 251.082  1.00  0.00           C
ATOM   2717  CB  LEU 0 336     114.456 145.302 252.562  1.00  0.00           C
ATOM   2718  CG  LEU 0 336     115.829 145.536 253.316  1.00  0.00           C
ATOM   2719  CD1 LEU 0 336     116.000 146.987 253.778  1.00  0.00           C
ATOM   2720  CD2 LEU 0 336     115.833 144.453 254.408  1.00  0.00           C
ATOM   2721  C   LEU 0 336     115.543 145.285 250.257  1.00  0.00           C
ATOM   2722  O   LEU 0 336     116.459 146.001 249.949  1.00  0.00           O
ATOM   2723  N   LEU 0 337     115.605 144.008 249.882  1.00  0.00           N
ATOM   2724  CA  LEU 0 337     116.698 143.442 249.117  1.00  0.00           C
ATOM   2725  CB  LEU 0 337     116.482 141.927 249.179  1.00  0.00           C
ATOM   2726  CG  LEU 0 337     117.489 141.089 248.336  1.00  0.00           C
ATOM   2727  CD1 LEU 0 337     118.986 141.178 248.594  1.00  0.00           C
ATOM   2728  CD2 LEU 0 337     117.042 139.644 248.393  1.00  0.00           C
ATOM   2729  C   LEU 0 337     116.942 143.925 247.719  1.00  0.00           C
ATOM   2730  O   LEU 0 337     118.085 144.095 247.248  1.00  0.00           O
ATOM   2731  N   GLU 0 338     115.809 144.307 247.034  1.00  0.00           N
ATOM   2732  CA  GLU 0 338     115.847 145.155 245.841  1.00  0.00           C
ATOM   2733  CB  GLU 0 338     114.449 145.204 245.155  1.00  0.00           C
ATOM   2734  CG  GLU 0 338     114.035 144.056 244.241  1.00  0.00           C
ATOM   2735  CD  GLU 0 338     115.000 143.657 243.166  1.00  0.00           C
ATOM   2736  OE1 GLU 0 338     114.956 142.539 242.678  1.00  0.00           O
ATOM   2737  OE2 GLU 0 338     115.863 144.509 242.813  1.00  0.00           O
ATOM   2738  C   GLU 0 338     116.472 146.498 246.049  1.00  0.00           C
ATOM   2739  O   GLU 0 338     117.260 146.921 245.195  1.00  0.00           O
ATOM   2740  N   TYR 0 339     116.180 147.156 247.162  1.00  0.00           N
ATOM   2741  CA  TYR 0 339     116.920 148.430 247.447  1.00  0.00           C
ATOM   2742  CB  TYR 0 339     116.232 149.337 248.470  1.00  0.00           C
ATOM   2743  CG  TYR 0 339     116.938 150.675 248.658  1.00  0.00           C
ATOM   2744  CD1 TYR 0 339     116.466 151.856 248.037  1.00  0.00           C
ATOM   2745  CE1 TYR 0 339     117.152 153.105 248.317  1.00  0.00           C
ATOM   2746  CZ  TYR 0 339     118.374 153.114 249.067  1.00  0.00           C
ATOM   2747  OH  TYR 0 339     119.054 154.303 249.236  1.00  0.00           O
ATOM   2748  CE2 TYR 0 339     118.653 152.020 249.894  1.00  0.00           C
ATOM   2749  CD2 TYR 0 339     117.948 150.785 249.586  1.00  0.00           C
ATOM   2750  C   TYR 0 339     118.448 148.199 247.655  1.00  0.00           C
ATOM   2751  O   TYR 0 339     119.289 148.806 246.972  1.00  0.00           O
ATOM   2752  N   VAL 0 340     118.745 147.268 248.581  1.00  0.00           N
ATOM   2753  CA  VAL 0 340     120.137 146.862 248.872  1.00  0.00           C
ATOM   2754  CB  VAL 0 340     120.160 145.706 249.929  1.00  0.00           C
ATOM   2755  CG1 VAL 0 340     121.526 145.085 250.182  1.00  0.00           C
ATOM   2756  CG2 VAL 0 340     119.574 146.299 251.243  1.00  0.00           C
ATOM   2757  C   VAL 0 340     120.937 146.515 247.660  1.00  0.00           C
ATOM   2758  O   VAL 0 340     122.036 146.935 247.470  1.00  0.00           O
ATOM   2759  N   LYS 0 341     120.366 145.784 246.725  1.00  0.00           N
ATOM   2760  CA  LYS 0 341     121.086 145.318 245.436  1.00  0.00           C
ATOM   2761  CB  LYS 0 341     120.220 144.297 244.659  1.00  0.00           C
ATOM   2762  CG  LYS 0 341     120.298 142.831 245.167  1.00  0.00           C
ATOM   2763  CD  LYS 0 341     119.644 141.759 244.281  1.00  0.00           C
ATOM   2764  CE  LYS 0 341     118.081 142.044 244.095  1.00  0.00           C
ATOM   2765  NZ  LYS 0 341     117.425 141.362 242.969  1.00  0.00           N
ATOM   2766  C   LYS 0 341     121.273 146.536 244.483  1.00  0.00           C
ATOM   2767  O   LYS 0 341     122.304 146.745 243.910  1.00  0.00           O
ATOM   2768  N   TRP 0 342     120.232 147.365 244.373  1.00  0.00           N
ATOM   2769  CA  TRP 0 342     120.365 148.576 243.558  1.00  0.00           C
ATOM   2770  CB  TRP 0 342     118.984 149.267 243.513  1.00  0.00           C
ATOM   2771  CG  TRP 0 342     119.060 150.671 242.943  1.00  0.00           C
ATOM   2772  CD1 TRP 0 342     119.365 150.999 241.636  1.00  0.00           C
ATOM   2773  NE1 TRP 0 342     119.420 152.405 241.497  1.00  0.00           N
ATOM   2774  CE2 TRP 0 342     119.030 152.995 242.651  1.00  0.00           C
ATOM   2775  CZ2 TRP 0 342     118.940 154.318 242.980  1.00  0.00           C
ATOM   2776  CH2 TRP 0 342     118.820 154.695 244.353  1.00  0.00           C
ATOM   2777  CZ3 TRP 0 342     118.666 153.698 245.333  1.00  0.00           C
ATOM   2778  CE3 TRP 0 342     118.771 152.339 244.974  1.00  0.00           C
ATOM   2779  CD2 TRP 0 342     118.971 151.912 243.629  1.00  0.00           C
ATOM   2780  C   TRP 0 342     121.503 149.498 244.121  1.00  0.00           C
ATOM   2781  O   TRP 0 342     122.274 149.911 243.373  1.00  0.00           O
ATOM   2782  N   ARG 0 343     121.457 149.733 245.428  1.00  0.00           N
ATOM   2783  CA  ARG 0 343     122.419 150.637 246.051  1.00  0.00           C
ATOM   2784  CB  ARG 0 343     122.170 150.859 247.540  1.00  0.00           C
ATOM   2785  CG  ARG 0 343     122.927 151.921 248.268  1.00  0.00           C
ATOM   2786  CD  ARG 0 343     122.647 153.260 247.626  1.00  0.00           C
ATOM   2787  NE  ARG 0 343     122.938 154.480 248.394  1.00  0.00           N
ATOM   2788  CZ  ARG 0 343     122.553 155.672 248.001  1.00  0.00           C
ATOM   2789  NH1 ARG 0 343     122.105 155.986 246.839  1.00  0.00           N
ATOM   2790  NH2 ARG 0 343     122.722 156.786 248.698  1.00  0.00           N
ATOM   2791  C   ARG 0 343     123.882 150.157 245.863  1.00  0.00           C
ATOM   2792  O   ARG 0 343     124.773 150.952 245.799  1.00  0.00           O
ATOM   2793  N   LEU 0 344     124.087 148.847 245.879  1.00  0.00           N
ATOM   2794  CA  LEU 0 344     125.393 148.195 245.629  1.00  0.00           C
ATOM   2795  CB  LEU 0 344     125.266 146.654 245.924  1.00  0.00           C
ATOM   2796  CG  LEU 0 344     126.622 145.933 245.778  1.00  0.00           C
ATOM   2797  CD1 LEU 0 344     127.695 146.629 246.678  1.00  0.00           C
ATOM   2798  CD2 LEU 0 344     126.467 144.444 246.127  1.00  0.00           C
ATOM   2799  C   LEU 0 344     125.830 148.317 244.155  1.00  0.00           C
ATOM   2800  O   LEU 0 344     127.004 148.599 243.872  1.00  0.00           O
ATOM   2801  N   ARG 0 345     124.955 148.109 243.181  1.00  0.00           N
ATOM   2802  CA  ARG 0 345     125.174 148.231 241.727  1.00  0.00           C
ATOM   2803  CB  ARG 0 345     123.978 147.498 241.014  1.00  0.00           C
ATOM   2804  CG  ARG 0 345     124.010 147.099 239.589  1.00  0.00           C
ATOM   2805  CD  ARG 0 345     122.881 146.190 239.106  1.00  0.00           C
ATOM   2806  NE  ARG 0 345     123.030 145.872 237.671  1.00  0.00           N
ATOM   2807  CZ  ARG 0 345     122.301 145.056 236.981  1.00  0.00           C
ATOM   2808  NH1 ARG 0 345     121.525 144.217 237.540  1.00  0.00           N
ATOM   2809  NH2 ARG 0 345     122.449 145.104 235.690  1.00  0.00           N
ATOM   2810  C   ARG 0 345     125.409 149.657 241.179  1.00  0.00           C
ATOM   2811  O   ARG 0 345     125.552 149.834 239.929  1.00  0.00           O
ATOM   2812  N   VAL 0 346     125.410 150.639 242.045  1.00  0.00           N
ATOM   2813  CA  VAL 0 346     125.491 152.086 241.703  1.00  0.00           C
ATOM   2814  CB  VAL 0 346     125.305 152.781 243.052  1.00  0.00           C
ATOM   2815  CG1 VAL 0 346     126.452 152.481 244.035  1.00  0.00           C
ATOM   2816  CG2 VAL 0 346     125.027 154.261 242.929  1.00  0.00           C
ATOM   2817  C   VAL 0 346     126.759 152.474 240.988  1.00  0.00           C
ATOM   2818  O   VAL 0 346     127.860 152.132 241.306  1.00  0.00           O
ATOM   2819  N   GLN 0 347     126.542 153.370 240.022  1.00  0.00           N
ATOM   2820  CA  GLN 0 347     127.655 153.938 239.222  1.00  0.00           C
ATOM   2821  CB  GLN 0 347     127.054 154.311 237.882  1.00  0.00           C
ATOM   2822  CG  GLN 0 347     126.454 153.134 236.991  1.00  0.00           C
ATOM   2823  CD  GLN 0 347     127.538 152.147 236.609  1.00  0.00           C
ATOM   2824  OE1 GLN 0 347     128.692 152.424 236.642  1.00  0.00           O
ATOM   2825  NE2 GLN 0 347     127.148 150.923 236.381  1.00  0.00           N
ATOM   2826  C   GLN 0 347     128.496 154.970 239.960  1.00  0.00           C
ATOM   2827  O   GLN 0 347     128.868 155.972 239.387  1.00  0.00           O
ATOM   2828  N   HIS 0 348     128.786 154.784 241.263  1.00  0.00           N
ATOM   2829  CA  HIS 0 348     129.696 155.665 242.012  1.00  0.00           C
ATOM   2830  CB  HIS 0 348     128.979 156.973 242.434  1.00  0.00           C
ATOM   2831  CG  HIS 0 348     129.651 157.891 243.451  1.00  0.00           C
ATOM   2832  ND1 HIS 0 348     130.852 158.621 243.229  1.00  0.00           N
ATOM   2833  CE1 HIS 0 348     131.162 159.328 244.327  1.00  0.00           C
ATOM   2834  NE2 HIS 0 348     130.232 159.148 245.291  1.00  0.00           N
ATOM   2835  CD2 HIS 0 348     129.285 158.187 244.730  1.00  0.00           C
ATOM   2836  C   HIS 0 348     130.198 154.997 243.277  1.00  0.00           C
ATOM   2837  O   HIS 0 348     129.591 154.106 243.841  1.00  0.00           O
ATOM   2838  N   VAL 0 349     131.295 155.519 243.828  1.00  0.00           N
ATOM   2839  CA  VAL 0 349     131.933 155.225 245.131  1.00  0.00           C
ATOM   2840  CB  VAL 0 349     133.440 155.668 245.233  1.00  0.00           C
ATOM   2841  CG1 VAL 0 349     134.299 154.910 244.215  1.00  0.00           C
ATOM   2842  CG2 VAL 0 349     133.645 157.124 244.893  1.00  0.00           C
ATOM   2843  C   VAL 0 349     131.129 155.680 246.371  1.00  0.00           C
ATOM   2844  O   VAL 0 349     131.612 156.472 247.198  1.00  0.00           O
ATOM   2845  N   VAL 0 350     129.898 155.213 246.577  1.00  0.00           N
ATOM   2846  CA  VAL 0 350     129.034 155.587 247.668  1.00  0.00           C
ATOM   2847  CB  VAL 0 350     127.650 154.908 247.652  1.00  0.00           C
ATOM   2848  CG1 VAL 0 350     126.853 155.073 248.997  1.00  0.00           C
ATOM   2849  CG2 VAL 0 350     126.891 155.398 246.433  1.00  0.00           C
ATOM   2850  C   VAL 0 350     129.678 155.428 249.120  1.00  0.00           C
ATOM   2851  O   VAL 0 350     130.311 154.390 249.387  1.00  0.00           O
ATOM   2852  N   GLN 0 351     129.496 156.432 249.960  1.00  0.00           N
ATOM   2853  CA  GLN 0 351     129.630 156.207 251.397  1.00  0.00           C
ATOM   2854  CB  GLN 0 351     131.044 156.505 251.849  1.00  0.00           C
ATOM   2855  CG  GLN 0 351     131.237 156.410 253.369  1.00  0.00           C
ATOM   2856  CD  GLN 0 351     132.728 156.596 253.848  1.00  0.00           C
ATOM   2857  OE1 GLN 0 351     133.690 156.777 253.092  1.00  0.00           O
ATOM   2858  NE2 GLN 0 351     132.864 156.561 255.144  1.00  0.00           N
ATOM   2859  C   GLN 0 351     128.634 157.152 252.062  1.00  0.00           C
ATOM   2860  O   GLN 0 351     128.739 158.361 251.963  1.00  0.00           O
ATOM   2861  N   GLU 0 352     127.811 156.563 252.971  1.00  0.00           N
ATOM   2862  CA  GLU 0 352     126.903 157.370 253.834  1.00  0.00           C
ATOM   2863  CB  GLU 0 352     125.584 157.520 253.058  1.00  0.00           C
ATOM   2864  CG  GLU 0 352     124.813 156.220 252.915  1.00  0.00           C
ATOM   2865  CD  GLU 0 352     123.991 156.235 251.665  1.00  0.00           C
ATOM   2866  OE1 GLU 0 352     123.359 157.259 251.323  1.00  0.00           O
ATOM   2867  OE2 GLU 0 352     123.901 155.219 250.999  1.00  0.00           O
ATOM   2868  C   GLU 0 352     126.652 156.927 255.271  1.00  0.00           C
ATOM   2869  O   GLU 0 352     126.772 155.780 255.636  1.00  0.00           O
ATOM   2870  N   SER 0 353     126.225 157.895 256.083  1.00  0.00           N
ATOM   2871  CA  SER 0 353     125.726 157.564 257.441  1.00  0.00           C
ATOM   2872  CB  SER 0 353     125.357 158.814 258.252  1.00  0.00           C
ATOM   2873  OG  SER 0 353     124.210 159.464 257.706  1.00  0.00           O
ATOM   2874  C   SER 0 353     124.449 156.701 257.393  1.00  0.00           C
ATOM   2875  O   SER 0 353     123.579 156.747 256.484  1.00  0.00           O
ATOM   2876  N   PRO 0 354     124.266 155.805 258.418  1.00  0.00           N
ATOM   2877  CD  PRO 0 354     125.025 155.622 259.637  1.00  0.00           C
ATOM   2878  CG  PRO 0 354     124.740 154.204 260.023  1.00  0.00           C
ATOM   2879  CB  PRO 0 354     123.294 154.018 259.701  1.00  0.00           C
ATOM   2880  CA  PRO 0 354     123.110 154.906 258.468  1.00  0.00           C
ATOM   2881  C   PRO 0 354     121.684 155.604 258.359  1.00  0.00           C
ATOM   2882  O   PRO 0 354     120.774 155.067 257.748  1.00  0.00           O
ATOM   2883  N   PRO 0 355     121.481 156.803 258.931  1.00  0.00           N
ATOM   2884  CD  PRO 0 355     122.217 157.393 260.033  1.00  0.00           C
ATOM   2885  CG  PRO 0 355     121.219 158.312 260.746  1.00  0.00           C
ATOM   2886  CB  PRO 0 355     120.285 158.772 259.672  1.00  0.00           C
ATOM   2887  CA  PRO 0 355     120.307 157.643 258.734  1.00  0.00           C
ATOM   2888  C   PRO 0 355     120.102 157.981 257.258  1.00  0.00           C
ATOM   2889  O   PRO 0 355     119.029 157.991 256.770  1.00  0.00           O
ATOM   2890  N   ALA 0 356     121.190 158.192 256.533  1.00  0.00           N
ATOM   2891  CA  ALA 0 356     121.117 158.439 255.109  1.00  0.00           C
ATOM   2892  CB  ALA 0 356     122.296 159.289 254.627  1.00  0.00           C
ATOM   2893  C   ALA 0 356     120.771 157.126 254.277  1.00  0.00           C
ATOM   2894  O   ALA 0 356     120.323 157.276 253.149  1.00  0.00           O
ATOM   2895  N   PHE 0 357     121.029 155.895 254.765  1.00  0.00           N
ATOM   2896  CA  PHE 0 357     120.618 154.679 254.112  1.00  0.00           C
ATOM   2897  CB  PHE 0 357     121.469 153.508 254.624  1.00  0.00           C
ATOM   2898  CG  PHE 0 357     121.401 152.252 253.673  1.00  0.00           C
ATOM   2899  CD1 PHE 0 357     120.384 151.327 253.827  1.00  0.00           C
ATOM   2900  CE1 PHE 0 357     120.314 150.160 252.995  1.00  0.00           C
ATOM   2901  CZ  PHE 0 357     121.334 149.955 252.046  1.00  0.00           C
ATOM   2902  CE2 PHE 0 357     122.290 150.933 251.874  1.00  0.00           C
ATOM   2903  CD2 PHE 0 357     122.407 152.108 252.646  1.00  0.00           C
ATOM   2904  C   PHE 0 357     119.152 154.517 254.334  1.00  0.00           C
ATOM   2905  O   PHE 0 357     118.475 154.340 253.396  1.00  0.00           O
ATOM   2906  N   LEU 0 358     118.683 154.590 255.588  1.00  0.00           N
ATOM   2907  CA  LEU 0 358     117.240 154.645 255.947  1.00  0.00           C
ATOM   2908  CB  LEU 0 358     117.099 154.908 257.401  1.00  0.00           C
ATOM   2909  CG  LEU 0 358     117.437 153.672 258.172  1.00  0.00           C
ATOM   2910  CD1 LEU 0 358     117.256 153.983 259.705  1.00  0.00           C
ATOM   2911  CD2 LEU 0 358     116.405 152.554 257.923  1.00  0.00           C
ATOM   2912  C   LEU 0 358     116.479 155.816 255.218  1.00  0.00           C
ATOM   2913  O   LEU 0 358     115.300 155.558 254.799  1.00  0.00           O
ATOM   2914  N   SER 0 359     116.965 157.015 255.041  1.00  0.00           N
ATOM   2915  CA  SER 0 359     116.192 158.020 254.235  1.00  0.00           C
ATOM   2916  CB  SER 0 359     116.894 159.311 254.363  1.00  0.00           C
ATOM   2917  OG  SER 0 359     116.937 159.805 255.700  1.00  0.00           O
ATOM   2918  C   SER 0 359     116.041 157.690 252.807  1.00  0.00           C
ATOM   2919  O   SER 0 359     114.984 157.925 252.217  1.00  0.00           O
ATOM   2920  N   GLY 0 360     116.904 156.892 252.230  1.00  0.00           N
ATOM   2921  CA  GLY 0 360     116.781 156.336 250.862  1.00  0.00           C
ATOM   2922  C   GLY 0 360     115.651 155.352 250.746  1.00  0.00           C
ATOM   2923  O   GLY 0 360     114.733 155.574 249.948  1.00  0.00           O
ATOM   2924  N   LEU 0 361     115.697 154.375 251.684  1.00  0.00           N
ATOM   2925  CA  LEU 0 361     114.599 153.401 251.842  1.00  0.00           C
ATOM   2926  CB  LEU 0 361     114.917 152.464 253.115  1.00  0.00           C
ATOM   2927  CG  LEU 0 361     116.157 151.518 252.790  1.00  0.00           C
ATOM   2928  CD1 LEU 0 361     116.695 151.099 254.219  1.00  0.00           C
ATOM   2929  CD2 LEU 0 361     115.772 150.265 251.960  1.00  0.00           C
ATOM   2930  C   LEU 0 361     113.255 154.081 252.151  1.00  0.00           C
ATOM   2931  O   LEU 0 361     112.221 153.565 251.700  1.00  0.00           O
ATOM   2932  N   ALA 0 362     113.147 155.296 252.743  1.00  0.00           N
ATOM   2933  CA  ALA 0 362     111.908 155.928 253.091  1.00  0.00           C
ATOM   2934  CB  ALA 0 362     112.076 156.793 254.286  1.00  0.00           C
ATOM   2935  C   ALA 0 362     111.334 156.568 251.791  1.00  0.00           C
ATOM   2936  O   ALA 0 362     110.172 156.206 251.418  1.00  0.00           O
ATOM   2937  N   GLN 0 363     112.148 157.275 250.981  1.00  0.00           N
ATOM   2938  CA  GLN 0 363     111.800 157.813 249.705  1.00  0.00           C
ATOM   2939  CB  GLN 0 363     112.780 158.908 249.225  1.00  0.00           C
ATOM   2940  CG  GLN 0 363     112.986 160.160 250.171  1.00  0.00           C
ATOM   2941  CD  GLN 0 363     111.610 160.834 250.439  1.00  0.00           C
ATOM   2942  OE1 GLN 0 363     110.579 160.558 249.874  1.00  0.00           O
ATOM   2943  NE2 GLN 0 363     111.511 161.683 251.389  1.00  0.00           N
ATOM   2944  C   GLN 0 363     111.434 156.720 248.679  1.00  0.00           C
ATOM   2945  O   GLN 0 363     110.357 156.730 248.034  1.00  0.00           O
ATOM   2946  N   ARG 0 364     112.294 155.724 248.552  1.00  0.00           N
ATOM   2947  CA  ARG 0 364     112.340 154.886 247.354  1.00  0.00           C
ATOM   2948  CB  ARG 0 364     113.807 154.853 246.802  1.00  0.00           C
ATOM   2949  CG  ARG 0 364     114.702 156.130 246.683  1.00  0.00           C
ATOM   2950  CD  ARG 0 364     113.836 157.210 245.960  1.00  0.00           C
ATOM   2951  NE  ARG 0 364     114.679 158.421 245.871  1.00  0.00           N
ATOM   2952  CZ  ARG 0 364     114.339 159.700 245.633  1.00  0.00           C
ATOM   2953  NH1 ARG 0 364     113.182 160.005 245.238  1.00  0.00           N
ATOM   2954  NH2 ARG 0 364     115.271 160.671 245.713  1.00  0.00           N
ATOM   2955  C   ARG 0 364     111.823 153.401 247.477  1.00  0.00           C
ATOM   2956  O   ARG 0 364     111.644 152.861 246.385  1.00  0.00           O
ATOM   2957  N   VAL 0 365     111.614 152.887 248.674  1.00  0.00           N
ATOM   2958  CA  VAL 0 365     110.820 151.645 248.879  1.00  0.00           C
ATOM   2959  CB  VAL 0 365     111.656 150.323 248.859  1.00  0.00           C
ATOM   2960  CG1 VAL 0 365     112.446 150.099 247.532  1.00  0.00           C
ATOM   2961  CG2 VAL 0 365     112.718 150.297 249.953  1.00  0.00           C
ATOM   2962  C   VAL 0 365     109.794 151.642 249.970  1.00  0.00           C
ATOM   2963  O   VAL 0 365     109.270 150.651 250.449  1.00  0.00           O
ATOM   2964  N   CYS 0 366     109.564 152.876 250.492  1.00  0.00           N
ATOM   2965  CA  CYS 0 366     108.611 153.332 251.563  1.00  0.00           C
ATOM   2966  CB  CYS 0 366     107.201 153.209 250.962  1.00  0.00           C
ATOM   2967  SG  CYS 0 366     106.991 153.556 249.203  1.00  0.00           S
ATOM   2968  C   CYS 0 366     108.748 152.538 252.868  1.00  0.00           C
ATOM   2969  O   CYS 0 366     107.951 152.771 253.753  1.00  0.00           O
ATOM   2970  N   ILE 0 367     109.786 151.829 253.064  1.00  0.00           N
ATOM   2971  CA  ILE 0 367     110.115 151.100 254.326  1.00  0.00           C
ATOM   2972  CB  ILE 0 367     111.201 150.001 254.162  1.00  0.00           C
ATOM   2973  CG2 ILE 0 367     111.772 149.456 255.451  1.00  0.00           C
ATOM   2974  CG1 ILE 0 367     110.425 148.910 253.397  1.00  0.00           C
ATOM   2975  CD1 ILE 0 367     111.109 147.550 253.146  1.00  0.00           C
ATOM   2976  C   ILE 0 367     110.625 152.191 255.299  1.00  0.00           C
ATOM   2977  O   ILE 0 367     111.486 153.059 255.078  1.00  0.00           O
ATOM   2978  N   GLN 0 368     110.068 151.978 256.492  1.00  0.00           N
ATOM   2979  CA  GLN 0 368     110.323 152.878 257.644  1.00  0.00           C
ATOM   2980  CB  GLN 0 368     109.048 153.702 257.908  1.00  0.00           C
ATOM   2981  CG  GLN 0 368     108.533 154.529 256.793  1.00  0.00           C
ATOM   2982  CD  GLN 0 368     109.197 155.902 256.726  1.00  0.00           C
ATOM   2983  OE1 GLN 0 368     110.166 156.228 257.381  1.00  0.00           O
ATOM   2984  NE2 GLN 0 368     108.729 156.788 255.790  1.00  0.00           N
ATOM   2985  C   GLN 0 368     110.842 152.279 258.978  1.00  0.00           C
ATOM   2986  O   GLN 0 368     110.616 151.089 259.248  1.00  0.00           O
ATOM   2987  N   ARG 0 369     111.603 153.015 259.811  1.00  0.00           N
ATOM   2988  CA  ARG 0 369     112.513 152.616 260.797  1.00  0.00           C
ATOM   2989  CB  ARG 0 369     113.320 153.851 261.372  1.00  0.00           C
ATOM   2990  CG  ARG 0 369     114.290 153.533 262.475  1.00  0.00           C
ATOM   2991  CD  ARG 0 369     114.911 154.801 263.051  1.00  0.00           C
ATOM   2992  NE  ARG 0 369     116.112 154.565 263.929  1.00  0.00           N
ATOM   2993  CZ  ARG 0 369     117.342 155.006 263.716  1.00  0.00           C
ATOM   2994  NH1 ARG 0 369     117.658 155.911 262.787  1.00  0.00           N
ATOM   2995  NH2 ARG 0 369     118.390 154.411 264.214  1.00  0.00           N
ATOM   2996  C   ARG 0 369     112.091 151.643 261.916  1.00  0.00           C
ATOM   2997  O   ARG 0 369     112.844 150.678 262.005  1.00  0.00           O
ATOM   2998  N   LYS 0 370     110.960 151.783 262.569  1.00  0.00           N
ATOM   2999  CA  LYS 0 370     110.510 150.761 263.546  1.00  0.00           C
ATOM   3000  CB  LYS 0 370     109.389 151.260 264.569  1.00  0.00           C
ATOM   3001  CG  LYS 0 370     109.879 152.435 265.402  1.00  0.00           C
ATOM   3002  CD  LYS 0 370     108.936 153.224 266.355  1.00  0.00           C
ATOM   3003  CE  LYS 0 370     109.674 154.298 267.208  1.00  0.00           C
ATOM   3004  NZ  LYS 0 370     108.742 154.914 268.182  1.00  0.00           N
ATOM   3005  C   LYS 0 370     110.042 149.474 262.875  1.00  0.00           C
ATOM   3006  O   LYS 0 370     110.517 148.417 263.319  1.00  0.00           O
ATOM   3007  N   PRO 0 371     109.255 149.469 261.758  1.00  0.00           N
ATOM   3008  CD  PRO 0 371     108.233 150.458 261.418  1.00  0.00           C
ATOM   3009  CG  PRO 0 371     107.279 149.684 260.488  1.00  0.00           C
ATOM   3010  CB  PRO 0 371     108.247 148.677 259.775  1.00  0.00           C
ATOM   3011  CA  PRO 0 371     109.198 148.273 260.910  1.00  0.00           C
ATOM   3012  C   PRO 0 371     110.474 147.650 260.430  1.00  0.00           C
ATOM   3013  O   PRO 0 371     110.478 146.371 260.341  1.00  0.00           O
ATOM   3014  N   LEU 0 372     111.629 148.320 260.309  1.00  0.00           N
ATOM   3015  CA  LEU 0 372     112.857 147.693 259.970  1.00  0.00           C
ATOM   3016  CB  LEU 0 372     113.592 148.583 258.930  1.00  0.00           C
ATOM   3017  CG  LEU 0 372     114.783 147.965 258.243  1.00  0.00           C
ATOM   3018  CD1 LEU 0 372     114.407 146.819 257.311  1.00  0.00           C
ATOM   3019  CD2 LEU 0 372     115.378 149.155 257.330  1.00  0.00           C
ATOM   3020  C   LEU 0 372     113.711 147.273 261.189  1.00  0.00           C
ATOM   3021  O   LEU 0 372     114.302 146.185 261.147  1.00  0.00           O
ATOM   3022  N   ARG 0 373     113.685 148.020 262.335  1.00  0.00           N
ATOM   3023  CA  ARG 0 373     114.286 147.432 263.558  1.00  0.00           C
ATOM   3024  CB  ARG 0 373     114.318 148.472 264.639  1.00  0.00           C
ATOM   3025  CG  ARG 0 373     115.396 148.084 265.760  1.00  0.00           C
ATOM   3026  CD  ARG 0 373     115.345 149.225 266.747  1.00  0.00           C
ATOM   3027  NE  ARG 0 373     116.109 148.992 267.923  1.00  0.00           N
ATOM   3028  CZ  ARG 0 373     116.063 149.671 269.056  1.00  0.00           C
ATOM   3029  NH1 ARG 0 373     115.224 150.624 269.209  1.00  0.00           N
ATOM   3030  NH2 ARG 0 373     116.777 149.357 270.110  1.00  0.00           N
ATOM   3031  C   ARG 0 373     113.702 146.120 264.122  1.00  0.00           C
ATOM   3032  O   ARG 0 373     114.393 145.280 264.739  1.00  0.00           O
ATOM   3033  N   PHE 0 374     112.464 145.920 263.693  1.00  0.00           N
ATOM   3034  CA  PHE 0 374     111.678 144.748 263.923  1.00  0.00           C
ATOM   3035  CB  PHE 0 374     110.147 145.184 263.727  1.00  0.00           C
ATOM   3036  CG  PHE 0 374     109.019 144.222 263.901  1.00  0.00           C
ATOM   3037  CD1 PHE 0 374     108.964 143.456 265.087  1.00  0.00           C
ATOM   3038  CE1 PHE 0 374     107.857 142.599 265.344  1.00  0.00           C
ATOM   3039  CZ  PHE 0 374     106.880 142.360 264.426  1.00  0.00           C
ATOM   3040  CE2 PHE 0 374     106.973 143.073 263.233  1.00  0.00           C
ATOM   3041  CD2 PHE 0 374     108.043 143.971 262.978  1.00  0.00           C
ATOM   3042  C   PHE 0 374     112.016 143.495 262.953  1.00  0.00           C
ATOM   3043  O   PHE 0 374     111.441 142.481 263.079  1.00  0.00           O
ATOM   3044  N   CYS 0 375     112.779 143.687 261.811  1.00  0.00           N
ATOM   3045  CA  CYS 0 375     112.803 142.711 260.663  1.00  0.00           C
ATOM   3046  CB  CYS 0 375     113.463 143.433 259.463  1.00  0.00           C
ATOM   3047  SG  CYS 0 375     115.250 143.547 259.749  1.00  0.00           S
ATOM   3048  C   CYS 0 375     113.336 141.360 261.125  1.00  0.00           C
ATOM   3049  O   CYS 0 375     112.730 140.331 260.803  1.00  0.00           O
ATOM   3050  N   ALA 0 376     114.320 141.244 262.000  1.00  0.00           N
ATOM   3051  CA  ALA 0 376     114.859 139.984 262.437  1.00  0.00           C
ATOM   3052  CB  ALA 0 376     116.316 140.171 262.782  1.00  0.00           C
ATOM   3053  C   ALA 0 376     114.092 139.378 263.619  1.00  0.00           C
ATOM   3054  O   ALA 0 376     114.010 138.126 263.798  1.00  0.00           O
ATOM   3055  N   GLU 0 377     113.542 140.245 264.426  1.00  0.00           N
ATOM   3056  CA  GLU 0 377     112.699 139.833 265.496  1.00  0.00           C
ATOM   3057  CB  GLU 0 377     112.391 141.183 266.252  1.00  0.00           C
ATOM   3058  CG  GLU 0 377     111.632 141.024 267.553  1.00  0.00           C
ATOM   3059  CD  GLU 0 377     112.262 140.005 268.480  1.00  0.00           C
ATOM   3060  OE1 GLU 0 377     112.151 138.812 268.087  1.00  0.00           O
ATOM   3061  OE2 GLU 0 377     112.920 140.427 269.483  1.00  0.00           O
ATOM   3062  C   GLU 0 377     111.397 139.159 265.017  1.00  0.00           C
ATOM   3063  O   GLU 0 377     110.964 138.130 265.583  1.00  0.00           O
ATOM   3064  N   ARG 0 378     110.834 139.665 263.929  1.00  0.00           N
ATOM   3065  CA  ARG 0 378     109.826 138.992 263.047  1.00  0.00           C
ATOM   3066  CB  ARG 0 378     109.294 140.153 262.092  1.00  0.00           C
ATOM   3067  CG  ARG 0 378     108.095 139.834 261.227  1.00  0.00           C
ATOM   3068  CD  ARG 0 378     106.753 139.485 261.962  1.00  0.00           C
ATOM   3069  NE  ARG 0 378     105.784 138.864 261.087  1.00  0.00           N
ATOM   3070  CZ  ARG 0 378     105.670 137.560 260.762  1.00  0.00           C
ATOM   3071  NH1 ARG 0 378     106.428 136.644 261.309  1.00  0.00           N
ATOM   3072  NH2 ARG 0 378     104.761 137.296 259.960  1.00  0.00           N
ATOM   3073  C   ARG 0 378     110.399 137.768 262.343  1.00  0.00           C
ATOM   3074  O   ARG 0 378     109.642 136.863 261.920  1.00  0.00           O
ATOM   3075  N   LEU 0 379     111.694 137.725 262.046  1.00  0.00           N
ATOM   3076  CA  LEU 0 379     112.226 136.585 261.289  1.00  0.00           C
ATOM   3077  CB  LEU 0 379     113.578 136.990 260.645  1.00  0.00           C
ATOM   3078  CG  LEU 0 379     114.290 135.988 259.748  1.00  0.00           C
ATOM   3079  CD1 LEU 0 379     113.380 135.537 258.585  1.00  0.00           C
ATOM   3080  CD2 LEU 0 379     115.562 136.632 259.258  1.00  0.00           C
ATOM   3081  C   LEU 0 379     112.319 135.348 262.206  1.00  0.00           C
ATOM   3082  O   LEU 0 379     112.069 134.261 261.691  1.00  0.00           O
ATOM   3083  N   ARG 0 380     112.466 135.392 263.539  1.00  0.00           N
ATOM   3084  CA  ARG 0 380     112.536 134.194 264.314  1.00  0.00           C
ATOM   3085  CB  ARG 0 380     113.386 134.318 265.597  1.00  0.00           C
ATOM   3086  CG  ARG 0 380     112.876 135.475 266.524  1.00  0.00           C
ATOM   3087  CD  ARG 0 380     113.544 135.273 267.873  1.00  0.00           C
ATOM   3088  NE  ARG 0 380     113.621 136.515 268.631  1.00  0.00           N
ATOM   3089  CZ  ARG 0 380     114.246 136.596 269.759  1.00  0.00           C
ATOM   3090  NH1 ARG 0 380     114.692 135.563 270.343  1.00  0.00           N
ATOM   3091  NH2 ARG 0 380     114.377 137.806 270.340  1.00  0.00           N
ATOM   3092  C   ARG 0 380     111.130 133.601 264.481  1.00  0.00           C
ATOM   3093  O   ARG 0 380     111.011 132.353 264.476  1.00  0.00           O
ATOM   3094  N   SER 0 381     110.080 134.412 264.536  1.00  0.00           N
ATOM   3095  CA  SER 0 381     108.730 133.931 264.411  1.00  0.00           C
ATOM   3096  CB  SER 0 381     107.684 134.945 264.814  1.00  0.00           C
ATOM   3097  OG  SER 0 381     107.866 136.191 264.227  1.00  0.00           O
ATOM   3098  C   SER 0 381     108.418 133.365 262.993  1.00  0.00           C
ATOM   3099  O   SER 0 381     107.832 132.278 262.957  1.00  0.00           O
ATOM   3100  N   LEU 0 382     108.959 134.005 261.937  1.00  0.00           N
ATOM   3101  CA  LEU 0 382     108.750 133.420 260.627  1.00  0.00           C
ATOM   3102  CB  LEU 0 382     109.440 134.289 259.512  1.00  0.00           C
ATOM   3103  CG  LEU 0 382     109.283 133.662 258.051  1.00  0.00           C
ATOM   3104  CD1 LEU 0 382     107.871 133.606 257.698  1.00  0.00           C
ATOM   3105  CD2 LEU 0 382     110.014 134.428 256.966  1.00  0.00           C
ATOM   3106  C   LEU 0 382     109.284 132.005 260.528  1.00  0.00           C
ATOM   3107  O   LEU 0 382     108.637 131.167 259.860  1.00  0.00           O
ATOM   3108  N   LEU 0 383     110.510 131.735 261.032  1.00  0.00           N
ATOM   3109  CA  LEU 0 383     111.149 130.454 260.947  1.00  0.00           C
ATOM   3110  CB  LEU 0 383     112.609 130.304 261.497  1.00  0.00           C
ATOM   3111  CG  LEU 0 383     113.745 130.994 260.646  1.00  0.00           C
ATOM   3112  CD1 LEU 0 383     114.802 131.412 261.680  1.00  0.00           C
ATOM   3113  CD2 LEU 0 383     114.384 130.268 259.518  1.00  0.00           C
ATOM   3114  C   LEU 0 383     110.312 129.437 261.737  1.00  0.00           C
ATOM   3115  O   LEU 0 383     110.046 128.349 261.283  1.00  0.00           O
ATOM   3116  N   HIS 0 384     109.934 129.838 262.926  1.00  0.00           N
ATOM   3117  CA  HIS 0 384     109.264 128.928 263.879  1.00  0.00           C
ATOM   3118  CB  HIS 0 384     109.257 129.628 265.289  1.00  0.00           C
ATOM   3119  CG  HIS 0 384     110.624 129.817 265.982  1.00  0.00           C
ATOM   3120  ND1 HIS 0 384     110.836 130.515 267.235  1.00  0.00           N
ATOM   3121  CE1 HIS 0 384     112.156 130.438 267.463  1.00  0.00           C
ATOM   3122  NE2 HIS 0 384     112.815 129.770 266.544  1.00  0.00           N
ATOM   3123  CD2 HIS 0 384     111.871 129.412 265.562  1.00  0.00           C
ATOM   3124  C   HIS 0 384     107.730 128.644 263.549  1.00  0.00           C
ATOM   3125  O   HIS 0 384     107.290 127.511 263.556  1.00  0.00           O
ATOM   3126  N   THR 0 385     106.862 129.622 263.259  1.00  0.00           N
ATOM   3127  CA  THR 0 385     105.579 129.469 262.539  1.00  0.00           C
ATOM   3128  CB  THR 0 385     104.855 130.774 262.178  1.00  0.00           C
ATOM   3129  CG2 THR 0 385     104.597 131.615 263.423  1.00  0.00           C
ATOM   3130  OG1 THR 0 385     105.654 131.488 261.286  1.00  0.00           O
ATOM   3131  C   THR 0 385     105.584 128.529 261.348  1.00  0.00           C
ATOM   3132  O   THR 0 385     104.650 127.733 261.287  1.00  0.00           O
ATOM   3133  N   LEU 0 386     106.618 128.518 260.486  1.00  0.00           N
ATOM   3134  CA  LEU 0 386     106.795 127.484 259.471  1.00  0.00           C
ATOM   3135  CB  LEU 0 386     107.542 127.981 258.141  1.00  0.00           C
ATOM   3136  CG  LEU 0 386     107.015 129.304 257.549  1.00  0.00           C
ATOM   3137  CD1 LEU 0 386     108.033 129.664 256.447  1.00  0.00           C
ATOM   3138  CD2 LEU 0 386     105.615 129.181 257.013  1.00  0.00           C
ATOM   3139  C   LEU 0 386     107.319 126.106 259.869  1.00  0.00           C
ATOM   3140  O   LEU 0 386     107.186 125.112 259.145  1.00  0.00           O
ATOM   3141  N   GLU 0 387     108.094 126.171 261.011  1.00  0.00           N
ATOM   3142  CA  GLU 0 387     108.820 125.035 261.512  1.00  0.00           C
ATOM   3143  CB  GLU 0 387     107.849 123.844 261.883  1.00  0.00           C
ATOM   3144  CG  GLU 0 387     106.713 124.223 262.886  1.00  0.00           C
ATOM   3145  CD  GLU 0 387     106.024 122.970 263.367  1.00  0.00           C
ATOM   3146  OE1 GLU 0 387     106.562 121.834 263.266  1.00  0.00           O
ATOM   3147  OE2 GLU 0 387     104.898 123.104 263.867  1.00  0.00           O
ATOM   3148  C   GLU 0 387     109.962 124.683 260.566  1.00  0.00           C
ATOM   3149  O   GLU 0 387     110.091 123.547 260.125  1.00  0.00           O
ATOM   3150  N   ILE 0 388     110.768 125.694 260.352  1.00  0.00           N
ATOM   3151  CA  ILE 0 388     112.109 125.612 259.707  1.00  0.00           C
ATOM   3152  CB  ILE 0 388     112.498 126.858 258.850  1.00  0.00           C
ATOM   3153  CG2 ILE 0 388     113.922 126.646 258.432  1.00  0.00           C
ATOM   3154  CG1 ILE 0 388     111.478 126.934 257.722  1.00  0.00           C
ATOM   3155  CD1 ILE 0 388     111.560 128.086 256.659  1.00  0.00           C
ATOM   3156  C   ILE 0 388     113.144 125.033 260.718  1.00  0.00           C
ATOM   3157  O   ILE 0 388     113.315 125.465 261.775  1.00  0.00           O
ATOM   3158  N   THR 0 389     113.876 123.987 260.251  1.00  0.00           N
ATOM   3159  CA  THR 0 389     115.095 123.345 260.857  1.00  0.00           C
ATOM   3160  CB  THR 0 389     114.841 121.797 261.080  1.00  0.00           C
ATOM   3161  CG2 THR 0 389     113.592 121.679 262.036  1.00  0.00           C
ATOM   3162  OG1 THR 0 389     114.698 121.277 259.736  1.00  0.00           O
ATOM   3163  C   THR 0 389     116.349 123.647 260.106  1.00  0.00           C
ATOM   3164  O   THR 0 389     117.508 123.466 260.555  1.00  0.00           O
ATOM   3165  N   ASP 0 390     116.154 123.993 258.780  1.00  0.00           N
ATOM   3166  CA  ASP 0 390     117.230 124.400 257.825  1.00  0.00           C
ATOM   3167  CB  ASP 0 390     116.713 124.213 256.458  1.00  0.00           C
ATOM   3168  CG  ASP 0 390     116.006 122.904 256.133  1.00  0.00           C
ATOM   3169  OD1 ASP 0 390     114.730 122.950 255.980  1.00  0.00           O
ATOM   3170  OD2 ASP 0 390     116.648 121.774 256.215  1.00  0.00           O
ATOM   3171  C   ASP 0 390     117.921 125.784 258.013  1.00  0.00           C
ATOM   3172  O   ASP 0 390     118.171 126.544 257.101  1.00  0.00           O
ATOM   3173  N   LEU 0 391     118.109 126.102 259.301  1.00  0.00           N
ATOM   3174  CA  LEU 0 391     118.449 127.395 259.779  1.00  0.00           C
ATOM   3175  CB  LEU 0 391     118.613 127.223 261.287  1.00  0.00           C
ATOM   3176  CG  LEU 0 391     117.484 127.920 262.090  1.00  0.00           C
ATOM   3177  CD1 LEU 0 391     116.155 127.162 261.947  1.00  0.00           C
ATOM   3178  CD2 LEU 0 391     117.861 128.167 263.583  1.00  0.00           C
ATOM   3179  C   LEU 0 391     119.749 127.979 259.142  1.00  0.00           C
ATOM   3180  O   LEU 0 391     119.873 129.147 258.778  1.00  0.00           O
ATOM   3181  N   ALA 0 392     120.795 127.144 258.940  1.00  0.00           N
ATOM   3182  CA  ALA 0 392     122.045 127.394 258.280  1.00  0.00           C
ATOM   3183  CB  ALA 0 392     123.124 126.466 258.663  1.00  0.00           C
ATOM   3184  C   ALA 0 392     121.958 127.508 256.692  1.00  0.00           C
ATOM   3185  O   ALA 0 392     122.972 127.850 256.107  1.00  0.00           O
ATOM   3186  N   ASP 0 393     120.765 127.307 256.077  1.00  0.00           N
ATOM   3187  CA  ASP 0 393     120.533 127.551 254.648  1.00  0.00           C
ATOM   3188  CB  ASP 0 393     119.329 126.794 254.063  1.00  0.00           C
ATOM   3189  CG  ASP 0 393     119.528 125.235 254.130  1.00  0.00           C
ATOM   3190  OD1 ASP 0 393     118.699 124.569 253.480  1.00  0.00           O
ATOM   3191  OD2 ASP 0 393     120.571 124.785 254.585  1.00  0.00           O
ATOM   3192  C   ASP 0 393     120.340 129.065 254.395  1.00  0.00           C
ATOM   3193  O   ASP 0 393     120.739 129.604 253.352  1.00  0.00           O
ATOM   3194  N   PHE 0 394     119.686 129.660 255.424  1.00  0.00           N
ATOM   3195  CA  PHE 0 394     119.192 131.036 255.367  1.00  0.00           C
ATOM   3196  CB  PHE 0 394     117.757 131.206 255.956  1.00  0.00           C
ATOM   3197  CG  PHE 0 394     116.695 130.319 255.405  1.00  0.00           C
ATOM   3198  CD1 PHE 0 394     116.272 130.598 254.033  1.00  0.00           C
ATOM   3199  CE1 PHE 0 394     115.486 129.766 253.240  1.00  0.00           C
ATOM   3200  CZ  PHE 0 394     114.897 128.706 253.955  1.00  0.00           C
ATOM   3201  CE2 PHE 0 394     115.303 128.428 255.298  1.00  0.00           C
ATOM   3202  CD2 PHE 0 394     116.231 129.210 255.960  1.00  0.00           C
ATOM   3203  C   PHE 0 394     120.171 132.072 255.921  1.00  0.00           C
ATOM   3204  O   PHE 0 394     119.811 133.273 255.921  1.00  0.00           O
ATOM   3205  N   SER 0 395     121.427 131.666 256.258  1.00  0.00           N
ATOM   3206  CA  SER 0 395     122.493 132.543 256.743  1.00  0.00           C
ATOM   3207  CB  SER 0 395     123.834 131.821 256.755  1.00  0.00           C
ATOM   3208  OG  SER 0 395     124.788 132.447 257.559  1.00  0.00           O
ATOM   3209  C   SER 0 395     122.577 133.953 256.044  1.00  0.00           C
ATOM   3210  O   SER 0 395     122.703 134.895 256.761  1.00  0.00           O
ATOM   3211  N   PRO 0 396     122.564 134.098 254.698  1.00  0.00           N
ATOM   3212  CD  PRO 0 396     122.347 133.037 253.758  1.00  0.00           C
ATOM   3213  CG  PRO 0 396     122.689 133.486 252.398  1.00  0.00           C
ATOM   3214  CB  PRO 0 396     122.284 135.005 252.464  1.00  0.00           C
ATOM   3215  CA  PRO 0 396     122.421 135.361 253.966  1.00  0.00           C
ATOM   3216  C   PRO 0 396     121.226 136.156 254.421  1.00  0.00           C
ATOM   3217  O   PRO 0 396     121.542 137.280 254.874  1.00  0.00           O
ATOM   3218  N   LEU 0 397     120.011 135.649 254.478  1.00  0.00           N
ATOM   3219  CA  LEU 0 397     118.829 136.410 254.816  1.00  0.00           C
ATOM   3220  CB  LEU 0 397     117.580 135.517 254.569  1.00  0.00           C
ATOM   3221  CG  LEU 0 397     116.220 136.210 254.781  1.00  0.00           C
ATOM   3222  CD1 LEU 0 397     116.020 137.306 253.765  1.00  0.00           C
ATOM   3223  CD2 LEU 0 397     115.141 135.074 254.525  1.00  0.00           C
ATOM   3224  C   LEU 0 397     118.916 136.914 256.286  1.00  0.00           C
ATOM   3225  O   LEU 0 397     118.563 138.026 256.644  1.00  0.00           O
ATOM   3226  N   THR 0 398     119.376 136.035 257.168  1.00  0.00           N
ATOM   3227  CA  THR 0 398     119.562 136.359 258.588  1.00  0.00           C
ATOM   3228  CB  THR 0 398     119.879 135.103 259.452  1.00  0.00           C
ATOM   3229  CG2 THR 0 398     118.955 133.927 259.332  1.00  0.00           C
ATOM   3230  OG1 THR 0 398     121.052 134.461 259.275  1.00  0.00           O
ATOM   3231  C   THR 0 398     120.737 137.385 258.897  1.00  0.00           C
ATOM   3232  O   THR 0 398     120.574 138.191 259.802  1.00  0.00           O
ATOM   3233  N   LEU 0 399     121.756 137.426 258.073  1.00  0.00           N
ATOM   3234  CA  LEU 0 399     122.729 138.480 258.122  1.00  0.00           C
ATOM   3235  CB  LEU 0 399     124.015 138.003 257.385  1.00  0.00           C
ATOM   3236  CG  LEU 0 399     125.054 139.107 257.301  1.00  0.00           C
ATOM   3237  CD1 LEU 0 399     126.342 138.504 256.739  1.00  0.00           C
ATOM   3238  CD2 LEU 0 399     124.685 140.272 256.396  1.00  0.00           C
ATOM   3239  C   LEU 0 399     122.167 139.734 257.572  1.00  0.00           C
ATOM   3240  O   LEU 0 399     122.216 140.821 258.156  1.00  0.00           O
ATOM   3241  N   LEU 0 400     121.475 139.691 256.462  1.00  0.00           N
ATOM   3242  CA  LEU 0 400     120.762 140.856 255.878  1.00  0.00           C
ATOM   3243  CB  LEU 0 400     120.177 140.456 254.485  1.00  0.00           C
ATOM   3244  CG  LEU 0 400     119.494 141.522 253.590  1.00  0.00           C
ATOM   3245  CD1 LEU 0 400     120.568 142.533 253.146  1.00  0.00           C
ATOM   3246  CD2 LEU 0 400     118.853 140.772 252.472  1.00  0.00           C
ATOM   3247  C   LEU 0 400     119.693 141.544 256.796  1.00  0.00           C
ATOM   3248  O   LEU 0 400     119.558 142.739 256.833  1.00  0.00           O
ATOM   3249  N   ALA 0 401     118.992 140.760 257.546  1.00  0.00           N
ATOM   3250  CA  ALA 0 401     118.133 141.323 258.610  1.00  0.00           C
ATOM   3251  CB  ALA 0 401     117.012 140.309 258.938  1.00  0.00           C
ATOM   3252  C   ALA 0 401     118.954 141.766 259.826  1.00  0.00           C
ATOM   3253  O   ALA 0 401     118.427 142.596 260.509  1.00  0.00           O
ATOM   3254  N   ASN 0 402     120.056 141.079 260.251  1.00  0.00           N
ATOM   3255  CA  ASN 0 402     120.993 141.651 261.324  1.00  0.00           C
ATOM   3256  CB  ASN 0 402     122.045 140.585 261.647  1.00  0.00           C
ATOM   3257  CG  ASN 0 402     122.801 140.827 262.906  1.00  0.00           C
ATOM   3258  OD1 ASN 0 402     122.339 141.393 263.885  1.00  0.00           O
ATOM   3259  ND2 ASN 0 402     123.942 140.195 263.051  1.00  0.00           N
ATOM   3260  C   ASN 0 402     121.600 142.997 260.939  1.00  0.00           C
ATOM   3261  O   ASN 0 402     121.462 143.829 261.753  1.00  0.00           O
ATOM   3262  N   PHE 0 403     122.148 143.127 259.755  1.00  0.00           N
ATOM   3263  CA  PHE 0 403     122.650 144.299 259.103  1.00  0.00           C
ATOM   3264  CB  PHE 0 403     123.025 143.914 257.639  1.00  0.00           C
ATOM   3265  CG  PHE 0 403     123.088 145.063 256.611  1.00  0.00           C
ATOM   3266  CD1 PHE 0 403     124.266 145.859 256.576  1.00  0.00           C
ATOM   3267  CE1 PHE 0 403     124.293 146.988 255.756  1.00  0.00           C
ATOM   3268  CZ  PHE 0 403     123.106 147.322 255.037  1.00  0.00           C
ATOM   3269  CE2 PHE 0 403     121.982 146.522 254.984  1.00  0.00           C
ATOM   3270  CD2 PHE 0 403     122.012 145.408 255.813  1.00  0.00           C
ATOM   3271  C   PHE 0 403     121.639 145.474 259.133  1.00  0.00           C
ATOM   3272  O   PHE 0 403     121.780 146.488 259.711  1.00  0.00           O
ATOM   3273  N   ALA 0 404     120.446 145.247 258.602  1.00  0.00           N
ATOM   3274  CA  ALA 0 404     119.349 146.225 258.593  1.00  0.00           C
ATOM   3275  CB  ALA 0 404     118.290 145.743 257.619  1.00  0.00           C
ATOM   3276  C   ALA 0 404     118.757 146.530 259.982  1.00  0.00           C
ATOM   3277  O   ALA 0 404     118.310 147.680 260.260  1.00  0.00           O
ATOM   3278  N   THR 0 405     118.833 145.508 260.906  1.00  0.00           N
ATOM   3279  CA  THR 0 405     118.486 145.789 262.318  1.00  0.00           C
ATOM   3280  CB  THR 0 405     118.370 144.508 263.216  1.00  0.00           C
ATOM   3281  CG2 THR 0 405     118.204 144.750 264.730  1.00  0.00           C
ATOM   3282  OG1 THR 0 405     117.304 143.618 262.780  1.00  0.00           O
ATOM   3283  C   THR 0 405     119.504 146.804 262.884  1.00  0.00           C
ATOM   3284  O   THR 0 405     119.166 147.670 263.699  1.00  0.00           O
ATOM   3285  N   LEU 0 406     120.782 146.438 262.699  1.00  0.00           N
ATOM   3286  CA  LEU 0 406     121.851 147.232 263.289  1.00  0.00           C
ATOM   3287  CB  LEU 0 406     123.232 146.739 262.862  1.00  0.00           C
ATOM   3288  CG  LEU 0 406     123.780 145.455 263.488  1.00  0.00           C
ATOM   3289  CD1 LEU 0 406     124.817 144.804 262.526  1.00  0.00           C
ATOM   3290  CD2 LEU 0 406     124.521 145.791 264.824  1.00  0.00           C
ATOM   3291  C   LEU 0 406     121.707 148.670 262.841  1.00  0.00           C
ATOM   3292  O   LEU 0 406     121.725 149.587 263.692  1.00  0.00           O
ATOM   3293  N   VAL 0 407     121.604 148.854 261.482  1.00  0.00           N
ATOM   3294  CA  VAL 0 407     121.367 150.169 260.797  1.00  0.00           C
ATOM   3295  CB  VAL 0 407     121.036 150.023 259.284  1.00  0.00           C
ATOM   3296  CG1 VAL 0 407     120.435 151.301 258.571  1.00  0.00           C
ATOM   3297  CG2 VAL 0 407     122.314 149.685 258.553  1.00  0.00           C
ATOM   3298  C   VAL 0 407     120.183 150.907 261.432  1.00  0.00           C
ATOM   3299  O   VAL 0 407     120.215 152.164 261.458  1.00  0.00           O
ATOM   3300  N   SER 0 408     119.174 150.198 261.992  1.00  0.00           N
ATOM   3301  CA  SER 0 408     117.943 150.787 262.572  1.00  0.00           C
ATOM   3302  CB  SER 0 408     116.770 149.926 262.182  1.00  0.00           C
ATOM   3303  OG  SER 0 408     116.669 149.859 260.818  1.00  0.00           O
ATOM   3304  C   SER 0 408     118.037 151.026 264.038  1.00  0.00           C
ATOM   3305  O   SER 0 408     117.160 151.611 264.650  1.00  0.00           O
ATOM   3306  N   THR 0 409     119.138 150.500 264.662  1.00  0.00           N
ATOM   3307  CA  THR 0 409     119.480 150.708 266.051  1.00  0.00           C
ATOM   3308  CB  THR 0 409     120.140 149.420 266.597  1.00  0.00           C
ATOM   3309  CG2 THR 0 409     120.283 149.423 268.196  1.00  0.00           C
ATOM   3310  OG1 THR 0 409     119.370 148.279 266.340  1.00  0.00           O
ATOM   3311  C   THR 0 409     120.419 151.904 266.210  1.00  0.00           C
ATOM   3312  O   THR 0 409     120.106 152.900 266.830  1.00  0.00           O
ATOM   3313  N   TYR 0 410     121.640 151.726 265.717  1.00  0.00           N
ATOM   3314  CA  TYR 0 410     122.836 152.648 265.794  1.00  0.00           C
ATOM   3315  CB  TYR 0 410     124.050 151.756 265.708  1.00  0.00           C
ATOM   3316  CG  TYR 0 410     124.237 150.713 266.803  1.00  0.00           C
ATOM   3317  CD1 TYR 0 410     124.022 151.049 268.151  1.00  0.00           C
ATOM   3318  CE1 TYR 0 410     124.144 150.065 269.153  1.00  0.00           C
ATOM   3319  CZ  TYR 0 410     124.333 148.729 268.694  1.00  0.00           C
ATOM   3320  OH  TYR 0 410     124.327 147.798 269.701  1.00  0.00           O
ATOM   3321  CE2 TYR 0 410     124.598 148.397 267.355  1.00  0.00           C
ATOM   3322  CD2 TYR 0 410     124.540 149.443 266.434  1.00  0.00           C
ATOM   3323  C   TYR 0 410     122.917 153.798 264.708  1.00  0.00           C
ATOM   3324  O   TYR 0 410     122.439 153.540 263.588  1.00  0.00           O
ATOM   3325  N   ALA 0 411     123.653 154.847 264.994  1.00  0.00           N
ATOM   3326  CA  ALA 0 411     124.053 155.829 264.082  1.00  0.00           C
ATOM   3327  CB  ALA 0 411     122.952 156.923 263.957  1.00  0.00           C
ATOM   3328  C   ALA 0 411     125.386 156.383 264.524  1.00  0.00           C
ATOM   3329  O   ALA 0 411     126.230 156.618 263.657  1.00  0.00           O
ATOM   3330  N   LYS 0 412     125.617 156.732 265.763  1.00  0.00           N
ATOM   3331  CA  LYS 0 412     126.929 157.439 266.085  1.00  0.00           C
ATOM   3332  CB  LYS 0 412     126.773 158.108 267.465  1.00  0.00           C
ATOM   3333  CG  LYS 0 412     125.712 159.137 267.517  1.00  0.00           C
ATOM   3334  CD  LYS 0 412     125.357 159.770 268.865  1.00  0.00           C
ATOM   3335  CE  LYS 0 412     126.269 160.897 269.430  1.00  0.00           C
ATOM   3336  NZ  LYS 0 412     125.760 161.260 270.767  1.00  0.00           N
ATOM   3337  C   LYS 0 412     128.169 156.539 266.167  1.00  0.00           C
ATOM   3338  O   LYS 0 412     128.064 155.501 266.811  1.00  0.00           O
ATOM   3339  N   GLY 0 413     129.248 156.925 265.565  1.00  0.00           N
ATOM   3340  CA  GLY 0 413     130.480 156.157 265.263  1.00  0.00           C
ATOM   3341  C   GLY 0 413     130.416 155.069 264.258  1.00  0.00           C
ATOM   3342  O   GLY 0 413     131.360 154.333 264.043  1.00  0.00           O
ATOM   3343  N   PHE 0 414     129.483 155.134 263.366  1.00  0.00           N
ATOM   3344  CA  PHE 0 414     129.252 154.163 262.225  1.00  0.00           C
ATOM   3345  CB  PHE 0 414     127.911 153.486 262.440  1.00  0.00           C
ATOM   3346  CG  PHE 0 414     127.908 152.560 263.652  1.00  0.00           C
ATOM   3347  CD1 PHE 0 414     128.358 151.188 263.482  1.00  0.00           C
ATOM   3348  CE1 PHE 0 414     128.349 150.378 264.641  1.00  0.00           C
ATOM   3349  CZ  PHE 0 414     127.859 150.852 265.881  1.00  0.00           C
ATOM   3350  CE2 PHE 0 414     127.364 152.140 265.932  1.00  0.00           C
ATOM   3351  CD2 PHE 0 414     127.373 153.033 264.854  1.00  0.00           C
ATOM   3352  C   PHE 0 414     129.112 154.863 260.850  1.00  0.00           C
ATOM   3353  O   PHE 0 414     128.829 156.017 260.703  1.00  0.00           O
ATOM   3354  N   THR 0 415     129.344 154.109 259.813  1.00  0.00           N
ATOM   3355  CA  THR 0 415     129.377 154.493 258.340  1.00  0.00           C
ATOM   3356  CB  THR 0 415     130.631 155.324 257.878  1.00  0.00           C
ATOM   3357  CG2 THR 0 415     131.894 154.520 258.090  1.00  0.00           C
ATOM   3358  OG1 THR 0 415     130.440 155.663 256.565  1.00  0.00           O
ATOM   3359  C   THR 0 415     129.120 153.211 257.442  1.00  0.00           C
ATOM   3360  O   THR 0 415     129.487 152.094 257.778  1.00  0.00           O
ATOM   3361  N   ILE 0 416     128.415 153.339 256.352  1.00  0.00           N
ATOM   3362  CA  ILE 0 416     128.230 152.393 255.273  1.00  0.00           C
ATOM   3363  CB  ILE 0 416     126.712 152.296 254.863  1.00  0.00           C
ATOM   3364  CG2 ILE 0 416     126.564 151.400 253.592  1.00  0.00           C
ATOM   3365  CG1 ILE 0 416     125.906 151.842 256.077  1.00  0.00           C
ATOM   3366  CD1 ILE 0 416     124.438 151.473 255.794  1.00  0.00           C
ATOM   3367  C   ILE 0 416     129.152 152.810 254.145  1.00  0.00           C
ATOM   3368  O   ILE 0 416     129.088 153.974 253.689  1.00  0.00           O
ATOM   3369  N   ILE 0 417     130.040 151.878 253.724  1.00  0.00           N
ATOM   3370  CA  ILE 0 417     130.999 152.032 252.698  1.00  0.00           C
ATOM   3371  CB  ILE 0 417     132.448 151.946 253.154  1.00  0.00           C
ATOM   3372  CG2 ILE 0 417     133.326 152.732 252.140  1.00  0.00           C
ATOM   3373  CG1 ILE 0 417     132.585 152.556 254.583  1.00  0.00           C
ATOM   3374  CD1 ILE 0 417     134.054 152.898 255.016  1.00  0.00           C
ATOM   3375  C   ILE 0 417     130.831 151.015 251.537  1.00  0.00           C
ATOM   3376  O   ILE 0 417     130.525 149.831 251.937  1.00  0.00           O
ATOM   3377  N   ILE 0 418     130.841 151.349 250.252  1.00  0.00           N
ATOM   3378  CA  ILE 0 418     130.677 150.449 249.097  1.00  0.00           C
ATOM   3379  CB  ILE 0 418     129.377 150.732 248.285  1.00  0.00           C
ATOM   3380  CG2 ILE 0 418     129.257 149.861 247.062  1.00  0.00           C
ATOM   3381  CG1 ILE 0 418     128.158 151.016 249.247  1.00  0.00           C
ATOM   3382  CD1 ILE 0 418     126.833 151.418 248.475  1.00  0.00           C
ATOM   3383  C   ILE 0 418     131.883 150.442 248.212  1.00  0.00           C
ATOM   3384  O   ILE 0 418     132.451 151.470 247.916  1.00  0.00           O
ATOM   3385  N   GLU 0 419     132.351 149.259 247.780  1.00  0.00           N
ATOM   3386  CA  GLU 0 419     133.263 148.959 246.628  1.00  0.00           C
ATOM   3387  CB  GLU 0 419     134.096 147.729 247.043  1.00  0.00           C
ATOM   3388  CG  GLU 0 419     135.235 147.591 246.058  1.00  0.00           C
ATOM   3389  CD  GLU 0 419     136.411 148.554 246.283  1.00  0.00           C
ATOM   3390  OE1 GLU 0 419     136.344 149.548 247.036  1.00  0.00           O
ATOM   3391  OE2 GLU 0 419     137.497 148.224 245.612  1.00  0.00           O
ATOM   3392  C   GLU 0 419     132.501 148.718 245.374  1.00  0.00           C
ATOM   3393  O   GLU 0 419     132.087 147.541 245.120  1.00  0.00           O
ATOM   3394  N   PRO 0 420     132.271 149.771 244.543  1.00  0.00           N
ATOM   3395  CD  PRO 0 420     132.487 151.181 244.733  1.00  0.00           C
ATOM   3396  CG  PRO 0 420     132.424 151.839 243.350  1.00  0.00           C
ATOM   3397  CB  PRO 0 420     131.282 151.036 242.757  1.00  0.00           C
ATOM   3398  CA  PRO 0 420     131.627 149.598 243.226  1.00  0.00           C
ATOM   3399  C   PRO 0 420     132.409 148.928 242.097  1.00  0.00           C
ATOM   3400  O   PRO 0 420     133.657 148.925 242.027  1.00  0.00           O
ATOM   3401  N   PHE 0 421     131.616 148.269 241.214  1.00  0.00           N
ATOM   3402  CA  PHE 0 421     132.043 147.807 239.886  1.00  0.00           C
ATOM   3403  CB  PHE 0 421     130.991 146.994 239.248  1.00  0.00           C
ATOM   3404  CG  PHE 0 421     131.585 146.155 238.217  1.00  0.00           C
ATOM   3405  CD1 PHE 0 421     131.563 146.590 236.908  1.00  0.00           C
ATOM   3406  CE1 PHE 0 421     132.021 145.719 235.906  1.00  0.00           C
ATOM   3407  CZ  PHE 0 421     132.658 144.526 236.226  1.00  0.00           C
ATOM   3408  CE2 PHE 0 421     132.640 144.076 237.545  1.00  0.00           C
ATOM   3409  CD2 PHE 0 421     132.100 144.904 238.539  1.00  0.00           C
ATOM   3410  C   PHE 0 421     132.479 148.971 239.047  1.00  0.00           C
ATOM   3411  O   PHE 0 421     131.745 149.876 238.721  1.00  0.00           O
ATOM   3412  N   ASP 0 422     133.796 148.897 238.655  1.00  0.00           N
ATOM   3413  CA  ASP 0 422     134.565 149.964 238.112  1.00  0.00           C
ATOM   3414  CB  ASP 0 422     135.586 150.432 239.160  1.00  0.00           C
ATOM   3415  CG  ASP 0 422     136.614 149.428 239.561  1.00  0.00           C
ATOM   3416  OD1 ASP 0 422     137.348 149.754 240.507  1.00  0.00           O
ATOM   3417  OD2 ASP 0 422     136.742 148.345 239.007  1.00  0.00           O
ATOM   3418  C   ASP 0 422     135.217 149.511 236.824  1.00  0.00           C
ATOM   3419  O   ASP 0 422     136.137 150.164 236.365  1.00  0.00           O
ATOM   3420  N   ASP 0 423     134.645 148.510 236.207  1.00  0.00           N
ATOM   3421  CA  ASP 0 423     135.093 147.761 234.976  1.00  0.00           C
ATOM   3422  CB  ASP 0 423     134.896 148.724 233.711  1.00  0.00           C
ATOM   3423  CG  ASP 0 423     133.532 149.393 233.621  1.00  0.00           C
ATOM   3424  OD1 ASP 0 423     132.611 148.782 233.108  1.00  0.00           O
ATOM   3425  OD2 ASP 0 423     133.482 150.554 234.013  1.00  0.00           O
ATOM   3426  C   ASP 0 423     136.485 147.147 235.066  1.00  0.00           C
ATOM   3427  O   ASP 0 423     136.759 146.163 234.513  1.00  0.00           O
ATOM   3428  N   ARG 0 424     137.435 147.746 235.850  1.00  0.00           N
ATOM   3429  CA  ARG 0 424     138.752 147.103 236.199  1.00  0.00           C
ATOM   3430  CB  ARG 0 424     139.572 148.138 236.903  1.00  0.00           C
ATOM   3431  CG  ARG 0 424     140.039 149.198 235.810  1.00  0.00           C
ATOM   3432  CD  ARG 0 424     140.348 150.565 236.455  1.00  0.00           C
ATOM   3433  NE  ARG 0 424     140.640 151.614 235.476  1.00  0.00           N
ATOM   3434  CZ  ARG 0 424     141.813 151.802 234.872  1.00  0.00           C
ATOM   3435  NH1 ARG 0 424     142.958 151.360 235.295  1.00  0.00           N
ATOM   3436  NH2 ARG 0 424     141.812 152.537 233.856  1.00  0.00           N
ATOM   3437  C   ARG 0 424     138.614 145.953 237.176  1.00  0.00           C
ATOM   3438  O   ARG 0 424     139.502 145.063 237.145  1.00  0.00           O
ATOM   3439  N   THR 0 425     137.542 145.889 237.957  1.00  0.00           N
ATOM   3440  CA  THR 0 425     137.226 144.742 238.807  1.00  0.00           C
ATOM   3441  CB  THR 0 425     135.788 144.946 239.389  1.00  0.00           C
ATOM   3442  CG2 THR 0 425     135.308 143.795 240.263  1.00  0.00           C
ATOM   3443  OG1 THR 0 425     135.741 146.055 240.188  1.00  0.00           O
ATOM   3444  C   THR 0 425     137.359 143.386 237.977  1.00  0.00           C
ATOM   3445  O   THR 0 425     136.738 143.269 236.888  1.00  0.00           O
ATOM   3446  N   PRO 0 426     138.023 142.327 238.538  1.00  0.00           N
ATOM   3447  CD  PRO 0 426     138.868 142.431 239.664  1.00  0.00           C
ATOM   3448  CG  PRO 0 426     139.743 141.190 239.562  1.00  0.00           C
ATOM   3449  CB  PRO 0 426     138.911 140.119 238.873  1.00  0.00           C
ATOM   3450  CA  PRO 0 426     138.136 140.995 237.915  1.00  0.00           C
ATOM   3451  C   PRO 0 426     136.819 140.355 237.598  1.00  0.00           C
ATOM   3452  O   PRO 0 426     135.844 140.370 238.373  1.00  0.00           O
ATOM   3453  N   THR 0 427     136.825 139.540 236.530  1.00  0.00           N
ATOM   3454  CA  THR 0 427     135.676 138.745 236.100  1.00  0.00           C
ATOM   3455  CB  THR 0 427     136.029 137.924 234.866  1.00  0.00           C
ATOM   3456  CG2 THR 0 427     136.303 138.726 233.648  1.00  0.00           C
ATOM   3457  OG1 THR 0 427     137.092 137.129 235.129  1.00  0.00           O
ATOM   3458  C   THR 0 427     135.057 137.828 237.201  1.00  0.00           C
ATOM   3459  O   THR 0 427     133.799 137.685 237.274  1.00  0.00           O
ATOM   3460  N   ILE 0 428     135.902 137.270 238.100  1.00  0.00           N
ATOM   3461  CA  ILE 0 428     135.416 136.426 239.218  1.00  0.00           C
ATOM   3462  CB  ILE 0 428     136.478 135.357 239.621  1.00  0.00           C
ATOM   3463  CG2 ILE 0 428     136.760 134.383 238.413  1.00  0.00           C
ATOM   3464  CG1 ILE 0 428     137.661 135.749 240.359  1.00  0.00           C
ATOM   3465  CD1 ILE 0 428     138.347 134.546 241.025  1.00  0.00           C
ATOM   3466  C   ILE 0 428     134.949 137.219 240.395  1.00  0.00           C
ATOM   3467  O   ILE 0 428     134.202 136.674 241.200  1.00  0.00           O
ATOM   3468  N   ALA 0 429     135.368 138.429 240.523  1.00  0.00           N
ATOM   3469  CA  ALA 0 429     135.224 139.343 241.685  1.00  0.00           C
ATOM   3470  CB  ALA 0 429     136.432 140.374 241.623  1.00  0.00           C
ATOM   3471  C   ALA 0 429     133.822 140.013 241.845  1.00  0.00           C
ATOM   3472  O   ALA 0 429     133.201 140.350 240.878  1.00  0.00           O
ATOM   3473  N   ASN 0 430     133.306 140.180 243.090  1.00  0.00           N
ATOM   3474  CA  ASN 0 430     132.165 140.956 243.388  1.00  0.00           C
ATOM   3475  CB  ASN 0 430     131.394 140.351 244.589  1.00  0.00           C
ATOM   3476  CG  ASN 0 430     130.911 138.945 244.311  1.00  0.00           C
ATOM   3477  OD1 ASN 0 430     129.821 138.616 243.945  1.00  0.00           O
ATOM   3478  ND2 ASN 0 430     131.666 137.899 244.624  1.00  0.00           N
ATOM   3479  C   ASN 0 430     132.387 142.482 243.760  1.00  0.00           C
ATOM   3480  O   ASN 0 430     133.441 142.741 244.364  1.00  0.00           O
ATOM   3481  N   PRO 0 431     131.327 143.367 243.570  1.00  0.00           N
ATOM   3482  CD  PRO 0 431     130.178 143.281 242.665  1.00  0.00           C
ATOM   3483  CG  PRO 0 431     129.385 144.585 242.868  1.00  0.00           C
ATOM   3484  CB  PRO 0 431     130.320 145.475 243.650  1.00  0.00           C
ATOM   3485  CA  PRO 0 431     131.235 144.592 244.362  1.00  0.00           C
ATOM   3486  C   PRO 0 431     130.751 144.229 245.815  1.00  0.00           C
ATOM   3487  O   PRO 0 431     130.058 143.222 245.998  1.00  0.00           O
ATOM   3488  N   ILE 0 432     131.153 145.056 246.742  1.00  0.00           N
ATOM   3489  CA  ILE 0 432     131.017 144.817 248.177  1.00  0.00           C
ATOM   3490  CB  ILE 0 432     132.373 144.396 248.796  1.00  0.00           C
ATOM   3491  CG2 ILE 0 432     132.074 143.634 250.057  1.00  0.00           C
ATOM   3492  CG1 ILE 0 432     133.302 143.451 247.888  1.00  0.00           C
ATOM   3493  CD1 ILE 0 432     134.702 143.260 248.481  1.00  0.00           C
ATOM   3494  C   ILE 0 432     130.344 145.960 248.961  1.00  0.00           C
ATOM   3495  O   ILE 0 432     130.859 147.058 248.900  1.00  0.00           O
ATOM   3496  N   LEU 0 433     129.341 145.736 249.734  1.00  0.00           N
ATOM   3497  CA  LEU 0 433     128.830 146.691 250.699  1.00  0.00           C
ATOM   3498  CB  LEU 0 433     127.293 146.682 250.655  1.00  0.00           C
ATOM   3499  CG  LEU 0 433     126.743 147.792 251.541  1.00  0.00           C
ATOM   3500  CD1 LEU 0 433     125.397 148.142 250.979  1.00  0.00           C
ATOM   3501  CD2 LEU 0 433     126.527 147.527 252.989  1.00  0.00           C
ATOM   3502  C   LEU 0 433     129.336 146.355 252.072  1.00  0.00           C
ATOM   3503  O   LEU 0 433     128.969 145.299 252.553  1.00  0.00           O
ATOM   3504  N   HIS 0 434     130.038 147.274 252.746  1.00  0.00           N
ATOM   3505  CA  HIS 0 434     130.505 147.095 254.075  1.00  0.00           C
ATOM   3506  CB  HIS 0 434     132.069 147.332 254.115  1.00  0.00           C
ATOM   3507  CG  HIS 0 434     132.947 146.239 253.604  1.00  0.00           C
ATOM   3508  ND1 HIS 0 434     133.175 146.029 252.273  1.00  0.00           N
ATOM   3509  CE1 HIS 0 434     133.987 144.965 252.150  1.00  0.00           C
ATOM   3510  NE2 HIS 0 434     134.263 144.580 253.447  1.00  0.00           N
ATOM   3511  CD2 HIS 0 434     133.532 145.326 254.312  1.00  0.00           C
ATOM   3512  C   HIS 0 434     129.944 148.148 255.058  1.00  0.00           C
ATOM   3513  O   HIS 0 434     130.394 149.326 255.006  1.00  0.00           O
ATOM   3514  N   PHE 0 435     129.049 147.675 255.920  1.00  0.00           N
ATOM   3515  CA  PHE 0 435     128.766 148.405 257.243  1.00  0.00           C
ATOM   3516  CB  PHE 0 435     127.591 147.706 257.979  1.00  0.00           C
ATOM   3517  CG  PHE 0 435     127.143 148.358 259.318  1.00  0.00           C
ATOM   3518  CD1 PHE 0 435     126.133 149.358 259.351  1.00  0.00           C
ATOM   3519  CE1 PHE 0 435     125.697 149.913 260.557  1.00  0.00           C
ATOM   3520  CZ  PHE 0 435     126.222 149.449 261.752  1.00  0.00           C
ATOM   3521  CE2 PHE 0 435     127.283 148.456 261.785  1.00  0.00           C
ATOM   3522  CD2 PHE 0 435     127.761 147.990 260.544  1.00  0.00           C
ATOM   3523  C   PHE 0 435     130.079 148.331 258.068  1.00  0.00           C
ATOM   3524  O   PHE 0 435     130.730 147.300 258.245  1.00  0.00           O
ATOM   3525  N   SER 0 436     130.454 149.486 258.680  1.00  0.00           N
ATOM   3526  CA  SER 0 436     131.718 149.685 259.395  1.00  0.00           C
ATOM   3527  CB  SER 0 436     132.885 150.041 258.449  1.00  0.00           C
ATOM   3528  OG  SER 0 436     134.049 150.485 259.166  1.00  0.00           O
ATOM   3529  C   SER 0 436     131.636 150.693 260.552  1.00  0.00           C
ATOM   3530  O   SER 0 436     130.957 151.756 260.432  1.00  0.00           O
ATOM   3531  N   CYS 0 437     132.267 150.312 261.649  1.00  0.00           N
ATOM   3532  CA  CYS 0 437     132.290 151.033 262.929  1.00  0.00           C
ATOM   3533  CB  CYS 0 437     131.835 150.032 264.008  1.00  0.00           C
ATOM   3534  SG  CYS 0 437     131.674 151.067 265.521  1.00  0.00           S
ATOM   3535  C   CYS 0 437     133.622 151.710 263.205  1.00  0.00           C
ATOM   3536  O   CYS 0 437     134.707 151.244 262.840  1.00  0.00           O
ATOM   3537  N   MET 0 438     133.675 152.845 263.909  1.00  0.00           N
ATOM   3538  CA  MET 0 438     134.803 153.669 264.202  1.00  0.00           C
ATOM   3539  CB  MET 0 438     134.791 155.011 263.483  1.00  0.00           C
ATOM   3540  CG  MET 0 438     134.812 154.914 261.954  1.00  0.00           C
ATOM   3541  SD  MET 0 438     134.436 156.379 260.922  1.00  0.00           S
ATOM   3542  CE  MET 0 438     132.653 156.574 261.319  1.00  0.00           C
ATOM   3543  C   MET 0 438     134.975 153.778 265.714  1.00  0.00           C
ATOM   3544  O   MET 0 438     135.872 154.465 266.156  1.00  0.00           O
ATOM   3545  N   ASP 0 439     134.090 153.163 266.505  1.00  0.00           N
ATOM   3546  CA  ASP 0 439     133.965 153.423 267.949  1.00  0.00           C
ATOM   3547  CB  ASP 0 439     132.703 154.280 268.194  1.00  0.00           C
ATOM   3548  CG  ASP 0 439     132.553 154.661 269.666  1.00  0.00           C
ATOM   3549  OD1 ASP 0 439     133.365 154.153 270.498  1.00  0.00           O
ATOM   3550  OD2 ASP 0 439     131.724 155.558 269.986  1.00  0.00           O
ATOM   3551  C   ASP 0 439     133.931 152.107 268.770  1.00  0.00           C
ATOM   3552  O   ASP 0 439     132.983 151.305 268.671  1.00  0.00           O
ATOM   3553  N   ALA 0 440     134.978 151.871 269.628  1.00  0.00           N
ATOM   3554  CA  ALA 0 440     135.088 150.711 270.442  1.00  0.00           C
ATOM   3555  CB  ALA 0 440     136.587 150.542 270.635  1.00  0.00           C
ATOM   3556  C   ALA 0 440     134.326 150.737 271.762  1.00  0.00           C
ATOM   3557  O   ALA 0 440     134.291 149.759 272.475  1.00  0.00           O
ATOM   3558  N   SER 0 441     133.760 151.947 272.067  1.00  0.00           N
ATOM   3559  CA  SER 0 441     132.970 152.044 273.268  1.00  0.00           C
ATOM   3560  CB  SER 0 441     132.804 153.503 273.586  1.00  0.00           C
ATOM   3561  OG  SER 0 441     131.934 154.147 272.618  1.00  0.00           O
ATOM   3562  C   SER 0 441     131.608 151.327 273.197  1.00  0.00           C
ATOM   3563  O   SER 0 441     131.168 150.979 274.262  1.00  0.00           O
ATOM   3564  N   LEU 0 442     131.106 150.928 271.981  1.00  0.00           N
ATOM   3565  CA  LEU 0 442     129.753 150.350 271.883  1.00  0.00           C
ATOM   3566  CB  LEU 0 442     129.158 150.374 270.483  1.00  0.00           C
ATOM   3567  CG  LEU 0 442     128.726 151.726 269.940  1.00  0.00           C
ATOM   3568  CD1 LEU 0 442     129.496 151.979 268.694  1.00  0.00           C
ATOM   3569  CD2 LEU 0 442     127.256 151.886 269.594  1.00  0.00           C
ATOM   3570  C   LEU 0 442     129.704 148.890 272.337  1.00  0.00           C
ATOM   3571  O   LEU 0 442     128.728 148.448 272.938  1.00  0.00           O
ATOM   3572  N   ALA 0 443     130.709 148.057 272.114  1.00  0.00           N
ATOM   3573  CA  ALA 0 443     130.708 146.583 272.504  1.00  0.00           C
ATOM   3574  CB  ALA 0 443     131.914 145.941 271.845  1.00  0.00           C
ATOM   3575  C   ALA 0 443     130.808 146.310 274.021  1.00  0.00           C
ATOM   3576  O   ALA 0 443     130.764 145.154 274.313  1.00  0.00           O
ATOM   3577  N   ILE 0 444     131.093 147.336 274.816  1.00  0.00           N
ATOM   3578  CA  ILE 0 444     131.570 147.068 276.207  1.00  0.00           C
ATOM   3579  CB  ILE 0 444     133.118 147.268 276.137  1.00  0.00           C
ATOM   3580  CG2 ILE 0 444     133.525 148.728 275.849  1.00  0.00           C
ATOM   3581  CG1 ILE 0 444     133.764 146.654 277.347  1.00  0.00           C
ATOM   3582  CD1 ILE 0 444     135.334 146.474 277.246  1.00  0.00           C
ATOM   3583  C   ILE 0 444     130.837 148.071 277.197  1.00  0.00           C
ATOM   3584  O   ILE 0 444     130.982 147.990 278.398  1.00  0.00           O
ATOM   3585  N   LYS 0 445     129.994 148.986 276.704  1.00  0.00           N
ATOM   3586  CA  LYS 0 445     129.225 150.002 277.408  1.00  0.00           C
ATOM   3587  CB  LYS 0 445     128.222 150.624 276.509  1.00  0.00           C
ATOM   3588  CG  LYS 0 445     127.383 151.671 277.222  1.00  0.00           C
ATOM   3589  CD  LYS 0 445     126.347 152.341 276.303  1.00  0.00           C
ATOM   3590  CE  LYS 0 445     125.323 153.324 276.987  1.00  0.00           C
ATOM   3591  NZ  LYS 0 445     125.945 154.606 277.128  1.00  0.00           N
ATOM   3592  C   LYS 0 445     128.537 149.409 278.703  1.00  0.00           C
ATOM   3593  O   LYS 0 445     128.467 150.126 279.672  1.00  0.00           O
ATOM   3594  N   PRO 0 446     127.984 148.229 278.860  1.00  0.00           N
ATOM   3595  CD  PRO 0 446     127.602 147.301 277.745  1.00  0.00           C
ATOM   3596  CG  PRO 0 446     126.514 146.441 278.321  1.00  0.00           C
ATOM   3597  CB  PRO 0 446     126.735 146.481 279.779  1.00  0.00           C
ATOM   3598  CA  PRO 0 446     127.412 147.775 280.140  1.00  0.00           C
ATOM   3599  C   PRO 0 446     128.469 147.562 281.212  1.00  0.00           C
ATOM   3600  O   PRO 0 446     128.255 147.637 282.449  1.00  0.00           O
ATOM   3601  N   VAL 0 447     129.655 147.114 280.748  1.00  0.00           N
ATOM   3602  CA  VAL 0 447     130.615 146.469 281.645  1.00  0.00           C
ATOM   3603  CB  VAL 0 447     131.761 145.781 280.905  1.00  0.00           C
ATOM   3604  CG1 VAL 0 447     132.579 144.866 281.919  1.00  0.00           C
ATOM   3605  CG2 VAL 0 447     131.332 144.940 279.659  1.00  0.00           C
ATOM   3606  C   VAL 0 447     131.135 147.331 282.795  1.00  0.00           C
ATOM   3607  O   VAL 0 447     131.021 147.105 283.927  1.00  0.00           O
ATOM   3608  N   PHE 0 448     131.668 148.556 282.462  1.00  0.00           N
ATOM   3609  CA  PHE 0 448     132.211 149.546 283.471  1.00  0.00           C
ATOM   3610  CB  PHE 0 448     133.015 150.563 282.680  1.00  0.00           C
ATOM   3611  CG  PHE 0 448     134.040 150.077 281.698  1.00  0.00           C
ATOM   3612  CD1 PHE 0 448     133.724 149.902 280.339  1.00  0.00           C
ATOM   3613  CE1 PHE 0 448     134.644 149.406 279.432  1.00  0.00           C
ATOM   3614  CZ  PHE 0 448     135.973 149.210 279.773  1.00  0.00           C
ATOM   3615  CE2 PHE 0 448     136.273 149.551 281.126  1.00  0.00           C
ATOM   3616  CD2 PHE 0 448     135.324 149.869 282.085  1.00  0.00           C
ATOM   3617  C   PHE 0 448     131.199 150.198 284.373  1.00  0.00           C
ATOM   3618  O   PHE 0 448     131.608 150.952 285.356  1.00  0.00           O
ATOM   3619  N   GLU 0 449     129.884 149.963 284.134  1.00  0.00           N
ATOM   3620  CA  GLU 0 449     128.830 150.390 285.044  1.00  0.00           C
ATOM   3621  CB  GLU 0 449     127.713 150.999 284.209  1.00  0.00           C
ATOM   3622  CG  GLU 0 449     126.350 151.380 284.899  1.00  0.00           C
ATOM   3623  CD  GLU 0 449     126.439 152.179 286.226  1.00  0.00           C
ATOM   3624  OE1 GLU 0 449     127.428 152.918 286.368  1.00  0.00           O
ATOM   3625  OE2 GLU 0 449     125.602 151.947 287.190  1.00  0.00           O
ATOM   3626  C   GLU 0 449     128.367 149.193 285.909  1.00  0.00           C
ATOM   3627  O   GLU 0 449     128.025 149.403 287.082  1.00  0.00           O
ATOM   3628  N   ARG 0 450     128.358 148.022 285.373  1.00  0.00           N
ATOM   3629  CA  ARG 0 450     128.023 146.857 286.252  1.00  0.00           C
ATOM   3630  CB  ARG 0 450     127.637 145.679 285.318  1.00  0.00           C
ATOM   3631  CG  ARG 0 450     126.216 145.870 284.624  1.00  0.00           C
ATOM   3632  CD  ARG 0 450     125.912 144.842 283.548  1.00  0.00           C
ATOM   3633  NE  ARG 0 450     124.586 145.013 282.931  1.00  0.00           N
ATOM   3634  CZ  ARG 0 450     123.896 144.250 282.116  1.00  0.00           C
ATOM   3635  NH1 ARG 0 450     124.378 143.123 281.703  1.00  0.00           N
ATOM   3636  NH2 ARG 0 450     122.749 144.526 281.725  1.00  0.00           N
ATOM   3637  C   ARG 0 450     129.163 146.429 287.271  1.00  0.00           C
ATOM   3638  O   ARG 0 450     128.965 146.493 288.447  1.00  0.00           O
ATOM   3639  N   PHE 0 451     130.345 146.080 286.781  1.00  0.00           N
ATOM   3640  CA  PHE 0 451     131.374 145.402 287.668  1.00  0.00           C
ATOM   3641  CB  PHE 0 451     132.274 144.509 286.829  1.00  0.00           C
ATOM   3642  CG  PHE 0 451     131.424 143.433 286.176  1.00  0.00           C
ATOM   3643  CD1 PHE 0 451     131.182 142.206 286.820  1.00  0.00           C
ATOM   3644  CE1 PHE 0 451     130.376 141.234 286.161  1.00  0.00           C
ATOM   3645  CZ  PHE 0 451     129.784 141.549 284.911  1.00  0.00           C
ATOM   3646  CE2 PHE 0 451     130.118 142.775 284.262  1.00  0.00           C
ATOM   3647  CD2 PHE 0 451     130.839 143.718 284.885  1.00  0.00           C
ATOM   3648  C   PHE 0 451     132.095 146.434 288.515  1.00  0.00           C
ATOM   3649  O   PHE 0 451     132.189 147.586 288.117  1.00  0.00           O
ATOM   3650  N   GLN 0 452     132.538 145.944 289.751  1.00  0.00           N
ATOM   3651  CA  GLN 0 452     133.202 146.766 290.767  1.00  0.00           C
ATOM   3652  CB  GLN 0 452     133.336 145.979 292.113  1.00  0.00           C
ATOM   3653  CG  GLN 0 452     134.018 146.887 293.190  1.00  0.00           C
ATOM   3654  CD  GLN 0 452     133.820 146.339 294.594  1.00  0.00           C
ATOM   3655  OE1 GLN 0 452     133.336 146.948 295.485  1.00  0.00           O
ATOM   3656  NE2 GLN 0 452     134.420 145.177 294.840  1.00  0.00           N
ATOM   3657  C   GLN 0 452     134.565 147.236 290.192  1.00  0.00           C
ATOM   3658  O   GLN 0 452     135.073 148.243 290.629  1.00  0.00           O
ATOM   3659  N   SER 0 453     135.160 146.468 289.263  1.00  0.00           N
ATOM   3660  CA  SER 0 453     136.416 146.876 288.647  1.00  0.00           C
ATOM   3661  CB  SER 0 453     137.615 146.448 289.545  1.00  0.00           C
ATOM   3662  OG  SER 0 453     138.837 146.888 289.050  1.00  0.00           O
ATOM   3663  C   SER 0 453     136.444 146.201 287.259  1.00  0.00           C
ATOM   3664  O   SER 0 453     136.184 144.995 287.166  1.00  0.00           O
ATOM   3665  N   VAL 0 454     136.910 146.873 286.254  1.00  0.00           N
ATOM   3666  CA  VAL 0 454     137.539 146.298 285.057  1.00  0.00           C
ATOM   3667  CB  VAL 0 454     136.855 146.940 283.826  1.00  0.00           C
ATOM   3668  CG1 VAL 0 454     137.472 146.348 282.577  1.00  0.00           C
ATOM   3669  CG2 VAL 0 454     135.379 146.751 283.766  1.00  0.00           C
ATOM   3670  C   VAL 0 454     139.046 146.593 285.022  1.00  0.00           C
ATOM   3671  O   VAL 0 454     139.441 147.762 284.971  1.00  0.00           O
ATOM   3672  N   ILE 0 455     139.871 145.514 285.034  1.00  0.00           N
ATOM   3673  CA  ILE 0 455     141.273 145.677 284.805  1.00  0.00           C
ATOM   3674  CB  ILE 0 455     142.143 144.848 285.690  1.00  0.00           C
ATOM   3675  CG2 ILE 0 455     143.607 145.037 285.413  1.00  0.00           C
ATOM   3676  CG1 ILE 0 455     141.821 144.925 287.223  1.00  0.00           C
ATOM   3677  CD1 ILE 0 455     142.170 146.242 287.800  1.00  0.00           C
ATOM   3678  C   ILE 0 455     141.604 145.500 283.324  1.00  0.00           C
ATOM   3679  O   ILE 0 455     141.453 144.472 282.707  1.00  0.00           O
ATOM   3680  N   ILE 0 456     142.246 146.480 282.742  1.00  0.00           N
ATOM   3681  CA  ILE 0 456     142.905 146.429 281.412  1.00  0.00           C
ATOM   3682  CB  ILE 0 456     142.521 147.768 280.710  1.00  0.00           C
ATOM   3683  CG2 ILE 0 456     143.272 147.955 279.380  1.00  0.00           C
ATOM   3684  CG1 ILE 0 456     141.061 147.983 280.625  1.00  0.00           C
ATOM   3685  CD1 ILE 0 456     140.220 146.976 279.759  1.00  0.00           C
ATOM   3686  C   ILE 0 456     144.379 146.303 281.612  1.00  0.00           C
ATOM   3687  O   ILE 0 456     144.875 147.170 282.337  1.00  0.00           O
ATOM   3688  N   THR 0 457     145.070 145.275 280.954  1.00  0.00           N
ATOM   3689  CA  THR 0 457     146.498 144.969 281.179  1.00  0.00           C
ATOM   3690  CB  THR 0 457     146.730 144.156 282.430  1.00  0.00           C
ATOM   3691  CG2 THR 0 457     146.006 142.835 282.198  1.00  0.00           C
ATOM   3692  OG1 THR 0 457     148.107 143.833 282.638  1.00  0.00           O
ATOM   3693  C   THR 0 457     147.051 144.267 279.901  1.00  0.00           C
ATOM   3694  O   THR 0 457     146.353 143.771 279.043  1.00  0.00           O
ATOM   3695  N   SER 0 458     148.357 144.367 279.787  1.00  0.00           N
ATOM   3696  CA  SER 0 458     149.189 143.799 278.712  1.00  0.00           C
ATOM   3697  CB  SER 0 458     148.834 144.457 277.325  1.00  0.00           C
ATOM   3698  OG  SER 0 458     149.581 143.842 276.310  1.00  0.00           O
ATOM   3699  C   SER 0 458     150.673 143.942 279.024  1.00  0.00           C
ATOM   3700  O   SER 0 458     151.067 144.720 279.846  1.00  0.00           O
ATOM   3701  N   GLY 0 459     151.515 143.326 278.150  1.00  0.00           N
ATOM   3702  CA  GLY 0 459     152.922 143.695 278.097  1.00  0.00           C
ATOM   3703  C   GLY 0 459     153.248 145.074 277.436  1.00  0.00           C
ATOM   3704  O   GLY 0 459     154.310 145.656 277.642  1.00  0.00           O
ATOM   3705  N   THR 0 460     152.341 145.589 276.575  1.00  0.00           N
ATOM   3706  CA  THR 0 460     152.395 146.953 276.012  1.00  0.00           C
ATOM   3707  CB  THR 0 460     153.166 147.036 274.709  1.00  0.00           C
ATOM   3708  CG2 THR 0 460     153.369 148.489 274.259  1.00  0.00           C
ATOM   3709  OG1 THR 0 460     154.503 146.610 274.780  1.00  0.00           O
ATOM   3710  C   THR 0 460     151.013 147.586 275.907  1.00  0.00           C
ATOM   3711  O   THR 0 460     150.165 147.083 275.222  1.00  0.00           O
ATOM   3712  N   LEU 0 461     150.786 148.733 276.586  1.00  0.00           N
ATOM   3713  CA  LEU 0 461     149.607 149.546 276.467  1.00  0.00           C
ATOM   3714  CB  LEU 0 461     148.694 149.546 277.670  1.00  0.00           C
ATOM   3715  CG  LEU 0 461     147.969 148.189 277.922  1.00  0.00           C
ATOM   3716  CD1 LEU 0 461     147.226 148.308 279.315  1.00  0.00           C
ATOM   3717  CD2 LEU 0 461     147.031 147.728 276.741  1.00  0.00           C
ATOM   3718  C   LEU 0 461     149.936 151.022 276.149  1.00  0.00           C
ATOM   3719  O   LEU 0 461     149.072 151.796 275.712  1.00  0.00           O
ATOM   3720  N   SER 0 462     151.153 151.452 276.374  1.00  0.00           N
ATOM   3721  CA  SER 0 462     151.563 152.807 276.428  1.00  0.00           C
ATOM   3722  CB  SER 0 462     153.059 153.031 276.763  1.00  0.00           C
ATOM   3723  OG  SER 0 462     153.347 152.626 278.044  1.00  0.00           O
ATOM   3724  C   SER 0 462     151.304 153.479 274.995  1.00  0.00           C
ATOM   3725  O   SER 0 462     151.621 152.826 273.964  1.00  0.00           O
ATOM   3726  N   PRO 0 463     150.894 154.726 274.983  1.00  0.00           N
ATOM   3727  CD  PRO 0 463     150.800 155.441 273.712  1.00  0.00           C
ATOM   3728  CG  PRO 0 463     150.020 156.771 274.045  1.00  0.00           C
ATOM   3729  CB  PRO 0 463     150.273 156.907 275.547  1.00  0.00           C
ATOM   3730  CA  PRO 0 463     150.387 155.510 276.118  1.00  0.00           C
ATOM   3731  C   PRO 0 463     148.976 155.007 276.520  1.00  0.00           C
ATOM   3732  O   PRO 0 463     148.147 154.649 275.697  1.00  0.00           O
ATOM   3733  N   LEU 0 464     148.774 155.047 277.787  1.00  0.00           N
ATOM   3734  CA  LEU 0 464     147.550 154.534 278.445  1.00  0.00           C
ATOM   3735  CB  LEU 0 464     147.861 154.347 279.964  1.00  0.00           C
ATOM   3736  CG  LEU 0 464     149.187 153.679 280.301  1.00  0.00           C
ATOM   3737  CD1 LEU 0 464     149.290 153.686 281.753  1.00  0.00           C
ATOM   3738  CD2 LEU 0 464     149.353 152.196 279.780  1.00  0.00           C
ATOM   3739  C   LEU 0 464     146.357 155.428 278.269  1.00  0.00           C
ATOM   3740  O   LEU 0 464     145.231 154.939 278.091  1.00  0.00           O
ATOM   3741  N   ASP 0 465     146.610 156.736 278.285  1.00  0.00           N
ATOM   3742  CA  ASP 0 465     145.557 157.744 278.203  1.00  0.00           C
ATOM   3743  CB  ASP 0 465     146.166 159.147 278.384  1.00  0.00           C
ATOM   3744  CG  ASP 0 465     147.235 159.460 277.396  1.00  0.00           C
ATOM   3745  OD1 ASP 0 465     147.216 158.834 276.232  1.00  0.00           O
ATOM   3746  OD2 ASP 0 465     147.917 160.499 277.569  1.00  0.00           O
ATOM   3747  C   ASP 0 465     144.584 157.715 277.012  1.00  0.00           C
ATOM   3748  O   ASP 0 465     143.445 158.237 277.114  1.00  0.00           O
ATOM   3749  N   ILE 0 466     144.793 156.979 275.965  1.00  0.00           N
ATOM   3750  CA  ILE 0 466     143.705 156.735 275.027  1.00  0.00           C
ATOM   3751  CB  ILE 0 466     144.208 156.132 273.735  1.00  0.00           C
ATOM   3752  CG2 ILE 0 466     144.829 157.250 272.965  1.00  0.00           C
ATOM   3753  CG1 ILE 0 466     145.074 154.830 273.957  1.00  0.00           C
ATOM   3754  CD1 ILE 0 466     144.717 153.941 272.740  1.00  0.00           C
ATOM   3755  C   ILE 0 466     142.602 155.848 275.615  1.00  0.00           C
ATOM   3756  O   ILE 0 466     141.402 156.016 275.324  1.00  0.00           O
ATOM   3757  N   TYR 0 467     142.944 154.854 276.396  1.00  0.00           N
ATOM   3758  CA  TYR 0 467     142.084 153.710 276.736  1.00  0.00           C
ATOM   3759  CB  TYR 0 467     142.865 152.714 277.646  1.00  0.00           C
ATOM   3760  CG  TYR 0 467     143.543 151.698 276.785  1.00  0.00           C
ATOM   3761  CD1 TYR 0 467     144.835 152.021 276.309  1.00  0.00           C
ATOM   3762  CE1 TYR 0 467     145.428 151.136 275.379  1.00  0.00           C
ATOM   3763  CZ  TYR 0 467     144.691 150.007 274.918  1.00  0.00           C
ATOM   3764  OH  TYR 0 467     145.251 149.130 274.060  1.00  0.00           O
ATOM   3765  CE2 TYR 0 467     143.467 149.649 275.488  1.00  0.00           C
ATOM   3766  CD2 TYR 0 467     142.807 150.581 276.301  1.00  0.00           C
ATOM   3767  C   TYR 0 467     140.691 154.168 277.404  1.00  0.00           C
ATOM   3768  O   TYR 0 467     139.608 153.761 276.958  1.00  0.00           O
ATOM   3769  N   PRO 0 468     140.715 155.076 278.386  1.00  0.00           N
ATOM   3770  CD  PRO 0 468     141.907 155.703 278.980  1.00  0.00           C
ATOM   3771  CG  PRO 0 468     141.429 156.333 280.288  1.00  0.00           C
ATOM   3772  CB  PRO 0 468     140.109 156.956 279.820  1.00  0.00           C
ATOM   3773  CA  PRO 0 468     139.571 155.832 278.929  1.00  0.00           C
ATOM   3774  C   PRO 0 468     138.573 156.295 277.835  1.00  0.00           C
ATOM   3775  O   PRO 0 468     137.386 155.952 277.917  1.00  0.00           O
ATOM   3776  N   LYS 0 469     138.953 157.065 276.735  1.00  0.00           N
ATOM   3777  CA  LYS 0 469     137.951 157.710 275.744  1.00  0.00           C
ATOM   3778  CB  LYS 0 469     138.346 159.171 275.337  1.00  0.00           C
ATOM   3779  CG  LYS 0 469     138.609 160.031 276.610  1.00  0.00           C
ATOM   3780  CD  LYS 0 469     139.034 161.400 276.121  1.00  0.00           C
ATOM   3781  CE  LYS 0 469     139.645 162.295 277.120  1.00  0.00           C
ATOM   3782  NZ  LYS 0 469     138.662 162.763 278.160  1.00  0.00           N
ATOM   3783  C   LYS 0 469     137.689 156.852 274.539  1.00  0.00           C
ATOM   3784  O   LYS 0 469     136.651 157.002 273.895  1.00  0.00           O
ATOM   3785  N   ILE 0 470     138.633 155.924 274.174  1.00  0.00           N
ATOM   3786  CA  ILE 0 470     138.454 154.812 273.216  1.00  0.00           C
ATOM   3787  CB  ILE 0 470     139.787 154.102 273.009  1.00  0.00           C
ATOM   3788  CG2 ILE 0 470     139.586 152.762 272.354  1.00  0.00           C
ATOM   3789  CG1 ILE 0 470     140.749 154.897 272.100  1.00  0.00           C
ATOM   3790  CD1 ILE 0 470     140.257 155.117 270.649  1.00  0.00           C
ATOM   3791  C   ILE 0 470     137.352 153.782 273.577  1.00  0.00           C
ATOM   3792  O   ILE 0 470     136.535 153.479 272.713  1.00  0.00           O
ATOM   3793  N   LEU 0 471     137.320 153.355 274.831  1.00  0.00           N
ATOM   3794  CA  LEU 0 471     136.273 152.387 275.354  1.00  0.00           C
ATOM   3795  CB  LEU 0 471     136.858 151.275 276.272  1.00  0.00           C
ATOM   3796  CG  LEU 0 471     137.831 150.323 275.602  1.00  0.00           C
ATOM   3797  CD1 LEU 0 471     138.723 149.582 276.576  1.00  0.00           C
ATOM   3798  CD2 LEU 0 471     137.096 149.298 274.701  1.00  0.00           C
ATOM   3799  C   LEU 0 471     135.197 153.164 276.104  1.00  0.00           C
ATOM   3800  O   LEU 0 471     134.320 152.480 276.582  1.00  0.00           O
ATOM   3801  N   ASP 0 472     135.304 154.494 276.333  1.00  0.00           N
ATOM   3802  CA  ASP 0 472     134.464 155.401 277.148  1.00  0.00           C
ATOM   3803  CB  ASP 0 472     133.133 155.668 276.442  1.00  0.00           C
ATOM   3804  CG  ASP 0 472     132.425 156.882 276.999  1.00  0.00           C
ATOM   3805  OD1 ASP 0 472     131.176 156.959 276.822  1.00  0.00           O
ATOM   3806  OD2 ASP 0 472     133.047 157.837 277.512  1.00  0.00           O
ATOM   3807  C   ASP 0 472     134.217 154.981 278.640  1.00  0.00           C
ATOM   3808  O   ASP 0 472     133.072 154.818 278.978  1.00  0.00           O
ATOM   3809  N   PHE 0 473     135.224 154.923 279.503  1.00  0.00           N
ATOM   3810  CA  PHE 0 473     135.096 154.794 280.901  1.00  0.00           C
ATOM   3811  CB  PHE 0 473     135.458 153.305 281.158  1.00  0.00           C
ATOM   3812  CG  PHE 0 473     136.956 152.932 281.197  1.00  0.00           C
ATOM   3813  CD1 PHE 0 473     137.597 152.640 279.971  1.00  0.00           C
ATOM   3814  CE1 PHE 0 473     139.011 152.406 279.918  1.00  0.00           C
ATOM   3815  CZ  PHE 0 473     139.702 152.367 281.165  1.00  0.00           C
ATOM   3816  CE2 PHE 0 473     139.014 152.536 282.437  1.00  0.00           C
ATOM   3817  CD2 PHE 0 473     137.675 152.908 282.417  1.00  0.00           C
ATOM   3818  C   PHE 0 473     136.102 155.730 281.663  1.00  0.00           C
ATOM   3819  O   PHE 0 473     136.950 156.474 281.159  1.00  0.00           O
ATOM   3820  N   HIS 0 474     135.997 155.669 283.028  1.00  0.00           N
ATOM   3821  CA  HIS 0 474     136.946 156.327 283.937  1.00  0.00           C
ATOM   3822  CB  HIS 0 474     136.220 157.278 284.898  1.00  0.00           C
ATOM   3823  CG  HIS 0 474     135.051 158.048 284.285  1.00  0.00           C
ATOM   3824  ND1 HIS 0 474     135.151 159.006 283.336  1.00  0.00           N
ATOM   3825  CE1 HIS 0 474     133.940 159.510 283.132  1.00  0.00           C
ATOM   3826  NE2 HIS 0 474     133.052 158.906 283.965  1.00  0.00           N
ATOM   3827  CD2 HIS 0 474     133.736 157.928 284.653  1.00  0.00           C
ATOM   3828  C   HIS 0 474     137.729 155.275 284.760  1.00  0.00           C
ATOM   3829  O   HIS 0 474     137.140 154.747 285.682  1.00  0.00           O
ATOM   3830  N   PRO 0 475     139.005 155.107 284.585  1.00  0.00           N
ATOM   3831  CD  PRO 0 475     139.934 155.595 283.480  1.00  0.00           C
ATOM   3832  CG  PRO 0 475     141.279 154.867 283.544  1.00  0.00           C
ATOM   3833  CB  PRO 0 475     141.328 154.202 284.958  1.00  0.00           C
ATOM   3834  CA  PRO 0 475     139.878 154.415 285.588  1.00  0.00           C
ATOM   3835  C   PRO 0 475     139.989 155.170 286.932  1.00  0.00           C
ATOM   3836  O   PRO 0 475     140.154 156.406 286.981  1.00  0.00           O
ATOM   3837  N   VAL 0 476     140.042 154.341 287.978  1.00  0.00           N
ATOM   3838  CA  VAL 0 476     140.588 154.694 289.314  1.00  0.00           C
ATOM   3839  CB  VAL 0 476     139.980 153.845 290.469  1.00  0.00           C
ATOM   3840  CG1 VAL 0 476     140.574 152.424 290.854  1.00  0.00           C
ATOM   3841  CG2 VAL 0 476     140.019 154.687 291.751  1.00  0.00           C
ATOM   3842  C   VAL 0 476     142.165 154.680 289.373  1.00  0.00           C
ATOM   3843  O   VAL 0 476     142.716 155.452 290.148  1.00  0.00           O
ATOM   3844  N   THR 0 477     142.941 153.988 288.547  1.00  0.00           N
ATOM   3845  CA  THR 0 477     144.368 154.222 288.355  1.00  0.00           C
ATOM   3846  CB  THR 0 477     145.170 153.390 289.329  1.00  0.00           C
ATOM   3847  CG2 THR 0 477     145.406 151.901 288.912  1.00  0.00           C
ATOM   3848  OG1 THR 0 477     146.487 153.961 289.356  1.00  0.00           O
ATOM   3849  C   THR 0 477     144.778 153.955 286.897  1.00  0.00           C
ATOM   3850  O   THR 0 477     144.358 152.927 286.255  1.00  0.00           O
ATOM   3851  N   MET 0 478     145.764 154.712 286.442  1.00  0.00           N
ATOM   3852  CA  MET 0 478     146.638 154.245 285.353  1.00  0.00           C
ATOM   3853  CB  MET 0 478     146.695 155.300 284.237  1.00  0.00           C
ATOM   3854  CG  MET 0 478     145.344 155.558 283.544  1.00  0.00           C
ATOM   3855  SD  MET 0 478     145.604 156.515 282.029  1.00  0.00           S
ATOM   3856  CE  MET 0 478     145.776 158.162 282.694  1.00  0.00           C
ATOM   3857  C   MET 0 478     148.092 154.028 285.875  1.00  0.00           C
ATOM   3858  O   MET 0 478     148.618 154.825 286.619  1.00  0.00           O
ATOM   3859  N   ALA 0 479     148.703 152.835 285.604  1.00  0.00           N
ATOM   3860  CA  ALA 0 479     150.047 152.475 286.094  1.00  0.00           C
ATOM   3861  CB  ALA 0 479     149.921 151.974 287.467  1.00  0.00           C
ATOM   3862  C   ALA 0 479     150.818 151.492 285.278  1.00  0.00           C
ATOM   3863  O   ALA 0 479     150.235 150.610 284.666  1.00  0.00           O
ATOM   3864  N   THR 0 480     152.197 151.599 285.333  1.00  0.00           N
ATOM   3865  CA  THR 0 480     153.113 150.659 284.656  1.00  0.00           C
ATOM   3866  CB  THR 0 480     153.402 151.166 283.203  1.00  0.00           C
ATOM   3867  CG2 THR 0 480     154.140 152.574 283.317  1.00  0.00           C
ATOM   3868  OG1 THR 0 480     154.288 150.310 282.515  1.00  0.00           O
ATOM   3869  C   THR 0 480     154.299 150.356 285.501  1.00  0.00           C
ATOM   3870  O   THR 0 480     154.606 151.115 286.484  1.00  0.00           O
ATOM   3871  N   PHE 0 481     154.911 149.228 285.233  1.00  0.00           N
ATOM   3872  CA  PHE 0 481     155.806 148.674 286.248  1.00  0.00           C
ATOM   3873  CB  PHE 0 481     155.254 147.346 286.818  1.00  0.00           C
ATOM   3874  CG  PHE 0 481     153.962 147.493 287.490  1.00  0.00           C
ATOM   3875  CD1 PHE 0 481     153.924 147.881 288.833  1.00  0.00           C
ATOM   3876  CE1 PHE 0 481     152.727 148.223 289.384  1.00  0.00           C
ATOM   3877  CZ  PHE 0 481     151.546 148.185 288.624  1.00  0.00           C
ATOM   3878  CE2 PHE 0 481     151.622 147.746 287.328  1.00  0.00           C
ATOM   3879  CD2 PHE 0 481     152.833 147.413 286.749  1.00  0.00           C
ATOM   3880  C   PHE 0 481     157.117 148.513 285.532  1.00  0.00           C
ATOM   3881  O   PHE 0 481     157.285 147.594 284.716  1.00  0.00           O
ATOM   3882  N   THR 0 482     158.078 149.420 285.818  1.00  0.00           N
ATOM   3883  CA  THR 0 482     159.397 149.466 285.178  1.00  0.00           C
ATOM   3884  CB  THR 0 482     160.129 150.782 285.395  1.00  0.00           C
ATOM   3885  CG2 THR 0 482     161.635 150.824 284.932  1.00  0.00           C
ATOM   3886  OG1 THR 0 482     159.621 151.829 284.746  1.00  0.00           O
ATOM   3887  C   THR 0 482     160.305 148.268 285.517  1.00  0.00           C
ATOM   3888  O   THR 0 482     160.599 148.066 286.672  1.00  0.00           O
ATOM   3889  N   MET 0 483     160.644 147.401 284.558  1.00  0.00           N
ATOM   3890  CA  MET 0 483     161.343 146.128 284.938  1.00  0.00           C
ATOM   3891  CB  MET 0 483     161.281 145.233 283.660  1.00  0.00           C
ATOM   3892  CG  MET 0 483     161.949 143.828 283.921  1.00  0.00           C
ATOM   3893  SD  MET 0 483     161.686 142.612 282.690  1.00  0.00           S
ATOM   3894  CE  MET 0 483     162.224 143.442 281.084  1.00  0.00           C
ATOM   3895  C   MET 0 483     162.767 146.323 285.576  1.00  0.00           C
ATOM   3896  O   MET 0 483     163.574 147.151 285.056  1.00  0.00           O
ATOM   3897  N   THR 0 484     163.044 145.471 286.549  1.00  0.00           N
ATOM   3898  CA  THR 0 484     164.367 145.264 287.053  1.00  0.00           C
ATOM   3899  CB  THR 0 484     164.412 145.267 288.591  1.00  0.00           C
ATOM   3900  CG2 THR 0 484     163.929 146.577 289.165  1.00  0.00           C
ATOM   3901  OG1 THR 0 484     163.621 144.185 289.063  1.00  0.00           O
ATOM   3902  C   THR 0 484     165.115 144.070 286.530  1.00  0.00           C
ATOM   3903  O   THR 0 484     164.614 142.963 286.366  1.00  0.00           O
ATOM   3904  N   LEU 0 485     166.355 144.261 286.107  1.00  0.00           N
ATOM   3905  CA  LEU 0 485     167.254 143.306 285.494  1.00  0.00           C
ATOM   3906  CB  LEU 0 485     167.420 143.492 284.002  1.00  0.00           C
ATOM   3907  CG  LEU 0 485     166.204 143.512 283.111  1.00  0.00           C
ATOM   3908  CD1 LEU 0 485     166.638 143.753 281.633  1.00  0.00           C
ATOM   3909  CD2 LEU 0 485     165.423 142.162 283.266  1.00  0.00           C
ATOM   3910  C   LEU 0 485     168.662 143.282 286.219  1.00  0.00           C
ATOM   3911  O   LEU 0 485     169.132 144.312 286.657  1.00  0.00           O
ATOM   3912  N   ALA 0 486     169.245 142.037 286.342  1.00  0.00           N
ATOM   3913  CA  ALA 0 486     170.654 141.895 286.891  1.00  0.00           C
ATOM   3914  CB  ALA 0 486     170.619 140.925 288.046  1.00  0.00           C
ATOM   3915  C   ALA 0 486     171.727 141.492 285.772  1.00  0.00           C
ATOM   3916  O   ALA 0 486     172.926 141.211 286.009  1.00  0.00           O
ATOM   3917  N   ARG 0 487     171.263 141.488 284.495  1.00  0.00           N
ATOM   3918  CA  ARG 0 487     171.877 141.195 283.172  1.00  0.00           C
ATOM   3919  CB  ARG 0 487     172.256 139.680 283.084  1.00  0.00           C
ATOM   3920  CG  ARG 0 487     172.999 139.410 281.782  1.00  0.00           C
ATOM   3921  CD  ARG 0 487     173.571 138.000 281.529  1.00  0.00           C
ATOM   3922  NE  ARG 0 487     172.530 136.946 281.171  1.00  0.00           N
ATOM   3923  CZ  ARG 0 487     172.618 135.671 280.846  1.00  0.00           C
ATOM   3924  NH1 ARG 0 487     173.647 134.905 280.721  1.00  0.00           N
ATOM   3925  NH2 ARG 0 487     171.531 135.045 280.842  1.00  0.00           N
ATOM   3926  C   ARG 0 487     170.906 141.617 282.100  1.00  0.00           C
ATOM   3927  O   ARG 0 487     169.798 141.143 282.254  1.00  0.00           O
ATOM   3928  N   VAL 0 488     171.336 142.347 281.022  1.00  0.00           N
ATOM   3929  CA  VAL 0 488     170.576 142.436 279.790  1.00  0.00           C
ATOM   3930  CB  VAL 0 488     171.350 143.214 278.656  1.00  0.00           C
ATOM   3931  CG1 VAL 0 488     172.672 142.664 278.239  1.00  0.00           C
ATOM   3932  CG2 VAL 0 488     170.461 143.321 277.425  1.00  0.00           C
ATOM   3933  C   VAL 0 488     170.049 141.130 279.333  1.00  0.00           C
ATOM   3934  O   VAL 0 488     170.766 140.108 279.335  1.00  0.00           O
ATOM   3935  N   CYS 0 489     168.761 141.027 278.977  1.00  0.00           N
ATOM   3936  CA  CYS 0 489     168.200 139.759 278.462  1.00  0.00           C
ATOM   3937  CB  CYS 0 489     167.136 139.237 279.417  1.00  0.00           C
ATOM   3938  SG  CYS 0 489     165.675 140.347 279.641  1.00  0.00           S
ATOM   3939  C   CYS 0 489     167.690 139.928 276.972  1.00  0.00           C
ATOM   3940  O   CYS 0 489     167.865 138.990 276.180  1.00  0.00           O
ATOM   3941  N   LEU 0 490     167.008 141.038 276.638  1.00  0.00           N
ATOM   3942  CA  LEU 0 490     166.666 141.336 275.240  1.00  0.00           C
ATOM   3943  CB  LEU 0 490     165.201 141.728 275.191  1.00  0.00           C
ATOM   3944  CG  LEU 0 490     164.609 142.060 273.798  1.00  0.00           C
ATOM   3945  CD1 LEU 0 490     164.604 140.941 272.757  1.00  0.00           C
ATOM   3946  CD2 LEU 0 490     163.110 142.410 273.908  1.00  0.00           C
ATOM   3947  C   LEU 0 490     167.646 142.293 274.613  1.00  0.00           C
ATOM   3948  O   LEU 0 490     167.936 143.344 275.184  1.00  0.00           O
ATOM   3949  N   CYS 0 491     168.102 141.913 273.463  1.00  0.00           N
ATOM   3950  CA  CYS 0 491     168.963 142.725 272.594  1.00  0.00           C
ATOM   3951  CB  CYS 0 491     170.285 141.989 272.333  1.00  0.00           C
ATOM   3952  SG  CYS 0 491     171.198 143.123 271.257  1.00  0.00           S
ATOM   3953  C   CYS 0 491     168.245 143.175 271.341  1.00  0.00           C
ATOM   3954  O   CYS 0 491     168.017 142.389 270.382  1.00  0.00           O
ATOM   3955  N   PRO 0 492     167.698 144.357 271.223  1.00  0.00           N
ATOM   3956  CD  PRO 0 492     167.545 145.226 272.411  1.00  0.00           C
ATOM   3957  CG  PRO 0 492     166.607 146.316 271.932  1.00  0.00           C
ATOM   3958  CB  PRO 0 492     166.061 145.843 270.517  1.00  0.00           C
ATOM   3959  CA  PRO 0 492     167.165 144.970 269.981  1.00  0.00           C
ATOM   3960  C   PRO 0 492     168.149 145.690 269.114  1.00  0.00           C
ATOM   3961  O   PRO 0 492     168.969 146.430 269.583  1.00  0.00           O
ATOM   3962  N   MET 0 493     168.157 145.427 267.808  1.00  0.00           N
ATOM   3963  CA  MET 0 493     168.849 146.297 266.789  1.00  0.00           C
ATOM   3964  CB  MET 0 493     170.206 145.541 266.413  1.00  0.00           C
ATOM   3965  CG  MET 0 493     169.777 144.295 265.633  1.00  0.00           C
ATOM   3966  SD  MET 0 493     171.171 143.208 265.134  1.00  0.00           S
ATOM   3967  CE  MET 0 493     171.991 142.907 266.674  1.00  0.00           C
ATOM   3968  C   MET 0 493     168.041 146.661 265.686  1.00  0.00           C
ATOM   3969  O   MET 0 493     166.989 145.987 265.472  1.00  0.00           O
ATOM   3970  N   ILE 0 494     168.472 147.628 264.928  1.00  0.00           N
ATOM   3971  CA  ILE 0 494     167.926 147.928 263.572  1.00  0.00           C
ATOM   3972  CB  ILE 0 494     167.408 149.426 263.533  1.00  0.00           C
ATOM   3973  CG2 ILE 0 494     166.913 149.765 262.085  1.00  0.00           C
ATOM   3974  CG1 ILE 0 494     166.131 149.580 264.408  1.00  0.00           C
ATOM   3975  CD1 ILE 0 494     165.977 151.027 264.902  1.00  0.00           C
ATOM   3976  C   ILE 0 494     169.010 147.687 262.469  1.00  0.00           C
ATOM   3977  O   ILE 0 494     170.209 148.021 262.664  1.00  0.00           O
ATOM   3978  N   ILE 0 495     168.585 147.065 261.327  1.00  0.00           N
ATOM   3979  CA  ILE 0 495     169.375 146.760 260.185  1.00  0.00           C
ATOM   3980  CB  ILE 0 495     169.196 145.271 259.959  1.00  0.00           C
ATOM   3981  CG2 ILE 0 495     169.888 144.732 258.600  1.00  0.00           C
ATOM   3982  CG1 ILE 0 495     169.659 144.357 261.136  1.00  0.00           C
ATOM   3983  CD1 ILE 0 495     169.778 142.851 260.856  1.00  0.00           C
ATOM   3984  C   ILE 0 495     168.888 147.549 258.906  1.00  0.00           C
ATOM   3985  O   ILE 0 495     167.926 147.123 258.219  1.00  0.00           O
ATOM   3986  N   GLY 0 496     169.605 148.643 258.646  1.00  0.00           N
ATOM   3987  CA  GLY 0 496     169.290 149.786 257.839  1.00  0.00           C
ATOM   3988  C   GLY 0 496     170.205 149.993 256.656  1.00  0.00           C
ATOM   3989  O   GLY 0 496     169.809 150.681 255.769  1.00  0.00           O
ATOM   3990  N   ARG 0 497     171.414 149.395 256.638  1.00  0.00           N
ATOM   3991  CA  ARG 0 497     172.365 149.358 255.535  1.00  0.00           C
ATOM   3992  CB  ARG 0 497     173.622 149.942 256.044  1.00  0.00           C
ATOM   3993  CG  ARG 0 497     173.575 151.504 255.698  1.00  0.00           C
ATOM   3994  CD  ARG 0 497     174.750 152.337 256.275  1.00  0.00           C
ATOM   3995  NE  ARG 0 497     174.894 152.318 257.717  1.00  0.00           N
ATOM   3996  CZ  ARG 0 497     175.717 151.558 258.357  1.00  0.00           C
ATOM   3997  NH1 ARG 0 497     176.613 150.917 257.707  1.00  0.00           N
ATOM   3998  NH2 ARG 0 497     175.756 151.628 259.652  1.00  0.00           N
ATOM   3999  C   ARG 0 497     172.512 147.935 254.969  1.00  0.00           C
ATOM   4000  O   ARG 0 497     172.400 147.016 255.759  1.00  0.00           O
ATOM   4001  N   GLY 0 498     172.639 147.707 253.666  1.00  0.00           N
ATOM   4002  CA  GLY 0 498     173.089 146.356 253.137  1.00  0.00           C
ATOM   4003  C   GLY 0 498     174.627 146.270 253.075  1.00  0.00           C
ATOM   4004  O   GLY 0 498     175.358 147.211 253.336  1.00  0.00           O
ATOM   4005  N   ASN 0 499     175.161 145.073 252.740  1.00  0.00           N
ATOM   4006  CA  ASN 0 499     176.640 144.927 252.733  1.00  0.00           C
ATOM   4007  CB  ASN 0 499     177.049 143.458 252.629  1.00  0.00           C
ATOM   4008  CG  ASN 0 499     176.531 142.672 253.799  1.00  0.00           C
ATOM   4009  OD1 ASN 0 499     176.296 143.153 254.869  1.00  0.00           O
ATOM   4010  ND2 ASN 0 499     176.269 141.404 253.725  1.00  0.00           N
ATOM   4011  C   ASN 0 499     177.255 145.809 251.662  1.00  0.00           C
ATOM   4012  O   ASN 0 499     178.425 146.122 251.660  1.00  0.00           O
ATOM   4013  N   ASP 0 500     176.428 146.259 250.706  1.00  0.00           N
ATOM   4014  CA  ASP 0 500     176.823 147.210 249.593  1.00  0.00           C
ATOM   4015  CB  ASP 0 500     175.874 146.875 248.416  1.00  0.00           C
ATOM   4016  CG  ASP 0 500     174.408 146.785 248.790  1.00  0.00           C
ATOM   4017  OD1 ASP 0 500     173.768 145.966 248.155  1.00  0.00           O
ATOM   4018  OD2 ASP 0 500     173.929 147.428 249.801  1.00  0.00           O
ATOM   4019  C   ASP 0 500     176.709 148.675 250.004  1.00  0.00           C
ATOM   4020  O   ASP 0 500     176.982 149.512 249.135  1.00  0.00           O
ATOM   4021  N   GLN 0 501     176.308 148.934 251.274  1.00  0.00           N
ATOM   4022  CA  GLN 0 501     176.042 150.248 251.796  1.00  0.00           C
ATOM   4023  CB  GLN 0 501     177.401 150.976 252.050  1.00  0.00           C
ATOM   4024  CG  GLN 0 501     178.279 150.065 252.897  1.00  0.00           C
ATOM   4025  CD  GLN 0 501     177.617 149.661 254.215  1.00  0.00           C
ATOM   4026  OE1 GLN 0 501     177.135 150.489 254.970  1.00  0.00           O
ATOM   4027  NE2 GLN 0 501     177.659 148.395 254.554  1.00  0.00           N
ATOM   4028  C   GLN 0 501     175.014 151.164 251.028  1.00  0.00           C
ATOM   4029  O   GLN 0 501     174.843 152.320 251.375  1.00  0.00           O
ATOM   4030  N   VAL 0 502     174.173 150.578 250.172  1.00  0.00           N
ATOM   4031  CA  VAL 0 502     172.839 151.106 250.036  1.00  0.00           C
ATOM   4032  CB  VAL 0 502     172.369 150.709 248.567  1.00  0.00           C
ATOM   4033  CG1 VAL 0 502     170.907 151.064 248.238  1.00  0.00           C
ATOM   4034  CG2 VAL 0 502     173.377 151.303 247.585  1.00  0.00           C
ATOM   4035  C   VAL 0 502     171.921 150.642 251.100  1.00  0.00           C
ATOM   4036  O   VAL 0 502     172.143 149.631 251.755  1.00  0.00           O
ATOM   4037  N   ALA 0 503     170.787 151.326 251.367  1.00  0.00           N
ATOM   4038  CA  ALA 0 503     169.815 151.225 252.442  1.00  0.00           C
ATOM   4039  CB  ALA 0 503     168.984 152.514 252.512  1.00  0.00           C
ATOM   4040  C   ALA 0 503     168.963 149.898 252.382  1.00  0.00           C
ATOM   4041  O   ALA 0 503     168.809 149.194 251.357  1.00  0.00           O
ATOM   4042  N   ILE 0 504     168.276 149.638 253.510  1.00  0.00           N
ATOM   4043  CA  ILE 0 504     167.381 148.523 253.787  1.00  0.00           C
ATOM   4044  CB  ILE 0 504     168.072 147.454 254.728  1.00  0.00           C
ATOM   4045  CG2 ILE 0 504     167.098 146.361 255.188  1.00  0.00           C
ATOM   4046  CG1 ILE 0 504     169.302 146.828 254.000  1.00  0.00           C
ATOM   4047  CD1 ILE 0 504     169.002 145.914 252.848  1.00  0.00           C
ATOM   4048  C   ILE 0 504     166.090 149.094 254.355  1.00  0.00           C
ATOM   4049  O   ILE 0 504     165.932 149.227 255.577  1.00  0.00           O
ATOM   4050  N   SER 0 505     165.178 149.460 253.496  1.00  0.00           N
ATOM   4051  CA  SER 0 505     163.827 150.002 253.813  1.00  0.00           C
ATOM   4052  CB  SER 0 505     163.993 151.363 254.437  1.00  0.00           C
ATOM   4053  OG  SER 0 505     162.798 151.750 255.100  1.00  0.00           O
ATOM   4054  C   SER 0 505     162.892 150.134 252.544  1.00  0.00           C
ATOM   4055  O   SER 0 505     163.260 150.746 251.541  1.00  0.00           O
ATOM   4056  N   SER 0 506     161.798 149.326 252.604  1.00  0.00           N
ATOM   4057  CA  SER 0 506     160.938 149.209 251.350  1.00  0.00           C
ATOM   4058  CB  SER 0 506     159.743 148.313 251.742  1.00  0.00           C
ATOM   4059  OG  SER 0 506     158.695 148.459 250.876  1.00  0.00           O
ATOM   4060  C   SER 0 506     160.363 150.549 250.975  1.00  0.00           C
ATOM   4061  O   SER 0 506     159.969 151.311 251.871  1.00  0.00           O
ATOM   4062  N   LYS 0 507     160.341 150.970 249.692  1.00  0.00           N
ATOM   4063  CA  LYS 0 507     159.650 152.195 249.230  1.00  0.00           C
ATOM   4064  CB  LYS 0 507     159.878 152.329 247.708  1.00  0.00           C
ATOM   4065  CG  LYS 0 507     159.392 153.672 247.036  1.00  0.00           C
ATOM   4066  CD  LYS 0 507     159.729 153.811 245.503  1.00  0.00           C
ATOM   4067  CE  LYS 0 507     159.576 155.261 244.945  1.00  0.00           C
ATOM   4068  NZ  LYS 0 507     160.476 156.202 245.745  1.00  0.00           N
ATOM   4069  C   LYS 0 507     158.167 152.273 249.503  1.00  0.00           C
ATOM   4070  O   LYS 0 507     157.567 153.328 249.422  1.00  0.00           O
ATOM   4071  N   PHE 0 508     157.491 151.205 249.923  1.00  0.00           N
ATOM   4072  CA  PHE 0 508     156.018 151.086 250.124  1.00  0.00           C
ATOM   4073  CB  PHE 0 508     155.491 149.954 249.213  1.00  0.00           C
ATOM   4074  CG  PHE 0 508     155.890 150.151 247.766  1.00  0.00           C
ATOM   4075  CD1 PHE 0 508     155.290 151.217 247.075  1.00  0.00           C
ATOM   4076  CE1 PHE 0 508     155.691 151.504 245.791  1.00  0.00           C
ATOM   4077  CZ  PHE 0 508     156.855 150.931 245.232  1.00  0.00           C
ATOM   4078  CE2 PHE 0 508     157.446 149.845 245.866  1.00  0.00           C
ATOM   4079  CD2 PHE 0 508     156.944 149.500 247.193  1.00  0.00           C
ATOM   4080  C   PHE 0 508     155.804 150.788 251.659  1.00  0.00           C
ATOM   4081  O   PHE 0 508     156.544 149.941 252.167  1.00  0.00           O
ATOM   4082  N   GLU 0 509     154.806 151.389 252.288  1.00  0.00           N
ATOM   4083  CA  GLU 0 509     154.407 151.058 253.684  1.00  0.00           C
ATOM   4084  CB  GLU 0 509     153.382 152.031 254.256  1.00  0.00           C
ATOM   4085  CG  GLU 0 509     153.832 153.544 254.333  1.00  0.00           C
ATOM   4086  CD  GLU 0 509     155.275 153.652 254.899  1.00  0.00           C
ATOM   4087  OE1 GLU 0 509     156.252 154.224 254.319  1.00  0.00           O
ATOM   4088  OE2 GLU 0 509     155.557 152.993 255.952  1.00  0.00           O
ATOM   4089  C   GLU 0 509     153.628 149.705 253.658  1.00  0.00           C
ATOM   4090  O   GLU 0 509     152.942 149.404 252.681  1.00  0.00           O
ATOM   4091  N   THR 0 510     153.780 148.830 254.712  1.00  0.00           N
ATOM   4092  CA  THR 0 510     153.069 147.533 254.833  1.00  0.00           C
ATOM   4093  CB  THR 0 510     151.559 147.628 255.165  1.00  0.00           C
ATOM   4094  CG2 THR 0 510     151.443 147.954 256.636  1.00  0.00           C
ATOM   4095  OG1 THR 0 510     150.763 148.511 254.427  1.00  0.00           O
ATOM   4096  C   THR 0 510     153.368 146.551 253.699  1.00  0.00           C
ATOM   4097  O   THR 0 510     152.737 145.538 253.594  1.00  0.00           O
ATOM   4098  N   ARG 0 511     154.337 146.747 252.846  1.00  0.00           N
ATOM   4099  CA  ARG 0 511     154.652 145.913 251.645  1.00  0.00           C
ATOM   4100  CB  ARG 0 511     153.894 146.531 250.444  1.00  0.00           C
ATOM   4101  CG  ARG 0 511     152.377 146.296 250.387  1.00  0.00           C
ATOM   4102  CD  ARG 0 511     151.939 144.846 250.567  1.00  0.00           C
ATOM   4103  NE  ARG 0 511     152.375 143.877 249.557  1.00  0.00           N
ATOM   4104  CZ  ARG 0 511     151.843 143.617 248.411  1.00  0.00           C
ATOM   4105  NH1 ARG 0 511     150.631 143.892 248.075  1.00  0.00           N
ATOM   4106  NH2 ARG 0 511     152.496 143.006 247.514  1.00  0.00           N
ATOM   4107  C   ARG 0 511     156.175 145.718 251.402  1.00  0.00           C
ATOM   4108  O   ARG 0 511     157.028 146.381 251.980  1.00  0.00           O
ATOM   4109  N   GLU 0 512     156.459 144.850 250.365  1.00  0.00           N
ATOM   4110  CA  GLU 0 512     157.831 144.524 249.932  1.00  0.00           C
ATOM   4111  CB  GLU 0 512     157.804 142.994 249.542  1.00  0.00           C
ATOM   4112  CG  GLU 0 512     157.316 142.437 248.233  1.00  0.00           C
ATOM   4113  CD  GLU 0 512     155.824 142.664 248.008  1.00  0.00           C
ATOM   4114  OE1 GLU 0 512     155.426 142.426 246.845  1.00  0.00           O
ATOM   4115  OE2 GLU 0 512     155.038 143.081 248.905  1.00  0.00           O
ATOM   4116  C   GLU 0 512     158.288 145.365 248.789  1.00  0.00           C
ATOM   4117  O   GLU 0 512     157.618 146.195 248.210  1.00  0.00           O
ATOM   4118  N   ASP 0 513     159.572 145.230 248.448  1.00  0.00           N
ATOM   4119  CA  ASP 0 513     160.313 146.008 247.500  1.00  0.00           C
ATOM   4120  CB  ASP 0 513     160.690 147.425 248.051  1.00  0.00           C
ATOM   4121  CG  ASP 0 513     161.474 148.366 247.150  1.00  0.00           C
ATOM   4122  OD1 ASP 0 513     161.947 149.471 247.655  1.00  0.00           O
ATOM   4123  OD2 ASP 0 513     161.646 148.171 245.940  1.00  0.00           O
ATOM   4124  C   ASP 0 513     161.599 145.284 247.052  1.00  0.00           C
ATOM   4125  O   ASP 0 513     162.211 144.613 247.867  1.00  0.00           O
ATOM   4126  N   ILE 0 514     162.176 145.509 245.852  1.00  0.00           N
ATOM   4127  CA  ILE 0 514     163.354 144.897 245.343  1.00  0.00           C
ATOM   4128  CB  ILE 0 514     163.475 145.042 243.842  1.00  0.00           C
ATOM   4129  CG2 ILE 0 514     164.360 143.901 243.391  1.00  0.00           C
ATOM   4130  CG1 ILE 0 514     162.068 145.011 243.197  1.00  0.00           C
ATOM   4131  CD1 ILE 0 514     162.086 145.689 241.861  1.00  0.00           C
ATOM   4132  C   ILE 0 514     164.586 145.342 246.093  1.00  0.00           C
ATOM   4133  O   ILE 0 514     165.475 144.519 246.288  1.00  0.00           O
ATOM   4134  N   ALA 0 515     164.611 146.581 246.605  1.00  0.00           N
ATOM   4135  CA  ALA 0 515     165.692 147.098 247.534  1.00  0.00           C
ATOM   4136  CB  ALA 0 515     165.222 148.544 248.016  1.00  0.00           C
ATOM   4137  C   ALA 0 515     165.914 146.190 248.785  1.00  0.00           C
ATOM   4138  O   ALA 0 515     167.021 146.178 249.358  1.00  0.00           O
ATOM   4139  N   VAL 0 516     164.841 145.508 249.208  1.00  0.00           N
ATOM   4140  CA  VAL 0 516     164.916 144.709 250.523  1.00  0.00           C
ATOM   4141  CB  VAL 0 516     164.092 145.451 251.615  1.00  0.00           C
ATOM   4142  CG1 VAL 0 516     164.676 146.822 251.924  1.00  0.00           C
ATOM   4143  CG2 VAL 0 516     162.572 145.615 251.332  1.00  0.00           C
ATOM   4144  C   VAL 0 516     164.649 143.246 250.431  1.00  0.00           C
ATOM   4145  O   VAL 0 516     165.190 142.507 251.199  1.00  0.00           O
ATOM   4146  N   ILE 0 517     163.957 142.780 249.434  1.00  0.00           N
ATOM   4147  CA  ILE 0 517     163.566 141.385 249.295  1.00  0.00           C
ATOM   4148  CB  ILE 0 517     162.602 141.266 248.052  1.00  0.00           C
ATOM   4149  CG2 ILE 0 517     163.385 141.584 246.724  1.00  0.00           C
ATOM   4150  CG1 ILE 0 517     161.902 139.870 248.143  1.00  0.00           C
ATOM   4151  CD1 ILE 0 517     160.731 139.597 247.270  1.00  0.00           C
ATOM   4152  C   ILE 0 517     164.724 140.353 249.272  1.00  0.00           C
ATOM   4153  O   ILE 0 517     164.712 139.351 249.991  1.00  0.00           O
ATOM   4154  N   ARG 0 518     165.782 140.581 248.497  1.00  0.00           N
ATOM   4155  CA  ARG 0 518     167.001 139.756 248.439  1.00  0.00           C
ATOM   4156  CB  ARG 0 518     167.838 139.990 247.161  1.00  0.00           C
ATOM   4157  CG  ARG 0 518     167.016 140.219 245.872  1.00  0.00           C
ATOM   4158  CD  ARG 0 518     167.954 140.356 244.681  1.00  0.00           C
ATOM   4159  NE  ARG 0 518     167.204 140.516 243.431  1.00  0.00           N
ATOM   4160  CZ  ARG 0 518     167.596 141.317 242.446  1.00  0.00           C
ATOM   4161  NH1 ARG 0 518     168.808 141.725 242.233  1.00  0.00           N
ATOM   4162  NH2 ARG 0 518     166.654 141.790 241.713  1.00  0.00           N
ATOM   4163  C   ARG 0 518     167.777 139.838 249.743  1.00  0.00           C
ATOM   4164  O   ARG 0 518     168.079 138.869 250.396  1.00  0.00           O
ATOM   4165  N   ASN 0 519     167.891 141.103 250.297  1.00  0.00           N
ATOM   4166  CA  ASN 0 519     168.549 141.214 251.608  1.00  0.00           C
ATOM   4167  CB  ASN 0 519     168.802 142.780 251.818  1.00  0.00           C
ATOM   4168  CG  ASN 0 519     169.904 143.351 250.941  1.00  0.00           C
ATOM   4169  OD1 ASN 0 519     171.074 143.230 251.244  1.00  0.00           O
ATOM   4170  ND2 ASN 0 519     169.608 143.878 249.776  1.00  0.00           N
ATOM   4171  C   ASN 0 519     167.751 140.598 252.795  1.00  0.00           C
ATOM   4172  O   ASN 0 519     168.369 140.201 253.742  1.00  0.00           O
ATOM   4173  N   TYR 0 520     166.445 140.501 252.740  1.00  0.00           N
ATOM   4174  CA  TYR 0 520     165.509 139.764 253.708  1.00  0.00           C
ATOM   4175  CB  TYR 0 520     164.089 140.220 253.506  1.00  0.00           C
ATOM   4176  CG  TYR 0 520     163.768 141.595 254.018  1.00  0.00           C
ATOM   4177  CD1 TYR 0 520     162.514 142.122 253.716  1.00  0.00           C
ATOM   4178  CE1 TYR 0 520     162.192 143.458 254.016  1.00  0.00           C
ATOM   4179  CZ  TYR 0 520     163.067 144.302 254.678  1.00  0.00           C
ATOM   4180  OH  TYR 0 520     162.756 145.585 255.068  1.00  0.00           O
ATOM   4181  CE2 TYR 0 520     164.278 143.763 255.110  1.00  0.00           C
ATOM   4182  CD2 TYR 0 520     164.658 142.441 254.668  1.00  0.00           C
ATOM   4183  C   TYR 0 520     165.718 138.263 253.528  1.00  0.00           C
ATOM   4184  O   TYR 0 520     165.806 137.498 254.539  1.00  0.00           O
ATOM   4185  N   GLY 0 521     165.571 137.741 252.257  1.00  0.00           N
ATOM   4186  CA  GLY 0 521     166.074 136.418 251.845  1.00  0.00           C
ATOM   4187  C   GLY 0 521     167.460 135.957 252.404  1.00  0.00           C
ATOM   4188  O   GLY 0 521     167.607 134.839 252.868  1.00  0.00           O
ATOM   4189  N   ASN 0 522     168.425 136.816 252.313  1.00  0.00           N
ATOM   4190  CA  ASN 0 522     169.838 136.639 252.729  1.00  0.00           C
ATOM   4191  CB  ASN 0 522     170.756 137.448 251.876  1.00  0.00           C
ATOM   4192  CG  ASN 0 522     172.259 137.169 252.286  1.00  0.00           C
ATOM   4193  OD1 ASN 0 522     172.837 136.125 252.286  1.00  0.00           O
ATOM   4194  ND2 ASN 0 522     172.876 138.218 252.852  1.00  0.00           N
ATOM   4195  C   ASN 0 522     170.032 136.803 254.285  1.00  0.00           C
ATOM   4196  O   ASN 0 522     170.898 136.125 254.809  1.00  0.00           O
ATOM   4197  N   LEU 0 523     169.281 137.690 254.972  1.00  0.00           N
ATOM   4198  CA  LEU 0 523     169.308 137.803 256.450  1.00  0.00           C
ATOM   4199  CB  LEU 0 523     168.491 139.118 256.789  1.00  0.00           C
ATOM   4200  CG  LEU 0 523     168.297 139.483 258.232  1.00  0.00           C
ATOM   4201  CD1 LEU 0 523     169.546 139.883 258.900  1.00  0.00           C
ATOM   4202  CD2 LEU 0 523     167.319 140.644 258.352  1.00  0.00           C
ATOM   4203  C   LEU 0 523     168.836 136.517 257.172  1.00  0.00           C
ATOM   4204  O   LEU 0 523     169.418 136.059 258.176  1.00  0.00           O
ATOM   4205  N   LEU 0 524     167.905 135.798 256.542  1.00  0.00           N
ATOM   4206  CA  LEU 0 524     167.437 134.588 257.124  1.00  0.00           C
ATOM   4207  CB  LEU 0 524     166.141 134.152 256.372  1.00  0.00           C
ATOM   4208  CG  LEU 0 524     164.909 135.043 256.567  1.00  0.00           C
ATOM   4209  CD1 LEU 0 524     163.792 134.867 255.489  1.00  0.00           C
ATOM   4210  CD2 LEU 0 524     164.298 134.928 257.952  1.00  0.00           C
ATOM   4211  C   LEU 0 524     168.532 133.531 256.957  1.00  0.00           C
ATOM   4212  O   LEU 0 524     168.855 132.818 257.926  1.00  0.00           O
ATOM   4213  N   LEU 0 525     169.222 133.441 255.795  1.00  0.00           N
ATOM   4214  CA  LEU 0 525     170.357 132.589 255.676  1.00  0.00           C
ATOM   4215  CB  LEU 0 525     170.755 132.667 254.192  1.00  0.00           C
ATOM   4216  CG  LEU 0 525     171.917 131.896 253.608  1.00  0.00           C
ATOM   4217  CD1 LEU 0 525     171.617 130.365 253.424  1.00  0.00           C
ATOM   4218  CD2 LEU 0 525     172.104 132.342 252.159  1.00  0.00           C
ATOM   4219  C   LEU 0 525     171.498 132.998 256.595  1.00  0.00           C
ATOM   4220  O   LEU 0 525     171.938 132.014 257.200  1.00  0.00           O
ATOM   4221  N   GLU 0 526     171.996 134.211 256.723  1.00  0.00           N
ATOM   4222  CA  GLU 0 526     173.172 134.581 257.512  1.00  0.00           C
ATOM   4223  CB  GLU 0 526     173.631 135.959 257.156  1.00  0.00           C
ATOM   4224  CG  GLU 0 526     174.106 136.191 255.711  1.00  0.00           C
ATOM   4225  CD  GLU 0 526     175.408 135.503 255.303  1.00  0.00           C
ATOM   4226  OE1 GLU 0 526     175.816 135.680 254.125  1.00  0.00           O
ATOM   4227  OE2 GLU 0 526     176.053 134.806 256.125  1.00  0.00           O
ATOM   4228  C   GLU 0 526     172.960 134.579 259.063  1.00  0.00           C
ATOM   4229  O   GLU 0 526     173.750 133.987 259.799  1.00  0.00           O
ATOM   4230  N   MET 0 527     171.785 135.059 259.515  1.00  0.00           N
ATOM   4231  CA  MET 0 527     171.449 135.107 260.970  1.00  0.00           C
ATOM   4232  CB  MET 0 527     170.162 135.976 261.127  1.00  0.00           C
ATOM   4233  CG  MET 0 527     169.663 136.003 262.647  1.00  0.00           C
ATOM   4234  SD  MET 0 527     170.789 137.001 263.704  1.00  0.00           S
ATOM   4235  CE  MET 0 527     170.426 138.626 263.050  1.00  0.00           C
ATOM   4236  C   MET 0 527     171.233 133.774 261.512  1.00  0.00           C
ATOM   4237  O   MET 0 527     171.787 133.441 262.489  1.00  0.00           O
ATOM   4238  N   SER 0 528     170.536 132.793 260.835  1.00  0.00           N
ATOM   4239  CA  SER 0 528     170.494 131.388 261.153  1.00  0.00           C
ATOM   4240  CB  SER 0 528     169.819 130.692 259.992  1.00  0.00           C
ATOM   4241  OG  SER 0 528     170.008 129.250 260.085  1.00  0.00           O
ATOM   4242  C   SER 0 528     171.883 130.838 261.380  1.00  0.00           C
ATOM   4243  O   SER 0 528     171.892 129.924 262.192  1.00  0.00           O
ATOM   4244  N   ALA 0 529     172.966 131.266 260.712  1.00  0.00           N
ATOM   4245  CA  ALA 0 529     174.377 130.773 260.973  1.00  0.00           C
ATOM   4246  CB  ALA 0 529     175.299 131.391 260.032  1.00  0.00           C
ATOM   4247  C   ALA 0 529     174.882 131.102 262.405  1.00  0.00           C
ATOM   4248  O   ALA 0 529     175.780 130.460 262.943  1.00  0.00           O
ATOM   4249  N   VAL 0 530     174.455 132.198 263.055  1.00  0.00           N
ATOM   4250  CA  VAL 0 530     174.925 132.597 264.379  1.00  0.00           C
ATOM   4251  CB  VAL 0 530     175.523 134.030 264.360  1.00  0.00           C
ATOM   4252  CG1 VAL 0 530     176.394 134.323 263.178  1.00  0.00           C
ATOM   4253  CG2 VAL 0 530     174.433 135.121 264.519  1.00  0.00           C
ATOM   4254  C   VAL 0 530     173.888 132.451 265.580  1.00  0.00           C
ATOM   4255  O   VAL 0 530     174.215 131.916 266.702  1.00  0.00           O
ATOM   4256  N   VAL 0 531     172.595 132.649 265.305  1.00  0.00           N
ATOM   4257  CA  VAL 0 531     171.488 132.192 266.214  1.00  0.00           C
ATOM   4258  CB  VAL 0 531     170.268 133.105 265.828  1.00  0.00           C
ATOM   4259  CG1 VAL 0 531     169.096 132.697 266.701  1.00  0.00           C
ATOM   4260  CG2 VAL 0 531     170.589 134.543 266.120  1.00  0.00           C
ATOM   4261  C   VAL 0 531     171.065 130.744 266.035  1.00  0.00           C
ATOM   4262  O   VAL 0 531     170.594 130.437 264.991  1.00  0.00           O
ATOM   4263  N   PRO 0 532     171.234 129.880 267.019  1.00  0.00           N
ATOM   4264  CD  PRO 0 532     171.856 130.113 268.336  1.00  0.00           C
ATOM   4265  CG  PRO 0 532     171.902 128.813 269.134  1.00  0.00           C
ATOM   4266  CB  PRO 0 532     171.575 127.727 268.025  1.00  0.00           C
ATOM   4267  CA  PRO 0 532     170.753 128.505 266.946  1.00  0.00           C
ATOM   4268  C   PRO 0 532     169.248 128.360 267.186  1.00  0.00           C
ATOM   4269  O   PRO 0 532     168.511 129.285 267.469  1.00  0.00           O
ATOM   4270  N   ASP 0 533     168.806 127.129 266.893  1.00  0.00           N
ATOM   4271  CA  ASP 0 533     167.410 126.678 267.191  1.00  0.00           C
ATOM   4272  CB  ASP 0 533     167.212 126.539 268.722  1.00  0.00           C
ATOM   4273  CG  ASP 0 533     168.229 125.723 269.513  1.00  0.00           C
ATOM   4274  OD1 ASP 0 533     168.741 124.731 268.972  1.00  0.00           O
ATOM   4275  OD2 ASP 0 533     168.482 126.109 270.676  1.00  0.00           O
ATOM   4276  C   ASP 0 533     166.227 127.254 266.456  1.00  0.00           C
ATOM   4277  O   ASP 0 533     166.110 127.060 265.275  1.00  0.00           O
ATOM   4278  N   GLY 0 534     165.270 127.859 267.148  1.00  0.00           N
ATOM   4279  CA  GLY 0 534     164.153 128.515 266.526  1.00  0.00           C
ATOM   4280  C   GLY 0 534     164.263 129.988 266.263  1.00  0.00           C
ATOM   4281  O   GLY 0 534     164.362 130.709 267.253  1.00  0.00           O
ATOM   4282  N   ILE 0 535     163.899 130.416 265.079  1.00  0.00           N
ATOM   4283  CA  ILE 0 535     163.881 131.809 264.589  1.00  0.00           C
ATOM   4284  CB  ILE 0 535     165.063 132.077 263.647  1.00  0.00           C
ATOM   4285  CG2 ILE 0 535     165.107 133.623 263.318  1.00  0.00           C
ATOM   4286  CG1 ILE 0 535     166.424 131.433 264.047  1.00  0.00           C
ATOM   4287  CD1 ILE 0 535     167.546 131.682 262.975  1.00  0.00           C
ATOM   4288  C   ILE 0 535     162.546 132.088 263.903  1.00  0.00           C
ATOM   4289  O   ILE 0 535     162.219 131.586 262.840  1.00  0.00           O
ATOM   4290  N   VAL 0 536     161.758 133.025 264.524  1.00  0.00           N
ATOM   4291  CA  VAL 0 536     160.500 133.462 263.932  1.00  0.00           C
ATOM   4292  CB  VAL 0 536     159.239 133.285 264.835  1.00  0.00           C
ATOM   4293  CG1 VAL 0 536     159.316 134.295 266.050  1.00  0.00           C
ATOM   4294  CG2 VAL 0 536     157.924 133.585 264.083  1.00  0.00           C
ATOM   4295  C   VAL 0 536     160.630 134.805 263.281  1.00  0.00           C
ATOM   4296  O   VAL 0 536     161.221 135.691 263.947  1.00  0.00           O
ATOM   4297  N   ALA 0 537     160.278 134.954 261.998  1.00  0.00           N
ATOM   4298  CA  ALA 0 537     160.349 136.198 261.121  1.00  0.00           C
ATOM   4299  CB  ALA 0 537     161.219 135.907 259.898  1.00  0.00           C
ATOM   4300  C   ALA 0 537     158.938 136.709 260.738  1.00  0.00           C
ATOM   4301  O   ALA 0 537     158.223 136.099 259.917  1.00  0.00           O
ATOM   4302  N   PHE 0 538     158.451 137.795 261.329  1.00  0.00           N
ATOM   4303  CA  PHE 0 538     157.172 138.312 261.099  1.00  0.00           C
ATOM   4304  CB  PHE 0 538     156.547 138.837 262.386  1.00  0.00           C
ATOM   4305  CG  PHE 0 538     156.161 137.812 263.505  1.00  0.00           C
ATOM   4306  CD1 PHE 0 538     154.998 137.130 263.601  1.00  0.00           C
ATOM   4307  CE1 PHE 0 538     154.766 136.304 264.735  1.00  0.00           C
ATOM   4308  CZ  PHE 0 538     155.772 136.104 265.674  1.00  0.00           C
ATOM   4309  CE2 PHE 0 538     156.921 136.852 265.639  1.00  0.00           C
ATOM   4310  CD2 PHE 0 538     157.156 137.708 264.501  1.00  0.00           C
ATOM   4311  C   PHE 0 538     157.189 139.349 260.023  1.00  0.00           C
ATOM   4312  O   PHE 0 538     158.068 140.205 260.016  1.00  0.00           O
ATOM   4313  N   PHE 0 539     156.272 139.254 259.065  1.00  0.00           N
ATOM   4314  CA  PHE 0 539     155.852 140.230 258.101  1.00  0.00           C
ATOM   4315  CB  PHE 0 539     155.340 139.599 256.787  1.00  0.00           C
ATOM   4316  CG  PHE 0 539     156.381 138.882 256.013  1.00  0.00           C
ATOM   4317  CD1 PHE 0 539     157.155 139.540 255.031  1.00  0.00           C
ATOM   4318  CE1 PHE 0 539     158.215 138.872 254.353  1.00  0.00           C
ATOM   4319  CZ  PHE 0 539     158.413 137.488 254.559  1.00  0.00           C
ATOM   4320  CE2 PHE 0 539     157.687 136.803 255.533  1.00  0.00           C
ATOM   4321  CD2 PHE 0 539     156.720 137.513 256.284  1.00  0.00           C
ATOM   4322  C   PHE 0 539     154.782 141.120 258.740  1.00  0.00           C
ATOM   4323  O   PHE 0 539     153.997 140.705 259.547  1.00  0.00           O
ATOM   4324  N   THR 0 540     154.619 142.357 258.174  1.00  0.00           N
ATOM   4325  CA  THR 0 540     153.615 143.261 258.650  1.00  0.00           C
ATOM   4326  CB  THR 0 540     154.157 144.719 258.627  1.00  0.00           C
ATOM   4327  CG2 THR 0 540     155.341 144.800 259.598  1.00  0.00           C
ATOM   4328  OG1 THR 0 540     154.578 144.923 257.277  1.00  0.00           O
ATOM   4329  C   THR 0 540     152.307 143.209 257.747  1.00  0.00           C
ATOM   4330  O   THR 0 540     151.395 144.021 258.046  1.00  0.00           O
ATOM   4331  N   SER 0 541     152.215 142.272 256.856  1.00  0.00           N
ATOM   4332  CA  SER 0 541     150.985 142.010 256.095  1.00  0.00           C
ATOM   4333  CB  SER 0 541     150.799 143.048 254.967  1.00  0.00           C
ATOM   4334  OG  SER 0 541     149.957 142.604 253.930  1.00  0.00           O
ATOM   4335  C   SER 0 541     150.989 140.616 255.554  1.00  0.00           C
ATOM   4336  O   SER 0 541     151.997 140.147 255.134  1.00  0.00           O
ATOM   4337  N   TYR 0 542     149.882 139.925 255.423  1.00  0.00           N
ATOM   4338  CA  TYR 0 542     149.820 138.680 254.612  1.00  0.00           C
ATOM   4339  CB  TYR 0 542     148.387 138.079 254.693  1.00  0.00           C
ATOM   4340  CG  TYR 0 542     148.101 137.439 256.032  1.00  0.00           C
ATOM   4341  CD1 TYR 0 542     147.394 138.138 257.045  1.00  0.00           C
ATOM   4342  CE1 TYR 0 542     147.105 137.622 258.308  1.00  0.00           C
ATOM   4343  CZ  TYR 0 542     147.491 136.247 258.544  1.00  0.00           C
ATOM   4344  OH  TYR 0 542     147.126 135.718 259.768  1.00  0.00           O
ATOM   4345  CE2 TYR 0 542     148.116 135.478 257.608  1.00  0.00           C
ATOM   4346  CD2 TYR 0 542     148.327 136.108 256.334  1.00  0.00           C
ATOM   4347  C   TYR 0 542     150.185 138.888 253.173  1.00  0.00           C
ATOM   4348  O   TYR 0 542     150.875 137.970 252.678  1.00  0.00           O
ATOM   4349  N   GLN 0 543     149.828 139.962 252.580  1.00  0.00           N
ATOM   4350  CA  GLN 0 543     150.051 140.224 251.163  1.00  0.00           C
ATOM   4351  CB  GLN 0 543     149.274 141.514 250.659  1.00  0.00           C
ATOM   4352  CG  GLN 0 543     147.756 141.392 250.958  1.00  0.00           C
ATOM   4353  CD  GLN 0 543     147.094 140.170 250.346  1.00  0.00           C
ATOM   4354  OE1 GLN 0 543     146.499 139.320 250.973  1.00  0.00           O
ATOM   4355  NE2 GLN 0 543     147.220 139.881 249.074  1.00  0.00           N
ATOM   4356  C   GLN 0 543     151.560 140.665 251.057  1.00  0.00           C
ATOM   4357  O   GLN 0 543     152.196 140.294 250.048  1.00  0.00           O
ATOM   4358  N   TYR 0 544     152.242 141.207 252.040  1.00  0.00           N
ATOM   4359  CA  TYR 0 544     153.667 141.444 252.054  1.00  0.00           C
ATOM   4360  CB  TYR 0 544     153.992 142.388 253.238  1.00  0.00           C
ATOM   4361  CG  TYR 0 544     155.380 142.968 253.482  1.00  0.00           C
ATOM   4362  CD1 TYR 0 544     155.529 143.966 254.537  1.00  0.00           C
ATOM   4363  CE1 TYR 0 544     156.782 144.573 254.751  1.00  0.00           C
ATOM   4364  CZ  TYR 0 544     157.934 144.248 254.011  1.00  0.00           C
ATOM   4365  OH  TYR 0 544     159.110 144.922 254.289  1.00  0.00           O
ATOM   4366  CE2 TYR 0 544     157.853 143.138 253.225  1.00  0.00           C
ATOM   4367  CD2 TYR 0 544     156.590 142.546 252.878  1.00  0.00           C
ATOM   4368  C   TYR 0 544     154.397 140.078 252.116  1.00  0.00           C
ATOM   4369  O   TYR 0 544     155.295 139.889 251.301  1.00  0.00           O
ATOM   4370  N   MET 0 545     153.919 139.150 252.932  1.00  0.00           N
ATOM   4371  CA  MET 0 545     154.316 137.781 252.940  1.00  0.00           C
ATOM   4372  CB  MET 0 545     153.784 137.031 254.168  1.00  0.00           C
ATOM   4373  CG  MET 0 545     154.308 135.629 254.358  1.00  0.00           C
ATOM   4374  SD  MET 0 545     153.710 134.746 255.860  1.00  0.00           S
ATOM   4375  CE  MET 0 545     152.045 134.349 255.337  1.00  0.00           C
ATOM   4376  C   MET 0 545     154.049 136.947 251.620  1.00  0.00           C
ATOM   4377  O   MET 0 545     155.011 136.579 250.936  1.00  0.00           O
ATOM   4378  N   GLU 0 546     152.789 136.632 251.212  1.00  0.00           N
ATOM   4379  CA  GLU 0 546     152.556 135.816 250.030  1.00  0.00           C
ATOM   4380  CB  GLU 0 546     151.050 135.649 249.840  1.00  0.00           C
ATOM   4381  CG  GLU 0 546     150.732 134.342 249.138  1.00  0.00           C
ATOM   4382  CD  GLU 0 546     149.329 133.876 249.329  1.00  0.00           C
ATOM   4383  OE1 GLU 0 546     148.599 133.845 248.288  1.00  0.00           O
ATOM   4384  OE2 GLU 0 546     148.906 133.647 250.495  1.00  0.00           O
ATOM   4385  C   GLU 0 546     153.301 136.284 248.773  1.00  0.00           C
ATOM   4386  O   GLU 0 546     153.633 135.431 247.981  1.00  0.00           O
ATOM   4387  N   SER 0 547     153.503 137.648 248.597  1.00  0.00           N
ATOM   4388  CA  SER 0 547     154.191 138.130 247.407  1.00  0.00           C
ATOM   4389  CB  SER 0 547     153.931 139.615 247.147  1.00  0.00           C
ATOM   4390  OG  SER 0 547     154.624 139.945 246.041  1.00  0.00           O
ATOM   4391  C   SER 0 547     155.670 137.851 247.489  1.00  0.00           C
ATOM   4392  O   SER 0 547     156.235 137.307 246.503  1.00  0.00           O
ATOM   4393  N   THR 0 548     156.319 138.195 248.586  1.00  0.00           N
ATOM   4394  CA  THR 0 548     157.717 137.860 248.871  1.00  0.00           C
ATOM   4395  CB  THR 0 548     158.078 138.198 250.289  1.00  0.00           C
ATOM   4396  CG2 THR 0 548     159.486 137.902 250.730  1.00  0.00           C
ATOM   4397  OG1 THR 0 548     157.997 139.555 250.542  1.00  0.00           O
ATOM   4398  C   THR 0 548     157.979 136.378 248.769  1.00  0.00           C
ATOM   4399  O   THR 0 548     158.817 136.080 247.984  1.00  0.00           O
ATOM   4400  N   VAL 0 549     157.111 135.501 249.322  1.00  0.00           N
ATOM   4401  CA  VAL 0 549     157.467 134.021 249.421  1.00  0.00           C
ATOM   4402  CB  VAL 0 549     156.679 133.462 250.648  1.00  0.00           C
ATOM   4403  CG1 VAL 0 549     156.702 131.945 250.925  1.00  0.00           C
ATOM   4404  CG2 VAL 0 549     157.048 134.160 251.998  1.00  0.00           C
ATOM   4405  C   VAL 0 549     157.262 133.292 248.137  1.00  0.00           C
ATOM   4406  O   VAL 0 549     158.071 132.436 247.821  1.00  0.00           O
ATOM   4407  N   ALA 0 550     156.310 133.658 247.307  1.00  0.00           N
ATOM   4408  CA  ALA 0 550     156.264 133.256 245.885  1.00  0.00           C
ATOM   4409  CB  ALA 0 550     154.946 133.834 245.248  1.00  0.00           C
ATOM   4410  C   ALA 0 550     157.495 133.819 245.004  1.00  0.00           C
ATOM   4411  O   ALA 0 550     157.945 133.140 244.076  1.00  0.00           O
ATOM   4412  N   SER 0 551     158.010 135.057 245.236  1.00  0.00           N
ATOM   4413  CA  SER 0 551     159.193 135.683 244.540  1.00  0.00           C
ATOM   4414  CB  SER 0 551     159.372 137.166 244.833  1.00  0.00           C
ATOM   4415  OG  SER 0 551     158.278 137.892 244.485  1.00  0.00           O
ATOM   4416  C   SER 0 551     160.439 134.854 244.854  1.00  0.00           C
ATOM   4417  O   SER 0 551     161.194 134.377 243.997  1.00  0.00           O
ATOM   4418  N   TRP 0 552     160.647 134.620 246.149  1.00  0.00           N
ATOM   4419  CA  TRP 0 552     161.704 133.712 246.569  1.00  0.00           C
ATOM   4420  CB  TRP 0 552     161.686 133.681 248.080  1.00  0.00           C
ATOM   4421  CG  TRP 0 552     162.126 134.882 248.877  1.00  0.00           C
ATOM   4422  CD1 TRP 0 552     162.686 136.000 248.399  1.00  0.00           C
ATOM   4423  NE1 TRP 0 552     163.024 136.885 249.410  1.00  0.00           N
ATOM   4424  CE2 TRP 0 552     162.610 136.380 250.611  1.00  0.00           C
ATOM   4425  CZ2 TRP 0 552     162.579 136.925 251.931  1.00  0.00           C
ATOM   4426  CH2 TRP 0 552     161.831 136.223 252.867  1.00  0.00           C
ATOM   4427  CZ3 TRP 0 552     161.308 134.957 252.609  1.00  0.00           C
ATOM   4428  CE3 TRP 0 552     161.400 134.431 251.326  1.00  0.00           C
ATOM   4429  CD2 TRP 0 552     162.020 135.159 250.305  1.00  0.00           C
ATOM   4430  C   TRP 0 552     161.643 132.247 246.083  1.00  0.00           C
ATOM   4431  O   TRP 0 552     162.642 131.609 245.821  1.00  0.00           O
ATOM   4432  N   TYR 0 553     160.405 131.695 245.943  1.00  0.00           N
ATOM   4433  CA  TYR 0 553     160.128 130.294 245.569  1.00  0.00           C
ATOM   4434  CB  TYR 0 553     158.648 130.003 245.784  1.00  0.00           C
ATOM   4435  CG  TYR 0 553     158.149 128.649 245.313  1.00  0.00           C
ATOM   4436  CD1 TYR 0 553     158.737 127.472 245.851  1.00  0.00           C
ATOM   4437  CE1 TYR 0 553     158.369 126.211 245.359  1.00  0.00           C
ATOM   4438  CZ  TYR 0 553     157.430 126.183 244.289  1.00  0.00           C
ATOM   4439  OH  TYR 0 553     157.221 125.025 243.669  1.00  0.00           O
ATOM   4440  CE2 TYR 0 553     156.767 127.333 243.820  1.00  0.00           C
ATOM   4441  CD2 TYR 0 553     157.201 128.564 244.268  1.00  0.00           C
ATOM   4442  C   TYR 0 553     160.697 130.098 244.128  1.00  0.00           C
ATOM   4443  O   TYR 0 553     161.444 129.159 243.827  1.00  0.00           O
ATOM   4444  N   GLU 0 554     160.381 130.988 243.227  1.00  0.00           N
ATOM   4445  CA  GLU 0 554     160.763 131.036 241.832  1.00  0.00           C
ATOM   4446  CB  GLU 0 554     160.022 132.294 241.298  1.00  0.00           C
ATOM   4447  CG  GLU 0 554     158.579 132.190 240.922  1.00  0.00           C
ATOM   4448  CD  GLU 0 554     157.988 133.519 240.487  1.00  0.00           C
ATOM   4449  OE1 GLU 0 554     158.645 134.466 239.976  1.00  0.00           O
ATOM   4450  OE2 GLU 0 554     156.730 133.612 240.377  1.00  0.00           O
ATOM   4451  C   GLU 0 554     162.243 131.192 241.532  1.00  0.00           C
ATOM   4452  O   GLU 0 554     162.854 130.585 240.668  1.00  0.00           O
ATOM   4453  N   GLN 0 555     162.861 132.029 242.393  1.00  0.00           N
ATOM   4454  CA  GLN 0 555     164.292 132.341 242.455  1.00  0.00           C
ATOM   4455  CB  GLN 0 555     164.485 133.815 242.937  1.00  0.00           C
ATOM   4456  CG  GLN 0 555     163.838 134.871 241.930  1.00  0.00           C
ATOM   4457  CD  GLN 0 555     164.021 134.604 240.398  1.00  0.00           C
ATOM   4458  OE1 GLN 0 555     163.041 134.426 239.721  1.00  0.00           O
ATOM   4459  NE2 GLN 0 555     165.182 134.697 239.862  1.00  0.00           N
ATOM   4460  C   GLN 0 555     165.119 131.396 243.362  1.00  0.00           C
ATOM   4461  O   GLN 0 555     166.303 131.598 243.588  1.00  0.00           O
ATOM   4462  N   GLY 0 556     164.539 130.329 243.832  1.00  0.00           N
ATOM   4463  CA  GLY 0 556     165.282 129.366 244.626  1.00  0.00           C
ATOM   4464  C   GLY 0 556     165.700 129.792 246.081  1.00  0.00           C
ATOM   4465  O   GLY 0 556     166.317 128.984 246.775  1.00  0.00           O
ATOM   4466  N   ILE 0 557     165.317 130.968 246.509  1.00  0.00           N
ATOM   4467  CA  ILE 0 557     165.762 131.601 247.705  1.00  0.00           C
ATOM   4468  CB  ILE 0 557     165.605 133.134 247.706  1.00  0.00           C
ATOM   4469  CG2 ILE 0 557     165.614 133.811 249.122  1.00  0.00           C
ATOM   4470  CG1 ILE 0 557     166.567 133.874 246.817  1.00  0.00           C
ATOM   4471  CD1 ILE 0 557     166.174 135.297 246.272  1.00  0.00           C
ATOM   4472  C   ILE 0 557     165.222 130.860 248.945  1.00  0.00           C
ATOM   4473  O   ILE 0 557     165.913 130.583 249.920  1.00  0.00           O
ATOM   4474  N   LEU 0 558     163.971 130.515 248.785  1.00  0.00           N
ATOM   4475  CA  LEU 0 558     163.167 129.805 249.825  1.00  0.00           C
ATOM   4476  CB  LEU 0 558     161.739 129.684 249.357  1.00  0.00           C
ATOM   4477  CG  LEU 0 558     160.592 129.584 250.429  1.00  0.00           C
ATOM   4478  CD1 LEU 0 558     160.416 130.861 251.211  1.00  0.00           C
ATOM   4479  CD2 LEU 0 558     159.238 129.327 249.802  1.00  0.00           C
ATOM   4480  C   LEU 0 558     163.737 128.490 250.246  1.00  0.00           C
ATOM   4481  O   LEU 0 558     163.892 128.178 251.387  1.00  0.00           O
ATOM   4482  N   GLU 0 559     164.054 127.671 249.244  1.00  0.00           N
ATOM   4483  CA  GLU 0 559     164.674 126.375 249.535  1.00  0.00           C
ATOM   4484  CB  GLU 0 559     164.907 125.639 248.246  1.00  0.00           C
ATOM   4485  CG  GLU 0 559     165.545 124.256 248.342  1.00  0.00           C
ATOM   4486  CD  GLU 0 559     167.087 124.344 248.393  1.00  0.00           C
ATOM   4487  OE1 GLU 0 559     167.688 123.319 248.812  1.00  0.00           O
ATOM   4488  OE2 GLU 0 559     167.712 125.389 247.855  1.00  0.00           O
ATOM   4489  C   GLU 0 559     166.083 126.457 250.233  1.00  0.00           C
ATOM   4490  O   GLU 0 559     166.323 125.730 251.195  1.00  0.00           O
ATOM   4491  N   ASN 0 560     166.835 127.486 249.836  1.00  0.00           N
ATOM   4492  CA  ASN 0 560     168.148 127.700 250.401  1.00  0.00           C
ATOM   4493  CB  ASN 0 560     168.757 128.864 249.607  1.00  0.00           C
ATOM   4494  CG  ASN 0 560     170.300 128.857 249.609  1.00  0.00           C
ATOM   4495  OD1 ASN 0 560     170.946 128.668 248.590  1.00  0.00           O
ATOM   4496  ND2 ASN 0 560     170.989 128.797 250.747  1.00  0.00           N
ATOM   4497  C   ASN 0 560     168.066 128.013 251.923  1.00  0.00           C
ATOM   4498  O   ASN 0 560     168.964 127.573 252.668  1.00  0.00           O
ATOM   4499  N   ILE 0 561     167.093 128.711 252.387  1.00  0.00           N
ATOM   4500  CA  ILE 0 561     166.850 129.042 253.761  1.00  0.00           C
ATOM   4501  CB  ILE 0 561     165.829 130.195 253.797  1.00  0.00           C
ATOM   4502  CG2 ILE 0 561     165.378 130.470 255.196  1.00  0.00           C
ATOM   4503  CG1 ILE 0 561     166.286 131.505 253.042  1.00  0.00           C
ATOM   4504  CD1 ILE 0 561     165.118 132.265 252.482  1.00  0.00           C
ATOM   4505  C   ILE 0 561     166.412 127.834 254.568  1.00  0.00           C
ATOM   4506  O   ILE 0 561     166.724 127.815 255.768  1.00  0.00           O
ATOM   4507  N   GLN 0 562     165.735 126.838 253.909  1.00  0.00           N
ATOM   4508  CA  GLN 0 562     165.435 125.510 254.538  1.00  0.00           C
ATOM   4509  CB  GLN 0 562     164.601 124.748 253.515  1.00  0.00           C
ATOM   4510  CG  GLN 0 562     163.630 123.693 254.075  1.00  0.00           C
ATOM   4511  CD  GLN 0 562     163.161 122.685 252.984  1.00  0.00           C
ATOM   4512  OE1 GLN 0 562     163.657 122.644 251.911  1.00  0.00           O
ATOM   4513  NE2 GLN 0 562     162.155 121.870 253.316  1.00  0.00           N
ATOM   4514  C   GLN 0 562     166.759 124.581 254.693  1.00  0.00           C
ATOM   4515  O   GLN 0 562     166.584 123.450 255.119  1.00  0.00           O
ATOM   4516  N   ARG 0 563     168.003 124.945 254.255  1.00  0.00           N
ATOM   4517  CA  ARG 0 563     169.111 123.946 254.138  1.00  0.00           C
ATOM   4518  CB  ARG 0 563     170.177 124.424 253.082  1.00  0.00           C
ATOM   4519  CG  ARG 0 563     169.709 124.439 251.613  1.00  0.00           C
ATOM   4520  CD  ARG 0 563     170.727 124.595 250.533  1.00  0.00           C
ATOM   4521  NE  ARG 0 563     170.301 124.791 249.164  1.00  0.00           N
ATOM   4522  CZ  ARG 0 563     171.089 124.681 248.114  1.00  0.00           C
ATOM   4523  NH1 ARG 0 563     172.367 124.410 248.218  1.00  0.00           N
ATOM   4524  NH2 ARG 0 563     170.647 124.819 246.966  1.00  0.00           N
ATOM   4525  C   ARG 0 563     169.667 123.629 255.466  1.00  0.00           C
ATOM   4526  O   ARG 0 563     169.699 122.428 255.764  1.00  0.00           O
ATOM   4527  N   ASN 0 564     170.134 124.575 256.331  1.00  0.00           N
ATOM   4528  CA  ASN 0 564     170.547 124.161 257.695  1.00  0.00           C
ATOM   4529  CB  ASN 0 564     171.663 125.196 258.159  1.00  0.00           C
ATOM   4530  CG  ASN 0 564     172.993 125.249 257.440  1.00  0.00           C
ATOM   4531  OD1 ASN 0 564     173.365 124.392 256.649  1.00  0.00           O
ATOM   4532  ND2 ASN 0 564     173.839 126.302 257.683  1.00  0.00           N
ATOM   4533  C   ASN 0 564     169.336 124.007 258.643  1.00  0.00           C
ATOM   4534  O   ASN 0 564     168.983 122.920 259.123  1.00  0.00           O
ATOM   4535  N   LYS 0 565     168.597 125.018 258.938  1.00  0.00           N
ATOM   4536  CA  LYS 0 565     167.366 125.064 259.673  1.00  0.00           C
ATOM   4537  CB  LYS 0 565     167.098 126.454 260.206  1.00  0.00           C
ATOM   4538  CG  LYS 0 565     168.085 126.694 261.390  1.00  0.00           C
ATOM   4539  CD  LYS 0 565     167.649 127.973 262.232  1.00  0.00           C
ATOM   4540  CE  LYS 0 565     168.405 128.128 263.507  1.00  0.00           C
ATOM   4541  NZ  LYS 0 565     169.795 128.303 263.198  1.00  0.00           N
ATOM   4542  C   LYS 0 565     166.165 124.717 258.738  1.00  0.00           C
ATOM   4543  O   LYS 0 565     166.178 125.142 257.593  1.00  0.00           O
ATOM   4544  N   LEU 0 566     165.159 123.999 259.257  1.00  0.00           N
ATOM   4545  CA  LEU 0 566     163.941 123.739 258.482  1.00  0.00           C
ATOM   4546  CB  LEU 0 566     163.256 122.441 258.900  1.00  0.00           C
ATOM   4547  CG  LEU 0 566     164.165 121.151 258.766  1.00  0.00           C
ATOM   4548  CD1 LEU 0 566     163.461 119.780 259.125  1.00  0.00           C
ATOM   4549  CD2 LEU 0 566     164.746 121.042 257.398  1.00  0.00           C
ATOM   4550  C   LEU 0 566     162.939 124.925 258.357  1.00  0.00           C
ATOM   4551  O   LEU 0 566     162.593 125.563 259.328  1.00  0.00           O
ATOM   4552  N   LEU 0 567     162.572 125.273 257.116  1.00  0.00           N
ATOM   4553  CA  LEU 0 567     161.690 126.482 256.920  1.00  0.00           C
ATOM   4554  CB  LEU 0 567     162.129 127.162 255.634  1.00  0.00           C
ATOM   4555  CG  LEU 0 567     161.273 128.404 255.163  1.00  0.00           C
ATOM   4556  CD1 LEU 0 567     161.670 129.810 255.704  1.00  0.00           C
ATOM   4557  CD2 LEU 0 567     161.207 128.544 253.685  1.00  0.00           C
ATOM   4558  C   LEU 0 567     160.258 126.030 256.882  1.00  0.00           C
ATOM   4559  O   LEU 0 567     159.785 125.155 256.141  1.00  0.00           O
ATOM   4560  N   PHE 0 568     159.437 126.748 257.675  1.00  0.00           N
ATOM   4561  CA  PHE 0 568     158.042 126.463 257.963  1.00  0.00           C
ATOM   4562  CB  PHE 0 568     157.868 125.773 259.334  1.00  0.00           C
ATOM   4563  CG  PHE 0 568     158.388 124.315 259.514  1.00  0.00           C
ATOM   4564  CD1 PHE 0 568     157.638 123.206 259.033  1.00  0.00           C
ATOM   4565  CE1 PHE 0 568     157.992 121.851 259.380  1.00  0.00           C
ATOM   4566  CZ  PHE 0 568     159.217 121.626 260.055  1.00  0.00           C
ATOM   4567  CE2 PHE 0 568     159.901 122.695 260.707  1.00  0.00           C
ATOM   4568  CD2 PHE 0 568     159.367 123.995 260.478  1.00  0.00           C
ATOM   4569  C   PHE 0 568     157.263 127.766 257.942  1.00  0.00           C
ATOM   4570  O   PHE 0 568     157.798 128.815 258.301  1.00  0.00           O
ATOM   4571  N   ILE 0 569     155.957 127.857 257.552  1.00  0.00           N
ATOM   4572  CA  ILE 0 569     155.284 129.142 257.443  1.00  0.00           C
ATOM   4573  CB  ILE 0 569     155.175 129.530 255.912  1.00  0.00           C
ATOM   4574  CG2 ILE 0 569     154.447 130.856 255.586  1.00  0.00           C
ATOM   4575  CG1 ILE 0 569     156.577 129.567 255.196  1.00  0.00           C
ATOM   4576  CD1 ILE 0 569     157.023 128.297 254.423  1.00  0.00           C
ATOM   4577  C   ILE 0 569     153.794 129.180 257.984  1.00  0.00           C
ATOM   4578  O   ILE 0 569     153.098 128.142 257.970  1.00  0.00           O
ATOM   4579  N   GLU 0 570     153.289 130.340 258.378  1.00  0.00           N
ATOM   4580  CA  GLU 0 570     151.885 130.482 258.634  1.00  0.00           C
ATOM   4581  CB  GLU 0 570     151.669 131.702 259.454  1.00  0.00           C
ATOM   4582  CG  GLU 0 570     150.186 131.868 259.881  1.00  0.00           C
ATOM   4583  CD  GLU 0 570     149.836 133.180 260.559  1.00  0.00           C
ATOM   4584  OE1 GLU 0 570     150.702 133.863 261.151  1.00  0.00           O
ATOM   4585  OE2 GLU 0 570     148.703 133.629 260.453  1.00  0.00           O
ATOM   4586  C   GLU 0 570     151.025 130.307 257.396  1.00  0.00           C
ATOM   4587  O   GLU 0 570     150.806 131.278 256.668  1.00  0.00           O
ATOM   4588  N   THR 0 571     150.382 129.143 257.250  1.00  0.00           N
ATOM   4589  CA  THR 0 571     149.336 128.865 256.257  1.00  0.00           C
ATOM   4590  CB  THR 0 571     149.170 127.378 255.894  1.00  0.00           C
ATOM   4591  CG2 THR 0 571     148.884 126.485 257.056  1.00  0.00           C
ATOM   4592  OG1 THR 0 571     148.182 127.131 254.890  1.00  0.00           O
ATOM   4593  C   THR 0 571     147.989 129.574 256.540  1.00  0.00           C
ATOM   4594  O   THR 0 571     147.802 130.050 257.707  1.00  0.00           O
ATOM   4595  N   GLN 0 572     147.081 129.606 255.536  1.00  0.00           N
ATOM   4596  CA  GLN 0 572     145.754 130.203 255.675  1.00  0.00           C
ATOM   4597  CB  GLN 0 572     145.200 130.689 254.339  1.00  0.00           C
ATOM   4598  CG  GLN 0 572     145.566 129.610 253.275  1.00  0.00           C
ATOM   4599  CD  GLN 0 572     144.517 129.355 252.144  1.00  0.00           C
ATOM   4600  OE1 GLN 0 572     143.990 128.293 251.977  1.00  0.00           O
ATOM   4601  NE2 GLN 0 572     144.075 130.387 251.458  1.00  0.00           N
ATOM   4602  C   GLN 0 572     144.715 129.421 256.589  1.00  0.00           C
ATOM   4603  O   GLN 0 572     143.570 129.767 256.720  1.00  0.00           O
ATOM   4604  N   ASP 0 573     145.064 128.359 257.362  1.00  0.00           N
ATOM   4605  CA  ASP 0 573     144.134 127.620 258.218  1.00  0.00           C
ATOM   4606  CB  ASP 0 573     143.536 126.380 257.565  1.00  0.00           C
ATOM   4607  CG  ASP 0 573     142.099 126.109 258.070  1.00  0.00           C
ATOM   4608  OD1 ASP 0 573     141.541 125.160 257.562  1.00  0.00           O
ATOM   4609  OD2 ASP 0 573     141.655 126.762 259.079  1.00  0.00           O
ATOM   4610  C   ASP 0 573     144.642 127.373 259.624  1.00  0.00           C
ATOM   4611  O   ASP 0 573     145.823 127.278 259.924  1.00  0.00           O
ATOM   4612  N   GLY 0 574     143.729 127.359 260.567  1.00  0.00           N
ATOM   4613  CA  GLY 0 574     144.053 127.331 262.014  1.00  0.00           C
ATOM   4614  C   GLY 0 574     144.928 126.087 262.387  1.00  0.00           C
ATOM   4615  O   GLY 0 574     146.153 126.195 262.643  1.00  0.00           O
ATOM   4616  N   ALA 0 575     144.307 124.872 262.444  1.00  0.00           N
ATOM   4617  CA  ALA 0 575     144.926 123.635 262.918  1.00  0.00           C
ATOM   4618  CB  ALA 0 575     143.840 122.522 263.070  1.00  0.00           C
ATOM   4619  C   ALA 0 575     146.098 123.118 261.991  1.00  0.00           C
ATOM   4620  O   ALA 0 575     147.030 122.483 262.488  1.00  0.00           O
ATOM   4621  N   GLU 0 576     146.017 123.301 260.678  1.00  0.00           N
ATOM   4622  CA  GLU 0 576     147.146 123.160 259.796  1.00  0.00           C
ATOM   4623  CB  GLU 0 576     146.677 123.358 258.362  1.00  0.00           C
ATOM   4624  CG  GLU 0 576     145.770 122.294 257.750  1.00  0.00           C
ATOM   4625  CD  GLU 0 576     145.484 122.695 256.339  1.00  0.00           C
ATOM   4626  OE1 GLU 0 576     144.368 123.092 256.008  1.00  0.00           O
ATOM   4627  OE2 GLU 0 576     146.446 122.544 255.604  1.00  0.00           O
ATOM   4628  C   GLU 0 576     148.391 124.037 260.206  1.00  0.00           C
ATOM   4629  O   GLU 0 576     149.484 123.487 260.104  1.00  0.00           O
ATOM   4630  N   THR 0 577     148.178 125.277 260.706  1.00  0.00           N
ATOM   4631  CA  THR 0 577     149.342 126.086 261.210  1.00  0.00           C
ATOM   4632  CB  THR 0 577     148.922 127.492 261.575  1.00  0.00           C
ATOM   4633  CG2 THR 0 577     150.125 128.378 261.954  1.00  0.00           C
ATOM   4634  OG1 THR 0 577     148.479 128.132 260.459  1.00  0.00           O
ATOM   4635  C   THR 0 577     149.910 125.436 262.431  1.00  0.00           C
ATOM   4636  O   THR 0 577     151.117 125.370 262.680  1.00  0.00           O
ATOM   4637  N   SER 0 578     149.040 124.877 263.264  1.00  0.00           N
ATOM   4638  CA  SER 0 578     149.379 124.284 264.586  1.00  0.00           C
ATOM   4639  CB  SER 0 578     148.123 123.814 265.367  1.00  0.00           C
ATOM   4640  OG  SER 0 578     147.247 124.879 265.568  1.00  0.00           O
ATOM   4641  C   SER 0 578     150.344 123.134 264.593  1.00  0.00           C
ATOM   4642  O   SER 0 578     151.328 123.154 265.389  1.00  0.00           O
ATOM   4643  N   VAL 0 579     150.117 122.161 263.703  1.00  0.00           N
ATOM   4644  CA  VAL 0 579     150.996 121.006 263.351  1.00  0.00           C
ATOM   4645  CB  VAL 0 579     150.266 119.913 262.534  1.00  0.00           C
ATOM   4646  CG1 VAL 0 579     149.762 120.470 261.177  1.00  0.00           C
ATOM   4647  CG2 VAL 0 579     151.171 118.661 262.360  1.00  0.00           C
ATOM   4648  C   VAL 0 579     152.294 121.457 262.700  1.00  0.00           C
ATOM   4649  O   VAL 0 579     153.353 120.964 263.005  1.00  0.00           O
ATOM   4650  N   ALA 0 580     152.260 122.596 261.955  1.00  0.00           N
ATOM   4651  CA  ALA 0 580     153.474 123.227 261.421  1.00  0.00           C
ATOM   4652  CB  ALA 0 580     153.230 124.169 260.227  1.00  0.00           C
ATOM   4653  C   ALA 0 580     154.291 123.822 262.590  1.00  0.00           C
ATOM   4654  O   ALA 0 580     155.462 123.553 262.745  1.00  0.00           O
ATOM   4655  N   LEU 0 581     153.668 124.576 263.539  1.00  0.00           N
ATOM   4656  CA  LEU 0 581     154.421 125.107 264.774  1.00  0.00           C
ATOM   4657  CB  LEU 0 581     153.328 125.847 265.476  1.00  0.00           C
ATOM   4658  CG  LEU 0 581     153.192 127.285 264.964  1.00  0.00           C
ATOM   4659  CD1 LEU 0 581     151.774 127.703 265.241  1.00  0.00           C
ATOM   4660  CD2 LEU 0 581     154.134 128.207 265.689  1.00  0.00           C
ATOM   4661  C   LEU 0 581     154.942 123.962 265.598  1.00  0.00           C
ATOM   4662  O   LEU 0 581     155.928 124.137 266.354  1.00  0.00           O
ATOM   4663  N   GLU 0 582     154.334 122.794 265.608  1.00  0.00           N
ATOM   4664  CA  GLU 0 582     154.710 121.606 266.419  1.00  0.00           C
ATOM   4665  CB  GLU 0 582     153.438 120.771 266.609  1.00  0.00           C
ATOM   4666  CG  GLU 0 582     153.535 119.701 267.712  1.00  0.00           C
ATOM   4667  CD  GLU 0 582     154.143 118.375 267.228  1.00  0.00           C
ATOM   4668  OE1 GLU 0 582     154.950 117.877 268.049  1.00  0.00           O
ATOM   4669  OE2 GLU 0 582     153.804 117.879 266.161  1.00  0.00           O
ATOM   4670  C   GLU 0 582     155.879 120.913 265.716  1.00  0.00           C
ATOM   4671  O   GLU 0 582     156.771 120.475 266.443  1.00  0.00           O
ATOM   4672  N   LYS 0 583     155.962 120.888 264.389  1.00  0.00           N
ATOM   4673  CA  LYS 0 583     157.170 120.520 263.661  1.00  0.00           C
ATOM   4674  CB  LYS 0 583     156.868 120.094 262.193  1.00  0.00           C
ATOM   4675  CG  LYS 0 583     155.886 118.876 262.075  1.00  0.00           C
ATOM   4676  CD  LYS 0 583     156.170 117.667 263.020  1.00  0.00           C
ATOM   4677  CE  LYS 0 583     155.106 116.591 262.972  1.00  0.00           C
ATOM   4678  NZ  LYS 0 583     155.510 115.436 263.774  1.00  0.00           N
ATOM   4679  C   LYS 0 583     158.339 121.396 263.631  1.00  0.00           C
ATOM   4680  O   LYS 0 583     159.490 120.965 263.575  1.00  0.00           O
ATOM   4681  N   TYR 0 584     158.068 122.701 263.688  1.00  0.00           N
ATOM   4682  CA  TYR 0 584     159.025 123.760 263.887  1.00  0.00           C
ATOM   4683  CB  TYR 0 584     158.273 125.089 263.824  1.00  0.00           C
ATOM   4684  CG  TYR 0 584     158.928 126.330 264.376  1.00  0.00           C
ATOM   4685  CD1 TYR 0 584     159.868 126.984 263.650  1.00  0.00           C
ATOM   4686  CE1 TYR 0 584     160.516 128.161 264.074  1.00  0.00           C
ATOM   4687  CZ  TYR 0 584     160.287 128.592 265.421  1.00  0.00           C
ATOM   4688  OH  TYR 0 584     161.007 129.638 265.910  1.00  0.00           O
ATOM   4689  CE2 TYR 0 584     159.319 127.936 266.243  1.00  0.00           C
ATOM   4690  CD2 TYR 0 584     158.612 126.804 265.685  1.00  0.00           C
ATOM   4691  C   TYR 0 584     159.720 123.615 265.308  1.00  0.00           C
ATOM   4692  O   TYR 0 584     160.928 123.728 265.515  1.00  0.00           O
ATOM   4693  N   GLN 0 585     158.883 123.245 266.275  1.00  0.00           N
ATOM   4694  CA  GLN 0 585     159.321 122.912 267.595  1.00  0.00           C
ATOM   4695  CB  GLN 0 585     158.134 123.106 268.617  1.00  0.00           C
ATOM   4696  CG  GLN 0 585     157.912 124.600 268.909  1.00  0.00           C
ATOM   4697  CD  GLN 0 585     157.073 124.866 270.202  1.00  0.00           C
ATOM   4698  OE1 GLN 0 585     156.721 123.993 270.976  1.00  0.00           O
ATOM   4699  NE2 GLN 0 585     156.719 126.106 270.474  1.00  0.00           N
ATOM   4700  C   GLN 0 585     160.056 121.522 267.645  1.00  0.00           C
ATOM   4701  O   GLN 0 585     161.149 121.531 268.157  1.00  0.00           O
ATOM   4702  N   GLU 0 586     159.543 120.477 266.992  1.00  0.00           N
ATOM   4703  CA  GLU 0 586     160.306 119.155 267.020  1.00  0.00           C
ATOM   4704  CB  GLU 0 586     159.306 118.207 266.317  1.00  0.00           C
ATOM   4705  CG  GLU 0 586     159.926 116.791 266.059  1.00  0.00           C
ATOM   4706  CD  GLU 0 586     158.802 115.781 266.053  1.00  0.00           C
ATOM   4707  OE1 GLU 0 586     158.509 115.356 267.148  1.00  0.00           O
ATOM   4708  OE2 GLU 0 586     158.246 115.446 264.941  1.00  0.00           O
ATOM   4709  C   GLU 0 586     161.721 119.154 266.250  1.00  0.00           C
ATOM   4710  O   GLU 0 586     162.693 118.622 266.812  1.00  0.00           O
ATOM   4711  N   ALA 0 587     161.879 119.910 265.142  1.00  0.00           N
ATOM   4712  CA  ALA 0 587     163.242 120.219 264.602  1.00  0.00           C
ATOM   4713  CB  ALA 0 587     163.024 121.121 263.382  1.00  0.00           C
ATOM   4714  C   ALA 0 587     164.222 120.825 265.554  1.00  0.00           C
ATOM   4715  O   ALA 0 587     165.374 120.399 265.647  1.00  0.00           O
ATOM   4716  N   CYS 0 588     163.756 121.847 266.329  1.00  0.00           N
ATOM   4717  CA  CYS 0 588     164.627 122.491 267.371  1.00  0.00           C
ATOM   4718  CB  CYS 0 588     163.850 123.650 267.989  1.00  0.00           C
ATOM   4719  SG  CYS 0 588     163.592 124.957 266.777  1.00  0.00           S
ATOM   4720  C   CYS 0 588     165.104 121.546 268.477  1.00  0.00           C
ATOM   4721  O   CYS 0 588     166.307 121.428 268.780  1.00  0.00           O
ATOM   4722  N   GLU 0 589     164.238 120.813 269.153  1.00  0.00           N
ATOM   4723  CA  GLU 0 589     164.556 119.832 270.118  1.00  0.00           C
ATOM   4724  CB  GLU 0 589     163.319 119.005 270.601  1.00  0.00           C
ATOM   4725  CG  GLU 0 589     162.264 119.848 271.400  1.00  0.00           C
ATOM   4726  CD  GLU 0 589     162.779 120.328 272.741  1.00  0.00           C
ATOM   4727  OE1 GLU 0 589     162.443 121.428 273.248  1.00  0.00           O
ATOM   4728  OE2 GLU 0 589     163.703 119.676 273.338  1.00  0.00           O
ATOM   4729  C   GLU 0 589     165.529 118.797 269.640  1.00  0.00           C
ATOM   4730  O   GLU 0 589     166.307 118.399 270.485  1.00  0.00           O
ATOM   4731  N   ASN 0 590     165.523 118.377 268.368  1.00  0.00           N
ATOM   4732  CA  ASN 0 590     166.326 117.212 267.920  1.00  0.00           C
ATOM   4733  CB  ASN 0 590     165.403 116.260 267.147  1.00  0.00           C
ATOM   4734  CG  ASN 0 590     164.348 115.610 267.928  1.00  0.00           C
ATOM   4735  OD1 ASN 0 590     164.588 114.572 268.574  1.00  0.00           O
ATOM   4736  ND2 ASN 0 590     163.119 116.081 267.876  1.00  0.00           N
ATOM   4737  C   ASN 0 590     167.484 117.720 267.094  1.00  0.00           C
ATOM   4738  O   ASN 0 590     168.268 116.909 266.584  1.00  0.00           O
ATOM   4739  N   GLY 0 591     167.742 119.006 267.146  1.00  0.00           N
ATOM   4740  CA  GLY 0 591     168.970 119.583 266.631  1.00  0.00           C
ATOM   4741  C   GLY 0 591     168.890 120.312 265.303  1.00  0.00           C
ATOM   4742  O   GLY 0 591     169.603 121.287 265.075  1.00  0.00           O
ATOM   4743  N   ARG 0 592     168.006 119.869 264.335  1.00  0.00           N
ATOM   4744  CA  ARG 0 592     167.905 120.424 262.904  1.00  0.00           C
ATOM   4745  CB  ARG 0 592     166.603 119.835 262.174  1.00  0.00           C
ATOM   4746  CG  ARG 0 592     166.923 118.900 260.957  1.00  0.00           C
ATOM   4747  CD  ARG 0 592     167.637 119.684 259.887  1.00  0.00           C
ATOM   4748  NE  ARG 0 592     167.750 118.796 258.800  1.00  0.00           N
ATOM   4749  CZ  ARG 0 592     168.116 119.202 257.634  1.00  0.00           C
ATOM   4750  NH1 ARG 0 592     168.317 120.451 257.376  1.00  0.00           N
ATOM   4751  NH2 ARG 0 592     168.379 118.423 256.647  1.00  0.00           N
ATOM   4752  C   ARG 0 592     167.759 121.973 262.951  1.00  0.00           C
ATOM   4753  O   ARG 0 592     168.286 122.605 262.049  1.00  0.00           O
ATOM   4754  N   GLY 0 593     167.153 122.516 263.977  1.00  0.00           N
ATOM   4755  CA  GLY 0 593     166.698 123.909 263.932  1.00  0.00           C
ATOM   4756  C   GLY 0 593     165.614 124.246 262.923  1.00  0.00           C
ATOM   4757  O   GLY 0 593     165.255 123.381 262.136  1.00  0.00           O
ATOM   4758  N   ALA 0 594     165.021 125.432 262.898  1.00  0.00           N
ATOM   4759  CA  ALA 0 594     163.912 125.758 262.053  1.00  0.00           C
ATOM   4760  CB  ALA 0 594     162.632 124.985 262.415  1.00  0.00           C
ATOM   4761  C   ALA 0 594     163.687 127.299 262.038  1.00  0.00           C
ATOM   4762  O   ALA 0 594     164.074 128.061 262.923  1.00  0.00           O
ATOM   4763  N   ILE 0 595     163.073 127.719 260.925  1.00  0.00           N
ATOM   4764  CA  ILE 0 595     162.658 129.152 260.715  1.00  0.00           C
ATOM   4765  CB  ILE 0 595     163.404 129.878 259.541  1.00  0.00           C
ATOM   4766  CG2 ILE 0 595     162.776 131.187 259.170  1.00  0.00           C
ATOM   4767  CG1 ILE 0 595     164.903 129.993 259.985  1.00  0.00           C
ATOM   4768  CD1 ILE 0 595     165.813 130.462 258.814  1.00  0.00           C
ATOM   4769  C   ILE 0 595     161.165 129.145 260.448  1.00  0.00           C
ATOM   4770  O   ILE 0 595     160.755 128.438 259.529  1.00  0.00           O
ATOM   4771  N   LEU 0 596     160.379 129.779 261.267  1.00  0.00           N
ATOM   4772  CA  LEU 0 596     158.976 130.043 260.958  1.00  0.00           C
ATOM   4773  CB  LEU 0 596     158.031 129.894 262.154  1.00  0.00           C
ATOM   4774  CG  LEU 0 596     156.550 129.726 261.754  1.00  0.00           C
ATOM   4775  CD1 LEU 0 596     156.017 128.272 261.660  1.00  0.00           C
ATOM   4776  CD2 LEU 0 596     155.716 130.527 262.761  1.00  0.00           C
ATOM   4777  C   LEU 0 596     158.847 131.401 260.230  1.00  0.00           C
ATOM   4778  O   LEU 0 596     159.485 132.361 260.656  1.00  0.00           O
ATOM   4779  N   LEU 0 597     157.887 131.570 259.320  1.00  0.00           N
ATOM   4780  CA  LEU 0 597     157.363 132.812 258.815  1.00  0.00           C
ATOM   4781  CB  LEU 0 597     157.391 132.919 257.316  1.00  0.00           C
ATOM   4782  CG  LEU 0 597     158.796 132.525 256.642  1.00  0.00           C
ATOM   4783  CD1 LEU 0 597     158.789 132.871 255.096  1.00  0.00           C
ATOM   4784  CD2 LEU 0 597     160.037 133.262 257.185  1.00  0.00           C
ATOM   4785  C   LEU 0 597     156.030 132.984 259.392  1.00  0.00           C
ATOM   4786  O   LEU 0 597     155.176 132.098 259.441  1.00  0.00           O
ATOM   4787  N   SER 0 598     155.631 134.203 259.757  1.00  0.00           N
ATOM   4788  CA  SER 0 598     154.307 134.501 260.375  1.00  0.00           C
ATOM   4789  CB  SER 0 598     154.324 134.068 261.839  1.00  0.00           C
ATOM   4790  OG  SER 0 598     153.167 134.574 262.421  1.00  0.00           O
ATOM   4791  C   SER 0 598     153.982 135.920 260.071  1.00  0.00           C
ATOM   4792  O   SER 0 598     154.776 136.663 259.527  1.00  0.00           O
ATOM   4793  N   VAL 0 599     152.745 136.397 260.410  1.00  0.00           N
ATOM   4794  CA  VAL 0 599     152.285 137.805 260.148  1.00  0.00           C
ATOM   4795  CB  VAL 0 599     151.262 137.889 259.022  1.00  0.00           C
ATOM   4796  CG1 VAL 0 599     150.881 139.319 258.580  1.00  0.00           C
ATOM   4797  CG2 VAL 0 599     151.669 137.134 257.753  1.00  0.00           C
ATOM   4798  C   VAL 0 599     151.725 138.581 261.414  1.00  0.00           C
ATOM   4799  O   VAL 0 599     150.856 137.982 262.091  1.00  0.00           O
ATOM   4800  N   ALA 0 600     152.328 139.770 261.617  1.00  0.00           N
ATOM   4801  CA  ALA 0 600     152.113 140.576 262.783  1.00  0.00           C
ATOM   4802  CB  ALA 0 600     152.533 141.992 262.458  1.00  0.00           C
ATOM   4803  C   ALA 0 600     150.712 140.461 263.457  1.00  0.00           C
ATOM   4804  O   ALA 0 600     150.532 139.819 264.453  1.00  0.00           O
ATOM   4805  N   ARG 0 601     149.691 141.049 262.867  1.00  0.00           N
ATOM   4806  CA  ARG 0 601     148.299 141.246 263.396  1.00  0.00           C
ATOM   4807  CB  ARG 0 601     147.627 142.551 262.875  1.00  0.00           C
ATOM   4808  CG  ARG 0 601     148.524 143.802 263.057  1.00  0.00           C
ATOM   4809  CD  ARG 0 601     147.982 144.972 262.332  1.00  0.00           C
ATOM   4810  NE  ARG 0 601     146.870 145.721 263.028  1.00  0.00           N
ATOM   4811  CZ  ARG 0 601     146.953 146.829 263.749  1.00  0.00           C
ATOM   4812  NH1 ARG 0 601     147.963 147.613 263.694  1.00  0.00           N
ATOM   4813  NH2 ARG 0 601     145.914 147.179 264.471  1.00  0.00           N
ATOM   4814  C   ARG 0 601     147.310 140.094 263.315  1.00  0.00           C
ATOM   4815  O   ARG 0 601     146.091 140.280 263.484  1.00  0.00           O
ATOM   4816  N   GLY 0 602     147.814 138.888 263.036  1.00  0.00           N
ATOM   4817  CA  GLY 0 602     146.951 137.747 262.700  1.00  0.00           C
ATOM   4818  C   GLY 0 602     146.835 136.790 263.875  1.00  0.00           C
ATOM   4819  O   GLY 0 602     147.320 137.124 264.958  1.00  0.00           O
ATOM   4820  N   LYS 0 603     146.180 135.620 263.558  1.00  0.00           N
ATOM   4821  CA  LYS 0 603     145.874 134.511 264.502  1.00  0.00           C
ATOM   4822  CB  LYS 0 603     145.322 133.315 263.757  1.00  0.00           C
ATOM   4823  CG  LYS 0 603     146.284 132.738 262.725  1.00  0.00           C
ATOM   4824  CD  LYS 0 603     145.662 131.526 261.960  1.00  0.00           C
ATOM   4825  CE  LYS 0 603     146.553 130.835 260.966  1.00  0.00           C
ATOM   4826  NZ  LYS 0 603     146.861 131.711 259.787  1.00  0.00           N
ATOM   4827  C   LYS 0 603     147.038 134.163 265.469  1.00  0.00           C
ATOM   4828  O   LYS 0 603     146.708 133.769 266.574  1.00  0.00           O
ATOM   4829  N   VAL 0 604     148.305 134.212 265.017  1.00  0.00           N
ATOM   4830  CA  VAL 0 604     149.471 133.674 265.776  1.00  0.00           C
ATOM   4831  CB  VAL 0 604     150.628 133.441 264.756  1.00  0.00           C
ATOM   4832  CG1 VAL 0 604     151.953 133.249 265.345  1.00  0.00           C
ATOM   4833  CG2 VAL 0 604     150.295 132.224 263.823  1.00  0.00           C
ATOM   4834  C   VAL 0 604     149.789 134.511 266.998  1.00  0.00           C
ATOM   4835  O   VAL 0 604     149.676 133.983 268.106  1.00  0.00           O
ATOM   4836  N   SER 0 605     150.179 135.783 266.988  1.00  0.00           N
ATOM   4837  CA  SER 0 605     150.418 136.648 268.214  1.00  0.00           C
ATOM   4838  CB  SER 0 605     151.218 137.877 267.897  1.00  0.00           C
ATOM   4839  OG  SER 0 605     152.493 137.629 267.334  1.00  0.00           O
ATOM   4840  C   SER 0 605     149.261 136.945 269.148  1.00  0.00           C
ATOM   4841  O   SER 0 605     149.360 137.489 270.219  1.00  0.00           O
ATOM   4842  N   GLU 0 606     148.111 136.434 268.781  1.00  0.00           N
ATOM   4843  CA  GLU 0 606     146.869 136.131 269.503  1.00  0.00           C
ATOM   4844  CB  GLU 0 606     145.689 135.968 268.662  1.00  0.00           C
ATOM   4845  CG  GLU 0 606     144.484 136.849 269.136  1.00  0.00           C
ATOM   4846  CD  GLU 0 606     144.340 138.183 268.302  1.00  0.00           C
ATOM   4847  OE1 GLU 0 606     144.461 138.214 267.062  1.00  0.00           O
ATOM   4848  OE2 GLU 0 606     144.207 139.277 268.908  1.00  0.00           O
ATOM   4849  C   GLU 0 606     146.915 135.104 270.580  1.00  0.00           C
ATOM   4850  O   GLU 0 606     146.054 135.278 271.488  1.00  0.00           O
ATOM   4851  N   GLY 0 607     147.750 134.085 270.481  1.00  0.00           N
ATOM   4852  CA  GLY 0 607     147.989 133.102 271.582  1.00  0.00           C
ATOM   4853  C   GLY 0 607     149.190 132.130 271.444  1.00  0.00           C
ATOM   4854  O   GLY 0 607     149.585 131.569 272.502  1.00  0.00           O
ATOM   4855  N   ILE 0 608     149.765 132.070 270.272  1.00  0.00           N
ATOM   4856  CA  ILE 0 608     150.993 131.237 270.026  1.00  0.00           C
ATOM   4857  CB  ILE 0 608     151.174 131.005 268.474  1.00  0.00           C
ATOM   4858  CG2 ILE 0 608     152.397 130.177 268.118  1.00  0.00           C
ATOM   4859  CG1 ILE 0 608     149.958 130.357 267.797  1.00  0.00           C
ATOM   4860  CD1 ILE 0 608     149.456 129.052 268.353  1.00  0.00           C
ATOM   4861  C   ILE 0 608     152.278 131.821 270.728  1.00  0.00           C
ATOM   4862  O   ILE 0 608     152.528 133.028 270.791  1.00  0.00           O
ATOM   4863  N   ASP 0 609     153.234 131.001 271.207  1.00  0.00           N
ATOM   4864  CA  ASP 0 609     154.347 131.336 272.040  1.00  0.00           C
ATOM   4865  CB  ASP 0 609     153.944 130.962 273.430  1.00  0.00           C
ATOM   4866  CG  ASP 0 609     152.947 131.904 274.134  1.00  0.00           C
ATOM   4867  OD1 ASP 0 609     152.568 131.585 275.253  1.00  0.00           O
ATOM   4868  OD2 ASP 0 609     152.694 133.058 273.776  1.00  0.00           O
ATOM   4869  C   ASP 0 609     155.681 130.691 271.587  1.00  0.00           C
ATOM   4870  O   ASP 0 609     155.672 129.697 270.905  1.00  0.00           O
ATOM   4871  N   PHE 0 610     156.800 131.367 271.830  1.00  0.00           N
ATOM   4872  CA  PHE 0 610     158.163 131.014 271.287  1.00  0.00           C
ATOM   4873  CB  PHE 0 610     158.465 131.974 270.104  1.00  0.00           C
ATOM   4874  CG  PHE 0 610     157.573 131.725 268.849  1.00  0.00           C
ATOM   4875  CD1 PHE 0 610     158.048 130.958 267.794  1.00  0.00           C
ATOM   4876  CE1 PHE 0 610     157.215 130.749 266.666  1.00  0.00           C
ATOM   4877  CZ  PHE 0 610     155.940 131.398 266.571  1.00  0.00           C
ATOM   4878  CE2 PHE 0 610     155.582 132.362 267.602  1.00  0.00           C
ATOM   4879  CD2 PHE 0 610     156.403 132.531 268.778  1.00  0.00           C
ATOM   4880  C   PHE 0 610     159.178 131.107 272.470  1.00  0.00           C
ATOM   4881  O   PHE 0 610     160.128 131.836 272.354  1.00  0.00           O
ATOM   4882  N   VAL 0 611     158.886 130.612 273.682  1.00  0.00           N
ATOM   4883  CA  VAL 0 611     159.821 130.716 274.903  1.00  0.00           C
ATOM   4884  CB  VAL 0 611     159.249 130.010 276.113  1.00  0.00           C
ATOM   4885  CG1 VAL 0 611     160.090 130.192 277.340  1.00  0.00           C
ATOM   4886  CG2 VAL 0 611     157.847 130.546 276.441  1.00  0.00           C
ATOM   4887  C   VAL 0 611     161.207 130.206 274.623  1.00  0.00           C
ATOM   4888  O   VAL 0 611     161.465 129.082 274.176  1.00  0.00           O
ATOM   4889  N   HIS 0 612     162.151 130.976 275.068  1.00  0.00           N
ATOM   4890  CA  HIS 0 612     163.605 130.888 275.083  1.00  0.00           C
ATOM   4891  CB  HIS 0 612     164.040 130.322 276.409  1.00  0.00           C
ATOM   4892  CG  HIS 0 612     165.532 130.381 276.503  1.00  0.00           C
ATOM   4893  ND1 HIS 0 612     166.339 131.533 276.514  1.00  0.00           N
ATOM   4894  CE1 HIS 0 612     167.598 131.098 276.704  1.00  0.00           C
ATOM   4895  NE2 HIS 0 612     167.672 129.751 276.692  1.00  0.00           N
ATOM   4896  CD2 HIS 0 612     166.370 129.271 276.548  1.00  0.00           C
ATOM   4897  C   HIS 0 612     164.304 130.221 273.822  1.00  0.00           C
ATOM   4898  O   HIS 0 612     164.485 130.979 272.963  1.00  0.00           O
ATOM   4899  N   HIS 0 613     164.531 128.887 273.751  1.00  0.00           N
ATOM   4900  CA  HIS 0 613     165.093 128.114 272.677  1.00  0.00           C
ATOM   4901  CB  HIS 0 613     165.366 126.660 272.999  1.00  0.00           C
ATOM   4902  CG  HIS 0 613     164.398 126.008 273.913  1.00  0.00           C
ATOM   4903  ND1 HIS 0 613     164.319 126.181 275.315  1.00  0.00           N
ATOM   4904  CE1 HIS 0 613     163.191 125.525 275.709  1.00  0.00           C
ATOM   4905  NE2 HIS 0 613     162.583 125.023 274.598  1.00  0.00           N
ATOM   4906  CD2 HIS 0 613     163.342 125.316 273.503  1.00  0.00           C
ATOM   4907  C   HIS 0 613     164.306 128.193 271.409  1.00  0.00           C
ATOM   4908  O   HIS 0 613     164.931 128.225 270.337  1.00  0.00           O
ATOM   4909  N   TYR 0 614     162.985 128.224 271.523  1.00  0.00           N
ATOM   4910  CA  TYR 0 614     162.146 128.295 270.382  1.00  0.00           C
ATOM   4911  CB  TYR 0 614     160.806 127.592 270.705  1.00  0.00           C
ATOM   4912  CG  TYR 0 614     160.791 126.252 271.273  1.00  0.00           C
ATOM   4913  CD1 TYR 0 614     161.184 125.178 270.450  1.00  0.00           C
ATOM   4914  CE1 TYR 0 614     161.123 123.877 270.958  1.00  0.00           C
ATOM   4915  CZ  TYR 0 614     160.388 123.647 272.157  1.00  0.00           C
ATOM   4916  OH  TYR 0 614     160.222 122.355 272.590  1.00  0.00           O
ATOM   4917  CE2 TYR 0 614     159.941 124.727 272.903  1.00  0.00           C
ATOM   4918  CD2 TYR 0 614     160.176 126.019 272.509  1.00  0.00           C
ATOM   4919  C   TYR 0 614     162.058 129.620 269.669  1.00  0.00           C
ATOM   4920  O   TYR 0 614     161.199 129.680 268.810  1.00  0.00           O
ATOM   4921  N   GLY 0 615     162.814 130.685 270.035  1.00  0.00           N
ATOM   4922  CA  GLY 0 615     162.668 131.984 269.339  1.00  0.00           C
ATOM   4923  C   GLY 0 615     163.862 132.915 269.590  1.00  0.00           C
ATOM   4924  O   GLY 0 615     163.712 134.074 269.701  1.00  0.00           O
ATOM   4925  N   ARG 0 616     165.049 132.358 269.640  1.00  0.00           N
ATOM   4926  CA  ARG 0 616     166.271 132.957 270.151  1.00  0.00           C
ATOM   4927  CB  ARG 0 616     167.459 132.073 269.854  1.00  0.00           C
ATOM   4928  CG  ARG 0 616     167.442 130.701 270.450  1.00  0.00           C
ATOM   4929  CD  ARG 0 616     168.828 130.324 271.004  1.00  0.00           C
ATOM   4930  NE  ARG 0 616     168.703 128.973 271.689  1.00  0.00           N
ATOM   4931  CZ  ARG 0 616     169.144 128.575 272.858  1.00  0.00           C
ATOM   4932  NH1 ARG 0 616     169.205 129.404 273.837  1.00  0.00           N
ATOM   4933  NH2 ARG 0 616     169.230 127.280 273.091  1.00  0.00           N
ATOM   4934  C   ARG 0 616     166.467 134.372 269.543  1.00  0.00           C
ATOM   4935  O   ARG 0 616     167.011 135.290 270.122  1.00  0.00           O
ATOM   4936  N   ALA 0 617     166.071 134.537 268.299  1.00  0.00           N
ATOM   4937  CA  ALA 0 617     165.788 135.894 267.816  1.00  0.00           C
ATOM   4938  CB  ALA 0 617     166.898 136.294 266.872  1.00  0.00           C
ATOM   4939  C   ALA 0 617     164.464 135.994 267.031  1.00  0.00           C
ATOM   4940  O   ALA 0 617     164.054 135.058 266.380  1.00  0.00           O
ATOM   4941  N   VAL 0 618     163.791 137.150 267.132  1.00  0.00           N
ATOM   4942  CA  VAL 0 618     162.495 137.536 266.381  1.00  0.00           C
ATOM   4943  CB  VAL 0 618     161.464 138.100 267.372  1.00  0.00           C
ATOM   4944  CG1 VAL 0 618     160.222 138.605 266.604  1.00  0.00           C
ATOM   4945  CG2 VAL 0 618     161.090 137.032 268.329  1.00  0.00           C
ATOM   4946  C   VAL 0 618     162.927 138.542 265.342  1.00  0.00           C
ATOM   4947  O   VAL 0 618     163.617 139.497 265.668  1.00  0.00           O
ATOM   4948  N   ILE 0 619     162.577 138.317 264.069  1.00  0.00           N
ATOM   4949  CA  ILE 0 619     162.856 139.156 262.870  1.00  0.00           C
ATOM   4950  CB  ILE 0 619     163.394 138.357 261.651  1.00  0.00           C
ATOM   4951  CG2 ILE 0 619     163.073 138.713 260.217  1.00  0.00           C
ATOM   4952  CG1 ILE 0 619     164.968 138.260 261.805  1.00  0.00           C
ATOM   4953  CD1 ILE 0 619     165.421 136.834 261.376  1.00  0.00           C
ATOM   4954  C   ILE 0 619     161.557 139.912 262.535  1.00  0.00           C
ATOM   4955  O   ILE 0 619     160.469 139.260 262.508  1.00  0.00           O
ATOM   4956  N   MET 0 620     161.595 141.250 262.309  1.00  0.00           N
ATOM   4957  CA  MET 0 620     160.503 142.071 261.894  1.00  0.00           C
ATOM   4958  CB  MET 0 620     160.003 142.859 263.124  1.00  0.00           C
ATOM   4959  CG  MET 0 620     158.570 143.445 262.882  1.00  0.00           C
ATOM   4960  SD  MET 0 620     157.272 142.333 262.180  1.00  0.00           S
ATOM   4961  CE  MET 0 620     156.123 142.153 263.554  1.00  0.00           C
ATOM   4962  C   MET 0 620     160.804 142.993 260.760  1.00  0.00           C
ATOM   4963  O   MET 0 620     161.456 143.998 260.990  1.00  0.00           O
ATOM   4964  N   PHE 0 621     160.317 142.566 259.550  1.00  0.00           N
ATOM   4965  CA  PHE 0 621     160.494 143.190 258.199  1.00  0.00           C
ATOM   4966  CB  PHE 0 621     160.064 142.184 256.989  1.00  0.00           C
ATOM   4967  CG  PHE 0 621     160.749 140.835 257.031  1.00  0.00           C
ATOM   4968  CD1 PHE 0 621     159.935 139.700 257.272  1.00  0.00           C
ATOM   4969  CE1 PHE 0 621     160.475 138.401 257.322  1.00  0.00           C
ATOM   4970  CZ  PHE 0 621     161.881 138.271 257.210  1.00  0.00           C
ATOM   4971  CE2 PHE 0 621     162.687 139.391 256.938  1.00  0.00           C
ATOM   4972  CD2 PHE 0 621     162.128 140.661 256.906  1.00  0.00           C
ATOM   4973  C   PHE 0 621     159.693 144.509 257.942  1.00  0.00           C
ATOM   4974  O   PHE 0 621     159.611 144.916 256.801  1.00  0.00           O
ATOM   4975  N   GLY 0 622     159.050 145.102 258.974  1.00  0.00           N
ATOM   4976  CA  GLY 0 622     158.496 146.453 258.903  1.00  0.00           C
ATOM   4977  C   GLY 0 622     157.841 147.003 260.142  1.00  0.00           C
ATOM   4978  O   GLY 0 622     157.783 146.302 261.145  1.00  0.00           O
ATOM   4979  N   VAL 0 623     156.994 148.063 260.022  1.00  0.00           N
ATOM   4980  CA  VAL 0 623     156.090 148.534 261.062  1.00  0.00           C
ATOM   4981  CB  VAL 0 623     156.093 150.064 261.082  1.00  0.00           C
ATOM   4982  CG1 VAL 0 623     155.201 150.652 262.141  1.00  0.00           C
ATOM   4983  CG2 VAL 0 623     157.471 150.589 261.447  1.00  0.00           C
ATOM   4984  C   VAL 0 623     154.634 148.074 260.902  1.00  0.00           C
ATOM   4985  O   VAL 0 623     154.093 148.408 259.842  1.00  0.00           O
ATOM   4986  N   PRO 0 624     153.962 147.447 261.901  1.00  0.00           N
ATOM   4987  CD  PRO 0 624     154.448 146.933 263.118  1.00  0.00           C
ATOM   4988  CG  PRO 0 624     153.433 145.953 263.694  1.00  0.00           C
ATOM   4989  CB  PRO 0 624     152.568 145.564 262.457  1.00  0.00           C
ATOM   4990  CA  PRO 0 624     152.678 146.806 261.448  1.00  0.00           C
ATOM   4991  C   PRO 0 624     151.389 147.734 261.666  1.00  0.00           C
ATOM   4992  O   PRO 0 624     150.644 147.674 262.647  1.00  0.00           O
ATOM   4993  N   TYR 0 625     151.118 148.585 260.692  1.00  0.00           N
ATOM   4994  CA  TYR 0 625     149.873 149.302 260.501  1.00  0.00           C
ATOM   4995  CB  TYR 0 625     150.121 150.422 259.527  1.00  0.00           C
ATOM   4996  CG  TYR 0 625     151.171 151.447 259.968  1.00  0.00           C
ATOM   4997  CD1 TYR 0 625     152.436 151.380 259.295  1.00  0.00           C
ATOM   4998  CE1 TYR 0 625     153.497 152.248 259.613  1.00  0.00           C
ATOM   4999  CZ  TYR 0 625     153.256 153.205 260.593  1.00  0.00           C
ATOM   5000  OH  TYR 0 625     154.237 154.121 260.837  1.00  0.00           O
ATOM   5001  CE2 TYR 0 625     152.058 153.260 261.300  1.00  0.00           C
ATOM   5002  CD2 TYR 0 625     150.980 152.364 261.033  1.00  0.00           C
ATOM   5003  C   TYR 0 625     148.722 148.421 259.862  1.00  0.00           C
ATOM   5004  O   TYR 0 625     149.021 147.469 259.246  1.00  0.00           O
ATOM   5005  N   VAL 0 626     147.439 148.890 259.930  1.00  0.00           N
ATOM   5006  CA  VAL 0 626     146.324 148.226 259.295  1.00  0.00           C
ATOM   5007  CB  VAL 0 626     145.543 147.357 260.277  1.00  0.00           C
ATOM   5008  CG1 VAL 0 626     144.459 148.188 261.023  1.00  0.00           C
ATOM   5009  CG2 VAL 0 626     144.991 146.032 259.675  1.00  0.00           C
ATOM   5010  C   VAL 0 626     145.443 149.151 258.401  1.00  0.00           C
ATOM   5011  O   VAL 0 626     144.885 148.652 257.375  1.00  0.00           O
ATOM   5012  N   TYR 0 627     145.165 150.484 258.643  1.00  0.00           N
ATOM   5013  CA  TYR 0 627     144.526 151.486 257.750  1.00  0.00           C
ATOM   5014  CB  TYR 0 627     144.537 152.874 258.523  1.00  0.00           C
ATOM   5015  CG  TYR 0 627     145.816 153.725 258.327  1.00  0.00           C
ATOM   5016  CD1 TYR 0 627     145.827 154.651 257.247  1.00  0.00           C
ATOM   5017  CE1 TYR 0 627     147.032 155.386 256.974  1.00  0.00           C
ATOM   5018  CZ  TYR 0 627     148.166 155.108 257.791  1.00  0.00           C
ATOM   5019  OH  TYR 0 627     149.366 155.634 257.453  1.00  0.00           O
ATOM   5020  CE2 TYR 0 627     148.125 154.198 258.887  1.00  0.00           C
ATOM   5021  CD2 TYR 0 627     146.911 153.508 259.131  1.00  0.00           C
ATOM   5022  C   TYR 0 627     145.146 151.595 256.377  1.00  0.00           C
ATOM   5023  O   TYR 0 627     144.476 152.030 255.449  1.00  0.00           O
ATOM   5024  N   THR 0 628     146.459 151.296 256.241  1.00  0.00           N
ATOM   5025  CA  THR 0 628     147.242 151.268 254.997  1.00  0.00           C
ATOM   5026  CB  THR 0 628     148.746 151.104 255.324  1.00  0.00           C
ATOM   5027  CG2 THR 0 628     149.376 152.297 256.065  1.00  0.00           C
ATOM   5028  OG1 THR 0 628     149.033 149.985 256.142  1.00  0.00           O
ATOM   5029  C   THR 0 628     146.871 150.042 254.135  1.00  0.00           C
ATOM   5030  O   THR 0 628     147.295 149.978 252.952  1.00  0.00           O
ATOM   5031  N   GLN 0 629     146.256 148.982 254.686  1.00  0.00           N
ATOM   5032  CA  GLN 0 629     145.985 147.756 253.837  1.00  0.00           C
ATOM   5033  CB  GLN 0 629     146.010 146.450 254.646  1.00  0.00           C
ATOM   5034  CG  GLN 0 629     147.266 146.430 255.547  1.00  0.00           C
ATOM   5035  CD  GLN 0 629     147.432 145.139 256.320  1.00  0.00           C
ATOM   5036  OE1 GLN 0 629     146.951 144.112 255.890  1.00  0.00           O
ATOM   5037  NE2 GLN 0 629     148.175 145.136 257.398  1.00  0.00           N
ATOM   5038  C   GLN 0 629     144.623 147.797 253.032  1.00  0.00           C
ATOM   5039  O   GLN 0 629     144.445 146.927 252.171  1.00  0.00           O
ATOM   5040  N   SER 0 630     143.785 148.807 253.340  1.00  0.00           N
ATOM   5041  CA  SER 0 630     142.445 148.848 252.764  1.00  0.00           C
ATOM   5042  CB  SER 0 630     141.589 147.918 253.574  1.00  0.00           C
ATOM   5043  OG  SER 0 630     140.243 148.078 253.262  1.00  0.00           O
ATOM   5044  C   SER 0 630     141.832 150.227 252.918  1.00  0.00           C
ATOM   5045  O   SER 0 630     141.886 150.880 253.958  1.00  0.00           O
ATOM   5046  N   ARG 0 631     141.102 150.658 251.857  1.00  0.00           N
ATOM   5047  CA  ARG 0 631     140.364 151.900 251.776  1.00  0.00           C
ATOM   5048  CB  ARG 0 631     139.662 151.969 250.349  1.00  0.00           C
ATOM   5049  CG  ARG 0 631     139.024 153.341 250.063  1.00  0.00           C
ATOM   5050  CD  ARG 0 631     138.352 153.480 248.698  1.00  0.00           C
ATOM   5051  NE  ARG 0 631     137.285 152.507 248.531  1.00  0.00           N
ATOM   5052  CZ  ARG 0 631     136.047 152.803 248.345  1.00  0.00           C
ATOM   5053  NH1 ARG 0 631     135.575 154.004 248.404  1.00  0.00           N
ATOM   5054  NH2 ARG 0 631     135.172 151.832 248.070  1.00  0.00           N
ATOM   5055  C   ARG 0 631     139.361 152.082 252.954  1.00  0.00           C
ATOM   5056  O   ARG 0 631     139.142 153.151 253.396  1.00  0.00           O
ATOM   5057  N   ILE 0 632     138.813 150.966 253.443  1.00  0.00           N
ATOM   5058  CA  ILE 0 632     137.664 150.772 254.358  1.00  0.00           C
ATOM   5059  CB  ILE 0 632     137.011 149.405 254.251  1.00  0.00           C
ATOM   5060  CG2 ILE 0 632     135.825 149.303 255.393  1.00  0.00           C
ATOM   5061  CG1 ILE 0 632     136.323 149.011 252.926  1.00  0.00           C
ATOM   5062  CD1 ILE 0 632     137.174 148.741 251.705  1.00  0.00           C
ATOM   5063  C   ILE 0 632     138.179 151.065 255.749  1.00  0.00           C
[truncated: 8,134,532 more chars]
