# Supplementary material for: Molecular model of TFIIH recruitment to the transcription-coupled repair machinery
Source: Nat Commun. 2025 Mar 8;16:2341. doi: 10.1038/s41467-025-57593-0 (PMC11890784; doi:10.1038/s41467-025-57593-0)
Supplement: Supplementary file 4 — Supplementary Data 1 [file 41467_2025_57593_MOESM4_ESM.zip › Initial_and_final_structures/TCR-DDB1-initial.txt]

ATOM      1  N   SER A  11      98.554 156.887 197.216  1.00  0.00           N
ATOM      2  CA  SER A  11      99.582 157.526 196.382  1.00  0.00           C
ATOM      3  CB  SER A  11     100.698 158.016 197.269  1.00  0.00           C
ATOM      4  OG  SER A  11     101.714 158.528 196.465  1.00  0.00           O
ATOM      5  C   SER A  11     100.138 156.568 195.308  1.00  0.00           C
ATOM      6  O   SER A  11     100.421 155.376 195.652  1.00  0.00           O
ATOM      7  N   ALA A  12     100.258 156.986 194.070  1.00  0.00           N
ATOM      8  CA  ALA A  12     100.743 156.147 193.011  1.00  0.00           C
ATOM      9  CB  ALA A  12      99.977 156.546 191.727  1.00  0.00           C
ATOM     10  C   ALA A  12     102.206 155.954 192.796  1.00  0.00           C
ATOM     11  O   ALA A  12     103.034 156.706 193.303  1.00  0.00           O
ATOM     12  N   CYS A  13     102.489 154.865 192.096  1.00  0.00           N
ATOM     13  CA  CYS A  13     103.849 154.480 191.652  1.00  0.00           C
ATOM     14  CB  CYS A  13     103.818 152.985 191.242  1.00  0.00           C
ATOM     15  SG  CYS A  13     105.323 152.441 190.375  1.00  0.00           S
ATOM     16  C   CYS A  13     104.279 155.426 190.559  1.00  0.00           C
ATOM     17  O   CYS A  13     103.525 155.684 189.606  1.00  0.00           O
ATOM     18  N   PRO A  14     105.478 156.042 190.648  1.00  0.00           N
ATOM     19  CD  PRO A  14     106.417 155.920 191.768  1.00  0.00           C
ATOM     20  CG  PRO A  14     107.683 156.753 191.363  1.00  0.00           C
ATOM     21  CB  PRO A  14     107.049 157.804 190.460  1.00  0.00           C
ATOM     22  CA  PRO A  14     105.937 157.035 189.743  1.00  0.00           C
ATOM     23  C   PRO A  14     106.404 156.449 188.372  1.00  0.00           C
ATOM     24  O   PRO A  14     107.177 155.476 188.280  1.00  0.00           O
ATOM     25  N   LEU A  15     105.870 157.021 187.304  1.00  0.00           N
ATOM     26  CA  LEU A  15     106.500 156.833 185.996  1.00  0.00           C
ATOM     27  CB  LEU A  15     105.674 157.368 184.884  1.00  0.00           C
ATOM     28  CG  LEU A  15     106.202 157.349 183.384  1.00  0.00           C
ATOM     29  CD1 LEU A  15     106.259 155.861 182.958  1.00  0.00           C
ATOM     30  CD2 LEU A  15     105.395 158.149 182.415  1.00  0.00           C
ATOM     31  C   LEU A  15     107.905 157.595 186.019  1.00  0.00           C
ATOM     32  O   LEU A  15     107.949 158.754 186.391  1.00  0.00           O
ATOM     33  N   ARG A  16     108.962 156.916 185.489  1.00  0.00           N
ATOM     34  CA  ARG A  16     110.359 157.332 185.513  1.00  0.00           C
ATOM     35  CB  ARG A  16     111.028 156.750 186.733  1.00  0.00           C
ATOM     36  CG  ARG A  16     110.344 157.233 188.099  1.00  0.00           C
ATOM     37  CD  ARG A  16     111.355 157.196 189.205  1.00  0.00           C
ATOM     38  NE  ARG A  16     112.389 158.288 189.123  1.00  0.00           N
ATOM     39  CZ  ARG A  16     112.195 159.613 189.007  1.00  0.00           C
ATOM     40  NH1 ARG A  16     113.063 160.471 188.657  1.00  0.00           N
ATOM     41  NH2 ARG A  16     111.069 160.088 189.373  1.00  0.00           N
ATOM     42  C   ARG A  16     111.213 156.982 184.205  1.00  0.00           C
ATOM     43  O   ARG A  16     110.630 156.460 183.328  1.00  0.00           O
ATOM     44  N   THR A  17     112.487 157.290 184.201  1.00  0.00           N
ATOM     45  CA  THR A  17     113.386 156.990 182.998  1.00  0.00           C
ATOM     46  CB  THR A  17     113.521 158.201 181.991  1.00  0.00           C
ATOM     47  CG2 THR A  17     112.224 158.665 181.263  1.00  0.00           C
ATOM     48  OG1 THR A  17     114.082 159.327 182.562  1.00  0.00           O
ATOM     49  C   THR A  17     114.742 156.582 183.378  1.00  0.00           C
ATOM     50  O   THR A  17     115.196 157.059 184.384  1.00  0.00           O
ATOM     51  N   ILE A  18     115.239 155.512 182.756  1.00  0.00           N
ATOM     52  CA  ILE A  18     116.410 154.755 183.165  1.00  0.00           C
ATOM     53  CB  ILE A  18     116.514 153.378 182.459  1.00  0.00           C
ATOM     54  CG2 ILE A  18     117.708 152.541 183.102  1.00  0.00           C
ATOM     55  CG1 ILE A  18     115.184 152.580 182.304  1.00  0.00           C
ATOM     56  CD1 ILE A  18     115.264 151.886 180.901  1.00  0.00           C
ATOM     57  C   ILE A  18     117.591 155.725 182.902  1.00  0.00           C
ATOM     58  O   ILE A  18     117.695 156.357 181.838  1.00  0.00           O
ATOM     59  N   LYS A  19     118.533 155.890 183.861  1.00  0.00           N
ATOM     60  CA  LYS A  19     119.703 156.779 183.922  1.00  0.00           C
ATOM     61  CB  LYS A  19     119.673 157.536 185.342  1.00  0.00           C
ATOM     62  CG  LYS A  19     118.570 158.552 185.620  1.00  0.00           C
ATOM     63  CD  LYS A  19     118.659 159.157 187.014  1.00  0.00           C
ATOM     64  CE  LYS A  19     117.610 160.326 186.874  1.00  0.00           C
ATOM     65  NZ  LYS A  19     117.234 161.026 188.127  1.00  0.00           N
ATOM     66  C   LYS A  19     121.035 155.989 183.644  1.00  0.00           C
ATOM     67  O   LYS A  19     121.923 156.516 182.967  1.00  0.00           O
ATOM     68  N   ARG A  20     121.123 154.796 184.135  1.00  0.00           N
ATOM     69  CA  ARG A  20     122.289 153.854 184.057  1.00  0.00           C
ATOM     70  CB  ARG A  20     123.422 154.219 185.103  1.00  0.00           C
ATOM     71  CG  ARG A  20     122.854 154.132 186.490  1.00  0.00           C
ATOM     72  CD  ARG A  20     123.842 154.297 187.644  1.00  0.00           C
ATOM     73  NE  ARG A  20     124.922 155.179 187.181  1.00  0.00           N
ATOM     74  CZ  ARG A  20     126.228 154.885 187.007  1.00  0.00           C
ATOM     75  NH1 ARG A  20     126.763 153.853 187.543  1.00  0.00           N
ATOM     76  NH2 ARG A  20     126.907 155.757 186.321  1.00  0.00           N
ATOM     77  C   ARG A  20     121.713 152.440 184.186  1.00  0.00           C
ATOM     78  O   ARG A  20     120.678 152.234 184.716  1.00  0.00           O
ATOM     79  N   VAL A  21     122.445 151.443 183.679  1.00  0.00           N
ATOM     80  CA  VAL A  21     122.371 150.019 183.819  1.00  0.00           C
ATOM     81  CB  VAL A  21     122.019 149.377 182.457  1.00  0.00           C
ATOM     82  CG1 VAL A  21     121.721 147.810 182.505  1.00  0.00           C
ATOM     83  CG2 VAL A  21     120.640 149.914 181.999  1.00  0.00           C
ATOM     84  C   VAL A  21     123.682 149.494 184.463  1.00  0.00           C
ATOM     85  O   VAL A  21     124.699 150.129 184.357  1.00  0.00           O
ATOM     86  N   GLN A  22     123.605 148.411 185.256  1.00  0.00           N
ATOM     87  CA  GLN A  22     124.608 147.931 186.183  1.00  0.00           C
ATOM     88  CB  GLN A  22     124.205 148.455 187.576  1.00  0.00           C
ATOM     89  CG  GLN A  22     124.993 147.795 188.714  1.00  0.00           C
ATOM     90  CD  GLN A  22     126.511 147.839 188.585  1.00  0.00           C
ATOM     91  OE1 GLN A  22     127.091 148.886 188.427  1.00  0.00           O
ATOM     92  NE2 GLN A  22     127.187 146.728 188.427  1.00  0.00           N
ATOM     93  C   GLN A  22     124.586 146.411 186.013  1.00  0.00           C
ATOM     94  O   GLN A  22     123.575 145.738 186.352  1.00  0.00           O
ATOM     95  N   PHE A  23     125.674 145.797 185.478  1.00  0.00           N
ATOM     96  CA  PHE A  23     125.778 144.338 185.468  1.00  0.00           C
ATOM     97  CB  PHE A  23     126.634 143.916 184.213  1.00  0.00           C
ATOM     98  CG  PHE A  23     125.915 143.944 182.831  1.00  0.00           C
ATOM     99  CD1 PHE A  23     125.028 142.863 182.461  1.00  0.00           C
ATOM    100  CE1 PHE A  23     124.246 143.009 181.313  1.00  0.00           C
ATOM    101  CZ  PHE A  23     124.352 144.155 180.523  1.00  0.00           C
ATOM    102  CE2 PHE A  23     125.148 145.229 180.936  1.00  0.00           C
ATOM    103  CD2 PHE A  23     125.967 145.138 182.045  1.00  0.00           C
ATOM    104  C   PHE A  23     126.235 143.750 186.803  1.00  0.00           C
ATOM    105  O   PHE A  23     126.189 144.344 187.853  1.00  0.00           O
ATOM    106  N   GLY A  24     126.536 142.419 186.818  1.00  0.00           N
ATOM    107  CA  GLY A  24     126.735 141.663 188.031  1.00  0.00           C
ATOM    108  C   GLY A  24     126.463 140.241 187.706  1.00  0.00           C
ATOM    109  O   GLY A  24     125.846 139.943 186.640  1.00  0.00           O
ATOM    110  N   VAL A  25     126.896 139.334 188.548  1.00  0.00           N
ATOM    111  CA  VAL A  25     126.462 137.887 188.511  1.00  0.00           C
ATOM    112  CB  VAL A  25     127.582 136.860 188.923  1.00  0.00           C
ATOM    113  CG1 VAL A  25     127.153 135.436 188.706  1.00  0.00           C
ATOM    114  CG2 VAL A  25     128.898 137.149 188.223  1.00  0.00           C
ATOM    115  C   VAL A  25     125.194 137.712 189.309  1.00  0.00           C
ATOM    116  O   VAL A  25     125.119 137.946 190.537  1.00  0.00           O
ATOM    117  N   LEU A  26     124.186 137.015 188.740  1.00  0.00           N
ATOM    118  CA  LEU A  26     122.999 136.658 189.454  1.00  0.00           C
ATOM    119  CB  LEU A  26     121.818 136.346 188.537  1.00  0.00           C
ATOM    120  CG  LEU A  26     120.520 135.818 189.268  1.00  0.00           C
ATOM    121  CD1 LEU A  26     119.991 136.777 190.311  1.00  0.00           C
ATOM    122  CD2 LEU A  26     119.431 135.765 188.160  1.00  0.00           C
ATOM    123  C   LEU A  26     123.439 135.467 190.434  1.00  0.00           C
ATOM    124  O   LEU A  26     123.685 134.330 189.958  1.00  0.00           O
ATOM    125  N   SER A  27     123.498 135.792 191.732  1.00  0.00           N
ATOM    126  CA  SER A  27     123.861 134.812 192.786  1.00  0.00           C
ATOM    127  CB  SER A  27     123.904 135.663 194.045  1.00  0.00           C
ATOM    128  OG  SER A  27     122.739 136.312 194.380  1.00  0.00           O
ATOM    129  C   SER A  27     122.759 133.747 192.910  1.00  0.00           C
ATOM    130  O   SER A  27     121.636 133.935 192.436  1.00  0.00           O
ATOM    131  N   PRO A  28     123.045 132.551 193.505  1.00  0.00           N
ATOM    132  CD  PRO A  28     124.264 132.162 194.171  1.00  0.00           C
ATOM    133  CG  PRO A  28     123.943 131.067 195.179  1.00  0.00           C
ATOM    134  CB  PRO A  28     122.705 130.439 194.525  1.00  0.00           C
ATOM    135  CA  PRO A  28     121.996 131.593 193.845  1.00  0.00           C
ATOM    136  C   PRO A  28     120.920 132.228 194.821  1.00  0.00           C
ATOM    137  O   PRO A  28     119.774 131.812 194.784  1.00  0.00           O
ATOM    138  N   ASP A  29     121.232 133.085 195.785  1.00  0.00           N
ATOM    139  CA  ASP A  29     120.321 133.446 196.964  1.00  0.00           C
ATOM    140  CB  ASP A  29     121.127 134.064 198.179  1.00  0.00           C
ATOM    141  CG  ASP A  29     120.206 134.787 199.129  1.00  0.00           C
ATOM    142  OD1 ASP A  29     119.721 134.201 200.066  1.00  0.00           O
ATOM    143  OD2 ASP A  29     120.149 136.061 199.132  1.00  0.00           O
ATOM    144  C   ASP A  29     119.289 134.462 196.462  1.00  0.00           C
ATOM    145  O   ASP A  29     118.081 134.315 196.655  1.00  0.00           O
ATOM    146  N   GLU A  30     119.774 135.442 195.683  1.00  0.00           N
ATOM    147  CA  GLU A  30     118.784 136.458 195.133  1.00  0.00           C
ATOM    148  CB  GLU A  30     119.432 137.645 194.424  1.00  0.00           C
ATOM    149  CG  GLU A  30     118.602 138.872 194.253  1.00  0.00           C
ATOM    150  CD  GLU A  30     119.287 140.016 193.522  1.00  0.00           C
ATOM    151  OE1 GLU A  30     120.501 140.121 193.751  1.00  0.00           O
ATOM    152  OE2 GLU A  30     118.693 140.714 192.700  1.00  0.00           O
ATOM    153  C   GLU A  30     117.807 135.731 194.186  1.00  0.00           C
ATOM    154  O   GLU A  30     116.601 135.919 194.179  1.00  0.00           O
ATOM    155  N   LEU A  31     118.263 134.857 193.314  1.00  0.00           N
ATOM    156  CA  LEU A  31     117.433 133.975 192.527  1.00  0.00           C
ATOM    157  CB  LEU A  31     118.451 133.200 191.650  1.00  0.00           C
ATOM    158  CG  LEU A  31     117.810 132.003 190.941  1.00  0.00           C
ATOM    159  CD1 LEU A  31     116.952 132.482 189.860  1.00  0.00           C
ATOM    160  CD2 LEU A  31     118.867 131.126 190.304  1.00  0.00           C
ATOM    161  C   LEU A  31     116.504 133.098 193.375  1.00  0.00           C
ATOM    162  O   LEU A  31     115.326 133.036 193.031  1.00  0.00           O
ATOM    163  N   LYS A  32     116.947 132.495 194.444  1.00  0.00           N
ATOM    164  CA  LYS A  32     116.060 131.743 195.356  1.00  0.00           C
ATOM    165  CB  LYS A  32     116.895 131.170 196.469  1.00  0.00           C
ATOM    166  CG  LYS A  32     116.144 130.134 197.288  1.00  0.00           C
ATOM    167  CD  LYS A  32     115.504 128.866 196.560  1.00  0.00           C
ATOM    168  CE  LYS A  32     114.839 127.869 197.510  1.00  0.00           C
ATOM    169  NZ  LYS A  32     115.836 127.308 198.482  1.00  0.00           N
ATOM    170  C   LYS A  32     114.919 132.660 195.911  1.00  0.00           C
ATOM    171  O   LYS A  32     113.728 132.256 195.932  1.00  0.00           O
ATOM    172  N   ARG A  33     115.257 133.882 196.415  1.00  0.00           N
ATOM    173  CA  ARG A  33     114.238 134.892 196.762  1.00  0.00           C
ATOM    174  CB  ARG A  33     114.993 135.979 197.513  1.00  0.00           C
ATOM    175  CG  ARG A  33     115.623 135.593 198.821  1.00  0.00           C
ATOM    176  CD  ARG A  33     116.217 136.778 199.629  1.00  0.00           C
ATOM    177  NE  ARG A  33     117.568 137.262 199.189  1.00  0.00           N
ATOM    178  CZ  ARG A  33     117.866 138.373 198.587  1.00  0.00           C
ATOM    179  NH1 ARG A  33     117.139 139.432 198.540  1.00  0.00           N
ATOM    180  NH2 ARG A  33     119.101 138.550 198.175  1.00  0.00           N
ATOM    181  C   ARG A  33     113.320 135.392 195.631  1.00  0.00           C
ATOM    182  O   ARG A  33     112.150 135.634 195.906  1.00  0.00           O
ATOM    183  N   MET A  34     113.797 135.618 194.387  1.00  0.00           N
ATOM    184  CA  MET A  34     112.970 136.174 193.323  1.00  0.00           C
ATOM    185  CB  MET A  34     113.782 137.161 192.404  1.00  0.00           C
ATOM    186  CG  MET A  34     114.713 136.510 191.400  1.00  0.00           C
ATOM    187  SD  MET A  34     115.644 137.599 190.180  1.00  0.00           S
ATOM    188  CE  MET A  34     116.721 138.389 191.426  1.00  0.00           C
ATOM    189  C   MET A  34     112.293 135.091 192.476  1.00  0.00           C
ATOM    190  O   MET A  34     111.246 135.307 191.897  1.00  0.00           O
ATOM    191  N   SER A  35     112.671 133.782 192.663  1.00  0.00           N
ATOM    192  CA  SER A  35     112.099 132.691 191.817  1.00  0.00           C
ATOM    193  CB  SER A  35     112.980 131.467 191.974  1.00  0.00           C
ATOM    194  OG  SER A  35     112.263 130.316 191.607  1.00  0.00           O
ATOM    195  C   SER A  35     110.690 132.463 192.391  1.00  0.00           C
ATOM    196  O   SER A  35     110.558 132.324 193.614  1.00  0.00           O
ATOM    197  N   VAL A  36     109.702 132.332 191.487  1.00  0.00           N
ATOM    198  CA  VAL A  36     108.338 132.122 191.928  1.00  0.00           C
ATOM    199  CB  VAL A  36     107.353 132.887 191.046  1.00  0.00           C
ATOM    200  CG1 VAL A  36     107.635 134.368 191.280  1.00  0.00           C
ATOM    201  CG2 VAL A  36     107.266 132.453 189.588  1.00  0.00           C
ATOM    202  C   VAL A  36     107.981 130.636 192.093  1.00  0.00           C
ATOM    203  O   VAL A  36     106.877 130.332 192.504  1.00  0.00           O
ATOM    204  N   THR A  37     108.963 129.717 191.781  1.00  0.00           N
ATOM    205  CA  THR A  37     108.677 128.248 191.724  1.00  0.00           C
ATOM    206  CB  THR A  37     109.347 127.725 190.414  1.00  0.00           C
ATOM    207  CG2 THR A  37     108.801 128.438 189.283  1.00  0.00           C
ATOM    208  OG1 THR A  37     110.766 127.662 190.409  1.00  0.00           O
ATOM    209  C   THR A  37     109.114 127.544 193.030  1.00  0.00           C
ATOM    210  O   THR A  37     110.080 126.794 193.041  1.00  0.00           O
ATOM    211  N   GLU A  38     108.446 127.679 194.225  1.00  0.00           N
ATOM    212  CA  GLU A  38     108.917 127.080 195.440  1.00  0.00           C
ATOM    213  CB  GLU A  38     107.928 127.547 196.599  1.00  0.00           C
ATOM    214  CG  GLU A  38     108.288 127.045 197.945  1.00  0.00           C
ATOM    215  CD  GLU A  38     109.666 127.342 198.422  1.00  0.00           C
ATOM    216  OE1 GLU A  38     110.090 128.531 198.540  1.00  0.00           O
ATOM    217  OE2 GLU A  38     110.438 126.374 198.761  1.00  0.00           O
ATOM    218  C   GLU A  38     109.028 125.510 195.341  1.00  0.00           C
ATOM    219  O   GLU A  38     108.242 124.812 194.679  1.00  0.00           O
ATOM    220  N   GLY A  39     110.171 125.030 195.910  1.00  0.00           N
ATOM    221  CA  GLY A  39     110.684 123.719 195.765  1.00  0.00           C
ATOM    222  C   GLY A  39     111.444 123.365 194.447  1.00  0.00           C
ATOM    223  O   GLY A  39     112.030 122.297 194.368  1.00  0.00           O
ATOM    224  N   GLY A  40     111.485 124.295 193.492  1.00  0.00           N
ATOM    225  CA  GLY A  40     112.207 124.095 192.196  1.00  0.00           C
ATOM    226  C   GLY A  40     111.406 123.547 191.077  1.00  0.00           C
ATOM    227  O   GLY A  40     110.277 123.072 191.307  1.00  0.00           O
ATOM    228  N   ILE A  41     111.907 123.368 189.841  1.00  0.00           N
ATOM    229  CA  ILE A  41     111.242 122.713 188.685  1.00  0.00           C
ATOM    230  CB  ILE A  41     111.564 123.429 187.321  1.00  0.00           C
ATOM    231  CG2 ILE A  41     110.933 122.668 186.143  1.00  0.00           C
ATOM    232  CG1 ILE A  41     111.060 124.856 187.485  1.00  0.00           C
ATOM    233  CD1 ILE A  41     109.552 124.974 187.702  1.00  0.00           C
ATOM    234  C   ILE A  41     111.720 121.306 188.753  1.00  0.00           C
ATOM    235  O   ILE A  41     112.821 120.846 188.493  1.00  0.00           O
ATOM    236  N   LYS A  42     110.758 120.419 189.137  1.00  0.00           N
ATOM    237  CA  LYS A  42     110.996 119.064 189.606  1.00  0.00           C
ATOM    238  CB  LYS A  42     110.713 118.983 191.122  1.00  0.00           C
ATOM    239  CG  LYS A  42     109.241 119.311 191.438  1.00  0.00           C
ATOM    240  CD  LYS A  42     108.936 119.035 192.908  1.00  0.00           C
ATOM    241  CE  LYS A  42     107.430 119.315 193.160  1.00  0.00           C
ATOM    242  NZ  LYS A  42     106.890 118.856 194.437  1.00  0.00           N
ATOM    243  C   LYS A  42     110.483 117.884 188.755  1.00  0.00           C
ATOM    244  O   LYS A  42     110.751 116.731 189.105  1.00  0.00           O
ATOM    245  N   TYR A  43     109.855 118.061 187.553  1.00  0.00           N
ATOM    246  CA  TYR A  43     109.456 117.013 186.625  1.00  0.00           C
ATOM    247  CB  TYR A  43     107.913 116.937 186.616  1.00  0.00           C
ATOM    248  CG  TYR A  43     107.324 116.890 187.981  1.00  0.00           C
ATOM    249  CD1 TYR A  43     107.395 115.710 188.790  1.00  0.00           C
ATOM    250  CE1 TYR A  43     106.875 115.753 190.064  1.00  0.00           C
ATOM    251  CZ  TYR A  43     106.135 116.864 190.456  1.00  0.00           C
ATOM    252  OH  TYR A  43     105.657 116.787 191.680  1.00  0.00           O
ATOM    253  CE2 TYR A  43     105.999 118.065 189.741  1.00  0.00           C
ATOM    254  CD2 TYR A  43     106.629 118.067 188.498  1.00  0.00           C
ATOM    255  C   TYR A  43     110.009 117.250 185.176  1.00  0.00           C
ATOM    256  O   TYR A  43     109.732 118.333 184.662  1.00  0.00           O
ATOM    257  N   PRO A  44     110.540 116.244 184.480  1.00  0.00           N
ATOM    258  CD  PRO A  44     110.884 114.914 185.074  1.00  0.00           C
ATOM    259  CG  PRO A  44     111.635 114.181 184.015  1.00  0.00           C
ATOM    260  CB  PRO A  44     112.183 115.329 183.117  1.00  0.00           C
ATOM    261  CA  PRO A  44     111.145 116.440 183.151  1.00  0.00           C
ATOM    262  C   PRO A  44     110.035 116.252 182.094  1.00  0.00           C
ATOM    263  O   PRO A  44     110.238 115.595 181.083  1.00  0.00           O
ATOM    264  N   GLU A  45     108.880 116.950 182.289  1.00  0.00           N
ATOM    265  CA  GLU A  45     107.593 116.692 181.689  1.00  0.00           C
ATOM    266  CB  GLU A  45     106.987 115.573 182.491  1.00  0.00           C
ATOM    267  CG  GLU A  45     105.530 115.228 182.100  1.00  0.00           C
ATOM    268  CD  GLU A  45     105.568 114.919 180.620  1.00  0.00           C
ATOM    269  OE1 GLU A  45     106.330 114.066 180.148  1.00  0.00           O
ATOM    270  OE2 GLU A  45     104.833 115.629 179.831  1.00  0.00           O
ATOM    271  C   GLU A  45     106.873 117.955 181.424  1.00  0.00           C
ATOM    272  O   GLU A  45     106.972 118.856 182.251  1.00  0.00           O
ATOM    273  N   THR A  46     106.216 118.219 180.268  1.00  0.00           N
ATOM    274  CA  THR A  46     105.370 119.428 180.018  1.00  0.00           C
ATOM    275  CB  THR A  46     105.273 119.720 178.562  1.00  0.00           C
ATOM    276  CG2 THR A  46     106.617 120.014 177.992  1.00  0.00           C
ATOM    277  OG1 THR A  46     104.825 118.563 177.919  1.00  0.00           O
ATOM    278  C   THR A  46     103.937 119.202 180.656  1.00  0.00           C
ATOM    279  O   THR A  46     103.293 120.192 181.063  1.00  0.00           O
ATOM    280  N   THR A  47     103.419 117.982 180.693  1.00  0.00           N
ATOM    281  CA  THR A  47     101.985 117.668 180.838  1.00  0.00           C
ATOM    282  CB  THR A  47     101.337 117.591 179.445  1.00  0.00           C
ATOM    283  CG2 THR A  47     101.528 118.891 178.631  1.00  0.00           C
ATOM    284  OG1 THR A  47     101.878 116.553 178.628  1.00  0.00           O
ATOM    285  C   THR A  47     101.609 116.444 181.621  1.00  0.00           C
ATOM    286  O   THR A  47     102.316 115.454 181.567  1.00  0.00           O
ATOM    287  N   GLU A  48     100.509 116.528 182.372  1.00  0.00           N
ATOM    288  CA  GLU A  48      99.929 115.370 183.078  1.00  0.00           C
ATOM    289  CB  GLU A  48     100.403 115.227 184.509  1.00  0.00           C
ATOM    290  CG  GLU A  48      99.693 114.112 185.235  1.00  0.00           C
ATOM    291  CD  GLU A  48     100.153 114.014 186.727  1.00  0.00           C
ATOM    292  OE1 GLU A  48     100.722 115.058 187.216  1.00  0.00           O
ATOM    293  OE2 GLU A  48      99.966 112.964 187.360  1.00  0.00           O
ATOM    294  C   GLU A  48      98.379 115.370 183.045  1.00  0.00           C
ATOM    295  O   GLU A  48      97.857 116.426 183.318  1.00  0.00           O
ATOM    296  N   GLY A  49      97.712 114.306 182.642  1.00  0.00           N
ATOM    297  CA  GLY A  49      96.255 114.364 182.591  1.00  0.00           C
ATOM    298  C   GLY A  49      95.667 115.312 181.543  1.00  0.00           C
ATOM    299  O   GLY A  49      94.793 116.115 181.864  1.00  0.00           O
ATOM    300  N   GLY A  50      96.277 115.335 180.365  1.00  0.00           N
ATOM    301  CA  GLY A  50      95.848 116.161 179.197  1.00  0.00           C
ATOM    302  C   GLY A  50      95.837 117.646 179.530  1.00  0.00           C
ATOM    303  O   GLY A  50      95.297 118.475 178.773  1.00  0.00           O
ATOM    304  N   ARG A  51      96.570 118.074 180.578  1.00  0.00           N
ATOM    305  CA  ARG A  51      96.726 119.404 181.092  1.00  0.00           C
ATOM    306  CB  ARG A  51      95.818 119.575 182.329  1.00  0.00           C
ATOM    307  CG  ARG A  51      94.374 119.939 182.087  1.00  0.00           C
ATOM    308  CD  ARG A  51      94.152 121.156 181.209  1.00  0.00           C
ATOM    309  NE  ARG A  51      92.768 121.647 181.354  1.00  0.00           N
ATOM    310  CZ  ARG A  51      92.154 122.705 180.863  1.00  0.00           C
ATOM    311  NH1 ARG A  51      92.830 123.543 180.134  1.00  0.00           N
ATOM    312  NH2 ARG A  51      90.975 123.020 181.129  1.00  0.00           N
ATOM    313  C   ARG A  51      98.178 119.639 181.379  1.00  0.00           C
ATOM    314  O   ARG A  51      98.907 118.668 181.564  1.00  0.00           O
ATOM    315  N   PRO A  52      98.696 120.883 181.510  1.00  0.00           N
ATOM    316  CD  PRO A  52      98.118 122.145 181.094  1.00  0.00           C
ATOM    317  CG  PRO A  52      99.346 122.990 180.686  1.00  0.00           C
ATOM    318  CB  PRO A  52     100.415 122.623 181.736  1.00  0.00           C
ATOM    319  CA  PRO A  52     100.125 121.136 181.783  1.00  0.00           C
ATOM    320  C   PRO A  52     100.499 120.536 183.158  1.00  0.00           C
ATOM    321  O   PRO A  52      99.636 120.241 183.992  1.00  0.00           O
ATOM    322  N   LYS A  53     101.735 120.171 183.337  1.00  0.00           N
ATOM    323  CA  LYS A  53     102.244 119.617 184.577  1.00  0.00           C
ATOM    324  CB  LYS A  53     103.557 118.914 184.223  1.00  0.00           C
ATOM    325  CG  LYS A  53     104.240 118.075 185.327  1.00  0.00           C
ATOM    326  CD  LYS A  53     103.441 116.883 185.635  1.00  0.00           C
ATOM    327  CE  LYS A  53     104.233 115.880 186.487  1.00  0.00           C
ATOM    328  NZ  LYS A  53     103.469 114.642 186.776  1.00  0.00           N
ATOM    329  C   LYS A  53     102.491 120.709 185.628  1.00  0.00           C
ATOM    330  O   LYS A  53     103.259 121.598 185.286  1.00  0.00           O
ATOM    331  N   LEU A  54     101.953 120.566 186.811  1.00  0.00           N
ATOM    332  CA  LEU A  54     102.306 121.502 187.958  1.00  0.00           C
ATOM    333  CB  LEU A  54     101.502 121.106 189.270  1.00  0.00           C
ATOM    334  CG  LEU A  54      99.948 121.019 189.002  1.00  0.00           C
ATOM    335  CD1 LEU A  54      99.124 120.302 190.116  1.00  0.00           C
ATOM    336  CD2 LEU A  54      99.336 122.431 188.888  1.00  0.00           C
ATOM    337  C   LEU A  54     103.838 121.266 188.307  1.00  0.00           C
ATOM    338  O   LEU A  54     104.330 120.124 188.268  1.00  0.00           O
ATOM    339  N   GLY A  55     104.617 122.304 188.492  1.00  0.00           N
ATOM    340  CA  GLY A  55     106.055 122.281 188.672  1.00  0.00           C
ATOM    341  C   GLY A  55     106.991 121.623 187.653  1.00  0.00           C
ATOM    342  O   GLY A  55     108.236 121.546 187.955  1.00  0.00           O
ATOM    343  N   GLY A  56     106.473 121.149 186.458  1.00  0.00           N
ATOM    344  CA  GLY A  56     107.259 120.633 185.368  1.00  0.00           C
ATOM    345  C   GLY A  56     107.813 121.642 184.351  1.00  0.00           C
ATOM    346  O   GLY A  56     108.031 122.765 184.730  1.00  0.00           O
ATOM    347  N   LEU A  57     107.988 121.232 183.110  1.00  0.00           N
ATOM    348  CA  LEU A  57     108.682 122.054 182.114  1.00  0.00           C
ATOM    349  CB  LEU A  57     109.110 121.149 180.989  1.00  0.00           C
ATOM    350  CG  LEU A  57     110.113 120.099 181.380  1.00  0.00           C
ATOM    351  CD1 LEU A  57     110.546 119.280 180.189  1.00  0.00           C
ATOM    352  CD2 LEU A  57     111.415 120.527 181.988  1.00  0.00           C
ATOM    353  C   LEU A  57     107.914 123.281 181.661  1.00  0.00           C
ATOM    354  O   LEU A  57     108.518 124.302 181.268  1.00  0.00           O
ATOM    355  N   MET A  58     106.578 123.303 181.714  1.00  0.00           N
ATOM    356  CA  MET A  58     105.679 124.459 181.555  1.00  0.00           C
ATOM    357  CB  MET A  58     104.626 124.261 180.391  1.00  0.00           C
ATOM    358  CG  MET A  58     105.465 124.018 179.146  1.00  0.00           C
ATOM    359  SD  MET A  58     106.525 125.368 178.483  1.00  0.00           S
ATOM    360  CE  MET A  58     105.468 126.715 177.908  1.00  0.00           C
ATOM    361  C   MET A  58     104.916 124.810 182.807  1.00  0.00           C
ATOM    362  O   MET A  58     103.747 124.425 182.966  1.00  0.00           O
ATOM    363  N   ASP A  59     105.631 125.360 183.808  1.00  0.00           N
ATOM    364  CA  ASP A  59     105.035 125.619 185.137  1.00  0.00           C
ATOM    365  CB  ASP A  59     106.120 125.808 186.200  1.00  0.00           C
ATOM    366  CG  ASP A  59     105.622 126.181 187.633  1.00  0.00           C
ATOM    367  OD1 ASP A  59     104.489 126.635 187.817  1.00  0.00           O
ATOM    368  OD2 ASP A  59     106.486 126.139 188.587  1.00  0.00           O
ATOM    369  C   ASP A  59     104.231 126.956 185.063  1.00  0.00           C
ATOM    370  O   ASP A  59     104.735 128.050 184.784  1.00  0.00           O
ATOM    371  N   PRO A  60     102.920 126.939 185.529  1.00  0.00           N
ATOM    372  CD  PRO A  60     102.125 125.733 185.722  1.00  0.00           C
ATOM    373  CG  PRO A  60     100.692 126.091 185.517  1.00  0.00           C
ATOM    374  CB  PRO A  60     100.666 127.554 185.908  1.00  0.00           C
ATOM    375  CA  PRO A  60     102.021 128.109 185.524  1.00  0.00           C
ATOM    376  C   PRO A  60     102.496 129.307 186.340  1.00  0.00           C
ATOM    377  O   PRO A  60     102.245 130.398 185.866  1.00  0.00           O
ATOM    378  N   ARG A  61     103.245 129.060 187.456  1.00  0.00           N
ATOM    379  CA  ARG A  61     103.812 130.130 188.361  1.00  0.00           C
ATOM    380  CB  ARG A  61     104.654 129.480 189.541  1.00  0.00           C
ATOM    381  CG  ARG A  61     103.621 128.641 190.326  1.00  0.00           C
ATOM    382  CD  ARG A  61     104.364 127.941 191.488  1.00  0.00           C
ATOM    383  NE  ARG A  61     105.422 126.949 190.985  1.00  0.00           N
ATOM    384  CZ  ARG A  61     106.106 126.091 191.742  1.00  0.00           C
ATOM    385  NH1 ARG A  61     106.113 126.029 193.067  1.00  0.00           N
ATOM    386  NH2 ARG A  61     106.811 125.246 191.159  1.00  0.00           N
ATOM    387  C   ARG A  61     104.676 131.037 187.505  1.00  0.00           C
ATOM    388  O   ARG A  61     104.772 132.288 187.773  1.00  0.00           O
ATOM    389  N   GLN A  62     105.299 130.499 186.432  1.00  0.00           N
ATOM    390  CA  GLN A  62     106.186 131.234 185.522  1.00  0.00           C
ATOM    391  CB  GLN A  62     107.187 130.298 184.918  1.00  0.00           C
ATOM    392  CG  GLN A  62     108.129 129.615 185.899  1.00  0.00           C
ATOM    393  CD  GLN A  62     109.362 129.106 185.112  1.00  0.00           C
ATOM    394  OE1 GLN A  62     109.328 128.089 184.482  1.00  0.00           O
ATOM    395  NE2 GLN A  62     110.399 129.902 185.118  1.00  0.00           N
ATOM    396  C   GLN A  62     105.428 132.038 184.475  1.00  0.00           C
ATOM    397  O   GLN A  62     105.870 133.128 184.052  1.00  0.00           O
ATOM    398  N   GLY A  63     104.235 131.642 184.110  1.00  0.00           N
ATOM    399  CA  GLY A  63     103.323 132.518 183.403  1.00  0.00           C
ATOM    400  C   GLY A  63     102.408 131.771 182.448  1.00  0.00           C
ATOM    401  O   GLY A  63     102.015 130.607 182.793  1.00  0.00           O
ATOM    402  N   VAL A  64     101.978 132.374 181.299  1.00  0.00           N
ATOM    403  CA  VAL A  64     100.811 131.763 180.647  1.00  0.00           C
ATOM    404  CB  VAL A  64      99.923 132.778 179.943  1.00  0.00           C
ATOM    405  CG1 VAL A  64      98.632 132.130 179.471  1.00  0.00           C
ATOM    406  CG2 VAL A  64      99.579 133.846 180.960  1.00  0.00           C
ATOM    407  C   VAL A  64     101.223 130.684 179.624  1.00  0.00           C
ATOM    408  O   VAL A  64     102.035 130.983 178.716  1.00  0.00           O
ATOM    409  N   ILE A  65     100.613 129.506 179.717  1.00  0.00           N
ATOM    410  CA  ILE A  65     100.671 128.294 178.774  1.00  0.00           C
ATOM    411  CB  ILE A  65     100.544 126.982 179.572  1.00  0.00           C
ATOM    412  CG2 ILE A  65     100.734 125.761 178.550  1.00  0.00           C
ATOM    413  CG1 ILE A  65     101.616 126.846 180.635  1.00  0.00           C
ATOM    414  CD1 ILE A  65     101.298 125.993 181.770  1.00  0.00           C
ATOM    415  C   ILE A  65      99.608 128.335 177.646  1.00  0.00           C
ATOM    416  O   ILE A  65      99.988 128.155 176.517  1.00  0.00           O
ATOM    417  N   GLU A  66      98.283 128.396 178.015  1.00  0.00           N
ATOM    418  CA  GLU A  66      97.129 128.129 177.047  1.00  0.00           C
ATOM    419  CB  GLU A  66      96.186 127.204 177.841  1.00  0.00           C
ATOM    420  CG  GLU A  66      94.913 126.715 177.102  1.00  0.00           C
ATOM    421  CD  GLU A  66      95.112 125.425 176.149  1.00  0.00           C
ATOM    422  OE1 GLU A  66      94.560 124.376 176.586  1.00  0.00           O
ATOM    423  OE2 GLU A  66      95.622 125.496 174.979  1.00  0.00           O
ATOM    424  C   GLU A  66      96.460 129.439 176.520  1.00  0.00           C
ATOM    425  O   GLU A  66      96.348 130.350 177.336  1.00  0.00           O
ATOM    426  N   ARG A  67      95.845 129.437 175.294  1.00  0.00           N
ATOM    427  CA  ARG A  67      95.084 130.580 174.744  1.00  0.00           C
ATOM    428  CB  ARG A  67      94.676 130.211 173.299  1.00  0.00           C
ATOM    429  CG  ARG A  67      94.230 131.416 172.463  1.00  0.00           C
ATOM    430  CD  ARG A  67      94.002 131.116 170.958  1.00  0.00           C
ATOM    431  NE  ARG A  67      95.276 131.225 170.177  1.00  0.00           N
ATOM    432  CZ  ARG A  67      95.399 130.965 168.916  1.00  0.00           C
ATOM    433  NH1 ARG A  67      94.428 130.457 168.138  1.00  0.00           N
ATOM    434  NH2 ARG A  67      96.539 131.127 168.328  1.00  0.00           N
ATOM    435  C   ARG A  67      93.846 131.006 175.694  1.00  0.00           C
ATOM    436  O   ARG A  67      93.370 130.134 176.381  1.00  0.00           O
ATOM    437  N   THR A  68      93.535 132.320 175.862  1.00  0.00           N
ATOM    438  CA  THR A  68      92.480 132.834 176.872  1.00  0.00           C
ATOM    439  CB  THR A  68      91.045 132.149 176.501  1.00  0.00           C
ATOM    440  CG2 THR A  68      89.943 133.144 176.890  1.00  0.00           C
ATOM    441  OG1 THR A  68      90.837 132.034 175.100  1.00  0.00           O
ATOM    442  C   THR A  68      92.808 132.686 178.372  1.00  0.00           C
ATOM    443  O   THR A  68      92.041 133.054 179.220  1.00  0.00           O
ATOM    444  N   GLY A  69      93.993 132.119 178.618  1.00  0.00           N
ATOM    445  CA  GLY A  69      94.679 132.065 179.958  1.00  0.00           C
ATOM    446  C   GLY A  69      95.319 133.365 180.456  1.00  0.00           C
ATOM    447  O   GLY A  69      95.645 134.210 179.612  1.00  0.00           O
ATOM    448  N   ARG A  70      95.669 133.510 181.790  1.00  0.00           N
ATOM    449  CA  ARG A  70      96.142 134.715 182.487  1.00  0.00           C
ATOM    450  CB  ARG A  70      95.047 135.603 183.115  1.00  0.00           C
ATOM    451  CG  ARG A  70      94.199 136.332 181.934  1.00  0.00           C
ATOM    452  CD  ARG A  70      93.085 137.265 182.466  1.00  0.00           C
ATOM    453  NE  ARG A  70      93.601 138.310 183.408  1.00  0.00           N
ATOM    454  CZ  ARG A  70      92.973 139.353 183.814  1.00  0.00           C
ATOM    455  NH1 ARG A  70      91.717 139.573 183.622  1.00  0.00           N
ATOM    456  NH2 ARG A  70      93.661 140.233 184.490  1.00  0.00           N
ATOM    457  C   ARG A  70      96.910 134.253 183.688  1.00  0.00           C
ATOM    458  O   ARG A  70      96.431 133.483 184.535  1.00  0.00           O
ATOM    459  N   CYS A  71      98.110 134.841 183.850  1.00  0.00           N
ATOM    460  CA  CYS A  71      99.248 134.484 184.774  1.00  0.00           C
ATOM    461  CB  CYS A  71     100.174 135.751 184.621  1.00  0.00           C
ATOM    462  SG  CYS A  71     101.665 135.647 185.518  1.00  0.00           S
ATOM    463  C   CYS A  71      98.765 134.304 186.276  1.00  0.00           C
ATOM    464  O   CYS A  71      97.975 135.145 186.737  1.00  0.00           O
ATOM    465  N   GLN A  72      99.212 133.305 187.057  1.00  0.00           N
ATOM    466  CA  GLN A  72      99.020 133.097 188.506  1.00  0.00           C
ATOM    467  CB  GLN A  72      99.546 131.704 188.836  1.00  0.00           C
ATOM    468  CG  GLN A  72      99.313 131.202 190.264  1.00  0.00           C
ATOM    469  CD  GLN A  72      99.684 129.704 190.376  1.00  0.00           C
ATOM    470  OE1 GLN A  72      99.469 129.023 189.407  1.00  0.00           O
ATOM    471  NE2 GLN A  72     100.037 129.148 191.503  1.00  0.00           N
ATOM    472  C   GLN A  72      99.721 134.165 189.402  1.00  0.00           C
ATOM    473  O   GLN A  72      99.241 134.450 190.530  1.00  0.00           O
ATOM    474  N   THR A  73     100.728 134.802 188.898  1.00  0.00           N
ATOM    475  CA  THR A  73     101.670 135.573 189.764  1.00  0.00           C
ATOM    476  CB  THR A  73     103.124 135.152 189.454  1.00  0.00           C
ATOM    477  CG2 THR A  73     104.197 136.044 190.110  1.00  0.00           C
ATOM    478  OG1 THR A  73     103.353 133.819 189.676  1.00  0.00           O
ATOM    479  C   THR A  73     101.437 137.129 189.574  1.00  0.00           C
ATOM    480  O   THR A  73     101.648 137.920 190.511  1.00  0.00           O
ATOM    481  N   CYS A  74     101.079 137.516 188.363  1.00  0.00           N
ATOM    482  CA  CYS A  74     100.709 138.873 187.957  1.00  0.00           C
ATOM    483  CB  CYS A  74     101.803 139.525 187.096  1.00  0.00           C
ATOM    484  SG  CYS A  74     101.750 138.789 185.429  1.00  0.00           S
ATOM    485  C   CYS A  74      99.225 139.071 187.538  1.00  0.00           C
ATOM    486  O   CYS A  74      98.858 140.237 187.372  1.00  0.00           O
ATOM    487  N   ALA A  75      98.435 138.014 187.313  1.00  0.00           N
ATOM    488  CA  ALA A  75      97.118 138.088 186.641  1.00  0.00           C
ATOM    489  CB  ALA A  75      96.110 138.746 187.554  1.00  0.00           C
ATOM    490  C   ALA A  75      97.149 138.631 185.169  1.00  0.00           C
ATOM    491  O   ALA A  75      96.100 138.731 184.546  1.00  0.00           O
ATOM    492  N   GLY A  76      98.321 138.914 184.587  1.00  0.00           N
ATOM    493  CA  GLY A  76      98.528 139.327 183.205  1.00  0.00           C
ATOM    494  C   GLY A  76      97.962 138.355 182.095  1.00  0.00           C
ATOM    495  O   GLY A  76      98.077 137.177 182.239  1.00  0.00           O
ATOM    496  N   ASN A  77      97.346 138.966 181.070  1.00  0.00           N
ATOM    497  CA  ASN A  77      97.088 138.193 179.842  1.00  0.00           C
ATOM    498  CB  ASN A  77      96.129 138.894 178.888  1.00  0.00           C
ATOM    499  CG  ASN A  77      94.704 139.119 179.371  1.00  0.00           C
ATOM    500  OD1 ASN A  77      93.801 138.296 179.168  1.00  0.00           O
ATOM    501  ND2 ASN A  77      94.379 140.178 180.097  1.00  0.00           N
ATOM    502  C   ASN A  77      98.322 137.691 179.107  1.00  0.00           C
ATOM    503  O   ASN A  77      99.415 138.093 179.339  1.00  0.00           O
ATOM    504  N   MET A  78      98.184 136.549 178.333  1.00  0.00           N
ATOM    505  CA  MET A  78      99.415 135.848 177.696  1.00  0.00           C
ATOM    506  CB  MET A  78      98.827 134.616 176.956  1.00  0.00           C
ATOM    507  CG  MET A  78      98.301 134.944 175.511  1.00  0.00           C
ATOM    508  SD  MET A  78      97.129 133.702 174.806  1.00  0.00           S
ATOM    509  CE  MET A  78      98.207 132.250 175.043  1.00  0.00           C
ATOM    510  C   MET A  78     100.426 136.750 176.913  1.00  0.00           C
ATOM    511  O   MET A  78     101.603 136.427 176.909  1.00  0.00           O
ATOM    512  N   THR A  79      99.904 137.836 176.316  1.00  0.00           N
ATOM    513  CA  THR A  79     100.790 138.761 175.591  1.00  0.00           C
ATOM    514  CB  THR A  79     100.001 139.393 174.375  1.00  0.00           C
ATOM    515  CG2 THR A  79      99.464 138.278 173.445  1.00  0.00           C
ATOM    516  OG1 THR A  79      99.035 140.302 174.741  1.00  0.00           O
ATOM    517  C   THR A  79     101.409 139.901 176.468  1.00  0.00           C
ATOM    518  O   THR A  79     102.468 140.401 176.102  1.00  0.00           O
ATOM    519  N   GLU A  80     100.927 140.217 177.721  1.00  0.00           N
ATOM    520  CA  GLU A  80     101.360 141.296 178.664  1.00  0.00           C
ATOM    521  CB  GLU A  80     100.140 142.200 178.905  1.00  0.00           C
ATOM    522  CG  GLU A  80      99.091 141.489 179.827  1.00  0.00           C
ATOM    523  CD  GLU A  80      97.798 142.227 180.013  1.00  0.00           C
ATOM    524  OE1 GLU A  80      96.845 141.627 180.546  1.00  0.00           O
ATOM    525  OE2 GLU A  80      97.738 143.466 179.771  1.00  0.00           O
ATOM    526  C   GLU A  80     102.085 140.875 179.885  1.00  0.00           C
ATOM    527  O   GLU A  80     102.901 141.609 180.363  1.00  0.00           O
ATOM    528  N   CYS A  81     101.860 139.661 180.344  1.00  0.00           N
ATOM    529  CA  CYS A  81     102.701 139.105 181.394  1.00  0.00           C
ATOM    530  CB  CYS A  81     102.208 137.699 181.651  1.00  0.00           C
ATOM    531  SG  CYS A  81     103.067 136.878 182.984  1.00  0.00           S
ATOM    532  C   CYS A  81     104.177 139.197 180.962  1.00  0.00           C
ATOM    533  O   CYS A  81     104.509 138.764 179.895  1.00  0.00           O
ATOM    534  N   PRO A  82     105.119 139.589 181.837  1.00  0.00           N
ATOM    535  CD  PRO A  82     104.932 140.009 183.217  1.00  0.00           C
ATOM    536  CG  PRO A  82     106.293 140.254 183.776  1.00  0.00           C
ATOM    537  CB  PRO A  82     107.202 140.312 182.559  1.00  0.00           C
ATOM    538  CA  PRO A  82     106.532 139.516 181.531  1.00  0.00           C
ATOM    539  C   PRO A  82     106.952 138.096 181.440  1.00  0.00           C
ATOM    540  O   PRO A  82     108.008 137.776 180.928  1.00  0.00           O
ATOM    541  N   GLY A  83     106.203 137.099 181.870  1.00  0.00           N
ATOM    542  CA  GLY A  83     106.806 135.898 182.540  1.00  0.00           C
ATOM    543  C   GLY A  83     107.523 136.125 183.861  1.00  0.00           C
ATOM    544  O   GLY A  83     107.888 137.250 184.141  1.00  0.00           O
ATOM    545  N   HIS A  84     107.754 135.125 184.719  1.00  0.00           N
ATOM    546  CA  HIS A  84     108.394 135.157 186.080  1.00  0.00           C
ATOM    547  CB  HIS A  84     107.230 134.955 187.115  1.00  0.00           C
ATOM    548  CG  HIS A  84     106.088 135.964 186.807  1.00  0.00           C
ATOM    549  ND1 HIS A  84     105.966 137.334 187.059  1.00  0.00           N
ATOM    550  CE1 HIS A  84     104.892 137.920 186.551  1.00  0.00           C
ATOM    551  NE2 HIS A  84     104.297 136.945 185.846  1.00  0.00           N
ATOM    552  CD2 HIS A  84     104.957 135.696 186.056  1.00  0.00           C
ATOM    553  C   HIS A  84     109.490 134.034 186.040  1.00  0.00           C
ATOM    554  O   HIS A  84     109.452 133.027 185.320  1.00  0.00           O
ATOM    555  N   PHE A  85     110.470 134.136 186.857  1.00  0.00           N
ATOM    556  CA  PHE A  85     111.646 133.185 186.836  1.00  0.00           C
ATOM    557  CB  PHE A  85     112.914 133.864 187.434  1.00  0.00           C
ATOM    558  CG  PHE A  85     113.893 134.219 186.319  1.00  0.00           C
ATOM    559  CD1 PHE A  85     113.633 135.302 185.479  1.00  0.00           C
ATOM    560  CE1 PHE A  85     114.402 135.557 184.354  1.00  0.00           C
ATOM    561  CZ  PHE A  85     115.372 134.624 183.991  1.00  0.00           C
ATOM    562  CE2 PHE A  85     115.558 133.465 184.691  1.00  0.00           C
ATOM    563  CD2 PHE A  85     114.816 133.265 185.884  1.00  0.00           C
ATOM    564  C   PHE A  85     111.358 131.971 187.712  1.00  0.00           C
ATOM    565  O   PHE A  85     110.618 131.990 188.644  1.00  0.00           O
ATOM    566  N   GLY A  86     112.021 130.872 187.515  1.00  0.00           N
ATOM    567  CA  GLY A  86     112.126 129.674 188.304  1.00  0.00           C
ATOM    568  C   GLY A  86     113.545 129.215 188.703  1.00  0.00           C
ATOM    569  O   GLY A  86     114.510 129.841 188.186  1.00  0.00           O
ATOM    570  N   HIS A  87     113.711 128.222 189.563  1.00  0.00           N
ATOM    571  CA  HIS A  87     115.044 127.654 189.858  1.00  0.00           C
ATOM    572  CB  HIS A  87     115.648 128.287 191.149  1.00  0.00           C
ATOM    573  CG  HIS A  87     114.876 127.817 192.368  1.00  0.00           C
ATOM    574  ND1 HIS A  87     113.681 128.307 192.820  1.00  0.00           N
ATOM    575  CE1 HIS A  87     113.315 127.606 193.916  1.00  0.00           C
ATOM    576  NE2 HIS A  87     114.248 126.623 194.087  1.00  0.00           N
ATOM    577  CD2 HIS A  87     115.284 126.798 193.163  1.00  0.00           C
ATOM    578  C   HIS A  87     115.014 126.174 189.895  1.00  0.00           C
ATOM    579  O   HIS A  87     113.970 125.580 190.047  1.00  0.00           O
ATOM    580  N   ILE A  88     116.143 125.549 189.717  1.00  0.00           N
ATOM    581  CA  ILE A  88     116.397 124.187 190.218  1.00  0.00           C
ATOM    582  CB  ILE A  88     116.671 123.211 189.026  1.00  0.00           C
ATOM    583  CG2 ILE A  88     116.894 121.818 189.592  1.00  0.00           C
ATOM    584  CG1 ILE A  88     115.380 123.170 188.107  1.00  0.00           C
ATOM    585  CD1 ILE A  88     115.677 122.867 186.667  1.00  0.00           C
ATOM    586  C   ILE A  88     117.616 124.191 191.184  1.00  0.00           C
ATOM    587  O   ILE A  88     118.758 124.568 190.781  1.00  0.00           O
ATOM    588  N   GLU A  89     117.506 123.723 192.415  1.00  0.00           N
ATOM    589  CA  GLU A  89     118.670 123.438 193.239  1.00  0.00           C
ATOM    590  CB  GLU A  89     118.410 123.447 194.740  1.00  0.00           C
ATOM    591  CG  GLU A  89     117.673 124.602 195.324  1.00  0.00           C
ATOM    592  CD  GLU A  89     117.729 124.854 196.802  1.00  0.00           C
ATOM    593  OE1 GLU A  89     118.803 124.996 197.424  1.00  0.00           O
ATOM    594  OE2 GLU A  89     116.623 125.186 197.301  1.00  0.00           O
ATOM    595  C   GLU A  89     119.314 122.112 192.779  1.00  0.00           C
ATOM    596  O   GLU A  89     118.587 121.148 192.529  1.00  0.00           O
ATOM    597  N   LEU A  90     120.585 122.200 192.654  1.00  0.00           N
ATOM    598  CA  LEU A  90     121.242 120.936 192.190  1.00  0.00           C
ATOM    599  CB  LEU A  90     122.387 121.328 191.230  1.00  0.00           C
ATOM    600  CG  LEU A  90     122.023 122.221 190.001  1.00  0.00           C
ATOM    601  CD1 LEU A  90     123.252 122.700 189.211  1.00  0.00           C
ATOM    602  CD2 LEU A  90     121.278 121.498 188.967  1.00  0.00           C
ATOM    603  C   LEU A  90     121.759 120.110 193.366  1.00  0.00           C
ATOM    604  O   LEU A  90     122.310 120.600 194.369  1.00  0.00           O
ATOM    605  N   ALA A  91     121.631 118.760 193.289  1.00  0.00           N
ATOM    606  CA  ALA A  91     122.177 117.691 194.210  1.00  0.00           C
ATOM    607  CB  ALA A  91     121.874 116.272 193.615  1.00  0.00           C
ATOM    608  C   ALA A  91     123.613 117.880 194.416  1.00  0.00           C
ATOM    609  O   ALA A  91     124.131 117.863 195.561  1.00  0.00           O
ATOM    610  N   LYS A  92     124.286 117.998 193.301  1.00  0.00           N
ATOM    611  CA  LYS A  92     125.726 118.233 193.153  1.00  0.00           C
ATOM    612  CB  LYS A  92     126.482 116.937 192.781  1.00  0.00           C
ATOM    613  CG  LYS A  92     126.215 115.922 193.926  1.00  0.00           C
ATOM    614  CD  LYS A  92     127.345 114.929 193.843  1.00  0.00           C
ATOM    615  CE  LYS A  92     127.206 113.711 194.793  1.00  0.00           C
ATOM    616  NZ  LYS A  92     127.027 114.062 196.226  1.00  0.00           N
ATOM    617  C   LYS A  92     125.995 119.405 192.220  1.00  0.00           C
ATOM    618  O   LYS A  92     125.424 119.469 191.139  1.00  0.00           O
ATOM    619  N   PRO A  93     126.779 120.487 192.605  1.00  0.00           N
ATOM    620  CD  PRO A  93     127.444 120.814 193.892  1.00  0.00           C
ATOM    621  CG  PRO A  93     128.474 121.904 193.604  1.00  0.00           C
ATOM    622  CB  PRO A  93     127.667 122.675 192.494  1.00  0.00           C
ATOM    623  CA  PRO A  93     127.005 121.563 191.659  1.00  0.00           C
ATOM    624  C   PRO A  93     127.921 121.271 190.488  1.00  0.00           C
ATOM    625  O   PRO A  93     128.673 120.264 190.422  1.00  0.00           O
ATOM    626  N   VAL A  94     127.892 122.142 189.486  1.00  0.00           N
ATOM    627  CA  VAL A  94     128.613 122.015 188.146  1.00  0.00           C
ATOM    628  CB  VAL A  94     127.732 121.480 187.027  1.00  0.00           C
ATOM    629  CG1 VAL A  94     127.185 120.117 187.423  1.00  0.00           C
ATOM    630  CG2 VAL A  94     126.579 122.461 186.532  1.00  0.00           C
ATOM    631  C   VAL A  94     129.222 123.385 187.732  1.00  0.00           C
ATOM    632  O   VAL A  94     128.800 124.436 188.219  1.00  0.00           O
ATOM    633  N   PHE A  95     130.286 123.409 186.888  1.00  0.00           N
ATOM    634  CA  PHE A  95     130.829 124.623 186.308  1.00  0.00           C
ATOM    635  CB  PHE A  95     132.153 124.342 185.599  1.00  0.00           C
ATOM    636  CG  PHE A  95     133.351 123.864 186.451  1.00  0.00           C
ATOM    637  CD1 PHE A  95     133.947 124.691 187.396  1.00  0.00           C
ATOM    638  CE1 PHE A  95     135.105 124.232 188.101  1.00  0.00           C
ATOM    639  CZ  PHE A  95     135.632 122.934 187.943  1.00  0.00           C
ATOM    640  CE2 PHE A  95     135.053 122.141 186.913  1.00  0.00           C
ATOM    641  CD2 PHE A  95     133.905 122.611 186.234  1.00  0.00           C
ATOM    642  C   PHE A  95     130.016 125.287 185.152  1.00  0.00           C
ATOM    643  O   PHE A  95     129.660 124.514 184.225  1.00  0.00           O
ATOM    644  N   HIS A  96     129.765 126.550 185.227  1.00  0.00           N
ATOM    645  CA  HIS A  96     129.155 127.343 184.122  1.00  0.00           C
ATOM    646  CB  HIS A  96     128.761 128.752 184.712  1.00  0.00           C
ATOM    647  CG  HIS A  96     127.979 129.683 183.768  1.00  0.00           C
ATOM    648  ND1 HIS A  96     128.414 130.239 182.593  1.00  0.00           N
ATOM    649  CE1 HIS A  96     127.442 131.127 182.295  1.00  0.00           C
ATOM    650  NE2 HIS A  96     126.397 131.067 183.157  1.00  0.00           N
ATOM    651  CD2 HIS A  96     126.769 130.164 184.104  1.00  0.00           C
ATOM    652  C   HIS A  96     130.108 127.343 182.915  1.00  0.00           C
ATOM    653  O   HIS A  96     131.172 128.012 183.025  1.00  0.00           O
ATOM    654  N   VAL A  97     129.757 126.734 181.801  1.00  0.00           N
ATOM    655  CA  VAL A  97     130.685 126.826 180.593  1.00  0.00           C
ATOM    656  CB  VAL A  97     129.969 126.044 179.487  1.00  0.00           C
ATOM    657  CG1 VAL A  97     128.723 126.733 178.987  1.00  0.00           C
ATOM    658  CG2 VAL A  97     131.026 125.882 178.382  1.00  0.00           C
ATOM    659  C   VAL A  97     130.960 128.256 180.260  1.00  0.00           C
ATOM    660  O   VAL A  97     132.170 128.567 179.906  1.00  0.00           O
ATOM    661  N   GLY A  98     130.031 129.221 180.387  1.00  0.00           N
ATOM    662  CA  GLY A  98     130.189 130.701 180.114  1.00  0.00           C
ATOM    663  C   GLY A  98     131.117 131.447 181.048  1.00  0.00           C
ATOM    664  O   GLY A  98     131.520 132.601 180.869  1.00  0.00           O
ATOM    665  N   PHE A  99     131.568 130.816 182.133  1.00  0.00           N
ATOM    666  CA  PHE A  99     132.704 131.272 183.093  1.00  0.00           C
ATOM    667  CB  PHE A  99     132.214 131.949 184.424  1.00  0.00           C
ATOM    668  CG  PHE A  99     131.057 132.987 184.354  1.00  0.00           C
ATOM    669  CD1 PHE A  99     131.224 134.336 183.867  1.00  0.00           C
ATOM    670  CE1 PHE A  99     130.150 135.198 183.856  1.00  0.00           C
ATOM    671  CZ  PHE A  99     128.867 134.785 184.160  1.00  0.00           C
ATOM    672  CE2 PHE A  99     128.628 133.475 184.552  1.00  0.00           C
ATOM    673  CD2 PHE A  99     129.779 132.566 184.751  1.00  0.00           C
ATOM    674  C   PHE A  99     133.679 130.193 183.461  1.00  0.00           C
ATOM    675  O   PHE A  99     134.377 130.246 184.461  1.00  0.00           O
ATOM    676  N   LEU A 100     133.707 129.128 182.655  1.00  0.00           N
ATOM    677  CA  LEU A 100     134.655 127.977 182.884  1.00  0.00           C
ATOM    678  CB  LEU A 100     134.442 126.919 181.744  1.00  0.00           C
ATOM    679  CG  LEU A 100     135.302 125.645 181.765  1.00  0.00           C
ATOM    680  CD1 LEU A 100     134.814 124.665 182.848  1.00  0.00           C
ATOM    681  CD2 LEU A 100     135.276 124.920 180.398  1.00  0.00           C
ATOM    682  C   LEU A 100     136.148 128.374 182.912  1.00  0.00           C
ATOM    683  O   LEU A 100     136.904 127.930 183.760  1.00  0.00           O
ATOM    684  N   VAL A 101     136.622 129.156 181.894  1.00  0.00           N
ATOM    685  CA  VAL A 101     137.983 129.621 181.799  1.00  0.00           C
ATOM    686  CB  VAL A 101     138.358 130.036 180.398  1.00  0.00           C
ATOM    687  CG1 VAL A 101     139.773 130.614 180.256  1.00  0.00           C
ATOM    688  CG2 VAL A 101     138.088 129.006 179.350  1.00  0.00           C
ATOM    689  C   VAL A 101     138.161 130.746 182.764  1.00  0.00           C
ATOM    690  O   VAL A 101     139.110 130.667 183.506  1.00  0.00           O
ATOM    691  N   LYS A 102     137.246 131.678 183.007  1.00  0.00           N
ATOM    692  CA  LYS A 102     137.319 132.666 184.165  1.00  0.00           C
ATOM    693  CB  LYS A 102     136.254 133.781 184.046  1.00  0.00           C
ATOM    694  CG  LYS A 102     136.293 134.748 185.196  1.00  0.00           C
ATOM    695  CD  LYS A 102     137.505 135.718 185.067  1.00  0.00           C
ATOM    696  CE  LYS A 102     137.507 136.632 183.821  1.00  0.00           C
ATOM    697  NZ  LYS A 102     136.342 137.559 183.763  1.00  0.00           N
ATOM    698  C   LYS A 102     137.296 131.953 185.526  1.00  0.00           C
ATOM    699  O   LYS A 102     138.074 132.380 186.453  1.00  0.00           O
ATOM    700  N   THR A 103     136.824 130.719 185.672  1.00  0.00           N
ATOM    701  CA  THR A 103     136.964 129.931 186.899  1.00  0.00           C
ATOM    702  CB  THR A 103     135.910 128.828 186.870  1.00  0.00           C
ATOM    703  CG2 THR A 103     136.052 127.748 187.953  1.00  0.00           C
ATOM    704  OG1 THR A 103     134.571 129.279 187.052  1.00  0.00           O
ATOM    705  C   THR A 103     138.383 129.435 186.996  1.00  0.00           C
ATOM    706  O   THR A 103     138.983 129.575 188.067  1.00  0.00           O
ATOM    707  N   MET A 104     138.962 128.901 185.899  1.00  0.00           N
ATOM    708  CA  MET A 104     140.417 128.622 186.012  1.00  0.00           C
ATOM    709  CB  MET A 104     140.746 127.959 184.755  1.00  0.00           C
ATOM    710  CG  MET A 104     142.135 127.324 184.827  1.00  0.00           C
ATOM    711  SD  MET A 104     142.437 126.157 183.517  1.00  0.00           S
ATOM    712  CE  MET A 104     143.498 127.112 182.419  1.00  0.00           C
ATOM    713  C   MET A 104     141.314 129.784 186.263  1.00  0.00           C
ATOM    714  O   MET A 104     142.217 129.710 187.078  1.00  0.00           O
ATOM    715  N   LYS A 105     141.014 130.935 185.649  1.00  0.00           N
ATOM    716  CA  LYS A 105     141.685 132.187 186.006  1.00  0.00           C
ATOM    717  CB  LYS A 105     141.354 133.261 185.001  1.00  0.00           C
ATOM    718  CG  LYS A 105     142.148 134.566 185.161  1.00  0.00           C
ATOM    719  CD  LYS A 105     142.386 135.395 183.857  1.00  0.00           C
ATOM    720  CE  LYS A 105     143.436 134.673 183.059  1.00  0.00           C
ATOM    721  NZ  LYS A 105     143.492 135.192 181.659  1.00  0.00           N
ATOM    722  C   LYS A 105     141.614 132.633 187.422  1.00  0.00           C
ATOM    723  O   LYS A 105     142.709 132.880 188.045  1.00  0.00           O
ATOM    724  N   VAL A 106     140.446 132.697 188.027  1.00  0.00           N
ATOM    725  CA  VAL A 106     140.352 133.159 189.483  1.00  0.00           C
ATOM    726  CB  VAL A 106     138.886 133.449 189.921  1.00  0.00           C
ATOM    727  CG1 VAL A 106     138.698 133.789 191.451  1.00  0.00           C
ATOM    728  CG2 VAL A 106     138.356 134.612 189.070  1.00  0.00           C
ATOM    729  C   VAL A 106     141.075 132.112 190.371  1.00  0.00           C
ATOM    730  O   VAL A 106     141.744 132.487 191.287  1.00  0.00           O
ATOM    731  N   LEU A 107     141.013 130.823 189.987  1.00  0.00           N
ATOM    732  CA  LEU A 107     141.644 129.765 190.752  1.00  0.00           C
ATOM    733  CB  LEU A 107     141.263 128.412 190.110  1.00  0.00           C
ATOM    734  CG  LEU A 107     139.951 127.750 190.628  1.00  0.00           C
ATOM    735  CD1 LEU A 107     139.667 126.552 189.676  1.00  0.00           C
ATOM    736  CD2 LEU A 107     140.208 127.284 192.124  1.00  0.00           C
ATOM    737  C   LEU A 107     143.118 129.944 190.735  1.00  0.00           C
ATOM    738  O   LEU A 107     143.792 129.895 191.791  1.00  0.00           O
ATOM    739  N   ARG A 108     143.707 130.273 189.574  1.00  0.00           N
ATOM    740  CA  ARG A 108     145.152 130.412 189.410  1.00  0.00           C
ATOM    741  CB  ARG A 108     145.565 130.361 187.926  1.00  0.00           C
ATOM    742  CG  ARG A 108     145.506 128.905 187.391  1.00  0.00           C
ATOM    743  CD  ARG A 108     145.526 128.801 185.895  1.00  0.00           C
ATOM    744  NE  ARG A 108     146.851 129.239 185.423  1.00  0.00           N
ATOM    745  CZ  ARG A 108     147.690 128.548 184.606  1.00  0.00           C
ATOM    746  NH1 ARG A 108     147.561 127.319 184.374  1.00  0.00           N
ATOM    747  NH2 ARG A 108     148.732 129.135 184.073  1.00  0.00           N
ATOM    748  C   ARG A 108     145.758 131.704 190.073  1.00  0.00           C
ATOM    749  O   ARG A 108     146.946 131.807 190.244  1.00  0.00           O
ATOM    750  N   CYS A 109     144.880 132.699 190.484  1.00  0.00           N
ATOM    751  CA  CYS A 109     145.267 133.900 191.240  1.00  0.00           C
ATOM    752  CB  CYS A 109     144.198 134.950 190.899  1.00  0.00           C
ATOM    753  SG  CYS A 109     144.397 135.445 189.171  1.00  0.00           S
ATOM    754  C   CYS A 109     145.338 133.687 192.778  1.00  0.00           C
ATOM    755  O   CYS A 109     145.851 134.565 193.427  1.00  0.00           O
ATOM    756  N   VAL A 110     144.832 132.606 193.378  1.00  0.00           N
ATOM    757  CA  VAL A 110     144.750 132.439 194.855  1.00  0.00           C
ATOM    758  CB  VAL A 110     143.351 132.738 195.413  1.00  0.00           C
ATOM    759  CG1 VAL A 110     142.598 133.943 194.799  1.00  0.00           C
ATOM    760  CG2 VAL A 110     142.396 131.517 195.372  1.00  0.00           C
ATOM    761  C   VAL A 110     145.326 131.103 195.334  1.00  0.00           C
ATOM    762  O   VAL A 110     145.454 130.084 194.633  1.00  0.00           O
ATOM    763  N   CYS A 111     145.490 131.007 196.642  1.00  0.00           N
ATOM    764  CA  CYS A 111     145.886 129.841 197.334  1.00  0.00           C
ATOM    765  CB  CYS A 111     146.182 130.196 198.727  1.00  0.00           C
ATOM    766  SG  CYS A 111     146.525 128.669 199.665  1.00  0.00           S
ATOM    767  C   CYS A 111     144.764 128.798 197.262  1.00  0.00           C
ATOM    768  O   CYS A 111     143.635 129.017 197.676  1.00  0.00           O
ATOM    769  N   PHE A 112     145.093 127.557 196.797  1.00  0.00           N
ATOM    770  CA  PHE A 112     144.145 126.412 196.741  1.00  0.00           C
ATOM    771  CB  PHE A 112     144.853 125.409 195.770  1.00  0.00           C
ATOM    772  CG  PHE A 112     144.118 124.219 195.194  1.00  0.00           C
ATOM    773  CD1 PHE A 112     144.330 122.871 195.651  1.00  0.00           C
ATOM    774  CE1 PHE A 112     143.753 121.827 194.924  1.00  0.00           C
ATOM    775  CZ  PHE A 112     142.841 122.083 193.845  1.00  0.00           C
ATOM    776  CE2 PHE A 112     142.721 123.404 193.352  1.00  0.00           C
ATOM    777  CD2 PHE A 112     143.332 124.440 194.083  1.00  0.00           C
ATOM    778  C   PHE A 112     143.780 125.817 198.129  1.00  0.00           C
ATOM    779  O   PHE A 112     142.975 124.865 198.130  1.00  0.00           O
ATOM    780  N   PHE A 113     144.291 126.399 199.176  1.00  0.00           N
ATOM    781  CA  PHE A 113     144.186 125.873 200.520  1.00  0.00           C
ATOM    782  CB  PHE A 113     145.564 125.578 201.078  1.00  0.00           C
ATOM    783  CG  PHE A 113     146.427 124.491 200.472  1.00  0.00           C
ATOM    784  CD1 PHE A 113     146.592 123.192 201.028  1.00  0.00           C
ATOM    785  CE1 PHE A 113     147.441 122.301 200.409  1.00  0.00           C
ATOM    786  CZ  PHE A 113     148.296 122.667 199.306  1.00  0.00           C
ATOM    787  CE2 PHE A 113     148.190 123.984 198.865  1.00  0.00           C
ATOM    788  CD2 PHE A 113     147.205 124.804 199.364  1.00  0.00           C
ATOM    789  C   PHE A 113     143.508 126.875 201.466  1.00  0.00           C
ATOM    790  O   PHE A 113     142.497 126.529 202.070  1.00  0.00           O
ATOM    791  N   CYS A 114     143.877 128.143 201.331  1.00  0.00           N
ATOM    792  CA  CYS A 114     143.399 129.246 202.204  1.00  0.00           C
ATOM    793  CB  CYS A 114     144.605 129.643 203.115  1.00  0.00           C
ATOM    794  SG  CYS A 114     145.749 130.571 202.191  1.00  0.00           S
ATOM    795  C   CYS A 114     142.829 130.462 201.479  1.00  0.00           C
ATOM    796  O   CYS A 114     142.227 131.339 202.160  1.00  0.00           O
ATOM    797  N   SER A 115     142.925 130.491 200.096  1.00  0.00           N
ATOM    798  CA  SER A 115     142.368 131.483 199.305  1.00  0.00           C
ATOM    799  CB  SER A 115     140.853 131.564 199.339  1.00  0.00           C
ATOM    800  OG  SER A 115     140.330 130.283 199.048  1.00  0.00           O
ATOM    801  C   SER A 115     142.983 132.907 199.504  1.00  0.00           C
ATOM    802  O   SER A 115     142.466 133.789 198.828  1.00  0.00           O
ATOM    803  N   LYS A 116     144.062 133.116 200.236  1.00  0.00           N
ATOM    804  CA  LYS A 116     144.777 134.285 200.078  1.00  0.00           C
ATOM    805  CB  LYS A 116     145.777 134.418 201.191  1.00  0.00           C
ATOM    806  CG  LYS A 116     145.330 135.135 202.527  1.00  0.00           C
ATOM    807  CD  LYS A 116     145.205 136.683 202.406  1.00  0.00           C
ATOM    808  CE  LYS A 116     146.548 137.321 202.408  1.00  0.00           C
ATOM    809  NZ  LYS A 116     146.427 138.647 201.784  1.00  0.00           N
ATOM    810  C   LYS A 116     145.425 134.480 198.693  1.00  0.00           C
ATOM    811  O   LYS A 116     145.858 133.486 198.086  1.00  0.00           O
ATOM    812  N   LEU A 117     145.373 135.671 198.133  1.00  0.00           N
ATOM    813  CA  LEU A 117     145.771 135.899 196.723  1.00  0.00           C
ATOM    814  CB  LEU A 117     145.248 137.253 196.286  1.00  0.00           C
ATOM    815  CG  LEU A 117     145.022 137.644 194.784  1.00  0.00           C
ATOM    816  CD1 LEU A 117     144.452 139.053 194.788  1.00  0.00           C
ATOM    817  CD2 LEU A 117     146.403 137.776 193.997  1.00  0.00           C
ATOM    818  C   LEU A 117     147.264 135.731 196.579  1.00  0.00           C
ATOM    819  O   LEU A 117     148.080 136.223 197.411  1.00  0.00           O
ATOM    820  N   LEU A 118     147.767 135.068 195.510  1.00  0.00           N
ATOM    821  CA  LEU A 118     149.166 134.674 195.301  1.00  0.00           C
ATOM    822  CB  LEU A 118     149.258 133.611 194.219  1.00  0.00           C
ATOM    823  CG  LEU A 118     148.483 132.284 194.443  1.00  0.00           C
ATOM    824  CD1 LEU A 118     148.802 131.376 193.297  1.00  0.00           C
ATOM    825  CD2 LEU A 118     148.940 131.500 195.711  1.00  0.00           C
ATOM    826  C   LEU A 118     150.149 135.865 195.084  1.00  0.00           C
ATOM    827  O   LEU A 118     151.316 135.591 194.765  1.00  0.00           O
ATOM    828  N   VAL A 119     149.722 137.116 195.299  1.00  0.00           N
ATOM    829  CA  VAL A 119     150.536 138.410 195.464  1.00  0.00           C
ATOM    830  CB  VAL A 119     150.908 139.037 194.109  1.00  0.00           C
ATOM    831  CG1 VAL A 119     149.706 139.267 193.163  1.00  0.00           C
ATOM    832  CG2 VAL A 119     151.598 140.435 194.172  1.00  0.00           C
ATOM    833  C   VAL A 119     149.842 139.352 196.456  1.00  0.00           C
ATOM    834  O   VAL A 119     148.700 139.741 196.151  1.00  0.00           O
ATOM    835  N   ASP A 120     150.617 139.799 197.470  1.00  0.00           N
ATOM    836  CA  ASP A 120     150.137 140.953 198.293  1.00  0.00           C
ATOM    837  CB  ASP A 120     150.978 141.031 199.566  1.00  0.00           C
ATOM    838  CG  ASP A 120     150.835 142.342 200.341  1.00  0.00           C
ATOM    839  OD1 ASP A 120     151.774 142.725 201.089  1.00  0.00           O
ATOM    840  OD2 ASP A 120     149.652 142.808 200.488  1.00  0.00           O
ATOM    841  C   ASP A 120     150.128 142.306 197.573  1.00  0.00           C
ATOM    842  O   ASP A 120     151.213 142.871 197.322  1.00  0.00           O
ATOM    843  N   SER A 121     148.894 142.748 197.272  1.00  0.00           N
ATOM    844  CA  SER A 121     148.683 144.011 196.554  1.00  0.00           C
ATOM    845  CB  SER A 121     147.255 144.017 196.146  1.00  0.00           C
ATOM    846  OG  SER A 121     146.411 144.020 197.250  1.00  0.00           O
ATOM    847  C   SER A 121     148.917 145.309 197.366  1.00  0.00           C
ATOM    848  O   SER A 121     148.801 146.360 196.773  1.00  0.00           O
ATOM    849  N   ASN A 122     149.241 145.230 198.634  1.00  0.00           N
ATOM    850  CA  ASN A 122     149.610 146.382 199.467  1.00  0.00           C
ATOM    851  CB  ASN A 122     149.230 146.036 200.901  1.00  0.00           C
ATOM    852  CG  ASN A 122     149.789 147.015 201.965  1.00  0.00           C
ATOM    853  OD1 ASN A 122     149.135 148.009 202.126  1.00  0.00           O
ATOM    854  ND2 ASN A 122     150.788 146.591 202.759  1.00  0.00           N
ATOM    855  C   ASN A 122     151.110 146.733 199.333  1.00  0.00           C
ATOM    856  O   ASN A 122     151.496 147.895 199.649  1.00  0.00           O
ATOM    857  N   ASN A 123     151.997 145.832 198.943  1.00  0.00           N
ATOM    858  CA  ASN A 123     153.433 146.089 198.821  1.00  0.00           C
ATOM    859  CB  ASN A 123     154.021 144.755 198.360  1.00  0.00           C
ATOM    860  CG  ASN A 123     155.502 144.859 198.060  1.00  0.00           C
ATOM    861  OD1 ASN A 123     156.052 144.535 197.025  1.00  0.00           O
ATOM    862  ND2 ASN A 123     156.307 145.392 198.974  1.00  0.00           N
ATOM    863  C   ASN A 123     153.698 147.270 197.833  1.00  0.00           C
ATOM    864  O   ASN A 123     153.233 147.198 196.768  1.00  0.00           O
ATOM    865  N   PRO A 124     154.458 148.378 198.180  1.00  0.00           N
ATOM    866  CD  PRO A 124     155.302 148.476 199.383  1.00  0.00           C
ATOM    867  CG  PRO A 124     155.405 149.956 199.545  1.00  0.00           C
ATOM    868  CB  PRO A 124     155.400 150.569 198.192  1.00  0.00           C
ATOM    869  CA  PRO A 124     154.445 149.627 197.468  1.00  0.00           C
ATOM    870  C   PRO A 124     154.831 149.447 195.991  1.00  0.00           C
ATOM    871  O   PRO A 124     154.323 150.057 195.030  1.00  0.00           O
ATOM    872  N   LYS A 125     155.804 148.583 195.721  1.00  0.00           N
ATOM    873  CA  LYS A 125     156.183 148.224 194.354  1.00  0.00           C
ATOM    874  CB  LYS A 125     157.534 147.604 194.270  1.00  0.00           C
ATOM    875  CG  LYS A 125     157.616 146.189 194.896  1.00  0.00           C
ATOM    876  CD  LYS A 125     158.698 145.195 194.368  1.00  0.00           C
ATOM    877  CE  LYS A 125     158.565 143.863 195.007  1.00  0.00           C
ATOM    878  NZ  LYS A 125     158.691 143.880 196.454  1.00  0.00           N
ATOM    879  C   LYS A 125     155.117 147.468 193.537  1.00  0.00           C
ATOM    880  O   LYS A 125     155.140 147.500 192.292  1.00  0.00           O
ATOM    881  N   ILE A 126     154.131 146.843 194.217  1.00  0.00           N
ATOM    882  CA  ILE A 126     152.917 146.246 193.610  1.00  0.00           C
ATOM    883  CB  ILE A 126     152.519 144.954 194.322  1.00  0.00           C
ATOM    884  CG2 ILE A 126     151.258 144.302 193.705  1.00  0.00           C
ATOM    885  CG1 ILE A 126     153.596 143.886 194.354  1.00  0.00           C
ATOM    886  CD1 ILE A 126     154.123 143.173 193.030  1.00  0.00           C
ATOM    887  C   ILE A 126     151.920 147.333 193.408  1.00  0.00           C
ATOM    888  O   ILE A 126     151.318 147.386 192.351  1.00  0.00           O
ATOM    889  N   LYS A 127     151.720 148.214 194.365  1.00  0.00           N
ATOM    890  CA  LYS A 127     150.862 149.428 194.307  1.00  0.00           C
ATOM    891  CB  LYS A 127     150.831 150.256 195.613  1.00  0.00           C
ATOM    892  CG  LYS A 127     150.433 149.439 196.816  1.00  0.00           C
ATOM    893  CD  LYS A 127     150.248 150.360 198.013  1.00  0.00           C
ATOM    894  CE  LYS A 127     149.260 151.532 197.839  1.00  0.00           C
ATOM    895  NZ  LYS A 127     149.334 152.349 199.087  1.00  0.00           N
ATOM    896  C   LYS A 127     151.165 150.288 193.101  1.00  0.00           C
ATOM    897  O   LYS A 127     150.245 150.937 192.632  1.00  0.00           O
ATOM    898  N   ASP A 128     152.427 150.387 192.729  1.00  0.00           N
ATOM    899  CA  ASP A 128     152.856 151.249 191.561  1.00  0.00           C
ATOM    900  CB  ASP A 128     154.370 151.436 191.631  1.00  0.00           C
ATOM    901  CG  ASP A 128     154.856 152.918 191.227  1.00  0.00           C
ATOM    902  OD1 ASP A 128     156.063 153.092 191.003  1.00  0.00           O
ATOM    903  OD2 ASP A 128     154.026 153.838 191.284  1.00  0.00           O
ATOM    904  C   ASP A 128     152.367 150.714 190.163  1.00  0.00           C
ATOM    905  O   ASP A 128     151.649 151.418 189.471  1.00  0.00           O
ATOM    906  N   ILE A 129     152.562 149.415 189.894  1.00  0.00           N
ATOM    907  CA  ILE A 129     152.042 148.883 188.610  1.00  0.00           C
ATOM    908  CB  ILE A 129     152.818 147.560 188.368  1.00  0.00           C
ATOM    909  CG2 ILE A 129     154.273 147.836 187.934  1.00  0.00           C
ATOM    910  CG1 ILE A 129     152.674 146.521 189.515  1.00  0.00           C
ATOM    911  CD1 ILE A 129     153.228 145.088 189.291  1.00  0.00           C
ATOM    912  C   ILE A 129     150.519 148.754 188.554  1.00  0.00           C
ATOM    913  O   ILE A 129     149.927 148.966 187.488  1.00  0.00           O
ATOM    914  N   LEU A 130     149.920 148.667 189.762  1.00  0.00           N
ATOM    915  CA  LEU A 130     148.464 148.817 189.921  1.00  0.00           C
ATOM    916  CB  LEU A 130     148.038 148.261 191.314  1.00  0.00           C
ATOM    917  CG  LEU A 130     147.975 146.650 191.316  1.00  0.00           C
ATOM    918  CD1 LEU A 130     147.954 146.162 192.728  1.00  0.00           C
ATOM    919  CD2 LEU A 130     146.842 146.016 190.613  1.00  0.00           C
ATOM    920  C   LEU A 130     147.991 150.200 189.698  1.00  0.00           C
ATOM    921  O   LEU A 130     146.916 150.365 189.146  1.00  0.00           O
ATOM    922  N   ALA A 131     148.839 151.239 189.831  1.00  0.00           N
ATOM    923  CA  ALA A 131     148.541 152.641 189.470  1.00  0.00           C
ATOM    924  CB  ALA A 131     149.636 153.524 189.879  1.00  0.00           C
ATOM    925  C   ALA A 131     148.388 152.771 187.931  1.00  0.00           C
ATOM    926  O   ALA A 131     147.662 153.621 187.438  1.00  0.00           O
ATOM    927  N   LYS A 132     149.071 151.936 187.172  1.00  0.00           N
ATOM    928  CA  LYS A 132     149.058 151.864 185.661  1.00  0.00           C
ATOM    929  CB  LYS A 132     150.399 151.278 185.129  1.00  0.00           C
ATOM    930  CG  LYS A 132     151.657 152.135 185.412  1.00  0.00           C
ATOM    931  CD  LYS A 132     151.718 153.555 184.891  1.00  0.00           C
ATOM    932  CE  LYS A 132     153.076 154.167 185.281  1.00  0.00           C
ATOM    933  NZ  LYS A 132     154.127 153.647 184.349  1.00  0.00           N
ATOM    934  C   LYS A 132     147.915 150.946 185.116  1.00  0.00           C
ATOM    935  O   LYS A 132     147.207 151.313 184.119  1.00  0.00           O
ATOM    936  N   SER A 133     147.575 149.861 185.810  1.00  0.00           N
ATOM    937  CA  SER A 133     146.497 148.892 185.367  1.00  0.00           C
ATOM    938  CB  SER A 133     147.012 147.488 185.677  1.00  0.00           C
ATOM    939  OG  SER A 133     147.494 147.405 186.983  1.00  0.00           O
ATOM    940  C   SER A 133     145.095 149.126 185.989  1.00  0.00           C
ATOM    941  O   SER A 133     144.130 148.752 185.328  1.00  0.00           O
ATOM    942  N   LYS A 134     145.019 149.666 187.186  1.00  0.00           N
ATOM    943  CA  LYS A 134     143.725 149.660 187.785  1.00  0.00           C
ATOM    944  CB  LYS A 134     143.891 150.236 189.193  1.00  0.00           C
ATOM    945  CG  LYS A 134     144.336 151.735 189.198  1.00  0.00           C
ATOM    946  CD  LYS A 134     144.753 152.284 190.555  1.00  0.00           C
ATOM    947  CE  LYS A 134     145.165 153.752 190.515  1.00  0.00           C
ATOM    948  NZ  LYS A 134     145.873 154.190 191.700  1.00  0.00           N
ATOM    949  C   LYS A 134     142.580 150.444 187.106  1.00  0.00           C
ATOM    950  O   LYS A 134     141.489 150.226 187.550  1.00  0.00           O
ATOM    951  N   GLY A 135     142.868 151.217 186.121  1.00  0.00           N
ATOM    952  CA  GLY A 135     142.013 152.138 185.367  1.00  0.00           C
ATOM    953  C   GLY A 135     140.735 151.447 184.745  1.00  0.00           C
ATOM    954  O   GLY A 135     139.724 152.116 184.523  1.00  0.00           O
ATOM    955  N   GLN A 136     140.734 150.142 184.499  1.00  0.00           N
ATOM    956  CA  GLN A 136     139.706 149.242 183.951  1.00  0.00           C
ATOM    957  CB  GLN A 136     140.091 148.954 182.517  1.00  0.00           C
ATOM    958  CG  GLN A 136     139.451 150.072 181.694  1.00  0.00           C
ATOM    959  CD  GLN A 136     139.437 149.728 180.206  1.00  0.00           C
ATOM    960  OE1 GLN A 136     139.662 148.597 179.783  1.00  0.00           O
ATOM    961  NE2 GLN A 136     139.187 150.632 179.278  1.00  0.00           N
ATOM    962  C   GLN A 136     139.704 147.901 184.661  1.00  0.00           C
ATOM    963  O   GLN A 136     140.719 147.243 184.794  1.00  0.00           O
ATOM    964  N   PRO A 137     138.519 147.406 185.048  1.00  0.00           N
ATOM    965  CD  PRO A 137     137.151 147.905 184.875  1.00  0.00           C
ATOM    966  CG  PRO A 137     136.218 147.119 185.813  1.00  0.00           C
ATOM    967  CB  PRO A 137     136.963 145.804 185.934  1.00  0.00           C
ATOM    968  CA  PRO A 137     138.402 146.121 185.802  1.00  0.00           C
ATOM    969  C   PRO A 137     139.215 145.003 185.191  1.00  0.00           C
ATOM    970  O   PRO A 137     140.063 144.404 185.851  1.00  0.00           O
ATOM    971  N   LYS A 138     139.002 144.768 183.890  1.00  0.00           N
ATOM    972  CA  LYS A 138     139.615 143.675 183.104  1.00  0.00           C
ATOM    973  CB  LYS A 138     139.120 143.621 181.597  1.00  0.00           C
ATOM    974  CG  LYS A 138     139.179 144.925 180.798  1.00  0.00           C
ATOM    975  CD  LYS A 138     138.806 144.708 179.359  1.00  0.00           C
ATOM    976  CE  LYS A 138     137.413 144.160 179.164  1.00  0.00           C
ATOM    977  NZ  LYS A 138     136.370 145.056 179.824  1.00  0.00           N
ATOM    978  C   LYS A 138     141.102 143.760 183.078  1.00  0.00           C
ATOM    979  O   LYS A 138     141.803 142.689 183.325  1.00  0.00           O
ATOM    980  N   LYS A 139     141.701 144.999 182.928  1.00  0.00           N
ATOM    981  CA  LYS A 139     143.117 145.318 182.909  1.00  0.00           C
ATOM    982  CB  LYS A 139     143.348 146.781 182.556  1.00  0.00           C
ATOM    983  CG  LYS A 139     144.861 147.147 182.561  1.00  0.00           C
ATOM    984  CD  LYS A 139     145.244 148.431 181.894  1.00  0.00           C
ATOM    985  CE  LYS A 139     144.789 149.766 182.507  1.00  0.00           C
ATOM    986  NZ  LYS A 139     145.264 150.929 181.720  1.00  0.00           N
ATOM    987  C   LYS A 139     143.803 145.067 184.266  1.00  0.00           C
ATOM    988  O   LYS A 139     144.915 144.571 184.300  1.00  0.00           O
ATOM    989  N   ARG A 140     143.060 145.267 185.387  1.00  0.00           N
ATOM    990  CA  ARG A 140     143.458 144.969 186.711  1.00  0.00           C
ATOM    991  CB  ARG A 140     142.558 145.769 187.679  1.00  0.00           C
ATOM    992  CG  ARG A 140     143.220 145.844 189.059  1.00  0.00           C
ATOM    993  CD  ARG A 140     142.374 146.757 189.999  1.00  0.00           C
ATOM    994  NE  ARG A 140     141.001 146.367 190.111  1.00  0.00           N
ATOM    995  CZ  ARG A 140     139.925 146.916 189.648  1.00  0.00           C
ATOM    996  NH1 ARG A 140     139.943 148.066 189.060  1.00  0.00           N
ATOM    997  NH2 ARG A 140     138.817 146.344 189.876  1.00  0.00           N
ATOM    998  C   ARG A 140     143.639 143.523 187.051  1.00  0.00           C
ATOM    999  O   ARG A 140     144.694 143.126 187.406  1.00  0.00           O
ATOM   1000  N   LEU A 141     142.595 142.738 186.764  1.00  0.00           N
ATOM   1001  CA  LEU A 141     142.735 141.264 186.665  1.00  0.00           C
ATOM   1002  CB  LEU A 141     141.396 140.621 186.146  1.00  0.00           C
ATOM   1003  CG  LEU A 141     141.283 139.129 185.873  1.00  0.00           C
ATOM   1004  CD1 LEU A 141     141.666 138.283 187.103  1.00  0.00           C
ATOM   1005  CD2 LEU A 141     139.920 138.764 185.451  1.00  0.00           C
ATOM   1006  C   LEU A 141     143.941 140.779 185.801  1.00  0.00           C
ATOM   1007  O   LEU A 141     144.690 139.923 186.210  1.00  0.00           O
ATOM   1008  N   THR A 142     144.117 141.235 184.560  1.00  0.00           N
ATOM   1009  CA  THR A 142     145.188 140.875 183.631  1.00  0.00           C
ATOM   1010  CB  THR A 142     144.957 141.507 182.262  1.00  0.00           C
ATOM   1011  CG2 THR A 142     146.266 141.488 181.405  1.00  0.00           C
ATOM   1012  OG1 THR A 142     144.039 140.739 181.443  1.00  0.00           O
ATOM   1013  C   THR A 142     146.598 141.239 184.223  1.00  0.00           C
ATOM   1014  O   THR A 142     147.450 140.385 184.261  1.00  0.00           O
ATOM   1015  N   HIS A 143     146.738 142.371 184.871  1.00  0.00           N
ATOM   1016  CA  HIS A 143     148.138 142.747 185.379  1.00  0.00           C
ATOM   1017  CB  HIS A 143     148.421 144.206 185.548  1.00  0.00           C
ATOM   1018  CG  HIS A 143     149.832 144.748 185.578  1.00  0.00           C
ATOM   1019  ND1 HIS A 143     150.250 145.984 185.245  1.00  0.00           N
ATOM   1020  CE1 HIS A 143     151.559 145.984 185.191  1.00  0.00           C
ATOM   1021  NE2 HIS A 143     152.017 144.709 185.279  1.00  0.00           N
ATOM   1022  CD2 HIS A 143     150.893 143.908 185.628  1.00  0.00           C
ATOM   1023  C   HIS A 143     148.426 141.900 186.601  1.00  0.00           C
ATOM   1024  O   HIS A 143     149.604 141.505 186.884  1.00  0.00           O
ATOM   1025  N   VAL A 144     147.375 141.592 187.430  1.00  0.00           N
ATOM   1026  CA  VAL A 144     147.457 140.645 188.589  1.00  0.00           C
ATOM   1027  CB  VAL A 144     146.176 140.565 189.358  1.00  0.00           C
ATOM   1028  CG1 VAL A 144     146.081 139.394 190.381  1.00  0.00           C
ATOM   1029  CG2 VAL A 144     146.132 141.905 190.215  1.00  0.00           C
ATOM   1030  C   VAL A 144     147.840 139.264 188.066  1.00  0.00           C
ATOM   1031  O   VAL A 144     148.706 138.554 188.670  1.00  0.00           O
ATOM   1032  N   TYR A 145     147.349 138.810 186.922  1.00  0.00           N
ATOM   1033  CA  TYR A 145     147.694 137.484 186.283  1.00  0.00           C
ATOM   1034  CB  TYR A 145     146.691 137.171 185.203  1.00  0.00           C
ATOM   1035  CG  TYR A 145     146.715 135.649 184.929  1.00  0.00           C
ATOM   1036  CD1 TYR A 145     145.873 134.832 185.685  1.00  0.00           C
ATOM   1037  CE1 TYR A 145     145.754 133.476 185.316  1.00  0.00           C
ATOM   1038  CZ  TYR A 145     146.399 132.962 184.182  1.00  0.00           C
ATOM   1039  OH  TYR A 145     146.178 131.710 183.794  1.00  0.00           O
ATOM   1040  CE2 TYR A 145     147.177 133.787 183.365  1.00  0.00           C
ATOM   1041  CD2 TYR A 145     147.324 135.157 183.774  1.00  0.00           C
ATOM   1042  C   TYR A 145     149.063 137.377 185.655  1.00  0.00           C
ATOM   1043  O   TYR A 145     149.688 136.301 185.694  1.00  0.00           O
ATOM   1044  N   ASP A 146     149.659 138.534 185.241  1.00  0.00           N
ATOM   1045  CA  ASP A 146     151.147 138.600 185.061  1.00  0.00           C
ATOM   1046  CB  ASP A 146     151.577 139.884 184.400  1.00  0.00           C
ATOM   1047  CG  ASP A 146     152.958 139.754 183.791  1.00  0.00           C
ATOM   1048  OD1 ASP A 146     153.890 140.417 184.301  1.00  0.00           O
ATOM   1049  OD2 ASP A 146     153.082 138.949 182.876  1.00  0.00           O
ATOM   1050  C   ASP A 146     151.967 138.277 186.300  1.00  0.00           C
ATOM   1051  O   ASP A 146     152.953 137.586 186.261  1.00  0.00           O
ATOM   1052  N   LEU A 147     151.517 138.750 187.467  1.00  0.00           N
ATOM   1053  CA  LEU A 147     152.151 138.494 188.763  1.00  0.00           C
ATOM   1054  CB  LEU A 147     151.690 139.588 189.738  1.00  0.00           C
ATOM   1055  CG  LEU A 147     152.085 140.952 189.205  1.00  0.00           C
ATOM   1056  CD1 LEU A 147     151.205 142.017 189.908  1.00  0.00           C
ATOM   1057  CD2 LEU A 147     153.506 141.420 189.398  1.00  0.00           C
ATOM   1058  C   LEU A 147     151.810 137.087 189.315  1.00  0.00           C
ATOM   1059  O   LEU A 147     152.657 136.494 190.008  1.00  0.00           O
ATOM   1060  N   CYS A 148     150.686 136.529 188.960  1.00  0.00           N
ATOM   1061  CA  CYS A 148     150.409 135.133 189.276  1.00  0.00           C
ATOM   1062  CB  CYS A 148     148.855 134.919 189.408  1.00  0.00           C
ATOM   1063  SG  CYS A 148     148.328 136.139 190.635  1.00  0.00           S
ATOM   1064  C   CYS A 148     151.193 134.089 188.376  1.00  0.00           C
ATOM   1065  O   CYS A 148     150.688 132.960 188.296  1.00  0.00           O
ATOM   1066  N   LYS A 149     152.304 134.433 187.705  1.00  0.00           N
ATOM   1067  CA  LYS A 149     152.976 133.434 186.862  1.00  0.00           C
ATOM   1068  CB  LYS A 149     153.422 134.156 185.567  1.00  0.00           C
ATOM   1069  CG  LYS A 149     154.057 133.231 184.498  1.00  0.00           C
ATOM   1070  CD  LYS A 149     154.501 134.059 183.275  1.00  0.00           C
ATOM   1071  CE  LYS A 149     156.035 134.541 183.523  1.00  0.00           C
ATOM   1072  NZ  LYS A 149     156.313 135.856 182.846  1.00  0.00           N
ATOM   1073  C   LYS A 149     153.995 132.608 187.638  1.00  0.00           C
ATOM   1074  O   LYS A 149     154.893 133.186 188.302  1.00  0.00           O
ATOM   1075  N   GLY A 150     153.977 131.276 187.608  1.00  0.00           N
ATOM   1076  CA  GLY A 150     154.983 130.294 188.062  1.00  0.00           C
ATOM   1077  C   GLY A 150     155.060 130.221 189.615  1.00  0.00           C
ATOM   1078  O   GLY A 150     156.159 129.939 190.156  1.00  0.00           O
ATOM   1079  N   LYS A 151     153.927 130.508 190.367  1.00  0.00           N
ATOM   1080  CA  LYS A 151     154.135 130.974 191.727  1.00  0.00           C
ATOM   1081  CB  LYS A 151     152.876 131.632 192.254  1.00  0.00           C
ATOM   1082  CG  LYS A 151     152.794 133.164 191.956  1.00  0.00           C
ATOM   1083  CD  LYS A 151     153.652 134.048 192.861  1.00  0.00           C
ATOM   1084  CE  LYS A 151     153.351 135.559 192.689  1.00  0.00           C
ATOM   1085  NZ  LYS A 151     154.090 136.410 193.671  1.00  0.00           N
ATOM   1086  C   LYS A 151     154.598 129.699 192.498  1.00  0.00           C
ATOM   1087  O   LYS A 151     154.188 128.589 192.121  1.00  0.00           O
ATOM   1088  N   ASN A 152     155.205 129.887 193.674  1.00  0.00           N
ATOM   1089  CA  ASN A 152     155.637 128.821 194.475  1.00  0.00           C
ATOM   1090  CB  ASN A 152     157.021 129.143 195.131  1.00  0.00           C
ATOM   1091  CG  ASN A 152     158.089 129.171 194.145  1.00  0.00           C
ATOM   1092  OD1 ASN A 152     158.670 128.205 193.803  1.00  0.00           O
ATOM   1093  ND2 ASN A 152     158.380 130.320 193.552  1.00  0.00           N
ATOM   1094  C   ASN A 152     154.621 128.450 195.557  1.00  0.00           C
ATOM   1095  O   ASN A 152     153.826 127.525 195.402  1.00  0.00           O
ATOM   1096  N   ILE A 153     154.812 129.093 196.707  1.00  0.00           N
ATOM   1097  CA  ILE A 153     153.956 129.059 197.902  1.00  0.00           C
ATOM   1098  CB  ILE A 153     154.881 129.060 199.171  1.00  0.00           C
ATOM   1099  CG2 ILE A 153     155.814 127.867 199.255  1.00  0.00           C
ATOM   1100  CG1 ILE A 153     155.666 130.382 199.286  1.00  0.00           C
ATOM   1101  CD1 ILE A 153     156.007 130.552 200.754  1.00  0.00           C
ATOM   1102  C   ILE A 153     152.787 130.069 197.908  1.00  0.00           C
ATOM   1103  O   ILE A 153     152.792 131.032 197.122  1.00  0.00           O
ATOM   1104  N   CYS A 154     151.776 129.893 198.735  1.00  0.00           N
ATOM   1105  CA  CYS A 154     151.010 130.869 199.385  1.00  0.00           C
ATOM   1106  CB  CYS A 154     150.160 130.016 200.396  1.00  0.00           C
ATOM   1107  SG  CYS A 154     148.729 131.034 200.920  1.00  0.00           S
ATOM   1108  C   CYS A 154     151.976 131.867 200.089  1.00  0.00           C
ATOM   1109  O   CYS A 154     152.957 131.524 200.690  1.00  0.00           O
ATOM   1110  N   GLU A 155     151.647 133.139 199.932  1.00  0.00           N
ATOM   1111  CA  GLU A 155     152.644 134.179 200.164  1.00  0.00           C
ATOM   1112  CB  GLU A 155     153.551 134.295 198.904  1.00  0.00           C
ATOM   1113  CG  GLU A 155     152.799 134.720 197.640  1.00  0.00           C
ATOM   1114  CD  GLU A 155     153.787 135.345 196.628  1.00  0.00           C
ATOM   1115  OE1 GLU A 155     154.543 134.570 196.062  1.00  0.00           O
ATOM   1116  OE2 GLU A 155     153.843 136.592 196.412  1.00  0.00           O
ATOM   1117  C   GLU A 155     152.132 135.513 200.683  1.00  0.00           C
ATOM   1118  O   GLU A 155     152.930 136.379 200.949  1.00  0.00           O
ATOM   1119  N   GLY A 156     150.813 135.822 200.646  1.00  0.00           N
ATOM   1120  CA  GLY A 156     150.167 137.095 200.931  1.00  0.00           C
ATOM   1121  C   GLY A 156     150.427 137.738 202.304  1.00  0.00           C
ATOM   1122  O   GLY A 156     149.750 137.466 203.307  1.00  0.00           O
ATOM   1123  N   GLY A 157     151.449 138.498 202.300  1.00  0.00           N
ATOM   1124  CA  GLY A 157     152.192 139.057 203.439  1.00  0.00           C
ATOM   1125  C   GLY A 157     151.427 140.082 204.270  1.00  0.00           C
ATOM   1126  O   GLY A 157     150.658 140.863 203.743  1.00  0.00           O
ATOM   1127  N   GLU A 158     151.495 139.968 205.644  1.00  0.00           N
ATOM   1128  CA  GLU A 158     150.881 140.912 206.590  1.00  0.00           C
ATOM   1129  CB  GLU A 158     149.474 140.412 207.045  1.00  0.00           C
ATOM   1130  CG  GLU A 158     148.456 140.150 205.894  1.00  0.00           C
ATOM   1131  CD  GLU A 158     147.732 141.344 205.280  1.00  0.00           C
ATOM   1132  OE1 GLU A 158     146.500 141.277 205.101  1.00  0.00           O
ATOM   1133  OE2 GLU A 158     148.370 142.370 204.935  1.00  0.00           O
ATOM   1134  C   GLU A 158     151.920 141.184 207.684  1.00  0.00           C
ATOM   1135  O   GLU A 158     152.931 140.502 207.866  1.00  0.00           O
ATOM   1136  N   GLU A 159     151.623 142.146 208.541  1.00  0.00           N
ATOM   1137  CA  GLU A 159     152.305 142.326 209.829  1.00  0.00           C
ATOM   1138  CB  GLU A 159     152.259 143.830 210.302  1.00  0.00           C
ATOM   1139  CG  GLU A 159     150.871 144.298 210.638  1.00  0.00           C
ATOM   1140  CD  GLU A 159     150.537 145.789 210.434  1.00  0.00           C
ATOM   1141  OE1 GLU A 159     149.556 146.004 209.636  1.00  0.00           O
ATOM   1142  OE2 GLU A 159     151.330 146.612 210.900  1.00  0.00           O
ATOM   1143  C   GLU A 159     151.647 141.467 210.980  1.00  0.00           C
ATOM   1144  O   GLU A 159     150.508 140.967 210.825  1.00  0.00           O
ATOM   1145  N   MET A 160     152.265 141.179 212.161  1.00  0.00           N
ATOM   1146  CA  MET A 160     151.637 140.349 213.204  1.00  0.00           C
ATOM   1147  CB  MET A 160     152.680 139.806 214.217  1.00  0.00           C
ATOM   1148  CG  MET A 160     153.598 138.820 213.558  1.00  0.00           C
ATOM   1149  SD  MET A 160     155.074 138.439 214.505  1.00  0.00           S
ATOM   1150  CE  MET A 160     154.504 137.469 215.889  1.00  0.00           C
ATOM   1151  C   MET A 160     150.520 141.083 213.942  1.00  0.00           C
ATOM   1152  O   MET A 160     149.708 140.474 214.756  1.00  0.00           O
ATOM   1153  N   ASP A 161     150.393 142.411 213.846  1.00  0.00           N
ATOM   1154  CA  ASP A 161     149.367 143.306 214.427  1.00  0.00           C
ATOM   1155  CB  ASP A 161     149.960 144.717 214.894  1.00  0.00           C
ATOM   1156  CG  ASP A 161     148.946 145.571 215.800  1.00  0.00           C
ATOM   1157  OD1 ASP A 161     148.842 146.799 215.547  1.00  0.00           O
ATOM   1158  OD2 ASP A 161     148.306 144.930 216.632  1.00  0.00           O
ATOM   1159  C   ASP A 161     148.158 143.419 213.469  1.00  0.00           C
ATOM   1160  O   ASP A 161     147.168 144.031 213.812  1.00  0.00           O
ATOM   1161  N   ASN A 162     148.122 142.805 212.259  1.00  0.00           N
ATOM   1162  CA  ASN A 162     146.878 142.731 211.535  1.00  0.00           C
ATOM   1163  CB  ASN A 162     147.295 142.347 210.129  1.00  0.00           C
ATOM   1164  CG  ASN A 162     146.154 142.255 209.130  1.00  0.00           C
ATOM   1165  OD1 ASN A 162     145.071 141.751 209.410  1.00  0.00           O
ATOM   1166  ND2 ASN A 162     146.282 142.861 208.007  1.00  0.00           N
ATOM   1167  C   ASN A 162     145.861 141.831 212.365  1.00  0.00           C
ATOM   1168  O   ASN A 162     146.334 140.855 213.018  1.00  0.00           O
ATOM   1169  N   LYS A 163     144.529 142.054 212.358  1.00  0.00           N
ATOM   1170  CA  LYS A 163     143.565 141.200 213.079  1.00  0.00           C
ATOM   1171  CB  LYS A 163     142.192 141.863 213.272  1.00  0.00           C
ATOM   1172  CG  LYS A 163     141.714 141.435 214.674  1.00  0.00           C
ATOM   1173  CD  LYS A 163     140.247 141.999 214.830  1.00  0.00           C
ATOM   1174  CE  LYS A 163     139.771 141.586 216.212  1.00  0.00           C
ATOM   1175  NZ  LYS A 163     138.306 141.840 216.279  1.00  0.00           N
ATOM   1176  C   LYS A 163     143.364 139.838 212.386  1.00  0.00           C
ATOM   1177  O   LYS A 163     142.661 138.951 212.969  1.00  0.00           O
ATOM   1178  N   PHE A 164     143.971 139.634 211.186  1.00  0.00           N
ATOM   1179  CA  PHE A 164     144.237 138.303 210.620  1.00  0.00           C
ATOM   1180  CB  PHE A 164     144.619 138.475 209.129  1.00  0.00           C
ATOM   1181  CG  PHE A 164     144.983 137.146 208.394  1.00  0.00           C
ATOM   1182  CD1 PHE A 164     146.352 136.782 208.346  1.00  0.00           C
ATOM   1183  CE1 PHE A 164     146.768 135.579 207.714  1.00  0.00           C
ATOM   1184  CZ  PHE A 164     145.794 134.718 207.131  1.00  0.00           C
ATOM   1185  CE2 PHE A 164     144.439 135.090 207.332  1.00  0.00           C
ATOM   1186  CD2 PHE A 164     144.013 136.274 207.873  1.00  0.00           C
ATOM   1187  C   PHE A 164     145.352 137.542 211.394  1.00  0.00           C
ATOM   1188  O   PHE A 164     146.227 138.134 212.012  1.00  0.00           O
ATOM   1189  N   GLY A 165     145.409 136.209 211.231  1.00  0.00           N
ATOM   1190  CA  GLY A 165     146.652 135.458 211.377  1.00  0.00           C
ATOM   1191  C   GLY A 165     146.395 134.129 212.002  1.00  0.00           C
ATOM   1192  O   GLY A 165     146.535 133.038 211.464  1.00  0.00           O
ATOM   1193  N   VAL A 166     145.974 134.099 213.254  1.00  0.00           N
ATOM   1194  CA  VAL A 166     145.866 132.887 214.116  1.00  0.00           C
ATOM   1195  CB  VAL A 166     146.225 133.242 215.542  1.00  0.00           C
ATOM   1196  CG1 VAL A 166     147.720 133.185 215.877  1.00  0.00           C
ATOM   1197  CG2 VAL A 166     145.734 134.640 215.992  1.00  0.00           C
ATOM   1198  C   VAL A 166     144.504 132.248 213.955  1.00  0.00           C
ATOM   1199  O   VAL A 166     143.484 132.923 213.852  1.00  0.00           O
ATOM   1200  N   GLU A 167     144.377 130.914 214.077  1.00  0.00           N
ATOM   1201  CA  GLU A 167     143.092 130.174 214.226  1.00  0.00           C
ATOM   1202  CB  GLU A 167     143.322 128.634 214.389  1.00  0.00           C
ATOM   1203  CG  GLU A 167     144.305 128.092 213.285  1.00  0.00           C
ATOM   1204  CD  GLU A 167     143.853 126.868 212.581  1.00  0.00           C
ATOM   1205  OE1 GLU A 167     143.822 126.724 211.337  1.00  0.00           O
ATOM   1206  OE2 GLU A 167     143.394 125.863 213.222  1.00  0.00           O
ATOM   1207  C   GLU A 167     142.168 130.747 215.321  1.00  0.00           C
ATOM   1208  O   GLU A 167     140.951 130.949 215.087  1.00  0.00           O
ATOM   1209  N   GLN A 168     142.824 131.163 216.415  1.00  0.00           N
ATOM   1210  CA  GLN A 168     142.220 131.836 217.520  1.00  0.00           C
ATOM   1211  CB  GLN A 168     142.010 130.961 218.760  1.00  0.00           C
ATOM   1212  CG  GLN A 168     142.425 131.641 220.115  1.00  0.00           C
ATOM   1213  CD  GLN A 168     141.476 132.800 220.465  1.00  0.00           C
ATOM   1214  OE1 GLN A 168     140.449 133.083 219.875  1.00  0.00           O
ATOM   1215  NE2 GLN A 168     141.769 133.525 221.515  1.00  0.00           N
ATOM   1216  C   GLN A 168     142.958 133.260 217.745  1.00  0.00           C
ATOM   1217  O   GLN A 168     144.139 133.298 218.121  1.00  0.00           O
ATOM   1218  N   PRO A 169     142.297 134.400 217.514  1.00  0.00           N
ATOM   1219  CD  PRO A 169     141.116 134.457 216.636  1.00  0.00           C
ATOM   1220  CG  PRO A 169     141.163 135.865 216.000  1.00  0.00           C
ATOM   1221  CB  PRO A 169     141.744 136.821 217.093  1.00  0.00           C
ATOM   1222  CA  PRO A 169     142.725 135.846 217.702  1.00  0.00           C
ATOM   1223  C   PRO A 169     143.023 136.228 219.153  1.00  0.00           C
ATOM   1224  O   PRO A 169     142.345 137.065 219.756  1.00  0.00           O
ATOM   1225  N   GLU A 170     144.158 135.692 219.707  1.00  0.00           N
ATOM   1226  CA  GLU A 170     144.671 136.098 220.969  1.00  0.00           C
ATOM   1227  CB  GLU A 170     145.834 135.157 221.395  1.00  0.00           C
ATOM   1228  CG  GLU A 170     146.467 135.533 222.761  1.00  0.00           C
ATOM   1229  CD  GLU A 170     145.441 135.144 223.766  1.00  0.00           C
ATOM   1230  OE1 GLU A 170     145.587 134.061 224.401  1.00  0.00           O
ATOM   1231  OE2 GLU A 170     144.472 135.921 223.982  1.00  0.00           O
ATOM   1232  C   GLU A 170     145.093 137.558 220.888  1.00  0.00           C
ATOM   1233  O   GLU A 170     145.756 137.914 219.907  1.00  0.00           O
ATOM   1234  N   GLY A 171     144.664 138.382 221.865  1.00  0.00           N
ATOM   1235  CA  GLY A 171     144.381 139.798 221.527  1.00  0.00           C
ATOM   1236  C   GLY A 171     145.597 140.734 221.549  1.00  0.00           C
ATOM   1237  O   GLY A 171     145.377 141.927 221.354  1.00  0.00           O
ATOM   1238  N   ASP A 172     146.838 140.359 221.775  1.00  0.00           N
ATOM   1239  CA  ASP A 172     147.989 141.182 222.051  1.00  0.00           C
ATOM   1240  CB  ASP A 172     149.173 140.249 222.285  1.00  0.00           C
ATOM   1241  CG  ASP A 172     149.146 139.388 223.504  1.00  0.00           C
ATOM   1242  OD1 ASP A 172     150.156 138.635 223.677  1.00  0.00           O
ATOM   1243  OD2 ASP A 172     148.288 139.625 224.315  1.00  0.00           O
ATOM   1244  C   ASP A 172     148.400 142.060 220.846  1.00  0.00           C
ATOM   1245  O   ASP A 172     148.424 141.552 219.727  1.00  0.00           O
ATOM   1246  N   GLU A 173     148.682 143.351 221.157  1.00  0.00           N
ATOM   1247  CA  GLU A 173     148.782 144.431 220.096  1.00  0.00           C
ATOM   1248  CB  GLU A 173     147.708 145.522 220.320  1.00  0.00           C
ATOM   1249  CG  GLU A 173     146.286 145.020 220.748  1.00  0.00           C
ATOM   1250  CD  GLU A 173     145.957 145.084 222.242  1.00  0.00           C
ATOM   1251  OE1 GLU A 173     144.960 145.648 222.651  1.00  0.00           O
ATOM   1252  OE2 GLU A 173     146.765 144.574 223.055  1.00  0.00           O
ATOM   1253  C   GLU A 173     150.187 145.080 220.043  1.00  0.00           C
ATOM   1254  O   GLU A 173     150.440 146.012 219.276  1.00  0.00           O
ATOM   1255  N   ASP A 174     151.162 144.602 220.842  1.00  0.00           N
ATOM   1256  CA  ASP A 174     152.553 145.034 220.808  1.00  0.00           C
ATOM   1257  CB  ASP A 174     153.181 144.786 222.195  1.00  0.00           C
ATOM   1258  CG  ASP A 174     154.562 145.442 222.452  1.00  0.00           C
ATOM   1259  OD1 ASP A 174     155.324 144.888 223.207  1.00  0.00           O
ATOM   1260  OD2 ASP A 174     154.910 146.501 221.875  1.00  0.00           O
ATOM   1261  C   ASP A 174     153.392 144.462 219.630  1.00  0.00           C
ATOM   1262  O   ASP A 174     154.576 144.592 219.576  1.00  0.00           O
ATOM   1263  N   LEU A 175     152.748 143.553 218.877  1.00  0.00           N
ATOM   1264  CA  LEU A 175     153.256 142.860 217.660  1.00  0.00           C
ATOM   1265  CB  LEU A 175     152.267 141.740 217.470  1.00  0.00           C
ATOM   1266  CG  LEU A 175     151.912 140.784 218.688  1.00  0.00           C
ATOM   1267  CD1 LEU A 175     150.946 139.723 218.166  1.00  0.00           C
ATOM   1268  CD2 LEU A 175     153.102 140.068 219.287  1.00  0.00           C
ATOM   1269  C   LEU A 175     153.420 143.748 216.383  1.00  0.00           C
ATOM   1270  O   LEU A 175     153.064 143.272 215.271  1.00  0.00           O
ATOM   1271  N   THR A 176     153.919 144.984 216.516  1.00  0.00           N
ATOM   1272  CA  THR A 176     153.859 145.988 215.475  1.00  0.00           C
ATOM   1273  CB  THR A 176     153.715 147.420 216.039  1.00  0.00           C
ATOM   1274  CG2 THR A 176     152.270 147.706 216.524  1.00  0.00           C
ATOM   1275  OG1 THR A 176     154.620 147.705 217.056  1.00  0.00           O
ATOM   1276  C   THR A 176     154.889 145.818 214.347  1.00  0.00           C
ATOM   1277  O   THR A 176     155.627 146.768 214.033  1.00  0.00           O
ATOM   1278  N   LYS A 177     154.925 144.682 213.598  1.00  0.00           N
ATOM   1279  CA  LYS A 177     155.952 144.543 212.571  1.00  0.00           C
ATOM   1280  CB  LYS A 177     157.230 144.290 213.411  1.00  0.00           C
ATOM   1281  CG  LYS A 177     158.474 144.460 212.543  1.00  0.00           C
ATOM   1282  CD  LYS A 177     159.736 144.849 213.326  1.00  0.00           C
ATOM   1283  CE  LYS A 177     160.644 145.692 212.469  1.00  0.00           C
ATOM   1284  NZ  LYS A 177     161.163 145.029 211.328  1.00  0.00           N
ATOM   1285  C   LYS A 177     155.659 143.356 211.617  1.00  0.00           C
ATOM   1286  O   LYS A 177     154.974 142.411 211.926  1.00  0.00           O
ATOM   1287  N   GLU A 178     156.294 143.344 210.449  1.00  0.00           N
ATOM   1288  CA  GLU A 178     156.074 142.422 209.361  1.00  0.00           C
ATOM   1289  CB  GLU A 178     156.832 142.740 208.110  1.00  0.00           C
ATOM   1290  CG  GLU A 178     158.393 142.602 208.158  1.00  0.00           C
ATOM   1291  CD  GLU A 178     159.125 143.479 209.189  1.00  0.00           C
ATOM   1292  OE1 GLU A 178     160.208 143.106 209.669  1.00  0.00           O
ATOM   1293  OE2 GLU A 178     158.699 144.649 209.463  1.00  0.00           O
ATOM   1294  C   GLU A 178     156.242 140.967 209.823  1.00  0.00           C
ATOM   1295  O   GLU A 178     157.270 140.642 210.419  1.00  0.00           O
ATOM   1296  N   LYS A 179     155.317 140.090 209.448  1.00  0.00           N
ATOM   1297  CA  LYS A 179     155.548 138.638 209.617  1.00  0.00           C
ATOM   1298  CB  LYS A 179     154.244 137.963 209.237  1.00  0.00           C
ATOM   1299  CG  LYS A 179     153.195 138.157 210.355  1.00  0.00           C
ATOM   1300  CD  LYS A 179     151.966 137.201 210.105  1.00  0.00           C
ATOM   1301  CE  LYS A 179     151.285 137.574 208.788  1.00  0.00           C
ATOM   1302  NZ  LYS A 179     150.125 136.686 208.504  1.00  0.00           N
ATOM   1303  C   LYS A 179     156.534 138.214 208.554  1.00  0.00           C
ATOM   1304  O   LYS A 179     156.631 138.615 207.373  1.00  0.00           O
ATOM   1305  N   GLY A 180     157.309 137.153 208.922  1.00  0.00           N
ATOM   1306  CA  GLY A 180     157.985 136.298 207.996  1.00  0.00           C
ATOM   1307  C   GLY A 180     157.024 135.331 207.282  1.00  0.00           C
ATOM   1308  O   GLY A 180     157.522 134.394 206.704  1.00  0.00           O
ATOM   1309  N   HIS A 181     155.681 135.433 207.449  1.00  0.00           N
ATOM   1310  CA  HIS A 181     154.649 134.504 206.964  1.00  0.00           C
ATOM   1311  CB  HIS A 181     154.176 133.628 208.090  1.00  0.00           C
ATOM   1312  CG  HIS A 181     153.418 132.375 207.688  1.00  0.00           C
ATOM   1313  ND1 HIS A 181     152.414 131.835 208.495  1.00  0.00           N
ATOM   1314  CE1 HIS A 181     151.975 130.728 207.798  1.00  0.00           C
ATOM   1315  NE2 HIS A 181     152.562 130.702 206.606  1.00  0.00           N
ATOM   1316  CD2 HIS A 181     153.446 131.746 206.507  1.00  0.00           C
ATOM   1317  C   HIS A 181     153.470 135.247 206.337  1.00  0.00           C
ATOM   1318  O   HIS A 181     152.861 136.110 206.916  1.00  0.00           O
ATOM   1319  N   GLY A 182     153.009 134.801 205.206  1.00  0.00           N
ATOM   1320  CA  GLY A 182     151.906 135.400 204.394  1.00  0.00           C
ATOM   1321  C   GLY A 182     150.825 134.300 204.094  1.00  0.00           C
ATOM   1322  O   GLY A 182     151.194 133.269 203.536  1.00  0.00           O
ATOM   1323  N   GLY A 183     149.521 134.513 204.292  1.00  0.00           N
ATOM   1324  CA  GLY A 183     148.507 133.472 204.093  1.00  0.00           C
ATOM   1325  C   GLY A 183     148.900 132.233 204.843  1.00  0.00           C
ATOM   1326  O   GLY A 183     148.959 132.287 206.084  1.00  0.00           O
ATOM   1327  N   CYS A 184     149.146 131.103 204.190  1.00  0.00           N
ATOM   1328  CA  CYS A 184     149.267 129.773 204.819  1.00  0.00           C
ATOM   1329  CB  CYS A 184     148.101 128.916 204.342  1.00  0.00           C
ATOM   1330  SG  CYS A 184     148.094 128.523 202.613  1.00  0.00           S
ATOM   1331  C   CYS A 184     150.621 129.099 204.517  1.00  0.00           C
ATOM   1332  O   CYS A 184     151.084 128.194 205.233  1.00  0.00           O
ATOM   1333  N   GLY A 185     151.330 129.557 203.533  1.00  0.00           N
ATOM   1334  CA  GLY A 185     152.710 129.119 203.376  1.00  0.00           C
ATOM   1335  C   GLY A 185     152.918 127.822 202.440  1.00  0.00           C
ATOM   1336  O   GLY A 185     154.012 127.416 202.005  1.00  0.00           O
ATOM   1337  N   ARG A 186     151.837 127.072 202.176  1.00  0.00           N
ATOM   1338  CA  ARG A 186     151.878 125.824 201.445  1.00  0.00           C
ATOM   1339  CB  ARG A 186     150.503 125.126 201.543  1.00  0.00           C
ATOM   1340  CG  ARG A 186     150.385 124.777 203.026  1.00  0.00           C
ATOM   1341  CD  ARG A 186     148.934 124.481 203.382  1.00  0.00           C
ATOM   1342  NE  ARG A 186     148.035 125.638 203.522  1.00  0.00           N
ATOM   1343  CZ  ARG A 186     146.835 125.615 203.948  1.00  0.00           C
ATOM   1344  NH1 ARG A 186     146.218 124.527 204.315  1.00  0.00           N
ATOM   1345  NH2 ARG A 186     146.098 126.683 204.199  1.00  0.00           N
ATOM   1346  C   ARG A 186     152.257 126.059 199.967  1.00  0.00           C
ATOM   1347  O   ARG A 186     151.821 127.069 199.418  1.00  0.00           O
ATOM   1348  N   TYR A 187     152.978 125.121 199.303  1.00  0.00           N
ATOM   1349  CA  TYR A 187     153.175 125.104 197.895  1.00  0.00           C
ATOM   1350  CB  TYR A 187     154.333 124.201 197.652  1.00  0.00           C
ATOM   1351  CG  TYR A 187     154.915 124.510 196.295  1.00  0.00           C
ATOM   1352  CD1 TYR A 187     156.072 125.302 196.214  1.00  0.00           C
ATOM   1353  CE1 TYR A 187     156.844 125.398 195.101  1.00  0.00           C
ATOM   1354  CZ  TYR A 187     156.456 124.721 193.880  1.00  0.00           C
ATOM   1355  OH  TYR A 187     157.225 124.789 192.786  1.00  0.00           O
ATOM   1356  CE2 TYR A 187     155.241 123.910 193.912  1.00  0.00           C
ATOM   1357  CD2 TYR A 187     154.521 123.807 195.124  1.00  0.00           C
ATOM   1358  C   TYR A 187     151.936 124.736 197.072  1.00  0.00           C
ATOM   1359  O   TYR A 187     151.222 123.803 197.368  1.00  0.00           O
ATOM   1360  N   GLN A 188     151.612 125.562 196.087  1.00  0.00           N
ATOM   1361  CA  GLN A 188     150.368 125.479 195.174  1.00  0.00           C
ATOM   1362  CB  GLN A 188     150.232 126.878 194.523  1.00  0.00           C
ATOM   1363  CG  GLN A 188     150.017 127.979 195.587  1.00  0.00           C
ATOM   1364  CD  GLN A 188     148.900 127.707 196.577  1.00  0.00           C
ATOM   1365  OE1 GLN A 188     147.824 127.269 196.201  1.00  0.00           O
ATOM   1366  NE2 GLN A 188     148.999 127.943 197.902  1.00  0.00           N
ATOM   1367  C   GLN A 188     150.336 124.464 194.050  1.00  0.00           C
ATOM   1368  O   GLN A 188     151.471 124.056 193.636  1.00  0.00           O
ATOM   1369  N   PRO A 189     149.211 123.895 193.568  1.00  0.00           N
ATOM   1370  CD  PRO A 189     147.882 124.067 194.065  1.00  0.00           C
ATOM   1371  CG  PRO A 189     146.898 123.443 193.073  1.00  0.00           C
ATOM   1372  CB  PRO A 189     147.805 122.534 192.183  1.00  0.00           C
ATOM   1373  CA  PRO A 189     149.239 123.194 192.283  1.00  0.00           C
ATOM   1374  C   PRO A 189     149.563 124.125 191.155  1.00  0.00           C
ATOM   1375  O   PRO A 189     149.376 125.347 191.396  1.00  0.00           O
ATOM   1376  N   ARG A 190     149.904 123.551 189.993  1.00  0.00           N
ATOM   1377  CA  ARG A 190     149.447 124.124 188.682  1.00  0.00           C
ATOM   1378  CB  ARG A 190     150.306 123.605 187.514  1.00  0.00           C
ATOM   1379  CG  ARG A 190     151.804 123.546 187.629  1.00  0.00           C
ATOM   1380  CD  ARG A 190     152.402 124.897 187.712  1.00  0.00           C
ATOM   1381  NE  ARG A 190     152.103 125.549 189.013  1.00  0.00           N
ATOM   1382  CZ  ARG A 190     152.024 126.850 189.258  1.00  0.00           C
ATOM   1383  NH1 ARG A 190     152.317 127.750 188.401  1.00  0.00           N
ATOM   1384  NH2 ARG A 190     151.508 127.243 190.394  1.00  0.00           N
ATOM   1385  C   ARG A 190     147.960 123.771 188.467  1.00  0.00           C
ATOM   1386  O   ARG A 190     147.648 122.575 188.711  1.00  0.00           O
ATOM   1387  N   ILE A 191     147.083 124.623 188.001  1.00  0.00           N
ATOM   1388  CA  ILE A 191     145.700 124.224 187.529  1.00  0.00           C
ATOM   1389  CB  ILE A 191     144.674 125.012 188.381  1.00  0.00           C
ATOM   1390  CG2 ILE A 191     143.208 124.675 188.031  1.00  0.00           C
ATOM   1391  CG1 ILE A 191     144.866 124.832 189.920  1.00  0.00           C
ATOM   1392  CD1 ILE A 191     144.167 125.728 190.948  1.00  0.00           C
ATOM   1393  C   ILE A 191     145.389 124.343 185.995  1.00  0.00           C
ATOM   1394  O   ILE A 191     145.654 125.386 185.411  1.00  0.00           O
ATOM   1395  N   ARG A 192     144.958 123.172 185.366  1.00  0.00           N
ATOM   1396  CA  ARG A 192     144.839 123.053 183.924  1.00  0.00           C
ATOM   1397  CB  ARG A 192     145.729 121.924 183.324  1.00  0.00           C
ATOM   1398  CG  ARG A 192     147.207 121.862 183.813  1.00  0.00           C
ATOM   1399  CD  ARG A 192     148.148 123.042 183.314  1.00  0.00           C
ATOM   1400  NE  ARG A 192     149.434 122.937 184.044  1.00  0.00           N
ATOM   1401  CZ  ARG A 192     150.613 123.444 183.798  1.00  0.00           C
ATOM   1402  NH1 ARG A 192     150.675 124.406 182.925  1.00  0.00           N
ATOM   1403  NH2 ARG A 192     151.648 122.960 184.373  1.00  0.00           N
ATOM   1404  C   ARG A 192     143.392 122.806 183.561  1.00  0.00           C
ATOM   1405  O   ARG A 192     142.561 122.660 184.473  1.00  0.00           O
ATOM   1406  N   ARG A 193     143.051 122.479 182.314  1.00  0.00           N
ATOM   1407  CA  ARG A 193     141.673 122.209 181.710  1.00  0.00           C
ATOM   1408  CB  ARG A 193     141.090 123.565 181.212  1.00  0.00           C
ATOM   1409  CG  ARG A 193     141.840 124.136 179.969  1.00  0.00           C
ATOM   1410  CD  ARG A 193     141.490 125.572 179.794  1.00  0.00           C
ATOM   1411  NE  ARG A 193     140.216 125.583 179.084  1.00  0.00           N
ATOM   1412  CZ  ARG A 193     139.901 126.343 178.044  1.00  0.00           C
ATOM   1413  NH1 ARG A 193     140.575 127.461 177.766  1.00  0.00           N
ATOM   1414  NH2 ARG A 193     138.961 126.006 177.349  1.00  0.00           N
ATOM   1415  C   ARG A 193     141.609 121.224 180.564  1.00  0.00           C
ATOM   1416  O   ARG A 193     142.532 120.935 179.744  1.00  0.00           O
ATOM   1417  N   SER A 194     140.454 120.663 180.398  1.00  0.00           N
ATOM   1418  CA  SER A 194     140.136 119.851 179.155  1.00  0.00           C
ATOM   1419  CB  SER A 194     140.761 118.433 179.273  1.00  0.00           C
ATOM   1420  OG  SER A 194     140.433 117.563 178.186  1.00  0.00           O
ATOM   1421  C   SER A 194     138.622 119.726 179.144  1.00  0.00           C
ATOM   1422  O   SER A 194     137.923 119.135 179.992  1.00  0.00           O
ATOM   1423  N   GLY A 195     138.039 120.113 178.033  1.00  0.00           N
ATOM   1424  CA  GLY A 195     136.612 120.212 177.771  1.00  0.00           C
ATOM   1425  C   GLY A 195     135.769 120.911 178.822  1.00  0.00           C
ATOM   1426  O   GLY A 195     135.687 122.137 178.848  1.00  0.00           O
ATOM   1427  N   LEU A 196     135.064 120.144 179.668  1.00  0.00           N
ATOM   1428  CA  LEU A 196     134.242 120.671 180.817  1.00  0.00           C
ATOM   1429  CB  LEU A 196     132.733 120.251 180.480  1.00  0.00           C
ATOM   1430  CG  LEU A 196     132.015 121.102 179.352  1.00  0.00           C
ATOM   1431  CD1 LEU A 196     130.652 120.438 179.003  1.00  0.00           C
ATOM   1432  CD2 LEU A 196     131.724 122.532 179.790  1.00  0.00           C
ATOM   1433  C   LEU A 196     134.788 120.290 182.200  1.00  0.00           C
ATOM   1434  O   LEU A 196     134.020 120.388 183.164  1.00  0.00           O
ATOM   1435  N   GLU A 197     136.045 119.856 182.302  1.00  0.00           N
ATOM   1436  CA  GLU A 197     136.783 119.524 183.508  1.00  0.00           C
ATOM   1437  CB  GLU A 197     137.192 118.073 183.544  1.00  0.00           C
ATOM   1438  CG  GLU A 197     135.924 117.109 183.557  1.00  0.00           C
ATOM   1439  CD  GLU A 197     136.192 115.579 183.294  1.00  0.00           C
ATOM   1440  OE1 GLU A 197     137.038 115.250 182.385  1.00  0.00           O
ATOM   1441  OE2 GLU A 197     135.536 114.652 183.850  1.00  0.00           O
ATOM   1442  C   GLU A 197     138.000 120.395 183.711  1.00  0.00           C
ATOM   1443  O   GLU A 197     138.784 120.721 182.820  1.00  0.00           O
ATOM   1444  N   LEU A 198     138.189 120.867 184.997  1.00  0.00           N
ATOM   1445  CA  LEU A 198     139.549 121.400 185.440  1.00  0.00           C
ATOM   1446  CB  LEU A 198     139.365 122.607 186.343  1.00  0.00           C
ATOM   1447  CG  LEU A 198     138.757 123.892 185.731  1.00  0.00           C
ATOM   1448  CD1 LEU A 198     138.785 125.011 186.749  1.00  0.00           C
ATOM   1449  CD2 LEU A 198     139.392 124.245 184.393  1.00  0.00           C
ATOM   1450  C   LEU A 198     140.273 120.275 186.249  1.00  0.00           C
ATOM   1451  O   LEU A 198     139.642 119.384 186.812  1.00  0.00           O
ATOM   1452  N   TYR A 199     141.609 120.376 186.366  1.00  0.00           N
ATOM   1453  CA  TYR A 199     142.492 119.516 187.162  1.00  0.00           C
ATOM   1454  CB  TYR A 199     143.345 118.553 186.261  1.00  0.00           C
ATOM   1455  CG  TYR A 199     142.435 117.766 185.300  1.00  0.00           C
ATOM   1456  CD1 TYR A 199     142.141 116.426 185.643  1.00  0.00           C
ATOM   1457  CE1 TYR A 199     141.391 115.680 184.710  1.00  0.00           C
ATOM   1458  CZ  TYR A 199     140.722 116.348 183.631  1.00  0.00           C
ATOM   1459  OH  TYR A 199     140.049 115.667 182.651  1.00  0.00           O
ATOM   1460  CE2 TYR A 199     140.920 117.749 183.403  1.00  0.00           C
ATOM   1461  CD2 TYR A 199     141.792 118.427 184.224  1.00  0.00           C
ATOM   1462  C   TYR A 199     143.422 120.306 188.027  1.00  0.00           C
ATOM   1463  O   TYR A 199     143.865 121.409 187.651  1.00  0.00           O
ATOM   1464  N   ALA A 200     143.929 119.770 189.126  1.00  0.00           N
ATOM   1465  CA  ALA A 200     145.072 120.377 189.840  1.00  0.00           C
ATOM   1466  CB  ALA A 200     144.637 120.432 191.332  1.00  0.00           C
ATOM   1467  C   ALA A 200     146.194 119.373 189.739  1.00  0.00           C
ATOM   1468  O   ALA A 200     146.042 118.167 189.628  1.00  0.00           O
ATOM   1469  N   GLU A 201     147.401 119.896 189.731  1.00  0.00           N
ATOM   1470  CA  GLU A 201     148.606 119.198 189.222  1.00  0.00           C
ATOM   1471  CB  GLU A 201     148.748 119.662 187.758  1.00  0.00           C
ATOM   1472  CG  GLU A 201     149.822 118.997 186.878  1.00  0.00           C
ATOM   1473  CD  GLU A 201     149.906 119.506 185.447  1.00  0.00           C
ATOM   1474  OE1 GLU A 201     149.642 118.758 184.469  1.00  0.00           O
ATOM   1475  OE2 GLU A 201     150.461 120.630 185.339  1.00  0.00           O
ATOM   1476  C   GLU A 201     149.838 119.615 189.983  1.00  0.00           C
ATOM   1477  O   GLU A 201     150.332 120.734 189.914  1.00  0.00           O
ATOM   1478  N   TRP A 202     150.375 118.737 190.816  1.00  0.00           N
ATOM   1479  CA  TRP A 202     151.273 119.056 191.949  1.00  0.00           C
ATOM   1480  CB  TRP A 202     151.165 118.022 193.099  1.00  0.00           C
ATOM   1481  CG  TRP A 202     149.769 118.103 193.747  1.00  0.00           C
ATOM   1482  CD1 TRP A 202     148.689 117.225 193.662  1.00  0.00           C
ATOM   1483  NE1 TRP A 202     147.608 117.695 194.339  1.00  0.00           N
ATOM   1484  CE2 TRP A 202     147.884 118.945 194.833  1.00  0.00           C
ATOM   1485  CZ2 TRP A 202     147.014 119.834 195.573  1.00  0.00           C
ATOM   1486  CH2 TRP A 202     147.494 121.113 195.871  1.00  0.00           C
ATOM   1487  CZ3 TRP A 202     148.793 121.370 195.633  1.00  0.00           C
ATOM   1488  CE3 TRP A 202     149.686 120.427 195.009  1.00  0.00           C
ATOM   1489  CD2 TRP A 202     149.205 119.223 194.518  1.00  0.00           C
ATOM   1490  C   TRP A 202     152.785 119.257 191.516  1.00  0.00           C
ATOM   1491  O   TRP A 202     153.685 118.832 192.217  1.00  0.00           O
ATOM   1492  N   LYS A 203     152.978 119.786 190.305  1.00  0.00           N
ATOM   1493  CA  LYS A 203     154.242 120.014 189.621  1.00  0.00           C
ATOM   1494  CB  LYS A 203     154.090 120.450 188.169  1.00  0.00           C
ATOM   1495  CG  LYS A 203     155.386 120.629 187.437  1.00  0.00           C
ATOM   1496  CD  LYS A 203     156.389 119.480 187.605  1.00  0.00           C
ATOM   1497  CE  LYS A 203     157.251 119.528 186.360  1.00  0.00           C
ATOM   1498  NZ  LYS A 203     158.271 120.562 186.497  1.00  0.00           N
ATOM   1499  C   LYS A 203     155.088 120.976 190.411  1.00  0.00           C
ATOM   1500  O   LYS A 203     154.879 122.180 190.375  1.00  0.00           O
ATOM   1501  N   HIS A 204     156.094 120.518 191.158  1.00  0.00           N
ATOM   1502  CA  HIS A 204     157.027 121.357 191.968  1.00  0.00           C
ATOM   1503  CB  HIS A 204     157.297 120.713 193.328  1.00  0.00           C
ATOM   1504  CG  HIS A 204     157.835 121.668 194.430  1.00  0.00           C
ATOM   1505  ND1 HIS A 204     159.154 122.160 194.306  1.00  0.00           N
ATOM   1506  CE1 HIS A 204     159.358 122.865 195.464  1.00  0.00           C
ATOM   1507  NE2 HIS A 204     158.298 122.759 196.318  1.00  0.00           N
ATOM   1508  CD2 HIS A 204     157.303 121.992 195.642  1.00  0.00           C
ATOM   1509  C   HIS A 204     158.355 121.495 191.182  1.00  0.00           C
ATOM   1510  O   HIS A 204     158.960 120.595 190.560  1.00  0.00           O
ATOM   1511  N   VAL A 205     158.730 122.749 191.072  1.00  0.00           N
ATOM   1512  CA  VAL A 205     159.796 123.214 190.169  1.00  0.00           C
ATOM   1513  CB  VAL A 205     159.908 124.767 190.367  1.00  0.00           C
ATOM   1514  CG1 VAL A 205     160.544 125.136 191.707  1.00  0.00           C
ATOM   1515  CG2 VAL A 205     160.555 125.466 189.146  1.00  0.00           C
ATOM   1516  C   VAL A 205     161.150 122.531 190.336  1.00  0.00           C
ATOM   1517  O   VAL A 205     161.878 122.588 189.379  1.00  0.00           O
ATOM   1518  N   ASN A 206     161.502 121.856 191.486  1.00  0.00           N
ATOM   1519  CA  ASN A 206     162.761 121.101 191.496  1.00  0.00           C
ATOM   1520  CB  ASN A 206     163.852 121.952 192.179  1.00  0.00           C
ATOM   1521  CG  ASN A 206     164.762 122.434 191.069  1.00  0.00           C
ATOM   1522  OD1 ASN A 206     165.197 121.670 190.234  1.00  0.00           O
ATOM   1523  ND2 ASN A 206     165.214 123.630 190.969  1.00  0.00           N
ATOM   1524  C   ASN A 206     162.638 119.635 191.884  1.00  0.00           C
ATOM   1525  O   ASN A 206     163.573 118.929 191.599  1.00  0.00           O
ATOM   1526  N   GLU A 207     161.568 119.139 192.491  1.00  0.00           N
ATOM   1527  CA  GLU A 207     161.310 117.745 192.504  1.00  0.00           C
ATOM   1528  CB  GLU A 207     160.226 117.487 193.560  1.00  0.00           C
ATOM   1529  CG  GLU A 207     159.861 116.038 193.575  1.00  0.00           C
ATOM   1530  CD  GLU A 207     161.182 115.215 193.692  1.00  0.00           C
ATOM   1531  OE1 GLU A 207     161.571 114.523 192.679  1.00  0.00           O
ATOM   1532  OE2 GLU A 207     161.876 115.329 194.771  1.00  0.00           O
ATOM   1533  C   GLU A 207     160.837 117.413 191.082  1.00  0.00           C
ATOM   1534  O   GLU A 207     159.693 117.590 190.743  1.00  0.00           O
ATOM   1535  N   ASP A 208     161.722 116.965 190.169  1.00  0.00           N
ATOM   1536  CA  ASP A 208     161.463 116.546 188.803  1.00  0.00           C
ATOM   1537  CB  ASP A 208     162.716 116.629 187.966  1.00  0.00           C
ATOM   1538  CG  ASP A 208     163.571 117.801 188.158  1.00  0.00           C
ATOM   1539  OD1 ASP A 208     163.013 118.933 188.181  1.00  0.00           O
ATOM   1540  OD2 ASP A 208     164.797 117.648 188.277  1.00  0.00           O
ATOM   1541  C   ASP A 208     160.757 115.163 188.717  1.00  0.00           C
ATOM   1542  O   ASP A 208     160.436 114.744 187.587  1.00  0.00           O
ATOM   1543  N   SER A 209     160.518 114.421 189.824  1.00  0.00           N
ATOM   1544  CA  SER A 209     159.663 113.219 189.844  1.00  0.00           C
ATOM   1545  CB  SER A 209     159.480 112.605 191.199  1.00  0.00           C
ATOM   1546  OG  SER A 209     160.763 112.239 191.579  1.00  0.00           O
ATOM   1547  C   SER A 209     158.339 113.624 189.346  1.00  0.00           C
ATOM   1548  O   SER A 209     157.748 114.583 189.821  1.00  0.00           O
ATOM   1549  N   GLN A 210     157.773 112.833 188.415  1.00  0.00           N
ATOM   1550  CA  GLN A 210     156.487 112.850 187.764  1.00  0.00           C
ATOM   1551  CB  GLN A 210     156.233 111.493 187.071  1.00  0.00           C
ATOM   1552  CG  GLN A 210     154.875 111.706 186.310  1.00  0.00           C
ATOM   1553  CD  GLN A 210     154.224 110.387 186.038  1.00  0.00           C
ATOM   1554  OE1 GLN A 210     153.230 110.053 186.680  1.00  0.00           O
ATOM   1555  NE2 GLN A 210     154.827 109.589 185.157  1.00  0.00           N
ATOM   1556  C   GLN A 210     155.439 113.138 188.840  1.00  0.00           C
ATOM   1557  O   GLN A 210     155.248 112.347 189.771  1.00  0.00           O
ATOM   1558  N   GLU A 211     154.719 114.278 188.609  1.00  0.00           N
ATOM   1559  CA  GLU A 211     153.806 114.753 189.606  1.00  0.00           C
ATOM   1560  CB  GLU A 211     153.329 116.147 189.205  1.00  0.00           C
ATOM   1561  CG  GLU A 211     152.490 116.271 187.912  1.00  0.00           C
ATOM   1562  CD  GLU A 211     153.358 116.391 186.640  1.00  0.00           C
ATOM   1563  OE1 GLU A 211     152.762 116.586 185.548  1.00  0.00           O
ATOM   1564  OE2 GLU A 211     154.608 116.408 186.643  1.00  0.00           O
ATOM   1565  C   GLU A 211     152.562 113.859 189.678  1.00  0.00           C
ATOM   1566  O   GLU A 211     152.193 113.185 188.694  1.00  0.00           O
ATOM   1567  N   LYS A 212     151.780 113.971 190.746  1.00  0.00           N
ATOM   1568  CA  LYS A 212     150.358 113.608 190.906  1.00  0.00           C
ATOM   1569  CB  LYS A 212     150.127 113.331 192.389  1.00  0.00           C
ATOM   1570  CG  LYS A 212     150.973 112.142 192.855  1.00  0.00           C
ATOM   1571  CD  LYS A 212     151.041 112.020 194.391  1.00  0.00           C
ATOM   1572  CE  LYS A 212     151.920 110.828 194.805  1.00  0.00           C
ATOM   1573  NZ  LYS A 212     151.608 109.494 194.344  1.00  0.00           N
ATOM   1574  C   LYS A 212     149.468 114.719 190.368  1.00  0.00           C
ATOM   1575  O   LYS A 212     149.691 115.881 190.673  1.00  0.00           O
ATOM   1576  N   LYS A 213     148.508 114.285 189.595  1.00  0.00           N
ATOM   1577  CA  LYS A 213     147.427 115.099 189.000  1.00  0.00           C
ATOM   1578  CB  LYS A 213     147.473 114.984 187.484  1.00  0.00           C
ATOM   1579  CG  LYS A 213     146.614 116.098 186.840  1.00  0.00           C
ATOM   1580  CD  LYS A 213     146.943 116.057 185.315  1.00  0.00           C
ATOM   1581  CE  LYS A 213     146.479 117.338 184.631  1.00  0.00           C
ATOM   1582  NZ  LYS A 213     147.215 117.731 183.410  1.00  0.00           N
ATOM   1583  C   LYS A 213     146.023 114.578 189.593  1.00  0.00           C
ATOM   1584  O   LYS A 213     145.947 113.346 189.791  1.00  0.00           O
ATOM   1585  N   ILE A 214     145.089 115.462 189.957  1.00  0.00           N
ATOM   1586  CA  ILE A 214     143.729 115.138 190.368  1.00  0.00           C
ATOM   1587  CB  ILE A 214     143.523 115.405 191.861  1.00  0.00           C
ATOM   1588  CG2 ILE A 214     144.452 114.445 192.646  1.00  0.00           C
ATOM   1589  CG1 ILE A 214     144.018 116.791 192.212  1.00  0.00           C
ATOM   1590  CD1 ILE A 214     143.781 117.232 193.631  1.00  0.00           C
ATOM   1591  C   ILE A 214     142.706 115.901 189.488  1.00  0.00           C
ATOM   1592  O   ILE A 214     142.815 117.092 189.249  1.00  0.00           O
ATOM   1593  N   LEU A 215     141.547 115.279 189.336  1.00  0.00           N
ATOM   1594  CA  LEU A 215     140.293 115.819 188.862  1.00  0.00           C
ATOM   1595  CB  LEU A 215     139.501 114.601 188.380  1.00  0.00           C
ATOM   1596  CG  LEU A 215     138.114 115.028 187.770  1.00  0.00           C
ATOM   1597  CD1 LEU A 215     138.349 115.834 186.577  1.00  0.00           C
ATOM   1598  CD2 LEU A 215     137.266 113.852 187.364  1.00  0.00           C
ATOM   1599  C   LEU A 215     139.610 116.824 189.822  1.00  0.00           C
ATOM   1600  O   LEU A 215     138.971 116.395 190.724  1.00  0.00           O
ATOM   1601  N   LEU A 216     139.832 118.147 189.648  1.00  0.00           N
ATOM   1602  CA  LEU A 216     139.291 119.184 190.545  1.00  0.00           C
ATOM   1603  CB  LEU A 216     140.033 120.417 190.086  1.00  0.00           C
ATOM   1604  CG  LEU A 216     139.528 121.723 190.735  1.00  0.00           C
ATOM   1605  CD1 LEU A 216     139.582 121.650 192.317  1.00  0.00           C
ATOM   1606  CD2 LEU A 216     140.408 122.819 190.166  1.00  0.00           C
ATOM   1607  C   LEU A 216     137.718 119.347 190.520  1.00  0.00           C
ATOM   1608  O   LEU A 216     137.248 119.635 189.439  1.00  0.00           O
ATOM   1609  N   SER A 217     137.045 119.180 191.616  1.00  0.00           N
ATOM   1610  CA  SER A 217     135.529 119.336 191.697  1.00  0.00           C
ATOM   1611  CB  SER A 217     135.141 118.648 192.976  1.00  0.00           C
ATOM   1612  OG  SER A 217     133.762 118.898 193.134  1.00  0.00           O
ATOM   1613  C   SER A 217     134.991 120.792 191.743  1.00  0.00           C
ATOM   1614  O   SER A 217     135.415 121.597 192.536  1.00  0.00           O
ATOM   1615  N   PRO A 218     133.925 121.154 191.031  1.00  0.00           N
ATOM   1616  CD  PRO A 218     133.344 120.431 189.907  1.00  0.00           C
ATOM   1617  CG  PRO A 218     132.242 121.273 189.251  1.00  0.00           C
ATOM   1618  CB  PRO A 218     131.898 122.213 190.427  1.00  0.00           C
ATOM   1619  CA  PRO A 218     133.186 122.423 191.159  1.00  0.00           C
ATOM   1620  C   PRO A 218     132.860 122.750 192.640  1.00  0.00           C
ATOM   1621  O   PRO A 218     133.012 123.868 193.111  1.00  0.00           O
ATOM   1622  N   GLU A 219     132.409 121.789 193.473  1.00  0.00           N
ATOM   1623  CA  GLU A 219     132.101 121.842 194.888  1.00  0.00           C
ATOM   1624  CB  GLU A 219     131.543 120.482 195.300  1.00  0.00           C
ATOM   1625  CG  GLU A 219     131.134 120.436 196.761  1.00  0.00           C
ATOM   1626  CD  GLU A 219     132.309 120.271 197.705  1.00  0.00           C
ATOM   1627  OE1 GLU A 219     132.201 120.514 198.900  1.00  0.00           O
ATOM   1628  OE2 GLU A 219     133.386 119.853 197.287  1.00  0.00           O
ATOM   1629  C   GLU A 219     133.284 122.356 195.751  1.00  0.00           C
ATOM   1630  O   GLU A 219     133.030 123.138 196.684  1.00  0.00           O
ATOM   1631  N   ARG A 220     134.511 121.930 195.374  1.00  0.00           N
ATOM   1632  CA  ARG A 220     135.780 122.319 195.990  1.00  0.00           C
ATOM   1633  CB  ARG A 220     136.940 121.384 195.650  1.00  0.00           C
ATOM   1634  CG  ARG A 220     137.109 119.994 196.304  1.00  0.00           C
ATOM   1635  CD  ARG A 220     137.312 120.189 197.778  1.00  0.00           C
ATOM   1636  NE  ARG A 220     136.010 120.610 198.330  1.00  0.00           N
ATOM   1637  CZ  ARG A 220     135.794 120.987 199.564  1.00  0.00           C
ATOM   1638  NH1 ARG A 220     134.635 121.083 200.127  1.00  0.00           N
ATOM   1639  NH2 ARG A 220     136.799 121.262 200.297  1.00  0.00           N
ATOM   1640  C   ARG A 220     136.193 123.726 195.518  1.00  0.00           C
ATOM   1641  O   ARG A 220     136.642 124.551 196.312  1.00  0.00           O
ATOM   1642  N   VAL A 221     136.128 124.007 194.205  1.00  0.00           N
ATOM   1643  CA  VAL A 221     136.311 125.368 193.677  1.00  0.00           C
ATOM   1644  CB  VAL A 221     136.172 125.282 192.126  1.00  0.00           C
ATOM   1645  CG1 VAL A 221     136.377 126.711 191.553  1.00  0.00           C
ATOM   1646  CG2 VAL A 221     137.268 124.369 191.462  1.00  0.00           C
ATOM   1647  C   VAL A 221     135.330 126.440 194.409  1.00  0.00           C
ATOM   1648  O   VAL A 221     135.885 127.370 194.861  1.00  0.00           O
ATOM   1649  N   HIS A 222     134.020 126.206 194.622  1.00  0.00           N
ATOM   1650  CA  HIS A 222     133.112 127.021 195.376  1.00  0.00           C
ATOM   1651  CB  HIS A 222     131.708 126.418 195.361  1.00  0.00           C
ATOM   1652  CG  HIS A 222     130.727 127.206 196.213  1.00  0.00           C
ATOM   1653  ND1 HIS A 222     130.669 127.404 197.616  1.00  0.00           N
ATOM   1654  CE1 HIS A 222     129.601 128.163 197.826  1.00  0.00           C
ATOM   1655  NE2 HIS A 222     128.973 128.456 196.708  1.00  0.00           N
ATOM   1656  CD2 HIS A 222     129.738 127.946 195.666  1.00  0.00           C
ATOM   1657  C   HIS A 222     133.608 127.274 196.761  1.00  0.00           C
ATOM   1658  O   HIS A 222     133.700 128.424 197.204  1.00  0.00           O
ATOM   1659  N   GLU A 223     134.167 126.262 197.337  1.00  0.00           N
ATOM   1660  CA  GLU A 223     134.779 126.358 198.656  1.00  0.00           C
ATOM   1661  CB  GLU A 223     135.028 124.911 199.073  1.00  0.00           C
ATOM   1662  CG  GLU A 223     134.868 124.668 200.620  1.00  0.00           C
ATOM   1663  CD  GLU A 223     136.171 125.101 201.332  1.00  0.00           C
ATOM   1664  OE1 GLU A 223     137.267 125.078 200.737  1.00  0.00           O
ATOM   1665  OE2 GLU A 223     136.080 125.565 202.486  1.00  0.00           O
ATOM   1666  C   GLU A 223     136.061 127.286 198.648  1.00  0.00           C
ATOM   1667  O   GLU A 223     136.168 128.025 199.633  1.00  0.00           O
ATOM   1668  N   ILE A 224     136.939 127.287 197.674  1.00  0.00           N
ATOM   1669  CA  ILE A 224     138.063 128.207 197.383  1.00  0.00           C
ATOM   1670  CB  ILE A 224     138.987 127.660 196.248  1.00  0.00           C
ATOM   1671  CG2 ILE A 224     139.967 128.783 195.863  1.00  0.00           C
ATOM   1672  CG1 ILE A 224     139.589 126.309 196.533  1.00  0.00           C
ATOM   1673  CD1 ILE A 224     140.166 125.568 195.287  1.00  0.00           C
ATOM   1674  C   ILE A 224     137.556 129.617 197.101  1.00  0.00           C
ATOM   1675  O   ILE A 224     138.050 130.556 197.800  1.00  0.00           O
ATOM   1676  N   PHE A 225     136.523 129.744 196.320  1.00  0.00           N
ATOM   1677  CA  PHE A 225     135.944 131.041 195.944  1.00  0.00           C
ATOM   1678  CB  PHE A 225     135.051 130.916 194.727  1.00  0.00           C
ATOM   1679  CG  PHE A 225     135.757 130.599 193.368  1.00  0.00           C
ATOM   1680  CD1 PHE A 225     137.177 130.595 193.187  1.00  0.00           C
ATOM   1681  CE1 PHE A 225     137.765 130.510 191.930  1.00  0.00           C
ATOM   1682  CZ  PHE A 225     136.933 130.205 190.843  1.00  0.00           C
ATOM   1683  CE2 PHE A 225     135.500 130.109 190.988  1.00  0.00           C
ATOM   1684  CD2 PHE A 225     134.959 130.335 192.229  1.00  0.00           C
ATOM   1685  C   PHE A 225     135.309 131.847 197.106  1.00  0.00           C
ATOM   1686  O   PHE A 225     135.791 132.931 197.423  1.00  0.00           O
ATOM   1687  N   LYS A 226     134.373 131.232 197.824  1.00  0.00           N
ATOM   1688  CA  LYS A 226     133.617 131.794 198.991  1.00  0.00           C
ATOM   1689  CB  LYS A 226     132.557 130.830 199.553  1.00  0.00           C
ATOM   1690  CG  LYS A 226     131.563 131.447 200.528  1.00  0.00           C
ATOM   1691  CD  LYS A 226     130.708 130.394 201.197  1.00  0.00           C
ATOM   1692  CE  LYS A 226     130.014 130.900 202.489  1.00  0.00           C
ATOM   1693  NZ  LYS A 226     130.976 131.325 203.516  1.00  0.00           N
ATOM   1694  C   LYS A 226     134.579 132.245 200.082  1.00  0.00           C
ATOM   1695  O   LYS A 226     134.322 133.287 200.743  1.00  0.00           O
ATOM   1696  N   ARG A 227     135.803 131.657 200.229  1.00  0.00           N
ATOM   1697  CA  ARG A 227     136.750 132.071 201.235  1.00  0.00           C
ATOM   1698  CB  ARG A 227     137.555 130.869 201.658  1.00  0.00           C
ATOM   1699  CG  ARG A 227     136.808 130.010 202.684  1.00  0.00           C
ATOM   1700  CD  ARG A 227     137.566 128.772 203.171  1.00  0.00           C
ATOM   1701  NE  ARG A 227     137.985 127.887 202.074  1.00  0.00           N
ATOM   1702  CZ  ARG A 227     139.142 127.661 201.554  1.00  0.00           C
ATOM   1703  NH1 ARG A 227     140.230 128.262 201.965  1.00  0.00           N
ATOM   1704  NH2 ARG A 227     139.216 126.777 200.687  1.00  0.00           N
ATOM   1705  C   ARG A 227     137.618 133.288 200.839  1.00  0.00           C
ATOM   1706  O   ARG A 227     138.216 133.901 201.728  1.00  0.00           O
ATOM   1707  N   ILE A 228     137.643 133.655 199.588  1.00  0.00           N
ATOM   1708  CA  ILE A 228     138.488 134.817 199.099  1.00  0.00           C
ATOM   1709  CB  ILE A 228     138.479 134.984 197.577  1.00  0.00           C
ATOM   1710  CG2 ILE A 228     139.177 136.240 197.119  1.00  0.00           C
ATOM   1711  CG1 ILE A 228     139.031 133.746 196.854  1.00  0.00           C
ATOM   1712  CD1 ILE A 228     138.812 133.773 195.283  1.00  0.00           C
ATOM   1713  C   ILE A 228     137.990 136.084 199.734  1.00  0.00           C
ATOM   1714  O   ILE A 228     136.783 136.330 199.559  1.00  0.00           O
ATOM   1715  N   SER A 229     138.783 136.919 200.353  1.00  0.00           N
ATOM   1716  CA  SER A 229     138.336 138.245 200.893  1.00  0.00           C
ATOM   1717  CB  SER A 229     139.587 138.932 201.495  1.00  0.00           C
ATOM   1718  OG  SER A 229     139.233 140.282 201.902  1.00  0.00           O
ATOM   1719  C   SER A 229     137.772 139.251 199.851  1.00  0.00           C
ATOM   1720  O   SER A 229     138.344 139.435 198.814  1.00  0.00           O
ATOM   1721  N   ASP A 230     136.725 139.985 200.195  1.00  0.00           N
ATOM   1722  CA  ASP A 230     136.156 141.113 199.395  1.00  0.00           C
ATOM   1723  CB  ASP A 230     135.177 141.912 200.266  1.00  0.00           C
ATOM   1724  CG  ASP A 230     133.894 141.097 200.559  1.00  0.00           C
ATOM   1725  OD1 ASP A 230     132.844 141.675 200.836  1.00  0.00           O
ATOM   1726  OD2 ASP A 230     133.791 139.895 200.240  1.00  0.00           O
ATOM   1727  C   ASP A 230     137.237 142.126 198.844  1.00  0.00           C
ATOM   1728  O   ASP A 230     137.025 142.785 197.772  1.00  0.00           O
ATOM   1729  N   GLU A 231     138.311 142.396 199.612  1.00  0.00           N
ATOM   1730  CA  GLU A 231     139.366 143.416 199.244  1.00  0.00           C
ATOM   1731  CB  GLU A 231     140.235 143.940 200.405  1.00  0.00           C
ATOM   1732  CG  GLU A 231     139.371 144.697 201.397  1.00  0.00           C
ATOM   1733  CD  GLU A 231     138.658 145.966 200.907  1.00  0.00           C
ATOM   1734  OE1 GLU A 231     137.429 146.087 201.136  1.00  0.00           O
ATOM   1735  OE2 GLU A 231     139.235 146.731 200.129  1.00  0.00           O
ATOM   1736  C   GLU A 231     140.169 142.844 198.037  1.00  0.00           C
ATOM   1737  O   GLU A 231     140.307 143.538 197.015  1.00  0.00           O
ATOM   1738  N   GLU A 232     140.590 141.556 198.150  1.00  0.00           N
ATOM   1739  CA  GLU A 232     141.351 140.878 197.102  1.00  0.00           C
ATOM   1740  CB  GLU A 232     142.073 139.683 197.745  1.00  0.00           C
ATOM   1741  CG  GLU A 232     143.206 140.175 198.748  1.00  0.00           C
ATOM   1742  CD  GLU A 232     144.026 138.909 199.307  1.00  0.00           C
ATOM   1743  OE1 GLU A 232     145.239 139.183 199.242  1.00  0.00           O
ATOM   1744  OE2 GLU A 232     143.518 137.880 199.795  1.00  0.00           O
ATOM   1745  C   GLU A 232     140.431 140.541 195.841  1.00  0.00           C
ATOM   1746  O   GLU A 232     140.939 140.628 194.743  1.00  0.00           O
ATOM   1747  N   CYS A 233     139.141 140.371 196.019  1.00  0.00           N
ATOM   1748  CA  CYS A 233     138.248 140.239 194.897  1.00  0.00           C
ATOM   1749  CB  CYS A 233     136.844 139.903 195.389  1.00  0.00           C
ATOM   1750  SG  CYS A 233     136.694 138.404 196.439  1.00  0.00           S
ATOM   1751  C   CYS A 233     138.128 141.463 194.006  1.00  0.00           C
ATOM   1752  O   CYS A 233     138.062 141.335 192.801  1.00  0.00           O
ATOM   1753  N   PHE A 234     138.041 142.648 194.667  1.00  0.00           N
ATOM   1754  CA  PHE A 234     138.047 143.852 193.802  1.00  0.00           C
ATOM   1755  CB  PHE A 234     137.671 145.075 194.670  1.00  0.00           C
ATOM   1756  CG  PHE A 234     138.073 146.379 193.983  1.00  0.00           C
ATOM   1757  CD1 PHE A 234     137.124 146.978 193.094  1.00  0.00           C
ATOM   1758  CE1 PHE A 234     137.441 148.208 192.382  1.00  0.00           C
ATOM   1759  CZ  PHE A 234     138.641 148.876 192.744  1.00  0.00           C
ATOM   1760  CE2 PHE A 234     139.526 148.389 193.758  1.00  0.00           C
ATOM   1761  CD2 PHE A 234     139.321 147.070 194.265  1.00  0.00           C
ATOM   1762  C   PHE A 234     139.331 143.927 192.967  1.00  0.00           C
ATOM   1763  O   PHE A 234     139.235 144.355 191.833  1.00  0.00           O
ATOM   1764  N   VAL A 235     140.495 143.418 193.514  1.00  0.00           N
ATOM   1765  CA  VAL A 235     141.738 143.432 192.734  1.00  0.00           C
ATOM   1766  CB  VAL A 235     143.020 143.229 193.671  1.00  0.00           C
ATOM   1767  CG1 VAL A 235     144.278 142.810 192.891  1.00  0.00           C
ATOM   1768  CG2 VAL A 235     143.203 144.621 194.425  1.00  0.00           C
ATOM   1769  C   VAL A 235     141.602 142.499 191.476  1.00  0.00           C
ATOM   1770  O   VAL A 235     141.846 142.848 190.382  1.00  0.00           O
ATOM   1771  N   LEU A 236     141.006 141.346 191.712  1.00  0.00           N
ATOM   1772  CA  LEU A 236     140.412 140.366 190.776  1.00  0.00           C
ATOM   1773  CB  LEU A 236     139.928 139.085 191.458  1.00  0.00           C
ATOM   1774  CG  LEU A 236     141.168 138.432 192.127  1.00  0.00           C
ATOM   1775  CD1 LEU A 236     140.807 137.230 192.906  1.00  0.00           C
ATOM   1776  CD2 LEU A 236     142.417 137.978 191.245  1.00  0.00           C
ATOM   1777  C   LEU A 236     139.408 140.923 189.746  1.00  0.00           C
ATOM   1778  O   LEU A 236     138.844 140.238 188.891  1.00  0.00           O
ATOM   1779  N   GLY A 237     139.099 142.215 189.865  1.00  0.00           N
ATOM   1780  CA  GLY A 237     138.090 142.891 189.135  1.00  0.00           C
ATOM   1781  C   GLY A 237     136.705 142.665 189.661  1.00  0.00           C
ATOM   1782  O   GLY A 237     135.885 143.580 189.571  1.00  0.00           O
ATOM   1783  N   MET A 238     136.409 141.593 190.323  1.00  0.00           N
ATOM   1784  CA  MET A 238     135.042 141.299 190.769  1.00  0.00           C
ATOM   1785  CB  MET A 238     135.058 139.827 191.022  1.00  0.00           C
ATOM   1786  CG  MET A 238     135.909 138.875 190.116  1.00  0.00           C
ATOM   1787  SD  MET A 238     135.486 137.075 190.301  1.00  0.00           S
ATOM   1788  CE  MET A 238     133.962 137.071 189.354  1.00  0.00           C
ATOM   1789  C   MET A 238     134.548 142.169 191.942  1.00  0.00           C
ATOM   1790  O   MET A 238     134.938 141.935 193.054  1.00  0.00           O
ATOM   1791  N   GLU A 239     133.674 143.148 191.657  1.00  0.00           N
ATOM   1792  CA  GLU A 239     133.041 144.179 192.566  1.00  0.00           C
ATOM   1793  CB  GLU A 239     132.354 145.397 191.766  1.00  0.00           C
ATOM   1794  CG  GLU A 239     131.658 146.422 192.716  1.00  0.00           C
ATOM   1795  CD  GLU A 239     131.528 147.849 192.253  1.00  0.00           C
ATOM   1796  OE1 GLU A 239     130.939 148.648 192.998  1.00  0.00           O
ATOM   1797  OE2 GLU A 239     132.144 148.176 191.209  1.00  0.00           O
ATOM   1798  C   GLU A 239     132.002 143.467 193.438  1.00  0.00           C
ATOM   1799  O   GLU A 239     130.900 143.143 192.967  1.00  0.00           O
ATOM   1800  N   PRO A 240     132.288 143.110 194.668  1.00  0.00           N
ATOM   1801  CD  PRO A 240     133.421 143.662 195.412  1.00  0.00           C
ATOM   1802  CG  PRO A 240     133.546 142.846 196.688  1.00  0.00           C
ATOM   1803  CB  PRO A 240     132.153 142.297 196.938  1.00  0.00           C
ATOM   1804  CA  PRO A 240     131.407 142.345 195.588  1.00  0.00           C
ATOM   1805  C   PRO A 240     129.955 142.882 195.696  1.00  0.00           C
ATOM   1806  O   PRO A 240     129.079 142.039 195.892  1.00  0.00           O
ATOM   1807  N   ARG A 241     129.730 144.173 195.660  1.00  0.00           N
ATOM   1808  CA  ARG A 241     128.384 144.660 195.675  1.00  0.00           C
ATOM   1809  CB  ARG A 241     128.426 146.252 195.667  1.00  0.00           C
ATOM   1810  CG  ARG A 241     127.081 146.902 196.032  1.00  0.00           C
ATOM   1811  CD  ARG A 241     127.257 148.299 196.560  1.00  0.00           C
ATOM   1812  NE  ARG A 241     126.138 149.200 196.446  1.00  0.00           N
ATOM   1813  CZ  ARG A 241     126.225 150.520 196.522  1.00  0.00           C
ATOM   1814  NH1 ARG A 241     127.382 151.163 196.501  1.00  0.00           N
ATOM   1815  NH2 ARG A 241     125.139 151.247 196.581  1.00  0.00           N
ATOM   1816  C   ARG A 241     127.592 144.171 194.501  1.00  0.00           C
ATOM   1817  O   ARG A 241     126.367 144.141 194.553  1.00  0.00           O
ATOM   1818  N   TYR A 242     128.218 143.664 193.417  1.00  0.00           N
ATOM   1819  CA  TYR A 242     127.456 143.138 192.268  1.00  0.00           C
ATOM   1820  CB  TYR A 242     127.725 144.164 191.079  1.00  0.00           C
ATOM   1821  CG  TYR A 242     127.368 145.617 191.467  1.00  0.00           C
ATOM   1822  CD1 TYR A 242     126.098 145.960 192.017  1.00  0.00           C
ATOM   1823  CE1 TYR A 242     125.897 147.263 192.452  1.00  0.00           C
ATOM   1824  CZ  TYR A 242     126.830 148.262 192.177  1.00  0.00           C
ATOM   1825  OH  TYR A 242     126.491 149.544 192.553  1.00  0.00           O
ATOM   1826  CE2 TYR A 242     128.051 147.960 191.538  1.00  0.00           C
ATOM   1827  CD2 TYR A 242     128.339 146.621 191.237  1.00  0.00           C
ATOM   1828  C   TYR A 242     127.898 141.702 191.787  1.00  0.00           C
ATOM   1829  O   TYR A 242     127.099 140.979 191.199  1.00  0.00           O
ATOM   1830  N   ALA A 243     129.145 141.306 192.096  1.00  0.00           N
ATOM   1831  CA  ALA A 243     129.691 140.067 191.628  1.00  0.00           C
ATOM   1832  CB  ALA A 243     130.389 140.410 190.251  1.00  0.00           C
ATOM   1833  C   ALA A 243     130.743 139.503 192.545  1.00  0.00           C
ATOM   1834  O   ALA A 243     131.591 140.208 193.098  1.00  0.00           O
ATOM   1835  N   ARG A 244     130.623 138.217 192.903  1.00  0.00           N
ATOM   1836  CA  ARG A 244     131.477 137.522 193.799  1.00  0.00           C
ATOM   1837  CB  ARG A 244     130.616 137.201 194.928  1.00  0.00           C
ATOM   1838  CG  ARG A 244     130.786 138.094 196.212  1.00  0.00           C
ATOM   1839  CD  ARG A 244     132.091 138.325 196.979  1.00  0.00           C
ATOM   1840  NE  ARG A 244     132.501 137.012 197.662  1.00  0.00           N
ATOM   1841  CZ  ARG A 244     133.681 136.758 198.173  1.00  0.00           C
ATOM   1842  NH1 ARG A 244     134.448 137.646 198.738  1.00  0.00           N
ATOM   1843  NH2 ARG A 244     134.045 135.555 198.168  1.00  0.00           N
ATOM   1844  C   ARG A 244     131.996 136.272 193.168  1.00  0.00           C
ATOM   1845  O   ARG A 244     131.179 135.728 192.456  1.00  0.00           O
ATOM   1846  N   PRO A 245     133.150 135.752 193.397  1.00  0.00           N
ATOM   1847  CD  PRO A 245     134.211 136.281 194.233  1.00  0.00           C
ATOM   1848  CG  PRO A 245     135.249 135.185 194.357  1.00  0.00           C
ATOM   1849  CB  PRO A 245     135.128 134.449 193.045  1.00  0.00           C
ATOM   1850  CA  PRO A 245     133.672 134.651 192.587  1.00  0.00           C
ATOM   1851  C   PRO A 245     132.945 133.243 192.692  1.00  0.00           C
ATOM   1852  O   PRO A 245     133.005 132.507 191.728  1.00  0.00           O
ATOM   1853  N   GLU A 246     132.326 132.976 193.786  1.00  0.00           N
ATOM   1854  CA  GLU A 246     131.556 131.774 194.053  1.00  0.00           C
ATOM   1855  CB  GLU A 246     131.305 131.646 195.584  1.00  0.00           C
ATOM   1856  CG  GLU A 246     130.595 132.744 196.278  1.00  0.00           C
ATOM   1857  CD  GLU A 246     131.558 133.762 196.851  1.00  0.00           C
ATOM   1858  OE1 GLU A 246     132.724 133.873 196.367  1.00  0.00           O
ATOM   1859  OE2 GLU A 246     131.057 134.578 197.705  1.00  0.00           O
ATOM   1860  C   GLU A 246     130.320 131.661 193.235  1.00  0.00           C
ATOM   1861  O   GLU A 246     129.846 130.555 192.944  1.00  0.00           O
ATOM   1862  N   TRP A 247     129.687 132.829 192.848  1.00  0.00           N
ATOM   1863  CA  TRP A 247     128.475 132.869 191.988  1.00  0.00           C
ATOM   1864  CB  TRP A 247     127.743 134.180 192.173  1.00  0.00           C
ATOM   1865  CG  TRP A 247     127.489 134.622 193.571  1.00  0.00           C
ATOM   1866  CD1 TRP A 247     127.462 133.989 194.739  1.00  0.00           C
ATOM   1867  NE1 TRP A 247     127.295 134.890 195.842  1.00  0.00           N
ATOM   1868  CE2 TRP A 247     127.132 136.180 195.376  1.00  0.00           C
ATOM   1869  CZ2 TRP A 247     126.906 137.351 196.006  1.00  0.00           C
ATOM   1870  CH2 TRP A 247     126.959 138.553 195.270  1.00  0.00           C
ATOM   1871  CZ3 TRP A 247     127.167 138.467 193.870  1.00  0.00           C
ATOM   1872  CE3 TRP A 247     127.355 137.210 193.283  1.00  0.00           C
ATOM   1873  CD2 TRP A 247     127.359 135.990 194.006  1.00  0.00           C
ATOM   1874  C   TRP A 247     128.721 132.529 190.502  1.00  0.00           C
ATOM   1875  O   TRP A 247     127.745 132.298 189.739  1.00  0.00           O
ATOM   1876  N   MET A 248     129.987 132.335 190.095  1.00  0.00           N
ATOM   1877  CA  MET A 248     130.359 131.584 188.895  1.00  0.00           C
ATOM   1878  CB  MET A 248     131.800 131.873 188.598  1.00  0.00           C
ATOM   1879  CG  MET A 248     132.143 133.346 188.228  1.00  0.00           C
ATOM   1880  SD  MET A 248     133.761 133.416 187.343  1.00  0.00           S
ATOM   1881  CE  MET A 248     134.892 133.233 188.800  1.00  0.00           C
ATOM   1882  C   MET A 248     130.032 130.098 188.906  1.00  0.00           C
ATOM   1883  O   MET A 248     129.637 129.529 187.891  1.00  0.00           O
ATOM   1884  N   ILE A 249     130.047 129.394 190.058  1.00  0.00           N
ATOM   1885  CA  ILE A 249     129.720 127.921 190.000  1.00  0.00           C
ATOM   1886  CB  ILE A 249     130.464 127.171 191.141  1.00  0.00           C
ATOM   1887  CG2 ILE A 249     130.030 125.735 191.213  1.00  0.00           C
ATOM   1888  CG1 ILE A 249     131.979 127.429 191.048  1.00  0.00           C
ATOM   1889  CD1 ILE A 249     132.829 126.717 190.078  1.00  0.00           C
ATOM   1890  C   ILE A 249     128.179 127.688 190.121  1.00  0.00           C
ATOM   1891  O   ILE A 249     127.535 128.432 190.873  1.00  0.00           O
ATOM   1892  N   VAL A 250     127.526 126.885 189.334  1.00  0.00           N
ATOM   1893  CA  VAL A 250     126.074 126.623 189.263  1.00  0.00           C
ATOM   1894  CB  VAL A 250     125.685 125.965 187.981  1.00  0.00           C
ATOM   1895  CG1 VAL A 250     124.210 125.979 187.887  1.00  0.00           C
ATOM   1896  CG2 VAL A 250     126.403 126.499 186.790  1.00  0.00           C
ATOM   1897  C   VAL A 250     125.715 125.731 190.403  1.00  0.00           C
ATOM   1898  O   VAL A 250     126.054 124.525 190.427  1.00  0.00           O
ATOM   1899  N   THR A 251     125.099 126.329 191.440  1.00  0.00           N
ATOM   1900  CA  THR A 251     124.499 125.624 192.639  1.00  0.00           C
ATOM   1901  CB  THR A 251     125.052 126.233 193.928  1.00  0.00           C
ATOM   1902  CG2 THR A 251     126.668 126.260 194.000  1.00  0.00           C
ATOM   1903  OG1 THR A 251     124.530 127.578 194.234  1.00  0.00           O
ATOM   1904  C   THR A 251     122.967 125.525 192.620  1.00  0.00           C
ATOM   1905  O   THR A 251     122.340 124.538 193.056  1.00  0.00           O
ATOM   1906  N   VAL A 252     122.403 126.620 192.091  1.00  0.00           N
ATOM   1907  CA  VAL A 252     120.972 126.874 191.939  1.00  0.00           C
ATOM   1908  CB  VAL A 252     120.438 127.809 193.037  1.00  0.00           C
ATOM   1909  CG1 VAL A 252     118.977 128.157 192.867  1.00  0.00           C
ATOM   1910  CG2 VAL A 252     120.557 127.222 194.463  1.00  0.00           C
ATOM   1911  C   VAL A 252     120.690 127.368 190.526  1.00  0.00           C
ATOM   1912  O   VAL A 252     120.835 128.560 190.300  1.00  0.00           O
ATOM   1913  N   LEU A 253     120.413 126.480 189.553  1.00  0.00           N
ATOM   1914  CA  LEU A 253     120.225 126.852 188.134  1.00  0.00           C
ATOM   1915  CB  LEU A 253     120.272 125.644 187.255  1.00  0.00           C
ATOM   1916  CG  LEU A 253     120.562 125.857 185.732  1.00  0.00           C
ATOM   1917  CD1 LEU A 253     121.363 124.682 185.125  1.00  0.00           C
ATOM   1918  CD2 LEU A 253     119.306 125.784 184.939  1.00  0.00           C
ATOM   1919  C   LEU A 253     119.019 127.763 187.819  1.00  0.00           C
ATOM   1920  O   LEU A 253     117.911 127.315 188.189  1.00  0.00           O
ATOM   1921  N   PRO A 254     119.170 128.972 187.207  1.00  0.00           N
ATOM   1922  CD  PRO A 254     120.431 129.592 186.904  1.00  0.00           C
ATOM   1923  CG  PRO A 254     120.134 130.590 185.862  1.00  0.00           C
ATOM   1924  CB  PRO A 254     118.839 131.174 186.347  1.00  0.00           C
ATOM   1925  CA  PRO A 254     118.097 129.913 186.800  1.00  0.00           C
ATOM   1926  C   PRO A 254     117.252 129.406 185.644  1.00  0.00           C
ATOM   1927  O   PRO A 254     117.725 129.112 184.555  1.00  0.00           O
ATOM   1928  N   VAL A 255     115.901 129.320 185.842  1.00  0.00           N
ATOM   1929  CA  VAL A 255     115.051 128.644 184.855  1.00  0.00           C
ATOM   1930  CB  VAL A 255     114.128 127.599 185.542  1.00  0.00           C
ATOM   1931  CG1 VAL A 255     113.071 127.052 184.618  1.00  0.00           C
ATOM   1932  CG2 VAL A 255     114.909 126.364 185.958  1.00  0.00           C
ATOM   1933  C   VAL A 255     114.269 129.726 184.092  1.00  0.00           C
ATOM   1934  O   VAL A 255     113.574 130.496 184.710  1.00  0.00           O
ATOM   1935  N   PRO A 256     114.266 129.715 182.723  1.00  0.00           N
ATOM   1936  CD  PRO A 256     115.072 128.753 181.918  1.00  0.00           C
ATOM   1937  CG  PRO A 256     114.470 128.897 180.501  1.00  0.00           C
ATOM   1938  CB  PRO A 256     114.093 130.350 180.416  1.00  0.00           C
ATOM   1939  CA  PRO A 256     113.757 130.741 181.876  1.00  0.00           C
ATOM   1940  C   PRO A 256     112.216 130.942 182.034  1.00  0.00           C
ATOM   1941  O   PRO A 256     111.601 129.873 182.148  1.00  0.00           O
ATOM   1942  N   PRO A 257     111.604 132.123 182.034  1.00  0.00           N
ATOM   1943  CD  PRO A 257     112.268 133.391 182.107  1.00  0.00           C
ATOM   1944  CG  PRO A 257     111.131 134.396 182.457  1.00  0.00           C
ATOM   1945  CB  PRO A 257     109.800 133.691 181.945  1.00  0.00           C
ATOM   1946  CA  PRO A 257     110.161 132.213 182.019  1.00  0.00           C
ATOM   1947  C   PRO A 257     109.526 131.497 180.772  1.00  0.00           C
ATOM   1948  O   PRO A 257     110.210 131.253 179.755  1.00  0.00           O
ATOM   1949  N   LEU A 258     108.191 131.226 180.808  1.00  0.00           N
ATOM   1950  CA  LEU A 258     107.554 130.516 179.679  1.00  0.00           C
ATOM   1951  CB  LEU A 258     106.107 130.036 179.995  1.00  0.00           C
ATOM   1952  CG  LEU A 258     106.048 129.350 181.363  1.00  0.00           C
ATOM   1953  CD1 LEU A 258     104.704 128.707 181.370  1.00  0.00           C
ATOM   1954  CD2 LEU A 258     107.028 128.177 181.705  1.00  0.00           C
ATOM   1955  C   LEU A 258     107.465 131.396 178.437  1.00  0.00           C
ATOM   1956  O   LEU A 258     107.595 130.967 177.301  1.00  0.00           O
ATOM   1957  N   SER A 259     107.388 132.720 178.661  1.00  0.00           N
ATOM   1958  CA  SER A 259     107.340 133.737 177.655  1.00  0.00           C
ATOM   1959  CB  SER A 259     107.257 135.145 178.290  1.00  0.00           C
ATOM   1960  OG  SER A 259     108.161 135.369 179.361  1.00  0.00           O
ATOM   1961  C   SER A 259     108.622 133.678 176.766  1.00  0.00           C
ATOM   1962  O   SER A 259     108.426 133.933 175.555  1.00  0.00           O
ATOM   1963  N   VAL A 260     109.777 133.214 177.355  1.00  0.00           N
ATOM   1964  CA  VAL A 260     111.091 133.102 176.747  1.00  0.00           C
ATOM   1965  CB  VAL A 260     112.126 133.382 177.847  1.00  0.00           C
ATOM   1966  CG1 VAL A 260     113.574 133.215 177.399  1.00  0.00           C
ATOM   1967  CG2 VAL A 260     111.994 134.741 178.430  1.00  0.00           C
ATOM   1968  C   VAL A 260     111.245 131.740 176.019  1.00  0.00           C
ATOM   1969  O   VAL A 260     112.008 131.575 175.147  1.00  0.00           O
ATOM   1970  N   ARG A 261     110.411 130.789 176.251  1.00  0.00           N
ATOM   1971  CA  ARG A 261     110.432 129.424 175.631  1.00  0.00           C
ATOM   1972  CB  ARG A 261     111.476 128.403 176.296  1.00  0.00           C
ATOM   1973  CG  ARG A 261     111.734 128.607 177.754  1.00  0.00           C
ATOM   1974  CD  ARG A 261     110.583 128.030 178.539  1.00  0.00           C
ATOM   1975  NE  ARG A 261     110.764 127.939 180.000  1.00  0.00           N
ATOM   1976  CZ  ARG A 261     110.580 126.841 180.649  1.00  0.00           C
ATOM   1977  NH1 ARG A 261     110.477 125.660 180.083  1.00  0.00           N
ATOM   1978  NH2 ARG A 261     110.594 126.933 181.915  1.00  0.00           N
ATOM   1979  C   ARG A 261     108.943 128.851 175.532  1.00  0.00           C
ATOM   1980  O   ARG A 261     108.628 127.807 176.139  1.00  0.00           O
ATOM   1981  N   PRO A 262     108.077 129.592 174.772  1.00  0.00           N
ATOM   1982  CD  PRO A 262     108.332 130.610 173.737  1.00  0.00           C
ATOM   1983  CG  PRO A 262     106.956 130.877 173.047  1.00  0.00           C
ATOM   1984  CB  PRO A 262     105.955 130.370 174.073  1.00  0.00           C
ATOM   1985  CA  PRO A 262     106.657 129.215 174.761  1.00  0.00           C
ATOM   1986  C   PRO A 262     106.287 127.847 174.094  1.00  0.00           C
ATOM   1987  O   PRO A 262     107.108 127.290 173.315  1.00  0.00           O
ATOM   1988  N   ALA A 263     104.987 127.445 174.304  1.00  0.00           N
ATOM   1989  CA  ALA A 263     104.229 126.455 173.631  1.00  0.00           C
ATOM   1990  CB  ALA A 263     103.791 125.499 174.717  1.00  0.00           C
ATOM   1991  C   ALA A 263     103.089 127.030 172.788  1.00  0.00           C
ATOM   1992  O   ALA A 263     102.465 127.955 173.185  1.00  0.00           O
ATOM   1993  N   VAL A 264     102.916 126.388 171.653  1.00  0.00           N
ATOM   1994  CA  VAL A 264     101.927 126.834 170.635  1.00  0.00           C
ATOM   1995  CB  VAL A 264     102.486 127.787 169.576  1.00  0.00           C
ATOM   1996  CG1 VAL A 264     101.434 128.144 168.509  1.00  0.00           C
ATOM   1997  CG2 VAL A 264     103.125 129.114 170.203  1.00  0.00           C
ATOM   1998  C   VAL A 264     101.318 125.555 170.056  1.00  0.00           C
ATOM   1999  O   VAL A 264     101.982 124.567 169.720  1.00  0.00           O
ATOM   2000  N   VAL A 265      99.993 125.599 169.873  1.00  0.00           N
ATOM   2001  CA  VAL A 265      99.201 124.473 169.230  1.00  0.00           C
ATOM   2002  CB  VAL A 265      97.687 124.624 169.595  1.00  0.00           C
ATOM   2003  CG1 VAL A 265      96.917 123.431 168.951  1.00  0.00           C
ATOM   2004  CG2 VAL A 265      97.476 124.771 171.100  1.00  0.00           C
ATOM   2005  C   VAL A 265      99.480 124.461 167.803  1.00  0.00           C
ATOM   2006  O   VAL A 265      99.496 125.478 167.172  1.00  0.00           O
ATOM   2007  N   MET A 266      99.679 123.277 167.290  1.00  0.00           N
ATOM   2008  CA  MET A 266      99.892 123.020 165.846  1.00  0.00           C
ATOM   2009  CB  MET A 266     101.393 122.582 165.580  1.00  0.00           C
ATOM   2010  CG  MET A 266     101.689 121.412 166.462  1.00  0.00           C
ATOM   2011  SD  MET A 266     103.330 120.745 166.449  1.00  0.00           S
ATOM   2012  CE  MET A 266     103.446 119.854 164.925  1.00  0.00           C
ATOM   2013  C   MET A 266      98.924 121.928 165.522  1.00  0.00           C
ATOM   2014  O   MET A 266      98.399 121.226 166.427  1.00  0.00           O
ATOM   2015  N   GLN A 267      98.556 121.705 164.273  1.00  0.00           N
ATOM   2016  CA  GLN A 267      97.556 120.649 163.713  1.00  0.00           C
ATOM   2017  CB  GLN A 267      98.108 119.229 163.613  1.00  0.00           C
ATOM   2018  CG  GLN A 267      99.626 119.034 163.198  1.00  0.00           C
ATOM   2019  CD  GLN A 267     100.131 119.615 161.878  1.00  0.00           C
ATOM   2020  OE1 GLN A 267      99.316 120.251 161.243  1.00  0.00           O
ATOM   2021  NE2 GLN A 267     101.392 119.460 161.522  1.00  0.00           N
ATOM   2022  C   GLN A 267      96.219 120.617 164.393  1.00  0.00           C
ATOM   2023  O   GLN A 267      95.414 119.711 164.159  1.00  0.00           O
ATOM   2024  N   GLY A 268      95.872 121.620 165.229  1.00  0.00           N
ATOM   2025  CA  GLY A 268      94.620 121.616 166.017  1.00  0.00           C
ATOM   2026  C   GLY A 268      94.688 120.558 167.110  1.00  0.00           C
ATOM   2027  O   GLY A 268      93.740 120.331 167.869  1.00  0.00           O
ATOM   2028  N   SER A 269      95.845 119.803 167.265  1.00  0.00           N
ATOM   2029  CA  SER A 269      95.750 118.529 168.035  1.00  0.00           C
ATOM   2030  CB  SER A 269      94.917 117.493 167.219  1.00  0.00           C
ATOM   2031  OG  SER A 269      95.552 117.218 165.903  1.00  0.00           O
ATOM   2032  C   SER A 269      97.149 117.984 168.428  1.00  0.00           C
ATOM   2033  O   SER A 269      97.337 116.855 168.809  1.00  0.00           O
ATOM   2034  N   ALA A 270      98.123 118.881 168.392  1.00  0.00           N
ATOM   2035  CA  ALA A 270      99.460 118.689 168.984  1.00  0.00           C
ATOM   2036  CB  ALA A 270     100.427 118.115 167.873  1.00  0.00           C
ATOM   2037  C   ALA A 270      99.935 120.124 169.522  1.00  0.00           C
ATOM   2038  O   ALA A 270      99.198 121.075 169.326  1.00  0.00           O
ATOM   2039  N   ARG A 271     101.123 120.223 170.190  1.00  0.00           N
ATOM   2040  CA  ARG A 271     101.744 121.550 170.413  1.00  0.00           C
ATOM   2041  CB  ARG A 271     101.657 121.957 171.920  1.00  0.00           C
ATOM   2042  CG  ARG A 271     100.334 122.569 172.406  1.00  0.00           C
ATOM   2043  CD  ARG A 271     100.244 122.702 173.846  1.00  0.00           C
ATOM   2044  NE  ARG A 271      98.833 123.165 174.192  1.00  0.00           N
ATOM   2045  CZ  ARG A 271      97.711 122.435 174.365  1.00  0.00           C
ATOM   2046  NH1 ARG A 271      97.688 121.109 174.341  1.00  0.00           N
ATOM   2047  NH2 ARG A 271      96.522 123.034 174.542  1.00  0.00           N
ATOM   2048  C   ARG A 271     103.275 121.423 170.123  1.00  0.00           C
ATOM   2049  O   ARG A 271     103.837 120.363 170.372  1.00  0.00           O
ATOM   2050  N   ASN A 272     103.932 122.430 169.545  1.00  0.00           N
ATOM   2051  CA  ASN A 272     105.386 122.485 169.428  1.00  0.00           C
ATOM   2052  CB  ASN A 272     105.710 123.274 168.109  1.00  0.00           C
ATOM   2053  CG  ASN A 272     105.325 124.822 168.097  1.00  0.00           C
ATOM   2054  OD1 ASN A 272     105.810 125.592 168.903  1.00  0.00           O
ATOM   2055  ND2 ASN A 272     104.521 125.209 167.135  1.00  0.00           N
ATOM   2056  C   ASN A 272     105.946 123.074 170.703  1.00  0.00           C
ATOM   2057  O   ASN A 272     105.259 123.813 171.443  1.00  0.00           O
ATOM   2058  N   GLN A 273     107.262 122.895 170.984  1.00  0.00           N
ATOM   2059  CA  GLN A 273     108.060 123.312 172.156  1.00  0.00           C
ATOM   2060  CB  GLN A 273     108.225 122.231 173.278  1.00  0.00           C
ATOM   2061  CG  GLN A 273     106.875 121.678 173.740  1.00  0.00           C
ATOM   2062  CD  GLN A 273     106.147 122.501 174.775  1.00  0.00           C
ATOM   2063  OE1 GLN A 273     106.658 123.351 175.478  1.00  0.00           O
ATOM   2064  NE2 GLN A 273     104.931 122.163 175.117  1.00  0.00           N
ATOM   2065  C   GLN A 273     109.498 123.746 171.776  1.00  0.00           C
ATOM   2066  O   GLN A 273     110.026 123.315 170.700  1.00  0.00           O
ATOM   2067  N   ASP A 274     110.130 124.627 172.584  1.00  0.00           N
ATOM   2068  CA  ASP A 274     111.417 125.190 172.259  1.00  0.00           C
ATOM   2069  CB  ASP A 274     111.363 126.628 172.801  1.00  0.00           C
ATOM   2070  CG  ASP A 274     112.689 127.383 172.540  1.00  0.00           C
ATOM   2071  OD1 ASP A 274     113.662 127.278 173.270  1.00  0.00           O
ATOM   2072  OD2 ASP A 274     112.688 128.265 171.628  1.00  0.00           O
ATOM   2073  C   ASP A 274     112.609 124.401 172.701  1.00  0.00           C
ATOM   2074  O   ASP A 274     112.592 123.694 173.740  1.00  0.00           O
ATOM   2075  N   ASP A 275     113.750 124.487 172.010  1.00  0.00           N
ATOM   2076  CA  ASP A 275     114.980 123.806 172.501  1.00  0.00           C
ATOM   2077  CB  ASP A 275     116.123 124.148 171.432  1.00  0.00           C
ATOM   2078  CG  ASP A 275     115.975 123.596 169.996  1.00  0.00           C
ATOM   2079  OD1 ASP A 275     115.026 122.760 169.711  1.00  0.00           O
ATOM   2080  OD2 ASP A 275     116.890 123.820 169.169  1.00  0.00           O
ATOM   2081  C   ASP A 275     115.490 124.088 173.945  1.00  0.00           C
ATOM   2082  O   ASP A 275     116.017 123.149 174.519  1.00  0.00           O
ATOM   2083  N   LEU A 276     115.140 125.272 174.559  1.00  0.00           N
ATOM   2084  CA  LEU A 276     115.298 125.405 176.039  1.00  0.00           C
ATOM   2085  CB  LEU A 276     115.076 126.883 176.456  1.00  0.00           C
ATOM   2086  CG  LEU A 276     115.913 127.915 175.748  1.00  0.00           C
ATOM   2087  CD1 LEU A 276     115.565 129.240 176.482  1.00  0.00           C
ATOM   2088  CD2 LEU A 276     117.402 127.789 175.885  1.00  0.00           C
ATOM   2089  C   LEU A 276     114.463 124.401 176.865  1.00  0.00           C
ATOM   2090  O   LEU A 276     114.912 124.016 177.927  1.00  0.00           O
ATOM   2091  N   THR A 277     113.246 124.129 176.412  1.00  0.00           N
ATOM   2092  CA  THR A 277     112.373 123.166 177.026  1.00  0.00           C
ATOM   2093  CB  THR A 277     110.952 123.401 176.567  1.00  0.00           C
ATOM   2094  CG2 THR A 277     109.865 122.550 177.247  1.00  0.00           C
ATOM   2095  OG1 THR A 277     110.529 124.701 176.968  1.00  0.00           O
ATOM   2096  C   THR A 277     112.806 121.751 176.778  1.00  0.00           C
ATOM   2097  O   THR A 277     112.765 121.003 177.746  1.00  0.00           O
ATOM   2098  N   HIS A 278     113.346 121.479 175.550  1.00  0.00           N
ATOM   2099  CA  HIS A 278     113.957 120.139 175.226  1.00  0.00           C
ATOM   2100  CB  HIS A 278     114.235 120.094 173.738  1.00  0.00           C
ATOM   2101  CG  HIS A 278     113.019 119.972 172.812  1.00  0.00           C
ATOM   2102  ND1 HIS A 278     112.044 118.934 172.932  1.00  0.00           N
ATOM   2103  CE1 HIS A 278     111.091 119.179 171.987  1.00  0.00           C
ATOM   2104  NE2 HIS A 278     111.430 120.260 171.342  1.00  0.00           N
ATOM   2105  CD2 HIS A 278     112.655 120.718 171.809  1.00  0.00           C
ATOM   2106  C   HIS A 278     115.199 119.843 176.014  1.00  0.00           C
ATOM   2107  O   HIS A 278     115.542 118.727 176.296  1.00  0.00           O
ATOM   2108  N   LYS A 279     116.026 120.878 176.310  1.00  0.00           N
ATOM   2109  CA  LYS A 279     117.238 120.752 177.209  1.00  0.00           C
ATOM   2110  CB  LYS A 279     118.208 121.860 176.789  1.00  0.00           C
ATOM   2111  CG  LYS A 279     119.545 121.919 177.534  1.00  0.00           C
ATOM   2112  CD  LYS A 279     120.335 120.543 177.620  1.00  0.00           C
ATOM   2113  CE  LYS A 279     120.680 119.931 176.212  1.00  0.00           C
ATOM   2114  NZ  LYS A 279     120.733 118.481 176.232  1.00  0.00           N
ATOM   2115  C   LYS A 279     116.902 120.678 178.689  1.00  0.00           C
ATOM   2116  O   LYS A 279     117.640 120.030 179.468  1.00  0.00           O
ATOM   2117  N   LEU A 280     115.816 121.375 179.069  1.00  0.00           N
ATOM   2118  CA  LEU A 280     115.443 121.378 180.385  1.00  0.00           C
ATOM   2119  CB  LEU A 280     114.516 122.620 180.666  1.00  0.00           C
ATOM   2120  CG  LEU A 280     114.067 122.911 182.162  1.00  0.00           C
ATOM   2121  CD1 LEU A 280     115.249 123.428 183.021  1.00  0.00           C
ATOM   2122  CD2 LEU A 280     112.916 123.974 182.091  1.00  0.00           C
ATOM   2123  C   LEU A 280     114.869 120.036 180.942  1.00  0.00           C
ATOM   2124  O   LEU A 280     115.027 119.646 182.126  1.00  0.00           O
ATOM   2125  N   ALA A 281     114.296 119.234 180.020  1.00  0.00           N
ATOM   2126  CA  ALA A 281     113.884 117.856 180.270  1.00  0.00           C
ATOM   2127  CB  ALA A 281     113.203 117.225 179.026  1.00  0.00           C
ATOM   2128  C   ALA A 281     115.031 116.975 180.771  1.00  0.00           C
ATOM   2129  O   ALA A 281     114.949 116.324 181.768  1.00  0.00           O
ATOM   2130  N   ASP A 282     116.151 117.110 180.069  1.00  0.00           N
ATOM   2131  CA  ASP A 282     117.460 116.539 180.272  1.00  0.00           C
ATOM   2132  CB  ASP A 282     118.451 116.761 179.084  1.00  0.00           C
ATOM   2133  CG  ASP A 282     117.819 116.576 177.673  1.00  0.00           C
ATOM   2134  OD1 ASP A 282     117.034 115.622 177.489  1.00  0.00           O
ATOM   2135  OD2 ASP A 282     118.505 117.143 176.758  1.00  0.00           O
ATOM   2136  C   ASP A 282     118.037 116.990 181.612  1.00  0.00           C
ATOM   2137  O   ASP A 282     118.298 116.121 182.451  1.00  0.00           O
ATOM   2138  N   ILE A 283     118.145 118.288 181.942  1.00  0.00           N
ATOM   2139  CA  ILE A 283     118.558 118.772 183.294  1.00  0.00           C
ATOM   2140  CB  ILE A 283     118.678 120.348 183.327  1.00  0.00           C
ATOM   2141  CG2 ILE A 283     119.035 120.846 184.691  1.00  0.00           C
ATOM   2142  CG1 ILE A 283     119.628 120.992 182.373  1.00  0.00           C
ATOM   2143  CD1 ILE A 283     119.460 122.428 182.042  1.00  0.00           C
ATOM   2144  C   ILE A 283     117.655 118.216 184.429  1.00  0.00           C
ATOM   2145  O   ILE A 283     118.211 117.689 185.405  1.00  0.00           O
ATOM   2146  N   VAL A 284     116.357 118.399 184.352  1.00  0.00           N
ATOM   2147  CA  VAL A 284     115.497 118.020 185.473  1.00  0.00           C
ATOM   2148  CB  VAL A 284     114.045 118.612 185.216  1.00  0.00           C
ATOM   2149  CG1 VAL A 284     112.945 118.073 186.252  1.00  0.00           C
ATOM   2150  CG2 VAL A 284     113.907 120.106 185.268  1.00  0.00           C
ATOM   2151  C   VAL A 284     115.499 116.536 185.712  1.00  0.00           C
ATOM   2152  O   VAL A 284     115.692 116.127 186.841  1.00  0.00           O
ATOM   2153  N   LYS A 285     115.339 115.636 184.666  1.00  0.00           N
ATOM   2154  CA  LYS A 285     115.502 114.158 184.800  1.00  0.00           C
ATOM   2155  CB  LYS A 285     115.385 113.567 183.388  1.00  0.00           C
ATOM   2156  CG  LYS A 285     115.530 112.010 183.426  1.00  0.00           C
ATOM   2157  CD  LYS A 285     115.121 111.301 182.149  1.00  0.00           C
ATOM   2158  CE  LYS A 285     116.148 111.575 181.038  1.00  0.00           C
ATOM   2159  NZ  LYS A 285     115.518 111.702 179.685  1.00  0.00           N
ATOM   2160  C   LYS A 285     116.843 113.652 185.467  1.00  0.00           C
ATOM   2161  O   LYS A 285     116.686 112.985 186.502  1.00  0.00           O
ATOM   2162  N   ILE A 286     118.058 114.025 184.994  1.00  0.00           N
ATOM   2163  CA  ILE A 286     119.277 113.558 185.654  1.00  0.00           C
ATOM   2164  CB  ILE A 286     120.506 113.695 184.678  1.00  0.00           C
ATOM   2165  CG2 ILE A 286     120.863 115.113 184.235  1.00  0.00           C
ATOM   2166  CG1 ILE A 286     121.769 112.951 185.233  1.00  0.00           C
ATOM   2167  CD1 ILE A 286     122.766 112.707 184.140  1.00  0.00           C
ATOM   2168  C   ILE A 286     119.543 114.186 187.034  1.00  0.00           C
ATOM   2169  O   ILE A 286     119.949 113.472 187.913  1.00  0.00           O
ATOM   2170  N   ASN A 287     119.176 115.428 187.283  1.00  0.00           N
ATOM   2171  CA  ASN A 287     119.269 115.961 188.681  1.00  0.00           C
ATOM   2172  CB  ASN A 287     118.921 117.453 188.672  1.00  0.00           C
ATOM   2173  CG  ASN A 287     119.214 118.218 189.921  1.00  0.00           C
ATOM   2174  OD1 ASN A 287     120.177 117.957 190.606  1.00  0.00           O
ATOM   2175  ND2 ASN A 287     118.402 119.186 190.216  1.00  0.00           N
ATOM   2176  C   ASN A 287     118.366 115.169 189.647  1.00  0.00           C
ATOM   2177  O   ASN A 287     118.698 114.788 190.744  1.00  0.00           O
ATOM   2178  N   ASN A 288     117.226 114.786 189.160  1.00  0.00           N
ATOM   2179  CA  ASN A 288     116.253 113.986 189.971  1.00  0.00           C
ATOM   2180  CB  ASN A 288     114.976 113.813 189.211  1.00  0.00           C
ATOM   2181  CG  ASN A 288     113.866 114.859 189.250  1.00  0.00           C
ATOM   2182  OD1 ASN A 288     113.977 115.814 189.986  1.00  0.00           O
ATOM   2183  ND2 ASN A 288     112.886 114.880 188.409  1.00  0.00           N
ATOM   2184  C   ASN A 288     116.832 112.603 190.327  1.00  0.00           C
ATOM   2185  O   ASN A 288     116.972 112.183 191.501  1.00  0.00           O
ATOM   2186  N   GLN A 289     117.431 111.961 189.289  1.00  0.00           N
ATOM   2187  CA  GLN A 289     118.161 110.714 189.452  1.00  0.00           C
ATOM   2188  CB  GLN A 289     118.648 110.250 188.096  1.00  0.00           C
ATOM   2189  CG  GLN A 289     119.560 109.022 188.130  1.00  0.00           C
ATOM   2190  CD  GLN A 289     121.042 109.340 188.311  1.00  0.00           C
ATOM   2191  OE1 GLN A 289     121.548 110.444 188.301  1.00  0.00           O
ATOM   2192  NE2 GLN A 289     121.839 108.351 188.490  1.00  0.00           N
ATOM   2193  C   GLN A 289     119.412 110.952 190.373  1.00  0.00           C
ATOM   2194  O   GLN A 289     119.776 110.026 191.086  1.00  0.00           O
ATOM   2195  N   LEU A 290     120.138 112.105 190.374  1.00  0.00           N
ATOM   2196  CA  LEU A 290     121.444 112.233 190.961  1.00  0.00           C
ATOM   2197  CB  LEU A 290     122.043 113.587 190.536  1.00  0.00           C
ATOM   2198  CG  LEU A 290     123.165 113.546 189.497  1.00  0.00           C
ATOM   2199  CD1 LEU A 290     123.563 114.911 188.956  1.00  0.00           C
ATOM   2200  CD2 LEU A 290     124.448 112.884 190.044  1.00  0.00           C
ATOM   2201  C   LEU A 290     121.342 112.073 192.484  1.00  0.00           C
ATOM   2202  O   LEU A 290     122.231 111.466 193.072  1.00  0.00           O
ATOM   2203  N   ARG A 291     120.278 112.602 193.095  1.00  0.00           N
ATOM   2204  CA  ARG A 291     119.974 112.297 194.503  1.00  0.00           C
ATOM   2205  CB  ARG A 291     118.920 113.371 194.926  1.00  0.00           C
ATOM   2206  CG  ARG A 291     118.454 113.335 196.392  1.00  0.00           C
ATOM   2207  CD  ARG A 291     117.562 114.554 196.755  1.00  0.00           C
ATOM   2208  NE  ARG A 291     118.235 115.913 196.691  1.00  0.00           N
ATOM   2209  CZ  ARG A 291     119.252 116.377 197.343  1.00  0.00           C
ATOM   2210  NH1 ARG A 291     119.898 115.706 198.257  1.00  0.00           N
ATOM   2211  NH2 ARG A 291     119.767 117.532 196.921  1.00  0.00           N
ATOM   2212  C   ARG A 291     119.420 110.865 194.756  1.00  0.00           C
ATOM   2213  O   ARG A 291     119.817 110.107 195.637  1.00  0.00           O
ATOM   2214  N   ARG A 292     118.508 110.395 193.833  1.00  0.00           N
ATOM   2215  CA  ARG A 292     117.883 109.057 193.867  1.00  0.00           C
ATOM   2216  CB  ARG A 292     116.868 108.916 192.743  1.00  0.00           C
ATOM   2217  CG  ARG A 292     116.012 107.626 192.948  1.00  0.00           C
ATOM   2218  CD  ARG A 292     114.851 107.538 191.960  1.00  0.00           C
ATOM   2219  NE  ARG A 292     115.384 107.476 190.584  1.00  0.00           N
ATOM   2220  CZ  ARG A 292     115.296 108.298 189.623  1.00  0.00           C
ATOM   2221  NH1 ARG A 292     114.622 109.466 189.622  1.00  0.00           N
ATOM   2222  NH2 ARG A 292     115.832 107.904 188.512  1.00  0.00           N
ATOM   2223  C   ARG A 292     118.875 107.954 193.826  1.00  0.00           C
ATOM   2224  O   ARG A 292     118.785 107.081 194.721  1.00  0.00           O
ATOM   2225  N   ASN A 293     119.922 108.037 192.993  1.00  0.00           N
ATOM   2226  CA  ASN A 293     121.017 107.069 192.735  1.00  0.00           C
ATOM   2227  CB  ASN A 293     121.584 107.245 191.355  1.00  0.00           C
ATOM   2228  CG  ASN A 293     122.450 106.061 190.826  1.00  0.00           C
ATOM   2229  OD1 ASN A 293     122.083 104.903 190.984  1.00  0.00           O
ATOM   2230  ND2 ASN A 293     123.615 106.211 190.343  1.00  0.00           N
ATOM   2231  C   ASN A 293     122.083 107.046 193.835  1.00  0.00           C
ATOM   2232  O   ASN A 293     122.423 105.973 194.271  1.00  0.00           O
ATOM   2233  N   GLU A 294     122.529 108.236 194.298  1.00  0.00           N
ATOM   2234  CA  GLU A 294     123.282 108.283 195.576  1.00  0.00           C
ATOM   2235  CB  GLU A 294     123.747 109.767 195.881  1.00  0.00           C
ATOM   2236  CG  GLU A 294     124.942 109.802 196.930  1.00  0.00           C
ATOM   2237  CD  GLU A 294     125.550 111.216 196.995  1.00  0.00           C
ATOM   2238  OE1 GLU A 294     125.101 112.111 196.292  1.00  0.00           O
ATOM   2239  OE2 GLU A 294     126.474 111.423 197.754  1.00  0.00           O
ATOM   2240  C   GLU A 294     122.568 107.642 196.759  1.00  0.00           C
ATOM   2241  O   GLU A 294     123.178 106.763 197.400  1.00  0.00           O
ATOM   2242  N   GLN A 295     121.250 107.883 197.016  1.00  0.00           N
ATOM   2243  CA  GLN A 295     120.483 107.137 198.010  1.00  0.00           C
ATOM   2244  CB  GLN A 295     119.170 107.850 198.374  1.00  0.00           C
ATOM   2245  CG  GLN A 295     119.242 109.323 198.838  1.00  0.00           C
ATOM   2246  CD  GLN A 295     117.974 110.159 198.546  1.00  0.00           C
ATOM   2247  OE1 GLN A 295     116.998 109.706 198.014  1.00  0.00           O
ATOM   2248  NE2 GLN A 295     117.924 111.429 198.860  1.00  0.00           N
ATOM   2249  C   GLN A 295     120.124 105.712 197.502  1.00  0.00           C
ATOM   2250  O   GLN A 295     119.616 104.928 198.290  1.00  0.00           O
ATOM   2251  N   ASN A 296     120.376 105.327 196.244  1.00  0.00           N
ATOM   2252  CA  ASN A 296     120.319 103.935 195.785  1.00  0.00           C
ATOM   2253  CB  ASN A 296     119.814 103.828 194.308  1.00  0.00           C
ATOM   2254  CG  ASN A 296     119.329 102.428 194.005  1.00  0.00           C
ATOM   2255  OD1 ASN A 296     118.227 102.106 194.433  1.00  0.00           O
ATOM   2256  ND2 ASN A 296     120.106 101.706 193.241  1.00  0.00           N
ATOM   2257  C   ASN A 296     121.643 103.197 196.110  1.00  0.00           C
ATOM   2258  O   ASN A 296     121.722 102.019 195.920  1.00  0.00           O
ATOM   2259  N   GLY A 297     122.624 103.871 196.677  1.00  0.00           N
ATOM   2260  CA  GLY A 297     123.911 103.188 197.067  1.00  0.00           C
ATOM   2261  C   GLY A 297     124.944 102.995 195.963  1.00  0.00           C
ATOM   2262  O   GLY A 297     125.680 102.049 195.924  1.00  0.00           O
ATOM   2263  N   ALA A 298     124.927 103.907 194.994  1.00  0.00           N
ATOM   2264  CA  ALA A 298     126.031 104.179 194.061  1.00  0.00           C
ATOM   2265  CB  ALA A 298     125.453 105.120 193.044  1.00  0.00           C
ATOM   2266  C   ALA A 298     127.326 104.616 194.612  1.00  0.00           C
ATOM   2267  O   ALA A 298     127.468 105.516 195.439  1.00  0.00           O
ATOM   2268  N   ALA A 299     128.382 104.011 194.024  1.00  0.00           N
ATOM   2269  CA  ALA A 299     129.744 104.252 194.454  1.00  0.00           C
ATOM   2270  CB  ALA A 299     130.676 103.047 194.168  1.00  0.00           C
ATOM   2271  C   ALA A 299     130.187 105.619 193.916  1.00  0.00           C
ATOM   2272  O   ALA A 299     129.626 106.054 192.895  1.00  0.00           O
ATOM   2273  N   ALA A 300     131.232 106.265 194.434  1.00  0.00           N
ATOM   2274  CA  ALA A 300     131.633 107.618 194.068  1.00  0.00           C
ATOM   2275  CB  ALA A 300     132.809 108.079 194.969  1.00  0.00           C
ATOM   2276  C   ALA A 300     131.976 107.769 192.572  1.00  0.00           C
ATOM   2277  O   ALA A 300     131.506 108.675 191.852  1.00  0.00           O
ATOM   2278  N   HIS A 301     132.773 106.839 191.955  1.00  0.00           N
ATOM   2279  CA  HIS A 301     133.003 106.689 190.514  1.00  0.00           C
ATOM   2280  CB  HIS A 301     134.001 105.545 190.176  1.00  0.00           C
ATOM   2281  CG  HIS A 301     133.646 104.131 190.590  1.00  0.00           C
ATOM   2282  ND1 HIS A 301     133.640 103.550 191.854  1.00  0.00           N
ATOM   2283  CE1 HIS A 301     132.954 102.431 191.851  1.00  0.00           C
ATOM   2284  NE2 HIS A 301     132.625 102.223 190.559  1.00  0.00           N
ATOM   2285  CD2 HIS A 301     132.945 103.253 189.791  1.00  0.00           C
ATOM   2286  C   HIS A 301     131.675 106.575 189.702  1.00  0.00           C
ATOM   2287  O   HIS A 301     131.585 107.047 188.521  1.00  0.00           O
ATOM   2288  N   VAL A 302     130.552 106.068 190.243  1.00  0.00           N
ATOM   2289  CA  VAL A 302     129.330 105.929 189.547  1.00  0.00           C
ATOM   2290  CB  VAL A 302     128.393 104.958 190.296  1.00  0.00           C
ATOM   2291  CG1 VAL A 302     127.017 104.832 189.555  1.00  0.00           C
ATOM   2292  CG2 VAL A 302     129.003 103.525 190.274  1.00  0.00           C
ATOM   2293  C   VAL A 302     128.610 107.267 189.486  1.00  0.00           C
ATOM   2294  O   VAL A 302     128.186 107.760 188.446  1.00  0.00           O
ATOM   2295  N   ILE A 303     128.600 107.937 190.656  1.00  0.00           N
ATOM   2296  CA  ILE A 303     127.994 109.277 190.819  1.00  0.00           C
ATOM   2297  CB  ILE A 303     127.829 109.649 192.318  1.00  0.00           C
ATOM   2298  CG2 ILE A 303     127.524 111.162 192.524  1.00  0.00           C
ATOM   2299  CG1 ILE A 303     126.592 108.884 192.895  1.00  0.00           C
ATOM   2300  CD1 ILE A 303     127.097 108.393 194.239  1.00  0.00           C
ATOM   2301  C   ILE A 303     128.692 110.324 189.967  1.00  0.00           C
ATOM   2302  O   ILE A 303     128.038 111.252 189.446  1.00  0.00           O
ATOM   2303  N   ALA A 304     130.031 110.244 189.904  1.00  0.00           N
ATOM   2304  CA  ALA A 304     130.873 111.234 189.209  1.00  0.00           C
ATOM   2305  CB  ALA A 304     132.363 111.106 189.484  1.00  0.00           C
ATOM   2306  C   ALA A 304     130.530 111.455 187.718  1.00  0.00           C
ATOM   2307  O   ALA A 304     130.324 112.542 187.301  1.00  0.00           O
ATOM   2308  N   GLU A 305     130.429 110.427 186.850  1.00  0.00           N
ATOM   2309  CA  GLU A 305     129.918 110.290 185.546  1.00  0.00           C
ATOM   2310  CB  GLU A 305     130.052 108.800 185.127  1.00  0.00           C
ATOM   2311  CG  GLU A 305     131.505 108.279 184.952  1.00  0.00           C
ATOM   2312  CD  GLU A 305     132.308 108.937 183.827  1.00  0.00           C
ATOM   2313  OE1 GLU A 305     133.500 109.182 184.057  1.00  0.00           O
ATOM   2314  OE2 GLU A 305     131.683 109.182 182.759  1.00  0.00           O
ATOM   2315  C   GLU A 305     128.422 110.771 185.394  1.00  0.00           C
ATOM   2316  O   GLU A 305     128.008 111.209 184.332  1.00  0.00           O
ATOM   2317  N   ASP A 306     127.574 110.604 186.410  1.00  0.00           N
ATOM   2318  CA  ASP A 306     126.160 111.123 186.313  1.00  0.00           C
ATOM   2319  CB  ASP A 306     125.280 110.409 187.385  1.00  0.00           C
ATOM   2320  CG  ASP A 306     125.149 108.923 187.008  1.00  0.00           C
ATOM   2321  OD1 ASP A 306     125.471 108.435 185.937  1.00  0.00           O
ATOM   2322  OD2 ASP A 306     124.704 108.090 187.898  1.00  0.00           O
ATOM   2323  C   ASP A 306     126.157 112.656 186.439  1.00  0.00           C
ATOM   2324  O   ASP A 306     125.447 113.347 185.753  1.00  0.00           O
ATOM   2325  N   VAL A 307     127.098 113.248 187.277  1.00  0.00           N
ATOM   2326  CA  VAL A 307     127.419 114.685 187.357  1.00  0.00           C
ATOM   2327  CB  VAL A 307     128.316 115.082 188.633  1.00  0.00           C
ATOM   2328  CG1 VAL A 307     128.436 116.542 188.703  1.00  0.00           C
ATOM   2329  CG2 VAL A 307     127.741 114.619 189.975  1.00  0.00           C
ATOM   2330  C   VAL A 307     128.062 115.107 186.018  1.00  0.00           C
ATOM   2331  O   VAL A 307     127.689 116.146 185.523  1.00  0.00           O
ATOM   2332  N   LYS A 308     128.851 114.233 185.412  1.00  0.00           N
ATOM   2333  CA  LYS A 308     129.482 114.587 184.087  1.00  0.00           C
ATOM   2334  CB  LYS A 308     130.519 113.448 183.698  1.00  0.00           C
ATOM   2335  CG  LYS A 308     131.462 113.798 182.564  1.00  0.00           C
ATOM   2336  CD  LYS A 308     132.591 112.753 182.602  1.00  0.00           C
ATOM   2337  CE  LYS A 308     133.699 113.128 181.629  1.00  0.00           C
ATOM   2338  NZ  LYS A 308     134.504 111.965 181.212  1.00  0.00           N
ATOM   2339  C   LYS A 308     128.444 114.893 183.024  1.00  0.00           C
ATOM   2340  O   LYS A 308     128.768 115.686 182.164  1.00  0.00           O
ATOM   2341  N   LEU A 309     127.288 114.222 183.088  1.00  0.00           N
ATOM   2342  CA  LEU A 309     126.244 114.342 182.128  1.00  0.00           C
ATOM   2343  CB  LEU A 309     125.584 112.919 181.984  1.00  0.00           C
ATOM   2344  CG  LEU A 309     124.490 112.851 180.936  1.00  0.00           C
ATOM   2345  CD1 LEU A 309     124.911 113.026 179.455  1.00  0.00           C
ATOM   2346  CD2 LEU A 309     123.836 111.399 180.901  1.00  0.00           C
ATOM   2347  C   LEU A 309     125.230 115.476 182.438  1.00  0.00           C
ATOM   2348  O   LEU A 309     124.998 116.219 181.488  1.00  0.00           O
ATOM   2349  N   LEU A 310     124.852 115.618 183.703  1.00  0.00           N
ATOM   2350  CA  LEU A 310     124.178 116.925 184.056  1.00  0.00           C
ATOM   2351  CB  LEU A 310     124.086 116.889 185.600  1.00  0.00           C
ATOM   2352  CG  LEU A 310     123.629 118.200 186.163  1.00  0.00           C
ATOM   2353  CD1 LEU A 310     122.147 118.385 185.878  1.00  0.00           C
ATOM   2354  CD2 LEU A 310     123.951 118.236 187.632  1.00  0.00           C
ATOM   2355  C   LEU A 310     125.051 118.159 183.668  1.00  0.00           C
ATOM   2356  O   LEU A 310     124.566 119.138 183.168  1.00  0.00           O
ATOM   2357  N   GLN A 311     126.358 118.116 183.766  1.00  0.00           N
ATOM   2358  CA  GLN A 311     127.346 119.174 183.492  1.00  0.00           C
ATOM   2359  CB  GLN A 311     128.769 118.837 183.981  1.00  0.00           C
ATOM   2360  CG  GLN A 311     129.961 119.575 183.359  1.00  0.00           C
ATOM   2361  CD  GLN A 311     130.032 121.012 183.839  1.00  0.00           C
ATOM   2362  OE1 GLN A 311     130.464 121.367 184.940  1.00  0.00           O
ATOM   2363  NE2 GLN A 311     129.457 121.896 183.110  1.00  0.00           N
ATOM   2364  C   GLN A 311     127.269 119.569 181.997  1.00  0.00           C
ATOM   2365  O   GLN A 311     127.292 120.781 181.696  1.00  0.00           O
ATOM   2366  N   PHE A 312     127.307 118.622 181.062  1.00  0.00           N
ATOM   2367  CA  PHE A 312     127.048 118.789 179.602  1.00  0.00           C
ATOM   2368  CB  PHE A 312     127.096 117.357 178.968  1.00  0.00           C
ATOM   2369  CG  PHE A 312     126.807 117.209 177.484  1.00  0.00           C
ATOM   2370  CD1 PHE A 312     125.601 116.584 177.018  1.00  0.00           C
ATOM   2371  CE1 PHE A 312     125.374 116.492 175.619  1.00  0.00           C
ATOM   2372  CZ  PHE A 312     126.271 117.138 174.748  1.00  0.00           C
ATOM   2373  CE2 PHE A 312     127.408 117.726 175.221  1.00  0.00           C
ATOM   2374  CD2 PHE A 312     127.719 117.726 176.600  1.00  0.00           C
ATOM   2375  C   PHE A 312     125.676 119.456 179.400  1.00  0.00           C
ATOM   2376  O   PHE A 312     125.531 120.416 178.690  1.00  0.00           O
ATOM   2377  N   HIS A 313     124.601 119.029 180.091  1.00  0.00           N
ATOM   2378  CA  HIS A 313     123.290 119.625 179.842  1.00  0.00           C
ATOM   2379  CB  HIS A 313     122.136 118.814 180.400  1.00  0.00           C
ATOM   2380  CG  HIS A 313     122.103 117.367 179.999  1.00  0.00           C
ATOM   2381  ND1 HIS A 313     122.207 116.873 178.675  1.00  0.00           N
ATOM   2382  CE1 HIS A 313     121.988 115.537 178.776  1.00  0.00           C
ATOM   2383  NE2 HIS A 313     121.757 115.224 180.041  1.00  0.00           N
ATOM   2384  CD2 HIS A 313     121.926 116.328 180.843  1.00  0.00           C
ATOM   2385  C   HIS A 313     123.192 121.073 180.351  1.00  0.00           C
ATOM   2386  O   HIS A 313     122.639 121.900 179.678  1.00  0.00           O
ATOM   2387  N   VAL A 314     123.805 121.414 181.488  1.00  0.00           N
ATOM   2388  CA  VAL A 314     123.881 122.796 182.075  1.00  0.00           C
ATOM   2389  CB  VAL A 314     124.488 122.738 183.460  1.00  0.00           C
ATOM   2390  CG1 VAL A 314     124.770 124.067 184.060  1.00  0.00           C
ATOM   2391  CG2 VAL A 314     123.429 122.106 184.385  1.00  0.00           C
ATOM   2392  C   VAL A 314     124.786 123.708 181.191  1.00  0.00           C
ATOM   2393  O   VAL A 314     124.409 124.832 180.905  1.00  0.00           O
ATOM   2394  N   ALA A 315     125.910 123.245 180.736  1.00  0.00           N
ATOM   2395  CA  ALA A 315     126.743 123.905 179.662  1.00  0.00           C
ATOM   2396  CB  ALA A 315     127.763 122.847 179.478  1.00  0.00           C
ATOM   2397  C   ALA A 315     125.972 124.167 178.447  1.00  0.00           C
ATOM   2398  O   ALA A 315     125.899 125.283 177.972  1.00  0.00           O
ATOM   2399  N   THR A 316     125.315 123.148 177.959  1.00  0.00           N
ATOM   2400  CA  THR A 316     124.809 123.208 176.544  1.00  0.00           C
ATOM   2401  CB  THR A 316     124.747 121.800 175.810  1.00  0.00           C
ATOM   2402  CG2 THR A 316     126.119 121.121 175.816  1.00  0.00           C
ATOM   2403  OG1 THR A 316     123.874 121.050 176.587  1.00  0.00           O
ATOM   2404  C   THR A 316     123.467 123.906 176.412  1.00  0.00           C
ATOM   2405  O   THR A 316     123.087 124.209 175.251  1.00  0.00           O
ATOM   2406  N   MET A 317     122.764 124.182 177.554  1.00  0.00           N
ATOM   2407  CA  MET A 317     121.747 125.167 177.704  1.00  0.00           C
ATOM   2408  CB  MET A 317     121.002 124.978 178.982  1.00  0.00           C
ATOM   2409  CG  MET A 317     119.552 125.593 178.874  1.00  0.00           C
ATOM   2410  SD  MET A 317     118.502 125.143 180.325  1.00  0.00           S
ATOM   2411  CE  MET A 317     117.633 126.701 180.493  1.00  0.00           C
ATOM   2412  C   MET A 317     122.266 126.662 177.673  1.00  0.00           C
ATOM   2413  O   MET A 317     121.739 127.532 176.978  1.00  0.00           O
ATOM   2414  N   VAL A 318     123.330 126.992 178.323  1.00  0.00           N
ATOM   2415  CA  VAL A 318     124.084 128.258 178.143  1.00  0.00           C
ATOM   2416  CB  VAL A 318     125.149 128.476 179.217  1.00  0.00           C
ATOM   2417  CG1 VAL A 318     126.074 129.612 178.824  1.00  0.00           C
ATOM   2418  CG2 VAL A 318     124.554 128.745 180.566  1.00  0.00           C
ATOM   2419  C   VAL A 318     124.599 128.336 176.714  1.00  0.00           C
ATOM   2420  O   VAL A 318     124.133 129.175 175.910  1.00  0.00           O
ATOM   2421  N   ASP A 319     125.469 127.407 176.268  1.00  0.00           N
ATOM   2422  CA  ASP A 319     126.315 127.373 175.060  1.00  0.00           C
ATOM   2423  CB  ASP A 319     127.595 128.243 175.325  1.00  0.00           C
ATOM   2424  CG  ASP A 319     128.590 128.253 174.222  1.00  0.00           C
ATOM   2425  OD1 ASP A 319     128.161 127.990 173.046  1.00  0.00           O
ATOM   2426  OD2 ASP A 319     129.792 128.399 174.456  1.00  0.00           O
ATOM   2427  C   ASP A 319     126.708 125.949 174.581  1.00  0.00           C
ATOM   2428  O   ASP A 319     127.428 125.211 175.314  1.00  0.00           O
ATOM   2429  N   ASN A 320     126.048 125.542 173.467  1.00  0.00           N
ATOM   2430  CA  ASN A 320     126.234 124.222 172.864  1.00  0.00           C
ATOM   2431  CB  ASN A 320     124.976 123.854 172.026  1.00  0.00           C
ATOM   2432  CG  ASN A 320     124.717 122.443 171.813  1.00  0.00           C
ATOM   2433  OD1 ASN A 320     125.529 121.507 172.008  1.00  0.00           O
ATOM   2434  ND2 ASN A 320     123.527 122.083 171.316  1.00  0.00           N
ATOM   2435  C   ASN A 320     127.641 124.058 172.199  1.00  0.00           C
ATOM   2436  O   ASN A 320     128.030 122.935 171.923  1.00  0.00           O
ATOM   2437  N   GLU A 321     128.386 125.114 171.944  1.00  0.00           N
ATOM   2438  CA  GLU A 321     129.690 125.022 171.255  1.00  0.00           C
ATOM   2439  CB  GLU A 321     130.018 126.346 170.459  1.00  0.00           C
ATOM   2440  CG  GLU A 321     129.066 126.610 169.249  1.00  0.00           C
ATOM   2441  CD  GLU A 321     129.138 125.478 168.246  1.00  0.00           C
ATOM   2442  OE1 GLU A 321     130.245 125.137 167.735  1.00  0.00           O
ATOM   2443  OE2 GLU A 321     128.065 124.856 167.809  1.00  0.00           O
ATOM   2444  C   GLU A 321     130.874 124.699 172.271  1.00  0.00           C
ATOM   2445  O   GLU A 321     131.440 125.581 172.902  1.00  0.00           O
ATOM   2446  N   LEU A 322     131.196 123.431 172.415  1.00  0.00           N
ATOM   2447  CA  LEU A 322     132.075 123.017 173.522  1.00  0.00           C
ATOM   2448  CB  LEU A 322     131.452 121.726 174.089  1.00  0.00           C
ATOM   2449  CG  LEU A 322     130.077 121.897 174.776  1.00  0.00           C
ATOM   2450  CD1 LEU A 322     129.681 120.530 175.366  1.00  0.00           C
ATOM   2451  CD2 LEU A 322     129.967 122.920 175.888  1.00  0.00           C
ATOM   2452  C   LEU A 322     133.500 122.647 173.004  1.00  0.00           C
ATOM   2453  O   LEU A 322     133.517 121.962 171.967  1.00  0.00           O
ATOM   2454  N   PRO A 323     134.606 123.164 173.523  1.00  0.00           N
ATOM   2455  CD  PRO A 323     134.609 123.763 174.876  1.00  0.00           C
ATOM   2456  CG  PRO A 323     136.049 123.653 175.447  1.00  0.00           C
ATOM   2457  CB  PRO A 323     136.842 123.502 174.195  1.00  0.00           C
ATOM   2458  CA  PRO A 323     135.934 122.767 173.214  1.00  0.00           C
ATOM   2459  C   PRO A 323     136.149 121.239 173.266  1.00  0.00           C
ATOM   2460  O   PRO A 323     136.000 120.463 174.243  1.00  0.00           O
ATOM   2461  N   GLY A 324     136.548 120.795 172.060  1.00  0.00           N
ATOM   2462  CA  GLY A 324     136.934 119.437 171.640  1.00  0.00           C
ATOM   2463  C   GLY A 324     135.846 118.384 171.790  1.00  0.00           C
ATOM   2464  O   GLY A 324     136.029 117.194 171.915  1.00  0.00           O
ATOM   2465  N   LEU A 325     134.628 118.867 171.849  1.00  0.00           N
ATOM   2466  CA  LEU A 325     133.468 118.226 172.437  1.00  0.00           C
ATOM   2467  CB  LEU A 325     133.129 118.752 173.882  1.00  0.00           C
ATOM   2468  CG  LEU A 325     133.874 118.167 175.109  1.00  0.00           C
ATOM   2469  CD1 LEU A 325     133.431 119.112 176.285  1.00  0.00           C
ATOM   2470  CD2 LEU A 325     133.553 116.684 175.285  1.00  0.00           C
ATOM   2471  C   LEU A 325     132.218 118.150 171.523  1.00  0.00           C
ATOM   2472  O   LEU A 325     132.086 119.143 170.810  1.00  0.00           O
ATOM   2473  N   PRO A 326     131.430 117.057 171.532  1.00  0.00           N
ATOM   2474  CD  PRO A 326     131.780 115.748 172.084  1.00  0.00           C
ATOM   2475  CG  PRO A 326     131.035 114.760 171.121  1.00  0.00           C
ATOM   2476  CB  PRO A 326     129.744 115.541 170.899  1.00  0.00           C
ATOM   2477  CA  PRO A 326     130.259 116.933 170.649  1.00  0.00           C
ATOM   2478  C   PRO A 326     129.161 117.923 170.996  1.00  0.00           C
ATOM   2479  O   PRO A 326     129.276 118.679 171.976  1.00  0.00           O
ATOM   2480  N   ARG A 327     128.061 118.000 170.236  1.00  0.00           N
ATOM   2481  CA  ARG A 327     126.896 118.882 170.417  1.00  0.00           C
ATOM   2482  CB  ARG A 327     126.405 119.562 169.105  1.00  0.00           C
ATOM   2483  CG  ARG A 327     127.452 120.511 168.550  1.00  0.00           C
ATOM   2484  CD  ARG A 327     126.921 121.410 167.457  1.00  0.00           C
ATOM   2485  NE  ARG A 327     128.031 122.248 167.025  1.00  0.00           N
ATOM   2486  CZ  ARG A 327     129.102 121.889 166.326  1.00  0.00           C
ATOM   2487  NH1 ARG A 327     130.060 122.748 166.257  1.00  0.00           N
ATOM   2488  NH2 ARG A 327     129.171 120.801 165.559  1.00  0.00           N
ATOM   2489  C   ARG A 327     125.716 118.084 171.022  1.00  0.00           C
ATOM   2490  O   ARG A 327     125.387 117.025 170.506  1.00  0.00           O
ATOM   2491  N   ALA A 328     124.986 118.734 171.885  1.00  0.00           N
ATOM   2492  CA  ALA A 328     123.698 118.341 172.388  1.00  0.00           C
ATOM   2493  CB  ALA A 328     123.272 119.177 173.588  1.00  0.00           C
ATOM   2494  C   ALA A 328     122.686 118.377 171.293  1.00  0.00           C
ATOM   2495  O   ALA A 328     122.469 119.457 170.687  1.00  0.00           O
ATOM   2496  N   MET A 329     121.955 117.299 170.996  1.00  0.00           N
ATOM   2497  CA  MET A 329     121.198 117.164 169.750  1.00  0.00           C
ATOM   2498  CB  MET A 329     122.081 116.498 168.619  1.00  0.00           C
ATOM   2499  CG  MET A 329     122.677 115.161 168.989  1.00  0.00           C
ATOM   2500  SD  MET A 329     123.598 114.391 167.609  1.00  0.00           S
ATOM   2501  CE  MET A 329     125.265 115.261 167.701  1.00  0.00           C
ATOM   2502  C   MET A 329     119.821 116.359 169.973  1.00  0.00           C
ATOM   2503  O   MET A 329     119.576 115.596 170.935  1.00  0.00           O
ATOM   2504  N   GLN A 330     118.912 116.474 168.964  1.00  0.00           N
ATOM   2505  CA  GLN A 330     117.841 115.505 168.669  1.00  0.00           C
ATOM   2506  CB  GLN A 330     116.635 115.650 169.659  1.00  0.00           C
ATOM   2507  CG  GLN A 330     115.923 116.995 169.537  1.00  0.00           C
ATOM   2508  CD  GLN A 330     114.466 116.895 170.184  1.00  0.00           C
ATOM   2509  OE1 GLN A 330     113.947 115.868 170.562  1.00  0.00           O
ATOM   2510  NE2 GLN A 330     113.852 118.062 170.434  1.00  0.00           N
ATOM   2511  C   GLN A 330     117.510 115.626 167.201  1.00  0.00           C
ATOM   2512  O   GLN A 330     118.147 116.338 166.504  1.00  0.00           O
ATOM   2513  N   LYS A 331     116.428 114.943 166.753  1.00  0.00           N
ATOM   2514  CA  LYS A 331     115.891 114.915 165.386  1.00  0.00           C
ATOM   2515  CB  LYS A 331     114.807 116.020 165.128  1.00  0.00           C
ATOM   2516  CG  LYS A 331     113.819 115.959 166.277  1.00  0.00           C
ATOM   2517  CD  LYS A 331     112.965 117.192 166.260  1.00  0.00           C
ATOM   2518  CE  LYS A 331     111.949 117.105 167.405  1.00  0.00           C
ATOM   2519  NZ  LYS A 331     111.126 118.330 167.434  1.00  0.00           N
ATOM   2520  C   LYS A 331     116.852 114.907 164.235  1.00  0.00           C
ATOM   2521  O   LYS A 331     117.449 115.861 163.829  1.00  0.00           O
ATOM   2522  N   SER A 332     117.143 113.733 163.728  1.00  0.00           N
ATOM   2523  CA  SER A 332     118.278 113.385 162.873  1.00  0.00           C
ATOM   2524  CB  SER A 332     117.995 113.807 161.420  1.00  0.00           C
ATOM   2525  OG  SER A 332     116.885 113.129 160.912  1.00  0.00           O
ATOM   2526  C   SER A 332     119.587 114.019 163.294  1.00  0.00           C
ATOM   2527  O   SER A 332     120.488 114.126 162.456  1.00  0.00           O
ATOM   2528  N   GLY A 333     119.855 114.413 164.548  1.00  0.00           N
ATOM   2529  CA  GLY A 333     121.158 114.884 164.986  1.00  0.00           C
ATOM   2530  C   GLY A 333     121.358 116.368 164.865  1.00  0.00           C
ATOM   2531  O   GLY A 333     122.445 116.859 164.920  1.00  0.00           O
ATOM   2532  N   ARG A 334     120.320 117.204 164.666  1.00  0.00           N
ATOM   2533  CA  ARG A 334     120.454 118.720 164.673  1.00  0.00           C
ATOM   2534  CB  ARG A 334     119.293 119.496 164.038  1.00  0.00           C
ATOM   2535  CG  ARG A 334     117.933 119.329 164.714  1.00  0.00           C
ATOM   2536  CD  ARG A 334     116.875 120.455 164.418  1.00  0.00           C
ATOM   2537  NE  ARG A 334     117.275 121.642 165.071  1.00  0.00           N
ATOM   2538  CZ  ARG A 334     116.780 122.387 166.020  1.00  0.00           C
ATOM   2539  NH1 ARG A 334     115.594 122.316 166.451  1.00  0.00           N
ATOM   2540  NH2 ARG A 334     117.515 123.312 166.571  1.00  0.00           N
ATOM   2541  C   ARG A 334     120.792 119.243 166.128  1.00  0.00           C
ATOM   2542  O   ARG A 334     120.069 118.784 167.049  1.00  0.00           O
ATOM   2543  N   PRO A 335     121.770 120.168 166.338  1.00  0.00           N
ATOM   2544  CD  PRO A 335     122.567 120.794 165.363  1.00  0.00           C
ATOM   2545  CG  PRO A 335     123.212 122.080 166.016  1.00  0.00           C
ATOM   2546  CB  PRO A 335     123.209 121.612 167.478  1.00  0.00           C
ATOM   2547  CA  PRO A 335     122.025 120.659 167.640  1.00  0.00           C
ATOM   2548  C   PRO A 335     120.792 121.486 168.239  1.00  0.00           C
ATOM   2549  O   PRO A 335     120.138 122.258 167.575  1.00  0.00           O
ATOM   2550  N   LEU A 336     120.589 121.277 169.543  1.00  0.00           N
ATOM   2551  CA  LEU A 336     119.630 122.097 170.359  1.00  0.00           C
ATOM   2552  CB  LEU A 336     119.550 121.462 171.722  1.00  0.00           C
ATOM   2553  CG  LEU A 336     118.672 120.141 171.676  1.00  0.00           C
ATOM   2554  CD1 LEU A 336     118.693 119.284 172.938  1.00  0.00           C
ATOM   2555  CD2 LEU A 336     117.253 120.475 171.398  1.00  0.00           C
ATOM   2556  C   LEU A 336     120.158 123.567 170.492  1.00  0.00           C
ATOM   2557  O   LEU A 336     121.324 123.752 170.836  1.00  0.00           O
ATOM   2558  N   LYS A 337     119.312 124.531 170.155  1.00  0.00           N
ATOM   2559  CA  LYS A 337     119.605 125.942 170.157  1.00  0.00           C
ATOM   2560  CB  LYS A 337     118.406 126.705 169.488  1.00  0.00           C
ATOM   2561  CG  LYS A 337     118.791 128.140 169.123  1.00  0.00           C
ATOM   2562  CD  LYS A 337     117.675 128.838 168.361  1.00  0.00           C
ATOM   2563  CE  LYS A 337     116.670 129.224 169.372  1.00  0.00           C
ATOM   2564  NZ  LYS A 337     115.487 129.776 168.742  1.00  0.00           N
ATOM   2565  C   LYS A 337     119.770 126.491 171.556  1.00  0.00           C
ATOM   2566  O   LYS A 337     118.853 126.189 172.343  1.00  0.00           O
ATOM   2567  N   SER A 338     120.849 127.203 171.848  1.00  0.00           N
ATOM   2568  CA  SER A 338     121.220 127.520 173.185  1.00  0.00           C
ATOM   2569  CB  SER A 338     122.747 127.268 173.185  1.00  0.00           C
ATOM   2570  OG  SER A 338     123.387 128.385 172.499  1.00  0.00           O
ATOM   2571  C   SER A 338     120.816 128.956 173.590  1.00  0.00           C
ATOM   2572  O   SER A 338     120.374 129.809 172.790  1.00  0.00           O
ATOM   2573  N   LEU A 339     120.921 129.292 174.817  1.00  0.00           N
ATOM   2574  CA  LEU A 339     120.947 130.696 175.364  1.00  0.00           C
ATOM   2575  CB  LEU A 339     121.060 130.769 176.870  1.00  0.00           C
ATOM   2576  CG  LEU A 339     119.774 130.325 177.580  1.00  0.00           C
ATOM   2577  CD1 LEU A 339     119.871 130.197 179.099  1.00  0.00           C
ATOM   2578  CD2 LEU A 339     118.653 131.373 177.486  1.00  0.00           C
ATOM   2579  C   LEU A 339     121.911 131.651 174.618  1.00  0.00           C
ATOM   2580  O   LEU A 339     121.490 132.747 174.253  1.00  0.00           O
ATOM   2581  N   LYS A 340     123.138 131.244 174.295  1.00  0.00           N
ATOM   2582  CA  LYS A 340     124.148 132.037 173.635  1.00  0.00           C
ATOM   2583  CB  LYS A 340     125.545 131.343 173.743  1.00  0.00           C
ATOM   2584  CG  LYS A 340     126.725 132.284 173.458  1.00  0.00           C
ATOM   2585  CD  LYS A 340     128.054 131.841 174.037  1.00  0.00           C
ATOM   2586  CE  LYS A 340     129.176 132.892 173.804  1.00  0.00           C
ATOM   2587  NZ  LYS A 340     130.508 132.335 174.016  1.00  0.00           N
ATOM   2588  C   LYS A 340     123.777 132.318 172.126  1.00  0.00           C
ATOM   2589  O   LYS A 340     123.932 133.468 171.638  1.00  0.00           O
ATOM   2590  N   GLN A 341     123.249 131.268 171.472  1.00  0.00           N
ATOM   2591  CA  GLN A 341     122.790 131.352 170.094  1.00  0.00           C
ATOM   2592  CB  GLN A 341     122.663 129.900 169.654  1.00  0.00           C
ATOM   2593  CG  GLN A 341     122.388 129.825 168.199  1.00  0.00           C
ATOM   2594  CD  GLN A 341     123.542 130.129 167.208  1.00  0.00           C
ATOM   2595  OE1 GLN A 341     124.552 129.496 167.148  1.00  0.00           O
ATOM   2596  NE2 GLN A 341     123.533 131.291 166.518  1.00  0.00           N
ATOM   2597  C   GLN A 341     121.531 132.224 169.868  1.00  0.00           C
ATOM   2598  O   GLN A 341     121.308 132.783 168.802  1.00  0.00           O
ATOM   2599  N   ARG A 342     120.752 132.430 170.983  1.00  0.00           N
ATOM   2600  CA  ARG A 342     119.592 133.317 171.005  1.00  0.00           C
ATOM   2601  CB  ARG A 342     118.727 133.053 172.228  1.00  0.00           C
ATOM   2602  CG  ARG A 342     117.785 131.890 172.098  1.00  0.00           C
ATOM   2603  CD  ARG A 342     117.280 131.472 173.515  1.00  0.00           C
ATOM   2604  NE  ARG A 342     116.078 130.629 173.556  1.00  0.00           N
ATOM   2605  CZ  ARG A 342     114.790 130.897 173.930  1.00  0.00           C
ATOM   2606  NH1 ARG A 342     114.589 132.067 174.321  1.00  0.00           N
ATOM   2607  NH2 ARG A 342     113.834 130.010 173.718  1.00  0.00           N
ATOM   2608  C   ARG A 342     120.007 134.783 170.884  1.00  0.00           C
ATOM   2609  O   ARG A 342     119.284 135.550 170.252  1.00  0.00           O
ATOM   2610  N   LEU A 343     121.201 135.094 171.464  1.00  0.00           N
ATOM   2611  CA  LEU A 343     121.732 136.476 171.470  1.00  0.00           C
ATOM   2612  CB  LEU A 343     122.267 136.769 172.906  1.00  0.00           C
ATOM   2613  CG  LEU A 343     121.171 137.182 173.923  1.00  0.00           C
ATOM   2614  CD1 LEU A 343     120.177 136.100 174.342  1.00  0.00           C
ATOM   2615  CD2 LEU A 343     121.805 137.861 175.101  1.00  0.00           C
ATOM   2616  C   LEU A 343     122.838 136.825 170.420  1.00  0.00           C
ATOM   2617  O   LEU A 343     122.795 137.948 169.901  1.00  0.00           O
ATOM   2618  N   LYS A 344     123.767 135.918 170.014  1.00  0.00           N
ATOM   2619  CA  LYS A 344     124.916 136.077 169.124  1.00  0.00           C
ATOM   2620  CB  LYS A 344     126.018 135.046 169.508  1.00  0.00           C
ATOM   2621  CG  LYS A 344     125.925 133.560 169.041  1.00  0.00           C
ATOM   2622  CD  LYS A 344     127.166 132.729 169.096  1.00  0.00           C
ATOM   2623  CE  LYS A 344     126.894 131.424 168.300  1.00  0.00           C
ATOM   2624  NZ  LYS A 344     128.044 130.500 168.482  1.00  0.00           N
ATOM   2625  C   LYS A 344     124.492 135.950 167.646  1.00  0.00           C
ATOM   2626  O   LYS A 344     123.722 135.009 167.257  1.00  0.00           O
ATOM   2627  N   GLY A 345     125.019 136.830 166.812  1.00  0.00           N
ATOM   2628  CA  GLY A 345     124.955 136.879 165.350  1.00  0.00           C
ATOM   2629  C   GLY A 345     123.599 137.236 164.761  1.00  0.00           C
ATOM   2630  O   GLY A 345     122.740 137.776 165.458  1.00  0.00           O
ATOM   2631  N   LYS A 346     123.479 137.047 163.385  1.00  0.00           N
ATOM   2632  CA  LYS A 346     122.300 137.233 162.589  1.00  0.00           C
ATOM   2633  CB  LYS A 346     122.726 136.934 161.135  1.00  0.00           C
ATOM   2634  CG  LYS A 346     123.557 138.067 160.460  1.00  0.00           C
ATOM   2635  CD  LYS A 346     123.654 137.911 158.960  1.00  0.00           C
ATOM   2636  CE  LYS A 346     122.344 138.351 158.282  1.00  0.00           C
ATOM   2637  NZ  LYS A 346     122.375 138.166 156.830  1.00  0.00           N
ATOM   2638  C   LYS A 346     121.115 136.410 163.053  1.00  0.00           C
ATOM   2639  O   LYS A 346     121.234 135.263 163.470  1.00  0.00           O
ATOM   2640  N   GLU A 347     120.030 137.200 163.166  1.00  0.00           N
ATOM   2641  CA  GLU A 347     118.780 136.594 163.652  1.00  0.00           C
ATOM   2642  CB  GLU A 347     118.183 135.572 162.654  1.00  0.00           C
ATOM   2643  CG  GLU A 347     118.043 136.095 161.210  1.00  0.00           C
ATOM   2644  CD  GLU A 347     117.538 137.505 161.083  1.00  0.00           C
ATOM   2645  OE1 GLU A 347     118.160 138.288 160.297  1.00  0.00           O
ATOM   2646  OE2 GLU A 347     116.526 137.768 161.678  1.00  0.00           O
ATOM   2647  C   GLU A 347     118.897 136.191 165.116  1.00  0.00           C
ATOM   2648  O   GLU A 347     118.032 135.489 165.627  1.00  0.00           O
ATOM   2649  N   GLY A 348     119.925 136.716 165.783  1.00  0.00           N
ATOM   2650  CA  GLY A 348     120.042 136.859 167.274  1.00  0.00           C
ATOM   2651  C   GLY A 348     119.398 138.113 167.794  1.00  0.00           C
ATOM   2652  O   GLY A 348     118.873 138.923 167.008  1.00  0.00           O
ATOM   2653  N   ARG A 349     119.453 138.288 169.108  1.00  0.00           N
ATOM   2654  CA  ARG A 349     118.559 139.217 169.735  1.00  0.00           C
ATOM   2655  CB  ARG A 349     118.588 138.886 171.234  1.00  0.00           C
ATOM   2656  CG  ARG A 349     117.380 139.340 172.084  1.00  0.00           C
ATOM   2657  CD  ARG A 349     115.980 138.786 171.611  1.00  0.00           C
ATOM   2658  NE  ARG A 349     115.847 137.336 171.863  1.00  0.00           N
ATOM   2659  CZ  ARG A 349     116.006 136.393 170.959  1.00  0.00           C
ATOM   2660  NH1 ARG A 349     116.069 136.670 169.737  1.00  0.00           N
ATOM   2661  NH2 ARG A 349     116.002 135.150 171.435  1.00  0.00           N
ATOM   2662  C   ARG A 349     118.938 140.631 169.534  1.00  0.00           C
ATOM   2663  O   ARG A 349     118.061 141.456 169.331  1.00  0.00           O
ATOM   2664  N   VAL A 350     120.235 140.921 169.513  1.00  0.00           N
ATOM   2665  CA  VAL A 350     120.622 142.293 169.361  1.00  0.00           C
ATOM   2666  CB  VAL A 350     121.965 142.593 170.023  1.00  0.00           C
ATOM   2667  CG1 VAL A 350     122.575 143.933 169.587  1.00  0.00           C
ATOM   2668  CG2 VAL A 350     121.801 142.669 171.508  1.00  0.00           C
ATOM   2669  C   VAL A 350     120.574 142.801 167.893  1.00  0.00           C
ATOM   2670  O   VAL A 350     120.082 143.893 167.693  1.00  0.00           O
ATOM   2671  N   ARG A 351     121.037 141.990 166.948  1.00  0.00           N
ATOM   2672  CA  ARG A 351     120.922 142.267 165.451  1.00  0.00           C
ATOM   2673  CB  ARG A 351     121.800 141.246 164.690  1.00  0.00           C
ATOM   2674  CG  ARG A 351     123.289 141.566 164.877  1.00  0.00           C
ATOM   2675  CD  ARG A 351     124.079 141.023 163.642  1.00  0.00           C
ATOM   2676  NE  ARG A 351     123.684 141.691 162.405  1.00  0.00           N
ATOM   2677  CZ  ARG A 351     124.149 141.538 161.211  1.00  0.00           C
ATOM   2678  NH1 ARG A 351     125.210 140.888 160.862  1.00  0.00           N
ATOM   2679  NH2 ARG A 351     123.593 142.226 160.280  1.00  0.00           N
ATOM   2680  C   ARG A 351     119.483 142.262 164.876  1.00  0.00           C
ATOM   2681  O   ARG A 351     119.087 143.196 164.215  1.00  0.00           O
ATOM   2682  N   GLY A 352     118.657 141.239 165.095  1.00  0.00           N
ATOM   2683  CA  GLY A 352     117.410 140.974 164.475  1.00  0.00           C
ATOM   2684  C   GLY A 352     116.132 141.595 165.189  1.00  0.00           C
ATOM   2685  O   GLY A 352     115.108 141.777 164.518  1.00  0.00           O
ATOM   2686  N   ASN A 353     116.289 142.074 166.504  1.00  0.00           N
ATOM   2687  CA  ASN A 353     115.248 142.440 167.425  1.00  0.00           C
ATOM   2688  CB  ASN A 353     114.759 141.207 168.250  1.00  0.00           C
ATOM   2689  CG  ASN A 353     114.823 139.861 167.654  1.00  0.00           C
ATOM   2690  OD1 ASN A 353     115.164 138.845 168.311  1.00  0.00           O
ATOM   2691  ND2 ASN A 353     114.172 139.604 166.540  1.00  0.00           N
ATOM   2692  C   ASN A 353     115.512 143.670 168.250  1.00  0.00           C
ATOM   2693  O   ASN A 353     114.662 144.028 169.103  1.00  0.00           O
ATOM   2694  N   LEU A 354     116.719 144.313 168.196  1.00  0.00           N
ATOM   2695  CA  LEU A 354     117.132 145.526 168.897  1.00  0.00           C
ATOM   2696  CB  LEU A 354     117.877 145.259 170.240  1.00  0.00           C
ATOM   2697  CG  LEU A 354     117.101 144.258 171.185  1.00  0.00           C
ATOM   2698  CD1 LEU A 354     117.955 143.482 172.193  1.00  0.00           C
ATOM   2699  CD2 LEU A 354     116.084 144.993 172.021  1.00  0.00           C
ATOM   2700  C   LEU A 354     117.782 146.615 168.063  1.00  0.00           C
ATOM   2701  O   LEU A 354     117.069 147.689 167.941  1.00  0.00           O
ATOM   2702  N   MET A 355     118.931 146.467 167.447  1.00  0.00           N
ATOM   2703  CA  MET A 355     119.496 147.397 166.483  1.00  0.00           C
ATOM   2704  CB  MET A 355     120.990 147.121 166.551  1.00  0.00           C
ATOM   2705  CG  MET A 355     121.592 147.494 167.910  1.00  0.00           C
ATOM   2706  SD  MET A 355     121.204 149.227 168.490  1.00  0.00           S
ATOM   2707  CE  MET A 355     120.896 149.123 170.243  1.00  0.00           C
ATOM   2708  C   MET A 355     118.920 147.464 165.040  1.00  0.00           C
ATOM   2709  O   MET A 355     119.140 148.429 164.269  1.00  0.00           O
ATOM   2710  N   GLY A 356     117.998 146.464 164.824  1.00  0.00           N
ATOM   2711  CA  GLY A 356     116.956 146.436 163.810  1.00  0.00           C
ATOM   2712  C   GLY A 356     115.742 145.575 164.270  1.00  0.00           C
ATOM   2713  O   GLY A 356     115.922 144.740 165.165  1.00  0.00           O
ATOM   2714  N   LYS A 357     114.544 145.857 163.708  1.00  0.00           N
ATOM   2715  CA  LYS A 357     113.229 145.286 164.054  1.00  0.00           C
ATOM   2716  CB  LYS A 357     112.632 146.031 165.201  1.00  0.00           C
ATOM   2717  CG  LYS A 357     113.478 146.247 166.468  1.00  0.00           C
ATOM   2718  CD  LYS A 357     112.698 146.932 167.537  1.00  0.00           C
ATOM   2719  CE  LYS A 357     113.430 146.800 168.887  1.00  0.00           C
ATOM   2720  NZ  LYS A 357     112.823 147.544 170.056  1.00  0.00           N
ATOM   2721  C   LYS A 357     112.289 145.309 162.884  1.00  0.00           C
ATOM   2722  O   LYS A 357     112.411 146.138 162.001  1.00  0.00           O
ATOM   2723  N   ARG A 358     111.243 144.455 162.858  1.00  0.00           N
ATOM   2724  CA  ARG A 358     110.096 144.425 161.850  1.00  0.00           C
ATOM   2725  CB  ARG A 358     109.442 143.040 161.721  1.00  0.00           C
ATOM   2726  CG  ARG A 358     110.380 142.175 160.810  1.00  0.00           C
ATOM   2727  CD  ARG A 358     109.796 140.777 160.393  1.00  0.00           C
ATOM   2728  NE  ARG A 358     110.727 140.070 159.489  1.00  0.00           N
ATOM   2729  CZ  ARG A 358     111.133 140.536 158.350  1.00  0.00           C
ATOM   2730  NH1 ARG A 358     110.599 141.496 157.729  1.00  0.00           N
ATOM   2731  NH2 ARG A 358     112.283 140.076 157.862  1.00  0.00           N
ATOM   2732  C   ARG A 358     109.084 145.463 162.326  1.00  0.00           C
ATOM   2733  O   ARG A 358     108.847 145.510 163.561  1.00  0.00           O
ATOM   2734  N   VAL A 359     108.623 146.342 161.426  1.00  0.00           N
ATOM   2735  CA  VAL A 359     107.871 147.506 161.770  1.00  0.00           C
ATOM   2736  CB  VAL A 359     108.662 148.774 161.400  1.00  0.00           C
ATOM   2737  CG1 VAL A 359     109.723 148.923 162.495  1.00  0.00           C
ATOM   2738  CG2 VAL A 359     109.280 148.775 159.981  1.00  0.00           C
ATOM   2739  C   VAL A 359     106.437 147.523 161.144  1.00  0.00           C
ATOM   2740  O   VAL A 359     106.069 147.029 160.127  1.00  0.00           O
ATOM   2741  N   ASP A 360     105.594 148.317 161.808  1.00  0.00           N
ATOM   2742  CA  ASP A 360     104.318 148.882 161.373  1.00  0.00           C
ATOM   2743  CB  ASP A 360     103.588 149.414 162.570  1.00  0.00           C
ATOM   2744  CG  ASP A 360     103.208 148.402 163.644  1.00  0.00           C
ATOM   2745  OD1 ASP A 360     103.152 147.223 163.339  1.00  0.00           O
ATOM   2746  OD2 ASP A 360     103.001 148.826 164.794  1.00  0.00           O
ATOM   2747  C   ASP A 360     104.463 150.102 160.401  1.00  0.00           C
ATOM   2748  O   ASP A 360     105.598 150.686 160.344  1.00  0.00           O
ATOM   2749  N   PHE A 361     103.427 150.517 159.685  1.00  0.00           N
ATOM   2750  CA  PHE A 361     103.279 151.765 158.920  1.00  0.00           C
ATOM   2751  CB  PHE A 361     103.225 153.023 159.809  1.00  0.00           C
ATOM   2752  CG  PHE A 361     102.455 152.814 161.120  1.00  0.00           C
ATOM   2753  CD1 PHE A 361     101.103 152.515 161.150  1.00  0.00           C
ATOM   2754  CE1 PHE A 361     100.428 152.366 162.380  1.00  0.00           C
ATOM   2755  CZ  PHE A 361     101.165 152.410 163.600  1.00  0.00           C
ATOM   2756  CE2 PHE A 361     102.560 152.683 163.545  1.00  0.00           C
ATOM   2757  CD2 PHE A 361     103.165 152.929 162.291  1.00  0.00           C
ATOM   2758  C   PHE A 361     104.428 151.869 157.851  1.00  0.00           C
ATOM   2759  O   PHE A 361     105.144 152.888 157.659  1.00  0.00           O
ATOM   2760  N   SER A 362     104.517 150.868 157.066  1.00  0.00           N
ATOM   2761  CA  SER A 362     105.613 150.485 156.126  1.00  0.00           C
ATOM   2762  CB  SER A 362     106.612 149.668 156.908  1.00  0.00           C
ATOM   2763  OG  SER A 362     106.076 148.412 157.243  1.00  0.00           O
ATOM   2764  C   SER A 362     105.116 149.709 154.935  1.00  0.00           C
ATOM   2765  O   SER A 362     104.085 149.034 154.968  1.00  0.00           O
ATOM   2766  N   ALA A 363     105.875 149.731 153.842  1.00  0.00           N
ATOM   2767  CA  ALA A 363     105.625 149.030 152.608  1.00  0.00           C
ATOM   2768  CB  ALA A 363     104.527 149.787 151.870  1.00  0.00           C
ATOM   2769  C   ALA A 363     106.863 148.952 151.709  1.00  0.00           C
ATOM   2770  O   ALA A 363     107.892 149.666 151.849  1.00  0.00           O
ATOM   2771  N   ARG A 364     106.771 148.068 150.736  1.00  0.00           N
ATOM   2772  CA  ARG A 364     107.879 147.884 149.722  1.00  0.00           C
ATOM   2773  CB  ARG A 364     108.831 146.866 150.351  1.00  0.00           C
ATOM   2774  CG  ARG A 364     110.029 146.401 149.507  1.00  0.00           C
ATOM   2775  CD  ARG A 364     110.876 145.372 150.295  1.00  0.00           C
ATOM   2776  NE  ARG A 364     111.800 144.749 149.442  1.00  0.00           N
ATOM   2777  CZ  ARG A 364     113.103 144.879 149.378  1.00  0.00           C
ATOM   2778  NH1 ARG A 364     113.748 145.783 149.982  1.00  0.00           N
ATOM   2779  NH2 ARG A 364     113.809 144.021 148.798  1.00  0.00           N
ATOM   2780  C   ARG A 364     107.195 147.395 148.466  1.00  0.00           C
ATOM   2781  O   ARG A 364     106.259 146.688 148.502  1.00  0.00           O
ATOM   2782  N   THR A 365     107.739 147.773 147.313  1.00  0.00           N
ATOM   2783  CA  THR A 365     107.468 147.259 145.970  1.00  0.00           C
ATOM   2784  CB  THR A 365     106.105 147.877 145.479  1.00  0.00           C
ATOM   2785  CG2 THR A 365     106.233 149.341 145.209  1.00  0.00           C
ATOM   2786  OG1 THR A 365     105.860 147.206 144.228  1.00  0.00           O
ATOM   2787  C   THR A 365     108.685 147.413 145.059  1.00  0.00           C
ATOM   2788  O   THR A 365     109.653 148.000 145.434  1.00  0.00           O
ATOM   2789  N   VAL A 366     108.546 146.783 143.840  1.00  0.00           N
ATOM   2790  CA  VAL A 366     109.466 146.941 142.711  1.00  0.00           C
ATOM   2791  CB  VAL A 366     109.262 145.860 141.645  1.00  0.00           C
ATOM   2792  CG1 VAL A 366     110.313 145.974 140.503  1.00  0.00           C
ATOM   2793  CG2 VAL A 366     109.286 144.378 142.212  1.00  0.00           C
ATOM   2794  C   VAL A 366     109.392 148.446 142.163  1.00  0.00           C
ATOM   2795  O   VAL A 366     108.265 149.004 142.214  1.00  0.00           O
ATOM   2796  N   ILE A 367     110.468 149.059 141.758  1.00  0.00           N
ATOM   2797  CA  ILE A 367     110.491 150.460 141.181  1.00  0.00           C
ATOM   2798  CB  ILE A 367     111.742 151.216 141.736  1.00  0.00           C
ATOM   2799  CG2 ILE A 367     111.833 151.140 143.250  1.00  0.00           C
ATOM   2800  CG1 ILE A 367     113.130 150.737 141.194  1.00  0.00           C
ATOM   2801  CD1 ILE A 367     114.243 151.765 141.311  1.00  0.00           C
ATOM   2802  C   ILE A 367     110.254 150.577 139.625  1.00  0.00           C
ATOM   2803  O   ILE A 367     110.292 149.584 138.909  1.00  0.00           O
ATOM   2804  N   THR A 368     109.949 151.758 139.154  1.00  0.00           N
ATOM   2805  CA  THR A 368     109.579 152.220 137.745  1.00  0.00           C
ATOM   2806  CB  THR A 368     108.104 151.846 137.582  1.00  0.00           C
ATOM   2807  CG2 THR A 368     107.441 152.361 136.366  1.00  0.00           C
ATOM   2808  OG1 THR A 368     108.016 150.419 137.363  1.00  0.00           O
ATOM   2809  C   THR A 368     109.899 153.651 137.397  1.00  0.00           C
ATOM   2810  O   THR A 368     109.817 154.481 138.326  1.00  0.00           O
ATOM   2811  N   PRO A 369     110.310 154.035 136.176  1.00  0.00           N
ATOM   2812  CD  PRO A 369     110.690 153.222 134.994  1.00  0.00           C
ATOM   2813  CG  PRO A 369     110.873 154.218 133.798  1.00  0.00           C
ATOM   2814  CB  PRO A 369     111.329 155.463 134.590  1.00  0.00           C
ATOM   2815  CA  PRO A 369     110.501 155.418 135.876  1.00  0.00           C
ATOM   2816  C   PRO A 369     109.115 156.144 135.737  1.00  0.00           C
ATOM   2817  O   PRO A 369     108.113 155.559 135.299  1.00  0.00           O
ATOM   2818  N   ASP A 370     109.166 157.434 135.993  1.00  0.00           N
ATOM   2819  CA  ASP A 370     108.197 158.370 135.489  1.00  0.00           C
ATOM   2820  CB  ASP A 370     107.031 158.405 136.410  1.00  0.00           C
ATOM   2821  CG  ASP A 370     105.926 159.364 135.930  1.00  0.00           C
ATOM   2822  OD1 ASP A 370     106.020 159.962 134.844  1.00  0.00           O
ATOM   2823  OD2 ASP A 370     104.894 159.457 136.608  1.00  0.00           O
ATOM   2824  C   ASP A 370     108.816 159.764 135.461  1.00  0.00           C
ATOM   2825  O   ASP A 370     109.127 160.388 136.478  1.00  0.00           O
ATOM   2826  N   PRO A 371     109.146 160.284 134.264  1.00  0.00           N
ATOM   2827  CD  PRO A 371     109.310 159.502 133.069  1.00  0.00           C
ATOM   2828  CG  PRO A 371     110.141 160.413 132.076  1.00  0.00           C
ATOM   2829  CB  PRO A 371     109.750 161.804 132.560  1.00  0.00           C
ATOM   2830  CA  PRO A 371     109.721 161.641 134.032  1.00  0.00           C
ATOM   2831  C   PRO A 371     108.940 162.846 134.520  1.00  0.00           C
ATOM   2832  O   PRO A 371     109.292 163.960 134.116  1.00  0.00           O
ATOM   2833  N   ASN A 372     107.824 162.607 135.278  1.00  0.00           N
ATOM   2834  CA  ASN A 372     107.015 163.821 135.680  1.00  0.00           C
ATOM   2835  CB  ASN A 372     105.677 163.564 135.034  1.00  0.00           C
ATOM   2836  CG  ASN A 372     105.679 163.406 133.533  1.00  0.00           C
ATOM   2837  OD1 ASN A 372     105.598 164.397 132.839  1.00  0.00           O
ATOM   2838  ND2 ASN A 372     105.714 162.221 132.980  1.00  0.00           N
ATOM   2839  C   ASN A 372     106.911 163.994 137.225  1.00  0.00           C
ATOM   2840  O   ASN A 372     106.140 164.841 137.759  1.00  0.00           O
ATOM   2841  N   LEU A 373     107.537 163.159 138.026  1.00  0.00           N
ATOM   2842  CA  LEU A 373     107.702 163.327 139.479  1.00  0.00           C
ATOM   2843  CB  LEU A 373     108.140 161.997 140.028  1.00  0.00           C
ATOM   2844  CG  LEU A 373     106.983 160.994 140.400  1.00  0.00           C
ATOM   2845  CD1 LEU A 373     106.067 161.410 141.619  1.00  0.00           C
ATOM   2846  CD2 LEU A 373     106.101 160.751 139.199  1.00  0.00           C
ATOM   2847  C   LEU A 373     108.724 164.426 139.882  1.00  0.00           C
ATOM   2848  O   LEU A 373     109.741 164.661 139.195  1.00  0.00           O
ATOM   2849  N   SER A 374     108.490 165.088 141.004  1.00  0.00           N
ATOM   2850  CA  SER A 374     109.574 165.887 141.613  1.00  0.00           C
ATOM   2851  CB  SER A 374     109.077 166.896 142.664  1.00  0.00           C
ATOM   2852  OG  SER A 374     110.035 167.726 143.301  1.00  0.00           O
ATOM   2853  C   SER A 374     110.726 165.015 142.118  1.00  0.00           C
ATOM   2854  O   SER A 374     110.511 163.847 142.294  1.00  0.00           O
ATOM   2855  N   ILE A 375     111.931 165.541 142.303  1.00  0.00           N
ATOM   2856  CA  ILE A 375     113.080 164.839 142.802  1.00  0.00           C
ATOM   2857  CB  ILE A 375     114.367 165.625 142.557  1.00  0.00           C
ATOM   2858  CG2 ILE A 375     114.630 165.805 141.106  1.00  0.00           C
ATOM   2859  CG1 ILE A 375     114.402 167.027 143.274  1.00  0.00           C
ATOM   2860  CD1 ILE A 375     114.878 166.928 144.739  1.00  0.00           C
ATOM   2861  C   ILE A 375     112.888 164.293 144.186  1.00  0.00           C
ATOM   2862  O   ILE A 375     113.469 163.314 144.596  1.00  0.00           O
ATOM   2863  N   ASP A 376     111.957 164.864 144.941  1.00  0.00           N
ATOM   2864  CA  ASP A 376     111.607 164.525 146.324  1.00  0.00           C
ATOM   2865  CB  ASP A 376     111.758 165.743 147.304  1.00  0.00           C
ATOM   2866  CG  ASP A 376     110.827 166.916 146.976  1.00  0.00           C
ATOM   2867  OD1 ASP A 376     110.452 167.644 147.910  1.00  0.00           O
ATOM   2868  OD2 ASP A 376     110.441 167.161 145.762  1.00  0.00           O
ATOM   2869  C   ASP A 376     110.211 163.881 146.413  1.00  0.00           C
ATOM   2870  O   ASP A 376     109.537 164.104 147.414  1.00  0.00           O
ATOM   2871  N   GLN A 377     109.811 163.167 145.371  1.00  0.00           N
ATOM   2872  CA  GLN A 377     108.468 162.548 145.385  1.00  0.00           C
ATOM   2873  CB  GLN A 377     107.540 163.628 144.803  1.00  0.00           C
ATOM   2874  CG  GLN A 377     106.022 163.379 144.773  1.00  0.00           C
ATOM   2875  CD  GLN A 377     105.389 164.324 143.708  1.00  0.00           C
ATOM   2876  OE1 GLN A 377     105.967 164.648 142.705  1.00  0.00           O
ATOM   2877  NE2 GLN A 377     104.239 164.745 144.028  1.00  0.00           N
ATOM   2878  C   GLN A 377     108.501 161.225 144.635  1.00  0.00           C
ATOM   2879  O   GLN A 377     109.271 160.995 143.739  1.00  0.00           O
ATOM   2880  N   VAL A 378     107.692 160.251 145.080  1.00  0.00           N
ATOM   2881  CA  VAL A 378     107.424 158.898 144.652  1.00  0.00           C
ATOM   2882  CB  VAL A 378     108.003 157.807 145.599  1.00  0.00           C
ATOM   2883  CG1 VAL A 378     107.583 157.923 147.105  1.00  0.00           C
ATOM   2884  CG2 VAL A 378     107.701 156.381 145.341  1.00  0.00           C
ATOM   2885  C   VAL A 378     105.941 158.549 144.459  1.00  0.00           C
ATOM   2886  O   VAL A 378     104.994 158.950 145.171  1.00  0.00           O
ATOM   2887  N   GLY A 379     105.775 157.813 143.369  1.00  0.00           N
ATOM   2888  CA  GLY A 379     104.390 157.503 142.986  1.00  0.00           C
ATOM   2889  C   GLY A 379     103.942 156.198 143.686  1.00  0.00           C
ATOM   2890  O   GLY A 379     104.525 155.157 143.444  1.00  0.00           O
ATOM   2891  N   VAL A 380     102.911 156.237 144.498  1.00  0.00           N
ATOM   2892  CA  VAL A 380     102.576 155.179 145.475  1.00  0.00           C
ATOM   2893  CB  VAL A 380     102.327 155.690 146.913  1.00  0.00           C
ATOM   2894  CG1 VAL A 380     101.772 154.540 147.886  1.00  0.00           C
ATOM   2895  CG2 VAL A 380     103.644 156.423 147.403  1.00  0.00           C
ATOM   2896  C   VAL A 380     101.383 154.362 144.986  1.00  0.00           C
ATOM   2897  O   VAL A 380     100.339 154.882 144.598  1.00  0.00           O
ATOM   2898  N   PRO A 381     101.470 153.028 145.151  1.00  0.00           N
ATOM   2899  CD  PRO A 381     102.703 152.255 145.452  1.00  0.00           C
ATOM   2900  CG  PRO A 381     102.398 150.828 144.978  1.00  0.00           C
ATOM   2901  CB  PRO A 381     100.904 150.725 145.094  1.00  0.00           C
ATOM   2902  CA  PRO A 381     100.365 152.121 144.912  1.00  0.00           C
ATOM   2903  C   PRO A 381      99.138 152.495 145.792  1.00  0.00           C
ATOM   2904  O   PRO A 381      99.240 152.651 146.996  1.00  0.00           O
ATOM   2905  N   ARG A 382      97.904 152.302 145.318  1.00  0.00           N
ATOM   2906  CA  ARG A 382      96.686 152.521 146.179  1.00  0.00           C
ATOM   2907  CB  ARG A 382      95.512 152.931 145.309  1.00  0.00           C
ATOM   2908  CG  ARG A 382      94.274 153.376 146.112  1.00  0.00           C
ATOM   2909  CD  ARG A 382      93.233 153.496 144.947  1.00  0.00           C
ATOM   2910  NE  ARG A 382      92.048 154.159 145.493  1.00  0.00           N
ATOM   2911  CZ  ARG A 382      91.481 155.262 145.105  1.00  0.00           C
ATOM   2912  NH1 ARG A 382      92.208 156.071 144.344  1.00  0.00           N
ATOM   2913  NH2 ARG A 382      90.299 155.539 145.535  1.00  0.00           N
ATOM   2914  C   ARG A 382      96.379 151.342 147.147  1.00  0.00           C
ATOM   2915  O   ARG A 382      95.647 151.555 148.126  1.00  0.00           O
ATOM   2916  N   SER A 383      97.064 150.197 146.973  1.00  0.00           N
ATOM   2917  CA  SER A 383      97.190 148.982 147.876  1.00  0.00           C
ATOM   2918  CB  SER A 383      97.688 147.827 147.096  1.00  0.00           C
ATOM   2919  OG  SER A 383      98.954 148.161 146.581  1.00  0.00           O
ATOM   2920  C   SER A 383      98.067 149.467 149.024  1.00  0.00           C
ATOM   2921  O   SER A 383      97.672 149.175 150.148  1.00  0.00           O
ATOM   2922  N   ILE A 384      99.139 150.153 148.787  1.00  0.00           N
ATOM   2923  CA  ILE A 384     100.049 150.705 149.827  1.00  0.00           C
ATOM   2924  CB  ILE A 384     101.385 151.085 149.177  1.00  0.00           C
ATOM   2925  CG2 ILE A 384     102.127 152.027 150.185  1.00  0.00           C
ATOM   2926  CG1 ILE A 384     102.034 149.775 148.826  1.00  0.00           C
ATOM   2927  CD1 ILE A 384     103.510 149.691 148.324  1.00  0.00           C
ATOM   2928  C   ILE A 384      99.289 151.848 150.559  1.00  0.00           C
ATOM   2929  O   ILE A 384      99.450 151.972 151.787  1.00  0.00           O
ATOM   2930  N   ALA A 385      98.442 152.690 149.875  1.00  0.00           N
ATOM   2931  CA  ALA A 385      97.682 153.750 150.546  1.00  0.00           C
ATOM   2932  CB  ALA A 385      97.143 154.648 149.416  1.00  0.00           C
ATOM   2933  C   ALA A 385      96.520 153.264 151.500  1.00  0.00           C
ATOM   2934  O   ALA A 385      96.121 153.932 152.442  1.00  0.00           O
ATOM   2935  N   ALA A 386      95.953 152.083 151.104  1.00  0.00           N
ATOM   2936  CA  ALA A 386      94.875 151.385 151.858  1.00  0.00           C
ATOM   2937  CB  ALA A 386      93.947 150.688 150.848  1.00  0.00           C
ATOM   2938  C   ALA A 386      95.315 150.416 152.984  1.00  0.00           C
ATOM   2939  O   ALA A 386      94.431 149.825 153.636  1.00  0.00           O
ATOM   2940  N   ASN A 387      96.546 150.485 153.381  1.00  0.00           N
ATOM   2941  CA  ASN A 387      97.101 149.817 154.510  1.00  0.00           C
ATOM   2942  CB  ASN A 387      98.034 148.688 154.023  1.00  0.00           C
ATOM   2943  CG  ASN A 387      97.386 147.461 153.486  1.00  0.00           C
ATOM   2944  OD1 ASN A 387      97.030 146.545 154.264  1.00  0.00           O
ATOM   2945  ND2 ASN A 387      97.145 147.308 152.241  1.00  0.00           N
ATOM   2946  C   ASN A 387      97.951 150.781 155.389  1.00  0.00           C
ATOM   2947  O   ASN A 387      97.823 150.663 156.599  1.00  0.00           O
ATOM   2948  N   MET A 388      98.677 151.696 154.824  1.00  0.00           N
ATOM   2949  CA  MET A 388      99.336 152.739 155.595  1.00  0.00           C
ATOM   2950  CB  MET A 388     100.420 153.395 154.722  1.00  0.00           C
ATOM   2951  CG  MET A 388     101.542 152.428 154.296  1.00  0.00           C
ATOM   2952  SD  MET A 388     102.971 153.109 153.419  1.00  0.00           S
ATOM   2953  CE  MET A 388     103.672 154.062 154.817  1.00  0.00           C
ATOM   2954  C   MET A 388      98.418 153.763 156.220  1.00  0.00           C
ATOM   2955  O   MET A 388      97.636 154.414 155.544  1.00  0.00           O
ATOM   2956  N   THR A 389      98.520 153.917 157.545  1.00  0.00           N
ATOM   2957  CA  THR A 389      97.734 155.026 158.238  1.00  0.00           C
ATOM   2958  CB  THR A 389      96.733 154.458 159.283  1.00  0.00           C
ATOM   2959  CG2 THR A 389      95.769 153.424 158.717  1.00  0.00           C
ATOM   2960  OG1 THR A 389      97.334 153.710 160.331  1.00  0.00           O
ATOM   2961  C   THR A 389      98.731 156.038 158.914  1.00  0.00           C
ATOM   2962  O   THR A 389      99.886 155.711 159.180  1.00  0.00           O
ATOM   2963  N   PHE A 390      98.132 157.192 159.171  1.00  0.00           N
ATOM   2964  CA  PHE A 390      98.693 158.142 160.178  1.00  0.00           C
ATOM   2965  CB  PHE A 390      99.157 159.483 159.508  1.00  0.00           C
ATOM   2966  CG  PHE A 390      99.448 160.618 160.436  1.00  0.00           C
ATOM   2967  CD1 PHE A 390     100.628 160.448 161.309  1.00  0.00           C
ATOM   2968  CE1 PHE A 390     101.010 161.568 162.168  1.00  0.00           C
ATOM   2969  CZ  PHE A 390     100.268 162.796 162.043  1.00  0.00           C
ATOM   2970  CE2 PHE A 390      99.124 162.902 161.237  1.00  0.00           C
ATOM   2971  CD2 PHE A 390      98.702 161.844 160.475  1.00  0.00           C
ATOM   2972  C   PHE A 390      97.594 158.281 161.211  1.00  0.00           C
ATOM   2973  O   PHE A 390      96.477 158.539 160.857  1.00  0.00           O
ATOM   2974  N   ALA A 391      97.901 158.234 162.513  1.00  0.00           N
ATOM   2975  CA  ALA A 391      97.024 158.592 163.653  1.00  0.00           C
ATOM   2976  CB  ALA A 391      97.603 157.957 164.918  1.00  0.00           C
ATOM   2977  C   ALA A 391      96.938 160.107 163.775  1.00  0.00           C
ATOM   2978  O   ALA A 391      97.559 160.718 164.650  1.00  0.00           O
ATOM   2979  N   GLU A 392      96.293 160.827 162.866  1.00  0.00           N
ATOM   2980  CA  GLU A 392      96.078 162.288 162.988  1.00  0.00           C
ATOM   2981  CB  GLU A 392      95.301 162.812 161.786  1.00  0.00           C
ATOM   2982  CG  GLU A 392      95.315 164.361 161.594  1.00  0.00           C
ATOM   2983  CD  GLU A 392      94.793 164.814 160.279  1.00  0.00           C
ATOM   2984  OE1 GLU A 392      95.300 164.295 159.245  1.00  0.00           O
ATOM   2985  OE2 GLU A 392      93.976 165.755 160.289  1.00  0.00           O
ATOM   2986  C   GLU A 392      95.292 162.632 164.331  1.00  0.00           C
ATOM   2987  O   GLU A 392      94.323 161.914 164.758  1.00  0.00           O
ATOM   2988  N   ILE A 393      95.764 163.647 165.058  1.00  0.00           N
ATOM   2989  CA  ILE A 393      95.152 164.099 166.335  1.00  0.00           C
ATOM   2990  CB  ILE A 393      96.155 164.957 167.231  1.00  0.00           C
ATOM   2991  CG2 ILE A 393      95.484 165.479 168.522  1.00  0.00           C
ATOM   2992  CG1 ILE A 393      97.473 164.233 167.469  1.00  0.00           C
ATOM   2993  CD1 ILE A 393      98.679 165.245 167.615  1.00  0.00           C
ATOM   2994  C   ILE A 393      93.855 164.880 165.991  1.00  0.00           C
ATOM   2995  O   ILE A 393      93.939 165.717 165.109  1.00  0.00           O
ATOM   2996  N   VAL A 394      92.702 164.787 166.627  1.00  0.00           N
ATOM   2997  CA  VAL A 394      91.601 165.695 166.340  1.00  0.00           C
ATOM   2998  CB  VAL A 394      90.304 165.054 166.909  1.00  0.00           C
ATOM   2999  CG1 VAL A 394      89.106 166.028 166.709  1.00  0.00           C
ATOM   3000  CG2 VAL A 394      89.977 163.664 166.313  1.00  0.00           C
ATOM   3001  C   VAL A 394      91.767 167.025 167.004  1.00  0.00           C
ATOM   3002  O   VAL A 394      91.968 167.128 168.205  1.00  0.00           O
ATOM   3003  N   THR A 395      91.550 168.117 166.222  1.00  0.00           N
ATOM   3004  CA  THR A 395      91.659 169.576 166.452  1.00  0.00           C
ATOM   3005  CB  THR A 395      93.144 170.073 166.221  1.00  0.00           C
ATOM   3006  CG2 THR A 395      93.652 169.596 164.853  1.00  0.00           C
ATOM   3007  OG1 THR A 395      93.181 171.451 166.136  1.00  0.00           O
ATOM   3008  C   THR A 395      90.634 170.390 165.646  1.00  0.00           C
ATOM   3009  O   THR A 395      90.195 169.886 164.638  1.00  0.00           O
ATOM   3010  N   PRO A 396      90.185 171.585 166.032  1.00  0.00           N
ATOM   3011  CD  PRO A 396      90.389 172.266 167.312  1.00  0.00           C
ATOM   3012  CG  PRO A 396      90.388 173.728 166.808  1.00  0.00           C
ATOM   3013  CB  PRO A 396      89.130 173.730 165.985  1.00  0.00           C
ATOM   3014  CA  PRO A 396      89.228 172.351 165.223  1.00  0.00           C
ATOM   3015  C   PRO A 396      89.749 172.576 163.802  1.00  0.00           C
ATOM   3016  O   PRO A 396      88.912 172.837 162.944  1.00  0.00           O
ATOM   3017  N   PHE A 397      91.042 172.398 163.505  1.00  0.00           N
ATOM   3018  CA  PHE A 397      91.574 172.487 162.141  1.00  0.00           C
ATOM   3019  CB  PHE A 397      93.177 172.485 162.222  1.00  0.00           C
ATOM   3020  CG  PHE A 397      93.773 173.650 163.000  1.00  0.00           C
ATOM   3021  CD1 PHE A 397      94.607 173.444 164.118  1.00  0.00           C
ATOM   3022  CE1 PHE A 397      94.947 174.457 164.977  1.00  0.00           C
ATOM   3023  CZ  PHE A 397      94.507 175.760 164.722  1.00  0.00           C
ATOM   3024  CE2 PHE A 397      93.734 176.026 163.617  1.00  0.00           C
ATOM   3025  CD2 PHE A 397      93.251 174.944 162.800  1.00  0.00           C
ATOM   3026  C   PHE A 397      91.226 171.302 161.236  1.00  0.00           C
ATOM   3027  O   PHE A 397      91.456 171.327 160.059  1.00  0.00           O
ATOM   3028  N   ASN A 398      90.574 170.252 161.769  1.00  0.00           N
ATOM   3029  CA  ASN A 398      90.371 168.977 161.086  1.00  0.00           C
ATOM   3030  CB  ASN A 398      91.627 168.135 161.215  1.00  0.00           C
ATOM   3031  CG  ASN A 398      92.053 167.599 162.573  1.00  0.00           C
ATOM   3032  OD1 ASN A 398      91.284 167.555 163.560  1.00  0.00           O
ATOM   3033  ND2 ASN A 398      93.241 167.013 162.621  1.00  0.00           N
ATOM   3034  C   ASN A 398      89.171 168.118 161.498  1.00  0.00           C
ATOM   3035  O   ASN A 398      88.966 167.090 160.866  1.00  0.00           O
ATOM   3036  N   ILE A 399      88.364 168.479 162.509  1.00  0.00           N
ATOM   3037  CA  ILE A 399      87.438 167.465 163.090  1.00  0.00           C
ATOM   3038  CB  ILE A 399      86.902 168.055 164.428  1.00  0.00           C
ATOM   3039  CG2 ILE A 399      86.405 169.472 164.536  1.00  0.00           C
ATOM   3040  CG1 ILE A 399      85.924 167.009 165.060  1.00  0.00           C
ATOM   3041  CD1 ILE A 399      85.283 167.434 166.367  1.00  0.00           C
ATOM   3042  C   ILE A 399      86.252 167.236 162.162  1.00  0.00           C
ATOM   3043  O   ILE A 399      85.732 166.137 161.988  1.00  0.00           O
ATOM   3044  N   ASP A 400      85.829 168.233 161.318  1.00  0.00           N
ATOM   3045  CA  ASP A 400      85.075 168.015 160.060  1.00  0.00           C
ATOM   3046  CB  ASP A 400      84.848 169.295 159.242  1.00  0.00           C
ATOM   3047  CG  ASP A 400      84.408 170.481 160.117  1.00  0.00           C
ATOM   3048  OD1 ASP A 400      83.189 170.471 160.382  1.00  0.00           O
ATOM   3049  OD2 ASP A 400      85.129 171.428 160.299  1.00  0.00           O
ATOM   3050  C   ASP A 400      85.627 166.898 159.196  1.00  0.00           C
ATOM   3051  O   ASP A 400      84.911 165.961 158.827  1.00  0.00           O
ATOM   3052  N   ARG A 401      86.904 167.054 158.802  1.00  0.00           N
ATOM   3053  CA  ARG A 401      87.585 166.255 157.793  1.00  0.00           C
ATOM   3054  CB  ARG A 401      88.943 166.824 157.531  1.00  0.00           C
ATOM   3055  CG  ARG A 401      89.283 166.424 156.091  1.00  0.00           C
ATOM   3056  CD  ARG A 401      90.767 166.616 155.601  1.00  0.00           C
ATOM   3057  NE  ARG A 401      91.714 165.540 155.987  1.00  0.00           N
ATOM   3058  CZ  ARG A 401      92.342 165.363 157.085  1.00  0.00           C
ATOM   3059  NH1 ARG A 401      92.259 166.065 158.183  1.00  0.00           N
ATOM   3060  NH2 ARG A 401      93.217 164.470 157.177  1.00  0.00           N
ATOM   3061  C   ARG A 401      87.675 164.785 158.272  1.00  0.00           C
ATOM   3062  O   ARG A 401      87.419 163.855 157.496  1.00  0.00           O
ATOM   3063  N   LEU A 402      88.060 164.643 159.560  1.00  0.00           N
ATOM   3064  CA  LEU A 402      88.298 163.417 160.248  1.00  0.00           C
ATOM   3065  CB  LEU A 402      89.202 163.568 161.488  1.00  0.00           C
ATOM   3066  CG  LEU A 402      90.702 163.819 161.094  1.00  0.00           C
ATOM   3067  CD1 LEU A 402      91.499 164.014 162.373  1.00  0.00           C
ATOM   3068  CD2 LEU A 402      91.511 162.862 160.181  1.00  0.00           C
ATOM   3069  C   LEU A 402      87.055 162.692 160.592  1.00  0.00           C
ATOM   3070  O   LEU A 402      87.091 161.447 160.516  1.00  0.00           O
ATOM   3071  N   GLN A 403      85.997 163.524 160.806  1.00  0.00           N
ATOM   3072  CA  GLN A 403      84.647 162.885 161.003  1.00  0.00           C
ATOM   3073  CB  GLN A 403      83.680 163.859 161.631  1.00  0.00           C
ATOM   3074  CG  GLN A 403      82.216 163.389 161.998  1.00  0.00           C
ATOM   3075  CD  GLN A 403      82.333 162.319 163.050  1.00  0.00           C
ATOM   3076  OE1 GLN A 403      82.269 162.599 164.242  1.00  0.00           O
ATOM   3077  NE2 GLN A 403      82.518 161.160 162.560  1.00  0.00           N
ATOM   3078  C   GLN A 403      84.164 162.286 159.693  1.00  0.00           C
ATOM   3079  O   GLN A 403      83.448 161.302 159.688  1.00  0.00           O
ATOM   3080  N   GLU A 404      84.528 162.858 158.508  1.00  0.00           N
ATOM   3081  CA  GLU A 404      84.098 162.379 157.164  1.00  0.00           C
ATOM   3082  CB  GLU A 404      84.125 163.481 156.134  1.00  0.00           C
ATOM   3083  CG  GLU A 404      83.977 163.102 154.654  1.00  0.00           C
ATOM   3084  CD  GLU A 404      82.575 162.623 154.364  1.00  0.00           C
ATOM   3085  OE1 GLU A 404      82.437 161.835 153.374  1.00  0.00           O
ATOM   3086  OE2 GLU A 404      81.664 162.772 155.156  1.00  0.00           O
ATOM   3087  C   GLU A 404      84.914 161.123 156.772  1.00  0.00           C
ATOM   3088  O   GLU A 404      84.353 160.249 156.173  1.00  0.00           O
ATOM   3089  N   LEU A 405      86.232 161.031 157.095  1.00  0.00           N
ATOM   3090  CA  LEU A 405      87.050 159.833 156.910  1.00  0.00           C
ATOM   3091  CB  LEU A 405      88.560 160.225 157.188  1.00  0.00           C
ATOM   3092  CG  LEU A 405      89.103 161.070 156.113  1.00  0.00           C
ATOM   3093  CD1 LEU A 405      90.352 161.819 156.597  1.00  0.00           C
ATOM   3094  CD2 LEU A 405      89.253 160.183 154.819  1.00  0.00           C
ATOM   3095  C   LEU A 405      86.663 158.625 157.803  1.00  0.00           C
ATOM   3096  O   LEU A 405      86.817 157.458 157.482  1.00  0.00           O
ATOM   3097  N   VAL A 406      86.102 159.041 158.954  1.00  0.00           N
ATOM   3098  CA  VAL A 406      85.465 158.023 159.900  1.00  0.00           C
ATOM   3099  CB  VAL A 406      85.366 158.661 161.278  1.00  0.00           C
ATOM   3100  CG1 VAL A 406      84.327 157.879 162.112  1.00  0.00           C
ATOM   3101  CG2 VAL A 406      86.721 158.757 162.015  1.00  0.00           C
ATOM   3102  C   VAL A 406      84.113 157.504 159.354  1.00  0.00           C
ATOM   3103  O   VAL A 406      83.859 156.273 159.417  1.00  0.00           O
ATOM   3104  N   ARG A 407      83.409 158.507 158.791  1.00  0.00           N
ATOM   3105  CA  ARG A 407      82.107 158.268 158.071  1.00  0.00           C
ATOM   3106  CB  ARG A 407      81.427 159.523 157.662  1.00  0.00           C
ATOM   3107  CG  ARG A 407      79.888 159.206 157.440  1.00  0.00           C
ATOM   3108  CD  ARG A 407      79.439 160.403 156.546  1.00  0.00           C
ATOM   3109  NE  ARG A 407      80.015 160.446 155.253  1.00  0.00           N
ATOM   3110  CZ  ARG A 407      79.759 159.771 154.167  1.00  0.00           C
ATOM   3111  NH1 ARG A 407      78.799 158.937 154.075  1.00  0.00           N
ATOM   3112  NH2 ARG A 407      80.779 159.717 153.340  1.00  0.00           N
ATOM   3113  C   ARG A 407      82.232 157.275 156.982  1.00  0.00           C
ATOM   3114  O   ARG A 407      81.387 156.392 156.893  1.00  0.00           O
ATOM   3115  N   ARG A 408      83.258 157.371 156.163  1.00  0.00           N
ATOM   3116  CA  ARG A 408      83.605 156.328 155.214  1.00  0.00           C
ATOM   3117  CB  ARG A 408      84.486 157.008 154.108  1.00  0.00           C
ATOM   3118  CG  ARG A 408      83.740 158.081 153.301  1.00  0.00           C
ATOM   3119  CD  ARG A 408      84.749 158.921 152.457  1.00  0.00           C
ATOM   3120  NE  ARG A 408      84.082 160.093 151.815  1.00  0.00           N
ATOM   3121  CZ  ARG A 408      83.699 160.058 150.547  1.00  0.00           C
ATOM   3122  NH1 ARG A 408      83.927 159.052 149.771  1.00  0.00           N
ATOM   3123  NH2 ARG A 408      82.943 160.976 150.086  1.00  0.00           N
ATOM   3124  C   ARG A 408      84.344 155.119 155.871  1.00  0.00           C
ATOM   3125  O   ARG A 408      84.095 154.065 155.308  1.00  0.00           O
ATOM   3126  N   GLY A 409      85.143 155.212 156.882  1.00  0.00           N
ATOM   3127  CA  GLY A 409      85.838 154.093 157.426  1.00  0.00           C
ATOM   3128  C   GLY A 409      86.837 153.388 156.494  1.00  0.00           C
ATOM   3129  O   GLY A 409      87.477 154.063 155.751  1.00  0.00           O
ATOM   3130  N   ASN A 410      87.035 152.095 156.501  1.00  0.00           N
ATOM   3131  CA  ASN A 410      88.256 151.464 155.927  1.00  0.00           C
ATOM   3132  CB  ASN A 410      88.678 150.211 156.773  1.00  0.00           C
ATOM   3133  CG  ASN A 410      89.786 149.428 156.059  1.00  0.00           C
ATOM   3134  OD1 ASN A 410      90.895 149.878 155.996  1.00  0.00           O
ATOM   3135  ND2 ASN A 410      89.652 148.261 155.495  1.00  0.00           N
ATOM   3136  C   ASN A 410      88.068 151.041 154.499  1.00  0.00           C
ATOM   3137  O   ASN A 410      89.057 150.931 153.729  1.00  0.00           O
ATOM   3138  N   SER A 411      86.803 150.863 154.024  1.00  0.00           N
ATOM   3139  CA  SER A 411      86.567 150.199 152.691  1.00  0.00           C
ATOM   3140  CB  SER A 411      85.208 149.462 152.611  1.00  0.00           C
ATOM   3141  OG  SER A 411      84.232 150.364 153.075  1.00  0.00           O
ATOM   3142  C   SER A 411      86.883 151.170 151.486  1.00  0.00           C
ATOM   3143  O   SER A 411      86.757 150.706 150.333  1.00  0.00           O
ATOM   3144  N   GLN A 412      87.295 152.356 151.785  1.00  0.00           N
ATOM   3145  CA  GLN A 412      87.692 153.307 150.815  1.00  0.00           C
ATOM   3146  CB  GLN A 412      86.837 154.561 150.832  1.00  0.00           C
ATOM   3147  CG  GLN A 412      85.309 154.208 150.849  1.00  0.00           C
ATOM   3148  CD  GLN A 412      84.492 155.503 150.577  1.00  0.00           C
ATOM   3149  OE1 GLN A 412      84.949 156.541 150.091  1.00  0.00           O
ATOM   3150  NE2 GLN A 412      83.246 155.478 151.010  1.00  0.00           N
ATOM   3151  C   GLN A 412      89.154 153.663 151.103  1.00  0.00           C
ATOM   3152  O   GLN A 412      89.644 153.631 152.224  1.00  0.00           O
ATOM   3153  N   TYR A 413      89.855 154.138 150.076  1.00  0.00           N
ATOM   3154  CA  TYR A 413      91.056 154.992 150.169  1.00  0.00           C
ATOM   3155  CB  TYR A 413      91.749 155.125 148.791  1.00  0.00           C
ATOM   3156  CG  TYR A 413      92.789 156.226 148.662  1.00  0.00           C
ATOM   3157  CD1 TYR A 413      93.940 156.302 149.501  1.00  0.00           C
ATOM   3158  CE1 TYR A 413      94.804 157.451 149.473  1.00  0.00           C
ATOM   3159  CZ  TYR A 413      94.638 158.424 148.423  1.00  0.00           C
ATOM   3160  OH  TYR A 413      95.501 159.451 148.345  1.00  0.00           O
ATOM   3161  CE2 TYR A 413      93.557 158.341 147.548  1.00  0.00           C
ATOM   3162  CD2 TYR A 413      92.669 157.274 147.662  1.00  0.00           C
ATOM   3163  C   TYR A 413      90.915 156.271 150.940  1.00  0.00           C
ATOM   3164  O   TYR A 413      91.746 156.519 151.822  1.00  0.00           O
ATOM   3165  N   PRO A 414      89.967 157.159 150.606  1.00  0.00           N
ATOM   3166  CD  PRO A 414      89.270 157.284 149.394  1.00  0.00           C
ATOM   3167  CG  PRO A 414      88.109 158.298 149.611  1.00  0.00           C
ATOM   3168  CB  PRO A 414      88.691 159.275 150.667  1.00  0.00           C
ATOM   3169  CA  PRO A 414      89.562 158.252 151.486  1.00  0.00           C
ATOM   3170  C   PRO A 414      88.849 157.806 152.727  1.00  0.00           C
ATOM   3171  O   PRO A 414      87.619 157.746 152.776  1.00  0.00           O
ATOM   3172  N   GLY A 415      89.588 157.129 153.595  1.00  0.00           N
ATOM   3173  CA  GLY A 415      89.147 156.224 154.694  1.00  0.00           C
ATOM   3174  C   GLY A 415      89.875 156.552 156.012  1.00  0.00           C
ATOM   3175  O   GLY A 415      90.825 157.301 156.148  1.00  0.00           O
ATOM   3176  N   ALA A 416      89.433 155.795 157.057  1.00  0.00           N
ATOM   3177  CA  ALA A 416      90.190 155.635 158.303  1.00  0.00           C
ATOM   3178  CB  ALA A 416      89.693 156.612 159.356  1.00  0.00           C
ATOM   3179  C   ALA A 416      90.122 154.159 158.716  1.00  0.00           C
ATOM   3180  O   ALA A 416      89.121 153.493 158.570  1.00  0.00           O
ATOM   3181  N   LYS A 417      91.179 153.706 159.392  1.00  0.00           N
ATOM   3182  CA  LYS A 417      91.133 152.333 159.925  1.00  0.00           C
ATOM   3183  CB  LYS A 417      92.546 151.655 159.866  1.00  0.00           C
ATOM   3184  CG  LYS A 417      93.026 151.283 158.435  1.00  0.00           C
ATOM   3185  CD  LYS A 417      94.152 150.229 158.395  1.00  0.00           C
ATOM   3186  CE  LYS A 417      94.566 149.853 156.945  1.00  0.00           C
ATOM   3187  NZ  LYS A 417      93.538 149.002 156.339  1.00  0.00           N
ATOM   3188  C   LYS A 417      90.641 152.338 161.390  1.00  0.00           C
ATOM   3189  O   LYS A 417      89.831 151.444 161.739  1.00  0.00           O
ATOM   3190  N   TYR A 418      90.871 153.396 162.154  1.00  0.00           N
ATOM   3191  CA  TYR A 418      90.486 153.441 163.541  1.00  0.00           C
ATOM   3192  CB  TYR A 418      91.419 152.683 164.529  1.00  0.00           C
ATOM   3193  CG  TYR A 418      91.712 151.229 164.160  1.00  0.00           C
ATOM   3194  CD1 TYR A 418      90.934 150.261 164.797  1.00  0.00           C
ATOM   3195  CE1 TYR A 418      91.199 148.960 164.469  1.00  0.00           C
ATOM   3196  CZ  TYR A 418      92.276 148.575 163.642  1.00  0.00           C
ATOM   3197  OH  TYR A 418      92.356 147.313 163.228  1.00  0.00           O
ATOM   3198  CE2 TYR A 418      93.106 149.584 163.148  1.00  0.00           C
ATOM   3199  CD2 TYR A 418      92.838 150.933 163.349  1.00  0.00           C
ATOM   3200  C   TYR A 418      90.226 154.869 163.941  1.00  0.00           C
ATOM   3201  O   TYR A 418      91.098 155.728 163.857  1.00  0.00           O
ATOM   3202  N   ILE A 419      89.252 154.970 164.822  1.00  0.00           N
ATOM   3203  CA  ILE A 419      89.191 156.060 165.868  1.00  0.00           C
ATOM   3204  CB  ILE A 419      87.728 156.516 166.134  1.00  0.00           C
ATOM   3205  CG2 ILE A 419      87.837 157.696 167.192  1.00  0.00           C
ATOM   3206  CG1 ILE A 419      86.796 156.926 164.964  1.00  0.00           C
ATOM   3207  CD1 ILE A 419      85.326 156.734 165.347  1.00  0.00           C
ATOM   3208  C   ILE A 419      89.759 155.468 167.168  1.00  0.00           C
ATOM   3209  O   ILE A 419      89.530 154.253 167.492  1.00  0.00           O
ATOM   3210  N   ILE A 420      90.450 156.280 167.941  1.00  0.00           N
ATOM   3211  CA  ILE A 420      90.932 155.967 169.321  1.00  0.00           C
ATOM   3212  CB  ILE A 420      92.427 155.712 169.474  1.00  0.00           C
ATOM   3213  CG2 ILE A 420      92.848 155.475 170.925  1.00  0.00           C
ATOM   3214  CG1 ILE A 420      92.797 154.493 168.611  1.00  0.00           C
ATOM   3215  CD1 ILE A 420      93.287 154.935 167.300  1.00  0.00           C
ATOM   3216  C   ILE A 420      90.438 157.115 170.262  1.00  0.00           C
ATOM   3217  O   ILE A 420      90.945 158.249 170.083  1.00  0.00           O
ATOM   3218  N   ARG A 421      89.507 156.848 171.153  1.00  0.00           N
ATOM   3219  CA  ARG A 421      88.807 157.763 172.059  1.00  0.00           C
ATOM   3220  CB  ARG A 421      87.593 156.957 172.626  1.00  0.00           C
ATOM   3221  CG  ARG A 421      86.541 156.822 171.475  1.00  0.00           C
ATOM   3222  CD  ARG A 421      85.187 156.668 172.140  1.00  0.00           C
ATOM   3223  NE  ARG A 421      84.092 156.851 171.184  1.00  0.00           N
ATOM   3224  CZ  ARG A 421      82.898 157.261 171.468  1.00  0.00           C
ATOM   3225  NH1 ARG A 421      82.456 157.226 172.709  1.00  0.00           N
ATOM   3226  NH2 ARG A 421      82.117 157.723 170.520  1.00  0.00           N
ATOM   3227  C   ARG A 421      89.652 158.314 173.232  1.00  0.00           C
ATOM   3228  O   ARG A 421      90.750 157.757 173.476  1.00  0.00           O
ATOM   3229  N   ASP A 422      89.258 159.365 173.967  1.00  0.00           N
ATOM   3230  CA  ASP A 422      89.996 159.755 175.175  1.00  0.00           C
ATOM   3231  CB  ASP A 422      89.326 161.034 175.652  1.00  0.00           C
ATOM   3232  CG  ASP A 422      87.879 160.941 176.217  1.00  0.00           C
ATOM   3233  OD1 ASP A 422      87.281 159.818 176.292  1.00  0.00           O
ATOM   3234  OD2 ASP A 422      87.277 161.971 176.641  1.00  0.00           O
ATOM   3235  C   ASP A 422      90.213 158.711 176.370  1.00  0.00           C
ATOM   3236  O   ASP A 422      91.186 158.793 177.163  1.00  0.00           O
ATOM   3237  N   ASN A 423      89.351 157.739 176.535  1.00  0.00           N
ATOM   3238  CA  ASN A 423      89.456 156.548 177.441  1.00  0.00           C
ATOM   3239  CB  ASN A 423      88.062 156.116 177.817  1.00  0.00           C
ATOM   3240  CG  ASN A 423      87.200 155.603 176.649  1.00  0.00           C
ATOM   3241  OD1 ASN A 423      87.460 155.764 175.448  1.00  0.00           O
ATOM   3242  ND2 ASN A 423      86.177 154.903 176.944  1.00  0.00           N
ATOM   3243  C   ASN A 423      90.254 155.433 176.707  1.00  0.00           C
ATOM   3244  O   ASN A 423      90.444 154.296 177.248  1.00  0.00           O
ATOM   3245  N   GLY A 424      90.786 155.682 175.498  1.00  0.00           N
ATOM   3246  CA  GLY A 424      91.429 154.670 174.708  1.00  0.00           C
ATOM   3247  C   GLY A 424      90.503 153.696 173.970  1.00  0.00           C
ATOM   3248  O   GLY A 424      91.135 152.868 173.331  1.00  0.00           O
ATOM   3249  N   ASP A 425      89.176 153.761 174.102  1.00  0.00           N
ATOM   3250  CA  ASP A 425      88.260 153.007 173.221  1.00  0.00           C
ATOM   3251  CB  ASP A 425      86.805 153.257 173.558  1.00  0.00           C
ATOM   3252  CG  ASP A 425      86.382 152.707 174.916  1.00  0.00           C
ATOM   3253  OD1 ASP A 425      87.131 152.099 175.748  1.00  0.00           O
ATOM   3254  OD2 ASP A 425      85.157 152.854 175.189  1.00  0.00           O
ATOM   3255  C   ASP A 425      88.610 153.200 171.669  1.00  0.00           C
ATOM   3256  O   ASP A 425      88.578 154.289 171.133  1.00  0.00           O
ATOM   3257  N   ARG A 426      88.836 152.017 171.056  1.00  0.00           N
ATOM   3258  CA  ARG A 426      89.333 151.742 169.713  1.00  0.00           C
ATOM   3259  CB  ARG A 426      90.493 150.799 169.680  1.00  0.00           C
ATOM   3260  CG  ARG A 426      90.908 150.709 168.183  1.00  0.00           C
ATOM   3261  CD  ARG A 426      92.149 149.844 168.019  1.00  0.00           C
ATOM   3262  NE  ARG A 426      93.430 150.500 168.389  1.00  0.00           N
ATOM   3263  CZ  ARG A 426      94.179 151.159 167.562  1.00  0.00           C
ATOM   3264  NH1 ARG A 426      94.000 151.084 166.250  1.00  0.00           N
ATOM   3265  NH2 ARG A 426      95.143 151.819 168.007  1.00  0.00           N
ATOM   3266  C   ARG A 426      88.093 151.246 168.901  1.00  0.00           C
ATOM   3267  O   ARG A 426      87.604 150.193 169.287  1.00  0.00           O
ATOM   3268  N   ILE A 427      87.708 151.968 167.877  1.00  0.00           N
ATOM   3269  CA  ILE A 427      86.473 151.739 167.023  1.00  0.00           C
ATOM   3270  CB  ILE A 427      85.658 153.014 166.930  1.00  0.00           C
ATOM   3271  CG2 ILE A 427      84.373 152.661 166.178  1.00  0.00           C
ATOM   3272  CG1 ILE A 427      85.336 153.840 168.200  1.00  0.00           C
ATOM   3273  CD1 ILE A 427      84.833 153.032 169.352  1.00  0.00           C
ATOM   3274  C   ILE A 427      87.010 151.193 165.675  1.00  0.00           C
ATOM   3275  O   ILE A 427      87.765 151.908 165.012  1.00  0.00           O
ATOM   3276  N   ASP A 428      86.901 149.924 165.441  1.00  0.00           N
ATOM   3277  CA  ASP A 428      87.366 149.204 164.257  1.00  0.00           C
ATOM   3278  CB  ASP A 428      87.360 147.632 164.502  1.00  0.00           C
ATOM   3279  CG  ASP A 428      88.098 146.775 163.440  1.00  0.00           C
ATOM   3280  OD1 ASP A 428      88.489 145.649 163.828  1.00  0.00           O
ATOM   3281  OD2 ASP A 428      88.428 147.156 162.294  1.00  0.00           O
ATOM   3282  C   ASP A 428      86.467 149.615 163.042  1.00  0.00           C
ATOM   3283  O   ASP A 428      85.388 148.985 162.922  1.00  0.00           O
ATOM   3284  N   LEU A 429      86.871 150.546 162.193  1.00  0.00           N
ATOM   3285  CA  LEU A 429      86.189 150.990 161.004  1.00  0.00           C
ATOM   3286  CB  LEU A 429      86.697 152.383 160.734  1.00  0.00           C
ATOM   3287  CG  LEU A 429      86.773 153.345 161.923  1.00  0.00           C
ATOM   3288  CD1 LEU A 429      87.112 154.652 161.278  1.00  0.00           C
ATOM   3289  CD2 LEU A 429      85.531 153.503 162.751  1.00  0.00           C
ATOM   3290  C   LEU A 429      86.116 150.119 159.725  1.00  0.00           C
ATOM   3291  O   LEU A 429      85.734 150.522 158.685  1.00  0.00           O
ATOM   3292  N   ARG A 430      86.454 148.795 159.913  1.00  0.00           N
ATOM   3293  CA  ARG A 430      85.992 147.803 158.944  1.00  0.00           C
ATOM   3294  CB  ARG A 430      86.849 146.623 159.169  1.00  0.00           C
ATOM   3295  CG  ARG A 430      88.285 146.852 158.591  1.00  0.00           C
ATOM   3296  CD  ARG A 430      89.302 145.751 158.800  1.00  0.00           C
ATOM   3297  NE  ARG A 430      89.780 145.675 160.238  1.00  0.00           N
ATOM   3298  CZ  ARG A 430      90.442 144.692 160.861  1.00  0.00           C
ATOM   3299  NH1 ARG A 430      91.226 143.820 160.275  1.00  0.00           N
ATOM   3300  NH2 ARG A 430      90.479 144.588 162.170  1.00  0.00           N
ATOM   3301  C   ARG A 430      84.439 147.589 159.051  1.00  0.00           C
ATOM   3302  O   ARG A 430      83.787 147.083 158.137  1.00  0.00           O
ATOM   3303  N   PHE A 431      83.865 147.781 160.243  1.00  0.00           N
ATOM   3304  CA  PHE A 431      82.422 147.838 160.416  1.00  0.00           C
ATOM   3305  CB  PHE A 431      81.883 146.988 161.564  1.00  0.00           C
ATOM   3306  CG  PHE A 431      81.802 145.497 161.373  1.00  0.00           C
ATOM   3307  CD1 PHE A 431      81.426 144.866 160.142  1.00  0.00           C
ATOM   3308  CE1 PHE A 431      81.398 143.438 160.101  1.00  0.00           C
ATOM   3309  CZ  PHE A 431      81.755 142.663 161.195  1.00  0.00           C
ATOM   3310  CE2 PHE A 431      82.175 143.289 162.394  1.00  0.00           C
ATOM   3311  CD2 PHE A 431      82.186 144.734 162.454  1.00  0.00           C
ATOM   3312  C   PHE A 431      82.081 149.278 160.598  1.00  0.00           C
ATOM   3313  O   PHE A 431      82.705 150.005 161.341  1.00  0.00           O
ATOM   3314  N   HIS A 432      80.947 149.760 160.063  1.00  0.00           N
ATOM   3315  CA  HIS A 432      80.405 151.128 160.331  1.00  0.00           C
ATOM   3316  CB  HIS A 432      79.398 151.431 159.219  1.00  0.00           C
ATOM   3317  CG  HIS A 432      78.897 152.842 159.383  1.00  0.00           C
ATOM   3318  ND1 HIS A 432      79.780 153.891 159.032  1.00  0.00           N
ATOM   3319  CE1 HIS A 432      79.086 154.991 159.091  1.00  0.00           C
ATOM   3320  NE2 HIS A 432      77.815 154.692 159.472  1.00  0.00           N
ATOM   3321  CD2 HIS A 432      77.632 153.327 159.704  1.00  0.00           C
ATOM   3322  C   HIS A 432      79.862 151.325 161.752  1.00  0.00           C
ATOM   3323  O   HIS A 432      78.983 150.555 162.138  1.00  0.00           O
ATOM   3324  N   PRO A 433      80.400 152.153 162.688  1.00  0.00           N
ATOM   3325  CD  PRO A 433      81.630 152.922 162.557  1.00  0.00           C
ATOM   3326  CG  PRO A 433      81.562 153.909 163.712  1.00  0.00           C
ATOM   3327  CB  PRO A 433      80.879 153.122 164.791  1.00  0.00           C
ATOM   3328  CA  PRO A 433      79.843 152.312 163.971  1.00  0.00           C
ATOM   3329  C   PRO A 433      78.367 152.910 164.069  1.00  0.00           C
ATOM   3330  O   PRO A 433      77.882 153.538 163.103  1.00  0.00           O
ATOM   3331  N   LYS A 434      77.723 152.492 165.177  1.00  0.00           N
ATOM   3332  CA  LYS A 434      76.478 153.134 165.571  1.00  0.00           C
ATOM   3333  CB  LYS A 434      75.888 152.332 166.732  1.00  0.00           C
ATOM   3334  CG  LYS A 434      76.351 152.837 168.158  1.00  0.00           C
ATOM   3335  CD  LYS A 434      75.913 151.921 169.312  1.00  0.00           C
ATOM   3336  CE  LYS A 434      75.931 152.444 170.723  1.00  0.00           C
ATOM   3337  NZ  LYS A 434      77.256 152.366 171.284  1.00  0.00           N
ATOM   3338  C   LYS A 434      76.582 154.680 165.814  1.00  0.00           C
ATOM   3339  O   LYS A 434      77.670 155.155 166.015  1.00  0.00           O
ATOM   3340  N   PRO A 435      75.468 155.443 165.732  1.00  0.00           N
ATOM   3341  CD  PRO A 435      74.066 154.924 165.585  1.00  0.00           C
ATOM   3342  CG  PRO A 435      73.293 156.237 165.053  1.00  0.00           C
ATOM   3343  CB  PRO A 435      74.147 157.410 165.634  1.00  0.00           C
ATOM   3344  CA  PRO A 435      75.568 156.937 165.603  1.00  0.00           C
ATOM   3345  C   PRO A 435      76.433 157.605 166.711  1.00  0.00           C
ATOM   3346  O   PRO A 435      77.244 158.505 166.400  1.00  0.00           O
ATOM   3347  N   SER A 436      76.369 157.144 168.003  1.00  0.00           N
ATOM   3348  CA  SER A 436      77.317 157.634 169.022  1.00  0.00           C
ATOM   3349  CB  SER A 436      76.777 157.087 170.333  1.00  0.00           C
ATOM   3350  OG  SER A 436      76.716 155.660 170.252  1.00  0.00           O
ATOM   3351  C   SER A 436      78.824 157.288 168.872  1.00  0.00           C
ATOM   3352  O   SER A 436      79.730 158.111 169.144  1.00  0.00           O
ATOM   3353  N   ASP A 437      79.114 156.070 168.339  1.00  0.00           N
ATOM   3354  CA  ASP A 437      80.491 155.501 168.234  1.00  0.00           C
ATOM   3355  CB  ASP A 437      80.274 153.904 168.133  1.00  0.00           C
ATOM   3356  CG  ASP A 437      79.786 153.178 169.390  1.00  0.00           C
ATOM   3357  OD1 ASP A 437      79.632 153.758 170.474  1.00  0.00           O
ATOM   3358  OD2 ASP A 437      79.471 151.990 169.219  1.00  0.00           O
ATOM   3359  C   ASP A 437      81.218 156.052 166.907  1.00  0.00           C
ATOM   3360  O   ASP A 437      82.410 156.162 166.738  1.00  0.00           O
ATOM   3361  N   LEU A 438      80.374 156.578 165.979  1.00  0.00           N
ATOM   3362  CA  LEU A 438      80.820 157.423 164.821  1.00  0.00           C
ATOM   3363  CB  LEU A 438      79.661 157.597 163.775  1.00  0.00           C
ATOM   3364  CG  LEU A 438      80.220 158.001 162.431  1.00  0.00           C
ATOM   3365  CD1 LEU A 438      79.956 156.942 161.376  1.00  0.00           C
ATOM   3366  CD2 LEU A 438      79.538 159.286 161.892  1.00  0.00           C
ATOM   3367  C   LEU A 438      81.369 158.806 165.208  1.00  0.00           C
ATOM   3368  O   LEU A 438      82.327 159.273 164.560  1.00  0.00           O
ATOM   3369  N   HIS A 439      80.804 159.334 166.283  1.00  0.00           N
ATOM   3370  CA  HIS A 439      80.949 160.714 166.762  1.00  0.00           C
ATOM   3371  CB  HIS A 439      79.749 160.945 167.723  1.00  0.00           C
ATOM   3372  CG  HIS A 439      79.180 162.321 167.726  1.00  0.00           C
ATOM   3373  ND1 HIS A 439      79.721 163.404 168.429  1.00  0.00           N
ATOM   3374  CE1 HIS A 439      78.873 164.405 168.174  1.00  0.00           C
ATOM   3375  NE2 HIS A 439      77.848 163.962 167.434  1.00  0.00           N
ATOM   3376  CD2 HIS A 439      78.018 162.642 167.157  1.00  0.00           C
ATOM   3377  C   HIS A 439      82.329 161.103 167.401  1.00  0.00           C
ATOM   3378  O   HIS A 439      82.774 160.487 168.381  1.00  0.00           O
ATOM   3379  N   LEU A 440      82.956 162.106 166.832  1.00  0.00           N
ATOM   3380  CA  LEU A 440      84.313 162.564 167.311  1.00  0.00           C
ATOM   3381  CB  LEU A 440      85.179 163.037 166.096  1.00  0.00           C
ATOM   3382  CG  LEU A 440      85.583 161.821 165.143  1.00  0.00           C
ATOM   3383  CD1 LEU A 440      86.419 162.495 164.028  1.00  0.00           C
ATOM   3384  CD2 LEU A 440      86.478 160.752 165.713  1.00  0.00           C
ATOM   3385  C   LEU A 440      84.283 163.792 168.295  1.00  0.00           C
ATOM   3386  O   LEU A 440      83.272 164.559 168.368  1.00  0.00           O
ATOM   3387  N   GLN A 441      85.399 163.949 169.011  1.00  0.00           N
ATOM   3388  CA  GLN A 441      85.690 165.022 169.988  1.00  0.00           C
ATOM   3389  CB  GLN A 441      85.199 164.598 171.367  1.00  0.00           C
ATOM   3390  CG  GLN A 441      85.374 165.643 172.538  1.00  0.00           C
ATOM   3391  CD  GLN A 441      84.787 167.068 172.344  1.00  0.00           C
ATOM   3392  OE1 GLN A 441      85.127 167.787 171.404  1.00  0.00           O
ATOM   3393  NE2 GLN A 441      83.924 167.549 173.273  1.00  0.00           N
ATOM   3394  C   GLN A 441      87.163 165.460 169.896  1.00  0.00           C
ATOM   3395  O   GLN A 441      87.981 164.570 169.595  1.00  0.00           O
ATOM   3396  N   THR A 442      87.485 166.700 170.100  1.00  0.00           N
ATOM   3397  CA  THR A 442      88.925 167.089 170.137  1.00  0.00           C
ATOM   3398  CB  THR A 442      89.201 168.595 170.428  1.00  0.00           C
ATOM   3399  CG2 THR A 442      88.567 169.523 169.366  1.00  0.00           C
ATOM   3400  OG1 THR A 442      88.635 168.858 171.635  1.00  0.00           O
ATOM   3401  C   THR A 442      89.707 166.254 171.195  1.00  0.00           C
ATOM   3402  O   THR A 442      89.120 166.011 172.244  1.00  0.00           O
ATOM   3403  N   GLY A 443      90.952 165.776 170.949  1.00  0.00           N
ATOM   3404  CA  GLY A 443      91.673 164.927 171.813  1.00  0.00           C
ATOM   3405  C   GLY A 443      91.633 163.373 171.510  1.00  0.00           C
ATOM   3406  O   GLY A 443      92.472 162.620 171.903  1.00  0.00           O
ATOM   3407  N   TYR A 444      90.652 162.867 170.729  1.00  0.00           N
ATOM   3408  CA  TYR A 444      90.763 161.594 170.061  1.00  0.00           C
ATOM   3409  CB  TYR A 444      89.489 161.326 169.234  1.00  0.00           C
ATOM   3410  CG  TYR A 444      88.246 161.080 170.106  1.00  0.00           C
ATOM   3411  CD1 TYR A 444      88.162 161.230 171.468  1.00  0.00           C
ATOM   3412  CE1 TYR A 444      86.973 160.943 172.158  1.00  0.00           C
ATOM   3413  CZ  TYR A 444      85.780 160.679 171.423  1.00  0.00           C
ATOM   3414  OH  TYR A 444      84.589 160.558 172.145  1.00  0.00           O
ATOM   3415  CE2 TYR A 444      85.854 160.512 170.025  1.00  0.00           C
ATOM   3416  CD2 TYR A 444      87.058 160.710 169.388  1.00  0.00           C
ATOM   3417  C   TYR A 444      91.933 161.611 169.074  1.00  0.00           C
ATOM   3418  O   TYR A 444      92.455 162.628 168.666  1.00  0.00           O
ATOM   3419  N   LYS A 445      92.365 160.425 168.659  1.00  0.00           N
ATOM   3420  CA  LYS A 445      93.198 160.260 167.472  1.00  0.00           C
ATOM   3421  CB  LYS A 445      94.482 159.524 167.804  1.00  0.00           C
ATOM   3422  CG  LYS A 445      95.566 160.520 168.199  1.00  0.00           C
ATOM   3423  CD  LYS A 445      96.924 159.935 168.627  1.00  0.00           C
ATOM   3424  CE  LYS A 445      98.031 160.830 169.154  1.00  0.00           C
ATOM   3425  NZ  LYS A 445      99.252 160.092 169.623  1.00  0.00           N
ATOM   3426  C   LYS A 445      92.370 159.459 166.450  1.00  0.00           C
ATOM   3427  O   LYS A 445      91.567 158.590 166.760  1.00  0.00           O
ATOM   3428  N   VAL A 446      92.729 159.590 165.140  1.00  0.00           N
ATOM   3429  CA  VAL A 446      92.018 158.908 164.002  1.00  0.00           C
ATOM   3430  CB  VAL A 446      91.007 159.846 163.302  1.00  0.00           C
ATOM   3431  CG1 VAL A 446      90.409 159.167 162.058  1.00  0.00           C
ATOM   3432  CG2 VAL A 446      89.974 160.420 164.223  1.00  0.00           C
ATOM   3433  C   VAL A 446      93.120 158.414 163.080  1.00  0.00           C
ATOM   3434  O   VAL A 446      93.830 159.169 162.437  1.00  0.00           O
ATOM   3435  N   GLU A 447      93.202 157.097 162.984  1.00  0.00           N
ATOM   3436  CA  GLU A 447      94.151 156.349 162.114  1.00  0.00           C
ATOM   3437  CB  GLU A 447      94.454 154.969 162.631  1.00  0.00           C
ATOM   3438  CG  GLU A 447      95.405 155.036 163.902  1.00  0.00           C
ATOM   3439  CD  GLU A 447      95.458 153.727 164.643  1.00  0.00           C
ATOM   3440  OE1 GLU A 447      95.290 152.708 163.975  1.00  0.00           O
ATOM   3441  OE2 GLU A 447      95.671 153.585 165.924  1.00  0.00           O
ATOM   3442  C   GLU A 447      93.645 156.443 160.678  1.00  0.00           C
ATOM   3443  O   GLU A 447      93.036 155.565 160.113  1.00  0.00           O
ATOM   3444  N   ARG A 448      93.819 157.677 160.117  1.00  0.00           N
ATOM   3445  CA  ARG A 448      93.442 157.952 158.788  1.00  0.00           C
ATOM   3446  CB  ARG A 448      93.383 159.410 158.497  1.00  0.00           C
ATOM   3447  CG  ARG A 448      94.757 160.166 158.537  1.00  0.00           C
ATOM   3448  CD  ARG A 448      94.598 161.397 157.669  1.00  0.00           C
ATOM   3449  NE  ARG A 448      95.820 162.220 157.590  1.00  0.00           N
ATOM   3450  CZ  ARG A 448      96.827 162.073 156.791  1.00  0.00           C
ATOM   3451  NH1 ARG A 448      96.838 161.162 155.877  1.00  0.00           N
ATOM   3452  NH2 ARG A 448      97.827 162.873 157.003  1.00  0.00           N
ATOM   3453  C   ARG A 448      94.370 157.226 157.881  1.00  0.00           C
ATOM   3454  O   ARG A 448      95.559 157.035 158.091  1.00  0.00           O
ATOM   3455  N   HIS A 449      93.885 156.947 156.699  1.00  0.00           N
ATOM   3456  CA  HIS A 449      94.705 156.490 155.623  1.00  0.00           C
ATOM   3457  CB  HIS A 449      93.727 156.028 154.557  1.00  0.00           C
ATOM   3458  CG  HIS A 449      92.828 154.818 154.815  1.00  0.00           C
ATOM   3459  ND1 HIS A 449      92.229 154.515 156.082  1.00  0.00           N
ATOM   3460  CE1 HIS A 449      91.489 153.421 155.831  1.00  0.00           C
ATOM   3461  NE2 HIS A 449      91.603 153.054 154.569  1.00  0.00           N
ATOM   3462  CD2 HIS A 449      92.480 153.914 153.928  1.00  0.00           C
ATOM   3463  C   HIS A 449      95.613 157.537 155.174  1.00  0.00           C
ATOM   3464  O   HIS A 449      95.431 158.741 155.418  1.00  0.00           O
ATOM   3465  N   MET A 450      96.735 157.181 154.605  1.00  0.00           N
ATOM   3466  CA  MET A 450      97.554 158.214 153.929  1.00  0.00           C
ATOM   3467  CB  MET A 450      98.868 157.703 153.366  1.00  0.00           C
ATOM   3468  CG  MET A 450      98.748 156.892 152.076  1.00  0.00           C
ATOM   3469  SD  MET A 450     100.280 156.753 151.125  1.00  0.00           S
ATOM   3470  CE  MET A 450     101.300 155.806 152.314  1.00  0.00           C
ATOM   3471  C   MET A 450      96.703 158.928 152.786  1.00  0.00           C
ATOM   3472  O   MET A 450      95.644 158.500 152.460  1.00  0.00           O
ATOM   3473  N   CYS A 451      97.294 159.969 152.227  1.00  0.00           N
ATOM   3474  CA  CYS A 451      96.881 160.961 151.146  1.00  0.00           C
ATOM   3475  CB  CYS A 451      96.046 162.104 151.733  1.00  0.00           C
ATOM   3476  SG  CYS A 451      97.032 163.193 152.966  1.00  0.00           S
ATOM   3477  C   CYS A 451      98.161 161.478 150.512  1.00  0.00           C
ATOM   3478  O   CYS A 451      99.228 161.170 151.018  1.00  0.00           O
ATOM   3479  N   ASP A 452      98.097 162.306 149.492  1.00  0.00           N
ATOM   3480  CA  ASP A 452      99.229 162.755 148.733  1.00  0.00           C
ATOM   3481  CB  ASP A 452      98.692 163.323 147.374  1.00  0.00           C
ATOM   3482  CG  ASP A 452      97.632 162.398 146.746  1.00  0.00           C
ATOM   3483  OD1 ASP A 452      98.021 161.466 146.020  1.00  0.00           O
ATOM   3484  OD2 ASP A 452      96.400 162.509 147.084  1.00  0.00           O
ATOM   3485  C   ASP A 452     100.041 163.952 149.308  1.00  0.00           C
ATOM   3486  O   ASP A 452     100.929 164.504 148.653  1.00  0.00           O
ATOM   3487  N   GLY A 453      99.679 164.364 150.521  1.00  0.00           N
ATOM   3488  CA  GLY A 453     100.388 165.522 151.147  1.00  0.00           C
ATOM   3489  C   GLY A 453     101.313 165.088 152.283  1.00  0.00           C
ATOM   3490  O   GLY A 453     101.886 165.884 153.031  1.00  0.00           O
ATOM   3491  N   ASP A 454     101.493 163.743 152.471  1.00  0.00           N
ATOM   3492  CA  ASP A 454     102.192 163.139 153.592  1.00  0.00           C
ATOM   3493  CB  ASP A 454     101.455 161.848 154.062  1.00  0.00           C
ATOM   3494  CG  ASP A 454      99.980 162.127 154.484  1.00  0.00           C
ATOM   3495  OD1 ASP A 454      99.760 163.139 155.199  1.00  0.00           O
ATOM   3496  OD2 ASP A 454      99.133 161.233 154.244  1.00  0.00           O
ATOM   3497  C   ASP A 454     103.658 162.898 153.472  1.00  0.00           C
ATOM   3498  O   ASP A 454     104.129 162.294 152.527  1.00  0.00           O
ATOM   3499  N   ILE A 455     104.535 163.484 154.358  1.00  0.00           N
ATOM   3500  CA  ILE A 455     106.009 163.239 154.294  1.00  0.00           C
ATOM   3501  CB  ILE A 455     106.729 164.246 155.231  1.00  0.00           C
ATOM   3502  CG2 ILE A 455     108.219 164.187 155.467  1.00  0.00           C
ATOM   3503  CG1 ILE A 455     106.278 165.752 155.013  1.00  0.00           C
ATOM   3504  CD1 ILE A 455     106.349 166.371 153.642  1.00  0.00           C
ATOM   3505  C   ILE A 455     106.324 161.894 154.738  1.00  0.00           C
ATOM   3506  O   ILE A 455     105.864 161.447 155.764  1.00  0.00           O
ATOM   3507  N   VAL A 456     107.148 161.182 153.965  1.00  0.00           N
ATOM   3508  CA  VAL A 456     107.635 159.786 154.214  1.00  0.00           C
ATOM   3509  CB  VAL A 456     107.152 158.797 153.097  1.00  0.00           C
ATOM   3510  CG1 VAL A 456     105.628 158.552 153.281  1.00  0.00           C
ATOM   3511  CG2 VAL A 456     107.685 159.184 151.684  1.00  0.00           C
ATOM   3512  C   VAL A 456     109.116 159.727 154.275  1.00  0.00           C
ATOM   3513  O   VAL A 456     109.780 160.625 153.847  1.00  0.00           O
ATOM   3514  N   ILE A 457     109.577 158.578 154.700  1.00  0.00           N
ATOM   3515  CA  ILE A 457     110.919 158.067 154.402  1.00  0.00           C
ATOM   3516  CB  ILE A 457     111.548 157.431 155.695  1.00  0.00           C
ATOM   3517  CG2 ILE A 457     112.200 156.020 155.443  1.00  0.00           C
ATOM   3518  CG1 ILE A 457     112.357 158.443 156.527  1.00  0.00           C
ATOM   3519  CD1 ILE A 457     113.643 158.944 155.902  1.00  0.00           C
ATOM   3520  C   ILE A 457     110.806 157.071 153.316  1.00  0.00           C
ATOM   3521  O   ILE A 457     109.825 156.298 153.285  1.00  0.00           O
ATOM   3522  N   PHE A 458     111.869 157.034 152.522  1.00  0.00           N
ATOM   3523  CA  PHE A 458     111.983 156.287 151.278  1.00  0.00           C
ATOM   3524  CB  PHE A 458     111.315 157.083 150.128  1.00  0.00           C
ATOM   3525  CG  PHE A 458     111.042 156.292 148.823  1.00  0.00           C
ATOM   3526  CD1 PHE A 458     110.247 155.120 148.954  1.00  0.00           C
ATOM   3527  CE1 PHE A 458     110.038 154.356 147.747  1.00  0.00           C
ATOM   3528  CZ  PHE A 458     110.722 154.690 146.559  1.00  0.00           C
ATOM   3529  CE2 PHE A 458     111.578 155.804 146.507  1.00  0.00           C
ATOM   3530  CD2 PHE A 458     111.681 156.627 147.613  1.00  0.00           C
ATOM   3531  C   PHE A 458     113.393 155.839 151.111  1.00  0.00           C
ATOM   3532  O   PHE A 458     114.360 156.543 151.359  1.00  0.00           O
ATOM   3533  N   ASN A 459     113.622 154.689 150.559  1.00  0.00           N
ATOM   3534  CA  ASN A 459     114.866 153.964 150.810  1.00  0.00           C
ATOM   3535  CB  ASN A 459     114.664 153.288 152.135  1.00  0.00           C
ATOM   3536  CG  ASN A 459     115.741 152.307 152.606  1.00  0.00           C
ATOM   3537  OD1 ASN A 459     115.329 151.248 153.036  1.00  0.00           O
ATOM   3538  ND2 ASN A 459     117.011 152.622 152.593  1.00  0.00           N
ATOM   3539  C   ASN A 459     115.205 152.792 149.844  1.00  0.00           C
ATOM   3540  O   ASN A 459     114.329 151.939 149.449  1.00  0.00           O
ATOM   3541  N   ARG A 460     116.431 152.842 149.322  1.00  0.00           N
ATOM   3542  CA  ARG A 460     117.051 151.624 148.674  1.00  0.00           C
ATOM   3543  CB  ARG A 460     117.669 152.017 147.374  1.00  0.00           C
ATOM   3544  CG  ARG A 460     118.115 150.749 146.579  1.00  0.00           C
ATOM   3545  CD  ARG A 460     118.154 150.936 145.092  1.00  0.00           C
ATOM   3546  NE  ARG A 460     118.813 149.746 144.501  1.00  0.00           N
ATOM   3547  CZ  ARG A 460     120.098 149.572 144.135  1.00  0.00           C
ATOM   3548  NH1 ARG A 460     120.794 150.505 143.643  1.00  0.00           N
ATOM   3549  NH2 ARG A 460     120.567 148.395 144.115  1.00  0.00           N
ATOM   3550  C   ARG A 460     118.164 151.033 149.666  1.00  0.00           C
ATOM   3551  O   ARG A 460     118.953 151.789 150.264  1.00  0.00           O
ATOM   3552  N   GLN A 461     118.078 149.734 149.952  1.00  0.00           N
ATOM   3553  CA  GLN A 461     119.125 148.903 150.546  1.00  0.00           C
ATOM   3554  CB  GLN A 461     118.500 147.616 151.179  1.00  0.00           C
ATOM   3555  CG  GLN A 461     117.651 147.902 152.426  1.00  0.00           C
ATOM   3556  CD  GLN A 461     116.336 147.192 152.529  1.00  0.00           C
ATOM   3557  OE1 GLN A 461     115.923 146.490 151.554  1.00  0.00           O
ATOM   3558  NE2 GLN A 461     115.585 147.433 153.564  1.00  0.00           N
ATOM   3559  C   GLN A 461     120.020 148.363 149.443  1.00  0.00           C
ATOM   3560  O   GLN A 461     119.560 148.318 148.342  1.00  0.00           O
ATOM   3561  N   PRO A 462     121.278 147.997 149.731  1.00  0.00           N
ATOM   3562  CD  PRO A 462     122.221 147.329 148.787  1.00  0.00           C
ATOM   3563  CG  PRO A 462     123.234 146.583 149.651  1.00  0.00           C
ATOM   3564  CB  PRO A 462     123.225 147.373 150.999  1.00  0.00           C
ATOM   3565  CA  PRO A 462     121.876 148.061 151.073  1.00  0.00           C
ATOM   3566  C   PRO A 462     122.086 149.533 151.581  1.00  0.00           C
ATOM   3567  O   PRO A 462     122.515 150.362 150.798  1.00  0.00           O
ATOM   3568  N   THR A 463     121.574 149.860 152.763  1.00  0.00           N
ATOM   3569  CA  THR A 463     121.410 151.286 153.086  1.00  0.00           C
ATOM   3570  CB  THR A 463     120.327 151.488 154.160  1.00  0.00           C
ATOM   3571  CG2 THR A 463     120.110 152.953 154.554  1.00  0.00           C
ATOM   3572  OG1 THR A 463     119.109 150.968 153.734  1.00  0.00           O
ATOM   3573  C   THR A 463     122.753 151.799 153.561  1.00  0.00           C
ATOM   3574  O   THR A 463     122.924 151.898 154.821  1.00  0.00           O
ATOM   3575  N   LEU A 464     123.705 152.055 152.648  1.00  0.00           N
ATOM   3576  CA  LEU A 464     125.150 152.182 152.937  1.00  0.00           C
ATOM   3577  CB  LEU A 464     125.825 151.389 151.795  1.00  0.00           C
ATOM   3578  CG  LEU A 464     127.195 150.706 152.135  1.00  0.00           C
ATOM   3579  CD1 LEU A 464     127.194 149.276 151.571  1.00  0.00           C
ATOM   3580  CD2 LEU A 464     128.370 151.395 151.578  1.00  0.00           C
ATOM   3581  C   LEU A 464     125.774 153.645 153.093  1.00  0.00           C
ATOM   3582  O   LEU A 464     126.913 153.837 153.472  1.00  0.00           O
ATOM   3583  N   HIS A 465     124.958 154.721 152.894  1.00  0.00           N
ATOM   3584  CA  HIS A 465     125.285 156.160 152.947  1.00  0.00           C
ATOM   3585  CB  HIS A 465     126.191 156.567 151.762  1.00  0.00           C
ATOM   3586  CG  HIS A 465     125.561 156.189 150.506  1.00  0.00           C
ATOM   3587  ND1 HIS A 465     124.560 156.992 149.904  1.00  0.00           N
ATOM   3588  CE1 HIS A 465     124.103 156.173 148.892  1.00  0.00           C
ATOM   3589  NE2 HIS A 465     124.776 154.996 148.864  1.00  0.00           N
ATOM   3590  CD2 HIS A 465     125.726 154.990 149.867  1.00  0.00           C
ATOM   3591  C   HIS A 465     123.997 156.964 153.126  1.00  0.00           C
ATOM   3592  O   HIS A 465     122.918 156.481 152.962  1.00  0.00           O
ATOM   3593  N   LYS A 466     124.086 158.228 153.406  1.00  0.00           N
ATOM   3594  CA  LYS A 466     122.978 159.108 153.747  1.00  0.00           C
ATOM   3595  CB  LYS A 466     123.428 160.582 154.082  1.00  0.00           C
ATOM   3596  CG  LYS A 466     123.757 160.782 155.559  1.00  0.00           C
ATOM   3597  CD  LYS A 466     124.073 162.196 155.799  1.00  0.00           C
ATOM   3598  CE  LYS A 466     124.246 162.550 157.226  1.00  0.00           C
ATOM   3599  NZ  LYS A 466     124.509 163.986 157.477  1.00  0.00           N
ATOM   3600  C   LYS A 466     121.876 159.185 152.652  1.00  0.00           C
ATOM   3601  O   LYS A 466     120.703 159.450 152.925  1.00  0.00           O
ATOM   3602  N   MET A 467     122.347 159.084 151.432  1.00  0.00           N
ATOM   3603  CA  MET A 467     121.458 159.098 150.208  1.00  0.00           C
ATOM   3604  CB  MET A 467     122.132 159.840 149.023  1.00  0.00           C
ATOM   3605  CG  MET A 467     122.388 161.257 149.548  1.00  0.00           C
ATOM   3606  SD  MET A 467     124.036 161.624 150.241  1.00  0.00           S
ATOM   3607  CE  MET A 467     124.067 163.458 150.270  1.00  0.00           C
ATOM   3608  C   MET A 467     120.954 157.700 149.800  1.00  0.00           C
ATOM   3609  O   MET A 467     120.254 157.659 148.763  1.00  0.00           O
ATOM   3610  N   SER A 468     121.175 156.658 150.581  1.00  0.00           N
ATOM   3611  CA  SER A 468     120.288 155.465 150.550  1.00  0.00           C
ATOM   3612  CB  SER A 468     121.093 154.208 151.038  1.00  0.00           C
ATOM   3613  OG  SER A 468     122.371 154.194 150.589  1.00  0.00           O
ATOM   3614  C   SER A 468     119.021 155.549 151.350  1.00  0.00           C
ATOM   3615  O   SER A 468     118.107 154.788 151.045  1.00  0.00           O
ATOM   3616  N   MET A 469     118.843 156.520 152.322  1.00  0.00           N
ATOM   3617  CA  MET A 469     117.526 156.687 153.022  1.00  0.00           C
ATOM   3618  CB  MET A 469     117.515 155.890 154.305  1.00  0.00           C
ATOM   3619  CG  MET A 469     116.120 155.976 154.893  1.00  0.00           C
ATOM   3620  SD  MET A 469     115.876 154.596 156.079  1.00  0.00           S
ATOM   3621  CE  MET A 469     116.612 155.402 157.543  1.00  0.00           C
ATOM   3622  C   MET A 469     117.216 158.143 153.211  1.00  0.00           C
ATOM   3623  O   MET A 469     117.915 158.854 153.903  1.00  0.00           O
ATOM   3624  N   MET A 470     116.140 158.575 152.586  1.00  0.00           N
ATOM   3625  CA  MET A 470     115.763 160.013 152.427  1.00  0.00           C
ATOM   3626  CB  MET A 470     116.276 160.463 151.088  1.00  0.00           C
ATOM   3627  CG  MET A 470     117.801 160.496 150.984  1.00  0.00           C
ATOM   3628  SD  MET A 470     118.385 161.162 149.425  1.00  0.00           S
ATOM   3629  CE  MET A 470     117.792 160.050 148.050  1.00  0.00           C
ATOM   3630  C   MET A 470     114.314 160.315 152.736  1.00  0.00           C
ATOM   3631  O   MET A 470     113.459 159.471 152.496  1.00  0.00           O
ATOM   3632  N   GLY A 471     114.036 161.498 153.222  1.00  0.00           N
ATOM   3633  CA  GLY A 471     112.759 162.278 153.280  1.00  0.00           C
ATOM   3634  C   GLY A 471     112.200 162.608 151.849  1.00  0.00           C
ATOM   3635  O   GLY A 471     112.956 163.087 150.953  1.00  0.00           O
ATOM   3636  N   HIS A 472     110.916 162.235 151.702  1.00  0.00           N
ATOM   3637  CA  HIS A 472     110.344 162.108 150.327  1.00  0.00           C
ATOM   3638  CB  HIS A 472     110.654 160.715 149.777  1.00  0.00           C
ATOM   3639  CG  HIS A 472     111.142 160.711 148.315  1.00  0.00           C
ATOM   3640  ND1 HIS A 472     110.568 160.069 147.242  1.00  0.00           N
ATOM   3641  CE1 HIS A 472     111.407 160.357 146.224  1.00  0.00           C
ATOM   3642  NE2 HIS A 472     112.425 161.128 146.573  1.00  0.00           N
ATOM   3643  CD2 HIS A 472     112.307 161.361 147.926  1.00  0.00           C
ATOM   3644  C   HIS A 472     108.818 162.390 150.472  1.00  0.00           C
ATOM   3645  O   HIS A 472     108.311 162.654 151.552  1.00  0.00           O
ATOM   3646  N   ARG A 473     108.111 162.407 149.341  1.00  0.00           N
ATOM   3647  CA  ARG A 473     106.619 162.729 149.286  1.00  0.00           C
ATOM   3648  CB  ARG A 473     106.417 164.183 148.876  1.00  0.00           C
ATOM   3649  CG  ARG A 473     107.203 165.125 149.817  1.00  0.00           C
ATOM   3650  CD  ARG A 473     107.003 166.629 149.553  1.00  0.00           C
ATOM   3651  NE  ARG A 473     107.617 167.046 148.282  1.00  0.00           N
ATOM   3652  CZ  ARG A 473     106.973 167.128 147.129  1.00  0.00           C
ATOM   3653  NH1 ARG A 473     105.690 167.008 146.949  1.00  0.00           N
ATOM   3654  NH2 ARG A 473     107.632 167.411 146.039  1.00  0.00           N
ATOM   3655  C   ARG A 473     105.809 161.796 148.449  1.00  0.00           C
ATOM   3656  O   ARG A 473     106.343 161.267 147.460  1.00  0.00           O
ATOM   3657  N   VAL A 474     104.575 161.438 148.905  1.00  0.00           N
ATOM   3658  CA  VAL A 474     103.766 160.400 148.218  1.00  0.00           C
ATOM   3659  CB  VAL A 474     103.163 159.527 149.300  1.00  0.00           C
ATOM   3660  CG1 VAL A 474     104.189 158.825 150.182  1.00  0.00           C
ATOM   3661  CG2 VAL A 474     102.271 160.193 150.396  1.00  0.00           C
ATOM   3662  C   VAL A 474     102.802 161.046 147.268  1.00  0.00           C
ATOM   3663  O   VAL A 474     102.214 162.093 147.580  1.00  0.00           O
ATOM   3664  N   ARG A 475     102.493 160.427 146.092  1.00  0.00           N
ATOM   3665  CA  ARG A 475     101.364 160.717 145.325  1.00  0.00           C
ATOM   3666  CB  ARG A 475     101.881 161.568 144.155  1.00  0.00           C
ATOM   3667  CG  ARG A 475     100.706 161.871 143.158  1.00  0.00           C
ATOM   3668  CD  ARG A 475     101.022 162.958 142.135  1.00  0.00           C
ATOM   3669  NE  ARG A 475      99.737 163.432 141.578  1.00  0.00           N
ATOM   3670  CZ  ARG A 475      99.195 163.012 140.487  1.00  0.00           C
ATOM   3671  NH1 ARG A 475      99.939 162.669 139.513  1.00  0.00           N
ATOM   3672  NH2 ARG A 475      97.858 162.903 140.442  1.00  0.00           N
ATOM   3673  C   ARG A 475     100.686 159.404 144.894  1.00  0.00           C
ATOM   3674  O   ARG A 475     101.452 158.570 144.426  1.00  0.00           O
ATOM   3675  N   ILE A 476      99.437 159.182 145.132  1.00  0.00           N
ATOM   3676  CA  ILE A 476      98.774 157.863 145.270  1.00  0.00           C
ATOM   3677  CB  ILE A 476      97.901 157.639 146.541  1.00  0.00           C
ATOM   3678  CG2 ILE A 476      97.057 156.310 146.328  1.00  0.00           C
ATOM   3679  CG1 ILE A 476      98.587 157.687 147.928  1.00  0.00           C
ATOM   3680  CD1 ILE A 476      99.330 158.977 148.203  1.00  0.00           C
ATOM   3681  C   ILE A 476      97.966 157.609 144.009  1.00  0.00           C
ATOM   3682  O   ILE A 476      96.971 158.269 143.686  1.00  0.00           O
ATOM   3683  N   LEU A 477      98.610 156.764 143.201  1.00  0.00           N
ATOM   3684  CA  LEU A 477      97.998 156.230 141.959  1.00  0.00           C
ATOM   3685  CB  LEU A 477      98.583 156.969 140.777  1.00  0.00           C
ATOM   3686  CG  LEU A 477      98.273 158.461 140.693  1.00  0.00           C
ATOM   3687  CD1 LEU A 477      99.277 159.200 139.739  1.00  0.00           C
ATOM   3688  CD2 LEU A 477      96.855 158.718 140.310  1.00  0.00           C
ATOM   3689  C   LEU A 477      98.116 154.686 141.882  1.00  0.00           C
ATOM   3690  O   LEU A 477      99.127 154.130 142.351  1.00  0.00           O
ATOM   3691  N   PRO A 478      97.139 153.943 141.273  1.00  0.00           N
ATOM   3692  CD  PRO A 478      95.955 154.376 140.630  1.00  0.00           C
ATOM   3693  CG  PRO A 478      95.047 153.181 140.460  1.00  0.00           C
ATOM   3694  CB  PRO A 478      95.541 152.154 141.522  1.00  0.00           C
ATOM   3695  CA  PRO A 478      97.025 152.561 141.736  1.00  0.00           C
ATOM   3696  C   PRO A 478      98.014 151.467 141.149  1.00  0.00           C
ATOM   3697  O   PRO A 478      97.996 150.300 141.518  1.00  0.00           O
ATOM   3698  N   TRP A 479      98.883 151.792 140.225  1.00  0.00           N
ATOM   3699  CA  TRP A 479     100.003 151.010 139.648  1.00  0.00           C
ATOM   3700  CB  TRP A 479     100.846 151.781 138.695  1.00  0.00           C
ATOM   3701  CG  TRP A 479     100.117 152.825 137.878  1.00  0.00           C
ATOM   3702  CD1 TRP A 479     100.241 154.168 137.953  1.00  0.00           C
ATOM   3703  NE1 TRP A 479      99.315 154.820 137.208  1.00  0.00           N
ATOM   3704  CE2 TRP A 479      98.609 153.878 136.478  1.00  0.00           C
ATOM   3705  CZ2 TRP A 479      97.664 154.046 135.453  1.00  0.00           C
ATOM   3706  CH2 TRP A 479      97.050 152.919 134.902  1.00  0.00           C
ATOM   3707  CZ3 TRP A 479      97.346 151.703 135.483  1.00  0.00           C
ATOM   3708  CE3 TRP A 479      98.375 151.516 136.476  1.00  0.00           C
ATOM   3709  CD2 TRP A 479      99.060 152.617 136.935  1.00  0.00           C
ATOM   3710  C   TRP A 479     100.820 150.286 140.781  1.00  0.00           C
ATOM   3711  O   TRP A 479     101.102 150.962 141.813  1.00  0.00           O
ATOM   3712  N   SER A 480     101.109 149.024 140.673  1.00  0.00           N
ATOM   3713  CA  SER A 480     101.787 148.326 141.746  1.00  0.00           C
ATOM   3714  CB  SER A 480     101.700 146.829 141.412  1.00  0.00           C
ATOM   3715  OG  SER A 480     100.458 146.268 141.073  1.00  0.00           O
ATOM   3716  C   SER A 480     103.308 148.599 141.890  1.00  0.00           C
ATOM   3717  O   SER A 480     103.853 148.116 142.868  1.00  0.00           O
ATOM   3718  N   THR A 481     103.994 149.277 140.967  1.00  0.00           N
ATOM   3719  CA  THR A 481     105.357 149.750 141.102  1.00  0.00           C
ATOM   3720  CB  THR A 481     106.125 149.636 139.760  1.00  0.00           C
ATOM   3721  CG2 THR A 481     105.959 148.374 138.930  1.00  0.00           C
ATOM   3722  OG1 THR A 481     105.680 150.645 138.995  1.00  0.00           O
ATOM   3723  C   THR A 481     105.455 151.132 141.749  1.00  0.00           C
ATOM   3724  O   THR A 481     104.428 151.836 141.815  1.00  0.00           O
ATOM   3725  N   PHE A 482     106.617 151.440 142.321  1.00  0.00           N
ATOM   3726  CA  PHE A 482     106.939 152.792 142.801  1.00  0.00           C
ATOM   3727  CB  PHE A 482     107.965 152.699 143.961  1.00  0.00           C
ATOM   3728  CG  PHE A 482     107.393 152.515 145.400  1.00  0.00           C
ATOM   3729  CD1 PHE A 482     106.204 153.086 145.789  1.00  0.00           C
ATOM   3730  CE1 PHE A 482     105.775 152.958 147.114  1.00  0.00           C
ATOM   3731  CZ  PHE A 482     106.512 152.161 148.012  1.00  0.00           C
ATOM   3732  CE2 PHE A 482     107.675 151.498 147.539  1.00  0.00           C
ATOM   3733  CD2 PHE A 482     108.158 151.689 146.286  1.00  0.00           C
ATOM   3734  C   PHE A 482     107.505 153.638 141.691  1.00  0.00           C
ATOM   3735  O   PHE A 482     108.576 153.335 141.147  1.00  0.00           O
ATOM   3736  N   ARG A 483     106.741 154.622 141.286  1.00  0.00           N
ATOM   3737  CA  ARG A 483     107.182 155.537 140.196  1.00  0.00           C
ATOM   3738  CB  ARG A 483     105.943 156.165 139.530  1.00  0.00           C
ATOM   3739  CG  ARG A 483     105.055 155.200 138.694  1.00  0.00           C
ATOM   3740  CD  ARG A 483     104.083 154.371 139.477  1.00  0.00           C
ATOM   3741  NE  ARG A 483     103.048 155.098 140.172  1.00  0.00           N
ATOM   3742  CZ  ARG A 483     102.316 154.681 141.145  1.00  0.00           C
ATOM   3743  NH1 ARG A 483     101.596 155.518 141.803  1.00  0.00           N
ATOM   3744  NH2 ARG A 483     102.368 153.570 141.769  1.00  0.00           N
ATOM   3745  C   ARG A 483     108.109 156.617 140.702  1.00  0.00           C
ATOM   3746  O   ARG A 483     107.786 157.267 141.710  1.00  0.00           O
ATOM   3747  N   LEU A 484     109.266 156.782 140.086  1.00  0.00           N
ATOM   3748  CA  LEU A 484     110.349 157.746 140.444  1.00  0.00           C
ATOM   3749  CB  LEU A 484     111.730 157.094 140.761  1.00  0.00           C
ATOM   3750  CG  LEU A 484     111.581 155.891 141.694  1.00  0.00           C
ATOM   3751  CD1 LEU A 484     112.936 155.290 141.992  1.00  0.00           C
ATOM   3752  CD2 LEU A 484     111.018 156.195 143.101  1.00  0.00           C
ATOM   3753  C   LEU A 484     110.561 158.768 139.330  1.00  0.00           C
ATOM   3754  O   LEU A 484     110.614 158.309 138.203  1.00  0.00           O
ATOM   3755  N   ASN A 485     110.977 159.983 139.701  1.00  0.00           N
ATOM   3756  CA  ASN A 485     111.739 160.908 138.824  1.00  0.00           C
ATOM   3757  CB  ASN A 485     112.011 162.201 139.614  1.00  0.00           C
ATOM   3758  CG  ASN A 485     112.957 163.240 138.891  1.00  0.00           C
ATOM   3759  OD1 ASN A 485     114.065 162.848 138.567  1.00  0.00           O
ATOM   3760  ND2 ASN A 485     112.612 164.476 138.775  1.00  0.00           N
ATOM   3761  C   ASN A 485     113.027 160.279 138.327  1.00  0.00           C
ATOM   3762  O   ASN A 485     113.742 159.594 139.019  1.00  0.00           O
ATOM   3763  N   LEU A 486     113.388 160.474 137.054  1.00  0.00           N
ATOM   3764  CA  LEU A 486     114.589 159.714 136.482  1.00  0.00           C
ATOM   3765  CB  LEU A 486     114.699 160.000 134.950  1.00  0.00           C
ATOM   3766  CG  LEU A 486     113.932 159.063 134.040  1.00  0.00           C
ATOM   3767  CD1 LEU A 486     114.228 157.557 134.149  1.00  0.00           C
ATOM   3768  CD2 LEU A 486     112.412 159.031 134.245  1.00  0.00           C
ATOM   3769  C   LEU A 486     115.898 160.117 137.128  1.00  0.00           C
ATOM   3770  O   LEU A 486     116.759 159.284 137.360  1.00  0.00           O
ATOM   3771  N   SER A 487     116.101 161.344 137.640  1.00  0.00           N
ATOM   3772  CA  SER A 487     117.339 161.821 138.320  1.00  0.00           C
ATOM   3773  CB  SER A 487     117.355 163.287 138.617  1.00  0.00           C
ATOM   3774  OG  SER A 487     117.238 163.863 137.336  1.00  0.00           O
ATOM   3775  C   SER A 487     117.522 161.147 139.700  1.00  0.00           C
ATOM   3776  O   SER A 487     118.651 160.907 140.167  1.00  0.00           O
ATOM   3777  N   VAL A 488     116.418 160.911 140.462  1.00  0.00           N
ATOM   3778  CA  VAL A 488     116.446 160.081 141.653  1.00  0.00           C
ATOM   3779  CB  VAL A 488     114.976 159.918 142.173  1.00  0.00           C
ATOM   3780  CG1 VAL A 488     114.971 159.241 143.486  1.00  0.00           C
ATOM   3781  CG2 VAL A 488     114.376 161.286 142.395  1.00  0.00           C
ATOM   3782  C   VAL A 488     117.103 158.702 141.575  1.00  0.00           C
ATOM   3783  O   VAL A 488     117.652 158.222 142.591  1.00  0.00           O
ATOM   3784  N   THR A 489     117.277 158.106 140.398  1.00  0.00           N
ATOM   3785  CA  THR A 489     118.114 157.002 140.174  1.00  0.00           C
ATOM   3786  CB  THR A 489     117.976 156.472 138.732  1.00  0.00           C
ATOM   3787  CG2 THR A 489     116.509 156.163 138.329  1.00  0.00           C
ATOM   3788  OG1 THR A 489     118.525 157.443 137.844  1.00  0.00           O
ATOM   3789  C   THR A 489     119.583 157.272 140.662  1.00  0.00           C
ATOM   3790  O   THR A 489     120.192 156.460 141.395  1.00  0.00           O
ATOM   3791  N   THR A 490     120.155 158.410 140.274  1.00  0.00           N
ATOM   3792  CA  THR A 490     121.597 158.783 140.536  1.00  0.00           C
ATOM   3793  CB  THR A 490     122.074 159.969 139.742  1.00  0.00           C
ATOM   3794  CG2 THR A 490     121.692 159.936 138.292  1.00  0.00           C
ATOM   3795  OG1 THR A 490     121.492 161.155 140.091  1.00  0.00           O
ATOM   3796  C   THR A 490     122.006 158.772 142.078  1.00  0.00           C
ATOM   3797  O   THR A 490     122.988 158.138 142.291  1.00  0.00           O
ATOM   3798  N   PRO A 491     121.232 159.439 143.008  1.00  0.00           N
ATOM   3799  CD  PRO A 491     120.084 160.348 142.927  1.00  0.00           C
ATOM   3800  CG  PRO A 491     119.506 160.573 144.320  1.00  0.00           C
ATOM   3801  CB  PRO A 491     120.755 160.376 145.210  1.00  0.00           C
ATOM   3802  CA  PRO A 491     121.604 159.355 144.406  1.00  0.00           C
ATOM   3803  C   PRO A 491     121.394 157.964 145.064  1.00  0.00           C
ATOM   3804  O   PRO A 491     122.244 157.546 145.817  1.00  0.00           O
ATOM   3805  N   TYR A 492     120.245 157.341 144.863  1.00  0.00           N
ATOM   3806  CA  TYR A 492     120.037 156.011 145.379  1.00  0.00           C
ATOM   3807  CB  TYR A 492     118.548 155.645 145.344  1.00  0.00           C
ATOM   3808  CG  TYR A 492     117.615 156.461 146.284  1.00  0.00           C
ATOM   3809  CD1 TYR A 492     117.613 156.170 147.672  1.00  0.00           C
ATOM   3810  CE1 TYR A 492     116.685 156.789 148.469  1.00  0.00           C
ATOM   3811  CZ  TYR A 492     115.631 157.619 147.998  1.00  0.00           C
ATOM   3812  OH  TYR A 492     114.680 158.044 148.908  1.00  0.00           O
ATOM   3813  CE2 TYR A 492     115.657 157.951 146.623  1.00  0.00           C
ATOM   3814  CD2 TYR A 492     116.672 157.364 145.801  1.00  0.00           C
ATOM   3815  C   TYR A 492     120.848 154.873 144.626  1.00  0.00           C
ATOM   3816  O   TYR A 492     120.788 153.675 144.888  1.00  0.00           O
ATOM   3817  N   ASN A 493     121.548 155.258 143.554  1.00  0.00           N
ATOM   3818  CA  ASN A 493     122.126 154.385 142.551  1.00  0.00           C
ATOM   3819  CB  ASN A 493     123.492 153.836 143.075  1.00  0.00           C
ATOM   3820  CG  ASN A 493     124.434 154.882 143.617  1.00  0.00           C
ATOM   3821  OD1 ASN A 493     125.188 155.505 142.881  1.00  0.00           O
ATOM   3822  ND2 ASN A 493     124.294 155.269 144.889  1.00  0.00           N
ATOM   3823  C   ASN A 493     121.155 153.343 141.960  1.00  0.00           C
ATOM   3824  O   ASN A 493     121.514 152.311 141.410  1.00  0.00           O
ATOM   3825  N   ALA A 494     119.842 153.614 141.992  1.00  0.00           N
ATOM   3826  CA  ALA A 494     118.876 152.594 141.580  1.00  0.00           C
ATOM   3827  CB  ALA A 494     117.571 152.978 142.196  1.00  0.00           C
ATOM   3828  C   ALA A 494     118.847 152.447 140.066  1.00  0.00           C
ATOM   3829  O   ALA A 494     119.311 153.352 139.419  1.00  0.00           O
ATOM   3830  N   ASP A 495     118.202 151.463 139.500  1.00  0.00           N
ATOM   3831  CA  ASP A 495     117.713 151.268 138.105  1.00  0.00           C
ATOM   3832  CB  ASP A 495     118.933 150.919 137.119  1.00  0.00           C
ATOM   3833  CG  ASP A 495     119.974 149.966 137.712  1.00  0.00           C
ATOM   3834  OD1 ASP A 495     119.682 149.197 138.662  1.00  0.00           O
ATOM   3835  OD2 ASP A 495     121.127 150.048 137.312  1.00  0.00           O
ATOM   3836  C   ASP A 495     116.561 150.165 138.027  1.00  0.00           C
ATOM   3837  O   ASP A 495     116.336 149.454 139.004  1.00  0.00           O
ATOM   3838  N   PHE A 496     115.941 150.103 136.856  1.00  0.00           N
ATOM   3839  CA  PHE A 496     114.732 149.344 136.593  1.00  0.00           C
ATOM   3840  CB  PHE A 496     113.701 150.244 135.804  1.00  0.00           C
ATOM   3841  CG  PHE A 496     113.504 151.577 136.343  1.00  0.00           C
ATOM   3842  CD1 PHE A 496     112.844 151.698 137.574  1.00  0.00           C
ATOM   3843  CE1 PHE A 496     112.685 152.970 138.117  1.00  0.00           C
ATOM   3844  CZ  PHE A 496     113.374 154.044 137.503  1.00  0.00           C
ATOM   3845  CE2 PHE A 496     114.047 153.934 136.310  1.00  0.00           C
ATOM   3846  CD2 PHE A 496     114.031 152.695 135.685  1.00  0.00           C
ATOM   3847  C   PHE A 496     115.025 147.966 135.923  1.00  0.00           C
ATOM   3848  O   PHE A 496     114.148 147.334 135.295  1.00  0.00           O
ATOM   3849  N   ASP A 497     116.247 147.490 136.179  1.00  0.00           N
ATOM   3850  CA  ASP A 497     116.630 146.097 135.949  1.00  0.00           C
ATOM   3851  CB  ASP A 497     118.143 145.912 136.423  1.00  0.00           C
ATOM   3852  CG  ASP A 497     118.539 146.461 137.787  1.00  0.00           C
ATOM   3853  OD1 ASP A 497     117.801 147.074 138.542  1.00  0.00           O
ATOM   3854  OD2 ASP A 497     119.610 146.375 138.313  1.00  0.00           O
ATOM   3855  C   ASP A 497     115.822 145.194 136.856  1.00  0.00           C
ATOM   3856  O   ASP A 497     115.286 144.150 136.412  1.00  0.00           O
ATOM   3857  N   GLY A 498     115.495 145.564 138.096  1.00  0.00           N
ATOM   3858  CA  GLY A 498     114.616 144.837 139.016  1.00  0.00           C
ATOM   3859  C   GLY A 498     114.776 145.171 140.515  1.00  0.00           C
ATOM   3860  O   GLY A 498     114.578 144.258 141.359  1.00  0.00           O
ATOM   3861  N   ASP A 499     115.216 146.390 140.844  1.00  0.00           N
ATOM   3862  CA  ASP A 499     115.400 146.724 142.275  1.00  0.00           C
ATOM   3863  CB  ASP A 499     116.266 148.012 142.395  1.00  0.00           C
ATOM   3864  CG  ASP A 499     117.620 147.852 141.665  1.00  0.00           C
ATOM   3865  OD1 ASP A 499     118.210 146.842 141.354  1.00  0.00           O
ATOM   3866  OD2 ASP A 499     118.196 148.773 141.077  1.00  0.00           O
ATOM   3867  C   ASP A 499     114.099 146.968 143.009  1.00  0.00           C
ATOM   3868  O   ASP A 499     113.110 147.373 142.441  1.00  0.00           O
ATOM   3869  N   GLU A 500     114.068 146.739 144.337  1.00  0.00           N
ATOM   3870  CA  GLU A 500     112.924 147.056 145.215  1.00  0.00           C
ATOM   3871  CB  GLU A 500     112.569 145.818 146.006  1.00  0.00           C
ATOM   3872  CG  GLU A 500     111.944 144.683 145.202  1.00  0.00           C
ATOM   3873  CD  GLU A 500     112.269 143.358 145.841  1.00  0.00           C
ATOM   3874  OE1 GLU A 500     112.901 142.522 145.172  1.00  0.00           O
ATOM   3875  OE2 GLU A 500     111.833 143.004 146.962  1.00  0.00           O
ATOM   3876  C   GLU A 500     113.356 148.327 146.017  1.00  0.00           C
ATOM   3877  O   GLU A 500     114.568 148.599 146.265  1.00  0.00           O
ATOM   3878  N   MET A 501     112.353 149.014 146.559  1.00  0.00           N
ATOM   3879  CA  MET A 501     112.520 150.087 147.556  1.00  0.00           C
ATOM   3880  CB  MET A 501     112.716 151.423 146.812  1.00  0.00           C
ATOM   3881  CG  MET A 501     114.097 151.610 146.194  1.00  0.00           C
ATOM   3882  SD  MET A 501     114.293 153.211 145.425  1.00  0.00           S
ATOM   3883  CE  MET A 501     114.633 154.261 146.791  1.00  0.00           C
ATOM   3884  C   MET A 501     111.460 150.165 148.658  1.00  0.00           C
ATOM   3885  O   MET A 501     110.386 149.635 148.544  1.00  0.00           O
ATOM   3886  N   ASN A 502     111.818 150.753 149.782  1.00  0.00           N
ATOM   3887  CA  ASN A 502     111.074 150.708 151.106  1.00  0.00           C
ATOM   3888  CB  ASN A 502     112.059 150.113 152.112  1.00  0.00           C
ATOM   3889  CG  ASN A 502     112.946 149.050 151.529  1.00  0.00           C
ATOM   3890  OD1 ASN A 502     112.548 147.991 151.186  1.00  0.00           O
ATOM   3891  ND2 ASN A 502     114.251 149.331 151.277  1.00  0.00           N
ATOM   3892  C   ASN A 502     110.525 152.033 151.597  1.00  0.00           C
ATOM   3893  O   ASN A 502     111.137 153.052 151.266  1.00  0.00           O
ATOM   3894  N   LEU A 503     109.345 152.047 152.185  1.00  0.00           N
ATOM   3895  CA  LEU A 503     108.562 153.298 152.298  1.00  0.00           C
ATOM   3896  CB  LEU A 503     107.427 153.268 151.247  1.00  0.00           C
ATOM   3897  CG  LEU A 503     106.593 154.577 151.353  1.00  0.00           C
ATOM   3898  CD1 LEU A 503     107.089 155.568 150.309  1.00  0.00           C
ATOM   3899  CD2 LEU A 503     105.148 154.317 150.886  1.00  0.00           C
ATOM   3900  C   LEU A 503     107.981 153.351 153.736  1.00  0.00           C
ATOM   3901  O   LEU A 503     107.313 152.407 154.107  1.00  0.00           O
ATOM   3902  N   HIS A 504     108.233 154.379 154.562  1.00  0.00           N
ATOM   3903  CA  HIS A 504     107.640 154.461 155.870  1.00  0.00           C
ATOM   3904  CB  HIS A 504     108.616 154.252 156.954  1.00  0.00           C
ATOM   3905  CG  HIS A 504     109.285 152.893 156.931  1.00  0.00           C
ATOM   3906  ND1 HIS A 504     108.933 151.779 157.698  1.00  0.00           N
ATOM   3907  CE1 HIS A 504     109.785 150.804 157.358  1.00  0.00           C
ATOM   3908  NE2 HIS A 504     110.661 151.257 156.411  1.00  0.00           N
ATOM   3909  CD2 HIS A 504     110.377 152.530 156.160  1.00  0.00           C
ATOM   3910  C   HIS A 504     106.996 155.828 156.102  1.00  0.00           C
ATOM   3911  O   HIS A 504     107.769 156.796 155.964  1.00  0.00           O
ATOM   3912  N   LEU A 505     105.763 155.757 156.611  1.00  0.00           N
ATOM   3913  CA  LEU A 505     105.011 156.877 157.118  1.00  0.00           C
ATOM   3914  CB  LEU A 505     103.533 156.683 156.832  1.00  0.00           C
ATOM   3915  CG  LEU A 505     102.452 157.689 157.295  1.00  0.00           C
ATOM   3916  CD1 LEU A 505     102.874 159.033 156.873  1.00  0.00           C
ATOM   3917  CD2 LEU A 505     101.174 157.388 156.502  1.00  0.00           C
ATOM   3918  C   LEU A 505     105.310 157.152 158.618  1.00  0.00           C
ATOM   3919  O   LEU A 505     104.913 156.287 159.370  1.00  0.00           O
ATOM   3920  N   PRO A 506     105.847 158.344 158.943  1.00  0.00           N
ATOM   3921  CD  PRO A 506     106.557 159.256 158.053  1.00  0.00           C
ATOM   3922  CG  PRO A 506     107.432 160.123 158.920  1.00  0.00           C
ATOM   3923  CB  PRO A 506     106.750 160.201 160.230  1.00  0.00           C
ATOM   3924  CA  PRO A 506     106.142 158.817 160.327  1.00  0.00           C
ATOM   3925  C   PRO A 506     104.776 158.942 161.075  1.00  0.00           C
ATOM   3926  O   PRO A 506     103.703 158.849 160.475  1.00  0.00           O
ATOM   3927  N   GLN A 507     104.774 158.996 162.391  1.00  0.00           N
ATOM   3928  CA  GLN A 507     103.581 158.786 163.218  1.00  0.00           C
ATOM   3929  CB  GLN A 507     103.489 157.420 163.869  1.00  0.00           C
ATOM   3930  CG  GLN A 507     103.453 156.354 162.812  1.00  0.00           C
ATOM   3931  CD  GLN A 507     102.202 156.367 161.939  1.00  0.00           C
ATOM   3932  OE1 GLN A 507     101.112 156.632 162.326  1.00  0.00           O
ATOM   3933  NE2 GLN A 507     102.301 156.105 160.677  1.00  0.00           N
ATOM   3934  C   GLN A 507     103.289 159.918 164.197  1.00  0.00           C
ATOM   3935  O   GLN A 507     102.269 159.883 164.840  1.00  0.00           O
ATOM   3936  N   SER A 508     104.202 160.950 164.293  1.00  0.00           N
ATOM   3937  CA  SER A 508     103.995 162.165 165.141  1.00  0.00           C
ATOM   3938  CB  SER A 508     104.879 162.018 166.411  1.00  0.00           C
ATOM   3939  OG  SER A 508     104.905 163.259 167.134  1.00  0.00           O
ATOM   3940  C   SER A 508     104.349 163.395 164.249  1.00  0.00           C
ATOM   3941  O   SER A 508     105.204 163.305 163.322  1.00  0.00           O
ATOM   3942  N   LEU A 509     103.719 164.534 164.595  1.00  0.00           N
ATOM   3943  CA  LEU A 509     104.209 165.826 164.013  1.00  0.00           C
ATOM   3944  CB  LEU A 509     103.259 167.001 164.294  1.00  0.00           C
ATOM   3945  CG  LEU A 509     101.979 167.128 163.463  1.00  0.00           C
ATOM   3946  CD1 LEU A 509     100.959 167.829 164.411  1.00  0.00           C
ATOM   3947  CD2 LEU A 509     102.322 167.793 162.166  1.00  0.00           C
ATOM   3948  C   LEU A 509     105.658 166.228 164.465  1.00  0.00           C
ATOM   3949  O   LEU A 509     106.340 166.991 163.806  1.00  0.00           O
ATOM   3950  N   GLU A 510     106.204 165.605 165.564  1.00  0.00           N
ATOM   3951  CA  GLU A 510     107.668 165.636 165.810  1.00  0.00           C
ATOM   3952  CB  GLU A 510     107.986 165.040 167.170  1.00  0.00           C
ATOM   3953  CG  GLU A 510     107.362 165.830 168.273  1.00  0.00           C
ATOM   3954  CD  GLU A 510     107.836 165.431 169.641  1.00  0.00           C
ATOM   3955  OE1 GLU A 510     107.807 164.225 169.917  1.00  0.00           O
ATOM   3956  OE2 GLU A 510     108.090 166.258 170.567  1.00  0.00           O
ATOM   3957  C   GLU A 510     108.449 164.833 164.826  1.00  0.00           C
ATOM   3958  O   GLU A 510     109.493 165.271 164.331  1.00  0.00           O
ATOM   3959  N   THR A 511     108.048 163.604 164.499  1.00  0.00           N
ATOM   3960  CA  THR A 511     108.961 162.676 163.819  1.00  0.00           C
ATOM   3961  CB  THR A 511     108.535 161.258 164.083  1.00  0.00           C
ATOM   3962  CG2 THR A 511     108.560 160.814 165.628  1.00  0.00           C
ATOM   3963  OG1 THR A 511     107.263 160.930 163.588  1.00  0.00           O
ATOM   3964  C   THR A 511     108.888 162.950 162.307  1.00  0.00           C
ATOM   3965  O   THR A 511     109.940 163.004 161.738  1.00  0.00           O
ATOM   3966  N   ARG A 512     107.679 163.233 161.749  1.00  0.00           N
ATOM   3967  CA  ARG A 512     107.491 164.091 160.573  1.00  0.00           C
ATOM   3968  CB  ARG A 512     106.022 164.413 160.321  1.00  0.00           C
ATOM   3969  CG  ARG A 512     105.815 165.440 159.164  1.00  0.00           C
ATOM   3970  CD  ARG A 512     104.317 165.806 159.026  1.00  0.00           C
ATOM   3971  NE  ARG A 512     104.199 167.084 158.223  1.00  0.00           N
ATOM   3972  CZ  ARG A 512     103.342 168.083 158.319  1.00  0.00           C
ATOM   3973  NH1 ARG A 512     102.274 168.025 159.086  1.00  0.00           N
ATOM   3974  NH2 ARG A 512     103.425 169.206 157.542  1.00  0.00           N
ATOM   3975  C   ARG A 512     108.369 165.282 160.513  1.00  0.00           C
ATOM   3976  O   ARG A 512     109.141 165.355 159.558  1.00  0.00           O
ATOM   3977  N   ALA A 513     108.346 166.248 161.469  1.00  0.00           N
ATOM   3978  CA  ALA A 513     109.093 167.481 161.392  1.00  0.00           C
ATOM   3979  CB  ALA A 513     108.789 168.327 162.608  1.00  0.00           C
ATOM   3980  C   ALA A 513     110.632 167.256 161.327  1.00  0.00           C
ATOM   3981  O   ALA A 513     111.337 168.142 160.843  1.00  0.00           O
ATOM   3982  N   GLU A 514     111.080 166.057 161.744  1.00  0.00           N
ATOM   3983  CA  GLU A 514     112.506 165.671 161.742  1.00  0.00           C
ATOM   3984  CB  GLU A 514     112.706 164.611 162.840  1.00  0.00           C
ATOM   3985  CG  GLU A 514     114.189 164.146 163.010  1.00  0.00           C
ATOM   3986  CD  GLU A 514     114.307 163.129 164.125  1.00  0.00           C
ATOM   3987  OE1 GLU A 514     114.654 163.511 165.256  1.00  0.00           O
ATOM   3988  OE2 GLU A 514     114.096 161.950 163.838  1.00  0.00           O
ATOM   3989  C   GLU A 514     112.980 165.233 160.368  1.00  0.00           C
ATOM   3990  O   GLU A 514     113.854 165.719 159.744  1.00  0.00           O
ATOM   3991  N   ILE A 515     112.175 164.344 159.774  1.00  0.00           N
ATOM   3992  CA  ILE A 515     112.349 163.902 158.403  1.00  0.00           C
ATOM   3993  CB  ILE A 515     111.510 162.698 158.204  1.00  0.00           C
ATOM   3994  CG2 ILE A 515     111.192 162.483 156.721  1.00  0.00           C
ATOM   3995  CG1 ILE A 515     111.985 161.383 158.950  1.00  0.00           C
ATOM   3996  CD1 ILE A 515     113.470 160.926 159.142  1.00  0.00           C
ATOM   3997  C   ILE A 515     112.234 165.108 157.465  1.00  0.00           C
ATOM   3998  O   ILE A 515     113.096 165.388 156.682  1.00  0.00           O
ATOM   3999  N   GLN A 516     111.247 165.926 157.751  1.00  0.00           N
ATOM   4000  CA  GLN A 516     110.878 167.226 157.037  1.00  0.00           C
ATOM   4001  CB  GLN A 516     109.466 167.697 157.557  1.00  0.00           C
ATOM   4002  CG  GLN A 516     108.938 168.859 156.755  1.00  0.00           C
ATOM   4003  CD  GLN A 516     107.450 169.151 157.100  1.00  0.00           C
ATOM   4004  OE1 GLN A 516     106.601 168.255 157.269  1.00  0.00           O
ATOM   4005  NE2 GLN A 516     107.066 170.383 157.159  1.00  0.00           N
ATOM   4006  C   GLN A 516     111.936 168.399 157.025  1.00  0.00           C
ATOM   4007  O   GLN A 516     111.873 169.281 156.183  1.00  0.00           O
ATOM   4008  N   GLU A 517     112.735 168.470 158.056  1.00  0.00           N
ATOM   4009  CA  GLU A 517     113.820 169.491 158.291  1.00  0.00           C
ATOM   4010  CB  GLU A 517     113.792 169.896 159.753  1.00  0.00           C
ATOM   4011  CG  GLU A 517     114.885 170.938 160.052  1.00  0.00           C
ATOM   4012  CD  GLU A 517     114.843 172.321 159.323  1.00  0.00           C
ATOM   4013  OE1 GLU A 517     113.653 172.710 159.149  1.00  0.00           O
ATOM   4014  OE2 GLU A 517     115.945 172.907 159.084  1.00  0.00           O
ATOM   4015  C   GLU A 517     115.117 168.838 157.785  1.00  0.00           C
ATOM   4016  O   GLU A 517     115.831 169.490 157.058  1.00  0.00           O
ATOM   4017  N   LEU A 518     115.450 167.593 158.134  1.00  0.00           N
ATOM   4018  CA  LEU A 518     116.726 166.884 158.028  1.00  0.00           C
ATOM   4019  CB  LEU A 518     117.020 166.068 159.253  1.00  0.00           C
ATOM   4020  CG  LEU A 518     116.976 166.833 160.556  1.00  0.00           C
ATOM   4021  CD1 LEU A 518     117.306 165.947 161.726  1.00  0.00           C
ATOM   4022  CD2 LEU A 518     118.086 167.886 160.531  1.00  0.00           C
ATOM   4023  C   LEU A 518     116.863 165.936 156.759  1.00  0.00           C
ATOM   4024  O   LEU A 518     117.804 166.021 155.956  1.00  0.00           O
ATOM   4025  N   ALA A 519     115.863 165.091 156.628  1.00  0.00           N
ATOM   4026  CA  ALA A 519     115.929 163.826 155.742  1.00  0.00           C
ATOM   4027  CB  ALA A 519     115.101 162.766 156.396  1.00  0.00           C
ATOM   4028  C   ALA A 519     115.551 164.125 154.280  1.00  0.00           C
ATOM   4029  O   ALA A 519     116.039 163.435 153.359  1.00  0.00           O
ATOM   4030  N   MET A 520     114.659 165.121 154.093  1.00  0.00           N
ATOM   4031  CA  MET A 520     114.284 165.478 152.727  1.00  0.00           C
ATOM   4032  CB  MET A 520     113.608 166.838 152.741  1.00  0.00           C
ATOM   4033  CG  MET A 520     112.306 166.882 153.612  1.00  0.00           C
ATOM   4034  SD  MET A 520     111.005 165.710 153.317  1.00  0.00           S
ATOM   4035  CE  MET A 520     110.966 165.818 151.472  1.00  0.00           C
ATOM   4036  C   MET A 520     115.508 165.540 151.768  1.00  0.00           C
ATOM   4037  O   MET A 520     116.448 166.364 151.950  1.00  0.00           O
ATOM   4038  N   VAL A 521     115.489 164.831 150.647  1.00  0.00           N
ATOM   4039  CA  VAL A 521     116.556 164.967 149.564  1.00  0.00           C
ATOM   4040  CB  VAL A 521     116.282 163.974 148.416  1.00  0.00           C
ATOM   4041  CG1 VAL A 521     114.939 164.046 147.724  1.00  0.00           C
ATOM   4042  CG2 VAL A 521     117.362 164.100 147.316  1.00  0.00           C
ATOM   4043  C   VAL A 521     116.926 166.374 148.942  1.00  0.00           C
ATOM   4044  O   VAL A 521     118.095 166.476 148.547  1.00  0.00           O
ATOM   4045  N   PRO A 522     116.014 167.358 148.859  1.00  0.00           N
ATOM   4046  CD  PRO A 522     114.635 167.345 149.180  1.00  0.00           C
ATOM   4047  CG  PRO A 522     114.047 168.500 148.330  1.00  0.00           C
ATOM   4048  CB  PRO A 522     115.163 169.510 148.159  1.00  0.00           C
ATOM   4049  CA  PRO A 522     116.430 168.684 148.425  1.00  0.00           C
ATOM   4050  C   PRO A 522     117.395 169.462 149.305  1.00  0.00           C
ATOM   4051  O   PRO A 522     118.079 170.283 148.787  1.00  0.00           O
ATOM   4052  N   ARG A 523     117.531 169.107 150.577  1.00  0.00           N
ATOM   4053  CA  ARG A 523     118.672 169.587 151.463  1.00  0.00           C
ATOM   4054  CB  ARG A 523     118.208 169.248 152.926  1.00  0.00           C
ATOM   4055  CG  ARG A 523     119.156 169.643 154.037  1.00  0.00           C
ATOM   4056  CD  ARG A 523     118.684 169.552 155.527  1.00  0.00           C
ATOM   4057  NE  ARG A 523     119.660 170.313 156.356  1.00  0.00           N
ATOM   4058  CZ  ARG A 523     119.265 171.265 157.198  1.00  0.00           C
ATOM   4059  NH1 ARG A 523     118.019 171.507 157.648  1.00  0.00           N
ATOM   4060  NH2 ARG A 523     120.217 171.992 157.692  1.00  0.00           N
ATOM   4061  C   ARG A 523     119.986 168.999 151.086  1.00  0.00           C
ATOM   4062  O   ARG A 523     121.044 169.557 151.452  1.00  0.00           O
ATOM   4063  N   MET A 524     119.953 167.878 150.375  1.00  0.00           N
ATOM   4064  CA  MET A 524     121.064 166.882 150.332  1.00  0.00           C
ATOM   4065  CB  MET A 524     120.711 165.603 151.119  1.00  0.00           C
ATOM   4066  CG  MET A 524     120.285 165.914 152.533  1.00  0.00           C
ATOM   4067  SD  MET A 524     120.389 164.528 153.621  1.00  0.00           S
ATOM   4068  CE  MET A 524     119.373 163.255 152.716  1.00  0.00           C
ATOM   4069  C   MET A 524     121.600 166.625 148.927  1.00  0.00           C
ATOM   4070  O   MET A 524     122.139 165.590 148.618  1.00  0.00           O
ATOM   4071  N   ILE A 525     121.341 167.611 148.063  1.00  0.00           N
ATOM   4072  CA  ILE A 525     121.798 167.652 146.675  1.00  0.00           C
ATOM   4073  CB  ILE A 525     121.379 168.978 145.926  1.00  0.00           C
ATOM   4074  CG2 ILE A 525     122.051 169.241 144.588  1.00  0.00           C
ATOM   4075  CG1 ILE A 525     119.850 169.058 145.941  1.00  0.00           C
ATOM   4076  CD1 ILE A 525     119.061 167.797 145.407  1.00  0.00           C
ATOM   4077  C   ILE A 525     123.307 167.443 146.551  1.00  0.00           C
ATOM   4078  O   ILE A 525     123.735 166.935 145.530  1.00  0.00           O
ATOM   4079  N   VAL A 526     124.065 167.893 147.534  1.00  0.00           N
ATOM   4080  CA  VAL A 526     125.533 167.680 147.679  1.00  0.00           C
ATOM   4081  CB  VAL A 526     126.283 168.936 148.116  1.00  0.00           C
ATOM   4082  CG1 VAL A 526     127.836 168.807 147.960  1.00  0.00           C
ATOM   4083  CG2 VAL A 526     125.940 170.124 147.301  1.00  0.00           C
ATOM   4084  C   VAL A 526     125.828 166.466 148.616  1.00  0.00           C
ATOM   4085  O   VAL A 526     125.119 166.261 149.568  1.00  0.00           O
ATOM   4086  N   THR A 527     126.925 165.690 148.270  1.00  0.00           N
ATOM   4087  CA  THR A 527     127.447 164.614 149.127  1.00  0.00           C
ATOM   4088  CB  THR A 527     127.744 163.342 148.365  1.00  0.00           C
ATOM   4089  CG2 THR A 527     128.439 163.499 146.986  1.00  0.00           C
ATOM   4090  OG1 THR A 527     128.633 162.537 149.146  1.00  0.00           O
ATOM   4091  C   THR A 527     128.690 165.142 149.879  1.00  0.00           C
ATOM   4092  O   THR A 527     129.582 165.681 149.258  1.00  0.00           O
ATOM   4093  N   PRO A 528     128.782 164.951 151.206  1.00  0.00           N
ATOM   4094  CD  PRO A 528     127.786 164.410 152.136  1.00  0.00           C
ATOM   4095  CG  PRO A 528     128.072 165.077 153.472  1.00  0.00           C
ATOM   4096  CB  PRO A 528     129.611 165.210 153.431  1.00  0.00           C
ATOM   4097  CA  PRO A 528     129.897 165.446 151.982  1.00  0.00           C
ATOM   4098  C   PRO A 528     131.200 164.745 151.534  1.00  0.00           C
ATOM   4099  O   PRO A 528     132.351 165.280 151.687  1.00  0.00           O
ATOM   4100  N   GLN A 529     131.094 163.506 150.948  1.00  0.00           N
ATOM   4101  CA  GLN A 529     132.253 162.675 150.775  1.00  0.00           C
ATOM   4102  CB  GLN A 529     131.761 161.323 150.179  1.00  0.00           C
ATOM   4103  CG  GLN A 529     132.808 160.293 149.593  1.00  0.00           C
ATOM   4104  CD  GLN A 529     132.187 158.915 149.259  1.00  0.00           C
ATOM   4105  OE1 GLN A 529     131.208 158.589 149.910  1.00  0.00           O
ATOM   4106  NE2 GLN A 529     132.628 158.147 148.310  1.00  0.00           N
ATOM   4107  C   GLN A 529     133.314 163.253 149.853  1.00  0.00           C
ATOM   4108  O   GLN A 529     134.484 163.246 150.090  1.00  0.00           O
ATOM   4109  N   SER A 530     132.928 163.768 148.676  1.00  0.00           N
ATOM   4110  CA  SER A 530     133.711 164.123 147.436  1.00  0.00           C
ATOM   4111  CB  SER A 530     133.573 162.916 146.487  1.00  0.00           C
ATOM   4112  OG  SER A 530     132.185 162.865 146.237  1.00  0.00           O
ATOM   4113  C   SER A 530     133.324 165.492 146.787  1.00  0.00           C
ATOM   4114  O   SER A 530     133.695 165.883 145.684  1.00  0.00           O
ATOM   4115  N   ASN A 531     132.570 166.362 147.538  1.00  0.00           N
ATOM   4116  CA  ASN A 531     132.334 167.857 147.322  1.00  0.00           C
ATOM   4117  CB  ASN A 531     133.719 168.558 147.537  1.00  0.00           C
ATOM   4118  CG  ASN A 531     134.296 168.170 148.917  1.00  0.00           C
ATOM   4119  OD1 ASN A 531     135.428 167.657 149.019  1.00  0.00           O
ATOM   4120  ND2 ASN A 531     133.516 168.058 149.930  1.00  0.00           N
ATOM   4121  C   ASN A 531     131.780 168.047 145.966  1.00  0.00           C
ATOM   4122  O   ASN A 531     132.214 168.955 145.222  1.00  0.00           O
ATOM   4123  N   ARG A 532     130.861 167.147 145.515  1.00  0.00           N
ATOM   4124  CA  ARG A 532     130.110 167.179 144.205  1.00  0.00           C
ATOM   4125  CB  ARG A 532     130.686 166.108 143.281  1.00  0.00           C
ATOM   4126  CG  ARG A 532     130.564 164.657 143.826  1.00  0.00           C
ATOM   4127  CD  ARG A 532     131.285 163.679 142.841  1.00  0.00           C
ATOM   4128  NE  ARG A 532     130.894 162.256 143.169  1.00  0.00           N
ATOM   4129  CZ  ARG A 532     129.673 161.785 143.366  1.00  0.00           C
ATOM   4130  NH1 ARG A 532     128.565 162.365 143.034  1.00  0.00           N
ATOM   4131  NH2 ARG A 532     129.426 160.715 143.938  1.00  0.00           N
ATOM   4132  C   ARG A 532     128.565 166.971 144.445  1.00  0.00           C
ATOM   4133  O   ARG A 532     128.240 166.434 145.531  1.00  0.00           O
ATOM   4134  N   PRO A 533     127.693 167.197 143.482  1.00  0.00           N
ATOM   4135  CD  PRO A 533     127.986 167.799 142.193  1.00  0.00           C
ATOM   4136  CG  PRO A 533     126.691 167.773 141.469  1.00  0.00           C
ATOM   4137  CB  PRO A 533     125.558 167.221 142.295  1.00  0.00           C
ATOM   4138  CA  PRO A 533     126.315 166.760 143.584  1.00  0.00           C
ATOM   4139  C   PRO A 533     126.208 165.194 143.623  1.00  0.00           C
ATOM   4140  O   PRO A 533     126.727 164.401 142.835  1.00  0.00           O
ATOM   4141  N   VAL A 534     125.356 164.804 144.532  1.00  0.00           N
ATOM   4142  CA  VAL A 534     124.938 163.426 144.650  1.00  0.00           C
ATOM   4143  CB  VAL A 534     124.330 163.171 146.025  1.00  0.00           C
ATOM   4144  CG1 VAL A 534     122.813 163.580 146.074  1.00  0.00           C
ATOM   4145  CG2 VAL A 534     124.414 161.721 146.379  1.00  0.00           C
ATOM   4146  C   VAL A 534     123.987 163.041 143.497  1.00  0.00           C
ATOM   4147  O   VAL A 534     123.945 161.869 143.145  1.00  0.00           O
ATOM   4148  N   MET A 535     123.328 163.954 142.885  1.00  0.00           N
ATOM   4149  CA  MET A 535     122.295 163.692 141.870  1.00  0.00           C
ATOM   4150  CB  MET A 535     120.919 164.026 142.450  1.00  0.00           C
ATOM   4151  CG  MET A 535     119.744 164.042 141.528  1.00  0.00           C
ATOM   4152  SD  MET A 535     118.039 163.969 142.286  1.00  0.00           S
ATOM   4153  CE  MET A 535     117.960 165.488 143.271  1.00  0.00           C
ATOM   4154  C   MET A 535     122.437 164.553 140.608  1.00  0.00           C
ATOM   4155  O   MET A 535     122.639 165.783 140.662  1.00  0.00           O
ATOM   4156  N   GLY A 536     122.270 163.896 139.434  1.00  0.00           N
ATOM   4157  CA  GLY A 536     122.332 164.489 138.126  1.00  0.00           C
ATOM   4158  C   GLY A 536     121.156 164.174 137.238  1.00  0.00           C
ATOM   4159  O   GLY A 536     120.170 163.441 137.516  1.00  0.00           O
ATOM   4160  N   ILE A 537     121.160 164.901 136.118  1.00  0.00           N
ATOM   4161  CA  ILE A 537     120.389 164.419 134.919  1.00  0.00           C
ATOM   4162  CB  ILE A 537     120.389 165.518 133.871  1.00  0.00           C
ATOM   4163  CG2 ILE A 537     120.007 165.040 132.398  1.00  0.00           C
ATOM   4164  CG1 ILE A 537     119.572 166.748 134.302  1.00  0.00           C
ATOM   4165  CD1 ILE A 537     118.071 166.411 134.606  1.00  0.00           C
ATOM   4166  C   ILE A 537     120.970 163.147 134.308  1.00  0.00           C
ATOM   4167  O   ILE A 537     122.174 163.072 134.210  1.00  0.00           O
ATOM   4168  N   VAL A 538     120.083 162.192 134.095  1.00  0.00           N
ATOM   4169  CA  VAL A 538     120.548 160.854 133.572  1.00  0.00           C
ATOM   4170  CB  VAL A 538     119.369 159.803 133.495  1.00  0.00           C
ATOM   4171  CG1 VAL A 538     118.640 159.735 134.885  1.00  0.00           C
ATOM   4172  CG2 VAL A 538     118.282 160.108 132.437  1.00  0.00           C
ATOM   4173  C   VAL A 538     121.234 160.905 132.207  1.00  0.00           C
ATOM   4174  O   VAL A 538     121.058 161.780 131.414  1.00  0.00           O
ATOM   4175  N   GLN A 539     122.060 159.912 131.961  1.00  0.00           N
ATOM   4176  CA  GLN A 539     123.047 159.915 130.888  1.00  0.00           C
ATOM   4177  CB  GLN A 539     124.029 158.846 131.296  1.00  0.00           C
ATOM   4178  CG  GLN A 539     123.591 157.436 130.874  1.00  0.00           C
ATOM   4179  CD  GLN A 539     124.485 156.362 131.450  1.00  0.00           C
ATOM   4180  OE1 GLN A 539     125.699 156.468 131.365  1.00  0.00           O
ATOM   4181  NE2 GLN A 539     124.080 155.337 132.143  1.00  0.00           N
ATOM   4182  C   GLN A 539     122.490 159.901 129.467  1.00  0.00           C
ATOM   4183  O   GLN A 539     122.960 160.595 128.576  1.00  0.00           O
ATOM   4184  N   ASP A 540     121.354 159.222 129.217  1.00  0.00           N
ATOM   4185  CA  ASP A 540     120.737 159.349 127.893  1.00  0.00           C
ATOM   4186  CB  ASP A 540     119.716 158.215 127.673  1.00  0.00           C
ATOM   4187  CG  ASP A 540     119.012 158.237 126.327  1.00  0.00           C
ATOM   4188  OD1 ASP A 540     117.777 158.246 126.297  1.00  0.00           O
ATOM   4189  OD2 ASP A 540     119.659 158.422 125.262  1.00  0.00           O
ATOM   4190  C   ASP A 540     120.114 160.726 127.652  1.00  0.00           C
ATOM   4191  O   ASP A 540     120.148 161.272 126.576  1.00  0.00           O
ATOM   4192  N   THR A 541     119.486 161.378 128.683  1.00  0.00           N
ATOM   4193  CA  THR A 541     119.129 162.853 128.683  1.00  0.00           C
ATOM   4194  CB  THR A 541     118.279 163.239 129.879  1.00  0.00           C
ATOM   4195  CG2 THR A 541     117.596 164.579 129.617  1.00  0.00           C
ATOM   4196  OG1 THR A 541     117.168 162.405 129.968  1.00  0.00           O
ATOM   4197  C   THR A 541     120.374 163.796 128.504  1.00  0.00           C
ATOM   4198  O   THR A 541     120.302 164.689 127.710  1.00  0.00           O
ATOM   4199  N   LEU A 542     121.540 163.455 129.023  1.00  0.00           N
ATOM   4200  CA  LEU A 542     122.815 164.219 128.791  1.00  0.00           C
ATOM   4201  CB  LEU A 542     123.956 163.942 129.782  1.00  0.00           C
ATOM   4202  CG  LEU A 542     123.617 164.270 131.221  1.00  0.00           C
ATOM   4203  CD1 LEU A 542     124.704 163.932 132.102  1.00  0.00           C
ATOM   4204  CD2 LEU A 542     123.356 165.775 131.414  1.00  0.00           C
ATOM   4205  C   LEU A 542     123.200 164.027 127.324  1.00  0.00           C
ATOM   4206  O   LEU A 542     123.753 164.909 126.714  1.00  0.00           O
ATOM   4207  N   THR A 543     123.054 162.787 126.838  1.00  0.00           N
ATOM   4208  CA  THR A 543     123.306 162.513 125.444  1.00  0.00           C
ATOM   4209  CB  THR A 543     123.064 161.066 125.001  1.00  0.00           C
ATOM   4210  CG2 THR A 543     123.568 160.771 123.585  1.00  0.00           C
ATOM   4211  OG1 THR A 543     123.756 160.219 125.743  1.00  0.00           O
ATOM   4212  C   THR A 543     122.426 163.401 124.589  1.00  0.00           C
ATOM   4213  O   THR A 543     122.932 164.033 123.650  1.00  0.00           O
ATOM   4214  N   ALA A 544     121.120 163.561 124.928  1.00  0.00           N
ATOM   4215  CA  ALA A 544     120.255 164.517 124.191  1.00  0.00           C
ATOM   4216  CB  ALA A 544     118.753 164.064 124.390  1.00  0.00           C
ATOM   4217  C   ALA A 544     120.529 166.042 124.431  1.00  0.00           C
ATOM   4218  O   ALA A 544     120.444 166.871 123.462  1.00  0.00           O
ATOM   4219  N   VAL A 545     120.917 166.487 125.654  1.00  0.00           N
ATOM   4220  CA  VAL A 545     121.363 167.919 125.997  1.00  0.00           C
ATOM   4221  CB  VAL A 545     121.505 168.144 127.535  1.00  0.00           C
ATOM   4222  CG1 VAL A 545     122.339 169.422 127.891  1.00  0.00           C
ATOM   4223  CG2 VAL A 545     120.090 168.328 128.070  1.00  0.00           C
ATOM   4224  C   VAL A 545     122.728 168.294 125.259  1.00  0.00           C
ATOM   4225  O   VAL A 545     123.015 169.438 124.793  1.00  0.00           O
ATOM   4226  N   ARG A 546     123.541 167.238 125.068  1.00  0.00           N
ATOM   4227  CA  ARG A 546     124.823 167.389 124.313  1.00  0.00           C
ATOM   4228  CB  ARG A 546     125.597 166.028 124.501  1.00  0.00           C
ATOM   4229  CG  ARG A 546     126.788 165.748 123.498  1.00  0.00           C
ATOM   4230  CD  ARG A 546     126.227 165.042 122.316  1.00  0.00           C
ATOM   4231  NE  ARG A 546     127.076 165.161 121.093  1.00  0.00           N
ATOM   4232  CZ  ARG A 546     126.491 165.176 119.903  1.00  0.00           C
ATOM   4233  NH1 ARG A 546     125.250 165.010 119.674  1.00  0.00           N
ATOM   4234  NH2 ARG A 546     127.227 165.442 118.900  1.00  0.00           N
ATOM   4235  C   ARG A 546     124.743 167.725 122.851  1.00  0.00           C
ATOM   4236  O   ARG A 546     125.566 168.475 122.358  1.00  0.00           O
ATOM   4237  N   LYS A 547     123.616 167.339 122.130  1.00  0.00           N
ATOM   4238  CA  LYS A 547     123.136 167.926 120.902  1.00  0.00           C
ATOM   4239  CB  LYS A 547     122.243 166.986 120.105  1.00  0.00           C
ATOM   4240  CG  LYS A 547     121.883 167.607 118.731  1.00  0.00           C
ATOM   4241  CD  LYS A 547     121.346 166.582 117.765  1.00  0.00           C
ATOM   4242  CE  LYS A 547     121.399 167.289 116.372  1.00  0.00           C
ATOM   4243  NZ  LYS A 547     120.787 166.578 115.247  1.00  0.00           N
ATOM   4244  C   LYS A 547     122.465 169.235 121.172  1.00  0.00           C
ATOM   4245  O   LYS A 547     122.795 170.230 120.537  1.00  0.00           O
ATOM   4246  N   PHE A 548     121.506 169.259 122.129  1.00  0.00           N
ATOM   4247  CA  PHE A 548     120.487 170.326 122.164  1.00  0.00           C
ATOM   4248  CB  PHE A 548     119.536 170.071 123.326  1.00  0.00           C
ATOM   4249  CG  PHE A 548     118.416 171.117 123.495  1.00  0.00           C
ATOM   4250  CD1 PHE A 548     118.496 172.342 124.208  1.00  0.00           C
ATOM   4251  CE1 PHE A 548     117.374 173.111 124.354  1.00  0.00           C
ATOM   4252  CZ  PHE A 548     116.152 172.723 123.791  1.00  0.00           C
ATOM   4253  CE2 PHE A 548     116.098 171.479 123.088  1.00  0.00           C
ATOM   4254  CD2 PHE A 548     117.228 170.718 122.943  1.00  0.00           C
ATOM   4255  C   PHE A 548     121.182 171.644 122.332  1.00  0.00           C
ATOM   4256  O   PHE A 548     120.968 172.594 121.489  1.00  0.00           O
ATOM   4257  N   THR A 549     122.121 171.746 123.315  1.00  0.00           N
ATOM   4258  CA  THR A 549     122.833 172.945 123.726  1.00  0.00           C
ATOM   4259  CB  THR A 549     123.619 172.791 125.091  1.00  0.00           C
ATOM   4260  CG2 THR A 549     122.712 172.695 126.344  1.00  0.00           C
ATOM   4261  OG1 THR A 549     124.499 171.658 125.012  1.00  0.00           O
ATOM   4262  C   THR A 549     123.742 173.556 122.642  1.00  0.00           C
ATOM   4263  O   THR A 549     124.404 174.585 122.902  1.00  0.00           O
ATOM   4264  N   LYS A 550     123.879 172.924 121.468  1.00  0.00           N
ATOM   4265  CA  LYS A 550     124.601 173.474 120.345  1.00  0.00           C
ATOM   4266  CB  LYS A 550     124.671 172.506 119.194  1.00  0.00           C
ATOM   4267  CG  LYS A 550     125.685 171.390 119.553  1.00  0.00           C
ATOM   4268  CD  LYS A 550     125.540 170.294 118.463  1.00  0.00           C
ATOM   4269  CE  LYS A 550     126.519 169.177 118.947  1.00  0.00           C
ATOM   4270  NZ  LYS A 550     127.947 169.473 118.551  1.00  0.00           N
ATOM   4271  C   LYS A 550     124.021 174.857 119.890  1.00  0.00           C
ATOM   4272  O   LYS A 550     122.836 175.191 120.100  1.00  0.00           O
ATOM   4273  N   ARG A 551     124.970 175.595 119.249  1.00  0.00           N
ATOM   4274  CA  ARG A 551     124.617 176.756 118.461  1.00  0.00           C
ATOM   4275  CB  ARG A 551     125.891 177.600 118.372  1.00  0.00           C
ATOM   4276  CG  ARG A 551     126.932 177.314 117.301  1.00  0.00           C
ATOM   4277  CD  ARG A 551     128.218 178.188 117.301  1.00  0.00           C
ATOM   4278  NE  ARG A 551     128.990 177.916 118.565  1.00  0.00           N
ATOM   4279  CZ  ARG A 551     130.308 178.080 118.662  1.00  0.00           C
ATOM   4280  NH1 ARG A 551     130.996 178.532 117.604  1.00  0.00           N
ATOM   4281  NH2 ARG A 551     130.974 177.805 119.779  1.00  0.00           N
ATOM   4282  C   ARG A 551     124.159 176.413 117.066  1.00  0.00           C
ATOM   4283  O   ARG A 551     123.287 177.061 116.556  1.00  0.00           O
ATOM   4284  N   ASP A 552     124.645 175.269 116.463  1.00  0.00           N
ATOM   4285  CA  ASP A 552     124.197 174.714 115.184  1.00  0.00           C
ATOM   4286  CB  ASP A 552     125.249 173.658 114.758  1.00  0.00           C
ATOM   4287  CG  ASP A 552     125.063 173.164 113.241  1.00  0.00           C
ATOM   4288  OD1 ASP A 552     125.004 171.969 112.903  1.00  0.00           O
ATOM   4289  OD2 ASP A 552     124.967 174.022 112.347  1.00  0.00           O
ATOM   4290  C   ASP A 552     122.839 174.019 115.251  1.00  0.00           C
ATOM   4291  O   ASP A 552     122.269 173.554 114.248  1.00  0.00           O
ATOM   4292  N   VAL A 553     122.267 173.862 116.444  1.00  0.00           N
ATOM   4293  CA  VAL A 553     120.942 173.255 116.615  1.00  0.00           C
ATOM   4294  CB  VAL A 553     120.921 172.234 117.815  1.00  0.00           C
ATOM   4295  CG1 VAL A 553     119.514 171.880 118.258  1.00  0.00           C
ATOM   4296  CG2 VAL A 553     121.546 170.892 117.300  1.00  0.00           C
ATOM   4297  C   VAL A 553     119.940 174.291 116.797  1.00  0.00           C
ATOM   4298  O   VAL A 553     120.173 175.234 117.543  1.00  0.00           O
ATOM   4299  N   PHE A 554     118.790 174.180 116.209  1.00  0.00           N
ATOM   4300  CA  PHE A 554     117.798 175.201 116.221  1.00  0.00           C
ATOM   4301  CB  PHE A 554     117.995 175.946 114.861  1.00  0.00           C
ATOM   4302  CG  PHE A 554     119.258 176.853 114.761  1.00  0.00           C
ATOM   4303  CD1 PHE A 554     119.206 178.249 115.002  1.00  0.00           C
ATOM   4304  CE1 PHE A 554     120.277 179.000 114.712  1.00  0.00           C
ATOM   4305  CZ  PHE A 554     121.408 178.491 114.110  1.00  0.00           C
ATOM   4306  CE2 PHE A 554     121.521 177.088 113.957  1.00  0.00           C
ATOM   4307  CD2 PHE A 554     120.466 176.253 114.231  1.00  0.00           C
ATOM   4308  C   PHE A 554     116.299 174.732 116.256  1.00  0.00           C
ATOM   4309  O   PHE A 554     116.019 173.562 115.986  1.00  0.00           O
ATOM   4310  N   LEU A 555     115.395 175.622 116.531  1.00  0.00           N
ATOM   4311  CA  LEU A 555     113.928 175.406 116.602  1.00  0.00           C
ATOM   4312  CB  LEU A 555     113.564 175.297 118.078  1.00  0.00           C
ATOM   4313  CG  LEU A 555     114.485 174.298 118.908  1.00  0.00           C
ATOM   4314  CD1 LEU A 555     115.764 174.882 119.559  1.00  0.00           C
ATOM   4315  CD2 LEU A 555     113.661 173.826 120.071  1.00  0.00           C
ATOM   4316  C   LEU A 555     113.169 176.647 116.025  1.00  0.00           C
ATOM   4317  O   LEU A 555     113.678 177.766 116.041  1.00  0.00           O
ATOM   4318  N   GLU A 556     111.876 176.374 115.616  1.00  0.00           N
ATOM   4319  CA  GLU A 556     111.049 177.394 114.984  1.00  0.00           C
ATOM   4320  CB  GLU A 556     110.767 176.899 113.552  1.00  0.00           C
ATOM   4321  CG  GLU A 556     109.658 175.820 113.417  1.00  0.00           C
ATOM   4322  CD  GLU A 556     108.151 176.381 113.427  1.00  0.00           C
ATOM   4323  OE1 GLU A 556     107.900 177.547 113.242  1.00  0.00           O
ATOM   4324  OE2 GLU A 556     107.226 175.573 113.570  1.00  0.00           O
ATOM   4325  C   GLU A 556     109.861 177.681 115.902  1.00  0.00           C
ATOM   4326  O   GLU A 556     109.573 177.008 116.849  1.00  0.00           O
ATOM   4327  N   ARG A 557     109.317 178.892 115.610  1.00  0.00           N
ATOM   4328  CA  ARG A 557     108.217 179.541 116.433  1.00  0.00           C
ATOM   4329  CB  ARG A 557     107.485 180.552 115.489  1.00  0.00           C
ATOM   4330  CG  ARG A 557     106.309 181.315 116.206  1.00  0.00           C
ATOM   4331  CD  ARG A 557     105.557 182.402 115.396  1.00  0.00           C
ATOM   4332  NE  ARG A 557     104.347 182.762 116.193  1.00  0.00           N
ATOM   4333  CZ  ARG A 557     103.043 182.691 115.867  1.00  0.00           C
ATOM   4334  NH1 ARG A 557     102.630 182.015 114.832  1.00  0.00           N
ATOM   4335  NH2 ARG A 557     102.239 183.176 116.740  1.00  0.00           N
ATOM   4336  C   ARG A 557     107.202 178.588 116.933  1.00  0.00           C
ATOM   4337  O   ARG A 557     106.849 178.742 118.143  1.00  0.00           O
ATOM   4338  N   GLY A 558     106.849 177.538 116.168  1.00  0.00           N
ATOM   4339  CA  GLY A 558     105.848 176.486 116.593  1.00  0.00           C
ATOM   4340  C   GLY A 558     106.475 175.279 117.375  1.00  0.00           C
ATOM   4341  O   GLY A 558     105.674 174.658 118.077  1.00  0.00           O
ATOM   4342  N   GLU A 559     107.749 175.006 117.365  1.00  0.00           N
ATOM   4343  CA  GLU A 559     108.457 173.981 118.124  1.00  0.00           C
ATOM   4344  CB  GLU A 559     109.530 173.422 117.142  1.00  0.00           C
ATOM   4345  CG  GLU A 559     108.960 172.500 116.025  1.00  0.00           C
ATOM   4346  CD  GLU A 559     107.763 171.573 116.406  1.00  0.00           C
ATOM   4347  OE1 GLU A 559     106.681 171.755 115.883  1.00  0.00           O
ATOM   4348  OE2 GLU A 559     107.770 170.803 117.414  1.00  0.00           O
ATOM   4349  C   GLU A 559     109.079 174.502 119.418  1.00  0.00           C
ATOM   4350  O   GLU A 559     109.615 173.684 120.113  1.00  0.00           O
ATOM   4351  N   VAL A 560     109.078 175.798 119.684  1.00  0.00           N
ATOM   4352  CA  VAL A 560     109.582 176.375 120.917  1.00  0.00           C
ATOM   4353  CB  VAL A 560     110.046 177.841 120.579  1.00  0.00           C
ATOM   4354  CG1 VAL A 560     110.292 178.826 121.797  1.00  0.00           C
ATOM   4355  CG2 VAL A 560     111.443 177.671 119.917  1.00  0.00           C
ATOM   4356  C   VAL A 560     108.390 176.351 121.943  1.00  0.00           C
ATOM   4357  O   VAL A 560     108.615 176.009 123.072  1.00  0.00           O
ATOM   4358  N   MET A 561     107.151 176.679 121.592  1.00  0.00           N
ATOM   4359  CA  MET A 561     106.189 177.078 122.594  1.00  0.00           C
ATOM   4360  CB  MET A 561     104.956 177.647 121.881  1.00  0.00           C
ATOM   4361  CG  MET A 561     105.362 178.906 121.143  1.00  0.00           C
ATOM   4362  SD  MET A 561     103.907 179.982 120.743  1.00  0.00           S
ATOM   4363  CE  MET A 561     104.721 181.197 119.733  1.00  0.00           C
ATOM   4364  C   MET A 561     105.808 175.917 123.548  1.00  0.00           C
ATOM   4365  O   MET A 561     105.620 176.193 124.739  1.00  0.00           O
ATOM   4366  N   ASN A 562     105.701 174.646 123.074  1.00  0.00           N
ATOM   4367  CA  ASN A 562     105.399 173.534 123.954  1.00  0.00           C
ATOM   4368  CB  ASN A 562     104.978 172.196 123.168  1.00  0.00           C
ATOM   4369  CG  ASN A 562     103.630 172.369 122.467  1.00  0.00           C
ATOM   4370  OD1 ASN A 562     103.126 173.513 122.360  1.00  0.00           O
ATOM   4371  ND2 ASN A 562     103.087 171.300 121.925  1.00  0.00           N
ATOM   4372  C   ASN A 562     106.485 173.289 124.975  1.00  0.00           C
ATOM   4373  O   ASN A 562     106.140 173.077 126.105  1.00  0.00           O
ATOM   4374  N   LEU A 563     107.797 173.452 124.686  1.00  0.00           N
ATOM   4375  CA  LEU A 563     108.890 173.405 125.653  1.00  0.00           C
ATOM   4376  CB  LEU A 563     110.164 173.626 124.792  1.00  0.00           C
ATOM   4377  CG  LEU A 563     110.299 172.732 123.548  1.00  0.00           C
ATOM   4378  CD1 LEU A 563     111.694 172.997 122.922  1.00  0.00           C
ATOM   4379  CD2 LEU A 563     110.118 171.208 123.921  1.00  0.00           C
ATOM   4380  C   LEU A 563     108.826 174.483 126.725  1.00  0.00           C
ATOM   4381  O   LEU A 563     109.063 174.164 127.890  1.00  0.00           O
ATOM   4382  N   LEU A 564     108.353 175.696 126.380  1.00  0.00           N
ATOM   4383  CA  LEU A 564     108.012 176.782 127.255  1.00  0.00           C
ATOM   4384  CB  LEU A 564     107.762 178.209 126.659  1.00  0.00           C
ATOM   4385  CG  LEU A 564     108.849 178.636 125.664  1.00  0.00           C
ATOM   4386  CD1 LEU A 564     108.527 179.832 124.836  1.00  0.00           C
ATOM   4387  CD2 LEU A 564     110.187 178.944 126.274  1.00  0.00           C
ATOM   4388  C   LEU A 564     106.909 176.412 128.255  1.00  0.00           C
ATOM   4389  O   LEU A 564     106.903 176.863 129.374  1.00  0.00           O
ATOM   4390  N   MET A 565     106.048 175.548 127.849  1.00  0.00           N
ATOM   4391  CA  MET A 565     105.005 174.883 128.732  1.00  0.00           C
ATOM   4392  CB  MET A 565     103.724 174.557 127.961  1.00  0.00           C
ATOM   4393  CG  MET A 565     103.003 175.890 127.648  1.00  0.00           C
ATOM   4394  SD  MET A 565     101.680 175.644 126.499  1.00  0.00           S
ATOM   4395  CE  MET A 565     100.400 174.921 127.601  1.00  0.00           C
ATOM   4396  C   MET A 565     105.584 173.769 129.595  1.00  0.00           C
ATOM   4397  O   MET A 565     104.955 173.526 130.676  1.00  0.00           O
ATOM   4398  N   PHE A 566     106.721 173.118 129.314  1.00  0.00           N
ATOM   4399  CA  PHE A 566     107.271 172.153 130.311  1.00  0.00           C
ATOM   4400  CB  PHE A 566     107.650 170.818 129.617  1.00  0.00           C
ATOM   4401  CG  PHE A 566     106.531 169.991 128.957  1.00  0.00           C
ATOM   4402  CD1 PHE A 566     105.558 169.334 129.826  1.00  0.00           C
ATOM   4403  CE1 PHE A 566     104.540 168.567 129.210  1.00  0.00           C
ATOM   4404  CZ  PHE A 566     104.499 168.494 127.806  1.00  0.00           C
ATOM   4405  CE2 PHE A 566     105.490 169.083 126.917  1.00  0.00           C
ATOM   4406  CD2 PHE A 566     106.502 169.761 127.530  1.00  0.00           C
ATOM   4407  C   PHE A 566     108.410 172.784 131.155  1.00  0.00           C
ATOM   4408  O   PHE A 566     108.711 172.276 132.248  1.00  0.00           O
ATOM   4409  N   LEU A 567     108.927 173.983 130.837  1.00  0.00           N
ATOM   4410  CA  LEU A 567     109.740 174.897 131.605  1.00  0.00           C
ATOM   4411  CB  LEU A 567     110.287 175.857 130.624  1.00  0.00           C
ATOM   4412  CG  LEU A 567     111.315 176.768 131.288  1.00  0.00           C
ATOM   4413  CD1 LEU A 567     112.422 176.156 132.197  1.00  0.00           C
ATOM   4414  CD2 LEU A 567     111.988 177.600 130.203  1.00  0.00           C
ATOM   4415  C   LEU A 567     108.898 175.536 132.672  1.00  0.00           C
ATOM   4416  O   LEU A 567     108.282 176.621 132.528  1.00  0.00           O
ATOM   4417  N   SER A 568     108.738 174.856 133.846  1.00  0.00           N
ATOM   4418  CA  SER A 568     107.963 175.282 134.929  1.00  0.00           C
ATOM   4419  CB  SER A 568     107.934 174.163 135.992  1.00  0.00           C
ATOM   4420  OG  SER A 568     109.224 174.031 136.594  1.00  0.00           O
ATOM   4421  C   SER A 568     108.346 176.649 135.600  1.00  0.00           C
ATOM   4422  O   SER A 568     107.535 177.284 136.212  1.00  0.00           O
ATOM   4423  N   THR A 569     109.602 177.126 135.405  1.00  0.00           N
ATOM   4424  CA  THR A 569     110.102 178.409 135.803  1.00  0.00           C
ATOM   4425  CB  THR A 569     111.585 178.427 136.272  1.00  0.00           C
ATOM   4426  CG2 THR A 569     111.877 177.395 137.351  1.00  0.00           C
ATOM   4427  OG1 THR A 569     112.432 178.003 135.178  1.00  0.00           O
ATOM   4428  C   THR A 569     109.704 179.537 134.813  1.00  0.00           C
ATOM   4429  O   THR A 569     110.052 180.708 134.995  1.00  0.00           O
ATOM   4430  N   TRP A 570     108.956 179.290 133.696  1.00  0.00           N
ATOM   4431  CA  TRP A 570     108.818 180.287 132.610  1.00  0.00           C
ATOM   4432  CB  TRP A 570     108.424 179.642 131.311  1.00  0.00           C
ATOM   4433  CG  TRP A 570     108.245 180.495 130.045  1.00  0.00           C
ATOM   4434  CD1 TRP A 570     109.208 181.315 129.543  1.00  0.00           C
ATOM   4435  NE1 TRP A 570     108.730 181.922 128.469  1.00  0.00           N
ATOM   4436  CE2 TRP A 570     107.473 181.559 128.120  1.00  0.00           C
ATOM   4437  CZ2 TRP A 570     106.585 181.990 127.102  1.00  0.00           C
ATOM   4438  CH2 TRP A 570     105.265 181.514 127.185  1.00  0.00           C
ATOM   4439  CZ3 TRP A 570     104.815 180.610 128.191  1.00  0.00           C
ATOM   4440  CE3 TRP A 570     105.727 180.274 129.214  1.00  0.00           C
ATOM   4441  CD2 TRP A 570     107.082 180.761 129.208  1.00  0.00           C
ATOM   4442  C   TRP A 570     107.962 181.525 132.851  1.00  0.00           C
ATOM   4443  O   TRP A 570     106.863 181.489 133.429  1.00  0.00           O
ATOM   4444  N   ASP A 571     108.480 182.722 132.450  1.00  0.00           N
ATOM   4445  CA  ASP A 571     107.840 184.015 132.658  1.00  0.00           C
ATOM   4446  CB  ASP A 571     108.864 185.097 132.662  1.00  0.00           C
ATOM   4447  CG  ASP A 571     109.536 185.216 131.260  1.00  0.00           C
ATOM   4448  OD1 ASP A 571     109.166 184.495 130.275  1.00  0.00           O
ATOM   4449  OD2 ASP A 571     110.370 186.126 131.123  1.00  0.00           O
ATOM   4450  C   ASP A 571     106.601 184.366 131.810  1.00  0.00           C
ATOM   4451  O   ASP A 571     106.034 185.434 131.963  1.00  0.00           O
ATOM   4452  N   GLY A 572     106.205 183.551 130.825  1.00  0.00           N
ATOM   4453  CA  GLY A 572     105.188 183.902 129.810  1.00  0.00           C
ATOM   4454  C   GLY A 572     105.650 184.743 128.627  1.00  0.00           C
ATOM   4455  O   GLY A 572     104.823 184.950 127.685  1.00  0.00           O
ATOM   4456  N   LYS A 573     106.925 185.170 128.489  1.00  0.00           N
ATOM   4457  CA  LYS A 573     107.383 185.958 127.382  1.00  0.00           C
ATOM   4458  CB  LYS A 573     108.003 187.266 127.856  1.00  0.00           C
ATOM   4459  CG  LYS A 573     106.970 188.145 128.584  1.00  0.00           C
ATOM   4460  CD  LYS A 573     107.676 189.312 129.205  1.00  0.00           C
ATOM   4461  CE  LYS A 573     106.640 190.368 129.618  1.00  0.00           C
ATOM   4462  NZ  LYS A 573     107.272 191.673 130.022  1.00  0.00           N
ATOM   4463  C   LYS A 573     108.321 185.124 126.509  1.00  0.00           C
ATOM   4464  O   LYS A 573     109.386 184.648 126.884  1.00  0.00           O
ATOM   4465  N   VAL A 574     107.900 184.873 125.240  1.00  0.00           N
ATOM   4466  CA  VAL A 574     108.713 184.246 124.194  1.00  0.00           C
ATOM   4467  CB  VAL A 574     107.845 183.924 122.957  1.00  0.00           C
ATOM   4468  CG1 VAL A 574     108.645 183.469 121.760  1.00  0.00           C
ATOM   4469  CG2 VAL A 574     106.798 182.902 123.266  1.00  0.00           C
ATOM   4470  C   VAL A 574     109.803 185.242 123.768  1.00  0.00           C
ATOM   4471  O   VAL A 574     109.429 186.406 123.551  1.00  0.00           O
ATOM   4472  N   PRO A 575     111.056 184.808 123.521  1.00  0.00           N
ATOM   4473  CD  PRO A 575     111.666 183.487 123.682  1.00  0.00           C
ATOM   4474  CG  PRO A 575     113.166 183.641 123.601  1.00  0.00           C
ATOM   4475  CB  PRO A 575     113.390 185.127 123.915  1.00  0.00           C
ATOM   4476  CA  PRO A 575     112.132 185.745 123.266  1.00  0.00           C
ATOM   4477  C   PRO A 575     112.283 186.125 121.818  1.00  0.00           C
ATOM   4478  O   PRO A 575     111.934 185.328 120.977  1.00  0.00           O
ATOM   4479  N   GLN A 576     112.962 187.252 121.591  1.00  0.00           N
ATOM   4480  CA  GLN A 576     113.423 187.624 120.275  1.00  0.00           C
ATOM   4481  CB  GLN A 576     114.301 188.900 120.341  1.00  0.00           C
ATOM   4482  CG  GLN A 576     113.440 190.137 120.319  1.00  0.00           C
ATOM   4483  CD  GLN A 576     112.845 190.527 118.962  1.00  0.00           C
ATOM   4484  OE1 GLN A 576     112.104 189.802 118.288  1.00  0.00           O
ATOM   4485  NE2 GLN A 576     113.109 191.694 118.436  1.00  0.00           N
ATOM   4486  C   GLN A 576     114.152 186.443 119.594  1.00  0.00           C
ATOM   4487  O   GLN A 576     115.203 186.036 120.108  1.00  0.00           O
ATOM   4488  N   PRO A 577     113.746 185.939 118.394  1.00  0.00           N
ATOM   4489  CD  PRO A 577     112.526 186.263 117.641  1.00  0.00           C
ATOM   4490  CG  PRO A 577     112.705 185.564 116.251  1.00  0.00           C
ATOM   4491  CB  PRO A 577     113.642 184.399 116.552  1.00  0.00           C
ATOM   4492  CA  PRO A 577     114.540 184.910 117.687  1.00  0.00           C
ATOM   4493  C   PRO A 577     115.998 185.349 117.392  1.00  0.00           C
ATOM   4494  O   PRO A 577     116.234 186.477 117.012  1.00  0.00           O
ATOM   4495  N   ALA A 578     116.992 184.491 117.573  1.00  0.00           N
ATOM   4496  CA  ALA A 578     118.372 184.873 117.400  1.00  0.00           C
ATOM   4497  CB  ALA A 578     119.099 183.744 117.885  1.00  0.00           C
ATOM   4498  C   ALA A 578     118.772 185.310 115.987  1.00  0.00           C
ATOM   4499  O   ALA A 578     119.746 186.040 115.699  1.00  0.00           O
ATOM   4500  N   ILE A 579     117.993 184.877 114.994  1.00  0.00           N
ATOM   4501  CA  ILE A 579     117.935 185.313 113.610  1.00  0.00           C
ATOM   4502  CB  ILE A 579     118.512 184.236 112.661  1.00  0.00           C
ATOM   4503  CG2 ILE A 579     118.771 184.855 111.281  1.00  0.00           C
ATOM   4504  CG1 ILE A 579     119.917 183.722 113.133  1.00  0.00           C
ATOM   4505  CD1 ILE A 579     120.343 182.347 112.710  1.00  0.00           C
ATOM   4506  C   ILE A 579     116.460 185.680 113.251  1.00  0.00           C
ATOM   4507  O   ILE A 579     115.514 185.080 113.664  1.00  0.00           O
ATOM   4508  N   LEU A 580     116.295 186.735 112.470  1.00  0.00           N
ATOM   4509  CA  LEU A 580     114.944 187.453 112.180  1.00  0.00           C
ATOM   4510  CB  LEU A 580     114.949 188.942 112.744  1.00  0.00           C
ATOM   4511  CG  LEU A 580     115.097 188.991 114.296  1.00  0.00           C
ATOM   4512  CD1 LEU A 580     116.418 189.653 114.717  1.00  0.00           C
ATOM   4513  CD2 LEU A 580     113.959 189.793 114.902  1.00  0.00           C
ATOM   4514  C   LEU A 580     114.584 187.564 110.721  1.00  0.00           C
ATOM   4515  O   LEU A 580     113.409 187.603 110.399  1.00  0.00           O
ATOM   4516  N   LYS A 581     115.599 187.393 109.878  1.00  0.00           N
ATOM   4517  CA  LYS A 581     115.619 187.549 108.376  1.00  0.00           C
ATOM   4518  CB  LYS A 581     115.885 189.037 108.029  1.00  0.00           C
ATOM   4519  CG  LYS A 581     114.719 189.958 108.464  1.00  0.00           C
ATOM   4520  CD  LYS A 581     114.913 191.387 107.878  1.00  0.00           C
ATOM   4521  CE  LYS A 581     114.818 191.371 106.348  1.00  0.00           C
ATOM   4522  NZ  LYS A 581     115.090 192.660 105.697  1.00  0.00           N
ATOM   4523  C   LYS A 581     116.807 186.839 107.783  1.00  0.00           C
ATOM   4524  O   LYS A 581     117.840 186.905 108.434  1.00  0.00           O
ATOM   4525  N   PRO A 582     116.653 186.254 106.555  1.00  0.00           N
ATOM   4526  CD  PRO A 582     117.793 185.984 105.675  1.00  0.00           C
ATOM   4527  CG  PRO A 582     117.224 185.758 104.299  1.00  0.00           C
ATOM   4528  CB  PRO A 582     115.939 185.058 104.617  1.00  0.00           C
ATOM   4529  CA  PRO A 582     115.392 185.843 105.833  1.00  0.00           C
ATOM   4530  C   PRO A 582     114.259 185.116 106.581  1.00  0.00           C
ATOM   4531  O   PRO A 582     113.095 185.008 106.091  1.00  0.00           O
ATOM   4532  N   ARG A 583     114.464 184.713 107.809  1.00  0.00           N
ATOM   4533  CA  ARG A 583     113.505 183.862 108.565  1.00  0.00           C
ATOM   4534  CB  ARG A 583     113.655 182.363 108.312  1.00  0.00           C
ATOM   4535  CG  ARG A 583     113.112 181.818 106.985  1.00  0.00           C
ATOM   4536  CD  ARG A 583     113.757 180.459 106.654  1.00  0.00           C
ATOM   4537  NE  ARG A 583     113.749 179.439 107.717  1.00  0.00           N
ATOM   4538  CZ  ARG A 583     114.739 178.592 107.997  1.00  0.00           C
ATOM   4539  NH1 ARG A 583     115.656 178.349 107.115  1.00  0.00           N
ATOM   4540  NH2 ARG A 583     114.875 178.149 109.136  1.00  0.00           N
ATOM   4541  C   ARG A 583     113.620 184.074 110.090  1.00  0.00           C
ATOM   4542  O   ARG A 583     114.752 184.101 110.491  1.00  0.00           O
ATOM   4543  N   PRO A 584     112.562 183.969 110.861  1.00  0.00           N
ATOM   4544  CD  PRO A 584     111.208 183.689 110.379  1.00  0.00           C
ATOM   4545  CG  PRO A 584     110.398 183.370 111.629  1.00  0.00           C
ATOM   4546  CB  PRO A 584     111.248 184.033 112.694  1.00  0.00           C
ATOM   4547  CA  PRO A 584     112.642 183.889 112.254  1.00  0.00           C
ATOM   4548  C   PRO A 584     113.277 182.461 112.563  1.00  0.00           C
ATOM   4549  O   PRO A 584     112.820 181.450 112.058  1.00  0.00           O
ATOM   4550  N   LEU A 585     114.213 182.280 113.508  1.00  0.00           N
ATOM   4551  CA  LEU A 585     114.636 181.033 114.145  1.00  0.00           C
ATOM   4552  CB  LEU A 585     115.552 180.354 113.071  1.00  0.00           C
ATOM   4553  CG  LEU A 585     115.817 178.814 113.175  1.00  0.00           C
ATOM   4554  CD1 LEU A 585     114.621 177.983 112.742  1.00  0.00           C
ATOM   4555  CD2 LEU A 585     117.046 178.453 112.352  1.00  0.00           C
ATOM   4556  C   LEU A 585     115.383 181.151 115.497  1.00  0.00           C
ATOM   4557  O   LEU A 585     116.038 182.196 115.784  1.00  0.00           O
ATOM   4558  N   TRP A 586     115.196 180.156 116.353  1.00  0.00           N
ATOM   4559  CA  TRP A 586     115.792 180.197 117.705  1.00  0.00           C
ATOM   4560  CB  TRP A 586     114.772 179.942 118.853  1.00  0.00           C
ATOM   4561  CG  TRP A 586     113.739 180.983 119.251  1.00  0.00           C
ATOM   4562  CD1 TRP A 586     113.817 181.825 120.297  1.00  0.00           C
ATOM   4563  NE1 TRP A 586     112.762 182.753 120.284  1.00  0.00           N
ATOM   4564  CE2 TRP A 586     111.970 182.569 119.164  1.00  0.00           C
ATOM   4565  CZ2 TRP A 586     110.852 183.205 118.596  1.00  0.00           C
ATOM   4566  CH2 TRP A 586     110.307 182.722 117.399  1.00  0.00           C
ATOM   4567  CZ3 TRP A 586     110.987 181.649 116.781  1.00  0.00           C
ATOM   4568  CE3 TRP A 586     111.970 180.830 117.400  1.00  0.00           C
ATOM   4569  CD2 TRP A 586     112.516 181.408 118.561  1.00  0.00           C
ATOM   4570  C   TRP A 586     116.828 179.078 117.685  1.00  0.00           C
ATOM   4571  O   TRP A 586     116.669 178.064 116.986  1.00  0.00           O
ATOM   4572  N   THR A 587     117.941 179.245 118.377  1.00  0.00           N
ATOM   4573  CA  THR A 587     118.972 178.325 118.607  1.00  0.00           C
ATOM   4574  CB  THR A 587     120.286 178.982 118.450  1.00  0.00           C
ATOM   4575  CG2 THR A 587     120.483 180.330 119.137  1.00  0.00           C
ATOM   4576  OG1 THR A 587     121.378 178.170 118.826  1.00  0.00           O
ATOM   4577  C   THR A 587     118.938 177.493 119.971  1.00  0.00           C
ATOM   4578  O   THR A 587     118.455 178.058 120.936  1.00  0.00           O
ATOM   4579  N   GLY A 588     119.406 176.198 120.061  1.00  0.00           N
ATOM   4580  CA  GLY A 588     119.326 175.383 121.284  1.00  0.00           C
ATOM   4581  C   GLY A 588     120.051 175.918 122.460  1.00  0.00           C
ATOM   4582  O   GLY A 588     119.590 175.885 123.624  1.00  0.00           O
ATOM   4583  N   LYS A 589     121.216 176.473 122.173  1.00  0.00           N
ATOM   4584  CA  LYS A 589     121.932 177.205 123.178  1.00  0.00           C
ATOM   4585  CB  LYS A 589     123.265 177.619 122.536  1.00  0.00           C
ATOM   4586  CG  LYS A 589     124.238 177.770 123.687  1.00  0.00           C
ATOM   4587  CD  LYS A 589     125.551 178.361 123.246  1.00  0.00           C
ATOM   4588  CE  LYS A 589     126.181 177.762 122.007  1.00  0.00           C
ATOM   4589  NZ  LYS A 589     126.576 176.381 122.326  1.00  0.00           N
ATOM   4590  C   LYS A 589     121.169 178.393 123.733  1.00  0.00           C
ATOM   4591  O   LYS A 589     121.075 178.566 124.968  1.00  0.00           O
ATOM   4592  N   GLN A 590     120.391 179.164 122.910  1.00  0.00           N
ATOM   4593  CA  GLN A 590     119.490 180.209 123.388  1.00  0.00           C
ATOM   4594  CB  GLN A 590     118.988 180.985 122.161  1.00  0.00           C
ATOM   4595  CG  GLN A 590     117.876 182.007 122.631  1.00  0.00           C
ATOM   4596  CD  GLN A 590     117.243 182.711 121.432  1.00  0.00           C
ATOM   4597  OE1 GLN A 590     117.182 182.272 120.269  1.00  0.00           O
ATOM   4598  NE2 GLN A 590     116.409 183.677 121.798  1.00  0.00           N
ATOM   4599  C   GLN A 590     118.328 179.665 124.189  1.00  0.00           C
ATOM   4600  O   GLN A 590     118.093 180.166 125.267  1.00  0.00           O
ATOM   4601  N   ILE A 591     117.690 178.592 123.704  1.00  0.00           N
ATOM   4602  CA  ILE A 591     116.513 178.036 124.368  1.00  0.00           C
ATOM   4603  CB  ILE A 591     115.763 177.005 123.462  1.00  0.00           C
ATOM   4604  CG2 ILE A 591     114.723 176.080 124.076  1.00  0.00           C
ATOM   4605  CG1 ILE A 591     115.225 177.723 122.182  1.00  0.00           C
ATOM   4606  CD1 ILE A 591     114.287 178.951 122.552  1.00  0.00           C
ATOM   4607  C   ILE A 591     116.943 177.304 125.680  1.00  0.00           C
ATOM   4608  O   ILE A 591     116.190 177.311 126.638  1.00  0.00           O
ATOM   4609  N   PHE A 592     118.130 176.726 125.790  1.00  0.00           N
ATOM   4610  CA  PHE A 592     118.575 176.075 127.019  1.00  0.00           C
ATOM   4611  CB  PHE A 592     119.761 175.056 126.808  1.00  0.00           C
ATOM   4612  CG  PHE A 592     119.980 174.107 128.007  1.00  0.00           C
ATOM   4613  CD1 PHE A 592     120.687 174.547 129.124  1.00  0.00           C
ATOM   4614  CE1 PHE A 592     120.796 173.780 130.265  1.00  0.00           C
ATOM   4615  CZ  PHE A 592     120.202 172.518 130.319  1.00  0.00           C
ATOM   4616  CE2 PHE A 592     119.649 172.020 129.096  1.00  0.00           C
ATOM   4617  CD2 PHE A 592     119.486 172.791 127.940  1.00  0.00           C
ATOM   4618  C   PHE A 592     118.938 177.114 128.036  1.00  0.00           C
ATOM   4619  O   PHE A 592     118.755 176.967 129.250  1.00  0.00           O
ATOM   4620  N   SER A 593     119.379 178.342 127.629  1.00  0.00           N
ATOM   4621  CA  SER A 593     119.430 179.552 128.595  1.00  0.00           C
ATOM   4622  CB  SER A 593     120.095 180.693 127.891  1.00  0.00           C
ATOM   4623  OG  SER A 593     121.299 180.323 127.342  1.00  0.00           O
ATOM   4624  C   SER A 593     118.110 179.906 129.150  1.00  0.00           C
ATOM   4625  O   SER A 593     118.015 180.564 130.187  1.00  0.00           O
ATOM   4626  N   LEU A 594     116.934 179.467 128.592  1.00  0.00           N
ATOM   4627  CA  LEU A 594     115.660 179.630 129.345  1.00  0.00           C
ATOM   4628  CB  LEU A 594     114.475 179.619 128.343  1.00  0.00           C
ATOM   4629  CG  LEU A 594     114.594 180.437 127.095  1.00  0.00           C
ATOM   4630  CD1 LEU A 594     113.350 180.180 126.212  1.00  0.00           C
ATOM   4631  CD2 LEU A 594     114.948 181.897 127.331  1.00  0.00           C
ATOM   4632  C   LEU A 594     115.489 178.568 130.498  1.00  0.00           C
ATOM   4633  O   LEU A 594     115.195 178.979 131.616  1.00  0.00           O
ATOM   4634  N   ILE A 595     115.969 177.369 130.208  1.00  0.00           N
ATOM   4635  CA  ILE A 595     115.924 176.199 131.136  1.00  0.00           C
ATOM   4636  CB  ILE A 595     116.305 174.873 130.456  1.00  0.00           C
ATOM   4637  CG2 ILE A 595     116.537 173.582 131.321  1.00  0.00           C
ATOM   4638  CG1 ILE A 595     115.271 174.606 129.344  1.00  0.00           C
ATOM   4639  CD1 ILE A 595     115.620 173.491 128.383  1.00  0.00           C
ATOM   4640  C   ILE A 595     116.900 176.532 132.291  1.00  0.00           C
ATOM   4641  O   ILE A 595     116.484 176.274 133.438  1.00  0.00           O
ATOM   4642  N   ILE A 596     118.066 177.128 132.116  1.00  0.00           N
ATOM   4643  CA  ILE A 596     118.944 177.673 133.176  1.00  0.00           C
ATOM   4644  CB  ILE A 596     120.332 178.034 132.634  1.00  0.00           C
ATOM   4645  CG2 ILE A 596     121.213 178.291 133.847  1.00  0.00           C
ATOM   4646  CG1 ILE A 596     121.069 176.844 131.866  1.00  0.00           C
ATOM   4647  CD1 ILE A 596     122.461 177.225 131.317  1.00  0.00           C
ATOM   4648  C   ILE A 596     118.168 178.827 133.906  1.00  0.00           C
ATOM   4649  O   ILE A 596     117.872 179.840 133.244  1.00  0.00           O
ATOM   4650  N   PRO A 597     118.144 178.814 135.245  1.00  0.00           N
ATOM   4651  CD  PRO A 597     118.169 177.541 136.017  1.00  0.00           C
ATOM   4652  CG  PRO A 597     117.778 177.752 137.411  1.00  0.00           C
ATOM   4653  CB  PRO A 597     116.986 179.084 137.409  1.00  0.00           C
ATOM   4654  CA  PRO A 597     117.611 179.857 136.121  1.00  0.00           C
ATOM   4655  C   PRO A 597     118.454 181.077 136.460  1.00  0.00           C
ATOM   4656  O   PRO A 597     119.709 181.052 136.548  1.00  0.00           O
ATOM   4657  N   GLY A 598     117.743 182.155 136.751  1.00  0.00           N
ATOM   4658  CA  GLY A 598     118.120 183.339 137.465  1.00  0.00           C
ATOM   4659  C   GLY A 598     119.371 184.016 136.869  1.00  0.00           C
ATOM   4660  O   GLY A 598     119.479 184.284 135.675  1.00  0.00           O
ATOM   4661  N   HIS A 599     120.446 184.185 137.683  1.00  0.00           N
ATOM   4662  CA  HIS A 599     121.628 185.013 137.413  1.00  0.00           C
ATOM   4663  CB  HIS A 599     121.641 185.991 138.595  1.00  0.00           C
ATOM   4664  CG  HIS A 599     122.011 185.394 139.942  1.00  0.00           C
ATOM   4665  ND1 HIS A 599     121.195 185.159 141.026  1.00  0.00           N
ATOM   4666  CE1 HIS A 599     121.979 184.519 141.933  1.00  0.00           C
ATOM   4667  NE2 HIS A 599     123.209 184.340 141.526  1.00  0.00           N
ATOM   4668  CD2 HIS A 599     123.295 184.898 140.285  1.00  0.00           C
ATOM   4669  C   HIS A 599     122.950 184.280 137.293  1.00  0.00           C
ATOM   4670  O   HIS A 599     123.986 185.001 137.221  1.00  0.00           O
ATOM   4671  N   ILE A 600     123.024 182.980 137.343  1.00  0.00           N
ATOM   4672  CA  ILE A 600     124.248 182.296 137.708  1.00  0.00           C
ATOM   4673  CB  ILE A 600     124.001 180.782 138.067  1.00  0.00           C
ATOM   4674  CG2 ILE A 600     122.781 180.687 139.055  1.00  0.00           C
ATOM   4675  CG1 ILE A 600     123.694 179.953 136.785  1.00  0.00           C
ATOM   4676  CD1 ILE A 600     122.984 178.621 137.036  1.00  0.00           C
ATOM   4677  C   ILE A 600     125.533 182.315 136.725  1.00  0.00           C
ATOM   4678  O   ILE A 600     125.394 182.268 135.498  1.00  0.00           O
ATOM   4679  N   ASN A 601     126.746 182.150 137.241  1.00  0.00           N
ATOM   4680  CA  ASN A 601     127.980 182.250 136.566  1.00  0.00           C
ATOM   4681  CB  ASN A 601     128.682 183.519 137.087  1.00  0.00           C
ATOM   4682  CG  ASN A 601     127.849 184.699 136.787  1.00  0.00           C
ATOM   4683  OD1 ASN A 601     127.540 185.096 135.651  1.00  0.00           O
ATOM   4684  ND2 ASN A 601     127.342 185.420 137.806  1.00  0.00           N
ATOM   4685  C   ASN A 601     128.731 180.971 136.793  1.00  0.00           C
ATOM   4686  O   ASN A 601     128.915 180.539 137.952  1.00  0.00           O
ATOM   4687  N   CYS A 602     129.336 180.399 135.695  1.00  0.00           N
ATOM   4688  CA  CYS A 602     129.990 179.134 135.780  1.00  0.00           C
ATOM   4689  CB  CYS A 602     128.834 178.118 135.835  1.00  0.00           C
ATOM   4690  SG  CYS A 602     129.345 176.406 135.952  1.00  0.00           S
ATOM   4691  C   CYS A 602     130.784 178.816 134.495  1.00  0.00           C
ATOM   4692  O   CYS A 602     130.304 179.275 133.469  1.00  0.00           O
ATOM   4693  N   ILE A 603     131.830 178.005 134.565  1.00  0.00           N
ATOM   4694  CA  ILE A 603     132.698 177.573 133.514  1.00  0.00           C
ATOM   4695  CB  ILE A 603     133.869 178.552 133.415  1.00  0.00           C
ATOM   4696  CG2 ILE A 603     134.810 178.589 134.724  1.00  0.00           C
ATOM   4697  CG1 ILE A 603     134.606 178.187 132.157  1.00  0.00           C
ATOM   4698  CD1 ILE A 603     135.466 179.388 131.786  1.00  0.00           C
ATOM   4699  C   ILE A 603     133.036 176.131 133.782  1.00  0.00           C
ATOM   4700  O   ILE A 603     133.342 175.778 134.900  1.00  0.00           O
ATOM   4701  N   ARG A 604     132.972 175.224 132.760  1.00  0.00           N
ATOM   4702  CA  ARG A 604     133.269 173.779 132.835  1.00  0.00           C
ATOM   4703  CB  ARG A 604     132.049 173.013 133.287  1.00  0.00           C
ATOM   4704  CG  ARG A 604     132.233 171.521 133.567  1.00  0.00           C
ATOM   4705  CD  ARG A 604     133.390 171.517 134.617  1.00  0.00           C
ATOM   4706  NE  ARG A 604     133.362 170.260 135.393  1.00  0.00           N
ATOM   4707  CZ  ARG A 604     134.352 169.415 135.672  1.00  0.00           C
ATOM   4708  NH1 ARG A 604     135.576 169.592 135.270  1.00  0.00           N
ATOM   4709  NH2 ARG A 604     134.156 168.355 136.423  1.00  0.00           N
ATOM   4710  C   ARG A 604     133.931 173.181 131.536  1.00  0.00           C
ATOM   4711  O   ARG A 604     133.215 173.236 130.548  1.00  0.00           O
ATOM   4712  N   THR A 605     135.141 172.582 131.602  1.00  0.00           N
ATOM   4713  CA  THR A 605     135.749 171.835 130.523  1.00  0.00           C
ATOM   4714  CB  THR A 605     137.147 171.278 130.953  1.00  0.00           C
ATOM   4715  CG2 THR A 605     136.977 170.024 131.832  1.00  0.00           C
ATOM   4716  OG1 THR A 605     137.809 170.973 129.774  1.00  0.00           O
ATOM   4717  C   THR A 605     134.826 170.724 130.009  1.00  0.00           C
ATOM   4718  O   THR A 605     133.951 170.221 130.789  1.00  0.00           O
ATOM   4719  N   HIS A 606     135.199 170.255 128.784  1.00  0.00           N
ATOM   4720  CA  HIS A 606     134.427 169.233 128.066  1.00  0.00           C
ATOM   4721  CB  HIS A 606     134.414 169.539 126.558  1.00  0.00           C
ATOM   4722  CG  HIS A 606     133.525 168.654 125.707  1.00  0.00           C
ATOM   4723  ND1 HIS A 606     133.945 167.496 125.046  1.00  0.00           N
ATOM   4724  CE1 HIS A 606     132.832 166.745 124.810  1.00  0.00           C
ATOM   4725  NE2 HIS A 606     131.767 167.492 125.160  1.00  0.00           N
ATOM   4726  CD2 HIS A 606     132.184 168.725 125.665  1.00  0.00           C
ATOM   4727  C   HIS A 606     134.706 167.782 128.543  1.00  0.00           C
ATOM   4728  O   HIS A 606     135.529 167.559 129.382  1.00  0.00           O
ATOM   4729  N   SER A 607     133.872 166.835 128.032  1.00  0.00           N
ATOM   4730  CA  SER A 607     133.924 165.443 128.458  1.00  0.00           C
ATOM   4731  CB  SER A 607     132.731 164.644 127.930  1.00  0.00           C
ATOM   4732  OG  SER A 607     131.513 165.217 128.297  1.00  0.00           O
ATOM   4733  C   SER A 607     135.101 164.786 127.805  1.00  0.00           C
ATOM   4734  O   SER A 607     135.774 163.996 128.450  1.00  0.00           O
ATOM   4735  N   THR A 608     135.419 165.082 126.552  1.00  0.00           N
ATOM   4736  CA  THR A 608     136.371 164.317 125.664  1.00  0.00           C
ATOM   4737  CB  THR A 608     135.662 163.219 124.866  1.00  0.00           C
ATOM   4738  CG2 THR A 608     134.922 162.142 125.733  1.00  0.00           C
ATOM   4739  OG1 THR A 608     134.558 163.780 124.165  1.00  0.00           O
ATOM   4740  C   THR A 608     137.229 165.175 124.828  1.00  0.00           C
ATOM   4741  O   THR A 608     138.168 164.548 124.381  1.00  0.00           O
ATOM   4742  N   HIS A 609     136.882 166.448 124.525  1.00  0.00           N
ATOM   4743  CA  HIS A 609     137.765 167.406 123.809  1.00  0.00           C
ATOM   4744  CB  HIS A 609     136.914 168.637 123.541  1.00  0.00           C
ATOM   4745  CG  HIS A 609     137.664 169.676 122.735  1.00  0.00           C
ATOM   4746  ND1 HIS A 609     138.011 169.613 121.421  1.00  0.00           N
ATOM   4747  CE1 HIS A 609     138.675 170.770 121.205  1.00  0.00           C
ATOM   4748  NE2 HIS A 609     138.715 171.553 122.333  1.00  0.00           N
ATOM   4749  CD2 HIS A 609     138.001 170.893 123.275  1.00  0.00           C
ATOM   4750  C   HIS A 609     139.052 167.820 124.624  1.00  0.00           C
ATOM   4751  O   HIS A 609     138.879 168.093 125.818  1.00  0.00           O
ATOM   4752  N   PRO A 610     140.239 167.897 124.073  1.00  0.00           N
ATOM   4753  CD  PRO A 610     140.619 167.656 122.735  1.00  0.00           C
ATOM   4754  CG  PRO A 610     142.095 168.071 122.683  1.00  0.00           C
ATOM   4755  CB  PRO A 610     142.536 167.834 124.145  1.00  0.00           C
ATOM   4756  CA  PRO A 610     141.381 168.330 124.954  1.00  0.00           C
ATOM   4757  C   PRO A 610     141.427 169.842 125.293  1.00  0.00           C
ATOM   4758  O   PRO A 610     141.493 170.769 124.486  1.00  0.00           O
ATOM   4759  N   ASP A 611     141.440 170.130 126.565  1.00  0.00           N
ATOM   4760  CA  ASP A 611     141.441 171.485 127.109  1.00  0.00           C
ATOM   4761  CB  ASP A 611     141.549 171.412 128.591  1.00  0.00           C
ATOM   4762  CG  ASP A 611     141.031 172.582 129.404  1.00  0.00           C
ATOM   4763  OD1 ASP A 611     139.790 172.742 129.432  1.00  0.00           O
ATOM   4764  OD2 ASP A 611     141.778 173.276 130.171  1.00  0.00           O
ATOM   4765  C   ASP A 611     142.543 172.361 126.528  1.00  0.00           C
ATOM   4766  O   ASP A 611     142.497 173.575 126.658  1.00  0.00           O
ATOM   4767  N   ASP A 612     143.640 171.783 126.037  1.00  0.00           N
ATOM   4768  CA  ASP A 612     144.821 172.515 125.564  1.00  0.00           C
ATOM   4769  CB  ASP A 612     146.069 171.684 125.462  1.00  0.00           C
ATOM   4770  CG  ASP A 612     146.737 171.321 126.798  1.00  0.00           C
ATOM   4771  OD1 ASP A 612     147.965 171.100 126.890  1.00  0.00           O
ATOM   4772  OD2 ASP A 612     146.005 171.183 127.840  1.00  0.00           O
ATOM   4773  C   ASP A 612     144.479 173.269 124.311  1.00  0.00           C
ATOM   4774  O   ASP A 612     145.093 174.258 124.072  1.00  0.00           O
ATOM   4775  N   GLU A 613     143.469 172.875 123.571  1.00  0.00           N
ATOM   4776  CA  GLU A 613     143.118 173.510 122.298  1.00  0.00           C
ATOM   4777  CB  GLU A 613     142.563 172.468 121.290  1.00  0.00           C
ATOM   4778  CG  GLU A 613     143.709 171.546 120.805  1.00  0.00           C
ATOM   4779  CD  GLU A 613     144.830 172.107 119.969  1.00  0.00           C
ATOM   4780  OE1 GLU A 613     145.963 172.278 120.466  1.00  0.00           O
ATOM   4781  OE2 GLU A 613     144.550 172.133 118.731  1.00  0.00           O
ATOM   4782  C   GLU A 613     142.011 174.557 122.621  1.00  0.00           C
ATOM   4783  O   GLU A 613     141.788 175.454 121.830  1.00  0.00           O
ATOM   4784  N   ASP A 614     141.343 174.434 123.758  1.00  0.00           N
ATOM   4785  CA  ASP A 614     140.233 175.371 124.148  1.00  0.00           C
ATOM   4786  CB  ASP A 614     139.075 174.694 124.907  1.00  0.00           C
ATOM   4787  CG  ASP A 614     137.813 174.452 124.058  1.00  0.00           C
ATOM   4788  OD1 ASP A 614     137.007 173.656 124.512  1.00  0.00           O
ATOM   4789  OD2 ASP A 614     137.653 174.975 122.930  1.00  0.00           O
ATOM   4790  C   ASP A 614     140.748 176.491 124.956  1.00  0.00           C
ATOM   4791  O   ASP A 614     140.088 177.548 125.009  1.00  0.00           O
ATOM   4792  N   SER A 615     141.950 176.299 125.539  1.00  0.00           N
ATOM   4793  CA  SER A 615     142.749 177.433 126.080  1.00  0.00           C
ATOM   4794  CB  SER A 615     143.526 176.924 127.316  1.00  0.00           C
ATOM   4795  OG  SER A 615     144.356 175.848 127.043  1.00  0.00           O
ATOM   4796  C   SER A 615     143.844 177.941 125.125  1.00  0.00           C
ATOM   4797  O   SER A 615     144.628 178.905 125.446  1.00  0.00           O
ATOM   4798  N   GLY A 616     143.978 177.230 123.970  1.00  0.00           N
ATOM   4799  CA  GLY A 616     144.921 177.570 122.945  1.00  0.00           C
ATOM   4800  C   GLY A 616     144.465 178.673 121.937  1.00  0.00           C
ATOM   4801  O   GLY A 616     143.665 179.531 122.251  1.00  0.00           O
ATOM   4802  N   PRO A 617     144.996 178.795 120.720  1.00  0.00           N
ATOM   4803  CD  PRO A 617     145.761 177.829 119.915  1.00  0.00           C
ATOM   4804  CG  PRO A 617     145.529 178.183 118.447  1.00  0.00           C
ATOM   4805  CB  PRO A 617     145.234 179.680 118.524  1.00  0.00           C
ATOM   4806  CA  PRO A 617     144.454 179.777 119.839  1.00  0.00           C
ATOM   4807  C   PRO A 617     142.917 179.672 119.627  1.00  0.00           C
ATOM   4808  O   PRO A 617     142.291 178.624 119.668  1.00  0.00           O
ATOM   4809  N   TYR A 618     142.327 180.882 119.400  1.00  0.00           N
ATOM   4810  CA  TYR A 618     140.840 181.099 119.390  1.00  0.00           C
ATOM   4811  CB  TYR A 618     140.286 180.460 118.094  1.00  0.00           C
ATOM   4812  CG  TYR A 618     140.955 180.870 116.822  1.00  0.00           C
ATOM   4813  CD1 TYR A 618     140.576 182.059 116.128  1.00  0.00           C
ATOM   4814  CE1 TYR A 618     141.189 182.443 114.935  1.00  0.00           C
ATOM   4815  CZ  TYR A 618     142.096 181.553 114.356  1.00  0.00           C
ATOM   4816  OH  TYR A 618     142.542 181.834 113.088  1.00  0.00           O
ATOM   4817  CE2 TYR A 618     142.523 180.400 115.095  1.00  0.00           C
ATOM   4818  CD2 TYR A 618     141.944 180.037 116.305  1.00  0.00           C
ATOM   4819  C   TYR A 618     140.114 180.783 120.729  1.00  0.00           C
ATOM   4820  O   TYR A 618     138.874 180.549 120.697  1.00  0.00           O
ATOM   4821  N   LYS A 619     140.851 180.817 121.852  1.00  0.00           N
ATOM   4822  CA  LYS A 619     140.401 180.495 123.227  1.00  0.00           C
ATOM   4823  CB  LYS A 619     141.399 180.887 124.309  1.00  0.00           C
ATOM   4824  CG  LYS A 619     142.164 182.228 124.072  1.00  0.00           C
ATOM   4825  CD  LYS A 619     143.079 182.860 125.198  1.00  0.00           C
ATOM   4826  CE  LYS A 619     143.709 184.156 124.782  1.00  0.00           C
ATOM   4827  NZ  LYS A 619     144.729 184.587 125.772  1.00  0.00           N
ATOM   4828  C   LYS A 619     139.106 181.168 123.608  1.00  0.00           C
ATOM   4829  O   LYS A 619     138.218 180.462 124.016  1.00  0.00           O
ATOM   4830  N   HIS A 620     138.899 182.495 123.222  1.00  0.00           N
ATOM   4831  CA  HIS A 620     137.654 183.166 123.645  1.00  0.00           C
ATOM   4832  CB  HIS A 620     138.044 184.627 123.991  1.00  0.00           C
ATOM   4833  CG  HIS A 620     139.218 184.762 124.878  1.00  0.00           C
ATOM   4834  ND1 HIS A 620     139.547 183.970 126.015  1.00  0.00           N
ATOM   4835  CE1 HIS A 620     140.593 184.525 126.546  1.00  0.00           C
ATOM   4836  NE2 HIS A 620     140.939 185.682 125.881  1.00  0.00           N
ATOM   4837  CD2 HIS A 620     140.061 185.817 124.861  1.00  0.00           C
ATOM   4838  C   HIS A 620     136.577 183.185 122.570  1.00  0.00           C
ATOM   4839  O   HIS A 620     135.640 183.987 122.642  1.00  0.00           O
ATOM   4840  N   ILE A 621     136.734 182.389 121.509  1.00  0.00           N
ATOM   4841  CA  ILE A 621     135.795 182.403 120.371  1.00  0.00           C
ATOM   4842  CB  ILE A 621     136.270 183.424 119.294  1.00  0.00           C
ATOM   4843  CG2 ILE A 621     137.505 182.903 118.604  1.00  0.00           C
ATOM   4844  CG1 ILE A 621     135.272 183.781 118.194  1.00  0.00           C
ATOM   4845  CD1 ILE A 621     134.183 184.753 118.732  1.00  0.00           C
ATOM   4846  C   ILE A 621     135.422 180.988 119.894  1.00  0.00           C
ATOM   4847  O   ILE A 621     134.663 180.958 118.928  1.00  0.00           O
ATOM   4848  N   SER A 622     135.787 179.883 120.478  1.00  0.00           N
ATOM   4849  CA  SER A 622     135.270 178.525 120.414  1.00  0.00           C
ATOM   4850  CB  SER A 622     134.054 178.339 121.351  1.00  0.00           C
ATOM   4851  OG  SER A 622     133.461 177.008 121.289  1.00  0.00           O
ATOM   4852  C   SER A 622     134.847 178.073 119.032  1.00  0.00           C
ATOM   4853  O   SER A 622     133.703 178.300 118.645  1.00  0.00           O
ATOM   4854  N   PRO A 623     135.681 177.351 118.282  1.00  0.00           N
ATOM   4855  CD  PRO A 623     137.091 177.278 118.429  1.00  0.00           C
ATOM   4856  CG  PRO A 623     137.600 177.141 117.034  1.00  0.00           C
ATOM   4857  CB  PRO A 623     136.634 176.142 116.396  1.00  0.00           C
ATOM   4858  CA  PRO A 623     135.360 176.567 117.119  1.00  0.00           C
ATOM   4859  C   PRO A 623     134.554 175.283 117.376  1.00  0.00           C
ATOM   4860  O   PRO A 623     133.731 174.916 116.543  1.00  0.00           O
ATOM   4861  N   GLY A 624     134.860 174.481 118.370  1.00  0.00           N
ATOM   4862  CA  GLY A 624     134.200 173.150 118.383  1.00  0.00           C
ATOM   4863  C   GLY A 624     132.817 173.145 119.047  1.00  0.00           C
ATOM   4864  O   GLY A 624     132.057 172.216 118.961  1.00  0.00           O
ATOM   4865  N   ASP A 625     132.556 174.220 119.752  1.00  0.00           N
ATOM   4866  CA  ASP A 625     131.358 174.466 120.633  1.00  0.00           C
ATOM   4867  CB  ASP A 625     129.998 174.638 119.816  1.00  0.00           C
ATOM   4868  CG  ASP A 625     128.960 175.472 120.550  1.00  0.00           C
ATOM   4869  OD1 ASP A 625     129.290 176.267 121.489  1.00  0.00           O
ATOM   4870  OD2 ASP A 625     127.820 175.548 120.047  1.00  0.00           O
ATOM   4871  C   ASP A 625     131.269 173.586 121.890  1.00  0.00           C
ATOM   4872  O   ASP A 625     130.267 173.034 122.218  1.00  0.00           O
ATOM   4873  N   THR A 626     132.418 173.233 122.402  1.00  0.00           N
ATOM   4874  CA  THR A 626     132.597 172.418 123.609  1.00  0.00           C
ATOM   4875  CB  THR A 626     133.930 171.613 123.400  1.00  0.00           C
ATOM   4876  CG2 THR A 626     133.724 170.429 122.428  1.00  0.00           C
ATOM   4877  OG1 THR A 626     135.097 172.296 122.997  1.00  0.00           O
ATOM   4878  C   THR A 626     132.750 173.054 125.037  1.00  0.00           C
ATOM   4879  O   THR A 626     132.086 172.626 125.874  1.00  0.00           O
ATOM   4880  N   LYS A 627     133.695 174.013 125.278  1.00  0.00           N
ATOM   4881  CA  LYS A 627     133.815 174.757 126.532  1.00  0.00           C
ATOM   4882  CB  LYS A 627     134.833 175.965 126.494  1.00  0.00           C
ATOM   4883  CG  LYS A 627     135.137 176.498 127.878  1.00  0.00           C
ATOM   4884  CD  LYS A 627     135.990 177.848 127.890  1.00  0.00           C
ATOM   4885  CE  LYS A 627     137.408 177.573 127.271  1.00  0.00           C
ATOM   4886  NZ  LYS A 627     138.041 178.823 126.827  1.00  0.00           N
ATOM   4887  C   LYS A 627     132.467 175.491 126.877  1.00  0.00           C
ATOM   4888  O   LYS A 627     132.012 176.415 126.253  1.00  0.00           O
ATOM   4889  N   VAL A 628     131.948 175.006 128.014  1.00  0.00           N
ATOM   4890  CA  VAL A 628     130.760 175.465 128.696  1.00  0.00           C
ATOM   4891  CB  VAL A 628     130.130 174.383 129.580  1.00  0.00           C
ATOM   4892  CG1 VAL A 628     129.164 174.751 130.644  1.00  0.00           C
ATOM   4893  CG2 VAL A 628     129.487 173.403 128.684  1.00  0.00           C
ATOM   4894  C   VAL A 628     131.029 176.712 129.513  1.00  0.00           C
ATOM   4895  O   VAL A 628     131.848 176.635 130.486  1.00  0.00           O
ATOM   4896  N   VAL A 629     130.427 177.813 129.098  1.00  0.00           N
ATOM   4897  CA  VAL A 629     130.458 179.172 129.717  1.00  0.00           C
ATOM   4898  CB  VAL A 629     131.433 180.162 129.060  1.00  0.00           C
ATOM   4899  CG1 VAL A 629     131.721 181.213 130.034  1.00  0.00           C
ATOM   4900  CG2 VAL A 629     132.692 179.494 128.460  1.00  0.00           C
ATOM   4901  C   VAL A 629     129.041 179.639 129.955  1.00  0.00           C
ATOM   4902  O   VAL A 629     128.407 179.949 128.956  1.00  0.00           O
ATOM   4903  N   VAL A 630     128.548 179.657 131.206  1.00  0.00           N
ATOM   4904  CA  VAL A 630     127.290 180.229 131.504  1.00  0.00           C
ATOM   4905  CB  VAL A 630     126.425 179.237 132.443  1.00  0.00           C
ATOM   4906  CG1 VAL A 630     125.057 179.932 132.860  1.00  0.00           C
ATOM   4907  CG2 VAL A 630     126.317 177.971 131.604  1.00  0.00           C
ATOM   4908  C   VAL A 630     127.499 181.514 132.186  1.00  0.00           C
ATOM   4909  O   VAL A 630     128.317 181.478 133.129  1.00  0.00           O
ATOM   4910  N   GLU A 631     126.949 182.689 131.761  1.00  0.00           N
ATOM   4911  CA  GLU A 631     126.828 183.866 132.655  1.00  0.00           C
ATOM   4912  CB  GLU A 631     127.921 184.871 132.247  1.00  0.00           C
ATOM   4913  CG  GLU A 631     129.356 184.356 132.405  1.00  0.00           C
ATOM   4914  CD  GLU A 631     130.278 185.186 131.426  1.00  0.00           C
ATOM   4915  OE1 GLU A 631     131.086 184.629 130.661  1.00  0.00           O
ATOM   4916  OE2 GLU A 631     130.155 186.439 131.418  1.00  0.00           O
ATOM   4917  C   GLU A 631     125.468 184.451 132.697  1.00  0.00           C
ATOM   4918  O   GLU A 631     124.745 184.407 131.743  1.00  0.00           O
ATOM   4919  N   ASN A 632     125.226 185.147 133.801  1.00  0.00           N
ATOM   4920  CA  ASN A 632     123.953 185.787 134.028  1.00  0.00           C
ATOM   4921  CB  ASN A 632     123.802 187.060 133.025  1.00  0.00           C
ATOM   4922  CG  ASN A 632     125.019 187.927 132.847  1.00  0.00           C
ATOM   4923  OD1 ASN A 632     125.966 187.687 132.058  1.00  0.00           O
ATOM   4924  ND2 ASN A 632     125.185 188.962 133.570  1.00  0.00           N
ATOM   4925  C   ASN A 632     122.688 184.827 133.940  1.00  0.00           C
ATOM   4926  O   ASN A 632     121.617 185.284 133.525  1.00  0.00           O
ATOM   4927  N   GLY A 633     122.840 183.520 134.115  1.00  0.00           N
ATOM   4928  CA  GLY A 633     121.830 182.499 133.763  1.00  0.00           C
ATOM   4929  C   GLY A 633     121.734 182.131 132.256  1.00  0.00           C
ATOM   4930  O   GLY A 633     120.692 181.540 131.901  1.00  0.00           O
ATOM   4931  N   GLU A 634     122.673 182.547 131.395  1.00  0.00           N
ATOM   4932  CA  GLU A 634     122.602 182.318 130.035  1.00  0.00           C
ATOM   4933  CB  GLU A 634     122.405 183.747 129.334  1.00  0.00           C
ATOM   4934  CG  GLU A 634     122.646 183.880 127.779  1.00  0.00           C
ATOM   4935  CD  GLU A 634     122.042 185.181 127.268  1.00  0.00           C
ATOM   4936  OE1 GLU A 634     122.357 185.539 126.103  1.00  0.00           O
ATOM   4937  OE2 GLU A 634     120.966 185.645 127.761  1.00  0.00           O
ATOM   4938  C   GLU A 634     123.885 181.655 129.498  1.00  0.00           C
ATOM   4939  O   GLU A 634     124.975 182.188 129.819  1.00  0.00           O
ATOM   4940  N   LEU A 635     123.765 180.687 128.591  1.00  0.00           N
ATOM   4941  CA  LEU A 635     124.734 179.901 127.988  1.00  0.00           C
ATOM   4942  CB  LEU A 635     124.177 178.521 127.827  1.00  0.00           C
ATOM   4943  CG  LEU A 635     125.121 177.374 127.301  1.00  0.00           C
ATOM   4944  CD1 LEU A 635     126.341 177.141 128.200  1.00  0.00           C
ATOM   4945  CD2 LEU A 635     124.251 176.144 127.120  1.00  0.00           C
ATOM   4946  C   LEU A 635     125.306 180.576 126.757  1.00  0.00           C
ATOM   4947  O   LEU A 635     124.646 180.676 125.731  1.00  0.00           O
ATOM   4948  N   ILE A 636     126.555 181.137 126.933  1.00  0.00           N
ATOM   4949  CA  ILE A 636     127.232 181.856 125.857  1.00  0.00           C
ATOM   4950  CB  ILE A 636     128.360 182.748 126.483  1.00  0.00           C
ATOM   4951  CG2 ILE A 636     129.271 183.446 125.458  1.00  0.00           C
ATOM   4952  CG1 ILE A 636     127.728 183.723 127.433  1.00  0.00           C
ATOM   4953  CD1 ILE A 636     128.740 184.071 128.574  1.00  0.00           C
ATOM   4954  C   ILE A 636     127.776 180.841 124.806  1.00  0.00           C
ATOM   4955  O   ILE A 636     127.662 181.051 123.580  1.00  0.00           O
ATOM   4956  N   MET A 637     128.427 179.834 125.249  1.00  0.00           N
ATOM   4957  CA  MET A 637     129.142 178.867 124.353  1.00  0.00           C
ATOM   4958  CB  MET A 637     130.571 179.400 124.034  1.00  0.00           C
ATOM   4959  CG  MET A 637     131.518 179.673 125.101  1.00  0.00           C
ATOM   4960  SD  MET A 637     133.218 179.861 124.406  1.00  0.00           S
ATOM   4961  CE  MET A 637     133.220 181.454 123.529  1.00  0.00           C
ATOM   4962  C   MET A 637     129.193 177.529 125.108  1.00  0.00           C
ATOM   4963  O   MET A 637     129.071 177.521 126.344  1.00  0.00           O
ATOM   4964  N   GLY A 638     129.373 176.460 124.316  1.00  0.00           N
ATOM   4965  CA  GLY A 638     129.694 175.133 124.859  1.00  0.00           C
ATOM   4966  C   GLY A 638     128.446 174.248 124.873  1.00  0.00           C
ATOM   4967  O   GLY A 638     127.308 174.712 124.666  1.00  0.00           O
ATOM   4968  N   ILE A 639     128.682 172.927 125.135  1.00  0.00           N
ATOM   4969  CA  ILE A 639     127.640 171.894 125.288  1.00  0.00           C
ATOM   4970  CB  ILE A 639     127.679 170.922 124.122  1.00  0.00           C
ATOM   4971  CG2 ILE A 639     127.289 171.677 122.846  1.00  0.00           C
ATOM   4972  CG1 ILE A 639     129.080 170.333 123.944  1.00  0.00           C
ATOM   4973  CD1 ILE A 639     129.103 168.951 123.297  1.00  0.00           C
ATOM   4974  C   ILE A 639     127.729 171.157 126.654  1.00  0.00           C
ATOM   4975  O   ILE A 639     128.859 170.750 127.095  1.00  0.00           O
ATOM   4976  N   LEU A 640     126.597 170.937 127.329  1.00  0.00           N
ATOM   4977  CA  LEU A 640     126.492 170.536 128.702  1.00  0.00           C
ATOM   4978  CB  LEU A 640     125.245 171.013 129.382  1.00  0.00           C
ATOM   4979  CG  LEU A 640     125.054 172.501 129.459  1.00  0.00           C
ATOM   4980  CD1 LEU A 640     123.746 172.851 129.945  1.00  0.00           C
ATOM   4981  CD2 LEU A 640     126.120 173.170 130.382  1.00  0.00           C
ATOM   4982  C   LEU A 640     126.459 169.005 128.829  1.00  0.00           C
ATOM   4983  O   LEU A 640     125.850 168.277 128.025  1.00  0.00           O
ATOM   4984  N   CYS A 641     127.094 168.480 129.857  1.00  0.00           N
ATOM   4985  CA  CYS A 641     127.680 167.106 129.852  1.00  0.00           C
ATOM   4986  CB  CYS A 641     129.136 167.032 129.248  1.00  0.00           C
ATOM   4987  SG  CYS A 641     129.053 167.580 127.546  1.00  0.00           S
ATOM   4988  C   CYS A 641     127.654 166.622 131.315  1.00  0.00           C
ATOM   4989  O   CYS A 641     127.333 167.441 132.146  1.00  0.00           O
ATOM   4990  N   LYS A 642     128.134 165.427 131.677  1.00  0.00           N
ATOM   4991  CA  LYS A 642     128.122 164.949 133.067  1.00  0.00           C
ATOM   4992  CB  LYS A 642     128.739 163.474 133.024  1.00  0.00           C
ATOM   4993  CG  LYS A 642     128.674 162.946 134.550  1.00  0.00           C
ATOM   4994  CD  LYS A 642     129.318 161.581 134.770  1.00  0.00           C
ATOM   4995  CE  LYS A 642     129.283 161.110 136.230  1.00  0.00           C
ATOM   4996  NZ  LYS A 642     130.074 159.857 136.411  1.00  0.00           N
ATOM   4997  C   LYS A 642     128.866 165.940 133.977  1.00  0.00           C
ATOM   4998  O   LYS A 642     128.200 166.449 134.873  1.00  0.00           O
ATOM   4999  N   LYS A 643     130.052 166.344 133.613  1.00  0.00           N
ATOM   5000  CA  LYS A 643     130.929 167.422 134.120  1.00  0.00           C
ATOM   5001  CB  LYS A 643     131.989 167.798 133.024  1.00  0.00           C
ATOM   5002  CG  LYS A 643     133.196 166.879 133.188  1.00  0.00           C
ATOM   5003  CD  LYS A 643     134.314 167.217 132.292  1.00  0.00           C
ATOM   5004  CE  LYS A 643     135.335 166.052 132.185  1.00  0.00           C
ATOM   5005  NZ  LYS A 643     136.627 166.456 131.579  1.00  0.00           N
ATOM   5006  C   LYS A 643     130.157 168.700 134.580  1.00  0.00           C
ATOM   5007  O   LYS A 643     130.643 169.413 135.549  1.00  0.00           O
ATOM   5008  N   SER A 644     129.114 169.112 133.881  1.00  0.00           N
ATOM   5009  CA  SER A 644     128.387 170.397 133.993  1.00  0.00           C
ATOM   5010  CB  SER A 644     128.579 171.295 132.757  1.00  0.00           C
ATOM   5011  OG  SER A 644     128.427 170.449 131.662  1.00  0.00           O
ATOM   5012  C   SER A 644     126.877 170.191 134.210  1.00  0.00           C
ATOM   5013  O   SER A 644     126.110 171.150 134.427  1.00  0.00           O
ATOM   5014  N   LEU A 645     126.346 168.971 134.332  1.00  0.00           N
ATOM   5015  CA  LEU A 645     124.875 168.765 134.535  1.00  0.00           C
ATOM   5016  CB  LEU A 645     124.220 169.100 133.172  1.00  0.00           C
ATOM   5017  CG  LEU A 645     122.710 169.486 133.173  1.00  0.00           C
ATOM   5018  CD1 LEU A 645     122.212 170.716 133.908  1.00  0.00           C
ATOM   5019  CD2 LEU A 645     122.256 169.545 131.716  1.00  0.00           C
ATOM   5020  C   LEU A 645     124.432 167.362 135.076  1.00  0.00           C
ATOM   5021  O   LEU A 645     123.313 167.170 135.568  1.00  0.00           O
ATOM   5022  N   GLY A 646     125.314 166.367 135.110  1.00  0.00           N
ATOM   5023  CA  GLY A 646     125.367 165.173 135.945  1.00  0.00           C
ATOM   5024  C   GLY A 646     125.826 165.387 137.412  1.00  0.00           C
ATOM   5025  O   GLY A 646     125.711 166.411 138.027  1.00  0.00           O
ATOM   5026  N   THR A 647     126.343 164.259 137.939  1.00  0.00           N
ATOM   5027  CA  THR A 647     126.737 164.106 139.374  1.00  0.00           C
ATOM   5028  CB  THR A 647     126.564 162.651 139.848  1.00  0.00           C
ATOM   5029  CG2 THR A 647     125.150 162.135 139.912  1.00  0.00           C
ATOM   5030  OG1 THR A 647     127.398 161.732 139.134  1.00  0.00           O
ATOM   5031  C   THR A 647     128.125 164.715 139.673  1.00  0.00           C
ATOM   5032  O   THR A 647     128.588 164.601 140.783  1.00  0.00           O
ATOM   5033  N   SER A 648     128.826 165.348 138.660  1.00  0.00           N
ATOM   5034  CA  SER A 648     130.229 165.746 138.934  1.00  0.00           C
ATOM   5035  CB  SER A 648     131.054 165.733 137.643  1.00  0.00           C
ATOM   5036  OG  SER A 648     130.793 164.570 136.913  1.00  0.00           O
ATOM   5037  C   SER A 648     130.365 167.221 139.430  1.00  0.00           C
ATOM   5038  O   SER A 648     129.465 168.060 139.377  1.00  0.00           O
ATOM   5039  N   ALA A 649     131.540 167.449 140.095  1.00  0.00           N
ATOM   5040  CA  ALA A 649     132.016 168.837 140.435  1.00  0.00           C
ATOM   5041  CB  ALA A 649     133.333 168.862 141.106  1.00  0.00           C
ATOM   5042  C   ALA A 649     131.960 169.829 139.270  1.00  0.00           C
ATOM   5043  O   ALA A 649     132.166 169.405 138.131  1.00  0.00           O
ATOM   5044  N   GLY A 650     131.615 171.070 139.454  1.00  0.00           N
ATOM   5045  CA  GLY A 650     131.299 172.002 138.384  1.00  0.00           C
ATOM   5046  C   GLY A 650     129.898 171.884 137.801  1.00  0.00           C
ATOM   5047  O   GLY A 650     129.607 172.688 136.953  1.00  0.00           O
ATOM   5048  N   SER A 651     129.088 170.876 138.127  1.00  0.00           N
ATOM   5049  CA  SER A 651     127.717 170.691 137.644  1.00  0.00           C
ATOM   5050  CB  SER A 651     127.081 169.390 138.163  1.00  0.00           C
ATOM   5051  OG  SER A 651     125.928 169.199 137.506  1.00  0.00           O
ATOM   5052  C   SER A 651     126.788 171.823 137.981  1.00  0.00           C
ATOM   5053  O   SER A 651     126.721 172.291 139.081  1.00  0.00           O
ATOM   5054  N   LEU A 652     126.142 172.296 136.939  1.00  0.00           N
ATOM   5055  CA  LEU A 652     125.198 173.429 137.051  1.00  0.00           C
ATOM   5056  CB  LEU A 652     124.585 173.752 135.706  1.00  0.00           C
ATOM   5057  CG  LEU A 652     125.433 174.396 134.640  1.00  0.00           C
ATOM   5058  CD1 LEU A 652     124.488 174.597 133.461  1.00  0.00           C
ATOM   5059  CD2 LEU A 652     125.960 175.794 134.952  1.00  0.00           C
ATOM   5060  C   LEU A 652     124.145 173.188 138.204  1.00  0.00           C
ATOM   5061  O   LEU A 652     123.698 174.170 138.732  1.00  0.00           O
ATOM   5062  N   VAL A 653     123.844 171.978 138.576  1.00  0.00           N
ATOM   5063  CA  VAL A 653     122.904 171.674 139.644  1.00  0.00           C
[truncated: 5,495,288 more chars]
