# Supplementary material for: Molecular model of TFIIH recruitment to the transcription-coupled repair machinery
Source: Nat Commun. 2025 Mar 8;16:2341. doi: 10.1038/s41467-025-57593-0 (PMC11890784; doi:10.1038/s41467-025-57593-0)
Supplement: Supplementary file 4 — Supplementary Data 1 [file 41467_2025_57593_MOESM4_ESM.zip › Initial_and_final_structures/TCRΓÇôTFIIH-final.txt]

ATOM      1  N   MET 0   1     152.768 129.208 298.120  1.00  0.00           N
ATOM      2  CA  MET 0   1     152.835 130.404 299.000  1.00  0.00           C
ATOM      3  CB  MET 0   1     153.599 131.469 298.235  1.00  0.00           C
ATOM      4  CG  MET 0   1     153.943 132.597 299.123  1.00  0.00           C
ATOM      5  SD  MET 0   1     154.467 134.037 298.112  1.00  0.00           S
ATOM      6  CE  MET 0   1     156.204 133.659 298.190  1.00  0.00           C
ATOM      7  C   MET 0   1     151.446 130.790 299.577  1.00  0.00           C
ATOM      8  O   MET 0   1     150.514 130.806 298.810  1.00  0.00           O
ATOM      9  N   LYS 0   2     151.289 131.180 300.858  1.00  0.00           N
ATOM     10  CA  LYS 0   2     150.181 131.998 301.329  1.00  0.00           C
ATOM     11  CB  LYS 0   2     149.315 131.274 302.355  1.00  0.00           C
ATOM     12  CG  LYS 0   2     150.063 130.673 303.569  1.00  0.00           C
ATOM     13  CD  LYS 0   2     149.022 129.911 304.503  1.00  0.00           C
ATOM     14  CE  LYS 0   2     149.806 129.286 305.687  1.00  0.00           C
ATOM     15  NZ  LYS 0   2     148.960 128.246 306.326  1.00  0.00           N
ATOM     16  C   LYS 0   2     150.657 133.344 301.852  1.00  0.00           C
ATOM     17  O   LYS 0   2     151.640 133.473 302.591  1.00  0.00           O
ATOM     18  N   LEU 0   3     150.072 134.453 301.434  1.00  0.00           N
ATOM     19  CA  LEU 0   3     150.635 135.809 301.719  1.00  0.00           C
ATOM     20  CB  LEU 0   3     151.629 136.233 300.633  1.00  0.00           C
ATOM     21  CG  LEU 0   3     151.140 136.367 299.124  1.00  0.00           C
ATOM     22  CD1 LEU 0   3     152.080 137.166 298.204  1.00  0.00           C
ATOM     23  CD2 LEU 0   3     150.944 135.043 298.402  1.00  0.00           C
ATOM     24  C   LEU 0   3     149.488 136.835 301.893  1.00  0.00           C
ATOM     25  O   LEU 0   3     148.476 136.820 301.195  1.00  0.00           O
ATOM     26  N   ASN 0   4     149.710 137.843 302.746  1.00  0.00           N
ATOM     27  CA  ASN 0   4     148.790 138.961 302.947  1.00  0.00           C
ATOM     28  CB  ASN 0   4     149.123 139.508 304.341  1.00  0.00           C
ATOM     29  CG  ASN 0   4     148.085 139.160 305.349  1.00  0.00           C
ATOM     30  OD1 ASN 0   4     146.877 139.576 305.232  1.00  0.00           O
ATOM     31  ND2 ASN 0   4     148.383 138.264 306.290  1.00  0.00           N
ATOM     32  C   ASN 0   4     149.000 139.964 301.882  1.00  0.00           C
ATOM     33  O   ASN 0   4     150.114 140.540 301.783  1.00  0.00           O
ATOM     34  N   VAL 0   5     147.986 140.314 301.116  1.00  0.00           N
ATOM     35  CA  VAL 0   5     148.043 141.220 299.920  1.00  0.00           C
ATOM     36  CB  VAL 0   5     147.884 140.590 298.583  1.00  0.00           C
ATOM     37  CG1 VAL 0   5     148.240 141.621 297.498  1.00  0.00           C
ATOM     38  CG2 VAL 0   5     148.818 139.339 298.454  1.00  0.00           C
ATOM     39  C   VAL 0   5     147.022 142.372 300.266  1.00  0.00           C
ATOM     40  O   VAL 0   5     145.822 142.189 300.119  1.00  0.00           O
ATOM     41  N   ASP 0   6     147.489 143.420 300.917  1.00  0.00           N
ATOM     42  CA  ASP 0   6     146.751 144.460 301.666  1.00  0.00           C
ATOM     43  CB  ASP 0   6     146.086 145.364 300.550  1.00  0.00           C
ATOM     44  CG  ASP 0   6     145.405 146.632 301.117  1.00  0.00           C
ATOM     45  OD1 ASP 0   6     145.889 147.274 302.081  1.00  0.00           O
ATOM     46  OD2 ASP 0   6     144.252 146.879 300.687  1.00  0.00           O
ATOM     47  C   ASP 0   6     145.713 143.949 302.609  1.00  0.00           C
ATOM     48  O   ASP 0   6     144.466 144.130 302.512  1.00  0.00           O
ATOM     49  N   GLY 0   7     146.200 143.156 303.568  1.00  0.00           N
ATOM     50  CA  GLY 0   7     145.369 142.518 304.594  1.00  0.00           C
ATOM     51  C   GLY 0   7     144.341 141.449 304.113  1.00  0.00           C
ATOM     52  O   GLY 0   7     143.587 140.968 304.980  1.00  0.00           O
ATOM     53  N   LEU 0   8     144.277 141.119 302.824  1.00  0.00           N
ATOM     54  CA  LEU 0   8     143.543 139.934 302.390  1.00  0.00           C
ATOM     55  CB  LEU 0   8     142.955 140.220 301.032  1.00  0.00           C
ATOM     56  CG  LEU 0   8     142.199 139.099 300.259  1.00  0.00           C
ATOM     57  CD1 LEU 0   8     141.134 138.481 301.058  1.00  0.00           C
ATOM     58  CD2 LEU 0   8     141.651 139.663 299.001  1.00  0.00           C
ATOM     59  C   LEU 0   8     144.571 138.787 302.355  1.00  0.00           C
ATOM     60  O   LEU 0   8     145.572 138.825 301.624  1.00  0.00           O
ATOM     61  N   LEU 0   9     144.294 137.707 303.065  1.00  0.00           N
ATOM     62  CA  LEU 0   9     145.087 136.476 302.941  1.00  0.00           C
ATOM     63  CB  LEU 0   9     144.753 135.562 304.213  1.00  0.00           C
ATOM     64  CG  LEU 0   9     145.304 134.114 304.189  1.00  0.00           C
ATOM     65  CD1 LEU 0   9     146.864 134.101 304.077  1.00  0.00           C
ATOM     66  CD2 LEU 0   9     144.832 133.246 305.358  1.00  0.00           C
ATOM     67  C   LEU 0   9     144.792 135.797 301.559  1.00  0.00           C
ATOM     68  O   LEU 0   9     143.692 135.442 301.224  1.00  0.00           O
ATOM     69  N   VAL 0  10     145.897 135.632 300.774  1.00  0.00           N
ATOM     70  CA  VAL 0  10     145.857 135.023 299.455  1.00  0.00           C
ATOM     71  CB  VAL 0  10     146.418 136.004 298.485  1.00  0.00           C
ATOM     72  CG1 VAL 0  10     146.591 135.438 297.089  1.00  0.00           C
ATOM     73  CG2 VAL 0  10     145.556 137.286 298.380  1.00  0.00           C
ATOM     74  C   VAL 0  10     146.660 133.698 299.570  1.00  0.00           C
ATOM     75  O   VAL 0  10     147.816 133.668 299.977  1.00  0.00           O
ATOM     76  N   TYR 0  11     146.109 132.640 299.032  1.00  0.00           N
ATOM     77  CA  TYR 0  11     146.775 131.379 298.734  1.00  0.00           C
ATOM     78  CB  TYR 0  11     145.840 130.190 299.048  1.00  0.00           C
ATOM     79  CG  TYR 0  11     145.551 130.078 300.497  1.00  0.00           C
ATOM     80  CD1 TYR 0  11     144.490 130.808 301.033  1.00  0.00           C
ATOM     81  CE1 TYR 0  11     144.110 130.636 302.338  1.00  0.00           C
ATOM     82  CZ  TYR 0  11     144.816 129.753 303.185  1.00  0.00           C
ATOM     83  OH  TYR 0  11     144.371 129.579 304.417  1.00  0.00           O
ATOM     84  CE2 TYR 0  11     145.875 128.971 302.733  1.00  0.00           C
ATOM     85  CD2 TYR 0  11     146.220 129.178 301.398  1.00  0.00           C
ATOM     86  C   TYR 0  11     147.228 131.308 297.240  1.00  0.00           C
ATOM     87  O   TYR 0  11     146.459 131.055 296.337  1.00  0.00           O
ATOM     88  N   PHE 0  12     148.533 131.626 297.036  1.00  0.00           N
ATOM     89  CA  PHE 0  12     149.094 131.694 295.693  1.00  0.00           C
ATOM     90  CB  PHE 0  12     149.947 132.962 295.676  1.00  0.00           C
ATOM     91  CG  PHE 0  12     150.550 133.360 294.226  1.00  0.00           C
ATOM     92  CD1 PHE 0  12     149.790 134.169 293.294  1.00  0.00           C
ATOM     93  CE1 PHE 0  12     150.272 134.442 291.981  1.00  0.00           C
ATOM     94  CZ  PHE 0  12     151.572 133.969 291.688  1.00  0.00           C
ATOM     95  CE2 PHE 0  12     152.374 133.266 292.616  1.00  0.00           C
ATOM     96  CD2 PHE 0  12     151.876 133.032 293.892  1.00  0.00           C
ATOM     97  C   PHE 0  12     149.981 130.447 295.390  1.00  0.00           C
ATOM     98  O   PHE 0  12     150.923 130.169 296.100  1.00  0.00           O
ATOM     99  N   PRO 0  13     149.750 129.740 294.283  1.00  0.00           N
ATOM    100  CD  PRO 0  13     148.952 130.238 293.100  1.00  0.00           C
ATOM    101  CG  PRO 0  13     149.360 129.173 292.021  1.00  0.00           C
ATOM    102  CB  PRO 0  13     149.453 127.825 292.749  1.00  0.00           C
ATOM    103  CA  PRO 0  13     150.143 128.303 294.087  1.00  0.00           C
ATOM    104  C   PRO 0  13     151.558 127.955 294.167  1.00  0.00           C
ATOM    105  O   PRO 0  13     151.914 126.768 294.209  1.00  0.00           O
ATOM    106  N   TYR 0  14     152.408 128.962 293.926  1.00  0.00           N
ATOM    107  CA  TYR 0  14     153.834 128.738 293.753  1.00  0.00           C
ATOM    108  CB  TYR 0  14     154.336 129.697 292.590  1.00  0.00           C
ATOM    109  CG  TYR 0  14     153.990 129.438 291.145  1.00  0.00           C
ATOM    110  CD1 TYR 0  14     154.656 128.458 290.466  1.00  0.00           C
ATOM    111  CE1 TYR 0  14     154.480 128.375 289.066  1.00  0.00           C
ATOM    112  CZ  TYR 0  14     153.511 129.167 288.418  1.00  0.00           C
ATOM    113  OH  TYR 0  14     153.275 128.977 287.071  1.00  0.00           O
ATOM    114  CE2 TYR 0  14     152.648 129.968 289.173  1.00  0.00           C
ATOM    115  CD2 TYR 0  14     152.872 130.086 290.572  1.00  0.00           C
ATOM    116  C   TYR 0  14     154.717 128.894 294.981  1.00  0.00           C
ATOM    117  O   TYR 0  14     154.367 129.703 295.822  1.00  0.00           O
ATOM    118  N   ASP 0  15     155.852 128.187 295.022  1.00  0.00           N
ATOM    119  CA  ASP 0  15     156.833 128.431 296.072  1.00  0.00           C
ATOM    120  CB  ASP 0  15     157.882 127.357 296.087  1.00  0.00           C
ATOM    121  CG  ASP 0  15     157.259 125.933 296.110  1.00  0.00           C
ATOM    122  OD1 ASP 0  15     156.650 125.662 297.156  1.00  0.00           O
ATOM    123  OD2 ASP 0  15     157.140 125.273 295.071  1.00  0.00           O
ATOM    124  C   ASP 0  15     157.439 129.819 296.189  1.00  0.00           C
ATOM    125  O   ASP 0  15     157.462 130.338 297.326  1.00  0.00           O
ATOM    126  N   TYR 0  16     157.679 130.373 294.982  1.00  0.00           N
ATOM    127  CA  TYR 0  16     158.280 131.707 294.929  1.00  0.00           C
ATOM    128  CB  TYR 0  16     159.727 131.432 294.352  1.00  0.00           C
ATOM    129  CG  TYR 0  16     160.536 130.567 295.399  1.00  0.00           C
ATOM    130  CD1 TYR 0  16     160.548 129.183 295.293  1.00  0.00           C
ATOM    131  CE1 TYR 0  16     161.386 128.419 296.138  1.00  0.00           C
ATOM    132  CZ  TYR 0  16     161.984 128.977 297.290  1.00  0.00           C
ATOM    133  OH  TYR 0  16     162.555 128.190 298.212  1.00  0.00           O
ATOM    134  CE2 TYR 0  16     161.989 130.382 297.429  1.00  0.00           C
ATOM    135  CD2 TYR 0  16     161.359 131.149 296.439  1.00  0.00           C
ATOM    136  C   TYR 0  16     157.587 132.602 293.950  1.00  0.00           C
ATOM    137  O   TYR 0  16     156.804 132.121 293.127  1.00  0.00           O
ATOM    138  N   ILE 0  17     157.759 133.908 294.045  1.00  0.00           N
ATOM    139  CA  ILE 0  17     156.872 134.877 293.309  1.00  0.00           C
ATOM    140  CB  ILE 0  17     155.705 135.311 294.198  1.00  0.00           C
ATOM    141  CG2 ILE 0  17     156.186 136.413 295.180  1.00  0.00           C
ATOM    142  CG1 ILE 0  17     154.654 135.874 293.284  1.00  0.00           C
ATOM    143  CD1 ILE 0  17     153.323 136.290 293.934  1.00  0.00           C
ATOM    144  C   ILE 0  17     157.738 136.018 292.664  1.00  0.00           C
ATOM    145  O   ILE 0  17     158.690 136.482 293.180  1.00  0.00           O
ATOM    146  N   TYR 0  18     157.417 136.470 291.433  1.00  0.00           N
ATOM    147  CA  TYR 0  18     157.887 137.733 290.819  1.00  0.00           C
ATOM    148  CB  TYR 0  18     157.662 137.843 289.346  1.00  0.00           C
ATOM    149  CG  TYR 0  18     158.168 136.709 288.482  1.00  0.00           C
ATOM    150  CD1 TYR 0  18     159.425 136.187 288.664  1.00  0.00           C
ATOM    151  CE1 TYR 0  18     159.978 135.274 287.770  1.00  0.00           C
ATOM    152  CZ  TYR 0  18     159.169 134.712 286.795  1.00  0.00           C
ATOM    153  OH  TYR 0  18     159.661 133.808 285.915  1.00  0.00           O
ATOM    154  CE2 TYR 0  18     157.810 135.094 286.735  1.00  0.00           C
ATOM    155  CD2 TYR 0  18     157.333 136.063 287.575  1.00  0.00           C
ATOM    156  C   TYR 0  18     157.289 139.056 291.522  1.00  0.00           C
ATOM    157  O   TYR 0  18     156.048 139.097 291.518  1.00  0.00           O
ATOM    158  N   PRO 0  19     158.061 140.140 291.809  1.00  0.00           N
ATOM    159  CD  PRO 0  19     159.486 140.159 291.698  1.00  0.00           C
ATOM    160  CG  PRO 0  19     159.931 141.445 292.439  1.00  0.00           C
ATOM    161  CB  PRO 0  19     158.684 142.342 292.540  1.00  0.00           C
ATOM    162  CA  PRO 0  19     157.566 141.426 292.374  1.00  0.00           C
ATOM    163  C   PRO 0  19     156.351 142.005 291.538  1.00  0.00           C
ATOM    164  O   PRO 0  19     155.406 142.418 292.232  1.00  0.00           O
ATOM    165  N   GLU 0  20     156.349 141.951 290.182  1.00  0.00           N
ATOM    166  CA  GLU 0  20     155.151 142.382 289.369  1.00  0.00           C
ATOM    167  CB  GLU 0  20     155.361 142.021 287.924  1.00  0.00           C
ATOM    168  CG  GLU 0  20     156.703 142.571 287.361  1.00  0.00           C
ATOM    169  CD  GLU 0  20     157.783 141.451 287.391  1.00  0.00           C
ATOM    170  OE1 GLU 0  20     157.672 140.458 286.669  1.00  0.00           O
ATOM    171  OE2 GLU 0  20     158.806 141.606 288.142  1.00  0.00           O
ATOM    172  C   GLU 0  20     153.837 141.755 289.904  1.00  0.00           C
ATOM    173  O   GLU 0  20     152.822 142.476 289.879  1.00  0.00           O
ATOM    174  N   GLN 0  21     153.828 140.446 290.214  1.00  0.00           N
ATOM    175  CA  GLN 0  21     152.710 139.689 290.621  1.00  0.00           C
ATOM    176  CB  GLN 0  21     152.994 138.148 290.622  1.00  0.00           C
ATOM    177  CG  GLN 0  21     153.535 137.573 289.269  1.00  0.00           C
ATOM    178  CD  GLN 0  21     153.970 136.102 289.473  1.00  0.00           C
ATOM    179  OE1 GLN 0  21     154.989 135.754 290.098  1.00  0.00           O
ATOM    180  NE2 GLN 0  21     153.306 135.115 288.844  1.00  0.00           N
ATOM    181  C   GLN 0  21     152.158 140.303 291.978  1.00  0.00           C
ATOM    182  O   GLN 0  21     150.975 140.563 292.137  1.00  0.00           O
ATOM    183  N   PHE 0  22     153.029 140.421 292.981  1.00  0.00           N
ATOM    184  CA  PHE 0  22     152.680 140.980 294.295  1.00  0.00           C
ATOM    185  CB  PHE 0  22     153.875 140.678 295.205  1.00  0.00           C
ATOM    186  CG  PHE 0  22     153.754 141.144 296.706  1.00  0.00           C
ATOM    187  CD1 PHE 0  22     152.600 140.813 297.441  1.00  0.00           C
ATOM    188  CE1 PHE 0  22     152.449 141.164 298.817  1.00  0.00           C
ATOM    189  CZ  PHE 0  22     153.559 141.876 299.405  1.00  0.00           C
ATOM    190  CE2 PHE 0  22     154.709 142.132 298.672  1.00  0.00           C
ATOM    191  CD2 PHE 0  22     154.813 141.805 297.349  1.00  0.00           C
ATOM    192  C   PHE 0  22     152.211 142.474 294.281  1.00  0.00           C
ATOM    193  O   PHE 0  22     151.324 142.891 294.955  1.00  0.00           O
ATOM    194  N   SER 0  23     152.744 143.281 293.304  1.00  0.00           N
ATOM    195  CA  SER 0  23     152.203 144.632 292.896  1.00  0.00           C
ATOM    196  CB  SER 0  23     153.240 145.401 292.085  1.00  0.00           C
ATOM    197  OG  SER 0  23     152.826 146.758 291.890  1.00  0.00           O
ATOM    198  C   SER 0  23     150.803 144.656 292.197  1.00  0.00           C
ATOM    199  O   SER 0  23     149.884 145.418 292.432  1.00  0.00           O
ATOM    200  N   TYR 0  24     150.607 143.791 291.145  1.00  0.00           N
ATOM    201  CA  TYR 0  24     149.396 143.722 290.327  1.00  0.00           C
ATOM    202  CB  TYR 0  24     149.733 142.931 289.101  1.00  0.00           C
ATOM    203  CG  TYR 0  24     148.705 142.876 288.005  1.00  0.00           C
ATOM    204  CD1 TYR 0  24     147.666 141.937 288.091  1.00  0.00           C
ATOM    205  CE1 TYR 0  24     146.741 141.808 286.948  1.00  0.00           C
ATOM    206  CZ  TYR 0  24     146.753 142.742 285.945  1.00  0.00           C
ATOM    207  OH  TYR 0  24     145.803 142.487 284.990  1.00  0.00           O
ATOM    208  CE2 TYR 0  24     147.748 143.708 285.883  1.00  0.00           C
ATOM    209  CD2 TYR 0  24     148.713 143.754 286.898  1.00  0.00           C
ATOM    210  C   TYR 0  24     148.132 143.224 291.044  1.00  0.00           C
ATOM    211  O   TYR 0  24     147.086 143.878 291.003  1.00  0.00           O
ATOM    212  N   MET 0  25     148.383 142.302 291.953  1.00  0.00           N
ATOM    213  CA  MET 0  25     147.315 141.783 292.839  1.00  0.00           C
ATOM    214  CB  MET 0  25     147.869 140.551 293.586  1.00  0.00           C
ATOM    215  CG  MET 0  25     148.101 139.370 292.668  1.00  0.00           C
ATOM    216  SD  MET 0  25     148.384 137.759 293.564  1.00  0.00           S
ATOM    217  CE  MET 0  25     150.005 138.069 294.142  1.00  0.00           C
ATOM    218  C   MET 0  25     146.789 142.842 293.799  1.00  0.00           C
ATOM    219  O   MET 0  25     145.636 143.179 293.885  1.00  0.00           O
ATOM    220  N   ARG 0  26     147.683 143.646 294.429  1.00  0.00           N
ATOM    221  CA  ARG 0  26     147.395 144.830 295.239  1.00  0.00           C
ATOM    222  CB  ARG 0  26     148.700 145.419 295.688  1.00  0.00           C
ATOM    223  CG  ARG 0  26     148.377 146.535 296.736  1.00  0.00           C
ATOM    224  CD  ARG 0  26     149.680 147.318 297.105  1.00  0.00           C
ATOM    225  NE  ARG 0  26     150.082 148.383 296.119  1.00  0.00           N
ATOM    226  CZ  ARG 0  26     150.620 149.549 296.299  1.00  0.00           C
ATOM    227  NH1 ARG 0  26     150.656 150.210 297.409  1.00  0.00           N
ATOM    228  NH2 ARG 0  26     151.166 150.113 295.267  1.00  0.00           N
ATOM    229  C   ARG 0  26     146.522 145.804 294.468  1.00  0.00           C
ATOM    230  O   ARG 0  26     145.538 146.343 294.996  1.00  0.00           O
ATOM    231  N   GLU 0  27     146.707 145.961 293.157  1.00  0.00           N
ATOM    232  CA  GLU 0  27     145.905 146.895 292.306  1.00  0.00           C
ATOM    233  CB  GLU 0  27     146.735 147.438 291.080  1.00  0.00           C
ATOM    234  CG  GLU 0  27     146.042 148.702 290.433  1.00  0.00           C
ATOM    235  CD  GLU 0  27     145.574 149.743 291.443  1.00  0.00           C
ATOM    236  OE1 GLU 0  27     146.074 149.917 292.542  1.00  0.00           O
ATOM    237  OE2 GLU 0  27     144.708 150.484 290.974  1.00  0.00           O
ATOM    238  C   GLU 0  27     144.490 146.384 291.910  1.00  0.00           C
ATOM    239  O   GLU 0  27     143.482 147.071 292.085  1.00  0.00           O
ATOM    240  N   LEU 0  28     144.376 145.072 291.620  1.00  0.00           N
ATOM    241  CA  LEU 0  28     143.118 144.299 291.445  1.00  0.00           C
ATOM    242  CB  LEU 0  28     143.414 142.791 291.075  1.00  0.00           C
ATOM    243  CG  LEU 0  28     144.081 142.687 289.634  1.00  0.00           C
ATOM    244  CD1 LEU 0  28     144.644 141.250 289.643  1.00  0.00           C
ATOM    245  CD2 LEU 0  28     143.015 142.913 288.492  1.00  0.00           C
ATOM    246  C   LEU 0  28     142.279 144.415 292.725  1.00  0.00           C
ATOM    247  O   LEU 0  28     141.120 144.783 292.612  1.00  0.00           O
ATOM    248  N   LYS 0  29     142.887 144.171 293.874  1.00  0.00           N
ATOM    249  CA  LYS 0  29     142.368 144.337 295.233  1.00  0.00           C
ATOM    250  CB  LYS 0  29     143.535 143.937 296.212  1.00  0.00           C
ATOM    251  CG  LYS 0  29     143.052 143.413 297.558  1.00  0.00           C
ATOM    252  CD  LYS 0  29     142.557 144.476 298.557  1.00  0.00           C
ATOM    253  CE  LYS 0  29     142.072 143.826 299.839  1.00  0.00           C
ATOM    254  NZ  LYS 0  29     141.847 144.883 300.897  1.00  0.00           N
ATOM    255  C   LYS 0  29     141.846 145.731 295.511  1.00  0.00           C
ATOM    256  O   LYS 0  29     140.698 145.877 295.978  1.00  0.00           O
ATOM    257  N   ARG 0  30     142.591 146.769 295.134  1.00  0.00           N
ATOM    258  CA  ARG 0  30     142.169 148.203 295.137  1.00  0.00           C
ATOM    259  CB  ARG 0  30     143.396 149.161 294.809  1.00  0.00           C
ATOM    260  CG  ARG 0  30     143.134 150.461 295.522  1.00  0.00           C
ATOM    261  CD  ARG 0  30     144.150 151.486 295.142  1.00  0.00           C
ATOM    262  NE  ARG 0  30     144.323 151.816 293.728  1.00  0.00           N
ATOM    263  CZ  ARG 0  30     144.150 152.939 293.059  1.00  0.00           C
ATOM    264  NH1 ARG 0  30     143.569 153.983 293.513  1.00  0.00           N
ATOM    265  NH2 ARG 0  30     144.392 153.015 291.732  1.00  0.00           N
ATOM    266  C   ARG 0  30     140.971 148.476 294.182  1.00  0.00           C
ATOM    267  O   ARG 0  30     140.115 149.279 294.354  1.00  0.00           O
ATOM    268  N   THR 0  31     140.840 147.682 293.114  1.00  0.00           N
ATOM    269  CA  THR 0  31     139.852 147.779 291.985  1.00  0.00           C
ATOM    270  CB  THR 0  31     140.376 147.126 290.664  1.00  0.00           C
ATOM    271  CG2 THR 0  31     139.375 147.273 289.557  1.00  0.00           C
ATOM    272  OG1 THR 0  31     141.518 147.825 290.286  1.00  0.00           O
ATOM    273  C   THR 0  31     138.502 147.147 292.389  1.00  0.00           C
ATOM    274  O   THR 0  31     137.425 147.645 292.072  1.00  0.00           O
ATOM    275  N   LEU 0  32     138.499 146.070 293.128  1.00  0.00           N
ATOM    276  CA  LEU 0  32     137.372 145.521 293.884  1.00  0.00           C
ATOM    277  CB  LEU 0  32     137.695 144.050 294.234  1.00  0.00           C
ATOM    278  CG  LEU 0  32     137.400 143.095 293.116  1.00  0.00           C
ATOM    279  CD1 LEU 0  32     138.213 143.142 291.845  1.00  0.00           C
ATOM    280  CD2 LEU 0  32     137.455 141.690 293.688  1.00  0.00           C
ATOM    281  C   LEU 0  32     137.016 146.231 295.228  1.00  0.00           C
ATOM    282  O   LEU 0  32     135.843 146.426 295.452  1.00  0.00           O
ATOM    283  N   ASP 0  33     138.007 146.705 296.078  1.00  0.00           N
ATOM    284  CA  ASP 0  33     137.540 147.443 297.284  1.00  0.00           C
ATOM    285  CB  ASP 0  33     138.718 147.821 298.220  1.00  0.00           C
ATOM    286  CG  ASP 0  33     139.425 146.665 298.972  1.00  0.00           C
ATOM    287  OD1 ASP 0  33     138.904 145.545 298.963  1.00  0.00           O
ATOM    288  OD2 ASP 0  33     140.471 146.937 299.590  1.00  0.00           O
ATOM    289  C   ASP 0  33     136.877 148.732 296.871  1.00  0.00           C
ATOM    290  O   ASP 0  33     135.905 149.192 297.498  1.00  0.00           O
ATOM    291  N   ALA 0  34     137.258 149.355 295.792  1.00  0.00           N
ATOM    292  CA  ALA 0  34     136.625 150.478 295.062  1.00  0.00           C
ATOM    293  CB  ALA 0  34     137.677 151.324 294.343  1.00  0.00           C
ATOM    294  C   ALA 0  34     135.372 150.198 294.227  1.00  0.00           C
ATOM    295  O   ALA 0  34     134.713 151.164 293.809  1.00  0.00           O
ATOM    296  N   LYS 0  35     135.008 148.969 293.963  1.00  0.00           N
ATOM    297  CA  LYS 0  35     133.907 148.553 293.090  1.00  0.00           C
ATOM    298  CB  LYS 0  35     132.579 148.728 293.857  1.00  0.00           C
ATOM    299  CG  LYS 0  35     132.575 147.875 295.162  1.00  0.00           C
ATOM    300  CD  LYS 0  35     131.054 147.930 295.623  1.00  0.00           C
ATOM    301  CE  LYS 0  35     131.114 147.295 296.999  1.00  0.00           C
ATOM    302  NZ  LYS 0  35     131.575 145.910 296.991  1.00  0.00           N
ATOM    303  C   LYS 0  35     133.833 149.242 291.708  1.00  0.00           C
ATOM    304  O   LYS 0  35     132.764 149.695 291.295  1.00  0.00           O
ATOM    305  N   GLY 0  36     134.992 149.521 291.125  1.00  0.00           N
ATOM    306  CA  GLY 0  36     135.082 150.320 289.834  1.00  0.00           C
ATOM    307  C   GLY 0  36     135.900 149.565 288.754  1.00  0.00           C
ATOM    308  O   GLY 0  36     136.588 148.630 289.062  1.00  0.00           O
ATOM    309  N   HIS 0  37     135.685 149.988 287.490  1.00  0.00           N
ATOM    310  CA  HIS 0  37     136.320 149.322 286.344  1.00  0.00           C
ATOM    311  CB  HIS 0  37     135.488 149.667 285.061  1.00  0.00           C
ATOM    312  CG  HIS 0  37     133.955 149.548 285.206  1.00  0.00           C
ATOM    313  ND1 HIS 0  37     133.381 148.483 285.884  1.00  0.00           N
ATOM    314  CE1 HIS 0  37     132.104 148.752 285.820  1.00  0.00           C
ATOM    315  NE2 HIS 0  37     131.846 149.902 285.299  1.00  0.00           N
ATOM    316  CD2 HIS 0  37     133.037 150.463 284.914  1.00  0.00           C
ATOM    317  C   HIS 0  37     137.820 149.726 286.205  1.00  0.00           C
ATOM    318  O   HIS 0  37     138.181 150.782 286.802  1.00  0.00           O
ATOM    319  N   GLY 0  38     138.643 149.071 285.412  1.00  0.00           N
ATOM    320  CA  GLY 0  38     140.085 149.433 285.191  1.00  0.00           C
ATOM    321  C   GLY 0  38     140.701 148.785 283.997  1.00  0.00           C
ATOM    322  O   GLY 0  38     140.128 148.082 283.129  1.00  0.00           O
ATOM    323  N   VAL 0  39     141.915 149.233 283.895  1.00  0.00           N
ATOM    324  CA  VAL 0  39     142.770 149.298 282.718  1.00  0.00           C
ATOM    325  CB  VAL 0  39     142.692 150.606 281.893  1.00  0.00           C
ATOM    326  CG1 VAL 0  39     143.339 150.435 280.559  1.00  0.00           C
ATOM    327  CG2 VAL 0  39     141.230 151.040 281.771  1.00  0.00           C
ATOM    328  C   VAL 0  39     144.158 148.981 283.133  1.00  0.00           C
ATOM    329  O   VAL 0  39     144.775 149.823 283.759  1.00  0.00           O
ATOM    330  N   LEU 0  40     144.791 147.828 282.727  1.00  0.00           N
ATOM    331  CA  LEU 0  40     145.818 147.197 283.511  1.00  0.00           C
ATOM    332  CB  LEU 0  40     145.249 146.368 284.688  1.00  0.00           C
ATOM    333  CG  LEU 0  40     144.637 147.027 285.893  1.00  0.00           C
ATOM    334  CD1 LEU 0  40     143.999 146.016 286.741  1.00  0.00           C
ATOM    335  CD2 LEU 0  40     145.838 147.611 286.785  1.00  0.00           C
ATOM    336  C   LEU 0  40     146.779 146.339 282.804  1.00  0.00           C
ATOM    337  O   LEU 0  40     146.392 145.427 282.049  1.00  0.00           O
ATOM    338  N   GLU 0  41     148.072 146.658 282.882  1.00  0.00           N
ATOM    339  CA  GLU 0  41     149.037 146.009 281.937  1.00  0.00           C
ATOM    340  CB  GLU 0  41     149.465 147.098 280.967  1.00  0.00           C
ATOM    341  CG  GLU 0  41     150.440 146.693 279.894  1.00  0.00           C
ATOM    342  CD  GLU 0  41     151.169 147.913 279.431  1.00  0.00           C
ATOM    343  OE1 GLU 0  41     150.714 148.435 278.400  1.00  0.00           O
ATOM    344  OE2 GLU 0  41     152.297 148.203 279.892  1.00  0.00           O
ATOM    345  C   GLU 0  41     150.149 145.352 282.697  1.00  0.00           C
ATOM    346  O   GLU 0  41     150.897 145.933 283.508  1.00  0.00           O
ATOM    347  N   MET 0  42     150.465 144.138 282.321  1.00  0.00           N
ATOM    348  CA  MET 0  42     151.549 143.338 282.939  1.00  0.00           C
ATOM    349  CB  MET 0  42     150.834 142.555 284.041  1.00  0.00           C
ATOM    350  CG  MET 0  42     151.793 141.621 284.774  1.00  0.00           C
ATOM    351  SD  MET 0  42     150.921 140.793 286.115  1.00  0.00           S
ATOM    352  CE  MET 0  42     152.257 139.756 286.581  1.00  0.00           C
ATOM    353  C   MET 0  42     152.153 142.480 281.807  1.00  0.00           C
ATOM    354  O   MET 0  42     151.441 141.688 281.195  1.00  0.00           O
ATOM    355  N   PRO 0  43     153.435 142.656 281.416  1.00  0.00           N
ATOM    356  CD  PRO 0  43     154.378 143.634 281.959  1.00  0.00           C
ATOM    357  CG  PRO 0  43     155.609 143.596 281.017  1.00  0.00           C
ATOM    358  CB  PRO 0  43     155.518 142.215 280.450  1.00  0.00           C
ATOM    359  CA  PRO 0  43     154.059 141.835 280.314  1.00  0.00           C
ATOM    360  C   PRO 0  43     153.864 140.253 280.392  1.00  0.00           C
ATOM    361  O   PRO 0  43     153.556 139.674 281.428  1.00  0.00           O
ATOM    362  N   SER 0  44     154.049 139.527 279.275  1.00  0.00           N
ATOM    363  CA  SER 0  44     153.991 138.040 279.057  1.00  0.00           C
ATOM    364  CB  SER 0  44     154.041 137.792 277.542  1.00  0.00           C
ATOM    365  OG  SER 0  44     155.287 138.121 276.996  1.00  0.00           O
ATOM    366  C   SER 0  44     155.060 137.167 279.791  1.00  0.00           C
ATOM    367  O   SER 0  44     154.791 136.083 280.349  1.00  0.00           O
ATOM    368  N   GLY 0  45     156.258 137.718 280.066  1.00  0.00           N
ATOM    369  CA  GLY 0  45     157.344 137.104 280.847  1.00  0.00           C
ATOM    370  C   GLY 0  45     157.263 137.125 282.341  1.00  0.00           C
ATOM    371  O   GLY 0  45     158.139 136.875 283.197  1.00  0.00           O
ATOM    372  N   THR 0  46     156.036 137.267 282.805  1.00  0.00           N
ATOM    373  CA  THR 0  46     155.671 137.273 284.159  1.00  0.00           C
ATOM    374  CB  THR 0  46     155.853 138.638 284.810  1.00  0.00           C
ATOM    375  CG2 THR 0  46     155.067 139.791 284.318  1.00  0.00           C
ATOM    376  OG1 THR 0  46     155.696 138.503 286.197  1.00  0.00           O
ATOM    377  C   THR 0  46     154.187 136.800 284.438  1.00  0.00           C
ATOM    378  O   THR 0  46     153.338 137.169 283.620  1.00  0.00           O
ATOM    379  N   GLY 0  47     153.944 135.925 285.410  1.00  0.00           N
ATOM    380  CA  GLY 0  47     152.624 135.244 285.431  1.00  0.00           C
ATOM    381  C   GLY 0  47     151.369 136.061 285.812  1.00  0.00           C
ATOM    382  O   GLY 0  47     151.112 136.289 287.020  1.00  0.00           O
ATOM    383  N   LYS 0  48     150.635 136.489 284.803  1.00  0.00           N
ATOM    384  CA  LYS 0  48     149.458 137.322 284.875  1.00  0.00           C
ATOM    385  CB  LYS 0  48     149.284 138.311 283.706  1.00  0.00           C
ATOM    386  CG  LYS 0  48     148.091 139.306 283.693  1.00  0.00           C
ATOM    387  CD  LYS 0  48     148.138 140.413 282.578  1.00  0.00           C
ATOM    388  CE  LYS 0  48     147.314 140.347 281.328  1.00  0.00           C
ATOM    389  NZ  LYS 0  48     147.734 139.320 280.384  1.00  0.00           N
ATOM    390  C   LYS 0  48     148.119 136.681 285.195  1.00  0.00           C
ATOM    391  O   LYS 0  48     147.419 137.042 286.115  1.00  0.00           O
ATOM    392  N   THR 0  49     147.730 135.570 284.518  1.00  0.00           N
ATOM    393  CA  THR 0  49     146.552 134.727 284.734  1.00  0.00           C
ATOM    394  CB  THR 0  49     146.436 133.668 283.622  1.00  0.00           C
ATOM    395  CG2 THR 0  49     145.382 132.651 283.854  1.00  0.00           C
ATOM    396  OG1 THR 0  49     146.286 134.247 282.349  1.00  0.00           O
ATOM    397  C   THR 0  49     146.489 134.061 286.112  1.00  0.00           C
ATOM    398  O   THR 0  49     145.451 134.113 286.743  1.00  0.00           O
ATOM    399  N   VAL 0  50     147.579 133.509 286.578  1.00  0.00           N
ATOM    400  CA  VAL 0  50     147.644 132.965 287.963  1.00  0.00           C
ATOM    401  CB  VAL 0  50     148.977 132.271 288.184  1.00  0.00           C
ATOM    402  CG1 VAL 0  50     150.293 133.134 288.308  1.00  0.00           C
ATOM    403  CG2 VAL 0  50     148.951 131.525 289.559  1.00  0.00           C
ATOM    404  C   VAL 0  50     147.375 134.051 289.076  1.00  0.00           C
ATOM    405  O   VAL 0  50     146.626 133.738 289.951  1.00  0.00           O
ATOM    406  N   SER 0  51     147.941 135.243 288.942  1.00  0.00           N
ATOM    407  CA  SER 0  51     147.645 136.472 289.749  1.00  0.00           C
ATOM    408  CB  SER 0  51     148.592 137.596 289.205  1.00  0.00           C
ATOM    409  OG  SER 0  51     149.995 137.202 289.419  1.00  0.00           O
ATOM    410  C   SER 0  51     146.170 136.870 289.716  1.00  0.00           C
ATOM    411  O   SER 0  51     145.599 137.152 290.806  1.00  0.00           O
ATOM    412  N   LEU 0  52     145.567 136.994 288.539  1.00  0.00           N
ATOM    413  CA  LEU 0  52     144.171 137.320 288.396  1.00  0.00           C
ATOM    414  CB  LEU 0  52     143.861 137.328 286.887  1.00  0.00           C
ATOM    415  CG  LEU 0  52     144.241 138.598 286.158  1.00  0.00           C
ATOM    416  CD1 LEU 0  52     144.480 138.383 284.660  1.00  0.00           C
ATOM    417  CD2 LEU 0  52     143.241 139.771 286.466  1.00  0.00           C
ATOM    418  C   LEU 0  52     143.239 136.278 289.075  1.00  0.00           C
ATOM    419  O   LEU 0  52     142.430 136.667 289.913  1.00  0.00           O
ATOM    420  N   LEU 0  53     143.397 135.001 288.731  1.00  0.00           N
ATOM    421  CA  LEU 0  53     142.692 133.893 289.344  1.00  0.00           C
ATOM    422  CB  LEU 0  53     143.198 132.598 288.785  1.00  0.00           C
ATOM    423  CG  LEU 0  53     142.769 132.173 287.303  1.00  0.00           C
ATOM    424  CD1 LEU 0  53     143.224 130.822 286.997  1.00  0.00           C
ATOM    425  CD2 LEU 0  53     141.238 132.100 287.221  1.00  0.00           C
ATOM    426  C   LEU 0  53     142.759 133.793 290.835  1.00  0.00           C
ATOM    427  O   LEU 0  53     141.691 133.744 291.474  1.00  0.00           O
ATOM    428  N   ALA 0  54     143.978 133.954 291.370  1.00  0.00           N
ATOM    429  CA  ALA 0  54     144.281 133.666 292.802  1.00  0.00           C
ATOM    430  CB  ALA 0  54     145.699 133.177 292.961  1.00  0.00           C
ATOM    431  C   ALA 0  54     143.987 134.932 293.732  1.00  0.00           C
ATOM    432  O   ALA 0  54     143.661 134.684 294.935  1.00  0.00           O
ATOM    433  N   LEU 0  55     144.151 136.177 293.247  1.00  0.00           N
ATOM    434  CA  LEU 0  55     143.636 137.307 293.999  1.00  0.00           C
ATOM    435  CB  LEU 0  55     144.235 138.658 293.418  1.00  0.00           C
ATOM    436  CG  LEU 0  55     144.015 140.030 294.094  1.00  0.00           C
ATOM    437  CD1 LEU 0  55     142.609 140.626 294.077  1.00  0.00           C
ATOM    438  CD2 LEU 0  55     144.563 140.115 295.510  1.00  0.00           C
ATOM    439  C   LEU 0  55     142.062 137.361 293.983  1.00  0.00           C
ATOM    440  O   LEU 0  55     141.484 137.521 295.004  1.00  0.00           O
ATOM    441  N   ILE 0  56     141.363 137.201 292.880  1.00  0.00           N
ATOM    442  CA  ILE 0  56     139.885 137.323 292.777  1.00  0.00           C
ATOM    443  CB  ILE 0  56     139.465 137.495 291.299  1.00  0.00           C
ATOM    444  CG2 ILE 0  56     137.862 137.618 291.187  1.00  0.00           C
ATOM    445  CG1 ILE 0  56     140.112 138.815 290.801  1.00  0.00           C
ATOM    446  CD1 ILE 0  56     139.461 139.440 289.548  1.00  0.00           C
ATOM    447  C   ILE 0  56     139.215 136.085 293.486  1.00  0.00           C
ATOM    448  O   ILE 0  56     138.201 136.195 294.203  1.00  0.00           O
ATOM    449  N   MET 0  57     139.822 134.904 293.428  1.00  0.00           N
ATOM    450  CA  MET 0  57     139.349 133.729 294.242  1.00  0.00           C
ATOM    451  CB  MET 0  57     139.984 132.472 293.735  1.00  0.00           C
ATOM    452  CG  MET 0  57     139.683 131.175 294.613  1.00  0.00           C
ATOM    453  SD  MET 0  57     140.616 129.791 294.034  1.00  0.00           S
ATOM    454  CE  MET 0  57     140.079 128.442 295.141  1.00  0.00           C
ATOM    455  C   MET 0  57     139.558 133.919 295.748  1.00  0.00           C
ATOM    456  O   MET 0  57     138.665 133.544 296.505  1.00  0.00           O
ATOM    457  N   ALA 0  58     140.660 134.532 296.195  1.00  0.00           N
ATOM    458  CA  ALA 0  58     140.887 134.976 297.616  1.00  0.00           C
ATOM    459  CB  ALA 0  58     142.291 135.674 297.736  1.00  0.00           C
ATOM    460  C   ALA 0  58     139.835 135.977 298.056  1.00  0.00           C
ATOM    461  O   ALA 0  58     139.164 135.843 299.040  1.00  0.00           O
ATOM    462  N   TYR 0  59     139.603 137.018 297.197  1.00  0.00           N
ATOM    463  CA  TYR 0  59     138.508 137.990 297.341  1.00  0.00           C
ATOM    464  CB  TYR 0  59     138.430 139.027 296.238  1.00  0.00           C
ATOM    465  CG  TYR 0  59     138.004 140.414 296.712  1.00  0.00           C
ATOM    466  CD1 TYR 0  59     136.636 140.656 296.935  1.00  0.00           C
ATOM    467  CE1 TYR 0  59     136.256 141.906 297.430  1.00  0.00           C
ATOM    468  CZ  TYR 0  59     137.251 142.937 297.668  1.00  0.00           C
ATOM    469  OH  TYR 0  59     136.813 144.063 298.208  1.00  0.00           O
ATOM    470  CE2 TYR 0  59     138.612 142.663 297.368  1.00  0.00           C
ATOM    471  CD2 TYR 0  59     138.936 141.385 296.924  1.00  0.00           C
ATOM    472  C   TYR 0  59     137.127 137.424 297.580  1.00  0.00           C
ATOM    473  O   TYR 0  59     136.505 137.686 298.607  1.00  0.00           O
ATOM    474  N   GLN 0  60     136.610 136.512 296.706  1.00  0.00           N
ATOM    475  CA  GLN 0  60     135.447 135.635 296.904  1.00  0.00           C
ATOM    476  CB  GLN 0  60     135.338 134.692 295.649  1.00  0.00           C
ATOM    477  CG  GLN 0  60     134.809 135.469 294.513  1.00  0.00           C
ATOM    478  CD  GLN 0  60     134.663 134.699 293.178  1.00  0.00           C
ATOM    479  OE1 GLN 0  60     135.131 135.156 292.174  1.00  0.00           O
ATOM    480  NE2 GLN 0  60     134.244 133.451 293.102  1.00  0.00           N
ATOM    481  C   GLN 0  60     135.418 134.787 298.226  1.00  0.00           C
ATOM    482  O   GLN 0  60     134.406 134.585 298.840  1.00  0.00           O
ATOM    483  N   ARG 0  61     136.630 134.254 298.593  1.00  0.00           N
ATOM    484  CA  ARG 0  61     136.873 133.295 299.717  1.00  0.00           C
ATOM    485  CB  ARG 0  61     138.323 132.742 299.561  1.00  0.00           C
ATOM    486  CG  ARG 0  61     138.714 131.829 300.746  1.00  0.00           C
ATOM    487  CD  ARG 0  61     137.882 130.561 300.969  1.00  0.00           C
ATOM    488  NE  ARG 0  61     138.485 129.709 302.010  1.00  0.00           N
ATOM    489  CZ  ARG 0  61     138.364 128.512 302.351  1.00  0.00           C
ATOM    490  NH1 ARG 0  61     137.492 127.736 301.854  1.00  0.00           N
ATOM    491  NH2 ARG 0  61     139.081 128.047 303.270  1.00  0.00           N
ATOM    492  C   ARG 0  61     136.764 134.033 301.069  1.00  0.00           C
ATOM    493  O   ARG 0  61     136.276 133.458 302.035  1.00  0.00           O
ATOM    494  N   ALA 0  62     137.212 135.257 301.103  1.00  0.00           N
ATOM    495  CA  ALA 0  62     137.145 136.209 302.211  1.00  0.00           C
ATOM    496  CB  ALA 0  62     138.385 137.253 302.209  1.00  0.00           C
ATOM    497  C   ALA 0  62     135.846 137.088 302.348  1.00  0.00           C
ATOM    498  O   ALA 0  62     135.382 137.336 303.451  1.00  0.00           O
ATOM    499  N   TYR 0  63     135.416 137.676 301.185  1.00  0.00           N
ATOM    500  CA  TYR 0  63     134.368 138.711 301.141  1.00  0.00           C
ATOM    501  CB  TYR 0  63     134.989 140.086 300.795  1.00  0.00           C
ATOM    502  CG  TYR 0  63     136.251 140.476 301.526  1.00  0.00           C
ATOM    503  CD1 TYR 0  63     136.366 140.442 302.891  1.00  0.00           C
ATOM    504  CE1 TYR 0  63     137.546 140.652 303.584  1.00  0.00           C
ATOM    505  CZ  TYR 0  63     138.631 141.033 302.869  1.00  0.00           C
ATOM    506  OH  TYR 0  63     139.747 141.368 303.623  1.00  0.00           O
ATOM    507  CE2 TYR 0  63     138.558 141.296 301.498  1.00  0.00           C
ATOM    508  CD2 TYR 0  63     137.402 140.960 300.804  1.00  0.00           C
ATOM    509  C   TYR 0  63     133.115 138.317 300.385  1.00  0.00           C
ATOM    510  O   TYR 0  63     132.815 139.014 299.414  1.00  0.00           O
ATOM    511  N   PRO 0  64     132.429 137.196 300.700  1.00  0.00           N
ATOM    512  CD  PRO 0  64     132.584 136.205 301.758  1.00  0.00           C
ATOM    513  CG  PRO 0  64     131.886 134.945 301.434  1.00  0.00           C
ATOM    514  CB  PRO 0  64     131.000 135.306 300.340  1.00  0.00           C
ATOM    515  CA  PRO 0  64     131.371 136.707 299.795  1.00  0.00           C
ATOM    516  C   PRO 0  64     130.112 137.528 299.668  1.00  0.00           C
ATOM    517  O   PRO 0  64     129.330 137.151 298.761  1.00  0.00           O
ATOM    518  N   LEU 0  65     129.877 138.565 300.462  1.00  0.00           N
ATOM    519  CA  LEU 0  65     128.788 139.509 300.343  1.00  0.00           C
ATOM    520  CB  LEU 0  65     128.395 139.946 301.692  1.00  0.00           C
ATOM    521  CG  LEU 0  65     127.995 139.001 302.813  1.00  0.00           C
ATOM    522  CD1 LEU 0  65     127.603 139.951 304.009  1.00  0.00           C
ATOM    523  CD2 LEU 0  65     126.726 138.214 302.454  1.00  0.00           C
ATOM    524  C   LEU 0  65     129.133 140.674 299.392  1.00  0.00           C
ATOM    525  O   LEU 0  65     128.238 141.417 299.034  1.00  0.00           O
ATOM    526  N   GLU 0  66     130.418 140.832 299.011  1.00  0.00           N
ATOM    527  CA  GLU 0  66     130.969 141.853 298.146  1.00  0.00           C
ATOM    528  CB  GLU 0  66     132.368 142.234 298.620  1.00  0.00           C
ATOM    529  CG  GLU 0  66     132.391 142.761 300.094  1.00  0.00           C
ATOM    530  CD  GLU 0  66     131.502 143.940 300.298  1.00  0.00           C
ATOM    531  OE1 GLU 0  66     130.960 143.990 301.453  1.00  0.00           O
ATOM    532  OE2 GLU 0  66     131.340 144.859 299.493  1.00  0.00           O
ATOM    533  C   GLU 0  66     131.013 141.321 296.755  1.00  0.00           C
ATOM    534  O   GLU 0  66     130.525 142.016 295.827  1.00  0.00           O
ATOM    535  N   VAL 0  67     131.604 140.075 296.529  1.00  0.00           N
ATOM    536  CA  VAL 0  67     131.846 139.429 295.231  1.00  0.00           C
ATOM    537  CB  VAL 0  67     133.309 139.659 294.870  1.00  0.00           C
ATOM    538  CG1 VAL 0  67     133.701 139.199 293.471  1.00  0.00           C
ATOM    539  CG2 VAL 0  67     133.747 141.141 294.902  1.00  0.00           C
ATOM    540  C   VAL 0  67     131.316 137.936 295.087  1.00  0.00           C
ATOM    541  O   VAL 0  67     131.549 137.097 295.962  1.00  0.00           O
ATOM    542  N   THR 0  68     130.605 137.649 294.004  1.00  0.00           N
ATOM    543  CA  THR 0  68     129.973 136.411 293.847  1.00  0.00           C
ATOM    544  CB  THR 0  68     128.549 136.566 293.320  1.00  0.00           C
ATOM    545  CG2 THR 0  68     127.632 137.088 294.468  1.00  0.00           C
ATOM    546  OG1 THR 0  68     128.550 137.473 292.228  1.00  0.00           O
ATOM    547  C   THR 0  68     130.744 135.490 292.950  1.00  0.00           C
ATOM    548  O   THR 0  68     130.693 134.291 293.223  1.00  0.00           O
ATOM    549  N   LYS 0  69     131.366 136.012 291.910  1.00  0.00           N
ATOM    550  CA  LYS 0  69     131.697 135.250 290.682  1.00  0.00           C
ATOM    551  CB  LYS 0  69     130.411 134.846 289.981  1.00  0.00           C
ATOM    552  CG  LYS 0  69     130.550 133.660 289.006  1.00  0.00           C
ATOM    553  CD  LYS 0  69     129.416 133.410 288.048  1.00  0.00           C
ATOM    554  CE  LYS 0  69     128.003 133.193 288.583  1.00  0.00           C
ATOM    555  NZ  LYS 0  69     127.776 132.172 289.610  1.00  0.00           N
ATOM    556  C   LYS 0  69     132.644 136.118 289.770  1.00  0.00           C
ATOM    557  O   LYS 0  69     132.453 137.338 289.607  1.00  0.00           O
ATOM    558  N   LEU 0  70     133.551 135.359 289.094  1.00  0.00           N
ATOM    559  CA  LEU 0  70     134.364 135.930 288.054  1.00  0.00           C
ATOM    560  CB  LEU 0  70     135.787 135.755 288.468  1.00  0.00           C
ATOM    561  CG  LEU 0  70     136.803 136.114 287.380  1.00  0.00           C
ATOM    562  CD1 LEU 0  70     136.882 137.624 287.296  1.00  0.00           C
ATOM    563  CD2 LEU 0  70     138.258 135.677 287.788  1.00  0.00           C
ATOM    564  C   LEU 0  70     134.028 135.430 286.651  1.00  0.00           C
ATOM    565  O   LEU 0  70     133.916 134.210 286.436  1.00  0.00           O
ATOM    566  N   ILE 0  71     133.948 136.288 285.639  1.00  0.00           N
ATOM    567  CA  ILE 0  71     133.731 135.976 284.252  1.00  0.00           C
ATOM    568  CB  ILE 0  71     132.605 136.760 283.563  1.00  0.00           C
ATOM    569  CG2 ILE 0  71     132.423 136.228 282.146  1.00  0.00           C
ATOM    570  CG1 ILE 0  71     131.260 136.670 284.269  1.00  0.00           C
ATOM    571  CD1 ILE 0  71     130.151 137.729 283.946  1.00  0.00           C
ATOM    572  C   ILE 0  71     135.090 136.295 283.553  1.00  0.00           C
ATOM    573  O   ILE 0  71     135.649 137.425 283.711  1.00  0.00           O
ATOM    574  N   TYR 0  72     135.603 135.401 282.713  1.00  0.00           N
ATOM    575  CA  TYR 0  72     136.915 135.463 282.055  1.00  0.00           C
ATOM    576  CB  TYR 0  72     137.862 134.419 282.713  1.00  0.00           C
ATOM    577  CG  TYR 0  72     139.368 134.702 282.648  1.00  0.00           C
ATOM    578  CD1 TYR 0  72     140.109 134.605 283.827  1.00  0.00           C
ATOM    579  CE1 TYR 0  72     141.500 134.729 283.839  1.00  0.00           C
ATOM    580  CZ  TYR 0  72     142.174 134.934 282.604  1.00  0.00           C
ATOM    581  OH  TYR 0  72     143.488 135.216 282.650  1.00  0.00           O
ATOM    582  CE2 TYR 0  72     141.401 134.923 281.364  1.00  0.00           C
ATOM    583  CD2 TYR 0  72     139.998 134.885 281.379  1.00  0.00           C
ATOM    584  C   TYR 0  72     136.664 135.302 280.528  1.00  0.00           C
ATOM    585  O   TYR 0  72     136.402 134.229 280.027  1.00  0.00           O
ATOM    586  N   CYS 0  73     136.636 136.470 279.793  1.00  0.00           N
ATOM    587  CA  CYS 0  73     136.584 136.447 278.336  1.00  0.00           C
ATOM    588  CB  CYS 0  73     135.921 137.659 277.849  1.00  0.00           C
ATOM    589  SG  CYS 0  73     134.251 137.843 278.286  1.00  0.00           S
ATOM    590  C   CYS 0  73     138.018 136.257 277.770  1.00  0.00           C
ATOM    591  O   CYS 0  73     139.059 136.773 278.225  1.00  0.00           O
ATOM    592  N   SER 0  74     138.092 135.321 276.800  1.00  0.00           N
ATOM    593  CA  SER 0  74     139.321 134.851 276.199  1.00  0.00           C
ATOM    594  CB  SER 0  74     139.971 133.830 277.121  1.00  0.00           C
ATOM    595  OG  SER 0  74     141.271 133.391 276.605  1.00  0.00           O
ATOM    596  C   SER 0  74     139.149 134.420 274.733  1.00  0.00           C
ATOM    597  O   SER 0  74     138.039 134.145 274.230  1.00  0.00           O
ATOM    598  N   ARG 0  75     140.224 134.562 273.975  1.00  0.00           N
ATOM    599  CA  ARG 0  75     140.183 134.749 272.508  1.00  0.00           C
ATOM    600  CB  ARG 0  75     141.453 135.465 272.090  1.00  0.00           C
ATOM    601  CG  ARG 0  75     141.833 136.802 272.961  1.00  0.00           C
ATOM    602  CD  ARG 0  75     142.927 137.559 272.248  1.00  0.00           C
ATOM    603  NE  ARG 0  75     144.198 136.793 272.185  1.00  0.00           N
ATOM    604  CZ  ARG 0  75     145.229 137.069 271.473  1.00  0.00           C
ATOM    605  NH1 ARG 0  75     145.293 138.124 270.695  1.00  0.00           N
ATOM    606  NH2 ARG 0  75     146.304 136.379 271.604  1.00  0.00           N
ATOM    607  C   ARG 0  75     139.998 133.457 271.661  1.00  0.00           C
ATOM    608  O   ARG 0  75     139.126 133.389 270.744  1.00  0.00           O
ATOM    609  N   THR 0  76     140.836 132.489 271.869  1.00  0.00           N
ATOM    610  CA  THR 0  76     140.860 131.166 271.179  1.00  0.00           C
ATOM    611  CB  THR 0  76     141.959 131.183 270.194  1.00  0.00           C
ATOM    612  CG2 THR 0  76     141.801 132.295 269.143  1.00  0.00           C
ATOM    613  OG1 THR 0  76     143.204 131.351 270.845  1.00  0.00           O
ATOM    614  C   THR 0  76     141.087 130.002 272.181  1.00  0.00           C
ATOM    615  O   THR 0  76     141.589 130.203 273.306  1.00  0.00           O
ATOM    616  N   VAL 0  77     140.826 128.744 271.703  1.00  0.00           N
ATOM    617  CA  VAL 0  77     141.004 127.505 272.492  1.00  0.00           C
ATOM    618  CB  VAL 0  77     140.524 126.194 271.768  1.00  0.00           C
ATOM    619  CG1 VAL 0  77     141.025 124.887 272.492  1.00  0.00           C
ATOM    620  CG2 VAL 0  77     138.961 126.193 271.769  1.00  0.00           C
ATOM    621  C   VAL 0  77     142.417 127.420 273.151  1.00  0.00           C
ATOM    622  O   VAL 0  77     142.496 127.414 274.424  1.00  0.00           O
ATOM    623  N   PRO 0  78     143.486 127.508 272.352  1.00  0.00           N
ATOM    624  CD  PRO 0  78     143.573 127.352 270.869  1.00  0.00           C
ATOM    625  CG  PRO 0  78     145.061 127.545 270.463  1.00  0.00           C
ATOM    626  CB  PRO 0  78     145.650 128.353 271.670  1.00  0.00           C
ATOM    627  CA  PRO 0  78     144.829 127.741 272.905  1.00  0.00           C
ATOM    628  C   PRO 0  78     144.919 128.724 274.064  1.00  0.00           C
ATOM    629  O   PRO 0  78     145.621 128.379 275.019  1.00  0.00           O
ATOM    630  N   GLU 0  79     144.307 129.893 274.048  1.00  0.00           N
ATOM    631  CA  GLU 0  79     144.208 130.906 275.135  1.00  0.00           C
ATOM    632  CB  GLU 0  79     143.726 132.285 274.705  1.00  0.00           C
ATOM    633  CG  GLU 0  79     144.496 133.036 273.691  1.00  0.00           C
ATOM    634  CD  GLU 0  79     145.845 133.710 274.148  1.00  0.00           C
ATOM    635  OE1 GLU 0  79     146.701 133.058 274.817  1.00  0.00           O
ATOM    636  OE2 GLU 0  79     145.981 134.892 273.782  1.00  0.00           O
ATOM    637  C   GLU 0  79     143.337 130.387 276.332  1.00  0.00           C
ATOM    638  O   GLU 0  79     143.725 130.567 277.499  1.00  0.00           O
ATOM    639  N   ILE 0  80     142.149 129.872 275.974  1.00  0.00           N
ATOM    640  CA  ILE 0  80     141.154 129.345 276.958  1.00  0.00           C
ATOM    641  CB  ILE 0  80     139.814 128.977 276.300  1.00  0.00           C
ATOM    642  CG2 ILE 0  80     138.884 128.352 277.361  1.00  0.00           C
ATOM    643  CG1 ILE 0  80     139.070 130.261 275.725  1.00  0.00           C
ATOM    644  CD1 ILE 0  80     137.909 130.053 274.758  1.00  0.00           C
ATOM    645  C   ILE 0  80     141.723 128.279 277.924  1.00  0.00           C
ATOM    646  O   ILE 0  80     141.443 128.373 279.096  1.00  0.00           O
ATOM    647  N   GLU 0  81     142.409 127.277 277.393  1.00  0.00           N
ATOM    648  CA  GLU 0  81     142.947 126.090 278.092  1.00  0.00           C
ATOM    649  CB  GLU 0  81     143.478 125.141 276.952  1.00  0.00           C
ATOM    650  CG  GLU 0  81     142.426 124.558 276.016  1.00  0.00           C
ATOM    651  CD  GLU 0  81     141.986 123.201 276.576  1.00  0.00           C
ATOM    652  OE1 GLU 0  81     141.589 123.129 277.736  1.00  0.00           O
ATOM    653  OE2 GLU 0  81     141.858 122.228 275.877  1.00  0.00           O
ATOM    654  C   GLU 0  81     144.052 126.556 279.096  1.00  0.00           C
ATOM    655  O   GLU 0  81     144.308 125.838 280.053  1.00  0.00           O
ATOM    656  N   LYS 0  82     144.683 127.756 278.948  1.00  0.00           N
ATOM    657  CA  LYS 0  82     145.661 128.304 279.838  1.00  0.00           C
ATOM    658  CB  LYS 0  82     146.315 129.574 279.372  1.00  0.00           C
ATOM    659  CG  LYS 0  82     147.200 129.281 278.075  1.00  0.00           C
ATOM    660  CD  LYS 0  82     147.989 130.446 277.641  1.00  0.00           C
ATOM    661  CE  LYS 0  82     148.591 130.266 276.257  1.00  0.00           C
ATOM    662  NZ  LYS 0  82     147.711 130.488 275.074  1.00  0.00           N
ATOM    663  C   LYS 0  82     144.937 128.675 281.180  1.00  0.00           C
ATOM    664  O   LYS 0  82     145.600 128.589 282.251  1.00  0.00           O
ATOM    665  N   VAL 0  83     143.681 129.042 281.143  1.00  0.00           N
ATOM    666  CA  VAL 0  83     142.934 129.534 282.341  1.00  0.00           C
ATOM    667  CB  VAL 0  83     141.831 130.559 281.816  1.00  0.00           C
ATOM    668  CG1 VAL 0  83     141.006 131.288 282.882  1.00  0.00           C
ATOM    669  CG2 VAL 0  83     142.283 131.515 280.715  1.00  0.00           C
ATOM    670  C   VAL 0  83     142.315 128.445 283.183  1.00  0.00           C
ATOM    671  O   VAL 0  83     142.301 128.418 284.402  1.00  0.00           O
ATOM    672  N   ILE 0  84     141.819 127.413 282.433  1.00  0.00           N
ATOM    673  CA  ILE 0  84     141.287 126.139 282.961  1.00  0.00           C
ATOM    674  CB  ILE 0  84     140.593 125.378 281.857  1.00  0.00           C
ATOM    675  CG2 ILE 0  84     140.085 124.047 282.414  1.00  0.00           C
ATOM    676  CG1 ILE 0  84     139.502 126.189 281.228  1.00  0.00           C
ATOM    677  CD1 ILE 0  84     138.582 126.940 282.185  1.00  0.00           C
ATOM    678  C   ILE 0  84     142.354 125.285 283.723  1.00  0.00           C
ATOM    679  O   ILE 0  84     142.211 125.012 284.905  1.00  0.00           O
ATOM    680  N   GLU 0  85     143.460 124.951 283.063  1.00  0.00           N
ATOM    681  CA  GLU 0  85     144.496 124.192 283.798  1.00  0.00           C
ATOM    682  CB  GLU 0  85     145.499 123.535 282.789  1.00  0.00           C
ATOM    683  CG  GLU 0  85     144.968 122.347 281.898  1.00  0.00           C
ATOM    684  CD  GLU 0  85     144.261 121.226 282.681  1.00  0.00           C
ATOM    685  OE1 GLU 0  85     144.726 120.838 283.788  1.00  0.00           O
ATOM    686  OE2 GLU 0  85     143.343 120.575 282.161  1.00  0.00           O
ATOM    687  C   GLU 0  85     145.096 125.007 284.971  1.00  0.00           C
ATOM    688  O   GLU 0  85     145.377 124.365 285.943  1.00  0.00           O
ATOM    689  N   GLU 0  86     145.102 126.374 284.906  1.00  0.00           N
ATOM    690  CA  GLU 0  86     145.673 127.185 285.959  1.00  0.00           C
ATOM    691  CB  GLU 0  86     146.064 128.610 285.449  1.00  0.00           C
ATOM    692  CG  GLU 0  86     146.919 129.401 286.401  1.00  0.00           C
ATOM    693  CD  GLU 0  86     148.303 128.859 286.310  1.00  0.00           C
ATOM    694  OE1 GLU 0  86     149.003 128.837 285.230  1.00  0.00           O
ATOM    695  OE2 GLU 0  86     148.940 128.599 287.414  1.00  0.00           O
ATOM    696  C   GLU 0  86     144.606 127.199 287.182  1.00  0.00           C
ATOM    697  O   GLU 0  86     145.009 127.119 288.346  1.00  0.00           O
ATOM    698  N   LEU 0  87     143.333 127.264 286.804  1.00  0.00           N
ATOM    699  CA  LEU 0  87     142.248 127.208 287.815  1.00  0.00           C
ATOM    700  CB  LEU 0  87     140.970 127.734 287.189  1.00  0.00           C
ATOM    701  CG  LEU 0  87     139.938 127.864 288.332  1.00  0.00           C
ATOM    702  CD1 LEU 0  87     140.375 128.578 289.596  1.00  0.00           C
ATOM    703  CD2 LEU 0  87     138.671 128.467 287.658  1.00  0.00           C
ATOM    704  C   LEU 0  87     142.122 125.800 288.542  1.00  0.00           C
ATOM    705  O   LEU 0  87     141.786 125.675 289.698  1.00  0.00           O
ATOM    706  N   ARG 0  88     142.569 124.727 287.898  1.00  0.00           N
ATOM    707  CA  ARG 0  88     142.706 123.409 288.372  1.00  0.00           C
ATOM    708  CB  ARG 0  88     142.983 122.375 287.244  1.00  0.00           C
ATOM    709  CG  ARG 0  88     142.975 120.871 287.734  1.00  0.00           C
ATOM    710  CD  ARG 0  88     143.228 119.830 286.690  1.00  0.00           C
ATOM    711  NE  ARG 0  88     142.599 120.151 285.405  1.00  0.00           N
ATOM    712  CZ  ARG 0  88     141.322 120.122 285.033  1.00  0.00           C
ATOM    713  NH1 ARG 0  88     140.327 119.908 285.875  1.00  0.00           N
ATOM    714  NH2 ARG 0  88     140.987 120.326 283.799  1.00  0.00           N
ATOM    715  C   ARG 0  88     143.891 123.286 289.348  1.00  0.00           C
ATOM    716  O   ARG 0  88     143.773 122.819 290.484  1.00  0.00           O
ATOM    717  N   LYS 0  89     145.002 123.807 288.808  1.00  0.00           N
ATOM    718  CA  LYS 0  89     146.279 123.958 289.636  1.00  0.00           C
ATOM    719  CB  LYS 0  89     147.341 124.508 288.722  1.00  0.00           C
ATOM    720  CG  LYS 0  89     148.015 123.457 287.705  1.00  0.00           C
ATOM    721  CD  LYS 0  89     149.147 124.130 287.105  1.00  0.00           C
ATOM    722  CE  LYS 0  89     149.890 123.529 285.986  1.00  0.00           C
ATOM    723  NZ  LYS 0  89     151.173 124.229 285.692  1.00  0.00           N
ATOM    724  C   LYS 0  89     146.113 124.727 290.938  1.00  0.00           C
ATOM    725  O   LYS 0  89     146.740 124.416 291.935  1.00  0.00           O
ATOM    726  N   LEU 0  90     145.264 125.768 290.865  1.00  0.00           N
ATOM    727  CA  LEU 0  90     144.894 126.757 291.970  1.00  0.00           C
ATOM    728  CB  LEU 0  90     144.244 128.060 291.430  1.00  0.00           C
ATOM    729  CG  LEU 0  90     143.762 129.057 292.478  1.00  0.00           C
ATOM    730  CD1 LEU 0  90     145.004 129.607 293.287  1.00  0.00           C
ATOM    731  CD2 LEU 0  90     143.164 130.333 291.797  1.00  0.00           C
ATOM    732  C   LEU 0  90     144.017 126.034 293.016  1.00  0.00           C
ATOM    733  O   LEU 0  90     144.328 126.050 294.202  1.00  0.00           O
ATOM    734  N   LEU 0  91     142.982 125.329 292.471  1.00  0.00           N
ATOM    735  CA  LEU 0  91     142.091 124.570 293.348  1.00  0.00           C
ATOM    736  CB  LEU 0  91     140.823 124.110 292.555  1.00  0.00           C
ATOM    737  CG  LEU 0  91     139.843 123.294 293.478  1.00  0.00           C
ATOM    738  CD1 LEU 0  91     139.110 124.193 294.473  1.00  0.00           C
ATOM    739  CD2 LEU 0  91     138.816 122.707 292.527  1.00  0.00           C
ATOM    740  C   LEU 0  91     142.835 123.385 294.020  1.00  0.00           C
ATOM    741  O   LEU 0  91     142.686 123.126 295.215  1.00  0.00           O
ATOM    742  N   ASN 0  92     143.599 122.589 293.253  1.00  0.00           N
ATOM    743  CA  ASN 0  92     144.466 121.499 293.837  1.00  0.00           C
ATOM    744  CB  ASN 0  92     145.201 120.741 292.740  1.00  0.00           C
ATOM    745  CG  ASN 0  92     144.402 119.935 291.807  1.00  0.00           C
ATOM    746  OD1 ASN 0  92     143.211 120.000 291.840  1.00  0.00           O
ATOM    747  ND2 ASN 0  92     145.027 119.268 290.885  1.00  0.00           N
ATOM    748  C   ASN 0  92     145.465 122.068 294.842  1.00  0.00           C
ATOM    749  O   ASN 0  92     145.733 121.461 295.815  1.00  0.00           O
ATOM    750  N   PHE 0  93     145.943 123.355 294.719  1.00  0.00           N
ATOM    751  CA  PHE 0  93     146.682 123.992 295.791  1.00  0.00           C
ATOM    752  CB  PHE 0  93     147.493 125.236 295.316  1.00  0.00           C
ATOM    753  CG  PHE 0  93     148.579 125.608 296.326  1.00  0.00           C
ATOM    754  CD1 PHE 0  93     149.866 125.034 296.329  1.00  0.00           C
ATOM    755  CE1 PHE 0  93     150.795 125.418 297.345  1.00  0.00           C
ATOM    756  CZ  PHE 0  93     150.489 126.445 298.234  1.00  0.00           C
ATOM    757  CE2 PHE 0  93     149.306 127.104 298.116  1.00  0.00           C
ATOM    758  CD2 PHE 0  93     148.349 126.687 297.224  1.00  0.00           C
ATOM    759  C   PHE 0  93     145.874 124.297 296.941  1.00  0.00           C
ATOM    760  O   PHE 0  93     146.292 124.033 298.054  1.00  0.00           O
ATOM    761  N   TYR 0  94     144.613 124.733 296.769  1.00  0.00           N
ATOM    762  CA  TYR 0  94     143.671 124.768 297.897  1.00  0.00           C
ATOM    763  CB  TYR 0  94     142.319 125.527 297.623  1.00  0.00           C
ATOM    764  CG  TYR 0  94     142.248 127.001 297.824  1.00  0.00           C
ATOM    765  CD1 TYR 0  94     141.837 127.513 299.093  1.00  0.00           C
ATOM    766  CE1 TYR 0  94     141.518 128.847 299.229  1.00  0.00           C
ATOM    767  CZ  TYR 0  94     141.908 129.779 298.211  1.00  0.00           C
ATOM    768  OH  TYR 0  94     141.813 131.134 298.298  1.00  0.00           O
ATOM    769  CE2 TYR 0  94     142.470 129.270 296.987  1.00  0.00           C
ATOM    770  CD2 TYR 0  94     142.721 127.908 296.810  1.00  0.00           C
ATOM    771  C   TYR 0  94     143.359 123.444 298.599  1.00  0.00           C
ATOM    772  O   TYR 0  94     143.445 123.390 299.852  1.00  0.00           O
ATOM    773  N   GLU 0  95     143.088 122.374 297.874  1.00  0.00           N
ATOM    774  CA  GLU 0  95     142.860 121.008 298.350  1.00  0.00           C
ATOM    775  CB  GLU 0  95     142.598 120.082 297.156  1.00  0.00           C
ATOM    776  CG  GLU 0  95     142.429 118.593 297.412  1.00  0.00           C
ATOM    777  CD  GLU 0  95     142.686 117.767 296.181  1.00  0.00           C
ATOM    778  OE1 GLU 0  95     142.994 116.540 296.352  1.00  0.00           O
ATOM    779  OE2 GLU 0  95     142.584 118.253 295.091  1.00  0.00           O
ATOM    780  C   GLU 0  95     143.984 120.534 299.244  1.00  0.00           C
ATOM    781  O   GLU 0  95     143.772 119.670 300.121  1.00  0.00           O
ATOM    782  N   LYS 0  96     145.218 120.958 299.073  1.00  0.00           N
ATOM    783  CA  LYS 0  96     146.370 120.749 299.982  1.00  0.00           C
ATOM    784  CB  LYS 0  96     147.675 120.999 299.184  1.00  0.00           C
ATOM    785  CG  LYS 0  96     148.067 119.812 298.223  1.00  0.00           C
ATOM    786  CD  LYS 0  96     149.010 120.258 297.118  1.00  0.00           C
ATOM    787  CE  LYS 0  96     149.446 118.963 296.316  1.00  0.00           C
ATOM    788  NZ  LYS 0  96     148.874 118.942 294.929  1.00  0.00           N
ATOM    789  C   LYS 0  96     146.399 121.536 301.290  1.00  0.00           C
ATOM    790  O   LYS 0  96     146.849 121.005 302.285  1.00  0.00           O
ATOM    791  N   GLN 0  97     145.860 122.766 301.307  1.00  0.00           N
ATOM    792  CA  GLN 0  97     145.546 123.553 302.514  1.00  0.00           C
ATOM    793  CB  GLN 0  97     145.140 124.948 302.083  1.00  0.00           C
ATOM    794  CG  GLN 0  97     146.117 125.511 301.069  1.00  0.00           C
ATOM    795  CD  GLN 0  97     147.607 125.415 301.320  1.00  0.00           C
ATOM    796  OE1 GLN 0  97     148.055 125.681 302.449  1.00  0.00           O
ATOM    797  NE2 GLN 0  97     148.410 125.022 300.342  1.00  0.00           N
ATOM    798  C   GLN 0  97     144.469 122.890 303.385  1.00  0.00           C
ATOM    799  O   GLN 0  97     144.643 122.646 304.518  1.00  0.00           O
ATOM    800  N   GLU 0  98     143.328 122.635 302.777  1.00  0.00           N
ATOM    801  CA  GLU 0  98     142.069 122.146 303.410  1.00  0.00           C
ATOM    802  CB  GLU 0  98     140.836 122.342 302.525  1.00  0.00           C
ATOM    803  CG  GLU 0  98     140.453 123.813 302.418  1.00  0.00           C
ATOM    804  CD  GLU 0  98     139.570 124.314 303.505  1.00  0.00           C
ATOM    805  OE1 GLU 0  98     139.717 123.865 304.666  1.00  0.00           O
ATOM    806  OE2 GLU 0  98     138.816 125.302 303.363  1.00  0.00           O
ATOM    807  C   GLU 0  98     142.113 120.689 303.798  1.00  0.00           C
ATOM    808  O   GLU 0  98     141.309 120.262 304.578  1.00  0.00           O
ATOM    809  N   GLY 0  99     142.967 119.903 303.175  1.00  0.00           N
ATOM    810  CA  GLY 0  99     143.231 118.514 303.421  1.00  0.00           C
ATOM    811  C   GLY 0  99     142.269 117.568 302.710  1.00  0.00           C
ATOM    812  O   GLY 0  99     142.209 116.368 303.049  1.00  0.00           O
ATOM    813  N   GLU 0 100     141.346 118.059 301.859  1.00  0.00           N
ATOM    814  CA  GLU 0 100     140.284 117.224 301.206  1.00  0.00           C
ATOM    815  CB  GLU 0 100     139.190 116.953 302.303  1.00  0.00           C
ATOM    816  CG  GLU 0 100     137.722 116.528 301.999  1.00  0.00           C
ATOM    817  CD  GLU 0 100     137.549 115.284 301.136  1.00  0.00           C
ATOM    818  OE1 GLU 0 100     138.536 114.761 300.561  1.00  0.00           O
ATOM    819  OE2 GLU 0 100     136.359 114.886 300.927  1.00  0.00           O
ATOM    820  C   GLU 0 100     139.728 117.887 299.910  1.00  0.00           C
ATOM    821  O   GLU 0 100     139.991 119.076 299.677  1.00  0.00           O
ATOM    822  N   LYS 0 101     139.004 117.162 299.053  1.00  0.00           N
ATOM    823  CA  LYS 0 101     138.207 117.734 297.940  1.00  0.00           C
ATOM    824  CB  LYS 0 101     137.408 116.650 297.128  1.00  0.00           C
ATOM    825  CG  LYS 0 101     138.366 115.570 296.483  1.00  0.00           C
ATOM    826  CD  LYS 0 101     139.128 116.244 295.290  1.00  0.00           C
ATOM    827  CE  LYS 0 101     140.160 115.210 294.671  1.00  0.00           C
ATOM    828  NZ  LYS 0 101     141.322 115.845 294.035  1.00  0.00           N
ATOM    829  C   LYS 0 101     137.299 118.948 298.402  1.00  0.00           C
ATOM    830  O   LYS 0 101     136.406 118.759 299.225  1.00  0.00           O
ATOM    831  N   LEU 0 102     137.425 120.179 297.852  1.00  0.00           N
ATOM    832  CA  LEU 0 102     136.572 121.385 298.089  1.00  0.00           C
ATOM    833  CB  LEU 0 102     137.319 122.683 297.713  1.00  0.00           C
ATOM    834  CG  LEU 0 102     138.446 123.069 298.686  1.00  0.00           C
ATOM    835  CD1 LEU 0 102     139.702 122.258 298.525  1.00  0.00           C
ATOM    836  CD2 LEU 0 102     138.725 124.550 298.424  1.00  0.00           C
ATOM    837  C   LEU 0 102     135.272 121.266 297.221  1.00  0.00           C
ATOM    838  O   LEU 0 102     135.317 120.672 296.160  1.00  0.00           O
ATOM    839  N   PRO 0 103     134.200 121.947 297.668  1.00  0.00           N
ATOM    840  CD  PRO 0 103     134.015 122.488 299.043  1.00  0.00           C
ATOM    841  CG  PRO 0 103     132.481 122.744 299.199  1.00  0.00           C
ATOM    842  CB  PRO 0 103     131.840 122.035 298.092  1.00  0.00           C
ATOM    843  CA  PRO 0 103     132.882 121.951 296.924  1.00  0.00           C
ATOM    844  C   PRO 0 103     132.689 123.024 295.804  1.00  0.00           C
ATOM    845  O   PRO 0 103     131.626 123.524 295.355  1.00  0.00           O
ATOM    846  N   PHE 0 104     133.809 123.514 295.295  1.00  0.00           N
ATOM    847  CA  PHE 0 104     134.021 124.655 294.462  1.00  0.00           C
ATOM    848  CB  PHE 0 104     135.388 125.298 294.871  1.00  0.00           C
ATOM    849  CG  PHE 0 104     135.932 126.432 294.086  1.00  0.00           C
ATOM    850  CD1 PHE 0 104     135.879 127.701 294.601  1.00  0.00           C
ATOM    851  CE1 PHE 0 104     136.385 128.773 293.934  1.00  0.00           C
ATOM    852  CZ  PHE 0 104     137.006 128.612 292.650  1.00  0.00           C
ATOM    853  CE2 PHE 0 104     137.189 127.306 292.150  1.00  0.00           C
ATOM    854  CD2 PHE 0 104     136.563 126.213 292.863  1.00  0.00           C
ATOM    855  C   PHE 0 104     134.070 124.182 293.000  1.00  0.00           C
ATOM    856  O   PHE 0 104     134.407 123.058 292.745  1.00  0.00           O
ATOM    857  N   LEU 0 105     133.635 125.022 292.032  1.00  0.00           N
ATOM    858  CA  LEU 0 105     133.292 124.666 290.681  1.00  0.00           C
ATOM    859  CB  LEU 0 105     131.868 124.209 290.771  1.00  0.00           C
ATOM    860  CG  LEU 0 105     131.199 124.081 289.403  1.00  0.00           C
ATOM    861  CD1 LEU 0 105     131.795 122.996 288.456  1.00  0.00           C
ATOM    862  CD2 LEU 0 105     129.687 123.743 289.451  1.00  0.00           C
ATOM    863  C   LEU 0 105     133.644 125.710 289.676  1.00  0.00           C
ATOM    864  O   LEU 0 105     133.311 126.856 289.911  1.00  0.00           O
ATOM    865  N   GLY 0 106     134.279 125.333 288.534  1.00  0.00           N
ATOM    866  CA  GLY 0 106     134.526 126.224 287.388  1.00  0.00           C
ATOM    867  C   GLY 0 106     134.826 125.550 286.029  1.00  0.00           C
ATOM    868  O   GLY 0 106     135.281 124.407 286.022  1.00  0.00           O
ATOM    869  N   LEU 0 107     134.418 126.228 284.942  1.00  0.00           N
ATOM    870  CA  LEU 0 107     134.360 125.503 283.610  1.00  0.00           C
ATOM    871  CB  LEU 0 107     133.024 124.719 283.400  1.00  0.00           C
ATOM    872  CG  LEU 0 107     131.716 125.408 283.105  1.00  0.00           C
ATOM    873  CD1 LEU 0 107     130.738 124.385 282.491  1.00  0.00           C
ATOM    874  CD2 LEU 0 107     130.994 126.101 284.351  1.00  0.00           C
ATOM    875  C   LEU 0 107     134.574 126.482 282.437  1.00  0.00           C
ATOM    876  O   LEU 0 107     134.130 127.653 282.421  1.00  0.00           O
ATOM    877  N   ALA 0 108     135.203 125.846 281.440  1.00  0.00           N
ATOM    878  CA  ALA 0 108     135.181 126.219 280.025  1.00  0.00           C
ATOM    879  CB  ALA 0 108     136.210 125.441 279.173  1.00  0.00           C
ATOM    880  C   ALA 0 108     133.765 126.048 279.385  1.00  0.00           C
ATOM    881  O   ALA 0 108     132.989 125.160 279.823  1.00  0.00           O
ATOM    882  N   LEU 0 109     133.349 126.867 278.436  1.00  0.00           N
ATOM    883  CA  LEU 0 109     132.112 126.681 277.663  1.00  0.00           C
ATOM    884  CB  LEU 0 109     130.954 127.540 278.242  1.00  0.00           C
ATOM    885  CG  LEU 0 109     129.607 127.509 277.438  1.00  0.00           C
ATOM    886  CD1 LEU 0 109     128.991 126.090 277.101  1.00  0.00           C
ATOM    887  CD2 LEU 0 109     128.455 128.240 278.075  1.00  0.00           C
ATOM    888  C   LEU 0 109     132.375 127.112 276.211  1.00  0.00           C
ATOM    889  O   LEU 0 109     133.139 128.060 275.937  1.00  0.00           O
ATOM    890  N   SER 0 110     131.776 126.455 275.242  1.00  0.00           N
ATOM    891  CA  SER 0 110     132.048 126.513 273.782  1.00  0.00           C
ATOM    892  CB  SER 0 110     133.299 125.642 273.462  1.00  0.00           C
ATOM    893  OG  SER 0 110     133.431 125.613 271.992  1.00  0.00           O
ATOM    894  C   SER 0 110     130.773 126.058 273.005  1.00  0.00           C
ATOM    895  O   SER 0 110     129.828 125.428 273.523  1.00  0.00           O
ATOM    896  N   SER 0 111     130.785 126.541 271.740  1.00  0.00           N
ATOM    897  CA  SER 0 111     129.678 126.246 270.821  1.00  0.00           C
ATOM    898  CB  SER 0 111     129.993 126.995 269.530  1.00  0.00           C
ATOM    899  OG  SER 0 111     129.196 126.530 268.469  1.00  0.00           O
ATOM    900  C   SER 0 111     129.415 124.796 270.522  1.00  0.00           C
ATOM    901  O   SER 0 111     130.269 123.911 270.490  1.00  0.00           O
ATOM    902  N   ARG 0 112     128.147 124.400 270.231  1.00  0.00           N
ATOM    903  CA  ARG 0 112     127.655 123.050 270.043  1.00  0.00           C
ATOM    904  CB  ARG 0 112     126.167 123.070 269.712  1.00  0.00           C
ATOM    905  CG  ARG 0 112     125.412 123.419 270.986  1.00  0.00           C
ATOM    906  CD  ARG 0 112     123.910 123.475 270.784  1.00  0.00           C
ATOM    907  NE  ARG 0 112     123.577 124.840 270.332  1.00  0.00           N
ATOM    908  CZ  ARG 0 112     122.602 125.582 270.842  1.00  0.00           C
ATOM    909  NH1 ARG 0 112     121.832 125.229 271.810  1.00  0.00           N
ATOM    910  NH2 ARG 0 112     122.426 126.774 270.364  1.00  0.00           N
ATOM    911  C   ARG 0 112     128.485 122.321 268.993  1.00  0.00           C
ATOM    912  O   ARG 0 112     128.671 121.083 269.202  1.00  0.00           O
ATOM    913  N   LYS 0 113     129.079 123.066 268.071  1.00  0.00           N
ATOM    914  CA  LYS 0 113     130.035 122.625 267.075  1.00  0.00           C
ATOM    915  CB  LYS 0 113     130.541 123.846 266.325  1.00  0.00           C
ATOM    916  CG  LYS 0 113     131.688 124.519 266.991  1.00  0.00           C
ATOM    917  CD  LYS 0 113     132.108 125.714 266.066  1.00  0.00           C
ATOM    918  CE  LYS 0 113     132.776 126.866 266.843  1.00  0.00           C
ATOM    919  NZ  LYS 0 113     133.974 126.339 267.565  1.00  0.00           N
ATOM    920  C   LYS 0 113     131.204 121.704 267.511  1.00  0.00           C
ATOM    921  O   LYS 0 113     131.754 120.990 266.597  1.00  0.00           O
ATOM    922  N   ASN 0 114     131.559 121.727 268.783  1.00  0.00           N
ATOM    923  CA  ASN 0 114     132.660 120.929 269.409  1.00  0.00           C
ATOM    924  CB  ASN 0 114     134.004 121.690 269.104  1.00  0.00           C
ATOM    925  CG  ASN 0 114     134.050 123.062 269.771  1.00  0.00           C
ATOM    926  OD1 ASN 0 114     134.016 124.089 269.129  1.00  0.00           O
ATOM    927  ND2 ASN 0 114     134.130 123.013 271.091  1.00  0.00           N
ATOM    928  C   ASN 0 114     132.460 120.442 270.820  1.00  0.00           C
ATOM    929  O   ASN 0 114     133.402 120.335 271.609  1.00  0.00           O
ATOM    930  N   LEU 0 115     131.209 120.312 271.246  1.00  0.00           N
ATOM    931  CA  LEU 0 115     130.794 119.822 272.616  1.00  0.00           C
ATOM    932  CB  LEU 0 115     130.651 121.013 273.503  1.00  0.00           C
ATOM    933  CG  LEU 0 115     130.086 120.833 274.979  1.00  0.00           C
ATOM    934  CD1 LEU 0 115     130.922 119.788 275.758  1.00  0.00           C
ATOM    935  CD2 LEU 0 115     130.090 122.217 275.756  1.00  0.00           C
ATOM    936  C   LEU 0 115     129.485 118.946 272.652  1.00  0.00           C
ATOM    937  O   LEU 0 115     129.267 118.198 273.617  1.00  0.00           O
ATOM    938  N   CYF 0 116     128.776 118.913 271.511  1.00  0.00           N
ATOM    939  CA  CYF 0 116     127.484 118.141 271.401  1.00  0.00           C
ATOM    940  CB  CYF 0 116     126.783 118.722 270.153  1.00  0.00           C
ATOM    941  SG  CYF 0 116     125.501 117.616 269.614  1.00  0.00           S
ATOM    942  C   CYF 0 116     127.780 116.595 271.152  1.00  0.00           C
ATOM    943  O   CYF 0 116     127.105 115.708 271.717  1.00  0.00           O
ATOM    944  N   ILE 0 117     128.742 116.368 270.267  1.00  0.00           N
ATOM    945  CA  ILE 0 117     129.052 114.985 269.735  1.00  0.00           C
ATOM    946  CB  ILE 0 117     130.016 114.194 270.739  1.00  0.00           C
ATOM    947  CG2 ILE 0 117     130.802 113.048 270.110  1.00  0.00           C
ATOM    948  CG1 ILE 0 117     131.037 115.060 271.543  1.00  0.00           C
ATOM    949  CD1 ILE 0 117     132.087 115.728 270.675  1.00  0.00           C
ATOM    950  C   ILE 0 117     127.840 114.095 269.314  1.00  0.00           C
ATOM    951  O   ILE 0 117     127.846 112.879 269.548  1.00  0.00           O
ATOM    952  N   HIS 0 118     126.717 114.654 268.828  1.00  0.00           N
ATOM    953  CA  HIS 0 118     125.583 113.900 268.234  1.00  0.00           C
ATOM    954  CB  HIS 0 118     124.221 114.683 268.357  1.00  0.00           C
ATOM    955  CG  HIS 0 118     123.030 113.946 267.865  1.00  0.00           C
ATOM    956  ND1 HIS 0 118     122.676 113.737 266.498  1.00  0.00           N
ATOM    957  CE1 HIS 0 118     121.556 113.056 266.503  1.00  0.00           C
ATOM    958  NE2 HIS 0 118     121.164 112.775 267.717  1.00  0.00           N
ATOM    959  CD2 HIS 0 118     122.002 113.386 268.558  1.00  0.00           C
ATOM    960  C   HIS 0 118     125.859 113.382 266.812  1.00  0.00           C
ATOM    961  O   HIS 0 118     126.354 114.177 266.031  1.00  0.00           O
ATOM    962  N   PRO 0 119     125.492 112.143 266.476  1.00  0.00           N
ATOM    963  CD  PRO 0 119     124.840 111.118 267.353  1.00  0.00           C
ATOM    964  CG  PRO 0 119     125.186 109.734 266.746  1.00  0.00           C
ATOM    965  CB  PRO 0 119     125.158 110.113 265.253  1.00  0.00           C
ATOM    966  CA  PRO 0 119     125.844 111.528 265.179  1.00  0.00           C
ATOM    967  C   PRO 0 119     125.324 112.267 263.939  1.00  0.00           C
ATOM    968  O   PRO 0 119     125.973 112.253 262.903  1.00  0.00           O
ATOM    969  N   GLU 0 120     124.321 113.102 264.040  1.00  0.00           N
ATOM    970  CA  GLU 0 120     123.909 114.033 262.998  1.00  0.00           C
ATOM    971  CB  GLU 0 120     122.438 114.238 262.948  1.00  0.00           C
ATOM    972  CG  GLU 0 120     121.663 112.923 262.906  1.00  0.00           C
ATOM    973  CD  GLU 0 120     121.788 112.085 261.693  1.00  0.00           C
ATOM    974  OE1 GLU 0 120     121.673 110.837 261.765  1.00  0.00           O
ATOM    975  OE2 GLU 0 120     121.802 112.688 260.607  1.00  0.00           O
ATOM    976  C   GLU 0 120     124.525 115.374 263.045  1.00  0.00           C
ATOM    977  O   GLU 0 120     124.426 116.161 262.042  1.00  0.00           O
ATOM    978  N   VAL 0 121     125.270 115.728 264.056  1.00  0.00           N
ATOM    979  CA  VAL 0 121     126.123 116.925 264.128  1.00  0.00           C
ATOM    980  CB  VAL 0 121     125.967 117.523 265.572  1.00  0.00           C
ATOM    981  CG1 VAL 0 121     126.876 118.753 266.022  1.00  0.00           C
ATOM    982  CG2 VAL 0 121     124.517 118.091 265.771  1.00  0.00           C
ATOM    983  C   VAL 0 121     127.588 116.741 263.877  1.00  0.00           C
ATOM    984  O   VAL 0 121     128.212 117.600 263.270  1.00  0.00           O
ATOM    985  N   THR 0 122     128.221 115.517 264.188  1.00  0.00           N
ATOM    986  CA  THR 0 122     129.681 115.346 263.960  1.00  0.00           C
ATOM    987  CB  THR 0 122     130.224 114.036 264.586  1.00  0.00           C
ATOM    988  CG2 THR 0 122     130.311 114.126 266.115  1.00  0.00           C
ATOM    989  OG1 THR 0 122     129.397 112.976 264.347  1.00  0.00           O
ATOM    990  C   THR 0 122     130.160 115.494 262.467  1.00  0.00           C
ATOM    991  O   THR 0 122     131.361 115.746 262.274  1.00  0.00           O
ATOM    992  N   PRO 0 123     129.339 115.220 261.394  1.00  0.00           N
ATOM    993  CD  PRO 0 123     127.987 114.719 261.430  1.00  0.00           C
ATOM    994  CG  PRO 0 123     127.734 114.249 260.037  1.00  0.00           C
ATOM    995  CB  PRO 0 123     128.608 115.049 259.108  1.00  0.00           C
ATOM    996  CA  PRO 0 123     129.717 115.560 260.023  1.00  0.00           C
ATOM    997  C   PRO 0 123     130.003 117.034 259.732  1.00  0.00           C
ATOM    998  O   PRO 0 123     130.656 117.440 258.754  1.00  0.00           O
ATOM    999  N   LEU 0 124     129.299 117.854 260.542  1.00  0.00           N
ATOM   1000  CA  LEU 0 124     129.309 119.345 260.422  1.00  0.00           C
ATOM   1001  CB  LEU 0 124     127.944 119.898 260.915  1.00  0.00           C
ATOM   1002  CG  LEU 0 124     126.710 119.441 260.219  1.00  0.00           C
ATOM   1003  CD1 LEU 0 124     125.432 120.062 260.820  1.00  0.00           C
ATOM   1004  CD2 LEU 0 124     126.853 119.741 258.763  1.00  0.00           C
ATOM   1005  C   LEU 0 124     130.489 119.959 261.157  1.00  0.00           C
ATOM   1006  O   LEU 0 124     131.227 119.350 261.922  1.00  0.00           O
ATOM   1007  N   ARG 0 125     130.738 121.261 260.933  1.00  0.00           N
ATOM   1008  CA  ARG 0 125     131.915 122.005 261.488  1.00  0.00           C
ATOM   1009  CB  ARG 0 125     133.042 122.020 260.423  1.00  0.00           C
ATOM   1010  CG  ARG 0 125     134.331 122.830 260.801  1.00  0.00           C
ATOM   1011  CD  ARG 0 125     135.545 122.705 259.892  1.00  0.00           C
ATOM   1012  NE  ARG 0 125     136.747 123.279 260.509  1.00  0.00           N
ATOM   1013  CZ  ARG 0 125     137.894 123.491 259.911  1.00  0.00           C
ATOM   1014  NH1 ARG 0 125     138.111 123.369 258.624  1.00  0.00           N
ATOM   1015  NH2 ARG 0 125     138.954 123.905 260.553  1.00  0.00           N
ATOM   1016  C   ARG 0 125     131.586 123.312 262.195  1.00  0.00           C
ATOM   1017  O   ARG 0 125     132.092 123.606 263.270  1.00  0.00           O
ATOM   1018  N   PHE 0 126     130.800 124.162 261.428  1.00  0.00           N
ATOM   1019  CA  PHE 0 126     130.835 125.607 261.726  1.00  0.00           C
ATOM   1020  CB  PHE 0 126     130.980 126.516 260.520  1.00  0.00           C
ATOM   1021  CG  PHE 0 126     132.159 126.137 259.585  1.00  0.00           C
ATOM   1022  CD1 PHE 0 126     131.817 125.334 258.506  1.00  0.00           C
ATOM   1023  CE1 PHE 0 126     132.877 124.895 257.677  1.00  0.00           C
ATOM   1024  CZ  PHE 0 126     134.209 125.400 257.878  1.00  0.00           C
ATOM   1025  CE2 PHE 0 126     134.471 126.321 258.870  1.00  0.00           C
ATOM   1026  CD2 PHE 0 126     133.418 126.664 259.728  1.00  0.00           C
ATOM   1027  C   PHE 0 126     129.652 126.068 262.636  1.00  0.00           C
ATOM   1028  O   PHE 0 126     128.574 125.451 262.688  1.00  0.00           O
ATOM   1029  N   GLY 0 127     129.738 127.232 263.348  1.00  0.00           N
ATOM   1030  CA  GLY 0 127     128.827 127.628 264.480  1.00  0.00           C
ATOM   1031  C   GLY 0 127     127.373 127.728 264.128  1.00  0.00           C
ATOM   1032  O   GLY 0 127     126.604 127.177 264.901  1.00  0.00           O
ATOM   1033  N   LYS 0 128     126.995 128.402 263.016  1.00  0.00           N
ATOM   1034  CA  LYS 0 128     125.604 128.578 262.582  1.00  0.00           C
ATOM   1035  CB  LYS 0 128     125.504 129.802 261.670  1.00  0.00           C
ATOM   1036  CG  LYS 0 128     124.069 130.378 261.496  1.00  0.00           C
ATOM   1037  CD  LYS 0 128     124.113 131.413 260.334  1.00  0.00           C
ATOM   1038  CE  LYS 0 128     122.718 132.133 260.085  1.00  0.00           C
ATOM   1039  NZ  LYS 0 128     122.772 132.905 258.835  1.00  0.00           N
ATOM   1040  C   LYS 0 128     124.901 127.269 262.071  1.00  0.00           C
ATOM   1041  O   LYS 0 128     123.707 127.038 262.187  1.00  0.00           O
ATOM   1042  N   ASP 0 129     125.734 126.440 261.407  1.00  0.00           N
ATOM   1043  CA  ASP 0 129     125.230 125.165 260.857  1.00  0.00           C
ATOM   1044  CB  ASP 0 129     126.337 124.459 260.002  1.00  0.00           C
ATOM   1045  CG  ASP 0 129     126.531 125.142 258.686  1.00  0.00           C
ATOM   1046  OD1 ASP 0 129     126.086 126.302 258.582  1.00  0.00           O
ATOM   1047  OD2 ASP 0 129     127.088 124.485 257.780  1.00  0.00           O
ATOM   1048  C   ASP 0 129     124.733 124.248 261.996  1.00  0.00           C
ATOM   1049  O   ASP 0 129     123.589 123.771 262.044  1.00  0.00           O
ATOM   1050  N   VAL 0 130     125.684 124.067 262.866  1.00  0.00           N
ATOM   1051  CA  VAL 0 130     125.344 123.206 264.014  1.00  0.00           C
ATOM   1052  CB  VAL 0 130     126.654 122.855 264.818  1.00  0.00           C
ATOM   1053  CG1 VAL 0 130     126.442 122.106 266.094  1.00  0.00           C
ATOM   1054  CG2 VAL 0 130     127.612 122.024 263.944  1.00  0.00           C
ATOM   1055  C   VAL 0 130     124.176 123.698 264.944  1.00  0.00           C
ATOM   1056  O   VAL 0 130     123.461 122.826 265.506  1.00  0.00           O
ATOM   1057  N   ASP 0 131     123.997 125.004 265.156  1.00  0.00           N
ATOM   1058  CA  ASP 0 131     122.870 125.590 265.882  1.00  0.00           C
ATOM   1059  CB  ASP 0 131     123.159 127.117 266.244  1.00  0.00           C
ATOM   1060  CG  ASP 0 131     123.901 127.205 267.617  1.00  0.00           C
ATOM   1061  OD1 ASP 0 131     124.364 126.201 268.142  1.00  0.00           O
ATOM   1062  OD2 ASP 0 131     123.708 128.304 268.186  1.00  0.00           O
ATOM   1063  C   ASP 0 131     121.492 125.474 265.179  1.00  0.00           C
ATOM   1064  O   ASP 0 131     120.591 125.023 265.881  1.00  0.00           O
ATOM   1065  N   GLY 0 132     121.348 125.658 263.830  1.00  0.00           N
ATOM   1066  CA  GLY 0 132     120.187 125.188 263.098  1.00  0.00           C
ATOM   1067  C   GLY 0 132     120.001 123.653 263.141  1.00  0.00           C
ATOM   1068  O   GLY 0 132     118.886 123.151 263.330  1.00  0.00           O
ATOM   1069  N   LYS 0 133     121.083 122.793 263.170  1.00  0.00           N
ATOM   1070  CA  LYS 0 133     120.841 121.356 263.425  1.00  0.00           C
ATOM   1071  CB  LYS 0 133     122.195 120.669 263.105  1.00  0.00           C
ATOM   1072  CG  LYS 0 133     122.169 119.134 263.228  1.00  0.00           C
ATOM   1073  CD  LYS 0 133     121.127 118.360 262.469  1.00  0.00           C
ATOM   1074  CE  LYS 0 133     121.134 118.566 260.886  1.00  0.00           C
ATOM   1075  NZ  LYS 0 133     120.151 117.688 260.252  1.00  0.00           N
ATOM   1076  C   LYS 0 133     120.455 121.036 264.847  1.00  0.00           C
ATOM   1077  O   LYS 0 133     119.585 120.180 265.011  1.00  0.00           O
ATOM   1078  N   CYF 0 134     120.905 121.696 265.890  1.00  0.00           N
ATOM   1079  CA  CYF 0 134     120.488 121.381 267.364  1.00  0.00           C
ATOM   1080  CB  CYF 0 134     121.327 122.222 268.273  1.00  0.00           C
ATOM   1081  SG  CYF 0 134     120.806 122.131 270.095  1.00  0.00           S
ATOM   1082  C   CYF 0 134     118.952 121.672 267.635  1.00  0.00           C
ATOM   1083  O   CYF 0 134     118.163 120.875 268.235  1.00  0.00           O
ATOM   1084  N   HIS 0 135     118.445 122.757 266.999  1.00  0.00           N
ATOM   1085  CA  HIS 0 135     116.992 122.961 266.774  1.00  0.00           C
ATOM   1086  CB  HIS 0 135     116.650 124.350 266.183  1.00  0.00           C
ATOM   1087  CG  HIS 0 135     115.319 124.471 265.525  1.00  0.00           C
ATOM   1088  ND1 HIS 0 135     114.129 124.920 266.064  1.00  0.00           N
ATOM   1089  CE1 HIS 0 135     113.149 124.787 265.165  1.00  0.00           C
ATOM   1090  NE2 HIS 0 135     113.701 124.290 264.018  1.00  0.00           N
ATOM   1091  CD2 HIS 0 135     115.025 123.981 264.254  1.00  0.00           C
ATOM   1092  C   HIS 0 135     116.333 121.807 265.976  1.00  0.00           C
ATOM   1093  O   HIS 0 135     115.413 121.244 266.503  1.00  0.00           O
ATOM   1094  N   SER 0 136     116.947 121.428 264.826  1.00  0.00           N
ATOM   1095  CA  SER 0 136     116.495 120.343 264.030  1.00  0.00           C
ATOM   1096  CB  SER 0 136     116.972 120.477 262.592  1.00  0.00           C
ATOM   1097  OG  SER 0 136     116.895 121.736 261.964  1.00  0.00           O
ATOM   1098  C   SER 0 136     116.737 118.931 264.556  1.00  0.00           C
ATOM   1099  O   SER 0 136     116.741 117.983 263.780  1.00  0.00           O
ATOM   1100  N   LEU 0 137     117.015 118.795 265.854  1.00  0.00           N
ATOM   1101  CA  LEU 0 137     117.134 117.670 266.671  1.00  0.00           C
ATOM   1102  CB  LEU 0 137     118.641 117.453 266.910  1.00  0.00           C
ATOM   1103  CG  LEU 0 137     119.536 116.919 265.739  1.00  0.00           C
ATOM   1104  CD1 LEU 0 137     121.093 116.941 265.990  1.00  0.00           C
ATOM   1105  CD2 LEU 0 137     119.192 115.431 265.506  1.00  0.00           C
ATOM   1106  C   LEU 0 137     116.384 117.719 267.981  1.00  0.00           C
ATOM   1107  O   LEU 0 137     116.480 116.778 268.777  1.00  0.00           O
ATOM   1108  N   THR 0 138     115.583 118.796 268.278  1.00  0.00           N
ATOM   1109  CA  THR 0 138     114.928 119.055 269.596  1.00  0.00           C
ATOM   1110  CB  THR 0 138     115.783 119.922 270.580  1.00  0.00           C
ATOM   1111  CG2 THR 0 138     117.046 119.199 271.084  1.00  0.00           C
ATOM   1112  OG1 THR 0 138     116.089 121.120 269.875  1.00  0.00           O
ATOM   1113  C   THR 0 138     113.597 119.757 269.361  1.00  0.00           C
ATOM   1114  O   THR 0 138     112.738 119.767 270.226  1.00  0.00           O
ATOM   1115  N   ALA 0 139     113.259 120.230 268.116  1.00  0.00           N
ATOM   1116  CA  ALA 0 139     112.023 121.013 267.884  1.00  0.00           C
ATOM   1117  CB  ALA 0 139     112.104 121.724 266.466  1.00  0.00           C
ATOM   1118  C   ALA 0 139     110.717 120.275 268.034  1.00  0.00           C
ATOM   1119  O   ALA 0 139     110.781 119.067 267.832  1.00  0.00           O
ATOM   1120  N   SER 0 140     109.637 120.997 268.249  1.00  0.00           N
ATOM   1121  CA  SER 0 140     108.283 120.520 268.409  1.00  0.00           C
ATOM   1122  CB  SER 0 140     107.219 121.591 268.176  1.00  0.00           C
ATOM   1123  OG  SER 0 140     105.948 121.165 268.573  1.00  0.00           O
ATOM   1124  C   SER 0 140     108.061 119.339 267.416  1.00  0.00           C
ATOM   1125  O   SER 0 140     107.661 118.227 267.821  1.00  0.00           O
ATOM   1126  N   TYR 0 141     108.213 119.662 266.126  1.00  0.00           N
ATOM   1127  CA  TYR 0 141     107.789 118.805 265.100  1.00  0.00           C
ATOM   1128  CB  TYR 0 141     107.572 119.628 263.821  1.00  0.00           C
ATOM   1129  CG  TYR 0 141     108.817 120.376 263.326  1.00  0.00           C
ATOM   1130  CD1 TYR 0 141     109.124 121.621 263.892  1.00  0.00           C
ATOM   1131  CE1 TYR 0 141     110.190 122.405 263.378  1.00  0.00           C
ATOM   1132  CZ  TYR 0 141     111.088 121.747 262.509  1.00  0.00           C
ATOM   1133  OH  TYR 0 141     112.240 122.336 262.194  1.00  0.00           O
ATOM   1134  CE2 TYR 0 141     110.893 120.405 262.046  1.00  0.00           C
ATOM   1135  CD2 TYR 0 141     109.660 119.746 262.379  1.00  0.00           C
ATOM   1136  C   TYR 0 141     108.726 117.549 264.878  1.00  0.00           C
ATOM   1137  O   TYR 0 141     108.351 116.447 264.512  1.00  0.00           O
ATOM   1138  N   VAL 0 142     110.022 117.736 265.043  1.00  0.00           N
ATOM   1139  CA  VAL 0 142     111.090 116.732 265.079  1.00  0.00           C
ATOM   1140  CB  VAL 0 142     112.455 117.423 265.138  1.00  0.00           C
ATOM   1141  CG1 VAL 0 142     113.631 116.562 265.447  1.00  0.00           C
ATOM   1142  CG2 VAL 0 142     112.727 118.265 263.847  1.00  0.00           C
ATOM   1143  C   VAL 0 142     110.981 115.744 266.222  1.00  0.00           C
ATOM   1144  O   VAL 0 142     111.084 114.538 266.076  1.00  0.00           O
ATOM   1145  N   ARG 0 143     110.629 116.346 267.396  1.00  0.00           N
ATOM   1146  CA  ARG 0 143     110.237 115.542 268.561  1.00  0.00           C
ATOM   1147  CB  ARG 0 143     110.073 116.571 269.722  1.00  0.00           C
ATOM   1148  CG  ARG 0 143     109.629 115.856 271.019  1.00  0.00           C
ATOM   1149  CD  ARG 0 143     109.305 116.759 272.223  1.00  0.00           C
ATOM   1150  NE  ARG 0 143     110.118 116.352 273.303  1.00  0.00           N
ATOM   1151  CZ  ARG 0 143     110.267 116.979 274.462  1.00  0.00           C
ATOM   1152  NH1 ARG 0 143     109.617 118.075 274.676  1.00  0.00           N
ATOM   1153  NH2 ARG 0 143     111.002 116.561 275.404  1.00  0.00           N
ATOM   1154  C   ARG 0 143     108.942 114.700 268.294  1.00  0.00           C
ATOM   1155  O   ARG 0 143     108.916 113.524 268.591  1.00  0.00           O
ATOM   1156  N   ALA 0 144     107.895 115.285 267.678  1.00  0.00           N
ATOM   1157  CA  ALA 0 144     106.639 114.619 267.430  1.00  0.00           C
ATOM   1158  CB  ALA 0 144     105.626 115.686 266.928  1.00  0.00           C
ATOM   1159  C   ALA 0 144     106.728 113.407 266.400  1.00  0.00           C
ATOM   1160  O   ALA 0 144     106.380 112.251 266.643  1.00  0.00           O
ATOM   1161  N   GLN 0 145     107.556 113.505 265.349  1.00  0.00           N
ATOM   1162  CA  GLN 0 145     107.813 112.456 264.389  1.00  0.00           C
ATOM   1163  CB  GLN 0 145     108.245 113.092 263.077  1.00  0.00           C
ATOM   1164  CG  GLN 0 145     109.575 113.862 263.123  1.00  0.00           C
ATOM   1165  CD  GLN 0 145     109.990 114.322 261.703  1.00  0.00           C
ATOM   1166  OE1 GLN 0 145     109.182 114.858 260.973  1.00  0.00           O
ATOM   1167  NE2 GLN 0 145     111.199 114.154 261.290  1.00  0.00           N
ATOM   1168  C   GLN 0 145     108.799 111.399 264.934  1.00  0.00           C
ATOM   1169  O   GLN 0 145     108.782 110.296 264.420  1.00  0.00           O
ATOM   1170  N   TYR 0 146     109.577 111.687 265.974  1.00  0.00           N
ATOM   1171  CA  TYR 0 146     110.392 110.659 266.637  1.00  0.00           C
ATOM   1172  CB  TYR 0 146     111.470 111.393 267.401  1.00  0.00           C
ATOM   1173  CG  TYR 0 146     111.998 110.632 268.609  1.00  0.00           C
ATOM   1174  CD1 TYR 0 146     112.999 109.667 268.433  1.00  0.00           C
ATOM   1175  CE1 TYR 0 146     113.411 108.835 269.495  1.00  0.00           C
ATOM   1176  CZ  TYR 0 146     112.918 109.026 270.797  1.00  0.00           C
ATOM   1177  OH  TYR 0 146     113.436 108.245 271.750  1.00  0.00           O
ATOM   1178  CE2 TYR 0 146     112.029 110.146 271.022  1.00  0.00           C
ATOM   1179  CD2 TYR 0 146     111.561 110.924 269.951  1.00  0.00           C
ATOM   1180  C   TYR 0 146     109.593 109.596 267.519  1.00  0.00           C
ATOM   1181  O   TYR 0 146     109.921 108.456 267.643  1.00  0.00           O
ATOM   1182  N   GLN 0 147     108.624 110.094 268.260  1.00  0.00           N
ATOM   1183  CA  GLN 0 147     107.680 109.248 269.070  1.00  0.00           C
ATOM   1184  CB  GLN 0 147     106.615 110.169 269.657  1.00  0.00           C
ATOM   1185  CG  GLN 0 147     107.207 111.059 270.748  1.00  0.00           C
ATOM   1186  CD  GLN 0 147     106.286 112.225 271.125  1.00  0.00           C
ATOM   1187  OE1 GLN 0 147     105.229 112.385 270.661  1.00  0.00           O
ATOM   1188  NE2 GLN 0 147     106.890 113.061 271.927  1.00  0.00           N
ATOM   1189  C   GLN 0 147     106.946 108.277 268.254  1.00  0.00           C
ATOM   1190  O   GLN 0 147     106.678 107.166 268.711  1.00  0.00           O
ATOM   1191  N   HIS 0 148     106.590 108.708 267.061  1.00  0.00           N
ATOM   1192  CA  HIS 0 148     105.920 107.837 266.061  1.00  0.00           C
ATOM   1193  CB  HIS 0 148     105.110 108.612 265.070  1.00  0.00           C
ATOM   1194  CG  HIS 0 148     104.077 107.876 264.296  1.00  0.00           C
ATOM   1195  ND1 HIS 0 148     102.704 107.749 264.579  1.00  0.00           N
ATOM   1196  CE1 HIS 0 148     102.190 107.043 263.562  1.00  0.00           C
ATOM   1197  NE2 HIS 0 148     103.150 106.804 262.598  1.00  0.00           N
ATOM   1198  CD2 HIS 0 148     104.291 107.384 263.081  1.00  0.00           C
ATOM   1199  C   HIS 0 148     106.796 106.850 265.260  1.00  0.00           C
ATOM   1200  O   HIS 0 148     106.311 105.728 264.953  1.00  0.00           O
ATOM   1201  N   ASP 0 149     108.059 107.118 265.180  1.00  0.00           N
ATOM   1202  CA  ASP 0 149     109.035 106.168 264.697  1.00  0.00           C
ATOM   1203  CB  ASP 0 149     109.109 106.169 263.199  1.00  0.00           C
ATOM   1204  CG  ASP 0 149     110.056 105.139 262.608  1.00  0.00           C
ATOM   1205  OD1 ASP 0 149     110.780 104.429 263.335  1.00  0.00           O
ATOM   1206  OD2 ASP 0 149     110.039 105.015 261.354  1.00  0.00           O
ATOM   1207  C   ASP 0 149     110.402 106.520 265.298  1.00  0.00           C
ATOM   1208  O   ASP 0 149     110.941 107.626 265.093  1.00  0.00           O
ATOM   1209  N   THR 0 150     110.984 105.677 266.118  1.00  0.00           N
ATOM   1210  CA  THR 0 150     112.273 105.979 266.837  1.00  0.00           C
ATOM   1211  CB  THR 0 150     112.374 105.267 268.176  1.00  0.00           C
ATOM   1212  CG2 THR 0 150     111.342 105.708 269.222  1.00  0.00           C
ATOM   1213  OG1 THR 0 150     112.349 103.892 268.080  1.00  0.00           O
ATOM   1214  C   THR 0 150     113.509 105.827 265.965  1.00  0.00           C
ATOM   1215  O   THR 0 150     114.554 106.014 266.503  1.00  0.00           O
ATOM   1216  N   SER 0 151     113.420 105.430 264.667  1.00  0.00           N
ATOM   1217  CA  SER 0 151     114.560 105.339 263.767  1.00  0.00           C
ATOM   1218  CB  SER 0 151     114.230 104.338 262.621  1.00  0.00           C
ATOM   1219  OG  SER 0 151     113.065 104.661 261.793  1.00  0.00           O
ATOM   1220  C   SER 0 151     114.896 106.697 263.075  1.00  0.00           C
ATOM   1221  O   SER 0 151     116.017 106.935 262.567  1.00  0.00           O
ATOM   1222  N   LEU 0 152     114.039 107.676 263.208  1.00  0.00           N
ATOM   1223  CA  LEU 0 152     114.302 109.021 262.634  1.00  0.00           C
ATOM   1224  CB  LEU 0 152     112.915 109.714 262.561  1.00  0.00           C
ATOM   1225  CG  LEU 0 152     111.953 109.073 261.501  1.00  0.00           C
ATOM   1226  CD1 LEU 0 152     110.639 109.844 261.529  1.00  0.00           C
ATOM   1227  CD2 LEU 0 152     112.675 109.305 260.114  1.00  0.00           C
ATOM   1228  C   LEU 0 152     115.333 109.813 263.500  1.00  0.00           C
ATOM   1229  O   LEU 0 152     115.405 109.622 264.692  1.00  0.00           O
ATOM   1230  N   PRO 0 153     116.163 110.664 262.791  1.00  0.00           N
ATOM   1231  CD  PRO 0 153     116.120 111.036 261.368  1.00  0.00           C
ATOM   1232  CG  PRO 0 153     116.840 112.419 261.224  1.00  0.00           C
ATOM   1233  CB  PRO 0 153     117.879 112.315 262.334  1.00  0.00           C
ATOM   1234  CA  PRO 0 153     117.065 111.571 263.446  1.00  0.00           C
ATOM   1235  C   PRO 0 153     116.491 112.503 264.460  1.00  0.00           C
ATOM   1236  O   PRO 0 153     115.709 113.435 264.159  1.00  0.00           O
ATOM   1237  N   HIS 0 154     116.885 112.316 265.707  1.00  0.00           N
ATOM   1238  CA  HIS 0 154     116.336 113.075 266.895  1.00  0.00           C
ATOM   1239  CB  HIS 0 154     114.979 112.496 267.362  1.00  0.00           C
ATOM   1240  CG  HIS 0 154     114.516 113.227 268.590  1.00  0.00           C
ATOM   1241  ND1 HIS 0 154     114.251 114.580 268.602  1.00  0.00           N
ATOM   1242  CE1 HIS 0 154     113.937 114.835 269.884  1.00  0.00           C
ATOM   1243  NE2 HIS 0 154     113.981 113.762 270.652  1.00  0.00           N
ATOM   1244  CD2 HIS 0 154     114.286 112.756 269.819  1.00  0.00           C
ATOM   1245  C   HIS 0 154     117.386 112.992 268.055  1.00  0.00           C
ATOM   1246  O   HIS 0 154     118.212 112.078 268.009  1.00  0.00           O
ATOM   1247  N   CYF 0 155     117.359 113.931 269.007  1.00  0.00           N
ATOM   1248  CA  CYF 0 155     118.236 113.894 270.193  1.00  0.00           C
ATOM   1249  CB  CYF 0 155     118.919 115.303 270.484  1.00  0.00           C
ATOM   1250  SG  CYF 0 155     120.415 115.246 271.436  1.00  0.00           S
ATOM   1251  C   CYF 0 155     117.777 113.301 271.496  1.00  0.00           C
ATOM   1252  O   CYF 0 155     117.260 114.078 272.270  1.00  0.00           O
ATOM   1253  N   ARG 0 156     117.883 111.970 271.681  1.00  0.00           N
ATOM   1254  CA  ARG 0 156     117.728 111.325 273.005  1.00  0.00           C
ATOM   1255  CB  ARG 0 156     117.901 109.806 272.786  1.00  0.00           C
ATOM   1256  CG  ARG 0 156     117.394 108.964 273.968  1.00  0.00           C
ATOM   1257  CD  ARG 0 156     115.872 108.955 274.143  1.00  0.00           C
ATOM   1258  NE  ARG 0 156     115.416 108.429 275.418  1.00  0.00           N
ATOM   1259  CZ  ARG 0 156     115.083 107.179 275.628  1.00  0.00           C
ATOM   1260  NH1 ARG 0 156     115.150 106.276 274.716  1.00  0.00           N
ATOM   1261  NH2 ARG 0 156     114.729 106.784 276.796  1.00  0.00           N
ATOM   1262  C   ARG 0 156     118.620 112.000 274.124  1.00  0.00           C
ATOM   1263  O   ARG 0 156     118.175 112.138 275.256  1.00  0.00           O
ATOM   1264  N   PHE 0 157     119.825 112.521 273.849  1.00  0.00           N
ATOM   1265  CA  PHE 0 157     120.703 113.141 274.858  1.00  0.00           C
ATOM   1266  CB  PHE 0 157     122.098 113.397 274.281  1.00  0.00           C
ATOM   1267  CG  PHE 0 157     122.549 112.428 273.215  1.00  0.00           C
ATOM   1268  CD1 PHE 0 157     122.570 111.053 273.508  1.00  0.00           C
ATOM   1269  CE1 PHE 0 157     123.130 110.148 272.601  1.00  0.00           C
ATOM   1270  CZ  PHE 0 157     123.609 110.641 271.367  1.00  0.00           C
ATOM   1271  CE2 PHE 0 157     123.523 111.965 271.076  1.00  0.00           C
ATOM   1272  CD2 PHE 0 157     123.039 112.887 272.003  1.00  0.00           C
ATOM   1273  C   PHE 0 157     120.005 114.383 275.534  1.00  0.00           C
ATOM   1274  O   PHE 0 157     120.086 114.609 276.733  1.00  0.00           O
ATOM   1275  N   TYR 0 158     119.294 115.133 274.665  1.00  0.00           N
ATOM   1276  CA  TYR 0 158     118.251 116.043 275.071  1.00  0.00           C
ATOM   1277  CB  TYR 0 158     117.826 116.879 273.869  1.00  0.00           C
ATOM   1278  CG  TYR 0 158     116.629 117.769 274.149  1.00  0.00           C
ATOM   1279  CD1 TYR 0 158     116.617 118.753 275.106  1.00  0.00           C
ATOM   1280  CE1 TYR 0 158     115.392 119.320 275.493  1.00  0.00           C
ATOM   1281  CZ  TYR 0 158     114.205 118.971 274.881  1.00  0.00           C
ATOM   1282  OH  TYR 0 158     113.044 119.352 275.414  1.00  0.00           O
ATOM   1283  CE2 TYR 0 158     114.231 118.088 273.818  1.00  0.00           C
ATOM   1284  CD2 TYR 0 158     115.424 117.465 273.449  1.00  0.00           C
ATOM   1285  C   TYR 0 158     117.011 115.465 275.730  1.00  0.00           C
ATOM   1286  O   TYR 0 158     116.580 115.921 276.742  1.00  0.00           O
ATOM   1287  N   GLU 0 159     116.322 114.643 274.979  1.00  0.00           N
ATOM   1288  CA  GLU 0 159     115.044 114.103 275.342  1.00  0.00           C
ATOM   1289  CB  GLU 0 159     114.582 112.940 274.401  1.00  0.00           C
ATOM   1290  CG  GLU 0 159     113.123 112.493 274.665  1.00  0.00           C
ATOM   1291  CD  GLU 0 159     112.058 113.472 274.216  1.00  0.00           C
ATOM   1292  OE1 GLU 0 159     112.182 113.974 273.045  1.00  0.00           O
ATOM   1293  OE2 GLU 0 159     111.159 113.812 275.007  1.00  0.00           O
ATOM   1294  C   GLU 0 159     114.999 113.522 276.765  1.00  0.00           C
ATOM   1295  O   GLU 0 159     114.049 113.600 277.531  1.00  0.00           O
ATOM   1296  N   GLU 0 160     116.101 112.872 277.190  1.00  0.00           N
ATOM   1297  CA  GLU 0 160     116.352 112.402 278.621  1.00  0.00           C
ATOM   1298  CB  GLU 0 160     117.501 111.382 278.434  1.00  0.00           C
ATOM   1299  CG  GLU 0 160     118.045 110.647 279.673  1.00  0.00           C
ATOM   1300  CD  GLU 0 160     116.966 109.856 280.455  1.00  0.00           C
ATOM   1301  OE1 GLU 0 160     117.249 109.276 281.536  1.00  0.00           O
ATOM   1302  OE2 GLU 0 160     115.848 109.784 279.961  1.00  0.00           O
ATOM   1303  C   GLU 0 160     116.775 113.543 279.610  1.00  0.00           C
ATOM   1304  O   GLU 0 160     116.483 113.473 280.811  1.00  0.00           O
ATOM   1305  N   PHE 0 161     117.432 114.547 279.137  1.00  0.00           N
ATOM   1306  CA  PHE 0 161     117.818 115.748 279.918  1.00  0.00           C
ATOM   1307  CB  PHE 0 161     118.821 116.610 279.141  1.00  0.00           C
ATOM   1308  CG  PHE 0 161     119.231 117.972 279.780  1.00  0.00           C
ATOM   1309  CD1 PHE 0 161     120.432 118.133 280.431  1.00  0.00           C
ATOM   1310  CE1 PHE 0 161     120.836 119.386 281.048  1.00  0.00           C
ATOM   1311  CZ  PHE 0 161     119.926 120.502 280.980  1.00  0.00           C
ATOM   1312  CE2 PHE 0 161     118.720 120.281 280.291  1.00  0.00           C
ATOM   1313  CD2 PHE 0 161     118.379 119.085 279.750  1.00  0.00           C
ATOM   1314  C   PHE 0 161     116.512 116.467 280.339  1.00  0.00           C
ATOM   1315  O   PHE 0 161     116.370 116.932 281.476  1.00  0.00           O
ATOM   1316  N   ASP 0 162     115.535 116.523 279.405  1.00  0.00           N
ATOM   1317  CA  ASP 0 162     114.253 117.177 279.561  1.00  0.00           C
ATOM   1318  CB  ASP 0 162     113.550 117.131 278.267  1.00  0.00           C
ATOM   1319  CG  ASP 0 162     112.437 118.068 278.229  1.00  0.00           C
ATOM   1320  OD1 ASP 0 162     112.719 119.292 278.127  1.00  0.00           O
ATOM   1321  OD2 ASP 0 162     111.285 117.551 278.220  1.00  0.00           O
ATOM   1322  C   ASP 0 162     113.377 116.671 280.714  1.00  0.00           C
ATOM   1323  O   ASP 0 162     112.532 117.337 281.319  1.00  0.00           O
ATOM   1324  N   ALA 0 163     113.631 115.465 281.193  1.00  0.00           N
ATOM   1325  CA  ALA 0 163     112.896 114.878 282.354  1.00  0.00           C
ATOM   1326  CB  ALA 0 163     111.935 113.864 281.857  1.00  0.00           C
ATOM   1327  C   ALA 0 163     113.725 114.450 283.577  1.00  0.00           C
ATOM   1328  O   ALA 0 163     113.107 114.064 284.549  1.00  0.00           O
ATOM   1329  N   HIS 0 164     115.068 114.436 283.549  1.00  0.00           N
ATOM   1330  CA  HIS 0 164     115.941 114.104 284.709  1.00  0.00           C
ATOM   1331  CB  HIS 0 164     116.670 112.794 284.386  1.00  0.00           C
ATOM   1332  CG  HIS 0 164     117.416 112.134 285.543  1.00  0.00           C
ATOM   1333  ND1 HIS 0 164     118.187 110.980 285.464  1.00  0.00           N
ATOM   1334  CE1 HIS 0 164     118.602 110.696 286.650  1.00  0.00           C
ATOM   1335  NE2 HIS 0 164     118.185 111.601 287.535  1.00  0.00           N
ATOM   1336  CD2 HIS 0 164     117.377 112.497 286.895  1.00  0.00           C
ATOM   1337  C   HIS 0 164     116.989 115.180 284.985  1.00  0.00           C
ATOM   1338  O   HIS 0 164     117.257 115.507 286.147  1.00  0.00           O
ATOM   1339  N   GLY 0 165     117.558 115.714 283.873  1.00  0.00           N
ATOM   1340  CA  GLY 0 165     118.827 116.362 283.979  1.00  0.00           C
ATOM   1341  C   GLY 0 165     118.682 117.851 284.268  1.00  0.00           C
ATOM   1342  O   GLY 0 165     119.576 118.513 284.748  1.00  0.00           O
ATOM   1343  N   ARG 0 166     117.531 118.412 283.961  1.00  0.00           N
ATOM   1344  CA  ARG 0 166     117.462 119.904 283.798  1.00  0.00           C
ATOM   1345  CB  ARG 0 166     116.250 120.466 283.035  1.00  0.00           C
ATOM   1346  CG  ARG 0 166     114.979 119.832 283.566  1.00  0.00           C
ATOM   1347  CD  ARG 0 166     113.789 120.420 282.855  1.00  0.00           C
ATOM   1348  NE  ARG 0 166     113.522 121.744 283.394  1.00  0.00           N
ATOM   1349  CZ  ARG 0 166     113.396 122.826 282.722  1.00  0.00           C
ATOM   1350  NH1 ARG 0 166     113.502 122.820 281.429  1.00  0.00           N
ATOM   1351  NH2 ARG 0 166     113.027 123.859 283.349  1.00  0.00           N
ATOM   1352  C   ARG 0 166     117.595 120.555 285.166  1.00  0.00           C
ATOM   1353  O   ARG 0 166     117.817 121.730 285.230  1.00  0.00           O
ATOM   1354  N   GLU 0 167     117.510 119.791 286.278  1.00  0.00           N
ATOM   1355  CA  GLU 0 167     117.652 120.509 287.586  1.00  0.00           C
ATOM   1356  CB  GLU 0 167     116.700 120.009 288.675  1.00  0.00           C
ATOM   1357  CG  GLU 0 167     115.244 120.102 288.181  1.00  0.00           C
ATOM   1358  CD  GLU 0 167     114.742 121.404 287.573  1.00  0.00           C
ATOM   1359  OE1 GLU 0 167     114.117 121.337 286.479  1.00  0.00           O
ATOM   1360  OE2 GLU 0 167     114.972 122.499 288.121  1.00  0.00           O
ATOM   1361  C   GLU 0 167     119.099 120.396 288.181  1.00  0.00           C
ATOM   1362  O   GLU 0 167     119.388 120.798 289.318  1.00  0.00           O
ATOM   1363  N   VAL 0 168     120.009 119.713 287.481  1.00  0.00           N
ATOM   1364  CA  VAL 0 168     121.196 119.069 287.971  1.00  0.00           C
ATOM   1365  CB  VAL 0 168     121.230 117.564 287.629  1.00  0.00           C
ATOM   1366  CG1 VAL 0 168     122.492 117.057 288.303  1.00  0.00           C
ATOM   1367  CG2 VAL 0 168     120.064 116.800 288.261  1.00  0.00           C
ATOM   1368  C   VAL 0 168     122.497 119.758 287.421  1.00  0.00           C
ATOM   1369  O   VAL 0 168     122.749 119.613 286.210  1.00  0.00           O
ATOM   1370  N   PRO 0 169     123.303 120.515 288.173  1.00  0.00           N
ATOM   1371  CD  PRO 0 169     123.088 120.723 289.605  1.00  0.00           C
ATOM   1372  CG  PRO 0 169     124.134 121.706 290.059  1.00  0.00           C
ATOM   1373  CB  PRO 0 169     124.749 122.284 288.755  1.00  0.00           C
ATOM   1374  CA  PRO 0 169     124.547 121.126 287.804  1.00  0.00           C
ATOM   1375  C   PRO 0 169     125.760 120.094 287.924  1.00  0.00           C
ATOM   1376  O   PRO 0 169     125.712 118.937 288.292  1.00  0.00           O
ATOM   1377  N   LEU 0 170     126.906 120.493 287.402  1.00  0.00           N
ATOM   1378  CA  LEU 0 170     128.101 119.650 287.417  1.00  0.00           C
ATOM   1379  CB  LEU 0 170     129.157 120.477 286.562  1.00  0.00           C
ATOM   1380  CG  LEU 0 170     129.002 120.321 285.100  1.00  0.00           C
ATOM   1381  CD1 LEU 0 170     129.857 121.390 284.368  1.00  0.00           C
ATOM   1382  CD2 LEU 0 170     129.483 118.902 284.705  1.00  0.00           C
ATOM   1383  C   LEU 0 170     128.636 119.398 288.807  1.00  0.00           C
ATOM   1384  O   LEU 0 170     128.585 120.346 289.645  1.00  0.00           O
ATOM   1385  N   PRO 0 171     129.254 118.261 289.184  1.00  0.00           N
ATOM   1386  CD  PRO 0 171     129.418 117.122 288.321  1.00  0.00           C
ATOM   1387  CG  PRO 0 171     130.103 116.112 289.141  1.00  0.00           C
ATOM   1388  CB  PRO 0 171     130.495 116.697 290.510  1.00  0.00           C
ATOM   1389  CA  PRO 0 171     129.859 118.118 290.491  1.00  0.00           C
ATOM   1390  C   PRO 0 171     130.975 119.146 290.709  1.00  0.00           C
ATOM   1391  O   PRO 0 171     131.552 119.602 289.741  1.00  0.00           O
ATOM   1392  N   ALA 0 172     131.294 119.446 291.962  1.00  0.00           N
ATOM   1393  CA  ALA 0 172     132.444 120.227 292.264  1.00  0.00           C
ATOM   1394  CB  ALA 0 172     132.765 120.065 293.800  1.00  0.00           C
ATOM   1395  C   ALA 0 172     133.755 119.747 291.559  1.00  0.00           C
ATOM   1396  O   ALA 0 172     134.097 118.550 291.353  1.00  0.00           O
ATOM   1397  N   GLY 0 173     134.646 120.727 291.221  1.00  0.00           N
ATOM   1398  CA  GLY 0 173     135.783 120.515 290.329  1.00  0.00           C
ATOM   1399  C   GLY 0 173     135.906 121.584 289.187  1.00  0.00           C
ATOM   1400  O   GLY 0 173     135.033 122.394 288.972  1.00  0.00           O
ATOM   1401  N   ILE 0 174     137.031 121.569 288.471  1.00  0.00           N
ATOM   1402  CA  ILE 0 174     137.268 122.382 287.328  1.00  0.00           C
ATOM   1403  CB  ILE 0 174     138.615 123.172 287.531  1.00  0.00           C
ATOM   1404  CG2 ILE 0 174     138.832 124.038 286.206  1.00  0.00           C
ATOM   1405  CG1 ILE 0 174     138.807 124.039 288.845  1.00  0.00           C
ATOM   1406  CD1 ILE 0 174     137.579 124.867 289.152  1.00  0.00           C
ATOM   1407  C   ILE 0 174     137.167 121.561 286.019  1.00  0.00           C
ATOM   1408  O   ILE 0 174     137.708 120.493 286.045  1.00  0.00           O
ATOM   1409  N   TYR 0 175     136.571 122.029 284.956  1.00  0.00           N
ATOM   1410  CA  TYR 0 175     136.381 121.322 283.688  1.00  0.00           C
ATOM   1411  CB  TYR 0 175     134.857 121.019 283.556  1.00  0.00           C
ATOM   1412  CG  TYR 0 175     134.310 120.270 284.702  1.00  0.00           C
ATOM   1413  CD1 TYR 0 175     133.929 118.906 284.606  1.00  0.00           C
ATOM   1414  CE1 TYR 0 175     133.321 118.077 285.563  1.00  0.00           C
ATOM   1415  CZ  TYR 0 175     133.067 118.763 286.783  1.00  0.00           C
ATOM   1416  OH  TYR 0 175     132.608 118.103 287.845  1.00  0.00           O
ATOM   1417  CE2 TYR 0 175     133.313 120.142 286.939  1.00  0.00           C
ATOM   1418  CD2 TYR 0 175     133.930 120.839 285.908  1.00  0.00           C
ATOM   1419  C   TYR 0 175     136.823 122.114 282.476  1.00  0.00           C
ATOM   1420  O   TYR 0 175     136.317 123.256 282.268  1.00  0.00           O
ATOM   1421  N   ASN 0 176     137.652 121.500 281.574  1.00  0.00           N
ATOM   1422  CA  ASN 0 176     137.932 121.839 280.252  1.00  0.00           C
ATOM   1423  CB  ASN 0 176     139.376 121.364 279.965  1.00  0.00           C
ATOM   1424  CG  ASN 0 176     139.530 120.203 278.981  1.00  0.00           C
ATOM   1425  OD1 ASN 0 176     139.414 119.060 279.335  1.00  0.00           O
ATOM   1426  ND2 ASN 0 176     139.741 120.442 277.740  1.00  0.00           N
ATOM   1427  C   ASN 0 176     136.887 121.191 279.397  1.00  0.00           C
ATOM   1428  O   ASN 0 176     136.074 120.331 279.753  1.00  0.00           O
ATOM   1429  N   LEU 0 177     136.919 121.443 278.126  1.00  0.00           N
ATOM   1430  CA  LEU 0 177     136.023 120.793 277.147  1.00  0.00           C
ATOM   1431  CB  LEU 0 177     136.169 121.449 275.753  1.00  0.00           C
ATOM   1432  CG  LEU 0 177     135.828 122.983 275.740  1.00  0.00           C
ATOM   1433  CD1 LEU 0 177     135.715 123.385 274.251  1.00  0.00           C
ATOM   1434  CD2 LEU 0 177     134.412 123.279 276.301  1.00  0.00           C
ATOM   1435  C   LEU 0 177     136.127 119.314 276.981  1.00  0.00           C
ATOM   1436  O   LEU 0 177     135.151 118.577 276.944  1.00  0.00           O
ATOM   1437  N   ASP 0 178     137.329 118.706 276.906  1.00  0.00           N
ATOM   1438  CA  ASP 0 178     137.559 117.261 277.175  1.00  0.00           C
ATOM   1439  CB  ASP 0 178     139.041 116.881 277.087  1.00  0.00           C
ATOM   1440  CG  ASP 0 178     139.690 117.227 275.800  1.00  0.00           C
ATOM   1441  OD1 ASP 0 178     139.891 116.378 274.891  1.00  0.00           O
ATOM   1442  OD2 ASP 0 178     139.926 118.453 275.614  1.00  0.00           O
ATOM   1443  C   ASP 0 178     136.948 116.669 278.464  1.00  0.00           C
ATOM   1444  O   ASP 0 178     136.185 115.660 278.309  1.00  0.00           O
ATOM   1445  N   ASP 0 179     137.176 117.301 279.624  1.00  0.00           N
ATOM   1446  CA  ASP 0 179     136.442 116.979 280.879  1.00  0.00           C
ATOM   1447  CB  ASP 0 179     136.917 117.901 281.987  1.00  0.00           C
ATOM   1448  CG  ASP 0 179     138.375 117.806 282.401  1.00  0.00           C
ATOM   1449  OD1 ASP 0 179     138.975 116.693 282.632  1.00  0.00           O
ATOM   1450  OD2 ASP 0 179     138.904 118.902 282.535  1.00  0.00           O
ATOM   1451  C   ASP 0 179     134.855 117.064 280.805  1.00  0.00           C
ATOM   1452  O   ASP 0 179     134.144 116.274 281.423  1.00  0.00           O
ATOM   1453  N   LEU 0 180     134.345 118.004 279.950  1.00  0.00           N
ATOM   1454  CA  LEU 0 180     132.854 117.993 279.588  1.00  0.00           C
ATOM   1455  CB  LEU 0 180     132.440 119.361 279.055  1.00  0.00           C
ATOM   1456  CG  LEU 0 180     132.544 120.494 280.149  1.00  0.00           C
ATOM   1457  CD1 LEU 0 180     132.381 121.872 279.501  1.00  0.00           C
ATOM   1458  CD2 LEU 0 180     131.423 120.273 281.117  1.00  0.00           C
ATOM   1459  C   LEU 0 180     132.287 116.901 278.639  1.00  0.00           C
ATOM   1460  O   LEU 0 180     131.234 116.381 278.994  1.00  0.00           O
ATOM   1461  N   LYS 0 181     132.987 116.589 277.561  1.00  0.00           N
ATOM   1462  CA  LYS 0 181     132.605 115.520 276.749  1.00  0.00           C
ATOM   1463  CB  LYS 0 181     133.427 115.577 275.475  1.00  0.00           C
ATOM   1464  CG  LYS 0 181     133.049 116.844 274.662  1.00  0.00           C
ATOM   1465  CD  LYS 0 181     134.031 117.099 273.519  1.00  0.00           C
ATOM   1466  CE  LYS 0 181     135.475 117.504 273.861  1.00  0.00           C
ATOM   1467  NZ  LYS 0 181     136.154 117.951 272.564  1.00  0.00           N
ATOM   1468  C   LYS 0 181     132.670 114.169 277.473  1.00  0.00           C
ATOM   1469  O   LYS 0 181     131.881 113.351 277.122  1.00  0.00           O
ATOM   1470  N   ALA 0 182     133.545 113.853 278.437  1.00  0.00           N
ATOM   1471  CA  ALA 0 182     133.512 112.638 279.194  1.00  0.00           C
ATOM   1472  CB  ALA 0 182     134.735 112.645 280.100  1.00  0.00           C
ATOM   1473  C   ALA 0 182     132.252 112.522 280.064  1.00  0.00           C
ATOM   1474  O   ALA 0 182     131.600 111.503 280.081  1.00  0.00           O
ATOM   1475  N   LEU 0 183     131.760 113.677 280.549  1.00  0.00           N
ATOM   1476  CA  LEU 0 183     130.568 113.861 281.361  1.00  0.00           C
ATOM   1477  CB  LEU 0 183     130.358 115.303 281.826  1.00  0.00           C
ATOM   1478  CG  LEU 0 183     129.768 115.546 283.201  1.00  0.00           C
ATOM   1479  CD1 LEU 0 183     128.449 114.772 283.486  1.00  0.00           C
ATOM   1480  CD2 LEU 0 183     130.804 115.066 284.235  1.00  0.00           C
ATOM   1481  C   LEU 0 183     129.302 113.357 280.549  1.00  0.00           C
ATOM   1482  O   LEU 0 183     128.475 112.563 281.119  1.00  0.00           O
ATOM   1483  N   GLY 0 184     129.229 113.735 279.259  1.00  0.00           N
ATOM   1484  CA  GLY 0 184     128.313 113.219 278.246  1.00  0.00           C
ATOM   1485  C   GLY 0 184     128.462 111.699 277.912  1.00  0.00           C
ATOM   1486  O   GLY 0 184     127.412 111.056 277.699  1.00  0.00           O
ATOM   1487  N   ARG 0 185     129.703 111.213 277.756  1.00  0.00           N
ATOM   1488  CA  ARG 0 185     129.848 109.716 277.690  1.00  0.00           C
ATOM   1489  CB  ARG 0 185     131.328 109.412 277.374  1.00  0.00           C
ATOM   1490  CG  ARG 0 185     131.894 107.979 277.363  1.00  0.00           C
ATOM   1491  CD  ARG 0 185     131.188 107.147 276.222  1.00  0.00           C
ATOM   1492  NE  ARG 0 185     129.738 106.814 276.507  1.00  0.00           N
ATOM   1493  CZ  ARG 0 185     128.936 106.147 275.667  1.00  0.00           C
ATOM   1494  NH1 ARG 0 185     129.404 105.381 274.763  1.00  0.00           N
ATOM   1495  NH2 ARG 0 185     127.644 106.145 275.920  1.00  0.00           N
ATOM   1496  C   ARG 0 185     129.277 109.017 278.952  1.00  0.00           C
ATOM   1497  O   ARG 0 185     128.513 108.050 278.817  1.00  0.00           O
ATOM   1498  N   ARG 0 186     129.580 109.459 280.206  1.00  0.00           N
ATOM   1499  CA  ARG 0 186     129.175 108.759 281.408  1.00  0.00           C
ATOM   1500  CB  ARG 0 186     129.995 108.890 282.683  1.00  0.00           C
ATOM   1501  CG  ARG 0 186     129.824 110.262 283.407  1.00  0.00           C
ATOM   1502  CD  ARG 0 186     130.627 109.937 284.674  1.00  0.00           C
ATOM   1503  NE  ARG 0 186     130.718 111.048 285.613  1.00  0.00           N
ATOM   1504  CZ  ARG 0 186     129.648 111.697 286.119  1.00  0.00           C
ATOM   1505  NH1 ARG 0 186     128.419 111.220 286.241  1.00  0.00           N
ATOM   1506  NH2 ARG 0 186     129.829 112.877 286.562  1.00  0.00           N
ATOM   1507  C   ARG 0 186     127.691 108.951 281.629  1.00  0.00           C
ATOM   1508  O   ARG 0 186     127.120 107.945 282.016  1.00  0.00           O
ATOM   1509  N   GLN 0 187     127.074 110.108 281.501  1.00  0.00           N
ATOM   1510  CA  GLN 0 187     125.751 110.437 282.022  1.00  0.00           C
ATOM   1511  CB  GLN 0 187     125.792 111.887 282.611  1.00  0.00           C
ATOM   1512  CG  GLN 0 187     124.486 112.259 283.257  1.00  0.00           C
ATOM   1513  CD  GLN 0 187     123.930 111.270 284.176  1.00  0.00           C
ATOM   1514  OE1 GLN 0 187     124.588 110.426 284.764  1.00  0.00           O
ATOM   1515  NE2 GLN 0 187     122.621 111.259 284.361  1.00  0.00           N
ATOM   1516  C   GLN 0 187     124.582 110.348 280.973  1.00  0.00           C
ATOM   1517  O   GLN 0 187     123.403 110.119 281.317  1.00  0.00           O
ATOM   1518  N   GLY 0 188     124.976 110.456 279.632  1.00  0.00           N
ATOM   1519  CA  GLY 0 188     124.057 110.184 278.552  1.00  0.00           C
ATOM   1520  C   GLY 0 188     123.172 111.403 278.215  1.00  0.00           C
ATOM   1521  O   GLY 0 188     122.092 111.250 277.607  1.00  0.00           O
ATOM   1522  N   TRP 0 189     123.534 112.591 278.792  1.00  0.00           N
ATOM   1523  CA  TRP 0 189     122.738 113.819 278.676  1.00  0.00           C
ATOM   1524  CB  TRP 0 189     122.727 114.550 280.008  1.00  0.00           C
ATOM   1525  CG  TRP 0 189     121.796 114.078 281.106  1.00  0.00           C
ATOM   1526  CD1 TRP 0 189     120.890 113.073 281.053  1.00  0.00           C
ATOM   1527  NE1 TRP 0 189     120.284 112.830 282.276  1.00  0.00           N
ATOM   1528  CE2 TRP 0 189     120.848 113.661 283.218  1.00  0.00           C
ATOM   1529  CZ2 TRP 0 189     120.684 113.706 284.606  1.00  0.00           C
ATOM   1530  CH2 TRP 0 189     121.484 114.605 285.362  1.00  0.00           C
ATOM   1531  CZ3 TRP 0 189     122.345 115.440 284.637  1.00  0.00           C
ATOM   1532  CE3 TRP 0 189     122.591 115.344 283.241  1.00  0.00           C
ATOM   1533  CD2 TRP 0 189     121.838 114.381 282.497  1.00  0.00           C
ATOM   1534  C   TRP 0 189     123.416 114.734 277.667  1.00  0.00           C
ATOM   1535  O   TRP 0 189     124.608 114.601 277.379  1.00  0.00           O
ATOM   1536  N   CYF 0 190     122.607 115.751 277.194  1.00  0.00           N
ATOM   1537  CA  CYF 0 190     123.225 116.863 276.495  1.00  0.00           C
ATOM   1538  CB  CYF 0 190     122.155 117.917 276.255  1.00  0.00           C
ATOM   1539  SG  CYF 0 190     123.122 119.290 275.496  1.00  0.00           S
ATOM   1540  C   CYF 0 190     124.403 117.503 277.388  1.00  0.00           C
ATOM   1541  O   CYF 0 190     124.144 118.067 278.440  1.00  0.00           O
ATOM   1542  N   PRO 0 191     125.648 117.427 276.932  1.00  0.00           N
ATOM   1543  CD  PRO 0 191     126.131 116.798 275.699  1.00  0.00           C
ATOM   1544  CG  PRO 0 191     127.586 116.494 275.975  1.00  0.00           C
ATOM   1545  CB  PRO 0 191     128.053 117.619 276.893  1.00  0.00           C
ATOM   1546  CA  PRO 0 191     126.779 118.009 277.606  1.00  0.00           C
ATOM   1547  C   PRO 0 191     126.653 119.516 277.707  1.00  0.00           C
ATOM   1548  O   PRO 0 191     126.838 120.087 278.794  1.00  0.00           O
ATOM   1549  N   TYR 0 192     126.166 120.190 276.636  1.00  0.00           N
ATOM   1550  CA  TYR 0 192     126.106 121.607 276.427  1.00  0.00           C
ATOM   1551  CB  TYR 0 192     125.851 121.949 274.961  1.00  0.00           C
ATOM   1552  CG  TYR 0 192     125.515 123.471 274.669  1.00  0.00           C
ATOM   1553  CD1 TYR 0 192     126.562 124.382 274.595  1.00  0.00           C
ATOM   1554  CE1 TYR 0 192     126.373 125.833 274.510  1.00  0.00           C
ATOM   1555  CZ  TYR 0 192     125.003 126.253 274.452  1.00  0.00           C
ATOM   1556  OH  TYR 0 192     124.719 127.592 274.344  1.00  0.00           O
ATOM   1557  CE2 TYR 0 192     123.915 125.242 274.564  1.00  0.00           C
ATOM   1558  CD2 TYR 0 192     124.205 123.842 274.639  1.00  0.00           C
ATOM   1559  C   TYR 0 192     125.109 122.191 277.433  1.00  0.00           C
ATOM   1560  O   TYR 0 192     125.499 123.091 278.208  1.00  0.00           O
ATOM   1561  N   PHE 0 193     123.824 121.799 277.351  1.00  0.00           N
ATOM   1562  CA  PHE 0 193     122.882 122.427 278.290  1.00  0.00           C
ATOM   1563  CB  PHE 0 193     121.400 122.033 278.034  1.00  0.00           C
ATOM   1564  CG  PHE 0 193     120.720 122.655 276.800  1.00  0.00           C
ATOM   1565  CD1 PHE 0 193     120.264 121.855 275.714  1.00  0.00           C
ATOM   1566  CE1 PHE 0 193     119.665 122.413 274.608  1.00  0.00           C
ATOM   1567  CZ  PHE 0 193     119.712 123.860 274.481  1.00  0.00           C
ATOM   1568  CE2 PHE 0 193     120.173 124.675 275.596  1.00  0.00           C
ATOM   1569  CD2 PHE 0 193     120.622 124.037 276.761  1.00  0.00           C
ATOM   1570  C   PHE 0 193     123.186 122.298 279.778  1.00  0.00           C
ATOM   1571  O   PHE 0 193     122.918 123.173 280.537  1.00  0.00           O
ATOM   1572  N   LEU 0 194     123.882 121.240 280.118  1.00  0.00           N
ATOM   1573  CA  LEU 0 194     124.402 120.933 281.459  1.00  0.00           C
ATOM   1574  CB  LEU 0 194     124.886 119.497 281.437  1.00  0.00           C
ATOM   1575  CG  LEU 0 194     125.683 119.038 282.659  1.00  0.00           C
ATOM   1576  CD1 LEU 0 194     124.770 118.804 283.876  1.00  0.00           C
ATOM   1577  CD2 LEU 0 194     126.247 117.614 282.374  1.00  0.00           C
ATOM   1578  C   LEU 0 194     125.511 121.996 281.884  1.00  0.00           C
ATOM   1579  O   LEU 0 194     125.411 122.712 282.928  1.00  0.00           O
ATOM   1580  N   ALA 0 195     126.568 122.213 281.085  1.00  0.00           N
ATOM   1581  CA  ALA 0 195     127.583 123.263 281.172  1.00  0.00           C
ATOM   1582  CB  ALA 0 195     128.458 123.103 279.870  1.00  0.00           C
ATOM   1583  C   ALA 0 195     126.942 124.659 281.391  1.00  0.00           C
ATOM   1584  O   ALA 0 195     127.165 125.303 282.490  1.00  0.00           O
ATOM   1585  N   ARG 0 196     125.874 124.883 280.525  1.00  0.00           N
ATOM   1586  CA  ARG 0 196     125.251 126.187 280.358  1.00  0.00           C
ATOM   1587  CB  ARG 0 196     124.640 126.240 278.954  1.00  0.00           C
ATOM   1588  CG  ARG 0 196     123.846 127.610 278.823  1.00  0.00           C
ATOM   1589  CD  ARG 0 196     123.693 128.071 277.351  1.00  0.00           C
ATOM   1590  NE  ARG 0 196     122.743 129.145 277.315  1.00  0.00           N
ATOM   1591  CZ  ARG 0 196     122.157 129.591 276.227  1.00  0.00           C
ATOM   1592  NH1 ARG 0 196     122.390 129.084 275.048  1.00  0.00           N
ATOM   1593  NH2 ARG 0 196     121.272 130.511 276.321  1.00  0.00           N
ATOM   1594  C   ARG 0 196     124.327 126.558 281.570  1.00  0.00           C
ATOM   1595  O   ARG 0 196     124.132 127.690 281.982  1.00  0.00           O
ATOM   1596  N   TYR 0 197     123.923 125.525 282.324  1.00  0.00           N
ATOM   1597  CA  TYR 0 197     123.234 125.662 283.599  1.00  0.00           C
ATOM   1598  CB  TYR 0 197     122.369 124.420 283.807  1.00  0.00           C
ATOM   1599  CG  TYR 0 197     121.498 124.527 285.057  1.00  0.00           C
ATOM   1600  CD1 TYR 0 197     120.664 125.636 285.242  1.00  0.00           C
ATOM   1601  CE1 TYR 0 197     119.796 125.722 286.373  1.00  0.00           C
ATOM   1602  CZ  TYR 0 197     119.864 124.671 287.388  1.00  0.00           C
ATOM   1603  OH  TYR 0 197     119.065 124.686 288.477  1.00  0.00           O
ATOM   1604  CE2 TYR 0 197     120.665 123.570 287.180  1.00  0.00           C
ATOM   1605  CD2 TYR 0 197     121.465 123.449 286.044  1.00  0.00           C
ATOM   1606  C   TYR 0 197     124.281 125.837 284.683  1.00  0.00           C
ATOM   1607  O   TYR 0 197     124.033 126.654 285.530  1.00  0.00           O
ATOM   1608  N   SER 0 198     125.276 125.053 284.685  1.00  0.00           N
ATOM   1609  CA  SER 0 198     126.327 125.061 285.752  1.00  0.00           C
ATOM   1610  CB  SER 0 198     127.324 123.913 285.612  1.00  0.00           C
ATOM   1611  OG  SER 0 198     126.713 122.721 285.387  1.00  0.00           O
ATOM   1612  C   SER 0 198     127.147 126.392 285.835  1.00  0.00           C
ATOM   1613  O   SER 0 198     127.772 126.649 286.833  1.00  0.00           O
ATOM   1614  N   ILE 0 199     126.967 127.198 284.826  1.00  0.00           N
ATOM   1615  CA  ILE 0 199     127.449 128.634 284.719  1.00  0.00           C
ATOM   1616  CB  ILE 0 199     127.165 129.123 283.285  1.00  0.00           C
ATOM   1617  CG2 ILE 0 199     126.973 130.663 283.178  1.00  0.00           C
ATOM   1618  CG1 ILE 0 199     128.094 128.580 282.191  1.00  0.00           C
ATOM   1619  CD1 ILE 0 199     129.320 129.350 281.778  1.00  0.00           C
ATOM   1620  C   ILE 0 199     126.879 129.496 285.811  1.00  0.00           C
ATOM   1621  O   ILE 0 199     127.406 130.425 286.312  1.00  0.00           O
ATOM   1622  N   LEU 0 200     125.657 129.168 286.226  1.00  0.00           N
ATOM   1623  CA  LEU 0 200     125.046 129.740 287.393  1.00  0.00           C
ATOM   1624  CB  LEU 0 200     123.542 129.316 287.369  1.00  0.00           C
ATOM   1625  CG  LEU 0 200     122.805 130.022 288.534  1.00  0.00           C
ATOM   1626  CD1 LEU 0 200     122.592 131.550 288.494  1.00  0.00           C
ATOM   1627  CD2 LEU 0 200     121.353 129.406 288.544  1.00  0.00           C
ATOM   1628  C   LEU 0 200     125.719 129.289 288.627  1.00  0.00           C
ATOM   1629  O   LEU 0 200     125.768 130.083 289.585  1.00  0.00           O
ATOM   1630  N   HIS 0 201     126.151 128.049 288.759  1.00  0.00           N
ATOM   1631  CA  HIS 0 201     126.684 127.416 289.995  1.00  0.00           C
ATOM   1632  CB  HIS 0 201     126.470 125.899 289.901  1.00  0.00           C
ATOM   1633  CG  HIS 0 201     124.997 125.677 289.759  1.00  0.00           C
ATOM   1634  ND1 HIS 0 201     124.260 126.052 288.567  1.00  0.00           N
ATOM   1635  CE1 HIS 0 201     122.966 125.909 288.863  1.00  0.00           C
ATOM   1636  NE2 HIS 0 201     122.888 125.443 290.137  1.00  0.00           N
ATOM   1637  CD2 HIS 0 201     124.130 125.411 290.783  1.00  0.00           C
ATOM   1638  C   HIS 0 201     128.227 127.693 290.223  1.00  0.00           C
ATOM   1639  O   HIS 0 201     128.672 127.610 291.342  1.00  0.00           O
ATOM   1640  N   ALA 0 202     128.883 127.872 289.087  1.00  0.00           N
ATOM   1641  CA  ALA 0 202     130.318 128.027 289.031  1.00  0.00           C
ATOM   1642  CB  ALA 0 202     130.676 127.910 287.560  1.00  0.00           C
ATOM   1643  C   ALA 0 202     130.772 129.321 289.682  1.00  0.00           C
ATOM   1644  O   ALA 0 202     130.202 130.394 289.537  1.00  0.00           O
ATOM   1645  N   ASN 0 203     131.813 129.261 290.476  1.00  0.00           N
ATOM   1646  CA  ASN 0 203     132.430 130.361 291.103  1.00  0.00           C
ATOM   1647  CB  ASN 0 203     133.409 129.881 292.158  1.00  0.00           C
ATOM   1648  CG  ASN 0 203     132.904 128.846 293.120  1.00  0.00           C
ATOM   1649  OD1 ASN 0 203     132.375 127.772 292.800  1.00  0.00           O
ATOM   1650  ND2 ASN 0 203     132.926 129.132 294.376  1.00  0.00           N
ATOM   1651  C   ASN 0 203     133.208 131.202 290.091  1.00  0.00           C
ATOM   1652  O   ASN 0 203     133.344 132.454 290.154  1.00  0.00           O
ATOM   1653  N   VAL 0 204     133.758 130.578 289.008  1.00  0.00           N
ATOM   1654  CA  VAL 0 204     134.478 131.296 287.904  1.00  0.00           C
ATOM   1655  CB  VAL 0 204     135.979 131.158 287.998  1.00  0.00           C
ATOM   1656  CG1 VAL 0 204     136.684 131.743 286.746  1.00  0.00           C
ATOM   1657  CG2 VAL 0 204     136.684 131.860 289.265  1.00  0.00           C
ATOM   1658  C   VAL 0 204     134.025 130.659 286.563  1.00  0.00           C
ATOM   1659  O   VAL 0 204     133.979 129.442 286.492  1.00  0.00           O
ATOM   1660  N   VAL 0 205     133.793 131.456 285.486  1.00  0.00           N
ATOM   1661  CA  VAL 0 205     133.419 130.917 284.150  1.00  0.00           C
ATOM   1662  CB  VAL 0 205     131.953 131.256 283.799  1.00  0.00           C
ATOM   1663  CG1 VAL 0 205     131.044 130.719 284.919  1.00  0.00           C
ATOM   1664  CG2 VAL 0 205     131.676 132.812 283.858  1.00  0.00           C
ATOM   1665  C   VAL 0 205     134.358 131.421 283.047  1.00  0.00           C
ATOM   1666  O   VAL 0 205     134.897 132.494 283.236  1.00  0.00           O
ATOM   1667  N   VAL 0 206     134.617 130.663 281.925  1.00  0.00           N
ATOM   1668  CA  VAL 0 206     135.651 130.981 280.883  1.00  0.00           C
ATOM   1669  CB  VAL 0 206     137.007 130.215 281.050  1.00  0.00           C
ATOM   1670  CG1 VAL 0 206     138.128 130.776 280.159  1.00  0.00           C
ATOM   1671  CG2 VAL 0 206     137.441 130.406 282.490  1.00  0.00           C
ATOM   1672  C   VAL 0 206     135.056 130.829 279.448  1.00  0.00           C
ATOM   1673  O   VAL 0 206     134.893 129.704 278.987  1.00  0.00           O
ATOM   1674  N   TYR 0 207     134.859 131.849 278.698  1.00  0.00           N
ATOM   1675  CA  TYR 0 207     134.205 131.807 277.345  1.00  0.00           C
ATOM   1676  CB  TYR 0 207     132.698 131.629 277.678  1.00  0.00           C
ATOM   1677  CG  TYR 0 207     132.080 132.627 278.520  1.00  0.00           C
ATOM   1678  CD1 TYR 0 207     131.334 132.136 279.661  1.00  0.00           C
ATOM   1679  CE1 TYR 0 207     130.454 132.993 280.341  1.00  0.00           C
ATOM   1680  CZ  TYR 0 207     130.461 134.390 280.076  1.00  0.00           C
ATOM   1681  OH  TYR 0 207     129.687 135.267 280.805  1.00  0.00           O
ATOM   1682  CE2 TYR 0 207     131.212 134.862 279.011  1.00  0.00           C
ATOM   1683  CD2 TYR 0 207     132.087 134.005 278.294  1.00  0.00           C
ATOM   1684  C   TYR 0 207     134.557 132.940 276.375  1.00  0.00           C
ATOM   1685  O   TYR 0 207     135.235 133.882 276.769  1.00  0.00           O
ATOM   1686  N   SER 0 208     134.073 132.781 275.071  1.00  0.00           N
ATOM   1687  CA  SER 0 208     134.284 133.763 273.981  1.00  0.00           C
ATOM   1688  CB  SER 0 208     133.403 133.392 272.801  1.00  0.00           C
ATOM   1689  OG  SER 0 208     133.575 134.306 271.756  1.00  0.00           O
ATOM   1690  C   SER 0 208     133.908 135.155 274.370  1.00  0.00           C
ATOM   1691  O   SER 0 208     132.896 135.398 275.061  1.00  0.00           O
ATOM   1692  N   TYR 0 209     134.683 136.182 273.942  1.00  0.00           N
ATOM   1693  CA  TYR 0 209     134.326 137.583 274.082  1.00  0.00           C
ATOM   1694  CB  TYR 0 209     135.349 138.446 273.307  1.00  0.00           C
ATOM   1695  CG  TYR 0 209     136.652 138.841 273.994  1.00  0.00           C
ATOM   1696  CD1 TYR 0 209     136.949 140.167 274.096  1.00  0.00           C
ATOM   1697  CE1 TYR 0 209     138.120 140.625 274.779  1.00  0.00           C
ATOM   1698  CZ  TYR 0 209     139.068 139.758 275.324  1.00  0.00           C
ATOM   1699  OH  TYR 0 209     140.181 140.262 275.945  1.00  0.00           O
ATOM   1700  CE2 TYR 0 209     138.719 138.382 275.367  1.00  0.00           C
ATOM   1701  CD2 TYR 0 209     137.601 137.912 274.605  1.00  0.00           C
ATOM   1702  C   TYR 0 209     132.910 138.031 273.775  1.00  0.00           C
ATOM   1703  O   TYR 0 209     132.234 138.663 274.519  1.00  0.00           O
ATOM   1704  N   HIS 0 210     132.473 137.638 272.564  1.00  0.00           N
ATOM   1705  CA  HIS 0 210     131.043 137.705 272.076  1.00  0.00           C
ATOM   1706  CB  HIS 0 210     130.950 136.752 270.861  1.00  0.00           C
ATOM   1707  CG  HIS 0 210     129.628 136.579 270.183  1.00  0.00           C
ATOM   1708  ND1 HIS 0 210     128.661 135.592 270.523  1.00  0.00           N
ATOM   1709  CE1 HIS 0 210     127.671 135.870 269.753  1.00  0.00           C
ATOM   1710  NE2 HIS 0 210     127.868 136.934 268.998  1.00  0.00           N
ATOM   1711  CD2 HIS 0 210     129.087 137.459 269.263  1.00  0.00           C
ATOM   1712  C   HIS 0 210     129.995 137.455 273.118  1.00  0.00           C
ATOM   1713  O   HIS 0 210     128.990 138.207 273.216  1.00  0.00           O
ATOM   1714  N   TYR 0 211     130.201 136.443 273.987  1.00  0.00           N
ATOM   1715  CA  TYR 0 211     129.273 136.138 275.050  1.00  0.00           C
ATOM   1716  CB  TYR 0 211     129.411 134.740 275.663  1.00  0.00           C
ATOM   1717  CG  TYR 0 211     129.366 133.559 274.791  1.00  0.00           C
ATOM   1718  CD1 TYR 0 211     129.121 133.625 273.397  1.00  0.00           C
ATOM   1719  CE1 TYR 0 211     129.155 132.479 272.621  1.00  0.00           C
ATOM   1720  CZ  TYR 0 211     129.549 131.247 273.134  1.00  0.00           C
ATOM   1721  OH  TYR 0 211     129.578 130.070 272.377  1.00  0.00           O
ATOM   1722  CE2 TYR 0 211     129.741 131.152 274.539  1.00  0.00           C
ATOM   1723  CD2 TYR 0 211     129.733 132.343 275.331  1.00  0.00           C
ATOM   1724  C   TYR 0 211     128.952 137.268 276.124  1.00  0.00           C
ATOM   1725  O   TYR 0 211     127.952 137.161 276.772  1.00  0.00           O
ATOM   1726  N   LEU 0 212     129.788 138.362 276.155  1.00  0.00           N
ATOM   1727  CA  LEU 0 212     129.405 139.667 276.667  1.00  0.00           C
ATOM   1728  CB  LEU 0 212     130.464 140.073 277.790  1.00  0.00           C
ATOM   1729  CG  LEU 0 212     130.609 139.074 278.994  1.00  0.00           C
ATOM   1730  CD1 LEU 0 212     131.605 139.759 280.021  1.00  0.00           C
ATOM   1731  CD2 LEU 0 212     129.265 138.826 279.724  1.00  0.00           C
ATOM   1732  C   LEU 0 212     129.345 140.767 275.561  1.00  0.00           C
ATOM   1733  O   LEU 0 212     128.508 141.655 275.716  1.00  0.00           O
ATOM   1734  N   LEU 0 213     130.152 140.670 274.476  1.00  0.00           N
ATOM   1735  CA  LEU 0 213     130.269 141.714 273.478  1.00  0.00           C
ATOM   1736  CB  LEU 0 213     131.704 141.920 272.946  1.00  0.00           C
ATOM   1737  CG  LEU 0 213     132.790 142.200 274.034  1.00  0.00           C
ATOM   1738  CD1 LEU 0 213     134.042 142.338 273.238  1.00  0.00           C
ATOM   1739  CD2 LEU 0 213     132.380 143.402 274.971  1.00  0.00           C
ATOM   1740  C   LEU 0 213     129.292 141.475 272.227  1.00  0.00           C
ATOM   1741  O   LEU 0 213     129.579 142.001 271.103  1.00  0.00           O
ATOM   1742  N   ASP 0 214     128.176 140.829 272.437  1.00  0.00           N
ATOM   1743  CA  ASP 0 214     126.925 140.893 271.666  1.00  0.00           C
ATOM   1744  CB  ASP 0 214     126.840 139.672 270.696  1.00  0.00           C
ATOM   1745  CG  ASP 0 214     125.763 139.745 269.670  1.00  0.00           C
ATOM   1746  OD1 ASP 0 214     125.533 138.825 268.830  1.00  0.00           O
ATOM   1747  OD2 ASP 0 214     125.124 140.836 269.594  1.00  0.00           O
ATOM   1748  C   ASP 0 214     125.786 141.047 272.627  1.00  0.00           C
ATOM   1749  O   ASP 0 214     125.510 140.072 273.373  1.00  0.00           O
ATOM   1750  N   PRO 0 215     125.197 142.263 272.792  1.00  0.00           N
ATOM   1751  CD  PRO 0 215     125.462 143.408 271.953  1.00  0.00           C
ATOM   1752  CG  PRO 0 215     124.789 144.554 272.718  1.00  0.00           C
ATOM   1753  CB  PRO 0 215     123.778 143.865 273.662  1.00  0.00           C
ATOM   1754  CA  PRO 0 215     124.310 142.540 273.904  1.00  0.00           C
ATOM   1755  C   PRO 0 215     123.159 141.478 274.080  1.00  0.00           C
ATOM   1756  O   PRO 0 215     122.632 141.377 275.182  1.00  0.00           O
ATOM   1757  N   LYS 0 216     122.671 140.668 273.120  1.00  0.00           N
ATOM   1758  CA  LYS 0 216     121.666 139.590 273.252  1.00  0.00           C
ATOM   1759  CB  LYS 0 216     121.321 139.084 271.807  1.00  0.00           C
ATOM   1760  CG  LYS 0 216     120.006 138.292 271.662  1.00  0.00           C
ATOM   1761  CD  LYS 0 216     119.801 137.749 270.227  1.00  0.00           C
ATOM   1762  CE  LYS 0 216     118.378 137.215 270.038  1.00  0.00           C
ATOM   1763  NZ  LYS 0 216     118.468 136.264 268.886  1.00  0.00           N
ATOM   1764  C   LYS 0 216     122.163 138.419 274.094  1.00  0.00           C
ATOM   1765  O   LYS 0 216     121.397 137.644 274.689  1.00  0.00           O
ATOM   1766  N   ILE 0 217     123.475 138.165 274.000  1.00  0.00           N
ATOM   1767  CA  ILE 0 217     124.093 137.010 274.629  1.00  0.00           C
ATOM   1768  CB  ILE 0 217     125.333 136.466 273.849  1.00  0.00           C
ATOM   1769  CG2 ILE 0 217     125.841 135.231 274.593  1.00  0.00           C
ATOM   1770  CG1 ILE 0 217     125.084 136.200 272.346  1.00  0.00           C
ATOM   1771  CD1 ILE 0 217     123.960 135.267 272.053  1.00  0.00           C
ATOM   1772  C   ILE 0 217     124.437 137.489 276.029  1.00  0.00           C
ATOM   1773  O   ILE 0 217     124.178 136.735 276.938  1.00  0.00           O
ATOM   1774  N   ALA 0 218     124.854 138.726 276.167  1.00  0.00           N
ATOM   1775  CA  ALA 0 218     125.232 139.322 277.511  1.00  0.00           C
ATOM   1776  CB  ALA 0 218     125.784 140.710 277.322  1.00  0.00           C
ATOM   1777  C   ALA 0 218     124.104 139.240 278.559  1.00  0.00           C
ATOM   1778  O   ALA 0 218     124.372 139.012 279.723  1.00  0.00           O
ATOM   1779  N   ASP 0 219     122.856 139.396 278.121  1.00  0.00           N
ATOM   1780  CA  ASP 0 219     121.629 139.188 278.906  1.00  0.00           C
ATOM   1781  CB  ASP 0 219     120.449 139.440 278.004  1.00  0.00           C
ATOM   1782  CG  ASP 0 219     119.981 140.908 278.018  1.00  0.00           C
ATOM   1783  OD1 ASP 0 219     120.428 141.711 278.823  1.00  0.00           O
ATOM   1784  OD2 ASP 0 219     119.083 141.320 277.236  1.00  0.00           O
ATOM   1785  C   ASP 0 219     121.535 137.860 279.636  1.00  0.00           C
ATOM   1786  O   ASP 0 219     120.742 137.724 280.575  1.00  0.00           O
ATOM   1787  N   LEU 0 220     122.325 136.802 279.255  1.00  0.00           N
ATOM   1788  CA  LEU 0 220     122.172 135.465 279.835  1.00  0.00           C
ATOM   1789  CB  LEU 0 220     122.992 134.408 279.097  1.00  0.00           C
ATOM   1790  CG  LEU 0 220     122.451 134.130 277.651  1.00  0.00           C
ATOM   1791  CD1 LEU 0 220     123.372 133.022 277.100  1.00  0.00           C
ATOM   1792  CD2 LEU 0 220     121.025 133.625 277.737  1.00  0.00           C
ATOM   1793  C   LEU 0 220     122.612 135.489 281.285  1.00  0.00           C
ATOM   1794  O   LEU 0 220     122.241 134.573 282.041  1.00  0.00           O
ATOM   1795  N   VAL 0 221     123.323 136.536 281.799  1.00  0.00           N
ATOM   1796  CA  VAL 0 221     123.276 136.835 283.240  1.00  0.00           C
ATOM   1797  CB  VAL 0 221     124.602 137.355 283.762  1.00  0.00           C
ATOM   1798  CG1 VAL 0 221     124.534 137.333 285.270  1.00  0.00           C
ATOM   1799  CG2 VAL 0 221     125.729 136.557 283.131  1.00  0.00           C
ATOM   1800  C   VAL 0 221     122.229 137.912 283.433  1.00  0.00           C
ATOM   1801  O   VAL 0 221     122.375 138.995 282.890  1.00  0.00           O
ATOM   1802  N   SER 0 222     121.248 137.657 284.252  1.00  0.00           N
ATOM   1803  CA  SER 0 222     120.263 138.674 284.686  1.00  0.00           C
ATOM   1804  CB  SER 0 222     119.163 137.992 285.583  1.00  0.00           C
ATOM   1805  OG  SER 0 222     118.419 138.942 286.299  1.00  0.00           O
ATOM   1806  C   SER 0 222     120.940 139.730 285.560  1.00  0.00           C
ATOM   1807  O   SER 0 222     121.861 139.430 286.323  1.00  0.00           O
ATOM   1808  N   LYS 0 223     120.464 140.965 285.384  1.00  0.00           N
ATOM   1809  CA  LYS 0 223     120.894 142.145 286.147  1.00  0.00           C
ATOM   1810  CB  LYS 0 223     119.907 143.322 285.734  1.00  0.00           C
ATOM   1811  CG  LYS 0 223     119.786 143.552 284.226  1.00  0.00           C
ATOM   1812  CD  LYS 0 223     118.995 144.811 283.941  1.00  0.00           C
ATOM   1813  CE  LYS 0 223     118.862 144.896 282.445  1.00  0.00           C
ATOM   1814  NZ  LYS 0 223     118.254 146.156 281.926  1.00  0.00           N
ATOM   1815  C   LYS 0 223     120.910 141.931 287.624  1.00  0.00           C
ATOM   1816  O   LYS 0 223     121.881 142.324 288.346  1.00  0.00           O
ATOM   1817  N   GLU 0 224     119.916 141.200 288.131  1.00  0.00           N
ATOM   1818  CA  GLU 0 224     119.788 140.855 289.552  1.00  0.00           C
ATOM   1819  CB  GLU 0 224     118.562 139.925 289.788  1.00  0.00           C
ATOM   1820  CG  GLU 0 224     117.305 140.749 289.434  1.00  0.00           C
ATOM   1821  CD  GLU 0 224     117.140 142.033 290.164  1.00  0.00           C
ATOM   1822  OE1 GLU 0 224     117.768 143.036 289.803  1.00  0.00           O
ATOM   1823  OE2 GLU 0 224     116.219 142.245 291.024  1.00  0.00           O
ATOM   1824  C   GLU 0 224     120.985 139.996 290.087  1.00  0.00           C
ATOM   1825  O   GLU 0 224     121.270 139.921 291.317  1.00  0.00           O
ATOM   1826  N   LEU 0 225     121.774 139.385 289.144  1.00  0.00           N
ATOM   1827  CA  LEU 0 225     122.974 138.618 289.442  1.00  0.00           C
ATOM   1828  CB  LEU 0 225     122.909 137.102 288.981  1.00  0.00           C
ATOM   1829  CG  LEU 0 225     121.631 136.293 289.216  1.00  0.00           C
ATOM   1830  CD1 LEU 0 225     121.744 134.843 288.705  1.00  0.00           C
ATOM   1831  CD2 LEU 0 225     121.242 136.295 290.671  1.00  0.00           C
ATOM   1832  C   LEU 0 225     124.268 139.332 289.003  1.00  0.00           C
ATOM   1833  O   LEU 0 225     125.184 139.478 289.864  1.00  0.00           O
ATOM   1834  N   ALA 0 226     124.193 140.061 287.876  1.00  0.00           N
ATOM   1835  CA  ALA 0 226     125.351 140.723 287.251  1.00  0.00           C
ATOM   1836  CB  ALA 0 226     124.895 141.416 285.999  1.00  0.00           C
ATOM   1837  C   ALA 0 226     125.966 141.754 288.187  1.00  0.00           C
ATOM   1838  O   ALA 0 226     127.213 141.845 288.211  1.00  0.00           O
ATOM   1839  N   ARG 0 227     125.174 142.495 288.935  1.00  0.00           N
ATOM   1840  CA  ARG 0 227     125.585 143.632 289.841  1.00  0.00           C
ATOM   1841  CB  ARG 0 227     124.256 144.083 290.419  1.00  0.00           C
ATOM   1842  CG  ARG 0 227     123.703 143.216 291.588  1.00  0.00           C
ATOM   1843  CD  ARG 0 227     122.271 143.718 291.915  1.00  0.00           C
ATOM   1844  NE  ARG 0 227     121.465 142.621 292.484  1.00  0.00           N
ATOM   1845  CZ  ARG 0 227     120.266 142.708 293.003  1.00  0.00           C
ATOM   1846  NH1 ARG 0 227     119.538 143.770 292.880  1.00  0.00           N
ATOM   1847  NH2 ARG 0 227     119.688 141.720 293.528  1.00  0.00           N
ATOM   1848  C   ARG 0 227     126.581 143.392 291.002  1.00  0.00           C
ATOM   1849  O   ARG 0 227     127.105 144.339 291.542  1.00  0.00           O
ATOM   1850  N   LYS 0 228     126.773 142.116 291.378  1.00  0.00           N
ATOM   1851  CA  LYS 0 228     127.779 141.649 292.302  1.00  0.00           C
ATOM   1852  CB  LYS 0 228     127.145 140.888 293.481  1.00  0.00           C
ATOM   1853  CG  LYS 0 228     126.713 141.854 294.664  1.00  0.00           C
ATOM   1854  CD  LYS 0 228     126.279 141.037 295.849  1.00  0.00           C
ATOM   1855  CE  LYS 0 228     125.868 142.042 296.964  1.00  0.00           C
ATOM   1856  NZ  LYS 0 228     125.523 141.219 298.111  1.00  0.00           N
ATOM   1857  C   LYS 0 228     128.880 140.776 291.566  1.00  0.00           C
ATOM   1858  O   LYS 0 228     130.008 140.731 292.033  1.00  0.00           O
ATOM   1859  N   ALA 0 229     128.658 140.215 290.352  1.00  0.00           N
ATOM   1860  CA  ALA 0 229     129.615 139.548 289.489  1.00  0.00           C
ATOM   1861  CB  ALA 0 229     128.900 138.667 288.510  1.00  0.00           C
ATOM   1862  C   ALA 0 229     130.538 140.507 288.782  1.00  0.00           C
ATOM   1863  O   ALA 0 229     130.339 141.739 288.677  1.00  0.00           O
ATOM   1864  N   VAL 0 230     131.627 140.041 288.211  1.00  0.00           N
ATOM   1865  CA  VAL 0 230     132.815 140.758 287.769  1.00  0.00           C
ATOM   1866  CB  VAL 0 230     133.816 140.856 288.935  1.00  0.00           C
ATOM   1867  CG1 VAL 0 230     135.233 141.457 288.670  1.00  0.00           C
ATOM   1868  CG2 VAL 0 230     133.345 141.734 290.083  1.00  0.00           C
ATOM   1869  C   VAL 0 230     133.513 140.089 286.515  1.00  0.00           C
ATOM   1870  O   VAL 0 230     133.530 138.907 286.339  1.00  0.00           O
ATOM   1871  N   VAL 0 231     134.020 140.968 285.588  1.00  0.00           N
ATOM   1872  CA  VAL 0 231     134.451 140.589 284.232  1.00  0.00           C
ATOM   1873  CB  VAL 0 231     133.522 141.270 283.112  1.00  0.00           C
ATOM   1874  CG1 VAL 0 231     134.117 141.028 281.728  1.00  0.00           C
ATOM   1875  CG2 VAL 0 231     132.071 140.780 283.255  1.00  0.00           C
ATOM   1876  C   VAL 0 231     135.867 141.034 283.972  1.00  0.00           C
ATOM   1877  O   VAL 0 231     136.170 142.210 284.052  1.00  0.00           O
ATOM   1878  N   VAL 0 232     136.736 140.038 283.643  1.00  0.00           N
ATOM   1879  CA  VAL 0 232     137.981 140.375 283.062  1.00  0.00           C
ATOM   1880  CB  VAL 0 232     139.143 139.635 283.688  1.00  0.00           C
ATOM   1881  CG1 VAL 0 232     139.182 138.109 283.559  1.00  0.00           C
ATOM   1882  CG2 VAL 0 232     140.498 140.132 283.220  1.00  0.00           C
ATOM   1883  C   VAL 0 232     137.969 140.053 281.578  1.00  0.00           C
ATOM   1884  O   VAL 0 232     137.567 138.944 281.190  1.00  0.00           O
ATOM   1885  N   PHE 0 233     138.372 141.044 280.756  1.00  0.00           N
ATOM   1886  CA  PHE 0 233     138.687 140.849 279.345  1.00  0.00           C
ATOM   1887  CB  PHE 0 233     138.156 142.013 278.476  1.00  0.00           C
ATOM   1888  CG  PHE 0 233     136.640 142.128 278.485  1.00  0.00           C
ATOM   1889  CD1 PHE 0 233     135.856 141.498 277.446  1.00  0.00           C
ATOM   1890  CE1 PHE 0 233     134.447 141.590 277.367  1.00  0.00           C
ATOM   1891  CZ  PHE 0 233     133.813 142.508 278.219  1.00  0.00           C
ATOM   1892  CE2 PHE 0 233     134.560 143.304 279.147  1.00  0.00           C
ATOM   1893  CD2 PHE 0 233     135.969 143.023 279.350  1.00  0.00           C
ATOM   1894  C   PHE 0 233     140.145 140.672 279.184  1.00  0.00           C
ATOM   1895  O   PHE 0 233     140.812 141.645 279.529  1.00  0.00           O
ATOM   1896  N   ASP 0 234     140.703 139.511 278.778  1.00  0.00           N
ATOM   1897  CA  ASP 0 234     142.162 139.260 278.771  1.00  0.00           C
ATOM   1898  CB  ASP 0 234     142.485 138.166 279.715  1.00  0.00           C
ATOM   1899  CG  ASP 0 234     144.007 137.879 279.945  1.00  0.00           C
ATOM   1900  OD1 ASP 0 234     144.200 136.817 280.594  1.00  0.00           O
ATOM   1901  OD2 ASP 0 234     144.896 138.706 279.685  1.00  0.00           O
ATOM   1902  C   ASP 0 234     142.824 139.277 277.349  1.00  0.00           C
ATOM   1903  O   ASP 0 234     142.236 138.794 276.384  1.00  0.00           O
ATOM   1904  N   GLU 0 235     144.007 139.779 277.241  1.00  0.00           N
ATOM   1905  CA  GLU 0 235     144.647 140.320 275.979  1.00  0.00           C
ATOM   1906  CB  GLU 0 235     145.334 139.150 275.200  1.00  0.00           C
ATOM   1907  CG  GLU 0 235     146.535 138.384 275.774  1.00  0.00           C
ATOM   1908  CD  GLU 0 235     147.616 139.199 276.482  1.00  0.00           C
ATOM   1909  OE1 GLU 0 235     147.914 138.874 277.630  1.00  0.00           O
ATOM   1910  OE2 GLU 0 235     148.064 140.256 275.901  1.00  0.00           O
ATOM   1911  C   GLU 0 235     143.718 141.144 275.160  1.00  0.00           C
ATOM   1912  O   GLU 0 235     143.473 141.013 273.983  1.00  0.00           O
ATOM   1913  N   ALA 0 236     143.210 142.186 275.860  1.00  0.00           N
ATOM   1914  CA  ALA 0 236     142.168 143.113 275.398  1.00  0.00           C
ATOM   1915  CB  ALA 0 236     141.569 143.848 276.623  1.00  0.00           C
ATOM   1916  C   ALA 0 236     142.751 144.093 274.335  1.00  0.00           C
ATOM   1917  O   ALA 0 236     142.128 145.007 273.897  1.00  0.00           O
ATOM   1918  N   HIS 0 237     144.039 144.015 273.902  1.00  0.00           N
ATOM   1919  CA  HIS 0 237     144.760 144.908 273.045  1.00  0.00           C
ATOM   1920  CB  HIS 0 237     146.134 144.310 272.922  1.00  0.00           C
ATOM   1921  CG  HIS 0 237     146.377 143.320 271.817  1.00  0.00           C
ATOM   1922  ND1 HIS 0 237     146.747 143.702 270.539  1.00  0.00           N
ATOM   1923  CE1 HIS 0 237     146.820 142.573 269.817  1.00  0.00           C
ATOM   1924  NE2 HIS 0 237     146.404 141.488 270.491  1.00  0.00           N
ATOM   1925  CD2 HIS 0 237     146.086 141.973 271.725  1.00  0.00           C
ATOM   1926  C   HIS 0 237     144.090 145.165 271.650  1.00  0.00           C
ATOM   1927  O   HIS 0 237     144.590 146.024 270.895  1.00  0.00           O
ATOM   1928  N   ASN 0 238     143.046 144.525 271.308  1.00  0.00           N
ATOM   1929  CA  ASN 0 238     142.469 144.463 269.966  1.00  0.00           C
ATOM   1930  CB  ASN 0 238     142.742 143.163 269.316  1.00  0.00           C
ATOM   1931  CG  ASN 0 238     142.681 143.170 267.740  1.00  0.00           C
ATOM   1932  OD1 ASN 0 238     142.867 142.076 267.165  1.00  0.00           O
ATOM   1933  ND2 ASN 0 238     142.496 144.173 266.949  1.00  0.00           N
ATOM   1934  C   ASN 0 238     140.899 144.698 270.048  1.00  0.00           C
ATOM   1935  O   ASN 0 238     140.183 144.780 269.056  1.00  0.00           O
ATOM   1936  N   ILE 0 239     140.390 144.892 271.283  1.00  0.00           N
ATOM   1937  CA  ILE 0 239     138.950 144.791 271.601  1.00  0.00           C
ATOM   1938  CB  ILE 0 239     138.814 145.060 273.147  1.00  0.00           C
ATOM   1939  CG2 ILE 0 239     139.146 146.483 273.486  1.00  0.00           C
ATOM   1940  CG1 ILE 0 239     137.416 144.594 273.614  1.00  0.00           C
ATOM   1941  CD1 ILE 0 239     137.320 144.585 275.150  1.00  0.00           C
ATOM   1942  C   ILE 0 239     138.004 145.772 270.750  1.00  0.00           C
ATOM   1943  O   ILE 0 239     136.873 145.477 270.419  1.00  0.00           O
ATOM   1944  N   ASP 0 240     138.569 146.922 270.436  1.00  0.00           N
ATOM   1945  CA  ASP 0 240     137.820 148.004 269.823  1.00  0.00           C
ATOM   1946  CB  ASP 0 240     138.689 149.303 269.846  1.00  0.00           C
ATOM   1947  CG  ASP 0 240     139.880 149.159 268.973  1.00  0.00           C
ATOM   1948  OD1 ASP 0 240     139.805 149.602 267.845  1.00  0.00           O
ATOM   1949  OD2 ASP 0 240     140.963 148.638 269.380  1.00  0.00           O
ATOM   1950  C   ASP 0 240     137.352 147.665 268.423  1.00  0.00           C
ATOM   1951  O   ASP 0 240     136.311 148.079 267.979  1.00  0.00           O
ATOM   1952  N   ASN 0 241     138.065 146.793 267.726  1.00  0.00           N
ATOM   1953  CA  ASN 0 241     137.771 146.189 266.413  1.00  0.00           C
ATOM   1954  CB  ASN 0 241     139.128 145.697 265.790  1.00  0.00           C
ATOM   1955  CG  ASN 0 241     139.843 146.680 264.911  1.00  0.00           C
ATOM   1956  OD1 ASN 0 241     140.031 146.399 263.743  1.00  0.00           O
ATOM   1957  ND2 ASN 0 241     140.292 147.751 265.345  1.00  0.00           N
ATOM   1958  C   ASN 0 241     136.878 144.958 266.546  1.00  0.00           C
ATOM   1959  O   ASN 0 241     136.066 144.771 265.641  1.00  0.00           O
ATOM   1960  N   VAL 0 242     136.952 144.212 267.636  1.00  0.00           N
ATOM   1961  CA  VAL 0 242     136.025 143.128 268.040  1.00  0.00           C
ATOM   1962  CB  VAL 0 242     136.560 142.392 269.264  1.00  0.00           C
ATOM   1963  CG1 VAL 0 242     135.799 141.087 269.636  1.00  0.00           C
ATOM   1964  CG2 VAL 0 242     138.013 141.973 269.102  1.00  0.00           C
ATOM   1965  C   VAL 0 242     134.579 143.585 268.335  1.00  0.00           C
ATOM   1966  O   VAL 0 242     133.645 142.930 267.883  1.00  0.00           O
ATOM   1967  N   CYS 0 243     134.506 144.775 268.981  1.00  0.00           N
ATOM   1968  CA  CYS 0 243     133.227 145.437 269.264  1.00  0.00           C
ATOM   1969  CB  CYS 0 243     133.469 146.551 270.294  1.00  0.00           C
ATOM   1970  SG  CYS 0 243     134.050 146.034 271.962  1.00  0.00           S
ATOM   1971  C   CYS 0 243     132.466 145.903 268.029  1.00  0.00           C
ATOM   1972  O   CYS 0 243     131.312 146.110 267.995  1.00  0.00           O
ATOM   1973  N   ILE 0 244     133.250 146.225 267.000  1.00  0.00           N
ATOM   1974  CA  ILE 0 244     132.720 146.510 265.591  1.00  0.00           C
ATOM   1975  CB  ILE 0 244     133.870 147.226 264.822  1.00  0.00           C
ATOM   1976  CG2 ILE 0 244     133.911 146.977 263.375  1.00  0.00           C
ATOM   1977  CG1 ILE 0 244     133.668 148.801 264.905  1.00  0.00           C
ATOM   1978  CD1 ILE 0 244     133.658 149.507 266.284  1.00  0.00           C
ATOM   1979  C   ILE 0 244     132.257 145.250 264.994  1.00  0.00           C
ATOM   1980  O   ILE 0 244     131.091 145.213 264.588  1.00  0.00           O
ATOM   1981  N   ASP 0 245     133.083 144.138 264.942  1.00  0.00           N
ATOM   1982  CA  ASP 0 245     132.781 142.842 264.301  1.00  0.00           C
ATOM   1983  CB  ASP 0 245     133.974 141.916 264.515  1.00  0.00           C
ATOM   1984  CG  ASP 0 245     134.020 140.555 263.797  1.00  0.00           C
ATOM   1985  OD1 ASP 0 245     134.479 140.484 262.653  1.00  0.00           O
ATOM   1986  OD2 ASP 0 245     133.522 139.568 264.319  1.00  0.00           O
ATOM   1987  C   ASP 0 245     131.488 142.201 264.890  1.00  0.00           C
ATOM   1988  O   ASP 0 245     130.771 141.584 264.173  1.00  0.00           O
ATOM   1989  N   SER 0 246     131.116 142.337 266.183  1.00  0.00           N
ATOM   1990  CA  SER 0 246     129.827 141.966 266.757  1.00  0.00           C
ATOM   1991  CB  SER 0 246     129.820 142.287 268.203  1.00  0.00           C
ATOM   1992  OG  SER 0 246     130.937 141.865 268.875  1.00  0.00           O
ATOM   1993  C   SER 0 246     128.687 142.688 266.080  1.00  0.00           C
ATOM   1994  O   SER 0 246     127.533 142.455 266.342  1.00  0.00           O
ATOM   1995  N   MET 0 247     128.888 143.698 265.204  1.00  0.00           N
ATOM   1996  CA  MET 0 247     127.903 144.562 264.585  1.00  0.00           C
ATOM   1997  CB  MET 0 247     127.735 145.788 265.497  1.00  0.00           C
ATOM   1998  CG  MET 0 247     127.184 145.468 266.895  1.00  0.00           C
ATOM   1999  SD  MET 0 247     126.822 146.876 267.967  1.00  0.00           S
ATOM   2000  CE  MET 0 247     126.644 146.207 269.596  1.00  0.00           C
ATOM   2001  C   MET 0 247     128.245 145.021 263.194  1.00  0.00           C
ATOM   2002  O   MET 0 247     128.096 146.173 262.782  1.00  0.00           O
ATOM   2003  N   SER 0 248     128.531 143.991 262.368  1.00  0.00           N
ATOM   2004  CA  SER 0 248     128.881 144.300 260.982  1.00  0.00           C
ATOM   2005  CB  SER 0 248     130.400 144.612 260.929  1.00  0.00           C
ATOM   2006  OG  SER 0 248     130.822 145.189 259.746  1.00  0.00           O
ATOM   2007  C   SER 0 248     128.567 143.169 259.951  1.00  0.00           C
ATOM   2008  O   SER 0 248     128.765 142.016 260.306  1.00  0.00           O
ATOM   2009  N   VAL 0 249     128.198 143.442 258.665  1.00  0.00           N
ATOM   2010  CA  VAL 0 249     127.671 142.459 257.721  1.00  0.00           C
ATOM   2011  CB  VAL 0 249     126.162 142.314 258.005  1.00  0.00           C
ATOM   2012  CG1 VAL 0 249     125.476 143.727 258.253  1.00  0.00           C
ATOM   2013  CG2 VAL 0 249     125.451 141.627 256.914  1.00  0.00           C
ATOM   2014  C   VAL 0 249     128.021 142.871 256.245  1.00  0.00           C
ATOM   2015  O   VAL 0 249     127.583 143.884 255.695  1.00  0.00           O
ATOM   2016  N   ASN 0 250     128.683 141.919 255.572  1.00  0.00           N
ATOM   2017  CA  ASN 0 250     128.903 141.892 254.122  1.00  0.00           C
ATOM   2018  CB  ASN 0 250     130.069 140.951 253.790  1.00  0.00           C
ATOM   2019  CG  ASN 0 250     130.395 140.753 252.347  1.00  0.00           C
ATOM   2020  OD1 ASN 0 250     129.604 140.138 251.589  1.00  0.00           O
ATOM   2021  ND2 ASN 0 250     131.569 141.201 251.965  1.00  0.00           N
ATOM   2022  C   ASN 0 250     127.624 141.326 253.454  1.00  0.00           C
ATOM   2023  O   ASN 0 250     127.094 140.292 253.821  1.00  0.00           O
ATOM   2024  N   LEU 0 251     127.191 141.894 252.320  1.00  0.00           N
ATOM   2025  CA  LEU 0 251     126.137 141.518 251.417  1.00  0.00           C
ATOM   2026  CB  LEU 0 251     124.846 142.240 251.677  1.00  0.00           C
ATOM   2027  CG  LEU 0 251     124.137 141.676 252.934  1.00  0.00           C
ATOM   2028  CD1 LEU 0 251     122.898 142.553 253.261  1.00  0.00           C
ATOM   2029  CD2 LEU 0 251     123.670 140.242 252.870  1.00  0.00           C
ATOM   2030  C   LEU 0 251     126.677 141.616 250.005  1.00  0.00           C
ATOM   2031  O   LEU 0 251     126.353 142.466 249.162  1.00  0.00           O
ATOM   2032  N   THR 0 252     127.547 140.659 249.688  1.00  0.00           N
ATOM   2033  CA  THR 0 252     127.721 140.362 248.270  1.00  0.00           C
ATOM   2034  CB  THR 0 252     128.675 139.155 247.992  1.00  0.00           C
ATOM   2035  CG2 THR 0 252     128.306 137.743 248.623  1.00  0.00           C
ATOM   2036  OG1 THR 0 252     128.642 138.898 246.584  1.00  0.00           O
ATOM   2037  C   THR 0 252     126.391 140.156 247.501  1.00  0.00           C
ATOM   2038  O   THR 0 252     125.502 139.489 248.042  1.00  0.00           O
ATOM   2039  N   ARG 0 253     126.306 140.682 246.283  1.00  0.00           N
ATOM   2040  CA  ARG 0 253     125.230 140.438 245.364  1.00  0.00           C
ATOM   2041  CB  ARG 0 253     125.516 141.202 244.066  1.00  0.00           C
ATOM   2042  CG  ARG 0 253     124.497 141.048 242.932  1.00  0.00           C
ATOM   2043  CD  ARG 0 253     122.983 141.248 243.283  1.00  0.00           C
ATOM   2044  NE  ARG 0 253     122.137 140.747 242.221  1.00  0.00           N
ATOM   2045  CZ  ARG 0 253     121.251 141.372 241.432  1.00  0.00           C
ATOM   2046  NH1 ARG 0 253     121.006 142.612 241.486  1.00  0.00           N
ATOM   2047  NH2 ARG 0 253     120.529 140.661 240.610  1.00  0.00           N
ATOM   2048  C   ARG 0 253     124.991 138.964 245.027  1.00  0.00           C
ATOM   2049  O   ARG 0 253     123.895 138.660 244.663  1.00  0.00           O
ATOM   2050  N   ARG 0 254     125.967 138.064 245.270  1.00  0.00           N
ATOM   2051  CA  ARG 0 254     125.639 136.638 245.243  1.00  0.00           C
ATOM   2052  CB  ARG 0 254     126.945 135.830 245.280  1.00  0.00           C
ATOM   2053  CG  ARG 0 254     126.732 134.436 244.693  1.00  0.00           C
ATOM   2054  CD  ARG 0 254     128.099 133.793 244.378  1.00  0.00           C
ATOM   2055  NE  ARG 0 254     128.809 133.379 245.643  1.00  0.00           N
ATOM   2056  CZ  ARG 0 254     128.600 132.209 246.191  1.00  0.00           C
ATOM   2057  NH1 ARG 0 254     128.019 131.156 245.700  1.00  0.00           N
ATOM   2058  NH2 ARG 0 254     128.978 132.108 247.437  1.00  0.00           N
ATOM   2059  C   ARG 0 254     124.690 136.167 246.322  1.00  0.00           C
ATOM   2060  O   ARG 0 254     123.919 135.284 245.985  1.00  0.00           O
ATOM   2061  N   THR 0 255     124.868 136.595 247.547  1.00  0.00           N
ATOM   2062  CA  THR 0 255     123.842 136.383 248.687  1.00  0.00           C
ATOM   2063  CB  THR 0 255     124.252 137.149 250.008  1.00  0.00           C
ATOM   2064  CG2 THR 0 255     123.221 137.145 251.209  1.00  0.00           C
ATOM   2065  OG1 THR 0 255     125.428 136.561 250.503  1.00  0.00           O
ATOM   2066  C   THR 0 255     122.400 136.835 248.300  1.00  0.00           C
ATOM   2067  O   THR 0 255     121.492 136.032 248.376  1.00  0.00           O
ATOM   2068  N   LEU 0 256     122.299 138.060 247.752  1.00  0.00           N
ATOM   2069  CA  LEU 0 256     120.997 138.648 247.425  1.00  0.00           C
ATOM   2070  CB  LEU 0 256     121.285 140.149 247.094  1.00  0.00           C
ATOM   2071  CG  LEU 0 256     122.008 140.985 248.135  1.00  0.00           C
ATOM   2072  CD1 LEU 0 256     122.067 142.464 247.823  1.00  0.00           C
ATOM   2073  CD2 LEU 0 256     121.317 140.960 249.510  1.00  0.00           C
ATOM   2074  C   LEU 0 256     120.403 137.852 246.240  1.00  0.00           C
ATOM   2075  O   LEU 0 256     119.202 137.587 246.182  1.00  0.00           O
ATOM   2076  N   ASP 0 257     121.159 137.334 245.288  1.00  0.00           N
ATOM   2077  CA  ASP 0 257     120.687 136.330 244.294  1.00  0.00           C
ATOM   2078  CB  ASP 0 257     121.703 136.190 243.153  1.00  0.00           C
ATOM   2079  CG  ASP 0 257     121.859 137.502 242.397  1.00  0.00           C
ATOM   2080  OD1 ASP 0 257     120.901 138.239 242.204  1.00  0.00           O
ATOM   2081  OD2 ASP 0 257     122.916 137.773 241.818  1.00  0.00           O
ATOM   2082  C   ASP 0 257     120.425 134.899 244.810  1.00  0.00           C
ATOM   2083  O   ASP 0 257     119.613 134.139 244.275  1.00  0.00           O
ATOM   2084  N   ARG 0 258     121.037 134.431 245.913  1.00  0.00           N
ATOM   2085  CA  ARG 0 258     120.713 133.217 246.744  1.00  0.00           C
ATOM   2086  CB  ARG 0 258     121.871 132.762 247.591  1.00  0.00           C
ATOM   2087  CG  ARG 0 258     122.989 132.248 246.653  1.00  0.00           C
ATOM   2088  CD  ARG 0 258     124.298 132.050 247.378  1.00  0.00           C
ATOM   2089  NE  ARG 0 258     124.257 131.006 248.419  1.00  0.00           N
ATOM   2090  CZ  ARG 0 258     124.925 130.962 249.598  1.00  0.00           C
ATOM   2091  NH1 ARG 0 258     125.833 131.883 249.948  1.00  0.00           N
ATOM   2092  NH2 ARG 0 258     124.762 130.000 250.412  1.00  0.00           N
ATOM   2093  C   ARG 0 258     119.440 133.473 247.538  1.00  0.00           C
ATOM   2094  O   ARG 0 258     118.619 132.546 247.654  1.00  0.00           O
ATOM   2095  N   CYS 0 259     119.145 134.698 247.985  1.00  0.00           N
ATOM   2096  CA  CYS 0 259     117.777 134.977 248.671  1.00  0.00           C
ATOM   2097  CB  CYS 0 259     117.797 136.412 249.227  1.00  0.00           C
ATOM   2098  SG  CYS 0 259     119.125 136.480 250.518  1.00  0.00           S
ATOM   2099  C   CYS 0 259     116.604 134.919 247.740  1.00  0.00           C
ATOM   2100  O   CYS 0 259     115.567 134.320 248.035  1.00  0.00           O
ATOM   2101  N   GLN 0 260     116.845 135.217 246.432  1.00  0.00           N
ATOM   2102  CA  GLN 0 260     115.845 134.938 245.406  1.00  0.00           C
ATOM   2103  CB  GLN 0 260     116.419 135.422 244.024  1.00  0.00           C
ATOM   2104  CG  GLN 0 260     115.387 135.373 242.868  1.00  0.00           C
ATOM   2105  CD  GLN 0 260     115.831 136.270 241.723  1.00  0.00           C
ATOM   2106  OE1 GLN 0 260     117.016 136.515 241.574  1.00  0.00           O
ATOM   2107  NE2 GLN 0 260     114.940 136.876 240.893  1.00  0.00           N
ATOM   2108  C   GLN 0 260     115.409 133.495 245.313  1.00  0.00           C
ATOM   2109  O   GLN 0 260     114.248 133.238 245.085  1.00  0.00           O
ATOM   2110  N   GLY 0 261     116.370 132.590 245.324  1.00  0.00           N
ATOM   2111  CA  GLY 0 261     116.109 131.145 245.338  1.00  0.00           C
ATOM   2112  C   GLY 0 261     115.522 130.649 246.693  1.00  0.00           C
ATOM   2113  O   GLY 0 261     114.585 129.806 246.663  1.00  0.00           O
ATOM   2114  N   ASN 0 262     115.876 131.214 247.832  1.00  0.00           N
ATOM   2115  CA  ASN 0 262     115.298 130.834 249.145  1.00  0.00           C
ATOM   2116  CB  ASN 0 262     116.048 131.628 250.233  1.00  0.00           C
ATOM   2117  CG  ASN 0 262     117.375 131.068 250.683  1.00  0.00           C
ATOM   2118  OD1 ASN 0 262     117.975 131.606 251.626  1.00  0.00           O
ATOM   2119  ND2 ASN 0 262     117.904 130.008 250.109  1.00  0.00           N
ATOM   2120  C   ASN 0 262     113.802 131.228 249.103  1.00  0.00           C
ATOM   2121  O   ASN 0 262     112.953 130.361 249.398  1.00  0.00           O
ATOM   2122  N   LEU 0 263     113.387 132.396 248.562  1.00  0.00           N
ATOM   2123  CA  LEU 0 263     111.961 132.746 248.498  1.00  0.00           C
ATOM   2124  CB  LEU 0 263     111.911 134.271 247.992  1.00  0.00           C
ATOM   2125  CG  LEU 0 263     112.648 135.342 248.923  1.00  0.00           C
ATOM   2126  CD1 LEU 0 263     112.706 136.799 248.270  1.00  0.00           C
ATOM   2127  CD2 LEU 0 263     111.844 135.563 250.204  1.00  0.00           C
ATOM   2128  C   LEU 0 263     111.124 131.839 247.621  1.00  0.00           C
ATOM   2129  O   LEU 0 263     110.050 131.473 247.960  1.00  0.00           O
ATOM   2130  N   GLU 0 264     111.662 131.479 246.438  1.00  0.00           N
ATOM   2131  CA  GLU 0 264     110.969 130.444 245.662  1.00  0.00           C
ATOM   2132  CB  GLU 0 264     111.474 130.446 244.209  1.00  0.00           C
ATOM   2133  CG  GLU 0 264     111.517 131.819 243.482  1.00  0.00           C
ATOM   2134  CD  GLU 0 264     110.143 132.353 243.089  1.00  0.00           C
ATOM   2135  OE1 GLU 0 264     110.043 133.554 242.767  1.00  0.00           O
ATOM   2136  OE2 GLU 0 264     109.184 131.540 243.018  1.00  0.00           O
ATOM   2137  C   GLU 0 264     111.009 128.997 246.248  1.00  0.00           C
ATOM   2138  O   GLU 0 264     110.075 128.212 246.042  1.00  0.00           O
ATOM   2139  N   THR 0 265     111.985 128.646 246.963  1.00  0.00           N
ATOM   2140  CA  THR 0 265     111.974 127.353 247.662  1.00  0.00           C
ATOM   2141  CB  THR 0 265     113.378 127.020 248.261  1.00  0.00           C
ATOM   2142  CG2 THR 0 265     113.698 125.742 248.938  1.00  0.00           C
ATOM   2143  OG1 THR 0 265     114.350 127.152 247.250  1.00  0.00           O
ATOM   2144  C   THR 0 265     110.924 127.431 248.695  1.00  0.00           C
ATOM   2145  O   THR 0 265     110.236 126.427 248.825  1.00  0.00           O
ATOM   2146  N   LEU 0 266     110.686 128.595 249.325  1.00  0.00           N
ATOM   2147  CA  LEU 0 266     109.633 128.799 250.314  1.00  0.00           C
ATOM   2148  CB  LEU 0 266     109.945 130.032 251.177  1.00  0.00           C
ATOM   2149  CG  LEU 0 266     111.123 129.934 252.183  1.00  0.00           C
ATOM   2150  CD1 LEU 0 266     111.514 131.398 252.643  1.00  0.00           C
ATOM   2151  CD2 LEU 0 266     110.738 129.096 253.359  1.00  0.00           C
ATOM   2152  C   LEU 0 266     108.272 128.864 249.656  1.00  0.00           C
ATOM   2153  O   LEU 0 266     107.408 128.129 250.153  1.00  0.00           O
ATOM   2154  N   GLN 0 267     108.063 129.530 248.490  1.00  0.00           N
ATOM   2155  CA  GLN 0 267     106.805 129.337 247.822  1.00  0.00           C
ATOM   2156  CB  GLN 0 267     106.804 130.261 246.598  1.00  0.00           C
ATOM   2157  CG  GLN 0 267     105.465 130.644 245.995  1.00  0.00           C
ATOM   2158  CD  GLN 0 267     104.250 130.816 246.899  1.00  0.00           C
ATOM   2159  OE1 GLN 0 267     103.826 131.928 247.174  1.00  0.00           O
ATOM   2160  NE2 GLN 0 267     103.470 129.781 247.289  1.00  0.00           N
ATOM   2161  C   GLN 0 267     106.393 127.890 247.452  1.00  0.00           C
ATOM   2162  O   GLN 0 267     105.259 127.506 247.744  1.00  0.00           O
ATOM   2163  N   LYS 0 268     107.395 127.051 246.984  1.00  0.00           N
ATOM   2164  CA  LYS 0 268     107.160 125.602 246.711  1.00  0.00           C
ATOM   2165  CB  LYS 0 268     108.360 124.999 245.942  1.00  0.00           C
ATOM   2166  CG  LYS 0 268     108.547 125.253 244.483  1.00  0.00           C
ATOM   2167  CD  LYS 0 268     109.866 124.743 243.856  1.00  0.00           C
ATOM   2168  CE  LYS 0 268     111.083 125.690 243.936  1.00  0.00           C
ATOM   2169  NZ  LYS 0 268     112.306 125.138 243.425  1.00  0.00           N
ATOM   2170  C   LYS 0 268     106.804 124.772 248.004  1.00  0.00           C
ATOM   2171  O   LYS 0 268     105.985 123.893 247.917  1.00  0.00           O
ATOM   2172  N   THR 0 269     107.518 124.960 249.104  1.00  0.00           N
ATOM   2173  CA  THR 0 269     107.110 124.308 250.401  1.00  0.00           C
ATOM   2174  CB  THR 0 269     108.172 124.627 251.517  1.00  0.00           C
ATOM   2175  CG2 THR 0 269     107.881 123.828 252.801  1.00  0.00           C
ATOM   2176  OG1 THR 0 269     109.504 124.374 251.089  1.00  0.00           O
ATOM   2177  C   THR 0 269     105.759 124.880 250.893  1.00  0.00           C
ATOM   2178  O   THR 0 269     104.954 124.015 251.317  1.00  0.00           O
ATOM   2179  N   VAL 0 270     105.440 126.141 250.860  1.00  0.00           N
ATOM   2180  CA  VAL 0 270     104.103 126.594 251.134  1.00  0.00           C
ATOM   2181  CB  VAL 0 270     104.053 128.128 251.055  1.00  0.00           C
ATOM   2182  CG1 VAL 0 270     102.649 128.791 250.891  1.00  0.00           C
ATOM   2183  CG2 VAL 0 270     104.659 128.849 252.255  1.00  0.00           C
ATOM   2184  C   VAL 0 270     103.083 125.923 250.210  1.00  0.00           C
ATOM   2185  O   VAL 0 270     102.112 125.415 250.781  1.00  0.00           O
ATOM   2186  N   LEU 0 271     103.245 125.903 248.909  1.00  0.00           N
ATOM   2187  CA  LEU 0 271     102.258 125.235 248.048  1.00  0.00           C
ATOM   2188  CB  LEU 0 271     102.833 125.460 246.595  1.00  0.00           C
ATOM   2189  CG  LEU 0 271     101.837 125.248 245.433  1.00  0.00           C
ATOM   2190  CD1 LEU 0 271     100.519 125.912 245.621  1.00  0.00           C
ATOM   2191  CD2 LEU 0 271     102.446 125.674 244.099  1.00  0.00           C
ATOM   2192  C   LEU 0 271     102.069 123.735 248.332  1.00  0.00           C
ATOM   2193  O   LEU 0 271     100.960 123.217 248.373  1.00  0.00           O
ATOM   2194  N   ARG 0 272     103.059 123.008 248.695  1.00  0.00           N
ATOM   2195  CA  ARG 0 272     103.070 121.605 249.174  1.00  0.00           C
ATOM   2196  CB  ARG 0 272     104.527 120.983 249.236  1.00  0.00           C
ATOM   2197  CG  ARG 0 272     105.232 120.671 247.927  1.00  0.00           C
ATOM   2198  CD  ARG 0 272     106.756 120.600 248.154  1.00  0.00           C
ATOM   2199  NE  ARG 0 272     107.472 120.727 246.904  1.00  0.00           N
ATOM   2200  CZ  ARG 0 272     108.684 121.246 246.786  1.00  0.00           C
ATOM   2201  NH1 ARG 0 272     109.345 121.639 247.883  1.00  0.00           N
ATOM   2202  NH2 ARG 0 272     109.154 121.503 245.631  1.00  0.00           N
ATOM   2203  C   ARG 0 272     102.385 121.358 250.545  1.00  0.00           C
ATOM   2204  O   ARG 0 272     102.088 120.176 250.853  1.00  0.00           O
ATOM   2205  N   ILE 0 273     102.358 122.393 251.401  1.00  0.00           N
ATOM   2206  CA  ILE 0 273     101.592 122.489 252.632  1.00  0.00           C
ATOM   2207  CB  ILE 0 273     102.250 123.405 253.659  1.00  0.00           C
ATOM   2208  CG2 ILE 0 273     101.271 123.604 254.802  1.00  0.00           C
ATOM   2209  CG1 ILE 0 273     103.582 122.789 254.142  1.00  0.00           C
ATOM   2210  CD1 ILE 0 273     104.463 123.724 254.998  1.00  0.00           C
ATOM   2211  C   ILE 0 273     100.139 122.800 252.264  1.00  0.00           C
ATOM   2212  O   ILE 0 273      99.266 122.065 252.644  1.00  0.00           O
ATOM   2213  N   LYS 0 274      99.932 123.841 251.460  1.00  0.00           N
ATOM   2214  CA  LYS 0 274      98.679 124.501 251.013  1.00  0.00           C
ATOM   2215  CB  LYS 0 274      99.052 125.641 249.998  1.00  0.00           C
ATOM   2216  CG  LYS 0 274      97.973 126.714 249.649  1.00  0.00           C
ATOM   2217  CD  LYS 0 274      98.445 127.783 248.782  1.00  0.00           C
ATOM   2218  CE  LYS 0 274      97.576 129.028 248.989  1.00  0.00           C
ATOM   2219  NZ  LYS 0 274      98.069 130.080 248.032  1.00  0.00           N
ATOM   2220  C   LYS 0 274      97.713 123.541 250.395  1.00  0.00           C
ATOM   2221  O   LYS 0 274      96.501 123.810 250.573  1.00  0.00           O
ATOM   2222  N   GLU 0 275      98.232 122.434 249.887  1.00  0.00           N
ATOM   2223  CA  GLU 0 275      97.506 121.252 249.398  1.00  0.00           C
ATOM   2224  CB  GLU 0 275      98.569 120.301 248.828  1.00  0.00           C
ATOM   2225  CG  GLU 0 275      98.175 119.084 247.996  1.00  0.00           C
ATOM   2226  CD  GLU 0 275      97.007 119.348 247.111  1.00  0.00           C
ATOM   2227  OE1 GLU 0 275      96.288 118.367 246.907  1.00  0.00           O
ATOM   2228  OE2 GLU 0 275      96.886 120.451 246.505  1.00  0.00           O
ATOM   2229  C   GLU 0 275      96.577 120.633 250.376  1.00  0.00           C
ATOM   2230  O   GLU 0 275      95.497 120.221 249.943  1.00  0.00           O
ATOM   2231  N   THR 0 276      96.900 120.672 251.709  1.00  0.00           N
ATOM   2232  CA  THR 0 276      96.220 119.907 252.785  1.00  0.00           C
ATOM   2233  CB  THR 0 276      96.742 118.411 252.904  1.00  0.00           C
ATOM   2234  CG2 THR 0 276      96.389 117.609 251.661  1.00  0.00           C
ATOM   2235  OG1 THR 0 276      98.165 118.385 252.971  1.00  0.00           O
ATOM   2236  C   THR 0 276      96.079 120.625 254.136  1.00  0.00           C
ATOM   2237  O   THR 0 276      95.691 120.036 255.128  1.00  0.00           O
ATOM   2238  N   ASP 0 277      96.325 121.934 254.191  1.00  0.00           N
ATOM   2239  CA  ASP 0 277      96.168 122.783 255.358  1.00  0.00           C
ATOM   2240  CB  ASP 0 277      97.416 122.834 256.155  1.00  0.00           C
ATOM   2241  CG  ASP 0 277      97.696 121.850 257.205  1.00  0.00           C
ATOM   2242  OD1 ASP 0 277      98.679 121.169 257.076  1.00  0.00           O
ATOM   2243  OD2 ASP 0 277      96.978 121.962 258.218  1.00  0.00           O
ATOM   2244  C   ASP 0 277      95.909 124.220 254.988  1.00  0.00           C
ATOM   2245  O   ASP 0 277      96.424 124.723 254.019  1.00  0.00           O
ATOM   2246  N   GLU 0 278      95.295 125.072 255.828  1.00  0.00           N
ATOM   2247  CA  GLU 0 278      94.970 126.485 255.729  1.00  0.00           C
ATOM   2248  CB  GLU 0 278      93.445 126.545 255.359  1.00  0.00           C
ATOM   2249  CG  GLU 0 278      92.827 127.770 254.771  1.00  0.00           C
ATOM   2250  CD  GLU 0 278      92.518 128.845 255.810  1.00  0.00           C
ATOM   2251  OE1 GLU 0 278      92.983 129.987 255.616  1.00  0.00           O
ATOM   2252  OE2 GLU 0 278      91.709 128.567 256.758  1.00  0.00           O
ATOM   2253  C   GLU 0 278      95.350 127.399 256.910  1.00  0.00           C
ATOM   2254  O   GLU 0 278      95.968 128.469 256.742  1.00  0.00           O
ATOM   2255  N   GLN 0 279      94.924 127.022 258.148  1.00  0.00           N
ATOM   2256  CA  GLN 0 279      95.095 127.764 259.413  1.00  0.00           C
ATOM   2257  CB  GLN 0 279      94.559 126.802 260.506  1.00  0.00           C
ATOM   2258  CG  GLN 0 279      93.639 127.532 261.487  1.00  0.00           C
ATOM   2259  CD  GLN 0 279      94.264 128.641 262.333  1.00  0.00           C
ATOM   2260  OE1 GLN 0 279      93.657 129.745 262.652  1.00  0.00           O
ATOM   2261  NE2 GLN 0 279      95.544 128.628 262.601  1.00  0.00           N
ATOM   2262  C   GLN 0 279      96.603 128.170 259.646  1.00  0.00           C
ATOM   2263  O   GLN 0 279      96.964 129.294 259.992  1.00  0.00           O
ATOM   2264  N   ARG 0 280      97.477 127.183 259.476  1.00  0.00           N
ATOM   2265  CA  ARG 0 280      98.972 127.389 259.735  1.00  0.00           C
ATOM   2266  CB  ARG 0 280      99.722 125.963 259.664  1.00  0.00           C
ATOM   2267  CG  ARG 0 280      99.668 125.299 258.282  1.00  0.00           C
ATOM   2268  CD  ARG 0 280      99.956 123.796 258.397  1.00  0.00           C
ATOM   2269  NE  ARG 0 280     101.355 123.500 258.751  1.00  0.00           N
ATOM   2270  CZ  ARG 0 280     101.941 122.347 258.410  1.00  0.00           C
ATOM   2271  NH1 ARG 0 280     101.360 121.386 257.747  1.00  0.00           N
ATOM   2272  NH2 ARG 0 280     103.104 122.182 258.817  1.00  0.00           N
ATOM   2273  C   ARG 0 280      99.646 128.443 258.859  1.00  0.00           C
ATOM   2274  O   ARG 0 280     100.733 128.861 259.186  1.00  0.00           O
ATOM   2275  N   LEU 0 281      98.938 128.794 257.806  1.00  0.00           N
ATOM   2276  CA  LEU 0 281      99.383 129.752 256.782  1.00  0.00           C
ATOM   2277  CB  LEU 0 281      99.152 129.203 255.370  1.00  0.00           C
ATOM   2278  CG  LEU 0 281      99.606 127.746 254.999  1.00  0.00           C
ATOM   2279  CD1 LEU 0 281      99.303 127.275 253.611  1.00  0.00           C
ATOM   2280  CD2 LEU 0 281     101.178 127.656 255.072  1.00  0.00           C
ATOM   2281  C   LEU 0 281      98.825 131.125 256.950  1.00  0.00           C
ATOM   2282  O   LEU 0 281      98.961 131.891 256.033  1.00  0.00           O
ATOM   2283  N   ARG 0 282      98.093 131.416 258.050  1.00  0.00           N
ATOM   2284  CA  ARG 0 282      97.601 132.803 258.337  1.00  0.00           C
ATOM   2285  CB  ARG 0 282      96.185 132.998 257.839  1.00  0.00           C
ATOM   2286  CG  ARG 0 282      95.185 131.938 258.434  1.00  0.00           C
ATOM   2287  CD  ARG 0 282      93.719 132.299 258.023  1.00  0.00           C
ATOM   2288  NE  ARG 0 282      92.755 131.149 258.137  1.00  0.00           N
ATOM   2289  CZ  ARG 0 282      92.300 130.572 259.265  1.00  0.00           C
ATOM   2290  NH1 ARG 0 282      92.521 131.070 260.436  1.00  0.00           N
ATOM   2291  NH2 ARG 0 282      91.607 129.500 259.267  1.00  0.00           N
ATOM   2292  C   ARG 0 282      97.734 133.244 259.833  1.00  0.00           C
ATOM   2293  O   ARG 0 282      96.937 134.108 260.258  1.00  0.00           O
ATOM   2294  N   ASP 0 283      98.620 132.559 260.620  1.00  0.00           N
ATOM   2295  CA  ASP 0 283      98.469 132.472 262.051  1.00  0.00           C
ATOM   2296  CB  ASP 0 283      99.106 131.177 262.534  1.00  0.00           C
ATOM   2297  CG  ASP 0 283      98.232 130.516 263.611  1.00  0.00           C
ATOM   2298  OD1 ASP 0 283      97.101 130.909 263.836  1.00  0.00           O
ATOM   2299  OD2 ASP 0 283      98.709 129.523 264.203  1.00  0.00           O
ATOM   2300  C   ASP 0 283      99.035 133.627 262.899  1.00  0.00           C
ATOM   2301  O   ASP 0 283      98.759 133.640 264.067  1.00  0.00           O
ATOM   2302  N   GLU 0 284      99.779 134.614 262.372  1.00  0.00           N
ATOM   2303  CA  GLU 0 284     100.726 135.505 263.079  1.00  0.00           C
ATOM   2304  CB  GLU 0 284     101.446 136.393 262.068  1.00  0.00           C
ATOM   2305  CG  GLU 0 284     102.708 137.030 262.510  1.00  0.00           C
ATOM   2306  CD  GLU 0 284     103.724 136.064 263.034  1.00  0.00           C
ATOM   2307  OE1 GLU 0 284     104.234 136.160 264.209  1.00  0.00           O
ATOM   2308  OE2 GLU 0 284     103.933 135.014 262.427  1.00  0.00           O
ATOM   2309  C   GLU 0 284     100.116 136.308 264.217  1.00  0.00           C
ATOM   2310  O   GLU 0 284     100.859 136.719 265.143  1.00  0.00           O
ATOM   2311  N   TYR 0 285      98.771 136.595 264.254  1.00  0.00           N
ATOM   2312  CA  TYR 0 285      98.054 137.481 265.127  1.00  0.00           C
ATOM   2313  CB  TYR 0 285      97.257 138.509 264.303  1.00  0.00           C
ATOM   2314  CG  TYR 0 285      96.202 139.345 265.062  1.00  0.00           C
ATOM   2315  CD1 TYR 0 285      96.608 140.623 265.575  1.00  0.00           C
ATOM   2316  CE1 TYR 0 285      95.653 141.324 266.272  1.00  0.00           C
ATOM   2317  CZ  TYR 0 285      94.376 140.829 266.564  1.00  0.00           C
ATOM   2318  OH  TYR 0 285      93.412 141.619 267.222  1.00  0.00           O
ATOM   2319  CE2 TYR 0 285      93.941 139.630 265.912  1.00  0.00           C
ATOM   2320  CD2 TYR 0 285      94.912 138.870 265.177  1.00  0.00           C
ATOM   2321  C   TYR 0 285      97.220 136.733 266.177  1.00  0.00           C
ATOM   2322  O   TYR 0 285      97.157 137.046 267.343  1.00  0.00           O
ATOM   2323  N   ARG 0 286      96.675 135.569 265.767  1.00  0.00           N
ATOM   2324  CA  ARG 0 286      96.138 134.535 266.767  1.00  0.00           C
ATOM   2325  CB  ARG 0 286      95.523 133.417 265.910  1.00  0.00           C
ATOM   2326  CG  ARG 0 286      94.748 132.436 266.806  1.00  0.00           C
ATOM   2327  CD  ARG 0 286      94.321 131.154 266.085  1.00  0.00           C
ATOM   2328  NE  ARG 0 286      95.474 130.252 265.817  1.00  0.00           N
ATOM   2329  CZ  ARG 0 286      95.914 129.252 266.575  1.00  0.00           C
ATOM   2330  NH1 ARG 0 286      95.186 128.921 267.660  1.00  0.00           N
ATOM   2331  NH2 ARG 0 286      97.076 128.779 266.413  1.00  0.00           N
ATOM   2332  C   ARG 0 286      97.188 133.995 267.729  1.00  0.00           C
ATOM   2333  O   ARG 0 286      96.981 133.590 268.819  1.00  0.00           O
ATOM   2334  N   ARG 0 287      98.376 134.090 267.222  1.00  0.00           N
ATOM   2335  CA  ARG 0 287      99.573 133.866 267.953  1.00  0.00           C
ATOM   2336  CB  ARG 0 287     100.841 133.938 267.027  1.00  0.00           C
ATOM   2337  CG  ARG 0 287     102.267 133.554 267.551  1.00  0.00           C
ATOM   2338  CD  ARG 0 287     103.200 133.826 266.353  1.00  0.00           C
ATOM   2339  NE  ARG 0 287     104.429 133.144 266.643  1.00  0.00           N
ATOM   2340  CZ  ARG 0 287     105.588 133.844 266.770  1.00  0.00           C
ATOM   2341  NH1 ARG 0 287     105.807 134.981 266.242  1.00  0.00           N
ATOM   2342  NH2 ARG 0 287     106.587 133.436 267.510  1.00  0.00           N
ATOM   2343  C   ARG 0 287      99.719 134.763 269.225  1.00  0.00           C
ATOM   2344  O   ARG 0 287     100.194 134.339 270.308  1.00  0.00           O
ATOM   2345  N   LEU 0 288      99.400 136.066 269.070  1.00  0.00           N
ATOM   2346  CA  LEU 0 288      99.416 137.141 270.062  1.00  0.00           C
ATOM   2347  CB  LEU 0 288      99.523 138.431 269.349  1.00  0.00           C
ATOM   2348  CG  LEU 0 288     100.834 138.757 268.646  1.00  0.00           C
ATOM   2349  CD1 LEU 0 288     100.610 139.949 267.661  1.00  0.00           C
ATOM   2350  CD2 LEU 0 288     101.954 139.139 269.632  1.00  0.00           C
ATOM   2351  C   LEU 0 288      98.119 137.059 270.938  1.00  0.00           C
ATOM   2352  O   LEU 0 288      98.298 136.904 272.164  1.00  0.00           O
ATOM   2353  N   VAL 0 289      96.943 136.910 270.276  1.00  0.00           N
ATOM   2354  CA  VAL 0 289      95.636 136.783 270.923  1.00  0.00           C
ATOM   2355  CB  VAL 0 289      94.452 136.847 269.929  1.00  0.00           C
ATOM   2356  CG1 VAL 0 289      93.139 136.661 270.694  1.00  0.00           C
ATOM   2357  CG2 VAL 0 289      94.438 138.148 269.133  1.00  0.00           C
ATOM   2358  C   VAL 0 289      95.424 135.592 271.861  1.00  0.00           C
ATOM   2359  O   VAL 0 289      94.937 135.784 272.933  1.00  0.00           O
ATOM   2360  N   GLU 0 290      95.843 134.376 271.527  1.00  0.00           N
ATOM   2361  CA  GLU 0 290      95.660 133.165 272.293  1.00  0.00           C
ATOM   2362  CB  GLU 0 290      95.294 131.948 271.331  1.00  0.00           C
ATOM   2363  CG  GLU 0 290      94.177 132.155 270.300  1.00  0.00           C
ATOM   2364  CD  GLU 0 290      92.801 132.146 270.993  1.00  0.00           C
ATOM   2365  OE1 GLU 0 290      91.790 132.582 270.355  1.00  0.00           O
ATOM   2366  OE2 GLU 0 290      92.639 131.582 272.086  1.00  0.00           O
ATOM   2367  C   GLU 0 290      96.846 132.948 273.194  1.00  0.00           C
ATOM   2368  O   GLU 0 290      96.852 132.046 274.046  1.00  0.00           O
ATOM   2369  N   GLY 0 291      97.867 133.838 273.185  1.00  0.00           N
ATOM   2370  CA  GLY 0 291      98.896 133.916 274.232  1.00  0.00           C
ATOM   2371  C   GLY 0 291     100.085 132.872 273.954  1.00  0.00           C
ATOM   2372  O   GLY 0 291     100.645 132.211 274.820  1.00  0.00           O
ATOM   2373  N   LEU 0 292     100.346 132.611 272.616  1.00  0.00           N
ATOM   2374  CA  LEU 0 292     101.242 131.555 272.023  1.00  0.00           C
ATOM   2375  CB  LEU 0 292     100.403 130.957 270.860  1.00  0.00           C
ATOM   2376  CG  LEU 0 292      98.980 130.362 271.186  1.00  0.00           C
ATOM   2377  CD1 LEU 0 292      98.197 129.626 269.970  1.00  0.00           C
ATOM   2378  CD2 LEU 0 292      99.227 129.334 272.297  1.00  0.00           C
ATOM   2379  C   LEU 0 292     102.622 132.028 271.503  1.00  0.00           C
ATOM   2380  O   LEU 0 292     103.441 131.213 270.948  1.00  0.00           O
ATOM   2381  N   ARG 0 293     102.875 133.310 271.615  1.00  0.00           N
ATOM   2382  CA  ARG 0 293     104.080 133.990 271.049  1.00  0.00           C
ATOM   2383  CB  ARG 0 293     103.703 135.458 270.949  1.00  0.00           C
ATOM   2384  CG  ARG 0 293     104.233 136.296 269.794  1.00  0.00           C
ATOM   2385  CD  ARG 0 293     105.714 136.248 269.504  1.00  0.00           C
ATOM   2386  NE  ARG 0 293     106.579 136.667 270.676  1.00  0.00           N
ATOM   2387  CZ  ARG 0 293     107.937 136.701 270.748  1.00  0.00           C
ATOM   2388  NH1 ARG 0 293     108.654 136.421 269.756  1.00  0.00           N
ATOM   2389  NH2 ARG 0 293     108.541 137.062 271.823  1.00  0.00           N
ATOM   2390  C   ARG 0 293     105.372 133.790 271.816  1.00  0.00           C
ATOM   2391  O   ARG 0 293     106.473 133.583 271.171  1.00  0.00           O
ATOM   2392  N   GLU 0 294     105.424 133.873 273.161  1.00  0.00           N
ATOM   2393  CA  GLU 0 294     106.781 133.838 273.819  1.00  0.00           C
ATOM   2394  CB  GLU 0 294     106.570 134.336 275.337  1.00  0.00           C
ATOM   2395  CG  GLU 0 294     105.947 135.699 275.392  1.00  0.00           C
ATOM   2396  CD  GLU 0 294     106.543 136.655 274.349  1.00  0.00           C
ATOM   2397  OE1 GLU 0 294     105.792 137.073 273.421  1.00  0.00           O
ATOM   2398  OE2 GLU 0 294     107.745 136.938 274.434  1.00  0.00           O
ATOM   2399  C   GLU 0 294     107.463 132.442 273.937  1.00  0.00           C
ATOM   2400  O   GLU 0 294     106.803 131.378 273.820  1.00  0.00           O
ATOM   2401  N   ALA 0 295     108.787 132.452 274.080  1.00  0.00           N
ATOM   2402  CA  ALA 0 295     109.689 131.362 274.164  1.00  0.00           C
ATOM   2403  CB  ALA 0 295     110.075 130.894 272.736  1.00  0.00           C
ATOM   2404  C   ALA 0 295     110.811 131.605 275.204  1.00  0.00           C
ATOM   2405  O   ALA 0 295     111.101 132.712 275.596  1.00  0.00           O
ATOM   2406  N   SER 0 296     111.419 130.422 275.479  1.00  0.00           N
ATOM   2407  CA  SER 0 296     112.609 130.310 276.312  1.00  0.00           C
ATOM   2408  CB  SER 0 296     113.249 128.938 275.964  1.00  0.00           C
ATOM   2409  OG  SER 0 296     114.608 128.733 276.326  1.00  0.00           O
ATOM   2410  C   SER 0 296     113.539 131.424 275.944  1.00  0.00           C
ATOM   2411  O   SER 0 296     113.776 131.641 274.752  1.00  0.00           O
ATOM   2412  N   ALA 0 297     114.163 132.031 276.922  1.00  0.00           N
ATOM   2413  CA  ALA 0 297     115.308 132.925 276.763  1.00  0.00           C
ATOM   2414  CB  ALA 0 297     115.325 133.687 278.101  1.00  0.00           C
ATOM   2415  C   ALA 0 297     116.554 132.157 276.481  1.00  0.00           C
ATOM   2416  O   ALA 0 297     117.391 132.633 275.750  1.00  0.00           O
ATOM   2417  N   ALA 0 298     116.683 130.908 276.942  1.00  0.00           N
ATOM   2418  CA  ALA 0 298     117.796 130.069 276.643  1.00  0.00           C
ATOM   2419  CB  ALA 0 298     117.805 128.818 277.547  1.00  0.00           C
ATOM   2420  C   ALA 0 298     117.888 129.725 275.180  1.00  0.00           C
ATOM   2421  O   ALA 0 298     119.023 129.613 274.706  1.00  0.00           O
ATOM   2422  N   ARG 0 299     116.770 129.626 274.494  1.00  0.00           N
ATOM   2423  CA  ARG 0 299     116.753 129.392 273.048  1.00  0.00           C
ATOM   2424  CB  ARG 0 299     115.572 128.437 272.665  1.00  0.00           C
ATOM   2425  CG  ARG 0 299     115.838 127.010 272.903  1.00  0.00           C
ATOM   2426  CD  ARG 0 299     116.840 126.416 271.916  1.00  0.00           C
ATOM   2427  NE  ARG 0 299     116.985 124.976 271.880  1.00  0.00           N
ATOM   2428  CZ  ARG 0 299     117.859 124.239 271.250  1.00  0.00           C
ATOM   2429  NH1 ARG 0 299     118.717 124.663 270.378  1.00  0.00           N
ATOM   2430  NH2 ARG 0 299     117.960 122.970 271.575  1.00  0.00           N
ATOM   2431  C   ARG 0 299     116.855 130.663 272.191  1.00  0.00           C
ATOM   2432  O   ARG 0 299     117.373 130.616 271.136  1.00  0.00           O
ATOM   2433  N   GLU 0 300     116.414 131.792 272.674  1.00  0.00           N
ATOM   2434  CA  GLU 0 300     116.451 133.132 271.988  1.00  0.00           C
ATOM   2435  CB  GLU 0 300     115.805 134.126 272.961  1.00  0.00           C
ATOM   2436  CG  GLU 0 300     115.339 135.418 272.291  1.00  0.00           C
ATOM   2437  CD  GLU 0 300     114.159 135.317 271.359  1.00  0.00           C
ATOM   2438  OE1 GLU 0 300     113.641 134.202 271.123  1.00  0.00           O
ATOM   2439  OE2 GLU 0 300     113.804 136.334 270.717  1.00  0.00           O
ATOM   2440  C   GLU 0 300     117.833 133.534 271.493  1.00  0.00           C
ATOM   2441  O   GLU 0 300     118.016 134.295 270.558  1.00  0.00           O
ATOM   2442  N   THR 0 301     118.879 132.948 272.118  1.00  0.00           N
ATOM   2443  CA  THR 0 301     120.310 133.221 271.782  1.00  0.00           C
ATOM   2444  CB  THR 0 301     121.207 133.156 273.041  1.00  0.00           C
ATOM   2445  CG2 THR 0 301     120.871 134.238 274.015  1.00  0.00           C
ATOM   2446  OG1 THR 0 301     121.109 131.933 273.707  1.00  0.00           O
ATOM   2447  C   THR 0 301     120.907 132.326 270.703  1.00  0.00           C
ATOM   2448  O   THR 0 301     121.988 132.715 270.277  1.00  0.00           O
ATOM   2449  N   ASP 0 302     120.234 131.271 270.187  1.00  0.00           N
ATOM   2450  CA  ASP 0 302     120.695 130.464 269.071  1.00  0.00           C
ATOM   2451  CB  ASP 0 302     119.737 129.285 268.595  1.00  0.00           C
ATOM   2452  CG  ASP 0 302     119.395 128.169 269.630  1.00  0.00           C
ATOM   2453  OD1 ASP 0 302     118.547 127.350 269.209  1.00  0.00           O
ATOM   2454  OD2 ASP 0 302     119.979 128.151 270.743  1.00  0.00           O
ATOM   2455  C   ASP 0 302     121.111 131.170 267.793  1.00  0.00           C
ATOM   2456  O   ASP 0 302     120.579 132.213 267.395  1.00  0.00           O
ATOM   2457  N   ALA 0 303     122.226 130.746 267.249  1.00  0.00           N
ATOM   2458  CA  ALA 0 303     123.149 131.465 266.280  1.00  0.00           C
ATOM   2459  CB  ALA 0 303     124.469 130.658 266.159  1.00  0.00           C
ATOM   2460  C   ALA 0 303     122.462 131.713 264.886  1.00  0.00           C
ATOM   2461  O   ALA 0 303     122.888 132.534 264.094  1.00  0.00           O
ATOM   2462  N   HIS 0 304     121.516 130.885 264.486  1.00  0.00           N
ATOM   2463  CA  HIS 0 304     120.735 131.011 263.259  1.00  0.00           C
ATOM   2464  CB  HIS 0 304     120.150 129.653 262.864  1.00  0.00           C
ATOM   2465  CG  HIS 0 304     119.330 128.936 263.969  1.00  0.00           C
ATOM   2466  ND1 HIS 0 304     119.877 128.148 265.014  1.00  0.00           N
ATOM   2467  CE1 HIS 0 304     118.871 127.762 265.823  1.00  0.00           C
ATOM   2468  NE2 HIS 0 304     117.683 128.230 265.332  1.00  0.00           N
ATOM   2469  CD2 HIS 0 304     117.944 128.963 264.153  1.00  0.00           C
ATOM   2470  C   HIS 0 304     119.590 132.006 263.429  1.00  0.00           C
ATOM   2471  O   HIS 0 304     118.918 132.273 262.468  1.00  0.00           O
ATOM   2472  N   LEU 0 305     119.471 132.669 264.599  1.00  0.00           N
ATOM   2473  CA  LEU 0 305     118.593 133.830 264.911  1.00  0.00           C
ATOM   2474  CB  LEU 0 305     117.930 133.647 266.300  1.00  0.00           C
ATOM   2475  CG  LEU 0 305     117.298 132.263 266.584  1.00  0.00           C
ATOM   2476  CD1 LEU 0 305     116.596 132.177 267.956  1.00  0.00           C
ATOM   2477  CD2 LEU 0 305     116.254 131.782 265.571  1.00  0.00           C
ATOM   2478  C   LEU 0 305     119.340 135.194 264.717  1.00  0.00           C
ATOM   2479  O   LEU 0 305     120.561 135.276 264.834  1.00  0.00           O
ATOM   2480  N   ALA 0 306     118.564 136.329 264.626  1.00  0.00           N
ATOM   2481  CA  ALA 0 306     119.174 137.639 264.531  1.00  0.00           C
ATOM   2482  CB  ALA 0 306     118.072 138.696 264.382  1.00  0.00           C
ATOM   2483  C   ALA 0 306     120.038 138.101 265.756  1.00  0.00           C
ATOM   2484  O   ALA 0 306     119.668 137.835 266.927  1.00  0.00           O
ATOM   2485  N   ASN 0 307     121.213 138.630 265.490  1.00  0.00           N
ATOM   2486  CA  ASN 0 307     122.166 139.197 266.518  1.00  0.00           C
ATOM   2487  CB  ASN 0 307     123.388 139.864 265.745  1.00  0.00           C
ATOM   2488  CG  ASN 0 307     124.238 138.775 265.120  1.00  0.00           C
ATOM   2489  OD1 ASN 0 307     123.864 138.127 264.181  1.00  0.00           O
ATOM   2490  ND2 ASN 0 307     125.348 138.378 265.849  1.00  0.00           N
ATOM   2491  C   ASN 0 307     121.631 140.219 267.558  1.00  0.00           C
ATOM   2492  O   ASN 0 307     121.900 140.024 268.759  1.00  0.00           O
ATOM   2493  N   PRO 0 308     120.812 141.211 267.197  1.00  0.00           N
ATOM   2494  CD  PRO 0 308     120.483 141.555 265.826  1.00  0.00           C
ATOM   2495  CG  PRO 0 308     119.419 142.700 266.031  1.00  0.00           C
ATOM   2496  CB  PRO 0 308     119.761 143.396 267.318  1.00  0.00           C
ATOM   2497  CA  PRO 0 308     120.182 142.173 268.084  1.00  0.00           C
ATOM   2498  C   PRO 0 308     119.018 141.580 268.801  1.00  0.00           C
ATOM   2499  O   PRO 0 308     118.368 140.674 268.256  1.00  0.00           O
ATOM   2500  N   VAL 0 309     118.798 141.919 270.081  1.00  0.00           N
ATOM   2501  CA  VAL 0 309     117.452 141.746 270.726  1.00  0.00           C
ATOM   2502  CB  VAL 0 309     117.487 142.393 272.122  1.00  0.00           C
ATOM   2503  CG1 VAL 0 309     116.262 142.068 272.976  1.00  0.00           C
ATOM   2504  CG2 VAL 0 309     118.746 141.964 272.956  1.00  0.00           C
ATOM   2505  C   VAL 0 309     116.331 142.295 269.950  1.00  0.00           C
ATOM   2506  O   VAL 0 309     116.414 143.408 269.391  1.00  0.00           O
ATOM   2507  N   LEU 0 310     115.222 141.577 269.829  1.00  0.00           N
ATOM   2508  CA  LEU 0 310     113.897 142.094 269.380  1.00  0.00           C
ATOM   2509  CB  LEU 0 310     113.044 140.950 268.832  1.00  0.00           C
ATOM   2510  CG  LEU 0 310     111.618 141.260 268.319  1.00  0.00           C
ATOM   2511  CD1 LEU 0 310     111.594 141.854 266.870  1.00  0.00           C
ATOM   2512  CD2 LEU 0 310     110.691 140.104 268.498  1.00  0.00           C
ATOM   2513  C   LEU 0 310     113.235 142.773 270.540  1.00  0.00           C
ATOM   2514  O   LEU 0 310     113.028 142.090 271.515  1.00  0.00           O
ATOM   2515  N   PRO 0 311     112.743 144.080 270.484  1.00  0.00           N
ATOM   2516  CD  PRO 0 311     113.151 145.122 269.537  1.00  0.00           C
ATOM   2517  CG  PRO 0 311     112.856 146.481 270.177  1.00  0.00           C
ATOM   2518  CB  PRO 0 311     111.644 146.149 271.004  1.00  0.00           C
ATOM   2519  CA  PRO 0 311     111.803 144.630 271.392  1.00  0.00           C
ATOM   2520  C   PRO 0 311     110.431 143.957 271.494  1.00  0.00           C
ATOM   2521  O   PRO 0 311     109.708 143.887 270.507  1.00  0.00           O
ATOM   2522  N   ASP 0 312     109.957 143.524 272.680  1.00  0.00           N
ATOM   2523  CA  ASP 0 312     108.637 142.931 272.893  1.00  0.00           C
ATOM   2524  CB  ASP 0 312     108.382 142.469 274.381  1.00  0.00           C
ATOM   2525  CG  ASP 0 312     109.452 141.493 275.061  1.00  0.00           C
ATOM   2526  OD1 ASP 0 312     110.582 141.251 274.465  1.00  0.00           O
ATOM   2527  OD2 ASP 0 312     109.202 141.005 276.186  1.00  0.00           O
ATOM   2528  C   ASP 0 312     107.433 143.876 272.536  1.00  0.00           C
ATOM   2529  O   ASP 0 312     106.264 143.512 272.366  1.00  0.00           O
ATOM   2530  N   GLU 0 313     107.808 145.156 272.357  1.00  0.00           N
ATOM   2531  CA  GLU 0 313     106.864 146.205 272.105  1.00  0.00           C
ATOM   2532  CB  GLU 0 313     107.425 147.609 272.629  1.00  0.00           C
ATOM   2533  CG  GLU 0 313     107.806 147.750 274.123  1.00  0.00           C
ATOM   2534  CD  GLU 0 313     106.655 147.627 275.110  1.00  0.00           C
ATOM   2535  OE1 GLU 0 313     106.893 147.173 276.264  1.00  0.00           O
ATOM   2536  OE2 GLU 0 313     105.465 147.912 274.744  1.00  0.00           O
ATOM   2537  C   GLU 0 313     106.486 146.336 270.654  1.00  0.00           C
ATOM   2538  O   GLU 0 313     105.571 147.095 270.385  1.00  0.00           O
ATOM   2539  N   VAL 0 314     107.246 145.741 269.732  1.00  0.00           N
ATOM   2540  CA  VAL 0 314     107.126 146.068 268.281  1.00  0.00           C
ATOM   2541  CB  VAL 0 314     108.539 145.962 267.595  1.00  0.00           C
ATOM   2542  CG1 VAL 0 314     108.813 144.535 266.955  1.00  0.00           C
ATOM   2543  CG2 VAL 0 314     108.558 146.842 266.368  1.00  0.00           C
ATOM   2544  C   VAL 0 314     106.094 145.180 267.524  1.00  0.00           C
ATOM   2545  O   VAL 0 314     105.621 145.653 266.484  1.00  0.00           O
ATOM   2546  N   LEU 0 315     105.764 143.975 268.051  1.00  0.00           N
ATOM   2547  CA  LEU 0 315     105.061 142.970 267.218  1.00  0.00           C
ATOM   2548  CB  LEU 0 315     105.111 141.589 267.890  1.00  0.00           C
ATOM   2549  CG  LEU 0 315     106.490 140.990 268.320  1.00  0.00           C
ATOM   2550  CD1 LEU 0 315     107.014 141.565 269.605  1.00  0.00           C
ATOM   2551  CD2 LEU 0 315     106.454 139.478 268.540  1.00  0.00           C
ATOM   2552  C   LEU 0 315     103.578 143.394 266.895  1.00  0.00           C
ATOM   2553  O   LEU 0 315     103.095 143.294 265.743  1.00  0.00           O
ATOM   2554  N   GLN 0 316     102.793 144.011 267.859  1.00  0.00           N
ATOM   2555  CA  GLN 0 316     101.443 144.511 267.601  1.00  0.00           C
ATOM   2556  CB  GLN 0 316     100.794 144.973 268.899  1.00  0.00           C
ATOM   2557  CG  GLN 0 316     100.186 143.830 269.698  1.00  0.00           C
ATOM   2558  CD  GLN 0 316      98.821 143.435 269.192  1.00  0.00           C
ATOM   2559  OE1 GLN 0 316      98.189 143.891 268.268  1.00  0.00           O
ATOM   2560  NE2 GLN 0 316      98.216 142.449 269.815  1.00  0.00           N
ATOM   2561  C   GLN 0 316     101.413 145.778 266.721  1.00  0.00           C
ATOM   2562  O   GLN 0 316     100.399 146.077 266.119  1.00  0.00           O
ATOM   2563  N   GLU 0 317     102.522 146.489 266.523  1.00  0.00           N
ATOM   2564  CA  GLU 0 317     102.605 147.600 265.519  1.00  0.00           C
ATOM   2565  CB  GLU 0 317     103.498 148.720 265.945  1.00  0.00           C
ATOM   2566  CG  GLU 0 317     103.394 149.111 267.487  1.00  0.00           C
ATOM   2567  CD  GLU 0 317     101.976 149.282 268.018  1.00  0.00           C
ATOM   2568  OE1 GLU 0 317     101.088 149.798 267.302  1.00  0.00           O
ATOM   2569  OE2 GLU 0 317     101.661 148.845 269.135  1.00  0.00           O
ATOM   2570  C   GLU 0 317     103.066 147.113 264.169  1.00  0.00           C
ATOM   2571  O   GLU 0 317     102.566 147.637 263.109  1.00  0.00           O
ATOM   2572  N   ALA 0 318     103.935 146.128 264.185  1.00  0.00           N
ATOM   2573  CA  ALA 0 318     104.391 145.374 263.059  1.00  0.00           C
ATOM   2574  CB  ALA 0 318     105.488 144.476 263.560  1.00  0.00           C
ATOM   2575  C   ALA 0 318     103.307 144.599 262.284  1.00  0.00           C
ATOM   2576  O   ALA 0 318     103.474 144.648 261.027  1.00  0.00           O
ATOM   2577  N   VAL 0 319     102.323 143.901 262.849  1.00  0.00           N
ATOM   2578  CA  VAL 0 319     101.439 142.924 262.200  1.00  0.00           C
ATOM   2579  CB  VAL 0 319     101.025 141.749 263.126  1.00  0.00           C
ATOM   2580  CG1 VAL 0 319      99.937 142.225 264.110  1.00  0.00           C
ATOM   2581  CG2 VAL 0 319     100.639 140.344 262.452  1.00  0.00           C
ATOM   2582  C   VAL 0 319     100.144 143.431 261.451  1.00  0.00           C
ATOM   2583  O   VAL 0 319      99.441 142.570 260.836  1.00  0.00           O
ATOM   2584  N   PRO 0 320      99.797 144.711 261.382  1.00  0.00           N
ATOM   2585  CD  PRO 0 320     100.238 145.817 262.154  1.00  0.00           C
ATOM   2586  CG  PRO 0 320      99.027 146.809 262.241  1.00  0.00           C
ATOM   2587  CB  PRO 0 320      98.362 146.641 260.902  1.00  0.00           C
ATOM   2588  CA  PRO 0 320      98.734 145.210 260.569  1.00  0.00           C
ATOM   2589  C   PRO 0 320      98.993 145.108 259.047  1.00  0.00           C
ATOM   2590  O   PRO 0 320     100.158 145.354 258.636  1.00  0.00           O
ATOM   2591  N   GLY 0 321      97.979 144.831 258.128  1.00  0.00           N
ATOM   2592  CA  GLY 0 321      98.256 144.786 256.691  1.00  0.00           C
ATOM   2593  C   GLY 0 321      98.651 143.454 256.071  1.00  0.00           C
ATOM   2594  O   GLY 0 321      99.716 143.419 255.409  1.00  0.00           O
ATOM   2595  N   SER 0 322      97.811 142.436 256.142  1.00  0.00           N
ATOM   2596  CA  SER 0 322      97.877 141.051 255.554  1.00  0.00           C
ATOM   2597  CB  SER 0 322      97.318 141.050 254.075  1.00  0.00           C
ATOM   2598  OG  SER 0 322      95.917 141.098 254.056  1.00  0.00           O
ATOM   2599  C   SER 0 322      99.191 140.151 255.618  1.00  0.00           C
ATOM   2600  O   SER 0 322      99.129 138.913 255.486  1.00  0.00           O
ATOM   2601  N   ILE 0 323     100.306 140.735 256.078  1.00  0.00           N
ATOM   2602  CA  ILE 0 323     101.566 140.109 256.536  1.00  0.00           C
ATOM   2603  CB  ILE 0 323     102.581 141.169 257.146  1.00  0.00           C
ATOM   2604  CG2 ILE 0 323     102.343 141.361 258.647  1.00  0.00           C
ATOM   2605  CG1 ILE 0 323     104.093 140.808 256.847  1.00  0.00           C
ATOM   2606  CD1 ILE 0 323     105.139 141.733 257.487  1.00  0.00           C
ATOM   2607  C   ILE 0 323     101.379 138.982 257.521  1.00  0.00           C
ATOM   2608  O   ILE 0 323     102.327 138.199 257.786  1.00  0.00           O
ATOM   2609  N   ARG 0 324     100.224 138.891 258.174  1.00  0.00           N
ATOM   2610  CA  ARG 0 324      99.856 137.686 259.049  1.00  0.00           C
ATOM   2611  CB  ARG 0 324      98.486 137.813 259.657  1.00  0.00           C
ATOM   2612  CG  ARG 0 324      97.370 137.994 258.594  1.00  0.00           C
ATOM   2613  CD  ARG 0 324      96.029 138.415 259.230  1.00  0.00           C
ATOM   2614  NE  ARG 0 324      95.025 138.014 258.303  1.00  0.00           N
ATOM   2615  CZ  ARG 0 324      94.603 138.695 257.283  1.00  0.00           C
ATOM   2616  NH1 ARG 0 324      94.750 139.993 257.095  1.00  0.00           N
ATOM   2617  NH2 ARG 0 324      93.953 138.127 256.319  1.00  0.00           N
ATOM   2618  C   ARG 0 324      99.851 136.295 258.266  1.00  0.00           C
ATOM   2619  O   ARG 0 324      99.906 135.243 258.950  1.00  0.00           O
ATOM   2620  N   THR 0 325      99.761 136.399 256.957  1.00  0.00           N
ATOM   2621  CA  THR 0 325      99.865 135.269 256.030  1.00  0.00           C
ATOM   2622  CB  THR 0 325      98.795 135.511 254.861  1.00  0.00           C
ATOM   2623  CG2 THR 0 325      97.382 135.758 255.459  1.00  0.00           C
ATOM   2624  OG1 THR 0 325      99.210 136.615 253.990  1.00  0.00           O
ATOM   2625  C   THR 0 325     101.301 135.105 255.419  1.00  0.00           C
ATOM   2626  O   THR 0 325     102.116 136.003 255.491  1.00  0.00           O
ATOM   2627  N   ALA 0 326     101.558 133.847 255.167  1.00  0.00           N
ATOM   2628  CA  ALA 0 326     102.821 133.320 254.790  1.00  0.00           C
ATOM   2629  CB  ALA 0 326     102.746 131.784 254.672  1.00  0.00           C
ATOM   2630  C   ALA 0 326     103.311 133.936 253.432  1.00  0.00           C
ATOM   2631  O   ALA 0 326     104.471 134.352 253.217  1.00  0.00           O
ATOM   2632  N   GLU 0 327     102.388 133.850 252.436  1.00  0.00           N
ATOM   2633  CA  GLU 0 327     102.574 134.327 251.127  1.00  0.00           C
ATOM   2634  CB  GLU 0 327     101.523 133.830 250.124  1.00  0.00           C
ATOM   2635  CG  GLU 0 327     101.645 132.306 249.923  1.00  0.00           C
ATOM   2636  CD  GLU 0 327     100.747 131.795 248.799  1.00  0.00           C
ATOM   2637  OE1 GLU 0 327     100.833 130.626 248.327  1.00  0.00           O
ATOM   2638  OE2 GLU 0 327      99.804 132.496 248.379  1.00  0.00           O
ATOM   2639  C   GLU 0 327     102.597 135.885 251.009  1.00  0.00           C
ATOM   2640  O   GLU 0 327     103.349 136.414 250.222  1.00  0.00           O
ATOM   2641  N   HIS 0 328     102.008 136.688 251.922  1.00  0.00           N
ATOM   2642  CA  HIS 0 328     102.246 138.161 252.051  1.00  0.00           C
ATOM   2643  CB  HIS 0 328     101.183 138.827 252.938  1.00  0.00           C
ATOM   2644  CG  HIS 0 328     101.321 140.328 252.914  1.00  0.00           C
ATOM   2645  ND1 HIS 0 328     102.277 141.069 253.479  1.00  0.00           N
ATOM   2646  CE1 HIS 0 328     101.985 142.359 253.174  1.00  0.00           C
ATOM   2647  NE2 HIS 0 328     100.761 142.461 252.596  1.00  0.00           N
ATOM   2648  CD2 HIS 0 328     100.348 141.162 252.374  1.00  0.00           C
ATOM   2649  C   HIS 0 328     103.668 138.476 252.453  1.00  0.00           C
ATOM   2650  O   HIS 0 328     104.350 139.236 251.782  1.00  0.00           O
ATOM   2651  N   PHE 0 329     104.145 137.790 253.502  1.00  0.00           N
ATOM   2652  CA  PHE 0 329     105.468 138.080 254.063  1.00  0.00           C
ATOM   2653  CB  PHE 0 329     105.742 137.397 255.417  1.00  0.00           C
ATOM   2654  CG  PHE 0 329     107.205 137.320 255.804  1.00  0.00           C
ATOM   2655  CD1 PHE 0 329     107.792 138.398 256.505  1.00  0.00           C
ATOM   2656  CE1 PHE 0 329     109.067 138.292 257.059  1.00  0.00           C
ATOM   2657  CZ  PHE 0 329     109.816 137.147 256.845  1.00  0.00           C
ATOM   2658  CE2 PHE 0 329     109.229 136.026 256.213  1.00  0.00           C
ATOM   2659  CD2 PHE 0 329     107.898 136.085 255.723  1.00  0.00           C
ATOM   2660  C   PHE 0 329     106.601 137.656 253.055  1.00  0.00           C
ATOM   2661  O   PHE 0 329     107.706 138.256 253.025  1.00  0.00           O
ATOM   2662  N   LEU 0 330     106.418 136.691 252.187  1.00  0.00           N
ATOM   2663  CA  LEU 0 330     107.336 136.436 251.094  1.00  0.00           C
ATOM   2664  CB  LEU 0 330     107.060 135.049 250.415  1.00  0.00           C
ATOM   2665  CG  LEU 0 330     107.286 133.775 251.264  1.00  0.00           C
ATOM   2666  CD1 LEU 0 330     106.753 132.542 250.523  1.00  0.00           C
ATOM   2667  CD2 LEU 0 330     108.777 133.463 251.560  1.00  0.00           C
ATOM   2668  C   LEU 0 330     107.522 137.574 250.185  1.00  0.00           C
ATOM   2669  O   LEU 0 330     108.615 137.926 249.801  1.00  0.00           O
ATOM   2670  N   GLY 0 331     106.393 138.271 249.881  1.00  0.00           N
ATOM   2671  CA  GLY 0 331     106.313 139.554 249.236  1.00  0.00           C
ATOM   2672  C   GLY 0 331     107.035 140.750 249.888  1.00  0.00           C
ATOM   2673  O   GLY 0 331     107.577 141.577 249.243  1.00  0.00           O
ATOM   2674  N   PHE 0 332     106.928 140.869 251.220  1.00  0.00           N
ATOM   2675  CA  PHE 0 332     107.517 141.835 252.099  1.00  0.00           C
ATOM   2676  CB  PHE 0 332     106.924 141.727 253.500  1.00  0.00           C
ATOM   2677  CG  PHE 0 332     107.465 142.731 254.427  1.00  0.00           C
ATOM   2678  CD1 PHE 0 332     106.633 143.766 254.893  1.00  0.00           C
ATOM   2679  CE1 PHE 0 332     107.177 144.729 255.811  1.00  0.00           C
ATOM   2680  CZ  PHE 0 332     108.414 144.604 256.268  1.00  0.00           C
ATOM   2681  CE2 PHE 0 332     109.113 143.357 256.080  1.00  0.00           C
ATOM   2682  CD2 PHE 0 332     108.600 142.431 255.104  1.00  0.00           C
ATOM   2683  C   PHE 0 332     109.038 141.678 252.019  1.00  0.00           C
ATOM   2684  O   PHE 0 332     109.666 142.669 251.646  1.00  0.00           O
ATOM   2685  N   LEU 0 333     109.559 140.387 252.079  1.00  0.00           N
ATOM   2686  CA  LEU 0 333     111.003 140.068 251.902  1.00  0.00           C
ATOM   2687  CB  LEU 0 333     111.233 138.570 252.210  1.00  0.00           C
ATOM   2688  CG  LEU 0 333     111.254 138.092 253.671  1.00  0.00           C
ATOM   2689  CD1 LEU 0 333     111.091 136.577 253.648  1.00  0.00           C
ATOM   2690  CD2 LEU 0 333     112.518 138.561 254.355  1.00  0.00           C
ATOM   2691  C   LEU 0 333     111.531 140.312 250.424  1.00  0.00           C
ATOM   2692  O   LEU 0 333     112.703 140.720 250.256  1.00  0.00           O
ATOM   2693  N   ARG 0 334     110.700 140.155 249.396  1.00  0.00           N
ATOM   2694  CA  ARG 0 334     110.933 140.512 248.008  1.00  0.00           C
ATOM   2695  CB  ARG 0 334     109.905 139.869 247.066  1.00  0.00           C
ATOM   2696  CG  ARG 0 334     110.405 139.794 245.634  1.00  0.00           C
ATOM   2697  CD  ARG 0 334     109.389 139.306 244.585  1.00  0.00           C
ATOM   2698  NE  ARG 0 334     108.986 137.821 244.943  1.00  0.00           N
ATOM   2699  CZ  ARG 0 334     109.286 136.774 244.228  1.00  0.00           C
ATOM   2700  NH1 ARG 0 334     109.796 136.813 243.038  1.00  0.00           N
ATOM   2701  NH2 ARG 0 334     109.178 135.578 244.747  1.00  0.00           N
ATOM   2702  C   ARG 0 334     111.079 141.997 247.774  1.00  0.00           C
ATOM   2703  O   ARG 0 334     111.908 142.447 247.001  1.00  0.00           O
ATOM   2704  N   ARG 0 335     110.364 142.823 248.553  1.00  0.00           N
ATOM   2705  CA  ARG 0 335     110.483 144.286 248.488  1.00  0.00           C
ATOM   2706  CB  ARG 0 335     109.243 145.005 248.959  1.00  0.00           C
ATOM   2707  CG  ARG 0 335     108.189 144.761 247.930  1.00  0.00           C
ATOM   2708  CD  ARG 0 335     106.998 145.760 247.999  1.00  0.00           C
ATOM   2709  NE  ARG 0 335     106.200 145.642 249.268  1.00  0.00           N
ATOM   2710  CZ  ARG 0 335     105.479 144.656 249.619  1.00  0.00           C
ATOM   2711  NH1 ARG 0 335     105.413 143.540 248.998  1.00  0.00           N
ATOM   2712  NH2 ARG 0 335     104.708 144.610 250.637  1.00  0.00           N
ATOM   2713  C   ARG 0 335     111.692 144.808 249.201  1.00  0.00           C
ATOM   2714  O   ARG 0 335     112.338 145.763 248.741  1.00  0.00           O
ATOM   2715  N   LEU 0 336     111.987 144.257 250.396  1.00  0.00           N
ATOM   2716  CA  LEU 0 336     113.196 144.595 251.046  1.00  0.00           C
ATOM   2717  CB  LEU 0 336     113.202 143.685 252.330  1.00  0.00           C
ATOM   2718  CG  LEU 0 336     114.592 143.485 252.953  1.00  0.00           C
ATOM   2719  CD1 LEU 0 336     115.056 144.768 253.645  1.00  0.00           C
ATOM   2720  CD2 LEU 0 336     114.561 142.388 254.100  1.00  0.00           C
ATOM   2721  C   LEU 0 336     114.439 144.206 250.206  1.00  0.00           C
ATOM   2722  O   LEU 0 336     115.370 144.971 250.059  1.00  0.00           O
ATOM   2723  N   LEU 0 337     114.331 143.030 249.536  1.00  0.00           N
ATOM   2724  CA  LEU 0 337     115.373 142.527 248.652  1.00  0.00           C
ATOM   2725  CB  LEU 0 337     115.027 141.071 248.261  1.00  0.00           C
ATOM   2726  CG  LEU 0 337     115.930 140.327 247.250  1.00  0.00           C
ATOM   2727  CD1 LEU 0 337     117.420 140.269 247.720  1.00  0.00           C
ATOM   2728  CD2 LEU 0 337     115.436 138.849 247.170  1.00  0.00           C
ATOM   2729  C   LEU 0 337     115.636 143.307 247.326  1.00  0.00           C
ATOM   2730  O   LEU 0 337     116.759 143.692 247.038  1.00  0.00           O
ATOM   2731  N   GLU 0 338     114.581 143.641 246.558  1.00  0.00           N
ATOM   2732  CA  GLU 0 338     114.664 144.507 245.419  1.00  0.00           C
ATOM   2733  CB  GLU 0 338     113.347 144.502 244.621  1.00  0.00           C
ATOM   2734  CG  GLU 0 338     113.091 143.145 243.835  1.00  0.00           C
ATOM   2735  CD  GLU 0 338     114.092 142.830 242.689  1.00  0.00           C
ATOM   2736  OE1 GLU 0 338     114.117 141.655 242.296  1.00  0.00           O
ATOM   2737  OE2 GLU 0 338     114.736 143.730 242.112  1.00  0.00           O
ATOM   2738  C   GLU 0 338     115.230 145.932 245.642  1.00  0.00           C
ATOM   2739  O   GLU 0 338     115.954 146.476 244.804  1.00  0.00           O
ATOM   2740  N   TYR 0 339     114.893 146.544 246.805  1.00  0.00           N
ATOM   2741  CA  TYR 0 339     115.555 147.742 247.235  1.00  0.00           C
ATOM   2742  CB  TYR 0 339     114.841 148.277 248.529  1.00  0.00           C
ATOM   2743  CG  TYR 0 339     115.405 149.694 248.913  1.00  0.00           C
ATOM   2744  CD1 TYR 0 339     115.160 150.639 247.951  1.00  0.00           C
ATOM   2745  CE1 TYR 0 339     115.694 151.888 248.073  1.00  0.00           C
ATOM   2746  CZ  TYR 0 339     116.502 152.118 249.186  1.00  0.00           C
ATOM   2747  OH  TYR 0 339     116.992 153.360 249.219  1.00  0.00           O
ATOM   2748  CE2 TYR 0 339     116.820 151.148 250.191  1.00  0.00           C
ATOM   2749  CD2 TYR 0 339     116.293 149.916 250.030  1.00  0.00           C
ATOM   2750  C   TYR 0 339     116.977 147.647 247.580  1.00  0.00           C
ATOM   2751  O   TYR 0 339     117.750 148.466 246.999  1.00  0.00           O
ATOM   2752  N   VAL 0 340     117.475 146.623 248.355  1.00  0.00           N
ATOM   2753  CA  VAL 0 340     118.939 146.459 248.599  1.00  0.00           C
ATOM   2754  CB  VAL 0 340     119.286 145.390 249.663  1.00  0.00           C
ATOM   2755  CG1 VAL 0 340     120.812 145.372 249.956  1.00  0.00           C
ATOM   2756  CG2 VAL 0 340     118.517 145.528 250.998  1.00  0.00           C
ATOM   2757  C   VAL 0 340     119.681 146.313 247.292  1.00  0.00           C
ATOM   2758  O   VAL 0 340     120.708 146.958 247.103  1.00  0.00           O
ATOM   2759  N   LYS 0 341     119.121 145.500 246.330  1.00  0.00           N
ATOM   2760  CA  LYS 0 341     119.677 145.318 245.015  1.00  0.00           C
ATOM   2761  CB  LYS 0 341     118.857 144.228 244.322  1.00  0.00           C
ATOM   2762  CG  LYS 0 341     119.181 142.781 244.835  1.00  0.00           C
ATOM   2763  CD  LYS 0 341     118.579 141.633 244.035  1.00  0.00           C
ATOM   2764  CE  LYS 0 341     117.180 142.064 243.435  1.00  0.00           C
ATOM   2765  NZ  LYS 0 341     116.908 141.101 242.414  1.00  0.00           N
ATOM   2766  C   LYS 0 341     119.725 146.617 244.239  1.00  0.00           C
ATOM   2767  O   LYS 0 341     120.792 146.992 243.816  1.00  0.00           O
ATOM   2768  N   TRP 0 342     118.658 147.389 244.166  1.00  0.00           N
ATOM   2769  CA  TRP 0 342     118.571 148.645 243.450  1.00  0.00           C
ATOM   2770  CB  TRP 0 342     117.140 149.177 243.441  1.00  0.00           C
ATOM   2771  CG  TRP 0 342     116.944 150.529 242.793  1.00  0.00           C
ATOM   2772  CD1 TRP 0 342     116.818 150.768 241.499  1.00  0.00           C
ATOM   2773  NE1 TRP 0 342     116.956 152.105 241.249  1.00  0.00           N
ATOM   2774  CE2 TRP 0 342     116.933 152.820 242.449  1.00  0.00           C
ATOM   2775  CZ2 TRP 0 342     116.869 154.194 242.658  1.00  0.00           C
ATOM   2776  CH2 TRP 0 342     116.917 154.725 243.984  1.00  0.00           C
ATOM   2777  CZ3 TRP 0 342     117.098 153.849 245.028  1.00  0.00           C
ATOM   2778  CE3 TRP 0 342     117.163 152.435 244.792  1.00  0.00           C
ATOM   2779  CD2 TRP 0 342     117.023 151.884 243.504  1.00  0.00           C
ATOM   2780  C   TRP 0 342     119.559 149.771 243.938  1.00  0.00           C
ATOM   2781  O   TRP 0 342     120.318 150.295 243.204  1.00  0.00           O
ATOM   2782  N   ARG 0 343     119.545 150.028 245.234  1.00  0.00           N
ATOM   2783  CA  ARG 0 343     120.629 150.838 245.892  1.00  0.00           C
ATOM   2784  CB  ARG 0 343     120.310 151.064 247.350  1.00  0.00           C
ATOM   2785  CG  ARG 0 343     121.036 152.132 248.166  1.00  0.00           C
ATOM   2786  CD  ARG 0 343     121.021 153.513 247.416  1.00  0.00           C
ATOM   2787  NE  ARG 0 343     121.314 154.706 248.334  1.00  0.00           N
ATOM   2788  CZ  ARG 0 343     121.642 155.961 248.079  1.00  0.00           C
ATOM   2789  NH1 ARG 0 343     121.780 156.236 246.857  1.00  0.00           N
ATOM   2790  NH2 ARG 0 343     121.793 156.883 248.925  1.00  0.00           N
ATOM   2791  C   ARG 0 343     122.134 150.236 245.703  1.00  0.00           C
ATOM   2792  O   ARG 0 343     123.039 151.018 245.864  1.00  0.00           O
ATOM   2793  N   LEU 0 344     122.316 148.949 245.382  1.00  0.00           N
ATOM   2794  CA  LEU 0 344     123.619 148.295 245.172  1.00  0.00           C
ATOM   2795  CB  LEU 0 344     123.500 146.873 245.743  1.00  0.00           C
ATOM   2796  CG  LEU 0 344     124.795 145.936 245.534  1.00  0.00           C
ATOM   2797  CD1 LEU 0 344     126.151 146.583 245.774  1.00  0.00           C
ATOM   2798  CD2 LEU 0 344     124.816 144.752 246.394  1.00  0.00           C
ATOM   2799  C   LEU 0 344     124.027 148.394 243.678  1.00  0.00           C
ATOM   2800  O   LEU 0 344     125.196 148.704 243.319  1.00  0.00           O
ATOM   2801  N   ARG 0 345     123.099 148.285 242.755  1.00  0.00           N
ATOM   2802  CA  ARG 0 345     123.280 148.524 241.298  1.00  0.00           C
ATOM   2803  CB  ARG 0 345     122.116 147.783 240.690  1.00  0.00           C
ATOM   2804  CG  ARG 0 345     122.313 147.404 239.228  1.00  0.00           C
ATOM   2805  CD  ARG 0 345     121.290 146.405 238.674  1.00  0.00           C
ATOM   2806  NE  ARG 0 345     121.670 146.010 237.272  1.00  0.00           N
ATOM   2807  CZ  ARG 0 345     121.157 145.014 236.553  1.00  0.00           C
ATOM   2808  NH1 ARG 0 345     120.190 144.256 236.987  1.00  0.00           N
ATOM   2809  NH2 ARG 0 345     121.483 144.792 235.306  1.00  0.00           N
ATOM   2810  C   ARG 0 345     123.333 149.994 240.989  1.00  0.00           C
ATOM   2811  O   ARG 0 345     122.800 150.461 240.055  1.00  0.00           O
ATOM   2812  N   VAL 0 346     123.853 150.770 241.884  1.00  0.00           N
ATOM   2813  CA  VAL 0 346     123.977 152.208 241.853  1.00  0.00           C
ATOM   2814  CB  VAL 0 346     123.801 152.724 243.317  1.00  0.00           C
ATOM   2815  CG1 VAL 0 346     125.038 152.631 244.190  1.00  0.00           C
ATOM   2816  CG2 VAL 0 346     123.477 154.178 243.402  1.00  0.00           C
ATOM   2817  C   VAL 0 346     125.260 152.710 241.233  1.00  0.00           C
ATOM   2818  O   VAL 0 346     126.373 152.176 241.399  1.00  0.00           O
ATOM   2819  N   GLN 0 347     125.192 153.814 240.480  1.00  0.00           N
ATOM   2820  CA  GLN 0 347     126.207 154.435 239.619  1.00  0.00           C
ATOM   2821  CB  GLN 0 347     125.416 155.334 238.537  1.00  0.00           C
ATOM   2822  CG  GLN 0 347     124.320 154.582 237.736  1.00  0.00           C
ATOM   2823  CD  GLN 0 347     122.896 154.527 238.359  1.00  0.00           C
ATOM   2824  OE1 GLN 0 347     122.764 154.840 239.559  1.00  0.00           O
ATOM   2825  NE2 GLN 0 347     121.977 154.022 237.495  1.00  0.00           N
ATOM   2826  C   GLN 0 347     127.243 155.311 240.338  1.00  0.00           C
ATOM   2827  O   GLN 0 347     127.768 156.259 239.777  1.00  0.00           O
ATOM   2828  N   HIS 0 348     127.550 155.025 241.618  1.00  0.00           N
ATOM   2829  CA  HIS 0 348     128.371 155.957 242.490  1.00  0.00           C
ATOM   2830  CB  HIS 0 348     127.616 157.194 242.811  1.00  0.00           C
ATOM   2831  CG  HIS 0 348     128.273 158.165 243.750  1.00  0.00           C
ATOM   2832  ND1 HIS 0 348     129.560 158.704 243.538  1.00  0.00           N
ATOM   2833  CE1 HIS 0 348     129.758 159.452 244.606  1.00  0.00           C
ATOM   2834  NE2 HIS 0 348     128.753 159.496 245.508  1.00  0.00           N
ATOM   2835  CD2 HIS 0 348     127.783 158.700 244.904  1.00  0.00           C
ATOM   2836  C   HIS 0 348     128.887 155.234 243.719  1.00  0.00           C
ATOM   2837  O   HIS 0 348     128.372 154.148 244.032  1.00  0.00           O
ATOM   2838  N   VAL 0 349     129.937 155.707 244.383  1.00  0.00           N
ATOM   2839  CA  VAL 0 349     130.693 155.137 245.584  1.00  0.00           C
ATOM   2840  CB  VAL 0 349     132.188 155.575 245.484  1.00  0.00           C
ATOM   2841  CG1 VAL 0 349     132.819 154.672 244.376  1.00  0.00           C
ATOM   2842  CG2 VAL 0 349     132.560 156.993 245.251  1.00  0.00           C
ATOM   2843  C   VAL 0 349     129.956 155.587 246.861  1.00  0.00           C
ATOM   2844  O   VAL 0 349     130.486 156.388 247.649  1.00  0.00           O
ATOM   2845  N   VAL 0 350     128.720 155.142 247.108  1.00  0.00           N
ATOM   2846  CA  VAL 0 350     127.809 155.572 248.160  1.00  0.00           C
ATOM   2847  CB  VAL 0 350     126.343 155.152 247.811  1.00  0.00           C
ATOM   2848  CG1 VAL 0 350     125.360 155.670 248.824  1.00  0.00           C
ATOM   2849  CG2 VAL 0 350     125.916 155.723 246.425  1.00  0.00           C
ATOM   2850  C   VAL 0 350     128.199 155.173 249.596  1.00  0.00           C
ATOM   2851  O   VAL 0 350     128.594 154.076 249.930  1.00  0.00           O
ATOM   2852  N   GLN 0 351     127.979 156.091 250.571  1.00  0.00           N
ATOM   2853  CA  GLN 0 351     128.073 155.797 252.044  1.00  0.00           C
ATOM   2854  CB  GLN 0 351     129.508 156.151 252.443  1.00  0.00           C
ATOM   2855  CG  GLN 0 351     129.706 155.982 253.960  1.00  0.00           C
ATOM   2856  CD  GLN 0 351     131.111 156.112 254.590  1.00  0.00           C
ATOM   2857  OE1 GLN 0 351     132.139 156.547 254.013  1.00  0.00           O
ATOM   2858  NE2 GLN 0 351     131.180 155.883 255.868  1.00  0.00           N
ATOM   2859  C   GLN 0 351     127.009 156.572 252.790  1.00  0.00           C
ATOM   2860  O   GLN 0 351     127.002 157.790 252.749  1.00  0.00           O
ATOM   2861  N   GLU 0 352     126.170 155.866 253.582  1.00  0.00           N
ATOM   2862  CA  GLU 0 352     125.028 156.501 254.325  1.00  0.00           C
ATOM   2863  CB  GLU 0 352     123.784 156.503 253.410  1.00  0.00           C
ATOM   2864  CG  GLU 0 352     123.253 155.149 252.995  1.00  0.00           C
ATOM   2865  CD  GLU 0 352     122.156 155.306 251.925  1.00  0.00           C
ATOM   2866  OE1 GLU 0 352     121.540 156.392 251.755  1.00  0.00           O
ATOM   2867  OE2 GLU 0 352     121.856 154.340 251.222  1.00  0.00           O
ATOM   2868  C   GLU 0 352     124.800 155.824 255.660  1.00  0.00           C
ATOM   2869  O   GLU 0 352     125.445 154.862 256.085  1.00  0.00           O
ATOM   2870  N   SER 0 353     123.875 156.453 256.485  1.00  0.00           N
ATOM   2871  CA  SER 0 353     123.701 156.181 257.918  1.00  0.00           C
ATOM   2872  CB  SER 0 353     123.709 157.552 258.682  1.00  0.00           C
ATOM   2873  OG  SER 0 353     122.754 158.415 258.169  1.00  0.00           O
ATOM   2874  C   SER 0 353     122.364 155.440 258.087  1.00  0.00           C
ATOM   2875  O   SER 0 353     121.564 155.461 257.169  1.00  0.00           O
ATOM   2876  N   PRO 0 354     122.106 154.692 259.191  1.00  0.00           N
ATOM   2877  CD  PRO 0 354     122.987 154.624 260.308  1.00  0.00           C
ATOM   2878  CG  PRO 0 354     122.486 153.404 261.094  1.00  0.00           C
ATOM   2879  CB  PRO 0 354     120.983 153.221 260.701  1.00  0.00           C
ATOM   2880  CA  PRO 0 354     120.905 153.879 259.353  1.00  0.00           C
ATOM   2881  C   PRO 0 354     119.560 154.657 259.199  1.00  0.00           C
ATOM   2882  O   PRO 0 354     118.653 154.100 258.499  1.00  0.00           O
ATOM   2883  N   PRO 0 355     119.372 155.913 259.549  1.00  0.00           N
ATOM   2884  CD  PRO 0 355     120.216 156.718 260.429  1.00  0.00           C
ATOM   2885  CG  PRO 0 355     119.180 157.578 261.240  1.00  0.00           C
ATOM   2886  CB  PRO 0 355     118.088 157.886 260.181  1.00  0.00           C
ATOM   2887  CA  PRO 0 355     118.040 156.617 259.338  1.00  0.00           C
ATOM   2888  C   PRO 0 355     117.761 156.943 257.947  1.00  0.00           C
ATOM   2889  O   PRO 0 355     116.659 156.875 257.432  1.00  0.00           O
ATOM   2890  N   ALA 0 356     118.800 157.414 257.209  1.00  0.00           N
ATOM   2891  CA  ALA 0 356     118.680 157.738 255.741  1.00  0.00           C
ATOM   2892  CB  ALA 0 356     120.010 158.255 255.297  1.00  0.00           C
ATOM   2893  C   ALA 0 356     118.271 156.500 254.994  1.00  0.00           C
ATOM   2894  O   ALA 0 356     117.429 156.524 254.127  1.00  0.00           O
ATOM   2895  N   PHE 0 357     118.931 155.393 255.241  1.00  0.00           N
ATOM   2896  CA  PHE 0 357     118.657 154.144 254.620  1.00  0.00           C
ATOM   2897  CB  PHE 0 357     119.557 153.012 255.171  1.00  0.00           C
ATOM   2898  CG  PHE 0 357     119.628 151.771 254.267  1.00  0.00           C
ATOM   2899  CD1 PHE 0 357     118.895 150.562 254.574  1.00  0.00           C
ATOM   2900  CE1 PHE 0 357     119.078 149.439 253.820  1.00  0.00           C
ATOM   2901  CZ  PHE 0 357     119.912 149.461 252.680  1.00  0.00           C
ATOM   2902  CE2 PHE 0 357     120.617 150.615 252.358  1.00  0.00           C
ATOM   2903  CD2 PHE 0 357     120.524 151.757 253.194  1.00  0.00           C
ATOM   2904  C   PHE 0 357     117.155 153.677 254.804  1.00  0.00           C
ATOM   2905  O   PHE 0 357     116.455 153.226 253.927  1.00  0.00           O
ATOM   2906  N   LEU 0 358     116.759 153.841 256.036  1.00  0.00           N
ATOM   2907  CA  LEU 0 358     115.274 153.722 256.279  1.00  0.00           C
ATOM   2908  CB  LEU 0 358     114.804 153.645 257.816  1.00  0.00           C
ATOM   2909  CG  LEU 0 358     115.463 152.541 258.683  1.00  0.00           C
ATOM   2910  CD1 LEU 0 358     114.761 152.520 260.036  1.00  0.00           C
ATOM   2911  CD2 LEU 0 358     115.324 151.171 258.034  1.00  0.00           C
ATOM   2912  C   LEU 0 358     114.343 154.735 255.592  1.00  0.00           C
ATOM   2913  O   LEU 0 358     113.238 154.305 255.206  1.00  0.00           O
ATOM   2914  N   SER 0 359     114.762 155.996 255.438  1.00  0.00           N
ATOM   2915  CA  SER 0 359     113.887 157.040 254.840  1.00  0.00           C
ATOM   2916  CB  SER 0 359     114.501 158.389 255.108  1.00  0.00           C
ATOM   2917  OG  SER 0 359     113.658 159.399 254.626  1.00  0.00           O
ATOM   2918  C   SER 0 359     113.782 156.755 253.273  1.00  0.00           C
ATOM   2919  O   SER 0 359     112.716 156.791 252.687  1.00  0.00           O
ATOM   2920  N   GLY 0 360     114.837 156.176 252.684  1.00  0.00           N
ATOM   2921  CA  GLY 0 360     114.841 155.489 251.372  1.00  0.00           C
ATOM   2922  C   GLY 0 360     113.828 154.373 251.293  1.00  0.00           C
ATOM   2923  O   GLY 0 360     112.864 154.471 250.497  1.00  0.00           O
ATOM   2924  N   LEU 0 361     113.880 153.340 252.154  1.00  0.00           N
ATOM   2925  CA  LEU 0 361     112.940 152.204 252.307  1.00  0.00           C
ATOM   2926  CB  LEU 0 361     113.491 151.273 253.467  1.00  0.00           C
ATOM   2927  CG  LEU 0 361     114.641 150.299 253.044  1.00  0.00           C
ATOM   2928  CD1 LEU 0 361     115.473 149.820 254.231  1.00  0.00           C
ATOM   2929  CD2 LEU 0 361     114.076 148.997 252.458  1.00  0.00           C
ATOM   2930  C   LEU 0 361     111.473 152.590 252.526  1.00  0.00           C
ATOM   2931  O   LEU 0 361     110.667 151.896 251.973  1.00  0.00           O
ATOM   2932  N   ALA 0 362     111.059 153.751 253.058  1.00  0.00           N
ATOM   2933  CA  ALA 0 362     109.684 154.190 253.141  1.00  0.00           C
ATOM   2934  CB  ALA 0 362     109.613 155.229 254.317  1.00  0.00           C
ATOM   2935  C   ALA 0 362     109.245 154.921 251.824  1.00  0.00           C
ATOM   2936  O   ALA 0 362     108.146 154.717 251.343  1.00  0.00           O
ATOM   2937  N   GLN 0 363     110.125 155.760 251.301  1.00  0.00           N
ATOM   2938  CA  GLN 0 363     109.871 156.397 249.957  1.00  0.00           C
ATOM   2939  CB  GLN 0 363     111.032 157.386 249.840  1.00  0.00           C
ATOM   2940  CG  GLN 0 363     110.755 158.512 250.801  1.00  0.00           C
ATOM   2941  CD  GLN 0 363     111.909 159.529 250.958  1.00  0.00           C
ATOM   2942  OE1 GLN 0 363     112.945 159.562 250.270  1.00  0.00           O
ATOM   2943  NE2 GLN 0 363     111.703 160.504 251.890  1.00  0.00           N
ATOM   2944  C   GLN 0 363     109.768 155.321 248.749  1.00  0.00           C
ATOM   2945  O   GLN 0 363     108.697 155.228 248.150  1.00  0.00           O
ATOM   2946  N   ARG 0 364     110.856 154.599 248.492  1.00  0.00           N
ATOM   2947  CA  ARG 0 364     111.137 153.680 247.336  1.00  0.00           C
ATOM   2948  CB  ARG 0 364     112.684 153.545 247.272  1.00  0.00           C
ATOM   2949  CG  ARG 0 364     113.345 154.752 246.627  1.00  0.00           C
ATOM   2950  CD  ARG 0 364     113.175 156.049 247.387  1.00  0.00           C
ATOM   2951  NE  ARG 0 364     114.152 157.084 246.909  1.00  0.00           N
ATOM   2952  CZ  ARG 0 364     113.915 158.281 246.440  1.00  0.00           C
ATOM   2953  NH1 ARG 0 364     112.743 158.698 246.201  1.00  0.00           N
ATOM   2954  NH2 ARG 0 364     114.961 159.035 246.261  1.00  0.00           N
ATOM   2955  C   ARG 0 364     110.367 152.441 247.313  1.00  0.00           C
ATOM   2956  O   ARG 0 364     110.050 151.980 246.206  1.00  0.00           O
ATOM   2957  N   VAL 0 365     110.063 151.856 248.424  1.00  0.00           N
ATOM   2958  CA  VAL 0 365     109.272 150.618 248.437  1.00  0.00           C
ATOM   2959  CB  VAL 0 365     110.301 149.358 248.541  1.00  0.00           C
ATOM   2960  CG1 VAL 0 365     111.389 149.506 247.395  1.00  0.00           C
ATOM   2961  CG2 VAL 0 365     110.912 149.181 249.941  1.00  0.00           C
ATOM   2962  C   VAL 0 365     108.241 150.402 249.477  1.00  0.00           C
ATOM   2963  O   VAL 0 365     107.623 149.333 249.638  1.00  0.00           O
ATOM   2964  N   CYS 0 366     107.969 151.511 250.196  1.00  0.00           N
ATOM   2965  CA  CYS 0 366     106.952 151.581 251.281  1.00  0.00           C
ATOM   2966  CB  CYS 0 366     105.486 151.408 250.659  1.00  0.00           C
ATOM   2967  SG  CYS 0 366     105.289 152.541 249.307  1.00  0.00           S
ATOM   2968  C   CYS 0 366     107.181 150.788 252.563  1.00  0.00           C
ATOM   2969  O   CYS 0 366     106.268 150.601 253.341  1.00  0.00           O
ATOM   2970  N   ILE 0 367     108.434 150.300 252.849  1.00  0.00           N
ATOM   2971  CA  ILE 0 367     108.700 149.509 254.034  1.00  0.00           C
ATOM   2972  CB  ILE 0 367     109.708 148.367 253.802  1.00  0.00           C
ATOM   2973  CG2 ILE 0 367     110.373 147.792 255.081  1.00  0.00           C
ATOM   2974  CG1 ILE 0 367     109.065 147.228 253.004  1.00  0.00           C
ATOM   2975  CD1 ILE 0 367     109.973 146.009 252.716  1.00  0.00           C
ATOM   2976  C   ILE 0 367     109.034 150.470 255.219  1.00  0.00           C
ATOM   2977  O   ILE 0 367     109.928 151.326 255.053  1.00  0.00           O
ATOM   2978  N   GLN 0 368     108.570 150.154 256.434  1.00  0.00           N
ATOM   2979  CA  GLN 0 368     108.594 150.981 257.646  1.00  0.00           C
ATOM   2980  CB  GLN 0 368     107.149 151.377 258.039  1.00  0.00           C
ATOM   2981  CG  GLN 0 368     106.268 151.990 256.903  1.00  0.00           C
ATOM   2982  CD  GLN 0 368     106.757 153.351 256.243  1.00  0.00           C
ATOM   2983  OE1 GLN 0 368     107.669 153.989 256.701  1.00  0.00           O
ATOM   2984  NE2 GLN 0 368     106.226 153.613 255.082  1.00  0.00           N
ATOM   2985  C   GLN 0 368     109.218 150.254 258.784  1.00  0.00           C
ATOM   2986  O   GLN 0 368     109.035 148.994 258.883  1.00  0.00           O
ATOM   2987  N   ARG 0 369     109.925 150.950 259.650  1.00  0.00           N
ATOM   2988  CA  ARG 0 369     110.733 150.378 260.707  1.00  0.00           C
ATOM   2989  CB  ARG 0 369     111.327 151.491 261.602  1.00  0.00           C
ATOM   2990  CG  ARG 0 369     112.429 150.971 262.541  1.00  0.00           C
ATOM   2991  CD  ARG 0 369     113.111 152.137 263.233  1.00  0.00           C
ATOM   2992  NE  ARG 0 369     114.058 151.776 264.381  1.00  0.00           N
ATOM   2993  CZ  ARG 0 369     114.634 152.621 265.305  1.00  0.00           C
ATOM   2994  NH1 ARG 0 369     114.326 153.881 265.531  1.00  0.00           N
ATOM   2995  NH2 ARG 0 369     115.617 152.285 266.033  1.00  0.00           N
ATOM   2996  C   ARG 0 369     110.024 149.291 261.614  1.00  0.00           C
ATOM   2997  O   ARG 0 369     110.692 148.335 261.981  1.00  0.00           O
ATOM   2998  N   LYS 0 370     108.771 149.409 261.983  1.00  0.00           N
ATOM   2999  CA  LYS 0 370     108.241 148.538 262.986  1.00  0.00           C
ATOM   3000  CB  LYS 0 370     107.007 149.178 263.628  1.00  0.00           C
ATOM   3001  CG  LYS 0 370     107.441 150.396 264.478  1.00  0.00           C
ATOM   3002  CD  LYS 0 370     106.389 151.062 265.327  1.00  0.00           C
ATOM   3003  CE  LYS 0 370     106.718 152.470 265.808  1.00  0.00           C
ATOM   3004  NZ  LYS 0 370     105.551 153.089 266.513  1.00  0.00           N
ATOM   3005  C   LYS 0 370     108.095 147.046 262.508  1.00  0.00           C
ATOM   3006  O   LYS 0 370     108.703 146.241 263.135  1.00  0.00           O
ATOM   3007  N   PRO 0 371     107.539 146.721 261.343  1.00  0.00           N
ATOM   3008  CD  PRO 0 371     106.529 147.488 260.594  1.00  0.00           C
ATOM   3009  CG  PRO 0 371     106.357 146.840 259.241  1.00  0.00           C
ATOM   3010  CB  PRO 0 371     106.650 145.377 259.532  1.00  0.00           C
ATOM   3011  CA  PRO 0 371     107.716 145.436 260.705  1.00  0.00           C
ATOM   3012  C   PRO 0 371     109.127 145.173 260.107  1.00  0.00           C
ATOM   3013  O   PRO 0 371     109.463 143.964 259.965  1.00  0.00           O
ATOM   3014  N   LEU 0 372     110.016 146.158 259.880  1.00  0.00           N
ATOM   3015  CA  LEU 0 372     111.404 145.763 259.494  1.00  0.00           C
ATOM   3016  CB  LEU 0 372     112.046 146.963 258.908  1.00  0.00           C
ATOM   3017  CG  LEU 0 372     113.282 146.605 258.074  1.00  0.00           C
ATOM   3018  CD1 LEU 0 372     113.080 145.776 256.766  1.00  0.00           C
ATOM   3019  CD2 LEU 0 372     113.963 147.915 257.678  1.00  0.00           C
ATOM   3020  C   LEU 0 372     112.182 145.199 260.727  1.00  0.00           C
ATOM   3021  O   LEU 0 372     112.821 144.148 260.698  1.00  0.00           O
ATOM   3022  N   ARG 0 373     111.988 145.851 261.879  1.00  0.00           N
ATOM   3023  CA  ARG 0 373     112.546 145.291 263.141  1.00  0.00           C
ATOM   3024  CB  ARG 0 373     112.499 146.428 264.126  1.00  0.00           C
ATOM   3025  CG  ARG 0 373     113.566 146.293 265.328  1.00  0.00           C
ATOM   3026  CD  ARG 0 373     113.601 147.584 266.191  1.00  0.00           C
ATOM   3027  NE  ARG 0 373     114.555 147.506 267.315  1.00  0.00           N
ATOM   3028  CZ  ARG 0 373     114.706 148.491 268.184  1.00  0.00           C
ATOM   3029  NH1 ARG 0 373     114.236 149.668 268.059  1.00  0.00           N
ATOM   3030  NH2 ARG 0 373     115.507 148.297 269.230  1.00  0.00           N
ATOM   3031  C   ARG 0 373     111.863 144.048 263.587  1.00  0.00           C
ATOM   3032  O   ARG 0 373     112.525 143.262 264.306  1.00  0.00           O
ATOM   3033  N   PHE 0 374     110.760 143.623 262.965  1.00  0.00           N
ATOM   3034  CA  PHE 0 374     110.115 142.294 263.243  1.00  0.00           C
ATOM   3035  CB  PHE 0 374     108.615 142.640 263.045  1.00  0.00           C
ATOM   3036  CG  PHE 0 374     107.618 141.458 263.216  1.00  0.00           C
ATOM   3037  CD1 PHE 0 374     107.695 140.640 264.383  1.00  0.00           C
ATOM   3038  CE1 PHE 0 374     106.805 139.611 264.535  1.00  0.00           C
ATOM   3039  CZ  PHE 0 374     105.713 139.521 263.647  1.00  0.00           C
ATOM   3040  CE2 PHE 0 374     105.584 140.391 262.588  1.00  0.00           C
ATOM   3041  CD2 PHE 0 374     106.594 141.271 262.274  1.00  0.00           C
ATOM   3042  C   PHE 0 374     110.620 141.119 262.341  1.00  0.00           C
ATOM   3043  O   PHE 0 374     110.202 139.988 262.522  1.00  0.00           O
ATOM   3044  N   CYS 0 375     111.393 141.508 261.359  1.00  0.00           N
ATOM   3045  CA  CYS 0 375     111.734 140.643 260.200  1.00  0.00           C
ATOM   3046  CB  CYS 0 375     112.462 141.558 259.057  1.00  0.00           C
ATOM   3047  SG  CYS 0 375     112.519 140.681 257.525  1.00  0.00           S
ATOM   3048  C   CYS 0 375     112.398 139.252 260.446  1.00  0.00           C
ATOM   3049  O   CYS 0 375     112.003 138.292 259.781  1.00  0.00           O
ATOM   3050  N   ALA 0 376     113.312 139.175 261.386  1.00  0.00           N
ATOM   3051  CA  ALA 0 376     113.985 137.956 261.781  1.00  0.00           C
ATOM   3052  CB  ALA 0 376     115.229 138.312 262.579  1.00  0.00           C
ATOM   3053  C   ALA 0 376     113.046 137.061 262.588  1.00  0.00           C
ATOM   3054  O   ALA 0 376     113.024 135.853 262.437  1.00  0.00           O
ATOM   3055  N   GLU 0 377     112.230 137.579 263.472  1.00  0.00           N
ATOM   3056  CA  GLU 0 377     111.206 136.844 264.172  1.00  0.00           C
ATOM   3057  CB  GLU 0 377     110.570 137.816 265.225  1.00  0.00           C
ATOM   3058  CG  GLU 0 377     109.289 137.237 265.945  1.00  0.00           C
ATOM   3059  CD  GLU 0 377     109.411 135.863 266.588  1.00  0.00           C
ATOM   3060  OE1 GLU 0 377     110.581 135.403 266.745  1.00  0.00           O
ATOM   3061  OE2 GLU 0 377     108.355 135.304 266.930  1.00  0.00           O
ATOM   3062  C   GLU 0 377     110.082 136.361 263.252  1.00  0.00           C
ATOM   3063  O   GLU 0 377     109.573 135.251 263.374  1.00  0.00           O
ATOM   3064  N   ARG 0 378     109.654 137.174 262.287  1.00  0.00           N
ATOM   3065  CA  ARG 0 378     108.669 136.831 261.258  1.00  0.00           C
ATOM   3066  CB  ARG 0 378     108.201 137.967 260.497  1.00  0.00           C
ATOM   3067  CG  ARG 0 378     107.104 137.739 259.475  1.00  0.00           C
ATOM   3068  CD  ARG 0 378     105.755 137.405 260.095  1.00  0.00           C
ATOM   3069  NE  ARG 0 378     104.783 136.956 259.038  1.00  0.00           N
ATOM   3070  CZ  ARG 0 378     104.582 135.675 258.750  1.00  0.00           C
ATOM   3071  NH1 ARG 0 378     105.238 134.707 259.252  1.00  0.00           N
ATOM   3072  NH2 ARG 0 378     103.672 135.370 257.866  1.00  0.00           N
ATOM   3073  C   ARG 0 378     109.147 135.743 260.294  1.00  0.00           C
ATOM   3074  O   ARG 0 378     108.442 134.805 259.898  1.00  0.00           O
ATOM   3075  N   LEU 0 379     110.389 135.794 259.852  1.00  0.00           N
ATOM   3076  CA  LEU 0 379     111.073 134.658 259.202  1.00  0.00           C
ATOM   3077  CB  LEU 0 379     112.465 135.015 258.577  1.00  0.00           C
ATOM   3078  CG  LEU 0 379     113.281 133.943 257.764  1.00  0.00           C
ATOM   3079  CD1 LEU 0 379     112.507 133.276 256.600  1.00  0.00           C
ATOM   3080  CD2 LEU 0 379     114.618 134.463 257.181  1.00  0.00           C
ATOM   3081  C   LEU 0 379     111.061 133.400 260.072  1.00  0.00           C
ATOM   3082  O   LEU 0 379     110.788 132.312 259.563  1.00  0.00           O
ATOM   3083  N   ARG 0 380     111.317 133.484 261.419  1.00  0.00           N
ATOM   3084  CA  ARG 0 380     111.316 132.318 262.314  1.00  0.00           C
ATOM   3085  CB  ARG 0 380     111.990 132.661 263.663  1.00  0.00           C
ATOM   3086  CG  ARG 0 380     111.918 131.469 264.679  1.00  0.00           C
ATOM   3087  CD  ARG 0 380     112.590 131.521 266.032  1.00  0.00           C
ATOM   3088  NE  ARG 0 380     112.121 132.599 266.931  1.00  0.00           N
ATOM   3089  CZ  ARG 0 380     112.540 132.813 268.156  1.00  0.00           C
ATOM   3090  NH1 ARG 0 380     113.445 132.148 268.739  1.00  0.00           N
ATOM   3091  NH2 ARG 0 380     112.091 133.834 268.764  1.00  0.00           N
ATOM   3092  C   ARG 0 380     109.931 131.601 262.460  1.00  0.00           C
ATOM   3093  O   ARG 0 380     109.895 130.372 262.504  1.00  0.00           O
ATOM   3094  N   SER 0 381     108.895 132.388 262.593  1.00  0.00           N
ATOM   3095  CA  SER 0 381     107.581 131.827 262.544  1.00  0.00           C
ATOM   3096  CB  SER 0 381     106.566 132.896 262.946  1.00  0.00           C
ATOM   3097  OG  SER 0 381     106.283 133.893 261.964  1.00  0.00           O
ATOM   3098  C   SER 0 381     107.118 131.225 261.197  1.00  0.00           C
ATOM   3099  O   SER 0 381     106.584 130.057 261.213  1.00  0.00           O
ATOM   3100  N   LEU 0 382     107.561 131.835 260.108  1.00  0.00           N
ATOM   3101  CA  LEU 0 382     107.451 131.105 258.799  1.00  0.00           C
ATOM   3102  CB  LEU 0 382     107.827 132.014 257.634  1.00  0.00           C
ATOM   3103  CG  LEU 0 382     107.882 131.305 256.220  1.00  0.00           C
ATOM   3104  CD1 LEU 0 382     106.521 131.270 255.556  1.00  0.00           C
ATOM   3105  CD2 LEU 0 382     108.923 131.993 255.297  1.00  0.00           C
ATOM   3106  C   LEU 0 382     108.176 129.758 258.884  1.00  0.00           C
ATOM   3107  O   LEU 0 382     107.573 128.718 258.658  1.00  0.00           O
ATOM   3108  N   LEU 0 383     109.487 129.734 259.138  1.00  0.00           N
ATOM   3109  CA  LEU 0 383     110.335 128.581 259.048  1.00  0.00           C
ATOM   3110  CB  LEU 0 383     111.801 128.987 259.343  1.00  0.00           C
ATOM   3111  CG  LEU 0 383     112.656 129.682 258.251  1.00  0.00           C
ATOM   3112  CD1 LEU 0 383     113.770 130.400 258.962  1.00  0.00           C
ATOM   3113  CD2 LEU 0 383     113.095 128.810 257.092  1.00  0.00           C
ATOM   3114  C   LEU 0 383     109.953 127.504 260.060  1.00  0.00           C
ATOM   3115  O   LEU 0 383     110.216 126.369 259.702  1.00  0.00           O
ATOM   3116  N   HIS 0 384     109.505 127.821 261.263  1.00  0.00           N
ATOM   3117  CA  HIS 0 384     109.032 126.785 262.186  1.00  0.00           C
ATOM   3118  CB  HIS 0 384     108.961 127.385 263.605  1.00  0.00           C
ATOM   3119  CG  HIS 0 384     110.222 127.505 264.492  1.00  0.00           C
ATOM   3120  ND1 HIS 0 384     110.315 127.728 265.891  1.00  0.00           N
ATOM   3121  CE1 HIS 0 384     111.627 128.146 266.136  1.00  0.00           C
ATOM   3122  NE2 HIS 0 384     112.322 127.982 264.991  1.00  0.00           N
ATOM   3123  CD2 HIS 0 384     111.485 127.661 263.949  1.00  0.00           C
ATOM   3124  C   HIS 0 384     107.668 126.235 261.683  1.00  0.00           C
ATOM   3125  O   HIS 0 384     107.469 125.047 261.747  1.00  0.00           O
ATOM   3126  N   THR 0 385     106.710 127.025 261.132  1.00  0.00           N
ATOM   3127  CA  THR 0 385     105.429 126.549 260.567  1.00  0.00           C
ATOM   3128  CB  THR 0 385     104.402 127.603 260.235  1.00  0.00           C
ATOM   3129  CG2 THR 0 385     103.801 128.246 261.459  1.00  0.00           C
ATOM   3130  OG1 THR 0 385     104.977 128.631 259.479  1.00  0.00           O
ATOM   3131  C   THR 0 385     105.638 125.710 259.280  1.00  0.00           C
ATOM   3132  O   THR 0 385     104.875 124.698 259.025  1.00  0.00           O
ATOM   3133  N   LEU 0 386     106.542 126.023 258.408  1.00  0.00           N
ATOM   3134  CA  LEU 0 386     106.959 125.139 257.294  1.00  0.00           C
ATOM   3135  CB  LEU 0 386     107.684 125.988 256.226  1.00  0.00           C
ATOM   3136  CG  LEU 0 386     106.960 127.239 255.644  1.00  0.00           C
ATOM   3137  CD1 LEU 0 386     107.651 127.679 254.417  1.00  0.00           C
ATOM   3138  CD2 LEU 0 386     105.520 127.033 255.247  1.00  0.00           C
ATOM   3139  C   LEU 0 386     107.788 123.891 257.569  1.00  0.00           C
ATOM   3140  O   LEU 0 386     108.168 123.191 256.620  1.00  0.00           O
ATOM   3141  N   GLU 0 387     108.030 123.480 258.793  1.00  0.00           N
ATOM   3142  CA  GLU 0 387     108.855 122.344 259.215  1.00  0.00           C
ATOM   3143  CB  GLU 0 387     108.005 121.095 259.073  1.00  0.00           C
ATOM   3144  CG  GLU 0 387     106.888 120.921 260.168  1.00  0.00           C
ATOM   3145  CD  GLU 0 387     106.197 119.572 260.029  1.00  0.00           C
ATOM   3146  OE1 GLU 0 387     104.935 119.499 260.069  1.00  0.00           O
ATOM   3147  OE2 GLU 0 387     106.878 118.580 259.823  1.00  0.00           O
ATOM   3148  C   GLU 0 387     110.147 122.156 258.447  1.00  0.00           C
ATOM   3149  O   GLU 0 387     110.606 121.099 258.093  1.00  0.00           O
ATOM   3150  N   ILE 0 388     110.711 123.309 258.123  1.00  0.00           N
ATOM   3151  CA  ILE 0 388     112.014 123.290 257.470  1.00  0.00           C
ATOM   3152  CB  ILE 0 388     112.196 124.674 256.810  1.00  0.00           C
ATOM   3153  CG2 ILE 0 388     113.672 125.019 256.658  1.00  0.00           C
ATOM   3154  CG1 ILE 0 388     111.380 124.740 255.480  1.00  0.00           C
ATOM   3155  CD1 ILE 0 388     111.219 126.112 254.864  1.00  0.00           C
ATOM   3156  C   ILE 0 388     113.047 122.946 258.513  1.00  0.00           C
ATOM   3157  O   ILE 0 388     113.024 123.468 259.620  1.00  0.00           O
ATOM   3158  N   THR 0 389     113.961 122.077 258.197  1.00  0.00           N
ATOM   3159  CA  THR 0 389     115.130 121.594 258.967  1.00  0.00           C
ATOM   3160  CB  THR 0 389     115.200 120.061 259.178  1.00  0.00           C
ATOM   3161  CG2 THR 0 389     113.914 119.816 260.022  1.00  0.00           C
ATOM   3162  OG1 THR 0 389     115.064 119.398 257.940  1.00  0.00           O
ATOM   3163  C   THR 0 389     116.408 122.145 258.343  1.00  0.00           C
ATOM   3164  O   THR 0 389     117.421 122.436 258.993  1.00  0.00           O
ATOM   3165  N   ASP 0 390     116.386 122.497 257.046  1.00  0.00           N
ATOM   3166  CA  ASP 0 390     117.491 122.937 256.203  1.00  0.00           C
ATOM   3167  CB  ASP 0 390     117.269 122.394 254.834  1.00  0.00           C
ATOM   3168  CG  ASP 0 390     117.411 120.912 254.600  1.00  0.00           C
ATOM   3169  OD1 ASP 0 390     118.578 120.475 254.449  1.00  0.00           O
ATOM   3170  OD2 ASP 0 390     116.383 120.242 254.398  1.00  0.00           O
ATOM   3171  C   ASP 0 390     117.742 124.454 256.355  1.00  0.00           C
ATOM   3172  O   ASP 0 390     117.988 125.255 255.375  1.00  0.00           O
ATOM   3173  N   LEU 0 391     117.693 124.936 257.569  1.00  0.00           N
ATOM   3174  CA  LEU 0 391     117.895 126.350 257.979  1.00  0.00           C
ATOM   3175  CB  LEU 0 391     117.747 126.407 259.558  1.00  0.00           C
ATOM   3176  CG  LEU 0 391     116.444 125.931 260.114  1.00  0.00           C
ATOM   3177  CD1 LEU 0 391     116.517 125.751 261.664  1.00  0.00           C
ATOM   3178  CD2 LEU 0 391     115.387 127.055 259.958  1.00  0.00           C
ATOM   3179  C   LEU 0 391     119.220 126.972 257.608  1.00  0.00           C
ATOM   3180  O   LEU 0 391     119.245 128.197 257.365  1.00  0.00           O
ATOM   3181  N   ALA 0 392     120.267 126.169 257.348  1.00  0.00           N
ATOM   3182  CA  ALA 0 392     121.519 126.619 256.725  1.00  0.00           C
ATOM   3183  CB  ALA 0 392     122.594 125.520 257.103  1.00  0.00           C
ATOM   3184  C   ALA 0 392     121.479 126.879 255.242  1.00  0.00           C
ATOM   3185  O   ALA 0 392     122.131 127.833 254.716  1.00  0.00           O
ATOM   3186  N   ASP 0 393     120.689 126.140 254.496  1.00  0.00           N
ATOM   3187  CA  ASP 0 393     120.420 126.516 253.063  1.00  0.00           C
ATOM   3188  CB  ASP 0 393     119.593 125.495 252.373  1.00  0.00           C
ATOM   3189  CG  ASP 0 393     120.039 124.089 252.431  1.00  0.00           C
ATOM   3190  OD1 ASP 0 393     119.407 123.318 251.666  1.00  0.00           O
ATOM   3191  OD2 ASP 0 393     121.056 123.672 253.012  1.00  0.00           O
ATOM   3192  C   ASP 0 393     119.609 127.918 253.074  1.00  0.00           C
ATOM   3193  O   ASP 0 393     119.999 128.791 252.266  1.00  0.00           O
ATOM   3194  N   PHE 0 394     118.729 128.120 254.047  1.00  0.00           N
ATOM   3195  CA  PHE 0 394     118.093 129.407 254.274  1.00  0.00           C
ATOM   3196  CB  PHE 0 394     116.751 129.118 255.005  1.00  0.00           C
ATOM   3197  CG  PHE 0 394     115.819 128.290 254.123  1.00  0.00           C
ATOM   3198  CD1 PHE 0 394     115.449 128.815 252.895  1.00  0.00           C
ATOM   3199  CE1 PHE 0 394     114.794 127.914 252.033  1.00  0.00           C
ATOM   3200  CZ  PHE 0 394     114.444 126.602 252.449  1.00  0.00           C
ATOM   3201  CE2 PHE 0 394     114.855 126.162 253.726  1.00  0.00           C
ATOM   3202  CD2 PHE 0 394     115.518 127.022 254.552  1.00  0.00           C
ATOM   3203  C   PHE 0 394     118.949 130.524 254.940  1.00  0.00           C
ATOM   3204  O   PHE 0 394     118.477 131.642 255.127  1.00  0.00           O
ATOM   3205  N   SER 0 395     120.255 130.286 255.189  1.00  0.00           N
ATOM   3206  CA  SER 0 395     121.140 131.208 255.832  1.00  0.00           C
ATOM   3207  CB  SER 0 395     122.414 130.382 256.217  1.00  0.00           C
ATOM   3208  OG  SER 0 395     123.357 131.106 256.800  1.00  0.00           O
ATOM   3209  C   SER 0 395     121.449 132.464 255.065  1.00  0.00           C
ATOM   3210  O   SER 0 395     121.429 133.534 255.711  1.00  0.00           O
ATOM   3211  N   PRO 0 396     121.604 132.521 253.773  1.00  0.00           N
ATOM   3212  CD  PRO 0 396     121.635 131.452 252.786  1.00  0.00           C
ATOM   3213  CG  PRO 0 396     122.267 132.063 251.534  1.00  0.00           C
ATOM   3214  CB  PRO 0 396     121.647 133.495 251.582  1.00  0.00           C
ATOM   3215  CA  PRO 0 396     121.599 133.810 253.060  1.00  0.00           C
ATOM   3216  C   PRO 0 396     120.451 134.701 253.496  1.00  0.00           C
ATOM   3217  O   PRO 0 396     120.558 135.905 253.687  1.00  0.00           O
ATOM   3218  N   LEU 0 397     119.216 134.122 253.597  1.00  0.00           N
ATOM   3219  CA  LEU 0 397     117.970 134.849 253.872  1.00  0.00           C
ATOM   3220  CB  LEU 0 397     116.768 133.893 253.506  1.00  0.00           C
ATOM   3221  CG  LEU 0 397     115.447 134.682 253.429  1.00  0.00           C
ATOM   3222  CD1 LEU 0 397     115.397 135.783 252.331  1.00  0.00           C
ATOM   3223  CD2 LEU 0 397     114.206 133.779 253.189  1.00  0.00           C
ATOM   3224  C   LEU 0 397     117.847 135.163 255.396  1.00  0.00           C
ATOM   3225  O   LEU 0 397     117.388 136.198 255.789  1.00  0.00           O
ATOM   3226  N   THR 0 398     118.298 134.241 256.237  1.00  0.00           N
ATOM   3227  CA  THR 0 398     118.466 134.517 257.622  1.00  0.00           C
ATOM   3228  CB  THR 0 398     118.666 133.289 258.495  1.00  0.00           C
ATOM   3229  CG2 THR 0 398     117.551 132.241 258.487  1.00  0.00           C
ATOM   3230  OG1 THR 0 398     119.833 132.714 258.426  1.00  0.00           O
ATOM   3231  C   THR 0 398     119.511 135.591 257.978  1.00  0.00           C
ATOM   3232  O   THR 0 398     119.209 136.351 258.859  1.00  0.00           O
ATOM   3233  N   LEU 0 399     120.535 135.807 257.157  1.00  0.00           N
ATOM   3234  CA  LEU 0 399     121.470 136.996 257.294  1.00  0.00           C
ATOM   3235  CB  LEU 0 399     122.779 136.633 256.543  1.00  0.00           C
ATOM   3236  CG  LEU 0 399     123.921 137.714 256.651  1.00  0.00           C
ATOM   3237  CD1 LEU 0 399     124.235 138.160 258.056  1.00  0.00           C
ATOM   3238  CD2 LEU 0 399     125.197 137.271 255.904  1.00  0.00           C
ATOM   3239  C   LEU 0 399     120.876 138.307 256.740  1.00  0.00           C
ATOM   3240  O   LEU 0 399     121.141 139.371 257.311  1.00  0.00           O
ATOM   3241  N   LEU 0 400     119.899 138.216 255.775  1.00  0.00           N
ATOM   3242  CA  LEU 0 400     119.222 139.393 255.279  1.00  0.00           C
ATOM   3243  CB  LEU 0 400     118.921 139.170 253.816  1.00  0.00           C
ATOM   3244  CG  LEU 0 400     118.374 140.287 252.928  1.00  0.00           C
ATOM   3245  CD1 LEU 0 400     119.365 141.430 252.830  1.00  0.00           C
ATOM   3246  CD2 LEU 0 400     118.034 139.722 251.504  1.00  0.00           C
ATOM   3247  C   LEU 0 400     118.105 139.841 256.182  1.00  0.00           C
ATOM   3248  O   LEU 0 400     117.988 141.021 256.534  1.00  0.00           O
ATOM   3249  N   ALA 0 401     117.363 138.878 256.760  1.00  0.00           N
ATOM   3250  CA  ALA 0 401     116.475 139.244 257.880  1.00  0.00           C
ATOM   3251  CB  ALA 0 401     115.567 138.033 258.156  1.00  0.00           C
ATOM   3252  C   ALA 0 401     117.205 139.655 259.200  1.00  0.00           C
ATOM   3253  O   ALA 0 401     116.758 140.533 259.885  1.00  0.00           O
ATOM   3254  N   ASN 0 402     118.464 139.222 259.374  1.00  0.00           N
ATOM   3255  CA  ASN 0 402     119.321 139.727 260.444  1.00  0.00           C
ATOM   3256  CB  ASN 0 402     120.535 138.779 260.569  1.00  0.00           C
ATOM   3257  CG  ASN 0 402     121.593 139.170 261.607  1.00  0.00           C
ATOM   3258  OD1 ASN 0 402     121.278 139.914 262.500  1.00  0.00           O
ATOM   3259  ND2 ASN 0 402     122.790 138.716 261.443  1.00  0.00           N
ATOM   3260  C   ASN 0 402     119.700 141.234 260.194  1.00  0.00           C
ATOM   3261  O   ASN 0 402     119.409 142.088 261.022  1.00  0.00           O
ATOM   3262  N   PHE 0 403     120.287 141.550 259.010  1.00  0.00           N
ATOM   3263  CA  PHE 0 403     120.702 142.939 258.698  1.00  0.00           C
ATOM   3264  CB  PHE 0 403     121.470 142.956 257.412  1.00  0.00           C
ATOM   3265  CG  PHE 0 403     121.300 144.199 256.556  1.00  0.00           C
ATOM   3266  CD1 PHE 0 403     122.286 145.263 256.549  1.00  0.00           C
ATOM   3267  CE1 PHE 0 403     122.011 146.470 255.913  1.00  0.00           C
ATOM   3268  CZ  PHE 0 403     120.834 146.586 255.148  1.00  0.00           C
ATOM   3269  CE2 PHE 0 403     119.897 145.629 255.113  1.00  0.00           C
ATOM   3270  CD2 PHE 0 403     120.124 144.400 255.781  1.00  0.00           C
ATOM   3271  C   PHE 0 403     119.560 143.975 258.789  1.00  0.00           C
ATOM   3272  O   PHE 0 403     119.858 145.044 259.271  1.00  0.00           O
ATOM   3273  N   ALA 0 404     118.393 143.571 258.390  1.00  0.00           N
ATOM   3274  CA  ALA 0 404     117.255 144.412 258.466  1.00  0.00           C
ATOM   3275  CB  ALA 0 404     116.132 143.577 257.846  1.00  0.00           C
ATOM   3276  C   ALA 0 404     116.883 144.728 259.945  1.00  0.00           C
ATOM   3277  O   ALA 0 404     116.472 145.897 260.227  1.00  0.00           O
ATOM   3278  N   THR 0 405     117.004 143.755 260.822  1.00  0.00           N
ATOM   3279  CA  THR 0 405     116.706 144.014 262.325  1.00  0.00           C
ATOM   3280  CB  THR 0 405     116.403 142.674 262.971  1.00  0.00           C
ATOM   3281  CG2 THR 0 405     116.167 142.833 264.508  1.00  0.00           C
ATOM   3282  OG1 THR 0 405     115.343 142.016 262.421  1.00  0.00           O
ATOM   3283  C   THR 0 405     117.836 144.815 262.957  1.00  0.00           C
ATOM   3284  O   THR 0 405     117.473 145.618 263.854  1.00  0.00           O
ATOM   3285  N   LEU 0 406     119.090 144.710 262.469  1.00  0.00           N
ATOM   3286  CA  LEU 0 406     120.248 145.348 263.006  1.00  0.00           C
ATOM   3287  CB  LEU 0 406     121.501 144.536 262.583  1.00  0.00           C
ATOM   3288  CG  LEU 0 406     122.812 145.106 263.159  1.00  0.00           C
ATOM   3289  CD1 LEU 0 406     123.001 144.837 264.616  1.00  0.00           C
ATOM   3290  CD2 LEU 0 406     124.009 144.392 262.488  1.00  0.00           C
ATOM   3291  C   LEU 0 406     120.353 146.785 262.458  1.00  0.00           C
ATOM   3292  O   LEU 0 406     120.533 147.705 263.220  1.00  0.00           O
ATOM   3293  N   VAL 0 407     120.155 147.028 261.145  1.00  0.00           N
ATOM   3294  CA  VAL 0 407     119.856 148.426 260.592  1.00  0.00           C
ATOM   3295  CB  VAL 0 407     119.650 148.504 259.005  1.00  0.00           C
ATOM   3296  CG1 VAL 0 407     118.243 148.263 258.466  1.00  0.00           C
ATOM   3297  CG2 VAL 0 407     120.052 149.864 258.496  1.00  0.00           C
ATOM   3298  C   VAL 0 407     118.760 149.207 261.334  1.00  0.00           C
ATOM   3299  O   VAL 0 407     118.870 150.421 261.491  1.00  0.00           O
ATOM   3300  N   SER 0 408     117.742 148.500 261.927  1.00  0.00           N
ATOM   3301  CA  SER 0 408     116.617 149.068 262.669  1.00  0.00           C
ATOM   3302  CB  SER 0 408     115.389 148.223 262.557  1.00  0.00           C
ATOM   3303  OG  SER 0 408     114.911 148.021 261.203  1.00  0.00           O
ATOM   3304  C   SER 0 408     116.922 149.065 264.226  1.00  0.00           C
ATOM   3305  O   SER 0 408     116.091 149.661 264.945  1.00  0.00           O
ATOM   3306  N   THR 0 409     118.039 148.588 264.711  1.00  0.00           N
ATOM   3307  CA  THR 0 409     118.310 148.523 266.176  1.00  0.00           C
ATOM   3308  CB  THR 0 409     119.131 147.338 266.525  1.00  0.00           C
ATOM   3309  CG2 THR 0 409     119.687 147.114 267.968  1.00  0.00           C
ATOM   3310  OG1 THR 0 409     118.361 146.166 266.386  1.00  0.00           O
ATOM   3311  C   THR 0 409     119.091 149.808 266.602  1.00  0.00           C
ATOM   3312  O   THR 0 409     119.039 150.135 267.811  1.00  0.00           O
ATOM   3313  N   TYR 0 410     119.858 150.435 265.685  1.00  0.00           N
ATOM   3314  CA  TYR 0 410     120.635 151.634 266.084  1.00  0.00           C
ATOM   3315  CB  TYR 0 410     122.117 151.208 266.212  1.00  0.00           C
ATOM   3316  CG  TYR 0 410     122.337 150.101 267.176  1.00  0.00           C
ATOM   3317  CD1 TYR 0 410     122.615 150.401 268.518  1.00  0.00           C
ATOM   3318  CE1 TYR 0 410     122.923 149.329 269.428  1.00  0.00           C
ATOM   3319  CZ  TYR 0 410     123.109 148.022 268.908  1.00  0.00           C
ATOM   3320  OH  TYR 0 410     123.570 146.882 269.573  1.00  0.00           O
ATOM   3321  CE2 TYR 0 410     122.881 147.768 267.550  1.00  0.00           C
ATOM   3322  CD2 TYR 0 410     122.505 148.755 266.678  1.00  0.00           C
ATOM   3323  C   TYR 0 410     120.436 152.813 265.151  1.00  0.00           C
ATOM   3324  O   TYR 0 410     119.871 152.564 264.116  1.00  0.00           O
ATOM   3325  N   ALA 0 411     120.692 154.041 265.631  1.00  0.00           N
ATOM   3326  CA  ALA 0 411     120.552 155.288 264.839  1.00  0.00           C
ATOM   3327  CB  ALA 0 411     119.402 156.245 265.345  1.00  0.00           C
ATOM   3328  C   ALA 0 411     121.907 156.080 264.642  1.00  0.00           C
ATOM   3329  O   ALA 0 411     121.917 156.875 263.732  1.00  0.00           O
ATOM   3330  N   LYS 0 412     123.000 155.853 265.436  1.00  0.00           N
ATOM   3331  CA  LYS 0 412     124.254 156.651 265.408  1.00  0.00           C
ATOM   3332  CB  LYS 0 412     124.316 157.665 266.524  1.00  0.00           C
ATOM   3333  CG  LYS 0 412     123.386 158.752 266.190  1.00  0.00           C
ATOM   3334  CD  LYS 0 412     123.742 160.081 266.885  1.00  0.00           C
ATOM   3335  CE  LYS 0 412     123.769 159.938 268.379  1.00  0.00           C
ATOM   3336  NZ  LYS 0 412     123.788 161.268 269.093  1.00  0.00           N
ATOM   3337  C   LYS 0 412     125.454 155.725 265.529  1.00  0.00           C
ATOM   3338  O   LYS 0 412     125.292 154.591 266.007  1.00  0.00           O
ATOM   3339  N   GLY 0 413     126.682 156.150 265.149  1.00  0.00           N
ATOM   3340  CA  GLY 0 413     127.935 155.424 265.264  1.00  0.00           C
ATOM   3341  C   GLY 0 413     127.856 154.244 264.359  1.00  0.00           C
ATOM   3342  O   GLY 0 413     128.285 153.117 264.730  1.00  0.00           O
ATOM   3343  N   PHE 0 414     127.221 154.306 263.162  1.00  0.00           N
ATOM   3344  CA  PHE 0 414     126.962 153.254 262.153  1.00  0.00           C
ATOM   3345  CB  PHE 0 414     125.559 152.663 262.425  1.00  0.00           C
ATOM   3346  CG  PHE 0 414     125.578 151.371 263.276  1.00  0.00           C
ATOM   3347  CD1 PHE 0 414     125.887 150.147 262.669  1.00  0.00           C
ATOM   3348  CE1 PHE 0 414     125.879 148.948 263.436  1.00  0.00           C
ATOM   3349  CZ  PHE 0 414     125.493 148.991 264.805  1.00  0.00           C
ATOM   3350  CE2 PHE 0 414     125.238 150.266 265.391  1.00  0.00           C
ATOM   3351  CD2 PHE 0 414     125.358 151.429 264.636  1.00  0.00           C
ATOM   3352  C   PHE 0 414     127.113 153.758 260.744  1.00  0.00           C
ATOM   3353  O   PHE 0 414     126.851 154.977 260.442  1.00  0.00           O
ATOM   3354  N   THR 0 415     127.376 152.869 259.745  1.00  0.00           N
ATOM   3355  CA  THR 0 415     127.356 153.249 258.292  1.00  0.00           C
ATOM   3356  CB  THR 0 415     128.619 153.995 257.898  1.00  0.00           C
ATOM   3357  CG2 THR 0 415     129.975 153.183 257.862  1.00  0.00           C
ATOM   3358  OG1 THR 0 415     128.387 154.555 256.592  1.00  0.00           O
ATOM   3359  C   THR 0 415     127.072 152.051 257.355  1.00  0.00           C
ATOM   3360  O   THR 0 415     127.549 150.902 257.565  1.00  0.00           O
ATOM   3361  N   ILE 0 416     126.394 152.335 256.286  1.00  0.00           N
ATOM   3362  CA  ILE 0 416     126.165 151.562 254.986  1.00  0.00           C
ATOM   3363  CB  ILE 0 416     124.797 151.857 254.359  1.00  0.00           C
ATOM   3364  CG2 ILE 0 416     124.645 151.400 252.895  1.00  0.00           C
ATOM   3365  CG1 ILE 0 416     123.616 151.415 255.211  1.00  0.00           C
ATOM   3366  CD1 ILE 0 416     123.328 152.263 256.433  1.00  0.00           C
ATOM   3367  C   ILE 0 416     127.312 151.992 254.096  1.00  0.00           C
ATOM   3368  O   ILE 0 416     127.379 153.212 253.748  1.00  0.00           O
ATOM   3369  N   ILE 0 417     128.084 151.040 253.577  1.00  0.00           N
ATOM   3370  CA  ILE 0 417     129.137 151.397 252.590  1.00  0.00           C
ATOM   3371  CB  ILE 0 417     130.549 151.269 253.060  1.00  0.00           C
ATOM   3372  CG2 ILE 0 417     131.511 151.781 252.059  1.00  0.00           C
ATOM   3373  CG1 ILE 0 417     130.653 152.207 254.331  1.00  0.00           C
ATOM   3374  CD1 ILE 0 417     131.911 151.985 255.304  1.00  0.00           C
ATOM   3375  C   ILE 0 417     128.921 150.583 251.339  1.00  0.00           C
ATOM   3376  O   ILE 0 417     128.625 149.398 251.393  1.00  0.00           O
ATOM   3377  N   ILE 0 418     128.967 151.164 250.167  1.00  0.00           N
ATOM   3378  CA  ILE 0 418     128.691 150.420 248.918  1.00  0.00           C
ATOM   3379  CB  ILE 0 418     127.306 150.700 248.363  1.00  0.00           C
ATOM   3380  CG2 ILE 0 418     126.996 149.880 247.137  1.00  0.00           C
ATOM   3381  CG1 ILE 0 418     126.227 150.298 249.379  1.00  0.00           C
ATOM   3382  CD1 ILE 0 418     124.829 150.934 249.234  1.00  0.00           C
ATOM   3383  C   ILE 0 418     129.865 150.485 247.928  1.00  0.00           C
ATOM   3384  O   ILE 0 418     130.576 151.494 247.734  1.00  0.00           O
ATOM   3385  N   GLU 0 419     130.058 149.374 247.273  1.00  0.00           N
ATOM   3386  CA  GLU 0 419     131.185 148.960 246.431  1.00  0.00           C
ATOM   3387  CB  GLU 0 419     132.162 148.041 247.260  1.00  0.00           C
ATOM   3388  CG  GLU 0 419     132.832 148.855 248.356  1.00  0.00           C
ATOM   3389  CD  GLU 0 419     133.934 149.809 247.871  1.00  0.00           C
ATOM   3390  OE1 GLU 0 419     134.142 150.851 248.479  1.00  0.00           O
ATOM   3391  OE2 GLU 0 419     134.632 149.587 246.805  1.00  0.00           O
ATOM   3392  C   GLU 0 419     130.589 148.298 245.137  1.00  0.00           C
ATOM   3393  O   GLU 0 419     130.481 147.084 245.167  1.00  0.00           O
ATOM   3394  N   PRO 0 420     130.237 149.056 244.130  1.00  0.00           N
ATOM   3395  CD  PRO 0 420     130.384 150.571 244.086  1.00  0.00           C
ATOM   3396  CG  PRO 0 420     129.901 150.995 242.724  1.00  0.00           C
ATOM   3397  CB  PRO 0 420     128.891 149.901 242.422  1.00  0.00           C
ATOM   3398  CA  PRO 0 420     129.493 148.544 242.910  1.00  0.00           C
ATOM   3399  C   PRO 0 420     130.398 147.779 242.000  1.00  0.00           C
ATOM   3400  O   PRO 0 420     131.632 147.848 242.105  1.00  0.00           O
ATOM   3401  N   PHE 0 421     129.712 147.140 241.029  1.00  0.00           N
ATOM   3402  CA  PHE 0 421     130.359 146.591 239.825  1.00  0.00           C
ATOM   3403  CB  PHE 0 421     129.390 145.737 238.992  1.00  0.00           C
ATOM   3404  CG  PHE 0 421     129.974 145.116 237.793  1.00  0.00           C
ATOM   3405  CD1 PHE 0 421     129.731 145.758 236.605  1.00  0.00           C
ATOM   3406  CE1 PHE 0 421     130.262 145.341 235.349  1.00  0.00           C
ATOM   3407  CZ  PHE 0 421     131.106 144.242 235.378  1.00  0.00           C
ATOM   3408  CE2 PHE 0 421     131.220 143.510 236.541  1.00  0.00           C
ATOM   3409  CD2 PHE 0 421     130.744 143.939 237.775  1.00  0.00           C
ATOM   3410  C   PHE 0 421     130.886 147.730 239.029  1.00  0.00           C
ATOM   3411  O   PHE 0 421     130.260 148.785 238.963  1.00  0.00           O
ATOM   3412  N   ASP 0 422     132.034 147.652 238.380  1.00  0.00           N
ATOM   3413  CA  ASP 0 422     132.854 148.763 237.896  1.00  0.00           C
ATOM   3414  CB  ASP 0 422     133.740 149.210 239.060  1.00  0.00           C
ATOM   3415  CG  ASP 0 422     134.590 148.074 239.649  1.00  0.00           C
ATOM   3416  OD1 ASP 0 422     135.260 148.280 240.700  1.00  0.00           O
ATOM   3417  OD2 ASP 0 422     134.847 147.004 238.953  1.00  0.00           O
ATOM   3418  C   ASP 0 422     133.740 148.474 236.698  1.00  0.00           C
ATOM   3419  O   ASP 0 422     134.748 149.150 236.387  1.00  0.00           O
ATOM   3420  N   ASP 0 423     133.421 147.424 235.955  1.00  0.00           N
ATOM   3421  CA  ASP 0 423     134.112 146.763 234.806  1.00  0.00           C
ATOM   3422  CB  ASP 0 423     134.145 147.847 233.740  1.00  0.00           C
ATOM   3423  CG  ASP 0 423     132.886 148.612 233.453  1.00  0.00           C
ATOM   3424  OD1 ASP 0 423     133.055 149.835 233.514  1.00  0.00           O
ATOM   3425  OD2 ASP 0 423     131.784 148.059 233.256  1.00  0.00           O
ATOM   3426  C   ASP 0 423     135.512 146.093 235.018  1.00  0.00           C
ATOM   3427  O   ASP 0 423     135.930 145.256 234.211  1.00  0.00           O
ATOM   3428  N   ARG 0 424     136.250 146.560 236.030  1.00  0.00           N
ATOM   3429  CA  ARG 0 424     137.440 146.031 236.568  1.00  0.00           C
ATOM   3430  CB  ARG 0 424     138.139 147.134 237.431  1.00  0.00           C
ATOM   3431  CG  ARG 0 424     138.354 148.429 236.644  1.00  0.00           C
ATOM   3432  CD  ARG 0 424     139.503 149.352 237.170  1.00  0.00           C
ATOM   3433  NE  ARG 0 424     139.753 150.410 236.215  1.00  0.00           N
ATOM   3434  CZ  ARG 0 424     140.997 150.854 235.965  1.00  0.00           C
ATOM   3435  NH1 ARG 0 424     142.039 150.682 236.731  1.00  0.00           N
ATOM   3436  NH2 ARG 0 424     141.268 151.636 234.971  1.00  0.00           N
ATOM   3437  C   ARG 0 424     137.288 144.871 237.496  1.00  0.00           C
ATOM   3438  O   ARG 0 424     138.288 144.181 237.771  1.00  0.00           O
ATOM   3439  N   THR 0 425     136.082 144.588 237.997  1.00  0.00           N
ATOM   3440  CA  THR 0 425     135.649 143.445 238.728  1.00  0.00           C
ATOM   3441  CB  THR 0 425     134.174 143.603 239.109  1.00  0.00           C
ATOM   3442  CG2 THR 0 425     133.773 142.266 239.822  1.00  0.00           C
ATOM   3443  OG1 THR 0 425     134.168 144.785 239.971  1.00  0.00           O
ATOM   3444  C   THR 0 425     135.820 142.272 237.724  1.00  0.00           C
ATOM   3445  O   THR 0 425     135.147 142.237 236.676  1.00  0.00           O
ATOM   3446  N   PRO 0 426     136.653 141.255 238.044  1.00  0.00           N
ATOM   3447  CD  PRO 0 426     137.301 141.152 239.315  1.00  0.00           C
ATOM   3448  CG  PRO 0 426     137.816 139.684 239.420  1.00  0.00           C
ATOM   3449  CB  PRO 0 426     138.047 139.338 237.970  1.00  0.00           C
ATOM   3450  CA  PRO 0 426     136.954 140.093 237.185  1.00  0.00           C
ATOM   3451  C   PRO 0 426     135.725 139.184 237.090  1.00  0.00           C
ATOM   3452  O   PRO 0 426     134.759 139.167 237.818  1.00  0.00           O
ATOM   3453  N   THR 0 427     135.815 138.284 236.112  1.00  0.00           N
ATOM   3454  CA  THR 0 427     134.670 137.411 235.657  1.00  0.00           C
ATOM   3455  CB  THR 0 427     134.863 136.862 234.226  1.00  0.00           C
ATOM   3456  CG2 THR 0 427     135.266 137.819 233.186  1.00  0.00           C
ATOM   3457  OG1 THR 0 427     135.877 135.904 234.244  1.00  0.00           O
ATOM   3458  C   THR 0 427     134.108 136.362 236.656  1.00  0.00           C
ATOM   3459  O   THR 0 427     133.110 135.711 236.377  1.00  0.00           O
ATOM   3460  N   ILE 0 428     134.750 136.221 237.823  1.00  0.00           N
ATOM   3461  CA  ILE 0 428     134.287 135.385 238.942  1.00  0.00           C
ATOM   3462  CB  ILE 0 428     135.525 134.602 239.452  1.00  0.00           C
ATOM   3463  CG2 ILE 0 428     135.551 134.295 240.983  1.00  0.00           C
ATOM   3464  CG1 ILE 0 428     135.630 133.313 238.608  1.00  0.00           C
ATOM   3465  CD1 ILE 0 428     136.818 132.358 238.769  1.00  0.00           C
ATOM   3466  C   ILE 0 428     133.579 136.197 240.034  1.00  0.00           C
ATOM   3467  O   ILE 0 428     132.702 135.665 240.727  1.00  0.00           O
ATOM   3468  N   ALA 0 429     133.918 137.513 240.248  1.00  0.00           N
ATOM   3469  CA  ALA 0 429     133.530 138.346 241.390  1.00  0.00           C
ATOM   3470  CB  ALA 0 429     134.646 139.278 241.800  1.00  0.00           C
ATOM   3471  C   ALA 0 429     132.179 139.082 241.248  1.00  0.00           C
ATOM   3472  O   ALA 0 429     131.436 139.117 240.249  1.00  0.00           O
ATOM   3473  N   ASN 0 430     131.752 139.674 242.363  1.00  0.00           N
ATOM   3474  CA  ASN 0 430     130.461 140.392 242.447  1.00  0.00           C
ATOM   3475  CB  ASN 0 430     129.314 139.451 242.980  1.00  0.00           C
ATOM   3476  CG  ASN 0 430     129.035 138.331 242.031  1.00  0.00           C
ATOM   3477  OD1 ASN 0 430     129.526 137.207 242.052  1.00  0.00           O
ATOM   3478  ND2 ASN 0 430     128.120 138.512 241.051  1.00  0.00           N
ATOM   3479  C   ASN 0 430     130.642 141.623 243.356  1.00  0.00           C
ATOM   3480  O   ASN 0 430     131.486 141.732 244.292  1.00  0.00           O
ATOM   3481  N   PRO 0 431     129.751 142.641 243.166  1.00  0.00           N
ATOM   3482  CD  PRO 0 431     128.728 142.732 242.123  1.00  0.00           C
ATOM   3483  CG  PRO 0 431     127.965 144.010 242.448  1.00  0.00           C
ATOM   3484  CB  PRO 0 431     129.026 144.852 243.180  1.00  0.00           C
ATOM   3485  CA  PRO 0 431     129.741 143.833 243.982  1.00  0.00           C
ATOM   3486  C   PRO 0 431     129.142 143.610 245.358  1.00  0.00           C
ATOM   3487  O   PRO 0 431     128.489 142.616 245.633  1.00  0.00           O
ATOM   3488  N   ILE 0 432     129.531 144.513 246.292  1.00  0.00           N
ATOM   3489  CA  ILE 0 432     129.217 144.362 247.704  1.00  0.00           C
ATOM   3490  CB  ILE 0 432     130.535 143.871 248.477  1.00  0.00           C
ATOM   3491  CG2 ILE 0 432     130.280 143.667 249.971  1.00  0.00           C
ATOM   3492  CG1 ILE 0 432     131.144 142.548 248.012  1.00  0.00           C
ATOM   3493  CD1 ILE 0 432     132.673 142.459 247.812  1.00  0.00           C
ATOM   3494  C   ILE 0 432     128.584 145.643 248.357  1.00  0.00           C
ATOM   3495  O   ILE 0 432     129.103 146.746 248.359  1.00  0.00           O
ATOM   3496  N   LEU 0 433     127.422 145.435 249.134  1.00  0.00           N
ATOM   3497  CA  LEU 0 433     127.014 146.315 250.263  1.00  0.00           C
ATOM   3498  CB  LEU 0 433     125.504 146.375 250.467  1.00  0.00           C
ATOM   3499  CG  LEU 0 433     124.999 147.470 251.327  1.00  0.00           C
ATOM   3500  CD1 LEU 0 433     123.639 147.945 250.776  1.00  0.00           C
ATOM   3501  CD2 LEU 0 433     124.823 147.172 252.819  1.00  0.00           C
ATOM   3502  C   LEU 0 433     127.705 145.840 251.609  1.00  0.00           C
ATOM   3503  O   LEU 0 433     127.693 144.624 251.835  1.00  0.00           O
ATOM   3504  N   HIS 0 434     128.144 146.684 252.517  1.00  0.00           N
ATOM   3505  CA  HIS 0 434     128.672 146.353 253.786  1.00  0.00           C
ATOM   3506  CB  HIS 0 434     130.201 146.302 253.705  1.00  0.00           C
ATOM   3507  CG  HIS 0 434     130.700 145.495 254.854  1.00  0.00           C
ATOM   3508  ND1 HIS 0 434     130.919 144.109 254.937  1.00  0.00           N
ATOM   3509  CE1 HIS 0 434     131.170 143.863 256.254  1.00  0.00           C
ATOM   3510  NE2 HIS 0 434     131.047 144.983 257.009  1.00  0.00           N
ATOM   3511  CD2 HIS 0 434     130.778 146.072 256.162  1.00  0.00           C
ATOM   3512  C   HIS 0 434     128.164 147.320 254.845  1.00  0.00           C
ATOM   3513  O   HIS 0 434     128.570 148.437 254.928  1.00  0.00           O
ATOM   3514  N   PHE 0 435     127.293 146.846 255.754  1.00  0.00           N
ATOM   3515  CA  PHE 0 435     126.846 147.651 256.907  1.00  0.00           C
ATOM   3516  CB  PHE 0 435     125.387 147.348 257.148  1.00  0.00           C
ATOM   3517  CG  PHE 0 435     124.711 148.064 258.254  1.00  0.00           C
ATOM   3518  CD1 PHE 0 435     124.772 149.490 258.328  1.00  0.00           C
ATOM   3519  CE1 PHE 0 435     124.233 150.227 259.366  1.00  0.00           C
ATOM   3520  CZ  PHE 0 435     123.528 149.542 260.384  1.00  0.00           C
ATOM   3521  CE2 PHE 0 435     123.380 148.139 260.303  1.00  0.00           C
ATOM   3522  CD2 PHE 0 435     123.968 147.398 259.276  1.00  0.00           C
ATOM   3523  C   PHE 0 435     127.688 147.463 258.174  1.00  0.00           C
ATOM   3524  O   PHE 0 435     127.935 146.313 258.567  1.00  0.00           O
ATOM   3525  N   SER 0 436     128.136 148.489 258.786  1.00  0.00           N
ATOM   3526  CA  SER 0 436     129.025 148.346 259.918  1.00  0.00           C
ATOM   3527  CB  SER 0 436     130.458 148.304 259.455  1.00  0.00           C
ATOM   3528  OG  SER 0 436     131.366 147.935 260.516  1.00  0.00           O
ATOM   3529  C   SER 0 436     128.901 149.416 260.980  1.00  0.00           C
ATOM   3530  O   SER 0 436     128.856 150.636 260.705  1.00  0.00           O
ATOM   3531  N   CYS 0 437     128.906 149.004 262.264  1.00  0.00           N
ATOM   3532  CA  CYS 0 437     129.285 149.792 263.378  1.00  0.00           C
ATOM   3533  CB  CYS 0 437     129.254 148.978 264.645  1.00  0.00           C
ATOM   3534  SG  CYS 0 437     129.569 149.919 266.163  1.00  0.00           S
ATOM   3535  C   CYS 0 437     130.616 150.525 263.171  1.00  0.00           C
ATOM   3536  O   CYS 0 437     131.567 150.009 262.563  1.00  0.00           O
ATOM   3537  N   MET 0 438     130.680 151.701 263.747  1.00  0.00           N
ATOM   3538  CA  MET 0 438     131.845 152.526 263.951  1.00  0.00           C
ATOM   3539  CB  MET 0 438     131.798 153.764 263.083  1.00  0.00           C
ATOM   3540  CG  MET 0 438     131.795 153.365 261.611  1.00  0.00           C
ATOM   3541  SD  MET 0 438     132.077 154.688 260.402  1.00  0.00           S
ATOM   3542  CE  MET 0 438     130.617 155.710 260.842  1.00  0.00           C
ATOM   3543  C   MET 0 438     132.078 152.922 265.372  1.00  0.00           C
ATOM   3544  O   MET 0 438     133.224 153.131 265.687  1.00  0.00           O
ATOM   3545  N   ASP 0 439     131.033 152.971 266.295  1.00  0.00           N
ATOM   3546  CA  ASP 0 439     131.282 153.154 267.703  1.00  0.00           C
ATOM   3547  CB  ASP 0 439     129.924 153.761 268.214  1.00  0.00           C
ATOM   3548  CG  ASP 0 439     130.011 154.273 269.667  1.00  0.00           C
ATOM   3549  OD1 ASP 0 439     131.046 154.202 270.392  1.00  0.00           O
ATOM   3550  OD2 ASP 0 439     128.968 154.823 270.088  1.00  0.00           O
ATOM   3551  C   ASP 0 439     131.711 151.903 268.498  1.00  0.00           C
ATOM   3552  O   ASP 0 439     130.811 151.098 268.940  1.00  0.00           O
ATOM   3553  N   ALA 0 440     133.003 151.745 268.948  1.00  0.00           N
ATOM   3554  CA  ALA 0 440     133.438 150.553 269.734  1.00  0.00           C
ATOM   3555  CB  ALA 0 440     134.999 150.501 269.891  1.00  0.00           C
ATOM   3556  C   ALA 0 440     132.709 150.478 271.128  1.00  0.00           C
ATOM   3557  O   ALA 0 440     132.814 149.456 271.758  1.00  0.00           O
ATOM   3558  N   SER 0 441     132.112 151.564 271.676  1.00  0.00           N
ATOM   3559  CA  SER 0 441     131.379 151.661 272.885  1.00  0.00           C
ATOM   3560  CB  SER 0 441     131.094 153.045 273.433  1.00  0.00           C
ATOM   3561  OG  SER 0 441     129.977 153.565 272.723  1.00  0.00           O
ATOM   3562  C   SER 0 441     130.130 150.842 272.924  1.00  0.00           C
ATOM   3563  O   SER 0 441     129.732 150.395 274.013  1.00  0.00           O
ATOM   3564  N   LEU 0 442     129.446 150.619 271.799  1.00  0.00           N
ATOM   3565  CA  LEU 0 442     128.072 150.145 271.730  1.00  0.00           C
ATOM   3566  CB  LEU 0 442     127.422 150.299 270.331  1.00  0.00           C
ATOM   3567  CG  LEU 0 442     127.152 151.727 269.794  1.00  0.00           C
ATOM   3568  CD1 LEU 0 442     126.376 151.441 268.514  1.00  0.00           C
ATOM   3569  CD2 LEU 0 442     126.426 152.558 270.855  1.00  0.00           C
ATOM   3570  C   LEU 0 442     127.986 148.665 272.217  1.00  0.00           C
ATOM   3571  O   LEU 0 442     126.935 148.370 272.809  1.00  0.00           O
ATOM   3572  N   ALA 0 443     128.972 147.811 271.938  1.00  0.00           N
ATOM   3573  CA  ALA 0 443     128.949 146.409 272.473  1.00  0.00           C
ATOM   3574  CB  ALA 0 443     129.942 145.582 271.569  1.00  0.00           C
ATOM   3575  C   ALA 0 443     129.254 146.288 273.945  1.00  0.00           C
ATOM   3576  O   ALA 0 443     128.823 145.260 274.547  1.00  0.00           O
ATOM   3577  N   ILE 0 444     129.937 147.305 274.523  1.00  0.00           N
ATOM   3578  CA  ILE 0 444     130.517 147.118 275.910  1.00  0.00           C
ATOM   3579  CB  ILE 0 444     132.080 147.082 275.718  1.00  0.00           C
ATOM   3580  CG2 ILE 0 444     132.561 148.525 275.350  1.00  0.00           C
ATOM   3581  CG1 ILE 0 444     132.791 146.428 276.917  1.00  0.00           C
ATOM   3582  CD1 ILE 0 444     134.288 146.191 276.723  1.00  0.00           C
ATOM   3583  C   ILE 0 444     130.078 148.154 276.962  1.00  0.00           C
ATOM   3584  O   ILE 0 444     130.303 148.010 278.188  1.00  0.00           O
ATOM   3585  N   LYS 0 445     129.422 149.237 276.505  1.00  0.00           N
ATOM   3586  CA  LYS 0 445     128.798 150.174 277.446  1.00  0.00           C
ATOM   3587  CB  LYS 0 445     128.202 151.385 276.562  1.00  0.00           C
ATOM   3588  CG  LYS 0 445     127.474 152.515 277.289  1.00  0.00           C
ATOM   3589  CD  LYS 0 445     127.302 153.676 276.304  1.00  0.00           C
ATOM   3590  CE  LYS 0 445     128.564 154.419 276.120  1.00  0.00           C
ATOM   3591  NZ  LYS 0 445     128.329 155.651 275.343  1.00  0.00           N
ATOM   3592  C   LYS 0 445     127.709 149.543 278.297  1.00  0.00           C
ATOM   3593  O   LYS 0 445     127.620 149.898 279.429  1.00  0.00           O
ATOM   3594  N   PRO 0 446     126.894 148.544 277.980  1.00  0.00           N
ATOM   3595  CD  PRO 0 446     126.475 148.260 276.610  1.00  0.00           C
ATOM   3596  CG  PRO 0 446     125.506 147.114 276.769  1.00  0.00           C
ATOM   3597  CB  PRO 0 446     124.934 147.332 278.176  1.00  0.00           C
ATOM   3598  CA  PRO 0 446     126.062 147.875 278.984  1.00  0.00           C
ATOM   3599  C   PRO 0 446     126.794 146.788 279.861  1.00  0.00           C
ATOM   3600  O   PRO 0 446     126.200 146.295 280.837  1.00  0.00           O
ATOM   3601  N   VAL 0 447     128.047 146.442 279.546  1.00  0.00           N
ATOM   3602  CA  VAL 0 447     128.885 145.600 280.409  1.00  0.00           C
ATOM   3603  CB  VAL 0 447     129.974 144.894 279.569  1.00  0.00           C
ATOM   3604  CG1 VAL 0 447     130.801 143.947 280.471  1.00  0.00           C
ATOM   3605  CG2 VAL 0 447     129.398 143.942 278.510  1.00  0.00           C
ATOM   3606  C   VAL 0 447     129.328 146.451 281.604  1.00  0.00           C
ATOM   3607  O   VAL 0 447     129.096 146.047 282.712  1.00  0.00           O
ATOM   3608  N   PHE 0 448     129.946 147.579 281.381  1.00  0.00           N
ATOM   3609  CA  PHE 0 448     130.165 148.604 282.479  1.00  0.00           C
ATOM   3610  CB  PHE 0 448     130.727 149.852 281.809  1.00  0.00           C
ATOM   3611  CG  PHE 0 448     132.119 149.799 281.144  1.00  0.00           C
ATOM   3612  CD1 PHE 0 448     132.256 150.254 279.783  1.00  0.00           C
ATOM   3613  CE1 PHE 0 448     133.425 149.929 279.041  1.00  0.00           C
ATOM   3614  CZ  PHE 0 448     134.571 149.392 279.705  1.00  0.00           C
ATOM   3615  CE2 PHE 0 448     134.431 148.969 281.040  1.00  0.00           C
ATOM   3616  CD2 PHE 0 448     133.217 149.090 281.717  1.00  0.00           C
ATOM   3617  C   PHE 0 448     128.966 149.082 283.367  1.00  0.00           C
ATOM   3618  O   PHE 0 448     129.164 149.680 284.382  1.00  0.00           O
ATOM   3619  N   GLU 0 449     127.743 148.808 282.883  1.00  0.00           N
ATOM   3620  CA  GLU 0 449     126.549 149.206 283.596  1.00  0.00           C
ATOM   3621  CB  GLU 0 449     125.442 149.469 282.562  1.00  0.00           C
ATOM   3622  CG  GLU 0 449     123.999 149.616 283.104  1.00  0.00           C
ATOM   3623  CD  GLU 0 449     123.954 150.795 284.162  1.00  0.00           C
ATOM   3624  OE1 GLU 0 449     123.149 150.749 285.097  1.00  0.00           O
ATOM   3625  OE2 GLU 0 449     124.679 151.833 284.025  1.00  0.00           O
ATOM   3626  C   GLU 0 449     126.138 148.153 284.604  1.00  0.00           C
ATOM   3627  O   GLU 0 449     125.884 148.472 285.791  1.00  0.00           O
ATOM   3628  N   ARG 0 450     126.068 146.930 284.055  1.00  0.00           N
ATOM   3629  CA  ARG 0 450     125.363 145.846 284.826  1.00  0.00           C
ATOM   3630  CB  ARG 0 450     124.800 144.794 283.876  1.00  0.00           C
ATOM   3631  CG  ARG 0 450     123.712 145.417 282.941  1.00  0.00           C
ATOM   3632  CD  ARG 0 450     123.650 144.458 281.701  1.00  0.00           C
ATOM   3633  NE  ARG 0 450     122.846 144.985 280.555  1.00  0.00           N
ATOM   3634  CZ  ARG 0 450     122.407 144.280 279.525  1.00  0.00           C
ATOM   3635  NH1 ARG 0 450     122.603 143.006 279.496  1.00  0.00           N
ATOM   3636  NH2 ARG 0 450     121.849 144.842 278.498  1.00  0.00           N
ATOM   3637  C   ARG 0 450     126.257 145.198 285.889  1.00  0.00           C
ATOM   3638  O   ARG 0 450     125.800 144.964 287.031  1.00  0.00           O
ATOM   3639  N   PHE 0 451     127.581 144.957 285.590  1.00  0.00           N
ATOM   3640  CA  PHE 0 451     128.576 144.231 286.329  1.00  0.00           C
ATOM   3641  CB  PHE 0 451     129.548 143.629 285.348  1.00  0.00           C
ATOM   3642  CG  PHE 0 451     128.870 142.527 284.584  1.00  0.00           C
ATOM   3643  CD1 PHE 0 451     128.680 141.274 285.138  1.00  0.00           C
ATOM   3644  CE1 PHE 0 451     127.943 140.221 284.511  1.00  0.00           C
ATOM   3645  CZ  PHE 0 451     127.454 140.467 283.187  1.00  0.00           C
ATOM   3646  CE2 PHE 0 451     127.689 141.759 282.583  1.00  0.00           C
ATOM   3647  CD2 PHE 0 451     128.382 142.803 283.304  1.00  0.00           C
ATOM   3648  C   PHE 0 451     129.285 145.164 287.375  1.00  0.00           C
ATOM   3649  O   PHE 0 451     129.435 146.345 287.181  1.00  0.00           O
ATOM   3650  N   GLN 0 452     129.680 144.564 288.518  1.00  0.00           N
ATOM   3651  CA  GLN 0 452     130.287 145.316 289.690  1.00  0.00           C
ATOM   3652  CB  GLN 0 452     130.314 144.366 290.846  1.00  0.00           C
ATOM   3653  CG  GLN 0 452     130.834 145.055 292.113  1.00  0.00           C
ATOM   3654  CD  GLN 0 452     130.899 144.298 293.409  1.00  0.00           C
ATOM   3655  OE1 GLN 0 452     130.773 144.921 294.478  1.00  0.00           O
ATOM   3656  NE2 GLN 0 452     131.027 143.025 293.425  1.00  0.00           N
ATOM   3657  C   GLN 0 452     131.661 145.918 289.332  1.00  0.00           C
ATOM   3658  O   GLN 0 452     131.994 147.010 289.781  1.00  0.00           O
ATOM   3659  N   SER 0 453     132.408 145.195 288.543  1.00  0.00           N
ATOM   3660  CA  SER 0 453     133.707 145.744 288.040  1.00  0.00           C
ATOM   3661  CB  SER 0 453     134.715 145.484 289.169  1.00  0.00           C
ATOM   3662  OG  SER 0 453     136.018 145.993 288.824  1.00  0.00           O
ATOM   3663  C   SER 0 453     134.116 145.078 286.706  1.00  0.00           C
ATOM   3664  O   SER 0 453     133.752 143.861 286.540  1.00  0.00           O
ATOM   3665  N   VAL 0 454     134.870 145.780 285.877  1.00  0.00           N
ATOM   3666  CA  VAL 0 454     135.442 145.210 284.608  1.00  0.00           C
ATOM   3667  CB  VAL 0 454     134.607 145.804 283.444  1.00  0.00           C
ATOM   3668  CG1 VAL 0 454     134.928 145.145 282.132  1.00  0.00           C
ATOM   3669  CG2 VAL 0 454     133.082 145.631 283.605  1.00  0.00           C
ATOM   3670  C   VAL 0 454     136.935 145.620 284.443  1.00  0.00           C
ATOM   3671  O   VAL 0 454     137.319 146.761 284.710  1.00  0.00           O
ATOM   3672  N   ILE 0 455     137.740 144.672 284.025  1.00  0.00           N
ATOM   3673  CA  ILE 0 455     139.173 144.727 283.945  1.00  0.00           C
ATOM   3674  CB  ILE 0 455     139.799 143.754 284.925  1.00  0.00           C
ATOM   3675  CG2 ILE 0 455     141.286 143.876 284.857  1.00  0.00           C
ATOM   3676  CG1 ILE 0 455     139.276 144.046 286.378  1.00  0.00           C
ATOM   3677  CD1 ILE 0 455     138.110 143.108 286.725  1.00  0.00           C
ATOM   3678  C   ILE 0 455     139.604 144.414 282.489  1.00  0.00           C
ATOM   3679  O   ILE 0 455     139.597 143.278 282.038  1.00  0.00           O
ATOM   3680  N   ILE 0 456     139.973 145.462 281.774  1.00  0.00           N
ATOM   3681  CA  ILE 0 456     140.652 145.517 280.519  1.00  0.00           C
ATOM   3682  CB  ILE 0 456     140.410 146.899 279.757  1.00  0.00           C
ATOM   3683  CG2 ILE 0 456     140.828 146.841 278.282  1.00  0.00           C
ATOM   3684  CG1 ILE 0 456     138.930 147.366 279.929  1.00  0.00           C
ATOM   3685  CD1 ILE 0 456     137.972 146.429 279.233  1.00  0.00           C
ATOM   3686  C   ILE 0 456     142.155 145.241 280.824  1.00  0.00           C
ATOM   3687  O   ILE 0 456     142.825 146.040 281.478  1.00  0.00           O
ATOM   3688  N   THR 0 457     142.725 144.057 280.411  1.00  0.00           N
ATOM   3689  CA  THR 0 457     144.179 143.809 280.589  1.00  0.00           C
ATOM   3690  CB  THR 0 457     144.413 143.071 281.922  1.00  0.00           C
ATOM   3691  CG2 THR 0 457     143.847 141.688 281.950  1.00  0.00           C
ATOM   3692  OG1 THR 0 457     145.813 142.928 282.155  1.00  0.00           O
ATOM   3693  C   THR 0 457     144.841 143.106 279.392  1.00  0.00           C
ATOM   3694  O   THR 0 457     144.140 142.422 278.608  1.00  0.00           O
ATOM   3695  N   SER 0 458     146.160 143.376 279.306  1.00  0.00           N
ATOM   3696  CA  SER 0 458     147.017 142.647 278.320  1.00  0.00           C
ATOM   3697  CB  SER 0 458     146.832 143.313 276.966  1.00  0.00           C
ATOM   3698  OG  SER 0 458     147.723 142.802 275.983  1.00  0.00           O
ATOM   3699  C   SER 0 458     148.456 142.660 278.852  1.00  0.00           C
ATOM   3700  O   SER 0 458     148.743 143.391 279.785  1.00  0.00           O
ATOM   3701  N   GLY 0 459     149.292 141.841 278.158  1.00  0.00           N
ATOM   3702  CA  GLY 0 459     150.698 142.162 278.029  1.00  0.00           C
ATOM   3703  C   GLY 0 459     151.106 143.555 277.647  1.00  0.00           C
ATOM   3704  O   GLY 0 459     151.845 144.155 278.397  1.00  0.00           O
ATOM   3705  N   THR 0 460     150.553 144.087 276.512  1.00  0.00           N
ATOM   3706  CA  THR 0 460     150.718 145.485 276.200  1.00  0.00           C
ATOM   3707  CB  THR 0 460     151.524 145.962 274.954  1.00  0.00           C
ATOM   3708  CG2 THR 0 460     151.556 147.455 274.712  1.00  0.00           C
ATOM   3709  OG1 THR 0 460     152.796 145.385 275.215  1.00  0.00           O
ATOM   3710  C   THR 0 460     149.309 146.086 275.876  1.00  0.00           C
ATOM   3711  O   THR 0 460     148.682 145.779 274.871  1.00  0.00           O
ATOM   3712  N   LEU 0 461     148.748 146.909 276.794  1.00  0.00           N
ATOM   3713  CA  LEU 0 461     147.743 147.915 276.524  1.00  0.00           C
ATOM   3714  CB  LEU 0 461     146.926 148.151 277.776  1.00  0.00           C
ATOM   3715  CG  LEU 0 461     145.903 147.017 278.102  1.00  0.00           C
ATOM   3716  CD1 LEU 0 461     144.824 147.646 278.930  1.00  0.00           C
ATOM   3717  CD2 LEU 0 461     145.085 146.216 277.039  1.00  0.00           C
ATOM   3718  C   LEU 0 461     148.178 149.296 276.019  1.00  0.00           C
ATOM   3719  O   LEU 0 461     147.344 150.022 275.478  1.00  0.00           O
ATOM   3720  N   SER 0 462     149.415 149.684 276.271  1.00  0.00           N
ATOM   3721  CA  SER 0 462     149.863 151.045 276.122  1.00  0.00           C
ATOM   3722  CB  SER 0 462     151.273 151.075 276.689  1.00  0.00           C
ATOM   3723  OG  SER 0 462     151.421 150.910 278.106  1.00  0.00           O
ATOM   3724  C   SER 0 462     149.714 151.649 274.678  1.00  0.00           C
ATOM   3725  O   SER 0 462     149.992 150.937 273.666  1.00  0.00           O
ATOM   3726  N   PRO 0 463     149.513 152.985 274.571  1.00  0.00           N
ATOM   3727  CD  PRO 0 463     149.746 153.657 273.321  1.00  0.00           C
ATOM   3728  CG  PRO 0 463     149.049 155.036 273.490  1.00  0.00           C
ATOM   3729  CB  PRO 0 463     148.908 155.304 275.048  1.00  0.00           C
ATOM   3730  CA  PRO 0 463     148.922 153.854 275.625  1.00  0.00           C
ATOM   3731  C   PRO 0 463     147.587 153.423 276.139  1.00  0.00           C
ATOM   3732  O   PRO 0 463     146.815 152.803 275.451  1.00  0.00           O
ATOM   3733  N   LEU 0 464     147.320 153.655 277.430  1.00  0.00           N
ATOM   3734  CA  LEU 0 464     146.019 153.271 278.067  1.00  0.00           C
ATOM   3735  CB  LEU 0 464     146.291 152.985 279.519  1.00  0.00           C
ATOM   3736  CG  LEU 0 464     147.089 151.689 279.933  1.00  0.00           C
ATOM   3737  CD1 LEU 0 464     148.582 151.801 279.713  1.00  0.00           C
ATOM   3738  CD2 LEU 0 464     146.893 151.439 281.448  1.00  0.00           C
ATOM   3739  C   LEU 0 464     144.975 154.275 277.937  1.00  0.00           C
ATOM   3740  O   LEU 0 464     143.838 153.878 277.777  1.00  0.00           O
ATOM   3741  N   ASP 0 465     145.347 155.551 277.803  1.00  0.00           N
ATOM   3742  CA  ASP 0 465     144.294 156.624 277.952  1.00  0.00           C
ATOM   3743  CB  ASP 0 465     144.966 157.951 278.032  1.00  0.00           C
ATOM   3744  CG  ASP 0 465     145.771 158.458 276.849  1.00  0.00           C
ATOM   3745  OD1 ASP 0 465     146.277 159.583 276.998  1.00  0.00           O
ATOM   3746  OD2 ASP 0 465     145.790 157.851 275.756  1.00  0.00           O
ATOM   3747  C   ASP 0 465     143.287 156.565 276.758  1.00  0.00           C
ATOM   3748  O   ASP 0 465     142.179 157.048 276.942  1.00  0.00           O
ATOM   3749  N   ILE 0 466     143.653 156.087 275.585  1.00  0.00           N
ATOM   3750  CA  ILE 0 466     142.780 155.935 274.452  1.00  0.00           C
ATOM   3751  CB  ILE 0 466     143.589 155.368 273.200  1.00  0.00           C
ATOM   3752  CG2 ILE 0 466     142.586 155.112 272.091  1.00  0.00           C
ATOM   3753  CG1 ILE 0 466     144.696 156.281 272.694  1.00  0.00           C
ATOM   3754  CD1 ILE 0 466     145.509 155.635 271.564  1.00  0.00           C
ATOM   3755  C   ILE 0 466     141.476 155.079 274.881  1.00  0.00           C
ATOM   3756  O   ILE 0 466     140.371 155.408 274.479  1.00  0.00           O
ATOM   3757  N   TYR 0 467     141.674 154.076 275.712  1.00  0.00           N
ATOM   3758  CA  TYR 0 467     140.654 153.074 276.007  1.00  0.00           C
ATOM   3759  CB  TYR 0 467     141.282 151.897 276.848  1.00  0.00           C
ATOM   3760  CG  TYR 0 467     141.942 150.876 275.993  1.00  0.00           C
ATOM   3761  CD1 TYR 0 467     143.300 150.652 276.053  1.00  0.00           C
ATOM   3762  CE1 TYR 0 467     143.844 149.595 275.252  1.00  0.00           C
ATOM   3763  CZ  TYR 0 467     143.062 148.993 274.294  1.00  0.00           C
ATOM   3764  OH  TYR 0 467     143.631 148.024 273.548  1.00  0.00           O
ATOM   3765  CE2 TYR 0 467     141.701 149.188 274.207  1.00  0.00           C
ATOM   3766  CD2 TYR 0 467     141.068 150.084 275.142  1.00  0.00           C
ATOM   3767  C   TYR 0 467     139.443 153.712 276.771  1.00  0.00           C
ATOM   3768  O   TYR 0 467     138.324 153.484 276.267  1.00  0.00           O
ATOM   3769  N   PRO 0 468     139.669 154.532 277.804  1.00  0.00           N
ATOM   3770  CD  PRO 0 468     140.828 154.654 278.661  1.00  0.00           C
ATOM   3771  CG  PRO 0 468     140.391 155.627 279.811  1.00  0.00           C
ATOM   3772  CB  PRO 0 468     139.009 156.261 279.403  1.00  0.00           C
ATOM   3773  CA  PRO 0 468     138.532 155.383 278.244  1.00  0.00           C
ATOM   3774  C   PRO 0 468     137.739 156.196 277.250  1.00  0.00           C
ATOM   3775  O   PRO 0 468     136.532 156.265 277.294  1.00  0.00           O
ATOM   3776  N   LYS 0 469     138.389 156.727 276.245  1.00  0.00           N
ATOM   3777  CA  LYS 0 469     137.717 157.557 275.243  1.00  0.00           C
ATOM   3778  CB  LYS 0 469     138.821 158.515 274.639  1.00  0.00           C
ATOM   3779  CG  LYS 0 469     139.415 159.416 275.712  1.00  0.00           C
ATOM   3780  CD  LYS 0 469     140.653 160.002 275.231  1.00  0.00           C
ATOM   3781  CE  LYS 0 469     141.293 160.860 276.363  1.00  0.00           C
ATOM   3782  NZ  LYS 0 469     142.557 161.557 276.051  1.00  0.00           N
ATOM   3783  C   LYS 0 469     136.907 156.748 274.286  1.00  0.00           C
ATOM   3784  O   LYS 0 469     135.733 156.981 274.055  1.00  0.00           O
ATOM   3785  N   ILE 0 470     137.495 155.709 273.657  1.00  0.00           N
ATOM   3786  CA  ILE 0 470     137.006 154.846 272.554  1.00  0.00           C
ATOM   3787  CB  ILE 0 470     138.226 154.302 271.815  1.00  0.00           C
ATOM   3788  CG2 ILE 0 470     138.882 153.210 272.683  1.00  0.00           C
ATOM   3789  CG1 ILE 0 470     137.961 153.846 270.357  1.00  0.00           C
ATOM   3790  CD1 ILE 0 470     139.208 153.556 269.500  1.00  0.00           C
ATOM   3791  C   ILE 0 470     136.081 153.744 273.027  1.00  0.00           C
ATOM   3792  O   ILE 0 470     135.201 153.313 272.257  1.00  0.00           O
ATOM   3793  N   LEU 0 471     136.187 153.228 274.278  1.00  0.00           N
ATOM   3794  CA  LEU 0 471     135.180 152.437 274.963  1.00  0.00           C
ATOM   3795  CB  LEU 0 471     135.752 151.236 275.755  1.00  0.00           C
ATOM   3796  CG  LEU 0 471     136.796 150.322 275.076  1.00  0.00           C
ATOM   3797  CD1 LEU 0 471     137.384 149.311 276.080  1.00  0.00           C
ATOM   3798  CD2 LEU 0 471     136.243 149.447 273.856  1.00  0.00           C
ATOM   3799  C   LEU 0 471     134.211 153.391 275.787  1.00  0.00           C
ATOM   3800  O   LEU 0 471     133.225 152.896 276.371  1.00  0.00           O
ATOM   3801  N   ASP 0 472     134.451 154.731 275.876  1.00  0.00           N
ATOM   3802  CA  ASP 0 472     133.521 155.735 276.476  1.00  0.00           C
ATOM   3803  CB  ASP 0 472     132.454 155.941 275.422  1.00  0.00           C
ATOM   3804  CG  ASP 0 472     131.702 157.292 275.475  1.00  0.00           C
ATOM   3805  OD1 ASP 0 472     130.592 157.277 274.897  1.00  0.00           O
ATOM   3806  OD2 ASP 0 472     132.211 158.305 276.028  1.00  0.00           O
ATOM   3807  C   ASP 0 472     133.058 155.547 277.904  1.00  0.00           C
ATOM   3808  O   ASP 0 472     131.863 155.546 278.154  1.00  0.00           O
ATOM   3809  N   PHE 0 473     134.003 155.501 278.843  1.00  0.00           N
ATOM   3810  CA  PHE 0 473     133.756 155.140 280.281  1.00  0.00           C
ATOM   3811  CB  PHE 0 473     133.528 153.630 280.443  1.00  0.00           C
ATOM   3812  CG  PHE 0 473     134.821 152.841 280.466  1.00  0.00           C
ATOM   3813  CD1 PHE 0 473     135.660 152.678 279.345  1.00  0.00           C
ATOM   3814  CE1 PHE 0 473     136.930 152.054 279.470  1.00  0.00           C
ATOM   3815  CZ  PHE 0 473     137.330 151.468 280.745  1.00  0.00           C
ATOM   3816  CE2 PHE 0 473     136.455 151.590 281.791  1.00  0.00           C
ATOM   3817  CD2 PHE 0 473     135.197 152.239 281.704  1.00  0.00           C
ATOM   3818  C   PHE 0 473     134.803 155.645 281.301  1.00  0.00           C
ATOM   3819  O   PHE 0 473     135.878 156.191 280.954  1.00  0.00           O
ATOM   3820  N   HIS 0 474     134.529 155.490 282.590  1.00  0.00           N
ATOM   3821  CA  HIS 0 474     135.306 155.959 283.732  1.00  0.00           C
ATOM   3822  CB  HIS 0 474     134.453 156.858 284.581  1.00  0.00           C
ATOM   3823  CG  HIS 0 474     135.138 157.668 285.663  1.00  0.00           C
ATOM   3824  ND1 HIS 0 474     135.992 158.718 285.374  1.00  0.00           N
ATOM   3825  CE1 HIS 0 474     136.444 159.143 286.585  1.00  0.00           C
ATOM   3826  NE2 HIS 0 474     135.946 158.346 287.556  1.00  0.00           N
ATOM   3827  CD2 HIS 0 474     135.205 157.359 286.959  1.00  0.00           C
ATOM   3828  C   HIS 0 474     135.872 154.805 284.536  1.00  0.00           C
ATOM   3829  O   HIS 0 474     135.219 154.287 285.442  1.00  0.00           O
ATOM   3830  N   PRO 0 475     137.112 154.351 284.329  1.00  0.00           N
ATOM   3831  CD  PRO 0 475     137.888 154.510 283.100  1.00  0.00           C
ATOM   3832  CG  PRO 0 475     139.162 153.729 283.133  1.00  0.00           C
ATOM   3833  CB  PRO 0 475     138.959 152.856 284.317  1.00  0.00           C
ATOM   3834  CA  PRO 0 475     137.878 153.511 285.240  1.00  0.00           C
ATOM   3835  C   PRO 0 475     138.430 154.242 286.467  1.00  0.00           C
ATOM   3836  O   PRO 0 475     138.931 155.372 286.329  1.00  0.00           O
ATOM   3837  N   VAL 0 476     138.382 153.632 287.657  1.00  0.00           N
ATOM   3838  CA  VAL 0 476     139.083 154.157 288.814  1.00  0.00           C
ATOM   3839  CB  VAL 0 476     138.440 153.637 290.068  1.00  0.00           C
ATOM   3840  CG1 VAL 0 476     137.010 154.273 290.431  1.00  0.00           C
ATOM   3841  CG2 VAL 0 476     138.432 152.129 290.085  1.00  0.00           C
ATOM   3842  C   VAL 0 476     140.585 153.941 288.806  1.00  0.00           C
ATOM   3843  O   VAL 0 476     141.269 154.436 289.740  1.00  0.00           O
ATOM   3844  N   THR 0 477     141.194 153.341 287.767  1.00  0.00           N
ATOM   3845  CA  THR 0 477     142.619 152.965 287.708  1.00  0.00           C
ATOM   3846  CB  THR 0 477     142.875 151.719 288.569  1.00  0.00           C
ATOM   3847  CG2 THR 0 477     142.432 150.373 288.116  1.00  0.00           C
ATOM   3848  OG1 THR 0 477     144.338 151.507 288.704  1.00  0.00           O
ATOM   3849  C   THR 0 477     143.060 152.782 286.210  1.00  0.00           C
ATOM   3850  O   THR 0 477     142.350 152.186 285.440  1.00  0.00           O
ATOM   3851  N   MET 0 478     144.280 153.284 285.937  1.00  0.00           N
ATOM   3852  CA  MET 0 478     144.995 153.075 284.652  1.00  0.00           C
ATOM   3853  CB  MET 0 478     144.734 154.382 283.743  1.00  0.00           C
ATOM   3854  CG  MET 0 478     143.324 154.313 283.066  1.00  0.00           C
ATOM   3855  SD  MET 0 478     143.180 155.123 281.473  1.00  0.00           S
ATOM   3856  CE  MET 0 478     143.381 156.891 281.863  1.00  0.00           C
ATOM   3857  C   MET 0 478     146.568 152.908 284.947  1.00  0.00           C
ATOM   3858  O   MET 0 478     147.296 153.920 285.132  1.00  0.00           O
ATOM   3859  N   ALA 0 479     147.092 151.623 285.013  1.00  0.00           N
ATOM   3860  CA  ALA 0 479     148.494 151.469 285.342  1.00  0.00           C
ATOM   3861  CB  ALA 0 479     148.621 151.201 286.851  1.00  0.00           C
ATOM   3862  C   ALA 0 479     149.203 150.320 284.646  1.00  0.00           C
ATOM   3863  O   ALA 0 479     148.516 149.455 284.021  1.00  0.00           O
ATOM   3864  N   THR 0 480     150.575 150.404 284.586  1.00  0.00           N
ATOM   3865  CA  THR 0 480     151.519 149.566 283.875  1.00  0.00           C
ATOM   3866  CB  THR 0 480     152.114 150.441 282.782  1.00  0.00           C
ATOM   3867  CG2 THR 0 480     151.302 151.007 281.674  1.00  0.00           C
ATOM   3868  OG1 THR 0 480     152.750 151.593 283.341  1.00  0.00           O
ATOM   3869  C   THR 0 480     152.620 149.056 284.770  1.00  0.00           C
ATOM   3870  O   THR 0 480     153.472 149.811 285.262  1.00  0.00           O
ATOM   3871  N   PHE 0 481     152.802 147.741 284.843  1.00  0.00           N
ATOM   3872  CA  PHE 0 481     153.622 147.099 285.924  1.00  0.00           C
ATOM   3873  CB  PHE 0 481     152.807 145.950 286.458  1.00  0.00           C
ATOM   3874  CG  PHE 0 481     151.550 146.292 287.248  1.00  0.00           C
ATOM   3875  CD1 PHE 0 481     151.589 146.512 288.701  1.00  0.00           C
ATOM   3876  CE1 PHE 0 481     150.561 147.211 289.359  1.00  0.00           C
ATOM   3877  CZ  PHE 0 481     149.509 147.788 288.653  1.00  0.00           C
ATOM   3878  CE2 PHE 0 481     149.451 147.610 287.279  1.00  0.00           C
ATOM   3879  CD2 PHE 0 481     150.442 146.934 286.567  1.00  0.00           C
ATOM   3880  C   PHE 0 481     155.036 146.601 285.381  1.00  0.00           C
ATOM   3881  O   PHE 0 481     155.155 145.609 284.718  1.00  0.00           O
ATOM   3882  N   THR 0 482     156.121 147.263 285.817  1.00  0.00           N
ATOM   3883  CA  THR 0 482     157.417 147.031 285.317  1.00  0.00           C
ATOM   3884  CB  THR 0 482     158.393 148.162 285.783  1.00  0.00           C
ATOM   3885  CG2 THR 0 482     159.609 148.159 284.929  1.00  0.00           C
ATOM   3886  OG1 THR 0 482     157.742 149.416 285.749  1.00  0.00           O
ATOM   3887  C   THR 0 482     157.984 145.656 285.579  1.00  0.00           C
ATOM   3888  O   THR 0 482     158.228 145.307 286.726  1.00  0.00           O
ATOM   3889  N   MET 0 483     158.285 144.914 284.483  1.00  0.00           N
ATOM   3890  CA  MET 0 483     158.854 143.542 284.619  1.00  0.00           C
ATOM   3891  CB  MET 0 483     158.676 142.738 283.277  1.00  0.00           C
ATOM   3892  CG  MET 0 483     159.275 141.352 283.514  1.00  0.00           C
ATOM   3893  SD  MET 0 483     158.848 140.101 282.366  1.00  0.00           S
ATOM   3894  CE  MET 0 483     159.806 140.518 280.917  1.00  0.00           C
ATOM   3895  C   MET 0 483     160.267 143.654 285.168  1.00  0.00           C
ATOM   3896  O   MET 0 483     161.180 144.049 284.433  1.00  0.00           O
ATOM   3897  N   THR 0 484     160.538 143.093 286.322  1.00  0.00           N
ATOM   3898  CA  THR 0 484     161.983 142.996 286.927  1.00  0.00           C
ATOM   3899  CB  THR 0 484     161.923 142.855 288.445  1.00  0.00           C
ATOM   3900  CG2 THR 0 484     161.159 143.997 289.110  1.00  0.00           C
ATOM   3901  OG1 THR 0 484     161.411 141.592 288.867  1.00  0.00           O
ATOM   3902  C   THR 0 484     162.817 141.858 286.309  1.00  0.00           C
ATOM   3903  O   THR 0 484     162.389 140.710 286.241  1.00  0.00           O
ATOM   3904  N   LEU 0 485     164.114 142.121 286.014  1.00  0.00           N
ATOM   3905  CA  LEU 0 485     165.018 141.096 285.565  1.00  0.00           C
ATOM   3906  CB  LEU 0 485     165.263 141.270 284.073  1.00  0.00           C
ATOM   3907  CG  LEU 0 485     164.065 140.925 283.151  1.00  0.00           C
ATOM   3908  CD1 LEU 0 485     164.474 141.413 281.728  1.00  0.00           C
ATOM   3909  CD2 LEU 0 485     163.766 139.440 283.037  1.00  0.00           C
ATOM   3910  C   LEU 0 485     166.373 141.123 286.374  1.00  0.00           C
ATOM   3911  O   LEU 0 485     166.887 142.153 286.691  1.00  0.00           O
ATOM   3912  N   ALA 0 486     166.948 139.949 286.653  1.00  0.00           N
ATOM   3913  CA  ALA 0 486     168.283 139.878 287.120  1.00  0.00           C
ATOM   3914  CB  ALA 0 486     168.432 139.050 288.465  1.00  0.00           C
ATOM   3915  C   ALA 0 486     169.350 139.544 286.001  1.00  0.00           C
ATOM   3916  O   ALA 0 486     170.517 139.995 286.152  1.00  0.00           O
ATOM   3917  N   ARG 0 487     168.963 138.966 284.887  1.00  0.00           N
ATOM   3918  CA  ARG 0 487     169.663 138.872 283.585  1.00  0.00           C
ATOM   3919  CB  ARG 0 487     170.324 137.487 283.614  1.00  0.00           C
ATOM   3920  CG  ARG 0 487     171.387 137.655 282.483  1.00  0.00           C
ATOM   3921  CD  ARG 0 487     172.021 136.282 282.141  1.00  0.00           C
ATOM   3922  NE  ARG 0 487     171.030 135.319 281.532  1.00  0.00           N
ATOM   3923  CZ  ARG 0 487     171.329 134.053 281.240  1.00  0.00           C
ATOM   3924  NH1 ARG 0 487     172.485 133.449 281.430  1.00  0.00           N
ATOM   3925  NH2 ARG 0 487     170.300 133.463 280.784  1.00  0.00           N
ATOM   3926  C   ARG 0 487     168.702 138.985 282.415  1.00  0.00           C
ATOM   3927  O   ARG 0 487     167.673 138.321 282.481  1.00  0.00           O
ATOM   3928  N   VAL 0 488     168.982 139.670 281.293  1.00  0.00           N
ATOM   3929  CA  VAL 0 488     167.987 139.898 280.161  1.00  0.00           C
ATOM   3930  CB  VAL 0 488     168.587 140.681 278.982  1.00  0.00           C
ATOM   3931  CG1 VAL 0 488     168.634 142.183 279.183  1.00  0.00           C
ATOM   3932  CG2 VAL 0 488     170.027 140.170 278.672  1.00  0.00           C
ATOM   3933  C   VAL 0 488     167.263 138.699 279.674  1.00  0.00           C
ATOM   3934  O   VAL 0 488     167.902 137.706 279.363  1.00  0.00           O
ATOM   3935  N   CYS 0 489     165.961 138.776 279.449  1.00  0.00           N
ATOM   3936  CA  CYS 0 489     165.219 137.775 278.727  1.00  0.00           C
ATOM   3937  CB  CYS 0 489     163.780 137.838 279.228  1.00  0.00           C
ATOM   3938  SG  CYS 0 489     162.946 139.393 278.931  1.00  0.00           S
ATOM   3939  C   CYS 0 489     165.329 137.921 277.135  1.00  0.00           C
ATOM   3940  O   CYS 0 489     165.218 137.030 276.369  1.00  0.00           O
ATOM   3941  N   LEU 0 490     165.352 139.160 276.620  1.00  0.00           N
ATOM   3942  CA  LEU 0 490     165.069 139.455 275.189  1.00  0.00           C
ATOM   3943  CB  LEU 0 490     163.705 140.111 274.990  1.00  0.00           C
ATOM   3944  CG  LEU 0 490     163.169 140.530 273.544  1.00  0.00           C
ATOM   3945  CD1 LEU 0 490     163.145 139.369 272.585  1.00  0.00           C
ATOM   3946  CD2 LEU 0 490     161.766 141.188 273.715  1.00  0.00           C
ATOM   3947  C   LEU 0 490     166.185 140.326 274.609  1.00  0.00           C
ATOM   3948  O   LEU 0 490     166.378 141.383 275.152  1.00  0.00           O
ATOM   3949  N   CYS 0 491     166.908 139.894 273.581  1.00  0.00           N
ATOM   3950  CA  CYS 0 491     167.590 140.861 272.683  1.00  0.00           C
ATOM   3951  CB  CYS 0 491     168.826 140.173 272.167  1.00  0.00           C
ATOM   3952  SG  CYS 0 491     169.751 141.282 271.058  1.00  0.00           S
ATOM   3953  C   CYS 0 491     166.652 141.387 271.566  1.00  0.00           C
ATOM   3954  O   CYS 0 491     166.200 140.573 270.797  1.00  0.00           O
ATOM   3955  N   PRO 0 492     166.347 142.683 271.478  1.00  0.00           N
ATOM   3956  CD  PRO 0 492     166.316 143.642 272.482  1.00  0.00           C
ATOM   3957  CG  PRO 0 492     165.268 144.713 272.110  1.00  0.00           C
ATOM   3958  CB  PRO 0 492     164.501 144.070 270.944  1.00  0.00           C
ATOM   3959  CA  PRO 0 492     165.613 143.226 270.302  1.00  0.00           C
ATOM   3960  C   PRO 0 492     166.635 143.957 269.394  1.00  0.00           C
ATOM   3961  O   PRO 0 492     167.565 144.622 269.820  1.00  0.00           O
ATOM   3962  N   MET 0 493     166.403 144.010 268.089  1.00  0.00           N
ATOM   3963  CA  MET 0 493     167.182 144.704 267.102  1.00  0.00           C
ATOM   3964  CB  MET 0 493     168.214 143.854 266.464  1.00  0.00           C
ATOM   3965  CG  MET 0 493     167.737 142.601 265.767  1.00  0.00           C
ATOM   3966  SD  MET 0 493     169.174 141.587 265.337  1.00  0.00           S
ATOM   3967  CE  MET 0 493     169.518 140.825 266.928  1.00  0.00           C
ATOM   3968  C   MET 0 493     166.355 145.314 265.978  1.00  0.00           C
ATOM   3969  O   MET 0 493     165.290 144.761 265.741  1.00  0.00           O
ATOM   3970  N   ILE 0 494     166.766 146.306 265.221  1.00  0.00           N
ATOM   3971  CA  ILE 0 494     166.216 146.651 263.870  1.00  0.00           C
ATOM   3972  CB  ILE 0 494     165.707 148.144 263.705  1.00  0.00           C
ATOM   3973  CG2 ILE 0 494     165.589 148.594 262.283  1.00  0.00           C
ATOM   3974  CG1 ILE 0 494     164.392 148.306 264.482  1.00  0.00           C
ATOM   3975  CD1 ILE 0 494     164.365 149.694 265.133  1.00  0.00           C
ATOM   3976  C   ILE 0 494     167.270 146.221 262.845  1.00  0.00           C
ATOM   3977  O   ILE 0 494     168.339 146.848 262.781  1.00  0.00           O
ATOM   3978  N   ILE 0 495     166.970 145.260 261.943  1.00  0.00           N
ATOM   3979  CA  ILE 0 495     167.951 144.972 260.789  1.00  0.00           C
ATOM   3980  CB  ILE 0 495     167.926 143.481 260.354  1.00  0.00           C
ATOM   3981  CG2 ILE 0 495     168.210 143.246 258.842  1.00  0.00           C
ATOM   3982  CG1 ILE 0 495     168.947 142.666 261.199  1.00  0.00           C
ATOM   3983  CD1 ILE 0 495     168.814 141.099 261.139  1.00  0.00           C
ATOM   3984  C   ILE 0 495     167.598 145.952 259.638  1.00  0.00           C
ATOM   3985  O   ILE 0 495     166.441 146.176 259.297  1.00  0.00           O
ATOM   3986  N   GLY 0 496     168.598 146.645 259.103  1.00  0.00           N
ATOM   3987  CA  GLY 0 496     168.331 147.901 258.293  1.00  0.00           C
ATOM   3988  C   GLY 0 496     168.941 147.834 256.914  1.00  0.00           C
ATOM   3989  O   GLY 0 496     168.575 148.647 256.060  1.00  0.00           O
ATOM   3990  N   ARG 0 497     169.871 146.979 256.640  1.00  0.00           N
ATOM   3991  CA  ARG 0 497     170.697 146.996 255.446  1.00  0.00           C
ATOM   3992  CB  ARG 0 497     171.911 147.942 255.755  1.00  0.00           C
ATOM   3993  CG  ARG 0 497     171.550 149.434 255.802  1.00  0.00           C
ATOM   3994  CD  ARG 0 497     172.629 150.510 255.811  1.00  0.00           C
ATOM   3995  NE  ARG 0 497     173.206 150.665 257.127  1.00  0.00           N
ATOM   3996  CZ  ARG 0 497     173.836 149.834 257.940  1.00  0.00           C
ATOM   3997  NH1 ARG 0 497     174.496 148.803 257.552  1.00  0.00           N
ATOM   3998  NH2 ARG 0 497     173.978 150.129 259.215  1.00  0.00           N
ATOM   3999  C   ARG 0 497     171.150 145.552 255.075  1.00  0.00           C
ATOM   4000  O   ARG 0 497     171.265 144.753 255.974  1.00  0.00           O
ATOM   4001  N   GLY 0 498     171.274 145.439 253.726  1.00  0.00           N
ATOM   4002  CA  GLY 0 498     171.739 144.272 252.999  1.00  0.00           C
ATOM   4003  C   GLY 0 498     173.204 144.064 253.240  1.00  0.00           C
ATOM   4004  O   GLY 0 498     173.963 144.954 253.717  1.00  0.00           O
ATOM   4005  N   ASN 0 499     173.678 142.878 252.790  1.00  0.00           N
ATOM   4006  CA  ASN 0 499     175.122 142.639 252.484  1.00  0.00           C
ATOM   4007  CB  ASN 0 499     175.485 141.167 252.267  1.00  0.00           C
ATOM   4008  CG  ASN 0 499     174.550 140.454 251.295  1.00  0.00           C
ATOM   4009  OD1 ASN 0 499     173.849 141.042 250.504  1.00  0.00           O
ATOM   4010  ND2 ASN 0 499     174.654 139.151 251.281  1.00  0.00           N
ATOM   4011  C   ASN 0 499     175.689 143.567 251.430  1.00  0.00           C
ATOM   4012  O   ASN 0 499     176.803 144.028 251.563  1.00  0.00           O
ATOM   4013  N   ASP 0 500     174.910 143.953 250.448  1.00  0.00           N
ATOM   4014  CA  ASP 0 500     175.264 145.040 249.496  1.00  0.00           C
ATOM   4015  CB  ASP 0 500     174.405 144.789 248.204  1.00  0.00           C
ATOM   4016  CG  ASP 0 500     172.967 144.849 248.583  1.00  0.00           C
ATOM   4017  OD1 ASP 0 500     172.113 144.331 247.823  1.00  0.00           O
ATOM   4018  OD2 ASP 0 500     172.458 145.268 249.644  1.00  0.00           O
ATOM   4019  C   ASP 0 500     175.169 146.498 250.045  1.00  0.00           C
ATOM   4020  O   ASP 0 500     175.386 147.478 249.317  1.00  0.00           O
ATOM   4021  N   GLN 0 501     174.765 146.669 251.298  1.00  0.00           N
ATOM   4022  CA  GLN 0 501     174.520 148.001 251.893  1.00  0.00           C
ATOM   4023  CB  GLN 0 501     175.827 148.828 252.134  1.00  0.00           C
ATOM   4024  CG  GLN 0 501     176.780 148.013 252.991  1.00  0.00           C
ATOM   4025  CD  GLN 0 501     176.221 147.823 254.378  1.00  0.00           C
ATOM   4026  OE1 GLN 0 501     175.300 148.417 254.838  1.00  0.00           O
ATOM   4027  NE2 GLN 0 501     176.728 146.863 255.192  1.00  0.00           N
ATOM   4028  C   GLN 0 501     173.443 148.880 251.162  1.00  0.00           C
ATOM   4029  O   GLN 0 501     173.532 150.117 251.200  1.00  0.00           O
ATOM   4030  N   VAL 0 502     172.546 148.244 250.402  1.00  0.00           N
ATOM   4031  CA  VAL 0 502     171.198 148.724 250.100  1.00  0.00           C
ATOM   4032  CB  VAL 0 502     170.458 147.921 249.004  1.00  0.00           C
ATOM   4033  CG1 VAL 0 502     169.103 148.511 248.492  1.00  0.00           C
ATOM   4034  CG2 VAL 0 502     171.330 147.729 247.729  1.00  0.00           C
ATOM   4035  C   VAL 0 502     170.372 148.547 251.378  1.00  0.00           C
ATOM   4036  O   VAL 0 502     170.504 147.554 252.064  1.00  0.00           O
ATOM   4037  N   ALA 0 503     169.534 149.511 251.676  1.00  0.00           N
ATOM   4038  CA  ALA 0 503     168.683 149.508 252.867  1.00  0.00           C
ATOM   4039  CB  ALA 0 503     168.251 150.970 253.268  1.00  0.00           C
ATOM   4040  C   ALA 0 503     167.456 148.623 252.668  1.00  0.00           C
ATOM   4041  O   ALA 0 503     166.769 148.636 251.634  1.00  0.00           O
ATOM   4042  N   ILE 0 504     167.113 147.983 253.778  1.00  0.00           N
ATOM   4043  CA  ILE 0 504     166.072 146.907 253.820  1.00  0.00           C
ATOM   4044  CB  ILE 0 504     166.522 145.774 254.846  1.00  0.00           C
ATOM   4045  CG2 ILE 0 504     165.450 144.897 255.465  1.00  0.00           C
ATOM   4046  CG1 ILE 0 504     167.493 144.815 254.158  1.00  0.00           C
ATOM   4047  CD1 ILE 0 504     168.257 143.952 255.126  1.00  0.00           C
ATOM   4048  C   ILE 0 504     164.692 147.516 254.203  1.00  0.00           C
ATOM   4049  O   ILE 0 504     164.520 147.870 255.312  1.00  0.00           O
ATOM   4050  N   SER 0 505     163.836 147.636 253.237  1.00  0.00           N
ATOM   4051  CA  SER 0 505     162.442 148.133 253.335  1.00  0.00           C
ATOM   4052  CB  SER 0 505     162.483 149.737 253.580  1.00  0.00           C
ATOM   4053  OG  SER 0 505     161.372 150.249 254.183  1.00  0.00           O
ATOM   4054  C   SER 0 505     161.718 147.794 252.070  1.00  0.00           C
ATOM   4055  O   SER 0 505     162.152 147.923 250.941  1.00  0.00           O
ATOM   4056  N   SER 0 506     160.445 147.449 252.171  1.00  0.00           N
ATOM   4057  CA  SER 0 506     159.420 147.555 251.128  1.00  0.00           C
ATOM   4058  CB  SER 0 506     158.119 146.887 251.594  1.00  0.00           C
ATOM   4059  OG  SER 0 506     157.337 146.663 250.435  1.00  0.00           O
ATOM   4060  C   SER 0 506     159.015 148.977 250.673  1.00  0.00           C
ATOM   4061  O   SER 0 506     158.636 149.652 251.585  1.00  0.00           O
ATOM   4062  N   LYS 0 507     158.848 149.227 249.307  1.00  0.00           N
ATOM   4063  CA  LYS 0 507     158.218 150.427 248.782  1.00  0.00           C
ATOM   4064  CB  LYS 0 507     158.722 150.777 247.326  1.00  0.00           C
ATOM   4065  CG  LYS 0 507     157.994 149.920 246.283  1.00  0.00           C
ATOM   4066  CD  LYS 0 507     158.478 150.238 244.820  1.00  0.00           C
ATOM   4067  CE  LYS 0 507     159.946 149.984 244.435  1.00  0.00           C
ATOM   4068  NZ  LYS 0 507     160.308 148.626 244.091  1.00  0.00           N
ATOM   4069  C   LYS 0 507     156.679 150.600 248.969  1.00  0.00           C
ATOM   4070  O   LYS 0 507     156.090 151.630 248.581  1.00  0.00           O
ATOM   4071  N   PHE 0 508     156.057 149.616 249.588  1.00  0.00           N
ATOM   4072  CA  PHE 0 508     154.617 149.557 249.759  1.00  0.00           C
ATOM   4073  CB  PHE 0 508     154.097 148.511 248.714  1.00  0.00           C
ATOM   4074  CG  PHE 0 508     154.305 148.800 247.252  1.00  0.00           C
ATOM   4075  CD1 PHE 0 508     153.764 149.995 246.638  1.00  0.00           C
ATOM   4076  CE1 PHE 0 508     153.974 150.178 245.215  1.00  0.00           C
ATOM   4077  CZ  PHE 0 508     154.653 149.161 244.440  1.00  0.00           C
ATOM   4078  CE2 PHE 0 508     155.163 148.043 245.103  1.00  0.00           C
ATOM   4079  CD2 PHE 0 508     155.065 147.928 246.502  1.00  0.00           C
ATOM   4080  C   PHE 0 508     154.248 149.191 251.173  1.00  0.00           C
ATOM   4081  O   PHE 0 508     154.962 148.487 251.858  1.00  0.00           O
ATOM   4082  N   GLU 0 509     153.193 149.842 251.631  1.00  0.00           N
ATOM   4083  CA  GLU 0 509     152.756 149.709 253.002  1.00  0.00           C
ATOM   4084  CB  GLU 0 509     151.785 150.767 253.549  1.00  0.00           C
ATOM   4085  CG  GLU 0 509     152.459 152.200 253.490  1.00  0.00           C
ATOM   4086  CD  GLU 0 509     153.679 152.253 254.450  1.00  0.00           C
ATOM   4087  OE1 GLU 0 509     153.594 151.855 255.614  1.00  0.00           O
ATOM   4088  OE2 GLU 0 509     154.750 152.814 254.091  1.00  0.00           O
ATOM   4089  C   GLU 0 509     151.903 148.390 253.104  1.00  0.00           C
ATOM   4090  O   GLU 0 509     151.116 148.096 252.163  1.00  0.00           O
ATOM   4091  N   THR 0 510     152.105 147.524 254.154  1.00  0.00           N
ATOM   4092  CA  THR 0 510     151.531 146.229 254.283  1.00  0.00           C
ATOM   4093  CB  THR 0 510     150.093 146.295 254.860  1.00  0.00           C
ATOM   4094  CG2 THR 0 510     150.034 146.841 256.316  1.00  0.00           C
ATOM   4095  OG1 THR 0 510     149.214 147.138 254.041  1.00  0.00           O
ATOM   4096  C   THR 0 510     151.544 145.406 253.050  1.00  0.00           C
ATOM   4097  O   THR 0 510     150.878 144.408 252.973  1.00  0.00           O
ATOM   4098  N   ARG 0 511     152.401 145.731 252.085  1.00  0.00           N
ATOM   4099  CA  ARG 0 511     152.735 144.844 251.038  1.00  0.00           C
ATOM   4100  CB  ARG 0 511     152.062 145.365 249.733  1.00  0.00           C
ATOM   4101  CG  ARG 0 511     150.509 144.976 249.624  1.00  0.00           C
ATOM   4102  CD  ARG 0 511     150.166 143.437 249.648  1.00  0.00           C
ATOM   4103  NE  ARG 0 511     150.694 142.693 248.526  1.00  0.00           N
ATOM   4104  CZ  ARG 0 511     149.936 142.307 247.480  1.00  0.00           C
ATOM   4105  NH1 ARG 0 511     148.715 142.673 247.193  1.00  0.00           N
ATOM   4106  NH2 ARG 0 511     150.502 141.571 246.592  1.00  0.00           N
ATOM   4107  C   ARG 0 511     154.257 144.620 250.993  1.00  0.00           C
ATOM   4108  O   ARG 0 511     155.066 145.401 251.543  1.00  0.00           O
ATOM   4109  N   GLU 0 512     154.571 143.541 250.266  1.00  0.00           N
ATOM   4110  CA  GLU 0 512     155.981 143.203 249.823  1.00  0.00           C
ATOM   4111  CB  GLU 0 512     156.032 141.741 249.275  1.00  0.00           C
ATOM   4112  CG  GLU 0 512     155.385 141.477 247.846  1.00  0.00           C
ATOM   4113  CD  GLU 0 512     153.869 141.885 247.683  1.00  0.00           C
ATOM   4114  OE1 GLU 0 512     153.385 142.195 246.551  1.00  0.00           O
ATOM   4115  OE2 GLU 0 512     153.225 141.794 248.703  1.00  0.00           O
ATOM   4116  C   GLU 0 512     156.564 144.132 248.729  1.00  0.00           C
ATOM   4117  O   GLU 0 512     155.858 144.837 248.028  1.00  0.00           O
ATOM   4118  N   ASP 0 513     157.894 144.046 248.520  1.00  0.00           N
ATOM   4119  CA  ASP 0 513     158.624 144.546 247.365  1.00  0.00           C
ATOM   4120  CB  ASP 0 513     159.311 145.858 247.797  1.00  0.00           C
ATOM   4121  CG  ASP 0 513     160.006 146.702 246.696  1.00  0.00           C
ATOM   4122  OD1 ASP 0 513     160.379 147.836 247.046  1.00  0.00           O
ATOM   4123  OD2 ASP 0 513     160.182 146.225 245.554  1.00  0.00           O
ATOM   4124  C   ASP 0 513     159.721 143.539 247.010  1.00  0.00           C
ATOM   4125  O   ASP 0 513     160.423 142.969 247.831  1.00  0.00           O
ATOM   4126  N   ILE 0 514     159.849 143.247 245.702  1.00  0.00           N
ATOM   4127  CA  ILE 0 514     160.742 142.261 245.155  1.00  0.00           C
ATOM   4128  CB  ILE 0 514     160.496 142.030 243.645  1.00  0.00           C
ATOM   4129  CG2 ILE 0 514     161.426 140.863 243.317  1.00  0.00           C
ATOM   4130  CG1 ILE 0 514     159.076 141.562 243.376  1.00  0.00           C
ATOM   4131  CD1 ILE 0 514     158.587 142.226 242.130  1.00  0.00           C
ATOM   4132  C   ILE 0 514     162.140 142.689 245.547  1.00  0.00           C
ATOM   4133  O   ILE 0 514     162.997 141.819 245.840  1.00  0.00           O
ATOM   4134  N   ALA 0 515     162.406 143.976 245.651  1.00  0.00           N
ATOM   4135  CA  ALA 0 515     163.754 144.474 246.013  1.00  0.00           C
ATOM   4136  CB  ALA 0 515     163.700 146.050 245.819  1.00  0.00           C
ATOM   4137  C   ALA 0 515     164.200 144.140 247.445  1.00  0.00           C
ATOM   4138  O   ALA 0 515     165.453 144.009 247.572  1.00  0.00           O
ATOM   4139  N   VAL 0 516     163.304 143.844 248.358  1.00  0.00           N
ATOM   4140  CA  VAL 0 516     163.562 143.349 249.721  1.00  0.00           C
ATOM   4141  CB  VAL 0 516     162.877 144.162 250.768  1.00  0.00           C
ATOM   4142  CG1 VAL 0 516     161.390 143.913 250.861  1.00  0.00           C
ATOM   4143  CG2 VAL 0 516     163.483 143.955 252.140  1.00  0.00           C
ATOM   4144  C   VAL 0 516     163.291 141.817 249.931  1.00  0.00           C
ATOM   4145  O   VAL 0 516     164.030 141.231 250.693  1.00  0.00           O
ATOM   4146  N   ILE 0 517     162.392 141.104 249.155  1.00  0.00           N
ATOM   4147  CA  ILE 0 517     162.061 139.728 249.510  1.00  0.00           C
ATOM   4148  CB  ILE 0 517     160.690 139.251 248.937  1.00  0.00           C
ATOM   4149  CG2 ILE 0 517     159.532 140.225 249.407  1.00  0.00           C
ATOM   4150  CG1 ILE 0 517     160.623 139.084 247.395  1.00  0.00           C
ATOM   4151  CD1 ILE 0 517     160.721 137.582 246.996  1.00  0.00           C
ATOM   4152  C   ILE 0 517     163.176 138.680 249.318  1.00  0.00           C
ATOM   4153  O   ILE 0 517     163.199 137.665 250.027  1.00  0.00           O
ATOM   4154  N   ARG 0 518     164.081 138.927 248.370  1.00  0.00           N
ATOM   4155  CA  ARG 0 518     165.148 137.939 248.186  1.00  0.00           C
ATOM   4156  CB  ARG 0 518     165.769 138.132 246.813  1.00  0.00           C
ATOM   4157  CG  ARG 0 518     164.723 138.296 245.615  1.00  0.00           C
ATOM   4158  CD  ARG 0 518     165.402 138.067 244.247  1.00  0.00           C
ATOM   4159  NE  ARG 0 518     164.433 138.296 243.220  1.00  0.00           N
ATOM   4160  CZ  ARG 0 518     164.547 139.142 242.220  1.00  0.00           C
ATOM   4161  NH1 ARG 0 518     165.530 139.960 241.956  1.00  0.00           N
ATOM   4162  NH2 ARG 0 518     163.525 139.149 241.401  1.00  0.00           N
ATOM   4163  C   ARG 0 518     166.138 138.080 249.326  1.00  0.00           C
ATOM   4164  O   ARG 0 518     166.594 137.092 249.956  1.00  0.00           O
ATOM   4165  N   ASN 0 519     166.389 139.308 249.836  1.00  0.00           N
ATOM   4166  CA  ASN 0 519     167.141 139.685 250.967  1.00  0.00           C
ATOM   4167  CB  ASN 0 519     167.418 141.221 250.958  1.00  0.00           C
ATOM   4168  CG  ASN 0 519     168.589 141.634 251.871  1.00  0.00           C
ATOM   4169  OD1 ASN 0 519     169.108 142.680 251.611  1.00  0.00           O
ATOM   4170  ND2 ASN 0 519     169.044 140.835 252.829  1.00  0.00           N
ATOM   4171  C   ASN 0 519     166.511 139.094 252.284  1.00  0.00           C
ATOM   4172  O   ASN 0 519     167.255 138.737 253.173  1.00  0.00           O
ATOM   4173  N   TYR 0 520     165.136 139.047 252.469  1.00  0.00           N
ATOM   4174  CA  TYR 0 520     164.446 138.411 253.539  1.00  0.00           C
ATOM   4175  CB  TYR 0 520     162.968 138.688 253.498  1.00  0.00           C
ATOM   4176  CG  TYR 0 520     162.415 140.090 253.810  1.00  0.00           C
ATOM   4177  CD1 TYR 0 520     161.041 140.411 253.506  1.00  0.00           C
ATOM   4178  CE1 TYR 0 520     160.449 141.543 253.950  1.00  0.00           C
ATOM   4179  CZ  TYR 0 520     161.258 142.449 254.695  1.00  0.00           C
ATOM   4180  OH  TYR 0 520     160.765 143.544 255.306  1.00  0.00           O
ATOM   4181  CE2 TYR 0 520     162.611 142.164 254.985  1.00  0.00           C
ATOM   4182  CD2 TYR 0 520     163.165 140.949 254.553  1.00  0.00           C
ATOM   4183  C   TYR 0 520     164.741 136.877 253.663  1.00  0.00           C
ATOM   4184  O   TYR 0 520     164.832 136.291 254.766  1.00  0.00           O
ATOM   4185  N   GLY 0 521     164.989 136.132 252.597  1.00  0.00           N
ATOM   4186  CA  GLY 0 521     165.406 134.736 252.550  1.00  0.00           C
ATOM   4187  C   GLY 0 521     166.883 134.651 252.920  1.00  0.00           C
ATOM   4188  O   GLY 0 521     167.320 133.732 253.619  1.00  0.00           O
ATOM   4189  N   ASN 0 522     167.816 135.495 252.458  1.00  0.00           N
ATOM   4190  CA  ASN 0 522     169.190 135.509 252.957  1.00  0.00           C
ATOM   4191  CB  ASN 0 522     169.986 136.412 252.081  1.00  0.00           C
ATOM   4192  CG  ASN 0 522     171.241 136.934 252.739  1.00  0.00           C
ATOM   4193  OD1 ASN 0 522     171.260 137.965 253.389  1.00  0.00           O
ATOM   4194  ND2 ASN 0 522     172.356 136.198 252.552  1.00  0.00           N
ATOM   4195  C   ASN 0 522     169.257 135.974 254.456  1.00  0.00           C
ATOM   4196  O   ASN 0 522     170.125 135.475 255.206  1.00  0.00           O
ATOM   4197  N   LEU 0 523     168.441 136.890 254.945  1.00  0.00           N
ATOM   4198  CA  LEU 0 523     168.304 137.131 256.375  1.00  0.00           C
ATOM   4199  CB  LEU 0 523     167.301 138.368 256.634  1.00  0.00           C
ATOM   4200  CG  LEU 0 523     167.344 138.806 258.063  1.00  0.00           C
ATOM   4201  CD1 LEU 0 523     166.653 140.122 258.305  1.00  0.00           C
ATOM   4202  CD2 LEU 0 523     166.798 137.790 259.045  1.00  0.00           C
ATOM   4203  C   LEU 0 523     168.072 135.808 257.082  1.00  0.00           C
ATOM   4204  O   LEU 0 523     168.804 135.451 257.997  1.00  0.00           O
ATOM   4205  N   LEU 0 524     167.011 135.159 256.743  1.00  0.00           N
ATOM   4206  CA  LEU 0 524     166.642 133.855 257.371  1.00  0.00           C
ATOM   4207  CB  LEU 0 524     165.437 133.185 256.720  1.00  0.00           C
ATOM   4208  CG  LEU 0 524     164.045 133.750 257.100  1.00  0.00           C
ATOM   4209  CD1 LEU 0 524     162.987 133.053 256.238  1.00  0.00           C
ATOM   4210  CD2 LEU 0 524     163.653 133.452 258.570  1.00  0.00           C
ATOM   4211  C   LEU 0 524     167.782 132.843 257.391  1.00  0.00           C
ATOM   4212  O   LEU 0 524     167.946 132.082 258.305  1.00  0.00           O
ATOM   4213  N   LEU 0 525     168.416 132.727 256.226  1.00  0.00           N
ATOM   4214  CA  LEU 0 525     169.509 131.773 256.036  1.00  0.00           C
ATOM   4215  CB  LEU 0 525     170.014 131.780 254.646  1.00  0.00           C
ATOM   4216  CG  LEU 0 525     169.195 130.891 253.660  1.00  0.00           C
ATOM   4217  CD1 LEU 0 525     169.800 131.099 252.324  1.00  0.00           C
ATOM   4218  CD2 LEU 0 525     169.290 129.421 254.060  1.00  0.00           C
ATOM   4219  C   LEU 0 525     170.696 132.074 257.026  1.00  0.00           C
ATOM   4220  O   LEU 0 525     171.295 131.202 257.665  1.00  0.00           O
ATOM   4221  N   GLU 0 526     171.154 133.311 257.010  1.00  0.00           N
ATOM   4222  CA  GLU 0 526     172.300 133.852 257.700  1.00  0.00           C
ATOM   4223  CB  GLU 0 526     172.648 135.234 257.201  1.00  0.00           C
ATOM   4224  CG  GLU 0 526     173.186 135.084 255.718  1.00  0.00           C
ATOM   4225  CD  GLU 0 526     174.603 134.474 255.525  1.00  0.00           C
ATOM   4226  OE1 GLU 0 526     175.082 134.479 254.334  1.00  0.00           O
ATOM   4227  OE2 GLU 0 526     175.227 133.920 256.539  1.00  0.00           O
ATOM   4228  C   GLU 0 526     172.110 133.827 259.226  1.00  0.00           C
ATOM   4229  O   GLU 0 526     173.040 133.501 259.973  1.00  0.00           O
ATOM   4230  N   MET 0 527     170.856 134.146 259.561  1.00  0.00           N
ATOM   4231  CA  MET 0 527     170.357 134.125 260.963  1.00  0.00           C
ATOM   4232  CB  MET 0 527     169.087 134.904 260.990  1.00  0.00           C
ATOM   4233  CG  MET 0 527     168.644 135.055 262.401  1.00  0.00           C
ATOM   4234  SD  MET 0 527     167.574 136.500 262.890  1.00  0.00           S
ATOM   4235  CE  MET 0 527     168.829 137.779 263.163  1.00  0.00           C
ATOM   4236  C   MET 0 527     170.196 132.705 261.419  1.00  0.00           C
ATOM   4237  O   MET 0 527     170.643 132.274 262.498  1.00  0.00           O
ATOM   4238  N   SER 0 528     169.628 131.801 260.606  1.00  0.00           N
ATOM   4239  CA  SER 0 528     169.535 130.372 260.832  1.00  0.00           C
ATOM   4240  CB  SER 0 528     168.765 129.659 259.761  1.00  0.00           C
ATOM   4241  OG  SER 0 528     168.546 128.274 260.023  1.00  0.00           O
ATOM   4242  C   SER 0 528     170.892 129.672 260.985  1.00  0.00           C
ATOM   4243  O   SER 0 528     171.001 128.567 261.547  1.00  0.00           O
ATOM   4244  N   ALA 0 529     171.965 130.365 260.591  1.00  0.00           N
ATOM   4245  CA  ALA 0 529     173.307 129.788 260.792  1.00  0.00           C
ATOM   4246  CB  ALA 0 529     174.264 130.381 259.712  1.00  0.00           C
ATOM   4247  C   ALA 0 529     173.839 129.987 262.200  1.00  0.00           C
ATOM   4248  O   ALA 0 529     174.700 129.195 262.642  1.00  0.00           O
ATOM   4249  N   VAL 0 530     173.406 131.069 262.878  1.00  0.00           N
ATOM   4250  CA  VAL 0 530     173.614 131.423 264.321  1.00  0.00           C
ATOM   4251  CB  VAL 0 530     174.113 132.892 264.508  1.00  0.00           C
ATOM   4252  CG1 VAL 0 530     175.499 133.160 263.846  1.00  0.00           C
ATOM   4253  CG2 VAL 0 530     173.143 133.963 263.994  1.00  0.00           C
ATOM   4254  C   VAL 0 530     172.449 131.110 265.337  1.00  0.00           C
ATOM   4255  O   VAL 0 530     172.676 131.070 266.507  1.00  0.00           O
ATOM   4256  N   VAL 0 531     171.236 130.895 264.853  1.00  0.00           N
ATOM   4257  CA  VAL 0 531     170.058 130.580 265.630  1.00  0.00           C
ATOM   4258  CB  VAL 0 531     168.919 131.595 265.308  1.00  0.00           C
ATOM   4259  CG1 VAL 0 531     167.732 131.165 266.193  1.00  0.00           C
ATOM   4260  CG2 VAL 0 531     169.184 133.071 265.627  1.00  0.00           C
ATOM   4261  C   VAL 0 531     169.686 129.109 265.411  1.00  0.00           C
ATOM   4262  O   VAL 0 531     169.271 128.773 264.263  1.00  0.00           O
ATOM   4263  N   PRO 0 532     169.972 128.174 266.384  1.00  0.00           N
ATOM   4264  CD  PRO 0 532     170.346 128.544 267.766  1.00  0.00           C
ATOM   4265  CG  PRO 0 532     170.425 127.206 268.541  1.00  0.00           C
ATOM   4266  CB  PRO 0 532     170.324 126.126 267.474  1.00  0.00           C
ATOM   4267  CA  PRO 0 532     169.473 126.795 266.371  1.00  0.00           C
ATOM   4268  C   PRO 0 532     167.939 126.772 266.751  1.00  0.00           C
ATOM   4269  O   PRO 0 532     167.283 127.772 267.154  1.00  0.00           O
ATOM   4270  N   ASP 0 533     167.367 125.547 266.665  1.00  0.00           N
ATOM   4271  CA  ASP 0 533     165.999 125.268 267.030  1.00  0.00           C
ATOM   4272  CB  ASP 0 533     165.864 125.122 268.572  1.00  0.00           C
ATOM   4273  CG  ASP 0 533     166.964 124.168 269.174  1.00  0.00           C
ATOM   4274  OD1 ASP 0 533     167.516 123.208 268.530  1.00  0.00           O
ATOM   4275  OD2 ASP 0 533     167.285 124.465 270.323  1.00  0.00           O
ATOM   4276  C   ASP 0 533     164.949 126.087 266.216  1.00  0.00           C
ATOM   4277  O   ASP 0 533     164.979 126.228 264.971  1.00  0.00           O
ATOM   4278  N   GLY 0 534     163.929 126.616 266.887  1.00  0.00           N
ATOM   4279  CA  GLY 0 534     162.784 127.266 266.180  1.00  0.00           C
ATOM   4280  C   GLY 0 534     162.835 128.798 265.920  1.00  0.00           C
ATOM   4281  O   GLY 0 534     163.096 129.582 266.875  1.00  0.00           O
ATOM   4282  N   ILE 0 535     162.612 129.255 264.655  1.00  0.00           N
ATOM   4283  CA  ILE 0 535     162.582 130.666 264.278  1.00  0.00           C
ATOM   4284  CB  ILE 0 535     163.554 131.019 263.086  1.00  0.00           C
ATOM   4285  CG2 ILE 0 535     163.422 132.480 262.657  1.00  0.00           C
ATOM   4286  CG1 ILE 0 535     165.010 130.628 263.527  1.00  0.00           C
ATOM   4287  CD1 ILE 0 535     166.113 131.075 262.602  1.00  0.00           C
ATOM   4288  C   ILE 0 535     161.137 131.053 263.844  1.00  0.00           C
ATOM   4289  O   ILE 0 535     160.639 130.570 262.833  1.00  0.00           O
ATOM   4290  N   VAL 0 536     160.380 131.840 264.606  1.00  0.00           N
ATOM   4291  CA  VAL 0 536     159.030 132.359 264.103  1.00  0.00           C
ATOM   4292  CB  VAL 0 536     158.012 132.503 265.227  1.00  0.00           C
ATOM   4293  CG1 VAL 0 536     156.581 132.854 264.668  1.00  0.00           C
ATOM   4294  CG2 VAL 0 536     157.812 131.260 266.076  1.00  0.00           C
ATOM   4295  C   VAL 0 536     159.195 133.669 263.363  1.00  0.00           C
ATOM   4296  O   VAL 0 536     159.932 134.514 263.854  1.00  0.00           O
ATOM   4297  N   ALA 0 537     158.566 133.814 262.230  1.00  0.00           N
ATOM   4298  CA  ALA 0 537     158.661 134.949 261.344  1.00  0.00           C
ATOM   4299  CB  ALA 0 537     159.553 134.594 260.184  1.00  0.00           C
ATOM   4300  C   ALA 0 537     157.188 135.459 260.961  1.00  0.00           C
ATOM   4301  O   ALA 0 537     156.426 134.757 260.284  1.00  0.00           O
ATOM   4302  N   PHE 0 538     156.862 136.706 261.307  1.00  0.00           N
ATOM   4303  CA  PHE 0 538     155.582 137.341 260.987  1.00  0.00           C
ATOM   4304  CB  PHE 0 538     155.037 137.986 262.213  1.00  0.00           C
ATOM   4305  CG  PHE 0 538     154.631 137.006 263.330  1.00  0.00           C
ATOM   4306  CD1 PHE 0 538     153.439 136.227 263.139  1.00  0.00           C
ATOM   4307  CE1 PHE 0 538     153.019 135.389 264.195  1.00  0.00           C
ATOM   4308  CZ  PHE 0 538     153.882 135.146 265.291  1.00  0.00           C
ATOM   4309  CE2 PHE 0 538     155.109 135.900 265.470  1.00  0.00           C
ATOM   4310  CD2 PHE 0 538     155.460 136.788 264.446  1.00  0.00           C
ATOM   4311  C   PHE 0 538     155.575 138.453 259.879  1.00  0.00           C
ATOM   4312  O   PHE 0 538     156.167 139.521 259.876  1.00  0.00           O
ATOM   4313  N   PHE 0 539     154.748 138.137 258.915  1.00  0.00           N
ATOM   4314  CA  PHE 0 539     154.137 139.044 257.831  1.00  0.00           C
ATOM   4315  CB  PHE 0 539     153.541 138.238 256.710  1.00  0.00           C
ATOM   4316  CG  PHE 0 539     154.657 137.584 255.851  1.00  0.00           C
ATOM   4317  CD1 PHE 0 539     155.274 138.316 254.800  1.00  0.00           C
ATOM   4318  CE1 PHE 0 539     156.464 137.855 254.200  1.00  0.00           C
ATOM   4319  CZ  PHE 0 539     156.943 136.538 254.572  1.00  0.00           C
ATOM   4320  CE2 PHE 0 539     156.387 135.820 255.650  1.00  0.00           C
ATOM   4321  CD2 PHE 0 539     155.238 136.371 256.262  1.00  0.00           C
ATOM   4322  C   PHE 0 539     152.998 139.876 258.429  1.00  0.00           C
ATOM   4323  O   PHE 0 539     152.229 139.459 259.234  1.00  0.00           O
ATOM   4324  N   THR 0 540     152.926 141.131 257.987  1.00  0.00           N
ATOM   4325  CA  THR 0 540     151.911 142.193 258.329  1.00  0.00           C
ATOM   4326  CB  THR 0 540     152.496 143.606 258.169  1.00  0.00           C
ATOM   4327  CG2 THR 0 540     153.404 143.835 259.344  1.00  0.00           C
ATOM   4328  OG1 THR 0 540     153.177 143.708 256.936  1.00  0.00           O
ATOM   4329  C   THR 0 540     150.685 142.148 257.347  1.00  0.00           C
ATOM   4330  O   THR 0 540     149.778 142.935 257.492  1.00  0.00           O
ATOM   4331  N   SER 0 541     150.657 141.221 256.426  1.00  0.00           N
ATOM   4332  CA  SER 0 541     149.484 140.913 255.620  1.00  0.00           C
ATOM   4333  CB  SER 0 541     149.423 141.938 254.446  1.00  0.00           C
ATOM   4334  OG  SER 0 541     148.656 141.524 253.393  1.00  0.00           O
ATOM   4335  C   SER 0 541     149.539 139.479 255.073  1.00  0.00           C
ATOM   4336  O   SER 0 541     150.614 139.058 254.686  1.00  0.00           O
ATOM   4337  N   TYR 0 542     148.405 138.794 254.872  1.00  0.00           N
ATOM   4338  CA  TYR 0 542     148.247 137.485 254.197  1.00  0.00           C
ATOM   4339  CB  TYR 0 542     146.794 136.990 254.386  1.00  0.00           C
ATOM   4340  CG  TYR 0 542     146.533 136.505 255.754  1.00  0.00           C
ATOM   4341  CD1 TYR 0 542     145.743 137.241 256.699  1.00  0.00           C
ATOM   4342  CE1 TYR 0 542     145.297 136.656 257.904  1.00  0.00           C
ATOM   4343  CZ  TYR 0 542     145.752 135.363 258.246  1.00  0.00           C
ATOM   4344  OH  TYR 0 542     145.549 134.821 259.480  1.00  0.00           O
ATOM   4345  CE2 TYR 0 542     146.355 134.589 257.232  1.00  0.00           C
ATOM   4346  CD2 TYR 0 542     146.700 135.173 256.005  1.00  0.00           C
ATOM   4347  C   TYR 0 542     148.721 137.692 252.724  1.00  0.00           C
ATOM   4348  O   TYR 0 542     149.486 136.831 252.176  1.00  0.00           O
ATOM   4349  N   GLN 0 543     148.362 138.796 252.061  1.00  0.00           N
ATOM   4350  CA  GLN 0 543     148.802 139.044 250.696  1.00  0.00           C
ATOM   4351  CB  GLN 0 543     148.031 140.221 250.094  1.00  0.00           C
ATOM   4352  CG  GLN 0 543     146.539 140.092 249.803  1.00  0.00           C
ATOM   4353  CD  GLN 0 543     145.644 139.616 250.880  1.00  0.00           C
ATOM   4354  OE1 GLN 0 543     145.157 140.351 251.776  1.00  0.00           O
ATOM   4355  NE2 GLN 0 543     145.153 138.400 250.963  1.00  0.00           N
ATOM   4356  C   GLN 0 543     150.314 139.329 250.603  1.00  0.00           C
ATOM   4357  O   GLN 0 543     150.927 138.863 249.642  1.00  0.00           O
ATOM   4358  N   TYR 0 544     150.939 140.061 251.574  1.00  0.00           N
ATOM   4359  CA  TYR 0 544     152.414 140.140 251.732  1.00  0.00           C
ATOM   4360  CB  TYR 0 544     152.689 141.104 252.953  1.00  0.00           C
ATOM   4361  CG  TYR 0 544     154.093 141.718 253.180  1.00  0.00           C
ATOM   4362  CD1 TYR 0 544     154.181 142.770 254.087  1.00  0.00           C
ATOM   4363  CE1 TYR 0 544     155.484 143.269 254.390  1.00  0.00           C
ATOM   4364  CZ  TYR 0 544     156.565 142.810 253.633  1.00  0.00           C
ATOM   4365  OH  TYR 0 544     157.775 143.482 253.855  1.00  0.00           O
ATOM   4366  CE2 TYR 0 544     156.461 141.742 252.728  1.00  0.00           C
ATOM   4367  CD2 TYR 0 544     155.243 141.118 252.539  1.00  0.00           C
ATOM   4368  C   TYR 0 544     152.981 138.723 251.786  1.00  0.00           C
ATOM   4369  O   TYR 0 544     153.979 138.414 251.156  1.00  0.00           O
ATOM   4370  N   MET 0 545     152.493 137.873 252.649  1.00  0.00           N
ATOM   4371  CA  MET 0 545     153.096 136.529 252.900  1.00  0.00           C
ATOM   4372  CB  MET 0 545     152.576 135.806 254.138  1.00  0.00           C
ATOM   4373  CG  MET 0 545     153.377 134.540 254.448  1.00  0.00           C
ATOM   4374  SD  MET 0 545     153.182 133.737 256.058  1.00  0.00           S
ATOM   4375  CE  MET 0 545     151.531 133.046 255.811  1.00  0.00           C
ATOM   4376  C   MET 0 545     152.946 135.647 251.634  1.00  0.00           C
ATOM   4377  O   MET 0 545     153.937 135.056 251.175  1.00  0.00           O
ATOM   4378  N   GLU 0 546     151.746 135.568 251.054  1.00  0.00           N
ATOM   4379  CA  GLU 0 546     151.487 134.740 249.849  1.00  0.00           C
ATOM   4380  CB  GLU 0 546     149.982 134.727 249.587  1.00  0.00           C
ATOM   4381  CG  GLU 0 546     149.565 133.685 248.532  1.00  0.00           C
ATOM   4382  CD  GLU 0 546     148.658 134.415 247.518  1.00  0.00           C
ATOM   4383  OE1 GLU 0 546     147.548 134.003 247.252  1.00  0.00           O
ATOM   4384  OE2 GLU 0 546     149.071 135.452 246.931  1.00  0.00           O
ATOM   4385  C   GLU 0 546     152.329 135.102 248.599  1.00  0.00           C
ATOM   4386  O   GLU 0 546     152.940 134.242 247.949  1.00  0.00           O
ATOM   4387  N   SER 0 547     152.369 136.395 248.276  1.00  0.00           N
ATOM   4388  CA  SER 0 547     153.251 136.965 247.235  1.00  0.00           C
ATOM   4389  CB  SER 0 547     153.006 138.494 247.118  1.00  0.00           C
ATOM   4390  OG  SER 0 547     151.674 138.719 246.656  1.00  0.00           O
ATOM   4391  C   SER 0 547     154.679 136.597 247.483  1.00  0.00           C
ATOM   4392  O   SER 0 547     155.398 136.289 246.520  1.00  0.00           O
ATOM   4393  N   THR 0 548     155.137 136.787 248.731  1.00  0.00           N
ATOM   4394  CA  THR 0 548     156.478 136.317 249.177  1.00  0.00           C
ATOM   4395  CB  THR 0 548     156.860 136.629 250.685  1.00  0.00           C
ATOM   4396  CG2 THR 0 548     158.279 136.212 250.998  1.00  0.00           C
ATOM   4397  OG1 THR 0 548     156.813 138.060 250.819  1.00  0.00           O
ATOM   4398  C   THR 0 548     156.792 134.839 248.864  1.00  0.00           C
ATOM   4399  O   THR 0 548     157.712 134.512 248.174  1.00  0.00           O
ATOM   4400  N   VAL 0 549     155.942 133.944 249.451  1.00  0.00           N
ATOM   4401  CA  VAL 0 549     156.025 132.531 249.504  1.00  0.00           C
ATOM   4402  CB  VAL 0 549     155.008 131.962 250.601  1.00  0.00           C
ATOM   4403  CG1 VAL 0 549     154.955 130.442 250.451  1.00  0.00           C
ATOM   4404  CG2 VAL 0 549     155.500 132.425 251.947  1.00  0.00           C
ATOM   4405  C   VAL 0 549     155.846 131.978 248.115  1.00  0.00           C
ATOM   4406  O   VAL 0 549     156.586 131.115 247.802  1.00  0.00           O
ATOM   4407  N   ALA 0 550     154.883 132.453 247.288  1.00  0.00           N
ATOM   4408  CA  ALA 0 550     154.826 132.023 245.879  1.00  0.00           C
ATOM   4409  CB  ALA 0 550     153.429 132.570 245.327  1.00  0.00           C
ATOM   4410  C   ALA 0 550     156.055 132.460 244.952  1.00  0.00           C
ATOM   4411  O   ALA 0 550     156.408 131.698 244.076  1.00  0.00           O
ATOM   4412  N   SER 0 551     156.728 133.617 245.236  1.00  0.00           N
ATOM   4413  CA  SER 0 551     157.900 134.094 244.592  1.00  0.00           C
ATOM   4414  CB  SER 0 551     157.979 135.566 244.859  1.00  0.00           C
ATOM   4415  OG  SER 0 551     159.227 136.025 244.266  1.00  0.00           O
ATOM   4416  C   SER 0 551     159.209 133.462 245.017  1.00  0.00           C
ATOM   4417  O   SER 0 551     160.081 133.116 244.171  1.00  0.00           O
ATOM   4418  N   TRP 0 552     159.317 133.030 246.234  1.00  0.00           N
ATOM   4419  CA  TRP 0 552     160.360 132.104 246.736  1.00  0.00           C
ATOM   4420  CB  TRP 0 552     160.286 132.159 248.213  1.00  0.00           C
ATOM   4421  CG  TRP 0 552     160.791 133.328 248.981  1.00  0.00           C
ATOM   4422  CD1 TRP 0 552     161.370 134.453 248.438  1.00  0.00           C
ATOM   4423  NE1 TRP 0 552     161.710 135.335 249.491  1.00  0.00           N
ATOM   4424  CE2 TRP 0 552     161.386 134.804 250.678  1.00  0.00           C
ATOM   4425  CZ2 TRP 0 552     161.535 135.360 251.978  1.00  0.00           C
ATOM   4426  CH2 TRP 0 552     160.960 134.629 253.088  1.00  0.00           C
ATOM   4427  CZ3 TRP 0 552     160.282 133.402 252.820  1.00  0.00           C
ATOM   4428  CE3 TRP 0 552     160.110 132.888 251.516  1.00  0.00           C
ATOM   4429  CD2 TRP 0 552     160.678 133.593 250.422  1.00  0.00           C
ATOM   4430  C   TRP 0 552     160.112 130.738 246.081  1.00  0.00           C
ATOM   4431  O   TRP 0 552     161.105 130.047 245.805  1.00  0.00           O
ATOM   4432  N   TYR 0 553     158.868 130.400 245.836  1.00  0.00           N
ATOM   4433  CA  TYR 0 553     158.548 129.146 245.253  1.00  0.00           C
ATOM   4434  CB  TYR 0 553     157.108 128.790 245.472  1.00  0.00           C
ATOM   4435  CG  TYR 0 553     156.597 127.598 244.801  1.00  0.00           C
ATOM   4436  CD1 TYR 0 553     156.776 126.342 245.284  1.00  0.00           C
ATOM   4437  CE1 TYR 0 553     156.364 125.199 244.571  1.00  0.00           C
ATOM   4438  CZ  TYR 0 553     156.043 125.347 243.198  1.00  0.00           C
ATOM   4439  OH  TYR 0 553     155.912 124.213 242.486  1.00  0.00           O
ATOM   4440  CE2 TYR 0 553     155.632 126.637 242.804  1.00  0.00           C
ATOM   4441  CD2 TYR 0 553     155.925 127.753 243.584  1.00  0.00           C
ATOM   4442  C   TYR 0 553     158.958 129.145 243.788  1.00  0.00           C
ATOM   4443  O   TYR 0 553     159.597 128.148 243.408  1.00  0.00           O
ATOM   4444  N   GLU 0 554     158.780 130.232 243.043  1.00  0.00           N
ATOM   4445  CA  GLU 0 554     159.145 130.423 241.686  1.00  0.00           C
ATOM   4446  CB  GLU 0 554     158.435 131.628 241.197  1.00  0.00           C
ATOM   4447  CG  GLU 0 554     158.359 132.001 239.698  1.00  0.00           C
ATOM   4448  CD  GLU 0 554     157.612 130.968 238.852  1.00  0.00           C
ATOM   4449  OE1 GLU 0 554     158.154 129.960 238.431  1.00  0.00           O
ATOM   4450  OE2 GLU 0 554     156.376 131.210 238.710  1.00  0.00           O
ATOM   4451  C   GLU 0 554     160.663 130.625 241.438  1.00  0.00           C
ATOM   4452  O   GLU 0 554     161.135 130.240 240.346  1.00  0.00           O
ATOM   4453  N   GLN 0 555     161.446 131.051 242.428  1.00  0.00           N
ATOM   4454  CA  GLN 0 555     162.897 131.374 242.323  1.00  0.00           C
ATOM   4455  CB  GLN 0 555     163.076 132.937 242.346  1.00  0.00           C
ATOM   4456  CG  GLN 0 555     164.493 133.376 242.012  1.00  0.00           C
ATOM   4457  CD  GLN 0 555     164.549 134.822 241.455  1.00  0.00           C
ATOM   4458  OE1 GLN 0 555     163.593 135.540 241.661  1.00  0.00           O
ATOM   4459  NE2 GLN 0 555     165.665 135.207 240.896  1.00  0.00           N
ATOM   4460  C   GLN 0 555     163.727 130.643 243.371  1.00  0.00           C
ATOM   4461  O   GLN 0 555     164.832 131.020 243.742  1.00  0.00           O
ATOM   4462  N   GLY 0 556     163.221 129.510 243.936  1.00  0.00           N
ATOM   4463  CA  GLY 0 556     164.052 128.452 244.593  1.00  0.00           C
ATOM   4464  C   GLY 0 556     164.429 128.770 246.035  1.00  0.00           C
ATOM   4465  O   GLY 0 556     164.876 127.836 246.734  1.00  0.00           O
ATOM   4466  N   ILE 0 557     164.260 129.961 246.457  1.00  0.00           N
ATOM   4467  CA  ILE 0 557     164.492 130.372 247.832  1.00  0.00           C
ATOM   4468  CB  ILE 0 557     164.247 131.903 247.840  1.00  0.00           C
ATOM   4469  CG2 ILE 0 557     164.229 132.463 249.253  1.00  0.00           C
ATOM   4470  CG1 ILE 0 557     165.208 132.722 246.980  1.00  0.00           C
ATOM   4471  CD1 ILE 0 557     164.514 133.962 246.463  1.00  0.00           C
ATOM   4472  C   ILE 0 557     163.676 129.598 248.830  1.00  0.00           C
ATOM   4473  O   ILE 0 557     164.259 129.242 249.897  1.00  0.00           O
ATOM   4474  N   LEU 0 558     162.405 129.138 248.564  1.00  0.00           N
ATOM   4475  CA  LEU 0 558     161.592 128.339 249.460  1.00  0.00           C
ATOM   4476  CB  LEU 0 558     160.117 128.263 248.982  1.00  0.00           C
ATOM   4477  CG  LEU 0 558     159.089 127.678 250.003  1.00  0.00           C
ATOM   4478  CD1 LEU 0 558     158.565 128.826 250.798  1.00  0.00           C
ATOM   4479  CD2 LEU 0 558     157.949 126.986 249.301  1.00  0.00           C
ATOM   4480  C   LEU 0 558     162.266 126.965 249.824  1.00  0.00           C
ATOM   4481  O   LEU 0 558     162.621 126.707 250.965  1.00  0.00           O
ATOM   4482  N   GLU 0 559     162.588 126.146 248.779  1.00  0.00           N
ATOM   4483  CA  GLU 0 559     163.334 124.948 248.894  1.00  0.00           C
ATOM   4484  CB  GLU 0 559     163.399 124.322 247.498  1.00  0.00           C
ATOM   4485  CG  GLU 0 559     164.183 122.935 247.378  1.00  0.00           C
ATOM   4486  CD  GLU 0 559     165.673 123.030 247.119  1.00  0.00           C
ATOM   4487  OE1 GLU 0 559     166.002 123.524 245.995  1.00  0.00           O
ATOM   4488  OE2 GLU 0 559     166.475 122.505 247.923  1.00  0.00           O
ATOM   4489  C   GLU 0 559     164.708 125.098 249.497  1.00  0.00           C
ATOM   4490  O   GLU 0 559     165.186 124.121 250.144  1.00  0.00           O
ATOM   4491  N   ASN 0 560     165.415 126.256 249.193  1.00  0.00           N
ATOM   4492  CA  ASN 0 560     166.721 126.633 249.778  1.00  0.00           C
ATOM   4493  CB  ASN 0 560     167.373 127.694 248.885  1.00  0.00           C
ATOM   4494  CG  ASN 0 560     168.752 127.956 249.397  1.00  0.00           C
ATOM   4495  OD1 ASN 0 560     169.392 126.963 249.764  1.00  0.00           O
ATOM   4496  ND2 ASN 0 560     169.320 129.147 249.482  1.00  0.00           N
ATOM   4497  C   ASN 0 560     166.705 126.952 251.276  1.00  0.00           C
ATOM   4498  O   ASN 0 560     167.534 126.415 251.982  1.00  0.00           O
ATOM   4499  N   ILE 0 561     165.718 127.758 251.771  1.00  0.00           N
ATOM   4500  CA  ILE 0 561     165.607 127.965 253.192  1.00  0.00           C
ATOM   4501  CB  ILE 0 561     164.533 129.030 253.481  1.00  0.00           C
ATOM   4502  CG2 ILE 0 561     164.081 128.965 254.921  1.00  0.00           C
ATOM   4503  CG1 ILE 0 561     165.071 130.462 253.090  1.00  0.00           C
ATOM   4504  CD1 ILE 0 561     163.908 131.276 252.661  1.00  0.00           C
ATOM   4505  C   ILE 0 561     165.371 126.631 253.879  1.00  0.00           C
ATOM   4506  O   ILE 0 561     165.977 126.224 254.833  1.00  0.00           O
ATOM   4507  N   GLN 0 562     164.550 125.808 253.170  1.00  0.00           N
ATOM   4508  CA  GLN 0 562     164.111 124.506 253.683  1.00  0.00           C
ATOM   4509  CB  GLN 0 562     163.088 123.916 252.708  1.00  0.00           C
ATOM   4510  CG  GLN 0 562     162.749 122.430 252.909  1.00  0.00           C
ATOM   4511  CD  GLN 0 562     161.628 122.144 253.970  1.00  0.00           C
ATOM   4512  OE1 GLN 0 562     161.458 122.815 254.961  1.00  0.00           O
ATOM   4513  NE2 GLN 0 562     160.857 121.124 253.740  1.00  0.00           N
ATOM   4514  C   GLN 0 562     165.326 123.598 253.886  1.00  0.00           C
ATOM   4515  O   GLN 0 562     165.296 122.883 254.874  1.00  0.00           O
ATOM   4516  N   ARG 0 563     166.455 123.624 253.153  1.00  0.00           N
ATOM   4517  CA  ARG 0 563     167.637 122.862 253.429  1.00  0.00           C
ATOM   4518  CB  ARG 0 563     168.807 123.285 252.354  1.00  0.00           C
ATOM   4519  CG  ARG 0 563     168.448 122.973 250.930  1.00  0.00           C
ATOM   4520  CD  ARG 0 563     169.389 123.681 249.939  1.00  0.00           C
ATOM   4521  NE  ARG 0 563     168.811 123.733 248.546  1.00  0.00           N
ATOM   4522  CZ  ARG 0 563     169.326 124.242 247.443  1.00  0.00           C
ATOM   4523  NH1 ARG 0 563     170.434 124.931 247.563  1.00  0.00           N
ATOM   4524  NH2 ARG 0 563     168.744 124.150 246.249  1.00  0.00           N
ATOM   4525  C   ARG 0 563     168.263 123.240 254.779  1.00  0.00           C
ATOM   4526  O   ARG 0 563     168.801 122.384 255.491  1.00  0.00           O
ATOM   4527  N   ASN 0 564     168.303 124.576 255.076  1.00  0.00           N
ATOM   4528  CA  ASN 0 564     168.872 125.010 256.347  1.00  0.00           C
ATOM   4529  CB  ASN 0 564     169.398 126.411 256.158  1.00  0.00           C
ATOM   4530  CG  ASN 0 564     170.339 126.910 257.176  1.00  0.00           C
ATOM   4531  OD1 ASN 0 564     169.953 127.184 258.295  1.00  0.00           O
ATOM   4532  ND2 ASN 0 564     171.633 127.081 256.902  1.00  0.00           N
ATOM   4533  C   ASN 0 564     167.962 124.833 257.539  1.00  0.00           C
ATOM   4534  O   ASN 0 564     168.353 123.969 258.386  1.00  0.00           O
ATOM   4535  N   LYS 0 565     166.677 125.248 257.531  1.00  0.00           N
ATOM   4536  CA  LYS 0 565     165.682 124.843 258.524  1.00  0.00           C
ATOM   4537  CB  LYS 0 565     165.630 125.948 259.648  1.00  0.00           C
ATOM   4538  CG  LYS 0 565     166.574 125.621 260.853  1.00  0.00           C
ATOM   4539  CD  LYS 0 565     166.326 126.637 262.067  1.00  0.00           C
ATOM   4540  CE  LYS 0 565     167.400 126.326 263.110  1.00  0.00           C
ATOM   4541  NZ  LYS 0 565     168.812 126.376 262.617  1.00  0.00           N
ATOM   4542  C   LYS 0 565     164.369 124.583 257.895  1.00  0.00           C
ATOM   4543  O   LYS 0 565     163.936 125.347 257.030  1.00  0.00           O
ATOM   4544  N   LEU 0 566     163.707 123.532 258.454  1.00  0.00           N
ATOM   4545  CA  LEU 0 566     162.499 122.946 257.869  1.00  0.00           C
ATOM   4546  CB  LEU 0 566     162.297 121.701 258.673  1.00  0.00           C
ATOM   4547  CG  LEU 0 566     161.104 120.777 258.385  1.00  0.00           C
ATOM   4548  CD1 LEU 0 566     161.444 119.922 257.111  1.00  0.00           C
ATOM   4549  CD2 LEU 0 566     160.775 119.840 259.517  1.00  0.00           C
ATOM   4550  C   LEU 0 566     161.332 123.908 257.988  1.00  0.00           C
ATOM   4551  O   LEU 0 566     160.779 124.095 259.070  1.00  0.00           O
ATOM   4552  N   LEU 0 567     160.967 124.511 256.921  1.00  0.00           N
ATOM   4553  CA  LEU 0 567     159.813 125.385 256.937  1.00  0.00           C
ATOM   4554  CB  LEU 0 567     159.709 126.020 255.570  1.00  0.00           C
ATOM   4555  CG  LEU 0 567     160.687 127.254 255.335  1.00  0.00           C
ATOM   4556  CD1 LEU 0 567     160.914 127.439 253.863  1.00  0.00           C
ATOM   4557  CD2 LEU 0 567     159.847 128.475 255.907  1.00  0.00           C
ATOM   4558  C   LEU 0 567     158.462 124.742 257.098  1.00  0.00           C
ATOM   4559  O   LEU 0 567     158.048 123.708 256.546  1.00  0.00           O
ATOM   4560  N   PHE 0 568     157.597 125.497 257.763  1.00  0.00           N
ATOM   4561  CA  PHE 0 568     156.118 125.525 257.767  1.00  0.00           C
ATOM   4562  CB  PHE 0 568     155.673 124.747 259.000  1.00  0.00           C
ATOM   4563  CG  PHE 0 568     155.903 123.247 259.009  1.00  0.00           C
ATOM   4564  CD1 PHE 0 568     155.029 122.390 258.284  1.00  0.00           C
ATOM   4565  CE1 PHE 0 568     155.311 121.062 258.214  1.00  0.00           C
ATOM   4566  CZ  PHE 0 568     156.458 120.542 258.922  1.00  0.00           C
ATOM   4567  CE2 PHE 0 568     157.359 121.363 259.577  1.00  0.00           C
ATOM   4568  CD2 PHE 0 568     157.035 122.741 259.705  1.00  0.00           C
ATOM   4569  C   PHE 0 568     155.512 126.911 257.601  1.00  0.00           C
ATOM   4570  O   PHE 0 568     155.942 127.861 258.276  1.00  0.00           O
ATOM   4571  N   ILE 0 569     154.566 127.067 256.737  1.00  0.00           N
ATOM   4572  CA  ILE 0 569     153.869 128.338 256.494  1.00  0.00           C
ATOM   4573  CB  ILE 0 569     153.942 128.773 255.006  1.00  0.00           C
ATOM   4574  CG2 ILE 0 569     153.119 129.961 254.666  1.00  0.00           C
ATOM   4575  CG1 ILE 0 569     155.375 128.894 254.437  1.00  0.00           C
ATOM   4576  CD1 ILE 0 569     155.903 127.618 253.733  1.00  0.00           C
ATOM   4577  C   ILE 0 569     152.410 128.237 256.961  1.00  0.00           C
ATOM   4578  O   ILE 0 569     151.823 127.171 256.868  1.00  0.00           O
ATOM   4579  N   GLU 0 570     151.816 129.288 257.573  1.00  0.00           N
ATOM   4580  CA  GLU 0 570     150.368 129.368 257.779  1.00  0.00           C
ATOM   4581  CB  GLU 0 570     150.091 130.679 258.638  1.00  0.00           C
ATOM   4582  CG  GLU 0 570     148.611 131.080 258.797  1.00  0.00           C
ATOM   4583  CD  GLU 0 570     148.470 132.355 259.609  1.00  0.00           C
ATOM   4584  OE1 GLU 0 570     149.534 132.787 260.153  1.00  0.00           O
ATOM   4585  OE2 GLU 0 570     147.299 132.809 259.701  1.00  0.00           O
ATOM   4586  C   GLU 0 570     149.462 129.193 256.491  1.00  0.00           C
ATOM   4587  O   GLU 0 570     149.583 129.782 255.397  1.00  0.00           O
ATOM   4588  N   THR 0 571     148.415 128.367 256.633  1.00  0.00           N
ATOM   4589  CA  THR 0 571     147.414 128.088 255.606  1.00  0.00           C
ATOM   4590  CB  THR 0 571     147.288 126.584 255.169  1.00  0.00           C
ATOM   4591  CG2 THR 0 571     146.734 125.721 256.298  1.00  0.00           C
ATOM   4592  OG1 THR 0 571     146.536 126.222 254.008  1.00  0.00           O
ATOM   4593  C   THR 0 571     145.986 128.633 255.941  1.00  0.00           C
ATOM   4594  O   THR 0 571     145.726 128.955 257.111  1.00  0.00           O
ATOM   4595  N   GLN 0 572     145.052 128.706 254.973  1.00  0.00           N
ATOM   4596  CA  GLN 0 572     143.730 129.149 255.119  1.00  0.00           C
ATOM   4597  CB  GLN 0 572     143.180 129.533 253.720  1.00  0.00           C
ATOM   4598  CG  GLN 0 572     143.161 128.331 252.786  1.00  0.00           C
ATOM   4599  CD  GLN 0 572     142.118 127.215 253.157  1.00  0.00           C
ATOM   4600  OE1 GLN 0 572     142.420 126.017 253.292  1.00  0.00           O
ATOM   4601  NE2 GLN 0 572     140.872 127.604 253.411  1.00  0.00           N
ATOM   4602  C   GLN 0 572     142.776 128.269 256.006  1.00  0.00           C
ATOM   4603  O   GLN 0 572     141.569 128.540 255.951  1.00  0.00           O
ATOM   4604  N   ASP 0 573     143.340 127.367 256.800  1.00  0.00           N
ATOM   4605  CA  ASP 0 573     142.576 126.611 257.722  1.00  0.00           C
ATOM   4606  CB  ASP 0 573     142.221 125.250 257.131  1.00  0.00           C
ATOM   4607  CG  ASP 0 573     141.346 124.418 258.027  1.00  0.00           C
ATOM   4608  OD1 ASP 0 573     141.120 124.712 259.195  1.00  0.00           O
ATOM   4609  OD2 ASP 0 573     140.781 123.346 257.584  1.00  0.00           O
ATOM   4610  C   ASP 0 573     143.283 126.489 259.109  1.00  0.00           C
ATOM   4611  O   ASP 0 573     144.438 125.997 259.109  1.00  0.00           O
ATOM   4612  N   GLY 0 574     142.655 126.962 260.198  1.00  0.00           N
ATOM   4613  CA  GLY 0 574     143.094 126.765 261.565  1.00  0.00           C
ATOM   4614  C   GLY 0 574     143.505 125.322 261.931  1.00  0.00           C
ATOM   4615  O   GLY 0 574     144.576 125.146 262.566  1.00  0.00           O
ATOM   4616  N   ALA 0 575     142.670 124.427 261.464  1.00  0.00           N
ATOM   4617  CA  ALA 0 575     142.987 123.003 261.666  1.00  0.00           C
ATOM   4618  CB  ALA 0 575     141.840 122.129 261.136  1.00  0.00           C
ATOM   4619  C   ALA 0 575     144.253 122.485 261.020  1.00  0.00           C
ATOM   4620  O   ALA 0 575     145.059 121.827 261.676  1.00  0.00           O
ATOM   4621  N   GLU 0 576     144.500 122.728 259.722  1.00  0.00           N
ATOM   4622  CA  GLU 0 576     145.773 122.377 259.106  1.00  0.00           C
ATOM   4623  CB  GLU 0 576     145.719 122.499 257.546  1.00  0.00           C
ATOM   4624  CG  GLU 0 576     144.648 121.671 256.952  1.00  0.00           C
ATOM   4625  CD  GLU 0 576     144.584 121.811 255.425  1.00  0.00           C
ATOM   4626  OE1 GLU 0 576     145.626 121.473 254.778  1.00  0.00           O
ATOM   4627  OE2 GLU 0 576     143.582 122.237 254.884  1.00  0.00           O
ATOM   4628  C   GLU 0 576     146.948 123.228 259.666  1.00  0.00           C
ATOM   4629  O   GLU 0 576     147.962 122.603 259.915  1.00  0.00           O
ATOM   4630  N   THR 0 577     146.675 124.511 260.038  1.00  0.00           N
ATOM   4631  CA  THR 0 577     147.696 125.304 260.793  1.00  0.00           C
ATOM   4632  CB  THR 0 577     147.224 126.766 260.925  1.00  0.00           C
ATOM   4633  CG2 THR 0 577     148.239 127.706 261.654  1.00  0.00           C
ATOM   4634  OG1 THR 0 577     147.003 127.275 259.583  1.00  0.00           O
ATOM   4635  C   THR 0 577     148.025 124.560 262.094  1.00  0.00           C
ATOM   4636  O   THR 0 577     149.198 124.404 262.425  1.00  0.00           O
ATOM   4637  N   SER 0 578     147.039 124.029 262.828  1.00  0.00           N
ATOM   4638  CA  SER 0 578     147.371 123.273 264.057  1.00  0.00           C
ATOM   4639  CB  SER 0 578     146.043 122.855 264.728  1.00  0.00           C
ATOM   4640  OG  SER 0 578     145.036 123.836 264.952  1.00  0.00           O
ATOM   4641  C   SER 0 578     148.262 122.044 263.825  1.00  0.00           C
ATOM   4642  O   SER 0 578     149.099 121.771 264.664  1.00  0.00           O
ATOM   4643  N   VAL 0 579     148.175 121.319 262.747  1.00  0.00           N
ATOM   4644  CA  VAL 0 579     149.078 120.159 262.435  1.00  0.00           C
ATOM   4645  CB  VAL 0 579     148.440 119.171 261.483  1.00  0.00           C
ATOM   4646  CG1 VAL 0 579     149.446 118.110 261.036  1.00  0.00           C
ATOM   4647  CG2 VAL 0 579     147.238 118.485 262.145  1.00  0.00           C
ATOM   4648  C   VAL 0 579     150.453 120.636 261.918  1.00  0.00           C
ATOM   4649  O   VAL 0 579     151.515 120.147 262.402  1.00  0.00           O
ATOM   4650  N   ALA 0 580     150.476 121.719 261.124  1.00  0.00           N
ATOM   4651  CA  ALA 0 580     151.681 122.540 260.827  1.00  0.00           C
ATOM   4652  CB  ALA 0 580     151.376 123.762 259.844  1.00  0.00           C
ATOM   4653  C   ALA 0 580     152.458 122.992 262.063  1.00  0.00           C
ATOM   4654  O   ALA 0 580     153.654 122.909 262.109  1.00  0.00           O
ATOM   4655  N   LEU 0 581     151.670 123.414 263.113  1.00  0.00           N
ATOM   4656  CA  LEU 0 581     152.183 123.723 264.438  1.00  0.00           C
ATOM   4657  CB  LEU 0 581     151.265 124.587 265.330  1.00  0.00           C
ATOM   4658  CG  LEU 0 581     151.118 126.018 264.770  1.00  0.00           C
ATOM   4659  CD1 LEU 0 581     149.991 126.773 265.511  1.00  0.00           C
ATOM   4660  CD2 LEU 0 581     152.466 126.767 265.038  1.00  0.00           C
ATOM   4661  C   LEU 0 581     152.748 122.537 265.147  1.00  0.00           C
ATOM   4662  O   LEU 0 581     153.873 122.601 265.628  1.00  0.00           O
ATOM   4663  N   GLU 0 582     152.039 121.423 265.187  1.00  0.00           N
ATOM   4664  CA  GLU 0 582     152.614 120.206 265.716  1.00  0.00           C
ATOM   4665  CB  GLU 0 582     151.492 119.127 265.591  1.00  0.00           C
ATOM   4666  CG  GLU 0 582     151.882 117.692 266.021  1.00  0.00           C
ATOM   4667  CD  GLU 0 582     151.016 116.445 265.574  1.00  0.00           C
ATOM   4668  OE1 GLU 0 582     149.795 116.346 265.846  1.00  0.00           O
ATOM   4669  OE2 GLU 0 582     151.630 115.532 264.983  1.00  0.00           O
ATOM   4670  C   GLU 0 582     153.879 119.716 265.006  1.00  0.00           C
ATOM   4671  O   GLU 0 582     154.795 119.179 265.655  1.00  0.00           O
ATOM   4672  N   LYS 0 583     153.966 119.855 263.685  1.00  0.00           N
ATOM   4673  CA  LYS 0 583     155.214 119.448 263.051  1.00  0.00           C
ATOM   4674  CB  LYS 0 583     154.911 119.164 261.542  1.00  0.00           C
ATOM   4675  CG  LYS 0 583     154.032 117.977 261.311  1.00  0.00           C
ATOM   4676  CD  LYS 0 583     154.168 116.866 262.344  1.00  0.00           C
ATOM   4677  CE  LYS 0 583     153.257 115.693 261.920  1.00  0.00           C
ATOM   4678  NZ  LYS 0 583     153.267 114.811 263.087  1.00  0.00           N
ATOM   4679  C   LYS 0 583     156.411 120.469 263.211  1.00  0.00           C
ATOM   4680  O   LYS 0 583     157.590 120.044 263.359  1.00  0.00           O
ATOM   4681  N   TYR 0 584     156.222 121.759 263.262  1.00  0.00           N
ATOM   4682  CA  TYR 0 584     157.218 122.766 263.734  1.00  0.00           C
ATOM   4683  CB  TYR 0 584     156.625 124.171 263.622  1.00  0.00           C
ATOM   4684  CG  TYR 0 584     157.428 125.272 264.301  1.00  0.00           C
ATOM   4685  CD1 TYR 0 584     158.325 126.006 263.514  1.00  0.00           C
ATOM   4686  CE1 TYR 0 584     159.043 127.164 264.109  1.00  0.00           C
ATOM   4687  CZ  TYR 0 584     158.822 127.467 265.457  1.00  0.00           C
ATOM   4688  OH  TYR 0 584     159.469 128.499 266.069  1.00  0.00           O
ATOM   4689  CE2 TYR 0 584     157.841 126.758 266.135  1.00  0.00           C
ATOM   4690  CD2 TYR 0 584     157.080 125.646 265.614  1.00  0.00           C
ATOM   4691  C   TYR 0 584     157.623 122.369 265.184  1.00  0.00           C
ATOM   4692  O   TYR 0 584     158.777 122.482 265.449  1.00  0.00           O
ATOM   4693  N   GLN 0 585     156.702 121.911 266.053  1.00  0.00           N
ATOM   4694  CA  GLN 0 585     157.168 121.440 267.385  1.00  0.00           C
ATOM   4695  CB  GLN 0 585     155.991 121.407 268.435  1.00  0.00           C
ATOM   4696  CG  GLN 0 585     155.474 122.755 268.941  1.00  0.00           C
ATOM   4697  CD  GLN 0 585     154.825 122.629 270.373  1.00  0.00           C
ATOM   4698  OE1 GLN 0 585     153.963 121.786 270.613  1.00  0.00           O
ATOM   4699  NE2 GLN 0 585     155.190 123.343 271.432  1.00  0.00           N
ATOM   4700  C   GLN 0 585     157.855 120.102 267.302  1.00  0.00           C
ATOM   4701  O   GLN 0 585     158.881 120.010 268.042  1.00  0.00           O
ATOM   4702  N   GLU 0 586     157.536 119.137 266.392  1.00  0.00           N
ATOM   4703  CA  GLU 0 586     158.203 117.837 266.450  1.00  0.00           C
ATOM   4704  CB  GLU 0 586     157.444 116.911 265.514  1.00  0.00           C
ATOM   4705  CG  GLU 0 586     157.834 115.389 265.641  1.00  0.00           C
ATOM   4706  CD  GLU 0 586     156.635 114.518 265.178  1.00  0.00           C
ATOM   4707  OE1 GLU 0 586     155.838 114.981 264.282  1.00  0.00           O
ATOM   4708  OE2 GLU 0 586     156.462 113.374 265.652  1.00  0.00           O
ATOM   4709  C   GLU 0 586     159.657 117.878 265.839  1.00  0.00           C
ATOM   4710  O   GLU 0 586     160.614 117.208 266.267  1.00  0.00           O
ATOM   4711  N   ALA 0 587     159.839 118.827 264.865  1.00  0.00           N
ATOM   4712  CA  ALA 0 587     161.187 119.292 264.374  1.00  0.00           C
ATOM   4713  CB  ALA 0 587     161.036 120.125 263.086  1.00  0.00           C
ATOM   4714  C   ALA 0 587     162.056 119.943 265.434  1.00  0.00           C
ATOM   4715  O   ALA 0 587     163.346 119.828 265.485  1.00  0.00           O
ATOM   4716  N   CYS 0 588     161.429 120.783 266.258  1.00  0.00           N
ATOM   4717  CA  CYS 0 588     162.160 121.541 267.247  1.00  0.00           C
ATOM   4718  CB  CYS 0 588     161.418 122.857 267.638  1.00  0.00           C
ATOM   4719  SG  CYS 0 588     161.600 123.975 266.151  1.00  0.00           S
ATOM   4720  C   CYS 0 588     162.635 120.675 268.405  1.00  0.00           C
ATOM   4721  O   CYS 0 588     163.759 120.871 268.822  1.00  0.00           O
ATOM   4722  N   GLU 0 589     161.875 119.664 268.781  1.00  0.00           N
ATOM   4723  CA  GLU 0 589     162.105 118.660 269.820  1.00  0.00           C
ATOM   4724  CB  GLU 0 589     160.750 118.054 270.184  1.00  0.00           C
ATOM   4725  CG  GLU 0 589     160.704 117.383 271.604  1.00  0.00           C
ATOM   4726  CD  GLU 0 589     160.977 118.452 272.685  1.00  0.00           C
ATOM   4727  OE1 GLU 0 589     161.029 118.094 273.907  1.00  0.00           O
ATOM   4728  OE2 GLU 0 589     160.939 119.662 272.363  1.00  0.00           O
ATOM   4729  C   GLU 0 589     163.085 117.530 269.428  1.00  0.00           C
ATOM   4730  O   GLU 0 589     163.758 117.010 270.326  1.00  0.00           O
ATOM   4731  N   ASN 0 590     163.213 117.103 268.152  1.00  0.00           N
ATOM   4732  CA  ASN 0 590     164.195 116.029 267.737  1.00  0.00           C
ATOM   4733  CB  ASN 0 590     163.485 115.043 266.805  1.00  0.00           C
ATOM   4734  CG  ASN 0 590     162.328 114.353 267.500  1.00  0.00           C
ATOM   4735  OD1 ASN 0 590     162.492 113.550 268.432  1.00  0.00           O
ATOM   4736  ND2 ASN 0 590     161.162 114.526 267.066  1.00  0.00           N
ATOM   4737  C   ASN 0 590     165.485 116.546 267.222  1.00  0.00           C
ATOM   4738  O   ASN 0 590     166.336 115.803 266.699  1.00  0.00           O
ATOM   4739  N   GLY 0 591     165.688 117.836 267.365  1.00  0.00           N
ATOM   4740  CA  GLY 0 591     166.850 118.523 266.878  1.00  0.00           C
ATOM   4741  C   GLY 0 591     167.021 119.035 265.342  1.00  0.00           C
ATOM   4742  O   GLY 0 591     168.147 119.282 264.887  1.00  0.00           O
ATOM   4743  N   ARG 0 592     165.967 118.929 264.493  1.00  0.00           N
ATOM   4744  CA  ARG 0 592     166.008 119.430 263.047  1.00  0.00           C
ATOM   4745  CB  ARG 0 592     164.783 118.876 262.323  1.00  0.00           C
ATOM   4746  CG  ARG 0 592     164.519 119.352 260.891  1.00  0.00           C
ATOM   4747  CD  ARG 0 592     165.735 119.131 260.002  1.00  0.00           C
ATOM   4748  NE  ARG 0 592     165.794 119.905 258.723  1.00  0.00           N
ATOM   4749  CZ  ARG 0 592     166.513 120.901 258.496  1.00  0.00           C
ATOM   4750  NH1 ARG 0 592     167.113 121.646 259.410  1.00  0.00           N
ATOM   4751  NH2 ARG 0 592     166.634 121.247 257.235  1.00  0.00           N
ATOM   4752  C   ARG 0 592     165.982 120.922 263.044  1.00  0.00           C
ATOM   4753  O   ARG 0 592     166.671 121.459 262.239  1.00  0.00           O
ATOM   4754  N   GLY 0 593     165.281 121.615 263.973  1.00  0.00           N
ATOM   4755  CA  GLY 0 593     165.096 123.106 263.873  1.00  0.00           C
ATOM   4756  C   GLY 0 593     164.246 123.504 262.659  1.00  0.00           C
ATOM   4757  O   GLY 0 593     164.167 122.726 261.675  1.00  0.00           O
ATOM   4758  N   ALA 0 594     163.484 124.594 262.822  1.00  0.00           N
ATOM   4759  CA  ALA 0 594     162.276 124.854 261.896  1.00  0.00           C
ATOM   4760  CB  ALA 0 594     161.098 124.038 262.392  1.00  0.00           C
ATOM   4761  C   ALA 0 594     161.971 126.378 261.857  1.00  0.00           C
ATOM   4762  O   ALA 0 594     162.330 127.219 262.733  1.00  0.00           O
ATOM   4763  N   ILE 0 595     161.337 126.758 260.747  1.00  0.00           N
ATOM   4764  CA  ILE 0 595     160.882 128.144 260.503  1.00  0.00           C
ATOM   4765  CB  ILE 0 595     161.721 128.745 259.324  1.00  0.00           C
ATOM   4766  CG2 ILE 0 595     161.221 130.193 258.896  1.00  0.00           C
ATOM   4767  CG1 ILE 0 595     163.265 128.773 259.613  1.00  0.00           C
ATOM   4768  CD1 ILE 0 595     164.122 128.839 258.371  1.00  0.00           C
ATOM   4769  C   ILE 0 595     159.379 128.180 260.284  1.00  0.00           C
ATOM   4770  O   ILE 0 595     158.808 127.559 259.433  1.00  0.00           O
ATOM   4771  N   LEU 0 596     158.689 128.950 261.149  1.00  0.00           N
ATOM   4772  CA  LEU 0 596     157.308 129.368 260.880  1.00  0.00           C
ATOM   4773  CB  LEU 0 596     156.548 129.453 262.175  1.00  0.00           C
ATOM   4774  CG  LEU 0 596     155.027 129.569 261.998  1.00  0.00           C
ATOM   4775  CD1 LEU 0 596     154.310 128.341 261.336  1.00  0.00           C
ATOM   4776  CD2 LEU 0 596     154.422 129.719 263.417  1.00  0.00           C
ATOM   4777  C   LEU 0 596     157.229 130.683 260.152  1.00  0.00           C
ATOM   4778  O   LEU 0 596     157.605 131.743 260.676  1.00  0.00           O
ATOM   4779  N   LEU 0 597     156.619 130.646 258.946  1.00  0.00           N
ATOM   4780  CA  LEU 0 597     156.004 131.865 258.371  1.00  0.00           C
ATOM   4781  CB  LEU 0 597     156.155 131.764 256.803  1.00  0.00           C
ATOM   4782  CG  LEU 0 597     157.595 131.516 256.313  1.00  0.00           C
ATOM   4783  CD1 LEU 0 597     157.743 131.651 254.788  1.00  0.00           C
ATOM   4784  CD2 LEU 0 597     158.665 132.303 257.047  1.00  0.00           C
ATOM   4785  C   LEU 0 597     154.555 131.962 258.847  1.00  0.00           C
ATOM   4786  O   LEU 0 597     153.834 130.978 258.793  1.00  0.00           O
ATOM   4787  N   SER 0 598     154.209 133.146 259.299  1.00  0.00           N
ATOM   4788  CA  SER 0 598     152.803 133.438 259.748  1.00  0.00           C
ATOM   4789  CB  SER 0 598     152.786 133.068 261.246  1.00  0.00           C
ATOM   4790  OG  SER 0 598     151.471 133.006 261.797  1.00  0.00           O
ATOM   4791  C   SER 0 598     152.361 134.885 259.594  1.00  0.00           C
ATOM   4792  O   SER 0 598     153.206 135.664 259.296  1.00  0.00           O
ATOM   4793  N   VAL 0 599     151.136 135.243 259.780  1.00  0.00           N
ATOM   4794  CA  VAL 0 599     150.661 136.611 259.840  1.00  0.00           C
ATOM   4795  CB  VAL 0 599     149.480 136.703 258.829  1.00  0.00           C
ATOM   4796  CG1 VAL 0 599     148.955 138.104 258.696  1.00  0.00           C
ATOM   4797  CG2 VAL 0 599     149.874 136.256 257.431  1.00  0.00           C
ATOM   4798  C   VAL 0 599     150.464 137.222 261.303  1.00  0.00           C
ATOM   4799  O   VAL 0 599     149.856 136.671 262.188  1.00  0.00           O
ATOM   4800  N   ALA 0 600     150.796 138.497 261.385  1.00  0.00           N
ATOM   4801  CA  ALA 0 600     150.831 139.241 262.661  1.00  0.00           C
ATOM   4802  CB  ALA 0 600     151.537 140.564 262.442  1.00  0.00           C
ATOM   4803  C   ALA 0 600     149.518 139.490 263.283  1.00  0.00           C
ATOM   4804  O   ALA 0 600     149.245 138.913 264.322  1.00  0.00           O
ATOM   4805  N   ARG 0 601     148.604 140.312 262.709  1.00  0.00           N
ATOM   4806  CA  ARG 0 601     147.186 140.538 263.148  1.00  0.00           C
ATOM   4807  CB  ARG 0 601     146.564 141.692 262.443  1.00  0.00           C
ATOM   4808  CG  ARG 0 601     147.322 142.952 262.531  1.00  0.00           C
ATOM   4809  CD  ARG 0 601     146.585 144.095 261.874  1.00  0.00           C
ATOM   4810  NE  ARG 0 601     145.412 144.579 262.717  1.00  0.00           N
ATOM   4811  CZ  ARG 0 601     145.403 145.740 263.253  1.00  0.00           C
ATOM   4812  NH1 ARG 0 601     146.277 146.673 263.095  1.00  0.00           N
ATOM   4813  NH2 ARG 0 601     144.415 146.043 264.002  1.00  0.00           N
ATOM   4814  C   ARG 0 601     146.300 139.290 263.035  1.00  0.00           C
ATOM   4815  O   ARG 0 601     145.066 139.374 263.117  1.00  0.00           O
ATOM   4816  N   GLY 0 602     146.848 138.079 262.698  1.00  0.00           N
ATOM   4817  CA  GLY 0 602     146.268 136.905 262.158  1.00  0.00           C
ATOM   4818  C   GLY 0 602     145.817 135.970 263.278  1.00  0.00           C
ATOM   4819  O   GLY 0 602     145.747 136.304 264.449  1.00  0.00           O
ATOM   4820  N   LYS 0 603     145.439 134.726 262.965  1.00  0.00           N
ATOM   4821  CA  LYS 0 603     144.939 133.643 263.877  1.00  0.00           C
ATOM   4822  CB  LYS 0 603     144.133 132.660 263.138  1.00  0.00           C
ATOM   4823  CG  LYS 0 603     144.924 131.828 262.105  1.00  0.00           C
ATOM   4824  CD  LYS 0 603     143.941 130.866 261.314  1.00  0.00           C
ATOM   4825  CE  LYS 0 603     144.621 129.981 260.272  1.00  0.00           C
ATOM   4826  NZ  LYS 0 603     145.233 130.897 259.271  1.00  0.00           N
ATOM   4827  C   LYS 0 603     146.078 132.912 264.670  1.00  0.00           C
ATOM   4828  O   LYS 0 603     145.665 132.285 265.642  1.00  0.00           O
ATOM   4829  N   VAL 0 604     147.367 132.879 264.310  1.00  0.00           N
ATOM   4830  CA  VAL 0 604     148.503 132.323 265.107  1.00  0.00           C
ATOM   4831  CB  VAL 0 604     149.731 132.090 264.281  1.00  0.00           C
ATOM   4832  CG1 VAL 0 604     150.968 131.783 265.124  1.00  0.00           C
ATOM   4833  CG2 VAL 0 604     149.399 130.841 263.360  1.00  0.00           C
ATOM   4834  C   VAL 0 604     148.744 133.248 266.260  1.00  0.00           C
ATOM   4835  O   VAL 0 604     148.834 132.759 267.397  1.00  0.00           O
ATOM   4836  N   SER 0 605     148.760 134.565 266.051  1.00  0.00           N
ATOM   4837  CA  SER 0 605     149.027 135.432 267.257  1.00  0.00           C
ATOM   4838  CB  SER 0 605     149.160 136.900 266.826  1.00  0.00           C
ATOM   4839  OG  SER 0 605     150.217 136.981 265.985  1.00  0.00           O
ATOM   4840  C   SER 0 605     147.845 135.479 268.212  1.00  0.00           C
ATOM   4841  O   SER 0 605     147.865 136.107 269.287  1.00  0.00           O
ATOM   4842  N   GLU 0 606     146.734 134.831 267.851  1.00  0.00           N
ATOM   4843  CA  GLU 0 606     145.474 134.856 268.619  1.00  0.00           C
ATOM   4844  CB  GLU 0 606     144.289 134.956 267.604  1.00  0.00           C
ATOM   4845  CG  GLU 0 606     143.047 135.655 268.149  1.00  0.00           C
ATOM   4846  CD  GLU 0 606     142.346 136.609 267.267  1.00  0.00           C
ATOM   4847  OE1 GLU 0 606     142.608 137.821 267.451  1.00  0.00           O
ATOM   4848  OE2 GLU 0 606     141.650 136.161 266.342  1.00  0.00           O
ATOM   4849  C   GLU 0 606     145.335 133.740 269.599  1.00  0.00           C
ATOM   4850  O   GLU 0 606     144.340 133.632 270.270  1.00  0.00           O
ATOM   4851  N   GLY 0 607     146.429 132.997 269.872  1.00  0.00           N
ATOM   4852  CA  GLY 0 607     146.543 132.170 271.091  1.00  0.00           C
ATOM   4853  C   GLY 0 607     147.726 131.229 271.221  1.00  0.00           C
ATOM   4854  O   GLY 0 607     148.019 130.653 272.290  1.00  0.00           O
ATOM   4855  N   ILE 0 608     148.484 131.032 270.071  1.00  0.00           N
ATOM   4856  CA  ILE 0 608     149.669 130.080 270.047  1.00  0.00           C
ATOM   4857  CB  ILE 0 608     150.103 129.853 268.556  1.00  0.00           C
ATOM   4858  CG2 ILE 0 608     151.258 128.828 268.520  1.00  0.00           C
ATOM   4859  CG1 ILE 0 608     148.848 129.457 267.698  1.00  0.00           C
ATOM   4860  CD1 ILE 0 608     148.079 128.162 268.048  1.00  0.00           C
ATOM   4861  C   ILE 0 608     150.782 130.585 270.923  1.00  0.00           C
ATOM   4862  O   ILE 0 608     151.178 131.775 270.891  1.00  0.00           O
ATOM   4863  N   ASP 0 609     151.478 129.727 271.547  1.00  0.00           N
ATOM   4864  CA  ASP 0 609     152.749 129.938 272.248  1.00  0.00           C
ATOM   4865  CB  ASP 0 609     152.704 129.455 273.677  1.00  0.00           C
ATOM   4866  CG  ASP 0 609     151.527 129.942 274.509  1.00  0.00           C
ATOM   4867  OD1 ASP 0 609     151.323 129.339 275.598  1.00  0.00           O
ATOM   4868  OD2 ASP 0 609     150.900 131.001 274.189  1.00  0.00           O
ATOM   4869  C   ASP 0 609     153.977 129.285 271.631  1.00  0.00           C
ATOM   4870  O   ASP 0 609     153.823 128.311 270.854  1.00  0.00           O
ATOM   4871  N   PHE 0 610     155.139 129.806 271.951  1.00  0.00           N
ATOM   4872  CA  PHE 0 610     156.351 129.463 271.245  1.00  0.00           C
ATOM   4873  CB  PHE 0 610     156.563 130.507 270.089  1.00  0.00           C
ATOM   4874  CG  PHE 0 610     155.583 130.372 268.964  1.00  0.00           C
ATOM   4875  CD1 PHE 0 610     155.714 129.372 268.016  1.00  0.00           C
ATOM   4876  CE1 PHE 0 610     154.739 129.159 267.050  1.00  0.00           C
ATOM   4877  CZ  PHE 0 610     153.706 130.094 266.893  1.00  0.00           C
ATOM   4878  CE2 PHE 0 610     153.676 131.197 267.751  1.00  0.00           C
ATOM   4879  CD2 PHE 0 610     154.561 131.345 268.802  1.00  0.00           C
ATOM   4880  C   PHE 0 610     157.497 129.297 272.235  1.00  0.00           C
ATOM   4881  O   PHE 0 610     158.538 129.861 272.068  1.00  0.00           O
ATOM   4882  N   VAL 0 611     157.286 128.633 273.361  1.00  0.00           N
ATOM   4883  CA  VAL 0 611     158.104 128.704 274.536  1.00  0.00           C
ATOM   4884  CB  VAL 0 611     157.441 127.870 275.630  1.00  0.00           C
ATOM   4885  CG1 VAL 0 611     158.243 127.742 276.870  1.00  0.00           C
ATOM   4886  CG2 VAL 0 611     156.120 128.506 275.982  1.00  0.00           C
ATOM   4887  C   VAL 0 611     159.590 128.271 274.397  1.00  0.00           C
ATOM   4888  O   VAL 0 611     159.748 127.161 273.834  1.00  0.00           O
ATOM   4889  N   HIS 0 612     160.506 129.140 274.829  1.00  0.00           N
ATOM   4890  CA  HIS 0 612     161.959 129.082 274.721  1.00  0.00           C
ATOM   4891  CB  HIS 0 612     162.513 128.584 276.061  1.00  0.00           C
ATOM   4892  CG  HIS 0 612     163.975 128.661 276.436  1.00  0.00           C
ATOM   4893  ND1 HIS 0 612     164.738 129.828 276.422  1.00  0.00           N
ATOM   4894  CE1 HIS 0 612     166.014 129.472 276.610  1.00  0.00           C
ATOM   4895  NE2 HIS 0 612     166.075 128.135 276.791  1.00  0.00           N
ATOM   4896  CD2 HIS 0 612     164.806 127.570 276.626  1.00  0.00           C
ATOM   4897  C   HIS 0 612     162.551 128.480 273.451  1.00  0.00           C
ATOM   4898  O   HIS 0 612     162.741 129.238 272.514  1.00  0.00           O
ATOM   4899  N   HIS 0 613     162.826 127.167 273.331  1.00  0.00           N
ATOM   4900  CA  HIS 0 613     163.428 126.562 272.181  1.00  0.00           C
ATOM   4901  CB  HIS 0 613     164.108 125.228 272.593  1.00  0.00           C
ATOM   4902  CG  HIS 0 613     163.228 124.116 272.830  1.00  0.00           C
ATOM   4903  ND1 HIS 0 613     162.667 123.864 274.109  1.00  0.00           N
ATOM   4904  CE1 HIS 0 613     161.898 122.723 273.929  1.00  0.00           C
ATOM   4905  NE2 HIS 0 613     162.021 122.207 272.700  1.00  0.00           N
ATOM   4906  CD2 HIS 0 613     162.847 123.069 271.950  1.00  0.00           C
ATOM   4907  C   HIS 0 613     162.458 126.289 271.041  1.00  0.00           C
ATOM   4908  O   HIS 0 613     162.881 126.062 269.916  1.00  0.00           O
ATOM   4909  N   TYR 0 614     161.144 126.555 271.292  1.00  0.00           N
ATOM   4910  CA  TYR 0 614     160.120 126.636 270.272  1.00  0.00           C
ATOM   4911  CB  TYR 0 614     158.804 126.054 270.912  1.00  0.00           C
ATOM   4912  CG  TYR 0 614     158.790 124.653 271.445  1.00  0.00           C
ATOM   4913  CD1 TYR 0 614     159.447 123.548 270.797  1.00  0.00           C
ATOM   4914  CE1 TYR 0 614     159.502 122.224 271.320  1.00  0.00           C
ATOM   4915  CZ  TYR 0 614     158.709 121.917 272.414  1.00  0.00           C
ATOM   4916  OH  TYR 0 614     158.626 120.636 272.916  1.00  0.00           O
ATOM   4917  CE2 TYR 0 614     158.108 122.962 273.132  1.00  0.00           C
ATOM   4918  CD2 TYR 0 614     158.036 124.296 272.611  1.00  0.00           C
ATOM   4919  C   TYR 0 614     159.924 128.062 269.661  1.00  0.00           C
ATOM   4920  O   TYR 0 614     158.986 128.366 268.894  1.00  0.00           O
ATOM   4921  N   GLY 0 615     160.889 128.973 269.863  1.00  0.00           N
ATOM   4922  CA  GLY 0 615     160.900 130.307 269.189  1.00  0.00           C
ATOM   4923  C   GLY 0 615     162.089 131.166 269.686  1.00  0.00           C
ATOM   4924  O   GLY 0 615     161.915 132.187 270.263  1.00  0.00           O
ATOM   4925  N   ARG 0 616     163.295 130.683 269.406  1.00  0.00           N
ATOM   4926  CA  ARG 0 616     164.645 131.261 269.694  1.00  0.00           C
ATOM   4927  CB  ARG 0 616     165.721 130.283 269.235  1.00  0.00           C
ATOM   4928  CG  ARG 0 616     165.611 128.994 270.071  1.00  0.00           C
ATOM   4929  CD  ARG 0 616     167.069 128.517 270.530  1.00  0.00           C
ATOM   4930  NE  ARG 0 616     167.174 127.156 271.223  1.00  0.00           N
ATOM   4931  CZ  ARG 0 616     167.360 126.896 272.517  1.00  0.00           C
ATOM   4932  NH1 ARG 0 616     167.174 127.749 273.467  1.00  0.00           N
ATOM   4933  NH2 ARG 0 616     167.548 125.673 272.973  1.00  0.00           N
ATOM   4934  C   ARG 0 616     164.944 132.664 269.088  1.00  0.00           C
ATOM   4935  O   ARG 0 616     165.894 133.259 269.543  1.00  0.00           O
ATOM   4936  N   ALA 0 617     164.128 133.125 268.133  1.00  0.00           N
ATOM   4937  CA  ALA 0 617     164.139 134.455 267.478  1.00  0.00           C
ATOM   4938  CB  ALA 0 617     165.267 134.574 266.462  1.00  0.00           C
ATOM   4939  C   ALA 0 617     162.724 134.639 266.772  1.00  0.00           C
ATOM   4940  O   ALA 0 617     162.170 133.688 266.162  1.00  0.00           O
ATOM   4941  N   VAL 0 618     162.131 135.859 266.995  1.00  0.00           N
ATOM   4942  CA  VAL 0 618     160.905 136.397 266.361  1.00  0.00           C
ATOM   4943  CB  VAL 0 618     160.012 137.057 267.432  1.00  0.00           C
ATOM   4944  CG1 VAL 0 618     158.739 137.589 266.728  1.00  0.00           C
ATOM   4945  CG2 VAL 0 618     159.672 135.872 268.449  1.00  0.00           C
ATOM   4946  C   VAL 0 618     161.440 137.336 265.334  1.00  0.00           C
ATOM   4947  O   VAL 0 618     162.142 138.277 265.666  1.00  0.00           O
ATOM   4948  N   ILE 0 619     161.004 137.130 264.125  1.00  0.00           N
ATOM   4949  CA  ILE 0 619     161.289 138.034 262.962  1.00  0.00           C
ATOM   4950  CB  ILE 0 619     162.078 137.326 261.913  1.00  0.00           C
ATOM   4951  CG2 ILE 0 619     162.611 138.423 260.921  1.00  0.00           C
ATOM   4952  CG1 ILE 0 619     163.269 136.586 262.565  1.00  0.00           C
ATOM   4953  CD1 ILE 0 619     163.851 135.619 261.472  1.00  0.00           C
ATOM   4954  C   ILE 0 619     159.948 138.669 262.449  1.00  0.00           C
ATOM   4955  O   ILE 0 619     158.886 138.032 262.562  1.00  0.00           O
ATOM   4956  N   MET 0 620     159.967 139.940 262.105  1.00  0.00           N
ATOM   4957  CA  MET 0 620     158.826 140.736 261.673  1.00  0.00           C
ATOM   4958  CB  MET 0 620     158.280 141.532 262.909  1.00  0.00           C
ATOM   4959  CG  MET 0 620     157.097 142.421 262.576  1.00  0.00           C
ATOM   4960  SD  MET 0 620     155.868 142.910 263.852  1.00  0.00           S
ATOM   4961  CE  MET 0 620     154.621 141.668 263.452  1.00  0.00           C
ATOM   4962  C   MET 0 620     159.228 141.704 260.550  1.00  0.00           C
ATOM   4963  O   MET 0 620     160.212 142.418 260.586  1.00  0.00           O
ATOM   4964  N   PHE 0 621     158.367 141.803 259.505  1.00  0.00           N
ATOM   4965  CA  PHE 0 621     158.739 142.259 258.107  1.00  0.00           C
ATOM   4966  CB  PHE 0 621     158.370 141.219 256.982  1.00  0.00           C
ATOM   4967  CG  PHE 0 621     159.122 139.947 257.160  1.00  0.00           C
ATOM   4968  CD1 PHE 0 621     158.344 138.789 257.226  1.00  0.00           C
ATOM   4969  CE1 PHE 0 621     158.950 137.549 257.513  1.00  0.00           C
ATOM   4970  CZ  PHE 0 621     160.305 137.507 257.730  1.00  0.00           C
ATOM   4971  CE2 PHE 0 621     161.096 138.628 257.630  1.00  0.00           C
ATOM   4972  CD2 PHE 0 621     160.508 139.836 257.432  1.00  0.00           C
ATOM   4973  C   PHE 0 621     158.042 143.654 257.797  1.00  0.00           C
ATOM   4974  O   PHE 0 621     158.053 144.129 256.679  1.00  0.00           O
ATOM   4975  N   GLY 0 622     157.334 144.236 258.764  1.00  0.00           N
ATOM   4976  CA  GLY 0 622     156.911 145.621 258.598  1.00  0.00           C
ATOM   4977  C   GLY 0 622     156.095 146.196 259.781  1.00  0.00           C
ATOM   4978  O   GLY 0 622     155.999 145.421 260.756  1.00  0.00           O
ATOM   4979  N   VAL 0 623     155.600 147.420 259.748  1.00  0.00           N
ATOM   4980  CA  VAL 0 623     154.682 147.916 260.766  1.00  0.00           C
ATOM   4981  CB  VAL 0 623     154.673 149.491 260.666  1.00  0.00           C
ATOM   4982  CG1 VAL 0 623     153.823 150.057 261.770  1.00  0.00           C
ATOM   4983  CG2 VAL 0 623     156.107 150.091 260.875  1.00  0.00           C
ATOM   4984  C   VAL 0 623     153.219 147.315 260.559  1.00  0.00           C
ATOM   4985  O   VAL 0 623     152.713 147.551 259.437  1.00  0.00           O
ATOM   4986  N   PRO 0 624     152.612 146.639 261.559  1.00  0.00           N
ATOM   4987  CD  PRO 0 624     153.295 146.014 262.722  1.00  0.00           C
ATOM   4988  CG  PRO 0 624     152.406 144.873 263.173  1.00  0.00           C
ATOM   4989  CB  PRO 0 624     150.999 145.341 262.876  1.00  0.00           C
ATOM   4990  CA  PRO 0 624     151.208 146.172 261.571  1.00  0.00           C
ATOM   4991  C   PRO 0 624     149.965 147.075 261.217  1.00  0.00           C
ATOM   4992  O   PRO 0 624     149.044 147.103 261.987  1.00  0.00           O
ATOM   4993  N   TYR 0 625     150.032 147.935 260.239  1.00  0.00           N
ATOM   4994  CA  TYR 0 625     148.744 148.620 259.833  1.00  0.00           C
ATOM   4995  CB  TYR 0 625     149.030 149.755 258.828  1.00  0.00           C
ATOM   4996  CG  TYR 0 625     150.078 150.691 259.419  1.00  0.00           C
ATOM   4997  CD1 TYR 0 625     151.205 150.908 258.685  1.00  0.00           C
ATOM   4998  CE1 TYR 0 625     152.131 151.848 259.096  1.00  0.00           C
ATOM   4999  CZ  TYR 0 625     151.914 152.641 260.252  1.00  0.00           C
ATOM   5000  OH  TYR 0 625     152.945 153.412 260.680  1.00  0.00           O
ATOM   5001  CE2 TYR 0 625     150.757 152.381 261.037  1.00  0.00           C
ATOM   5002  CD2 TYR 0 625     149.813 151.470 260.601  1.00  0.00           C
ATOM   5003  C   TYR 0 625     147.687 147.635 259.367  1.00  0.00           C
ATOM   5004  O   TYR 0 625     148.029 146.509 259.015  1.00  0.00           O
ATOM   5005  N   VAL 0 626     146.461 148.153 259.148  1.00  0.00           N
ATOM   5006  CA  VAL 0 626     145.336 147.502 258.528  1.00  0.00           C
ATOM   5007  CB  VAL 0 626     144.638 146.685 259.620  1.00  0.00           C
ATOM   5008  CG1 VAL 0 626     143.792 147.470 260.587  1.00  0.00           C
ATOM   5009  CG2 VAL 0 626     143.721 145.570 258.900  1.00  0.00           C
ATOM   5010  C   VAL 0 626     144.371 148.400 257.747  1.00  0.00           C
ATOM   5011  O   VAL 0 626     143.618 147.963 256.871  1.00  0.00           O
ATOM   5012  N   TYR 0 627     144.253 149.699 257.996  1.00  0.00           N
ATOM   5013  CA  TYR 0 627     143.494 150.679 257.164  1.00  0.00           C
ATOM   5014  CB  TYR 0 627     143.919 152.039 257.750  1.00  0.00           C
ATOM   5015  CG  TYR 0 627     145.156 152.682 257.173  1.00  0.00           C
ATOM   5016  CD1 TYR 0 627     145.166 153.567 256.012  1.00  0.00           C
ATOM   5017  CE1 TYR 0 627     146.354 154.071 255.473  1.00  0.00           C
ATOM   5018  CZ  TYR 0 627     147.591 153.874 256.132  1.00  0.00           C
ATOM   5019  OH  TYR 0 627     148.733 154.483 255.654  1.00  0.00           O
ATOM   5020  CE2 TYR 0 627     147.688 152.993 257.253  1.00  0.00           C
ATOM   5021  CD2 TYR 0 627     146.463 152.466 257.782  1.00  0.00           C
ATOM   5022  C   TYR 0 627     143.847 150.614 255.675  1.00  0.00           C
ATOM   5023  O   TYR 0 627     143.034 150.793 254.759  1.00  0.00           O
ATOM   5024  N   THR 0 628     145.014 150.033 255.331  1.00  0.00           N
ATOM   5025  CA  THR 0 628     145.563 149.669 253.999  1.00  0.00           C
ATOM   5026  CB  THR 0 628     147.059 149.546 254.245  1.00  0.00           C
ATOM   5027  CG2 THR 0 628     147.699 150.913 254.476  1.00  0.00           C
ATOM   5028  OG1 THR 0 628     147.385 148.647 255.281  1.00  0.00           O
ATOM   5029  C   THR 0 628     145.065 148.324 253.406  1.00  0.00           C
ATOM   5030  O   THR 0 628     145.369 148.040 252.221  1.00  0.00           O
ATOM   5031  N   GLN 0 629     144.368 147.576 254.173  1.00  0.00           N
ATOM   5032  CA  GLN 0 629     143.610 146.347 253.762  1.00  0.00           C
ATOM   5033  CB  GLN 0 629     144.194 145.142 254.550  1.00  0.00           C
ATOM   5034  CG  GLN 0 629     145.704 145.220 254.857  1.00  0.00           C
ATOM   5035  CD  GLN 0 629     146.117 144.031 255.701  1.00  0.00           C
ATOM   5036  OE1 GLN 0 629     145.273 143.107 255.885  1.00  0.00           O
ATOM   5037  NE2 GLN 0 629     147.316 144.022 256.257  1.00  0.00           N
ATOM   5038  C   GLN 0 629     142.077 146.483 253.918  1.00  0.00           C
ATOM   5039  O   GLN 0 629     141.367 145.558 253.476  1.00  0.00           O
ATOM   5040  N   SER 0 630     141.579 147.534 254.541  1.00  0.00           N
ATOM   5041  CA  SER 0 630     140.111 147.768 254.653  1.00  0.00           C
ATOM   5042  CB  SER 0 630     139.469 147.118 255.853  1.00  0.00           C
ATOM   5043  OG  SER 0 630     138.171 147.531 256.044  1.00  0.00           O
ATOM   5044  C   SER 0 630     139.721 149.342 254.622  1.00  0.00           C
ATOM   5045  O   SER 0 630     139.944 150.125 255.575  1.00  0.00           O
ATOM   5046  N   ARG 0 631     139.155 149.759 253.510  1.00  0.00           N
ATOM   5047  CA  ARG 0 631     138.440 151.025 253.396  1.00  0.00           C
ATOM   5048  CB  ARG 0 631     138.143 151.304 251.934  1.00  0.00           C
ATOM   5049  CG  ARG 0 631     139.440 151.637 251.123  1.00  0.00           C
ATOM   5050  CD  ARG 0 631     139.291 151.978 249.632  1.00  0.00           C
ATOM   5051  NE  ARG 0 631     138.685 150.785 248.966  1.00  0.00           N
ATOM   5052  CZ  ARG 0 631     137.485 150.661 248.445  1.00  0.00           C
ATOM   5053  NH1 ARG 0 631     136.717 151.653 248.250  1.00  0.00           N
ATOM   5054  NH2 ARG 0 631     137.132 149.547 247.907  1.00  0.00           N
ATOM   5055  C   ARG 0 631     137.149 151.071 254.239  1.00  0.00           C
ATOM   5056  O   ARG 0 631     136.788 152.203 254.504  1.00  0.00           O
ATOM   5057  N   ILE 0 632     136.478 149.988 254.755  1.00  0.00           N
ATOM   5058  CA  ILE 0 632     135.528 150.084 255.868  1.00  0.00           C
ATOM   5059  CB  ILE 0 632     134.816 148.751 256.061  1.00  0.00           C
ATOM   5060  CG2 ILE 0 632     133.837 148.810 257.245  1.00  0.00           C
ATOM   5061  CG1 ILE 0 632     134.175 148.131 254.850  1.00  0.00           C
ATOM   5062  CD1 ILE 0 632     132.934 148.829 254.234  1.00  0.00           C
ATOM   5063  C   ILE 0 632     136.261 150.576 257.193  1.00  0.00           C
[truncated: 7,991,777 more chars]
