# Supplementary material for: Molecular model of TFIIH recruitment to the transcription-coupled repair machinery
Source: Nat Commun. 2025 Mar 8;16:2341. doi: 10.1038/s41467-025-57593-0 (PMC11890784; doi:10.1038/s41467-025-57593-0)
Supplement: Supplementary file 4 — Supplementary Data 1 [file 41467_2025_57593_MOESM4_ESM.zip › Initial_and_final_structures/TCR-CRL4CSA-with-ELOF1-final.txt]

ATOM      1  N   SER A  11     105.081 177.524 192.984  1.00  0.00           N
ATOM      2  CA  SER A  11     105.827 177.976 191.855  1.00  0.00           C
ATOM      3  CB  SER A  11     107.195 178.621 192.272  1.00  0.00           C
ATOM      4  OG  SER A  11     107.691 179.481 191.275  1.00  0.00           O
ATOM      5  C   SER A  11     106.105 176.929 190.848  1.00  0.00           C
ATOM      6  O   SER A  11     106.147 175.801 191.252  1.00  0.00           O
ATOM      7  N   ALA A  12     106.258 177.120 189.517  1.00  0.00           N
ATOM      8  CA  ALA A  12     106.539 176.067 188.534  1.00  0.00           C
ATOM      9  CB  ALA A  12     106.401 176.690 187.163  1.00  0.00           C
ATOM     10  C   ALA A  12     108.001 175.550 188.662  1.00  0.00           C
ATOM     11  O   ALA A  12     108.833 176.118 189.416  1.00  0.00           O
ATOM     12  N   CYS A  13     108.321 174.560 187.844  1.00  0.00           N
ATOM     13  CA  CYS A  13     109.705 174.111 187.717  1.00  0.00           C
ATOM     14  CB  CYS A  13     109.676 172.671 187.254  1.00  0.00           C
ATOM     15  SG  CYS A  13     111.242 171.891 187.441  1.00  0.00           S
ATOM     16  C   CYS A  13     110.400 175.080 186.715  1.00  0.00           C
ATOM     17  O   CYS A  13     109.892 175.217 185.619  1.00  0.00           O
ATOM     18  N   PRO A  14     111.560 175.741 187.057  1.00  0.00           N
ATOM     19  CD  PRO A  14     112.402 175.586 188.242  1.00  0.00           C
ATOM     20  CG  PRO A  14     113.662 176.477 187.982  1.00  0.00           C
ATOM     21  CB  PRO A  14     113.206 177.381 186.841  1.00  0.00           C
ATOM     22  CA  PRO A  14     112.250 176.632 186.007  1.00  0.00           C
ATOM     23  C   PRO A  14     112.890 175.852 184.862  1.00  0.00           C
ATOM     24  O   PRO A  14     113.614 174.890 185.092  1.00  0.00           O
ATOM     25  N   LEU A  15     112.660 176.420 183.628  1.00  0.00           N
ATOM     26  CA  LEU A  15     113.230 175.878 182.363  1.00  0.00           C
ATOM     27  CB  LEU A  15     112.331 176.106 181.193  1.00  0.00           C
ATOM     28  CG  LEU A  15     113.074 175.931 179.782  1.00  0.00           C
ATOM     29  CD1 LEU A  15     113.725 174.535 179.581  1.00  0.00           C
ATOM     30  CD2 LEU A  15     112.146 176.327 178.660  1.00  0.00           C
ATOM     31  C   LEU A  15     114.669 176.507 182.216  1.00  0.00           C
ATOM     32  O   LEU A  15     114.688 177.753 182.209  1.00  0.00           O
ATOM     33  N   ARG A  16     115.724 175.746 182.030  1.00  0.00           N
ATOM     34  CA  ARG A  16     117.065 176.205 181.934  1.00  0.00           C
ATOM     35  CB  ARG A  16     117.602 175.908 183.354  1.00  0.00           C
ATOM     36  CG  ARG A  16     116.980 176.784 184.476  1.00  0.00           C
ATOM     37  CD  ARG A  16     117.653 176.431 185.851  1.00  0.00           C
ATOM     38  NE  ARG A  16     117.247 177.322 186.943  1.00  0.00           N
ATOM     39  CZ  ARG A  16     117.153 177.212 188.277  1.00  0.00           C
ATOM     40  NH1 ARG A  16     116.825 178.184 189.068  1.00  0.00           N
ATOM     41  NH2 ARG A  16     117.284 176.042 188.780  1.00  0.00           N
ATOM     42  C   ARG A  16     117.835 175.403 180.881  1.00  0.00           C
ATOM     43  O   ARG A  16     117.468 174.283 180.564  1.00  0.00           O
ATOM     44  N   THR A  17     118.790 176.053 180.196  1.00  0.00           N
ATOM     45  CA  THR A  17     119.793 175.453 179.312  1.00  0.00           C
ATOM     46  CB  THR A  17     120.276 176.334 178.165  1.00  0.00           C
ATOM     47  CG2 THR A  17     119.111 176.555 177.169  1.00  0.00           C
ATOM     48  OG1 THR A  17     120.720 177.545 178.804  1.00  0.00           O
ATOM     49  C   THR A  17     120.962 174.956 180.121  1.00  0.00           C
ATOM     50  O   THR A  17     121.201 175.419 181.219  1.00  0.00           O
ATOM     51  N   ILE A  18     121.738 174.045 179.540  1.00  0.00           N
ATOM     52  CA  ILE A  18     122.908 173.422 180.208  1.00  0.00           C
ATOM     53  CB  ILE A  18     123.122 172.047 179.608  1.00  0.00           C
ATOM     54  CG2 ILE A  18     124.289 171.206 180.222  1.00  0.00           C
ATOM     55  CG1 ILE A  18     121.807 171.162 179.605  1.00  0.00           C
ATOM     56  CD1 ILE A  18     121.183 170.949 180.995  1.00  0.00           C
ATOM     57  C   ILE A  18     124.147 174.249 180.085  1.00  0.00           C
ATOM     58  O   ILE A  18     124.516 174.756 178.995  1.00  0.00           O
ATOM     59  N   LYS A  19     124.805 174.511 181.184  1.00  0.00           N
ATOM     60  CA  LYS A  19     126.021 175.224 181.257  1.00  0.00           C
ATOM     61  CB  LYS A  19     126.127 175.852 182.649  1.00  0.00           C
ATOM     62  CG  LYS A  19     125.250 177.176 182.778  1.00  0.00           C
ATOM     63  CD  LYS A  19     125.375 177.714 184.232  1.00  0.00           C
ATOM     64  CE  LYS A  19     124.680 179.084 184.480  1.00  0.00           C
ATOM     65  NZ  LYS A  19     125.059 179.554 185.853  1.00  0.00           N
ATOM     66  C   LYS A  19     127.261 174.411 181.026  1.00  0.00           C
ATOM     67  O   LYS A  19     128.201 174.899 180.305  1.00  0.00           O
ATOM     68  N   ARG A  20     127.216 173.264 181.634  1.00  0.00           N
ATOM     69  CA  ARG A  20     128.261 172.202 181.562  1.00  0.00           C
ATOM     70  CB  ARG A  20     129.283 172.505 182.679  1.00  0.00           C
ATOM     71  CG  ARG A  20     128.660 172.791 184.044  1.00  0.00           C
ATOM     72  CD  ARG A  20     129.687 172.884 185.208  1.00  0.00           C
ATOM     73  NE  ARG A  20     130.702 173.786 184.916  1.00  0.00           N
ATOM     74  CZ  ARG A  20     130.703 175.063 185.195  1.00  0.00           C
ATOM     75  NH1 ARG A  20     129.615 175.693 185.320  1.00  0.00           N
ATOM     76  NH2 ARG A  20     131.770 175.797 185.003  1.00  0.00           N
ATOM     77  C   ARG A  20     127.730 170.813 181.577  1.00  0.00           C
ATOM     78  O   ARG A  20     126.708 170.567 182.239  1.00  0.00           O
ATOM     79  N   VAL A  21     128.552 169.844 181.122  1.00  0.00           N
ATOM     80  CA  VAL A  21     128.273 168.339 181.026  1.00  0.00           C
ATOM     81  CB  VAL A  21     128.031 167.919 179.543  1.00  0.00           C
ATOM     82  CG1 VAL A  21     128.263 166.371 179.316  1.00  0.00           C
ATOM     83  CG2 VAL A  21     126.544 168.145 179.316  1.00  0.00           C
ATOM     84  C   VAL A  21     129.366 167.558 181.745  1.00  0.00           C
ATOM     85  O   VAL A  21     130.467 168.087 181.866  1.00  0.00           O
ATOM     86  N   GLN A  22     129.095 166.390 182.333  1.00  0.00           N
ATOM     87  CA  GLN A  22     130.071 165.683 183.218  1.00  0.00           C
ATOM     88  CB  GLN A  22     129.864 166.191 184.621  1.00  0.00           C
ATOM     89  CG  GLN A  22     130.520 165.344 185.736  1.00  0.00           C
ATOM     90  CD  GLN A  22     132.050 165.418 185.754  1.00  0.00           C
ATOM     91  OE1 GLN A  22     132.522 166.531 185.987  1.00  0.00           O
ATOM     92  NE2 GLN A  22     132.880 164.381 185.506  1.00  0.00           N
ATOM     93  C   GLN A  22     129.964 164.175 183.019  1.00  0.00           C
ATOM     94  O   GLN A  22     128.887 163.671 183.019  1.00  0.00           O
ATOM     95  N   PHE A  23     131.102 163.439 182.880  1.00  0.00           N
ATOM     96  CA  PHE A  23     131.120 161.991 182.665  1.00  0.00           C
ATOM     97  CB  PHE A  23     131.998 161.686 181.381  1.00  0.00           C
ATOM     98  CG  PHE A  23     131.438 162.129 180.112  1.00  0.00           C
ATOM     99  CD1 PHE A  23     130.385 161.456 179.467  1.00  0.00           C
ATOM    100  CE1 PHE A  23     130.000 161.821 178.183  1.00  0.00           C
ATOM    101  CZ  PHE A  23     130.460 163.020 177.660  1.00  0.00           C
ATOM    102  CE2 PHE A  23     131.467 163.779 178.317  1.00  0.00           C
ATOM    103  CD2 PHE A  23     131.915 163.329 179.556  1.00  0.00           C
ATOM    104  C   PHE A  23     131.642 161.179 183.856  1.00  0.00           C
ATOM    105  O   PHE A  23     132.058 161.727 184.835  1.00  0.00           O
ATOM    106  N   GLY A  24     131.588 159.863 183.736  1.00  0.00           N
ATOM    107  CA  GLY A  24     132.076 158.972 184.722  1.00  0.00           C
ATOM    108  C   GLY A  24     131.672 157.511 184.530  1.00  0.00           C
ATOM    109  O   GLY A  24     131.032 157.241 183.499  1.00  0.00           O
ATOM    110  N   VAL A  25     131.928 156.668 185.552  1.00  0.00           N
ATOM    111  CA  VAL A  25     131.526 155.234 185.720  1.00  0.00           C
ATOM    112  CB  VAL A  25     132.684 154.315 186.199  1.00  0.00           C
ATOM    113  CG1 VAL A  25     132.383 152.868 186.023  1.00  0.00           C
ATOM    114  CG2 VAL A  25     134.084 154.608 185.525  1.00  0.00           C
ATOM    115  C   VAL A  25     130.251 155.182 186.567  1.00  0.00           C
ATOM    116  O   VAL A  25     130.018 155.991 187.427  1.00  0.00           O
ATOM    117  N   LEU A  26     129.538 154.132 186.336  1.00  0.00           N
ATOM    118  CA  LEU A  26     128.283 153.957 187.048  1.00  0.00           C
ATOM    119  CB  LEU A  26     127.304 153.267 186.099  1.00  0.00           C
ATOM    120  CG  LEU A  26     125.894 153.134 186.672  1.00  0.00           C
ATOM    121  CD1 LEU A  26     125.146 154.476 186.861  1.00  0.00           C
ATOM    122  CD2 LEU A  26     125.100 152.303 185.641  1.00  0.00           C
ATOM    123  C   LEU A  26     128.331 153.212 188.428  1.00  0.00           C
ATOM    124  O   LEU A  26     128.796 152.109 188.546  1.00  0.00           O
ATOM    125  N   SER A  27     127.932 153.938 189.481  1.00  0.00           N
ATOM    126  CA  SER A  27     127.974 153.381 190.848  1.00  0.00           C
ATOM    127  CB  SER A  27     127.820 154.557 191.845  1.00  0.00           C
ATOM    128  OG  SER A  27     127.598 153.976 193.096  1.00  0.00           O
ATOM    129  C   SER A  27     126.844 152.396 190.990  1.00  0.00           C
ATOM    130  O   SER A  27     125.688 152.777 190.575  1.00  0.00           O
ATOM    131  N   PRO A  28     126.992 151.121 191.459  1.00  0.00           N
ATOM    132  CD  PRO A  28     128.333 150.489 191.756  1.00  0.00           C
ATOM    133  CG  PRO A  28     128.076 149.274 192.638  1.00  0.00           C
ATOM    134  CB  PRO A  28     126.669 148.832 192.086  1.00  0.00           C
ATOM    135  CA  PRO A  28     125.929 150.167 191.793  1.00  0.00           C
ATOM    136  C   PRO A  28     124.934 150.639 192.807  1.00  0.00           C
ATOM    137  O   PRO A  28     123.775 150.331 192.795  1.00  0.00           O
ATOM    138  N   ASP A  29     125.404 151.492 193.685  1.00  0.00           N
ATOM    139  CA  ASP A  29     124.446 152.076 194.698  1.00  0.00           C
ATOM    140  CB  ASP A  29     125.362 152.670 195.785  1.00  0.00           C
ATOM    141  CG  ASP A  29     124.471 153.215 196.901  1.00  0.00           C
ATOM    142  OD1 ASP A  29     124.187 154.420 196.802  1.00  0.00           O
ATOM    143  OD2 ASP A  29     123.853 152.415 197.611  1.00  0.00           O
ATOM    144  C   ASP A  29     123.505 153.174 194.187  1.00  0.00           C
ATOM    145  O   ASP A  29     122.305 153.269 194.399  1.00  0.00           O
ATOM    146  N   GLU A  30     124.074 154.017 193.338  1.00  0.00           N
ATOM    147  CA  GLU A  30     123.265 155.039 192.636  1.00  0.00           C
ATOM    148  CB  GLU A  30     124.226 156.071 191.975  1.00  0.00           C
ATOM    149  CG  GLU A  30     123.610 157.398 191.400  1.00  0.00           C
ATOM    150  CD  GLU A  30     124.644 158.543 191.118  1.00  0.00           C
ATOM    151  OE1 GLU A  30     125.904 158.315 191.075  1.00  0.00           O
ATOM    152  OE2 GLU A  30     124.288 159.708 191.011  1.00  0.00           O
ATOM    153  C   GLU A  30     122.273 154.365 191.603  1.00  0.00           C
ATOM    154  O   GLU A  30     121.128 154.771 191.452  1.00  0.00           O
ATOM    155  N   LEU A  31     122.803 153.366 190.899  1.00  0.00           N
ATOM    156  CA  LEU A  31     122.007 152.596 189.910  1.00  0.00           C
ATOM    157  CB  LEU A  31     122.953 151.574 189.177  1.00  0.00           C
ATOM    158  CG  LEU A  31     122.312 150.413 188.342  1.00  0.00           C
ATOM    159  CD1 LEU A  31     121.311 150.775 187.221  1.00  0.00           C
ATOM    160  CD2 LEU A  31     123.455 149.639 187.689  1.00  0.00           C
ATOM    161  C   LEU A  31     120.860 151.808 190.666  1.00  0.00           C
ATOM    162  O   LEU A  31     119.776 151.835 190.068  1.00  0.00           O
ATOM    163  N   LYS A  32     121.089 151.162 191.808  1.00  0.00           N
ATOM    164  CA  LYS A  32     120.043 150.487 192.511  1.00  0.00           C
ATOM    165  CB  LYS A  32     120.578 149.796 193.819  1.00  0.00           C
ATOM    166  CG  LYS A  32     121.078 148.376 193.465  1.00  0.00           C
ATOM    167  CD  LYS A  32     119.877 147.410 193.244  1.00  0.00           C
ATOM    168  CE  LYS A  32     119.011 147.250 194.426  1.00  0.00           C
ATOM    169  NZ  LYS A  32     119.586 146.500 195.536  1.00  0.00           N
ATOM    170  C   LYS A  32     118.944 151.487 192.918  1.00  0.00           C
ATOM    171  O   LYS A  32     117.822 150.955 193.065  1.00  0.00           O
ATOM    172  N   ARG A  33     119.249 152.740 193.293  1.00  0.00           N
ATOM    173  CA  ARG A  33     118.284 153.802 193.552  1.00  0.00           C
ATOM    174  CB  ARG A  33     118.929 154.947 194.249  1.00  0.00           C
ATOM    175  CG  ARG A  33     119.311 154.496 195.704  1.00  0.00           C
ATOM    176  CD  ARG A  33     120.029 155.565 196.591  1.00  0.00           C
ATOM    177  NE  ARG A  33     121.502 155.786 196.266  1.00  0.00           N
ATOM    178  CZ  ARG A  33     122.099 156.892 195.854  1.00  0.00           C
ATOM    179  NH1 ARG A  33     121.431 157.919 195.432  1.00  0.00           N
ATOM    180  NH2 ARG A  33     123.417 156.934 195.800  1.00  0.00           N
ATOM    181  C   ARG A  33     117.628 154.267 192.274  1.00  0.00           C
ATOM    182  O   ARG A  33     116.380 154.501 192.357  1.00  0.00           O
ATOM    183  N   MET A  34     118.309 154.427 191.128  1.00  0.00           N
ATOM    184  CA  MET A  34     117.803 154.959 189.821  1.00  0.00           C
ATOM    185  CB  MET A  34     119.025 155.343 188.975  1.00  0.00           C
ATOM    186  CG  MET A  34     118.716 155.918 187.630  1.00  0.00           C
ATOM    187  SD  MET A  34     120.082 156.419 186.554  1.00  0.00           S
ATOM    188  CE  MET A  34     121.068 154.896 186.505  1.00  0.00           C
ATOM    189  C   MET A  34     116.887 154.014 189.068  1.00  0.00           C
ATOM    190  O   MET A  34     115.914 154.425 188.412  1.00  0.00           O
ATOM    191  N   SER A  35     117.032 152.676 189.301  1.00  0.00           N
ATOM    192  CA  SER A  35     116.045 151.604 188.896  1.00  0.00           C
ATOM    193  CB  SER A  35     116.665 150.356 189.477  1.00  0.00           C
ATOM    194  OG  SER A  35     116.029 149.225 188.960  1.00  0.00           O
ATOM    195  C   SER A  35     114.627 151.862 189.488  1.00  0.00           C
ATOM    196  O   SER A  35     114.490 152.197 190.668  1.00  0.00           O
ATOM    197  N   VAL A  36     113.601 151.553 188.695  1.00  0.00           N
ATOM    198  CA  VAL A  36     112.232 151.287 189.207  1.00  0.00           C
ATOM    199  CB  VAL A  36     111.291 151.847 188.109  1.00  0.00           C
ATOM    200  CG1 VAL A  36     111.440 153.340 187.771  1.00  0.00           C
ATOM    201  CG2 VAL A  36     111.274 151.113 186.765  1.00  0.00           C
ATOM    202  C   VAL A  36     111.945 149.796 189.506  1.00  0.00           C
ATOM    203  O   VAL A  36     111.036 149.417 190.227  1.00  0.00           O
ATOM    204  N   THR A  37     112.751 148.914 188.915  1.00  0.00           N
ATOM    205  CA  THR A  37     112.487 147.462 189.060  1.00  0.00           C
ATOM    206  CB  THR A  37     113.127 146.687 187.919  1.00  0.00           C
ATOM    207  CG2 THR A  37     112.711 147.095 186.577  1.00  0.00           C
ATOM    208  OG1 THR A  37     114.571 146.741 187.835  1.00  0.00           O
ATOM    209  C   THR A  37     113.012 146.990 190.394  1.00  0.00           C
ATOM    210  O   THR A  37     114.125 146.592 190.568  1.00  0.00           O
ATOM    211  N   GLU A  38     112.196 147.185 191.398  1.00  0.00           N
ATOM    212  CA  GLU A  38     112.350 146.782 192.768  1.00  0.00           C
ATOM    213  CB  GLU A  38     111.348 147.295 193.772  1.00  0.00           C
ATOM    214  CG  GLU A  38     111.332 148.814 193.875  1.00  0.00           C
ATOM    215  CD  GLU A  38     112.658 149.325 194.428  1.00  0.00           C
ATOM    216  OE1 GLU A  38     112.778 149.695 195.623  1.00  0.00           O
ATOM    217  OE2 GLU A  38     113.613 149.616 193.656  1.00  0.00           O
ATOM    218  C   GLU A  38     112.338 145.198 192.770  1.00  0.00           C
ATOM    219  O   GLU A  38     111.313 144.590 192.339  1.00  0.00           O
ATOM    220  N   GLY A  39     113.370 144.551 193.137  1.00  0.00           N
ATOM    221  CA  GLY A  39     113.512 143.074 193.117  1.00  0.00           C
ATOM    222  C   GLY A  39     114.209 142.632 191.852  1.00  0.00           C
ATOM    223  O   GLY A  39     114.673 141.506 191.710  1.00  0.00           O
ATOM    224  N   GLY A  40     114.492 143.588 190.905  1.00  0.00           N
ATOM    225  CA  GLY A  40     115.124 143.418 189.575  1.00  0.00           C
ATOM    226  C   GLY A  40     114.486 142.585 188.512  1.00  0.00           C
ATOM    227  O   GLY A  40     113.490 141.854 188.810  1.00  0.00           O
ATOM    228  N   ILE A  41     114.980 142.671 187.300  1.00  0.00           N
ATOM    229  CA  ILE A  41     114.589 141.721 186.205  1.00  0.00           C
ATOM    230  CB  ILE A  41     115.274 142.150 184.893  1.00  0.00           C
ATOM    231  CG2 ILE A  41     114.972 141.098 183.772  1.00  0.00           C
ATOM    232  CG1 ILE A  41     114.891 143.554 184.355  1.00  0.00           C
ATOM    233  CD1 ILE A  41     113.411 143.729 184.187  1.00  0.00           C
ATOM    234  C   ILE A  41     115.110 140.356 186.594  1.00  0.00           C
ATOM    235  O   ILE A  41     116.234 140.179 187.054  1.00  0.00           O
ATOM    236  N   LYS A  42     114.137 139.357 186.461  1.00  0.00           N
ATOM    237  CA  LYS A  42     114.157 138.032 187.150  1.00  0.00           C
ATOM    238  CB  LYS A  42     113.087 138.049 188.284  1.00  0.00           C
ATOM    239  CG  LYS A  42     113.146 136.970 189.347  1.00  0.00           C
ATOM    240  CD  LYS A  42     112.161 137.135 190.544  1.00  0.00           C
ATOM    241  CE  LYS A  42     112.112 135.873 191.501  1.00  0.00           C
ATOM    242  NZ  LYS A  42     111.171 136.143 192.583  1.00  0.00           N
ATOM    243  C   LYS A  42     113.941 136.783 186.181  1.00  0.00           C
ATOM    244  O   LYS A  42     114.519 135.717 186.510  1.00  0.00           O
ATOM    245  N   TYR A  43     113.171 136.874 185.157  1.00  0.00           N
ATOM    246  CA  TYR A  43     112.838 135.627 184.416  1.00  0.00           C
ATOM    247  CB  TYR A  43     111.414 135.285 184.675  1.00  0.00           C
ATOM    248  CG  TYR A  43     111.097 134.877 186.053  1.00  0.00           C
ATOM    249  CD1 TYR A  43     111.580 133.736 186.627  1.00  0.00           C
ATOM    250  CE1 TYR A  43     111.242 133.384 187.924  1.00  0.00           C
ATOM    251  CZ  TYR A  43     110.291 134.114 188.658  1.00  0.00           C
ATOM    252  OH  TYR A  43     109.990 133.779 189.934  1.00  0.00           O
ATOM    253  CE2 TYR A  43     109.849 135.335 188.116  1.00  0.00           C
ATOM    254  CD2 TYR A  43     110.207 135.709 186.834  1.00  0.00           C
ATOM    255  C   TYR A  43     113.124 135.876 182.906  1.00  0.00           C
ATOM    256  O   TYR A  43     112.716 136.873 182.272  1.00  0.00           O
ATOM    257  N   PRO A  44     113.627 134.831 182.184  1.00  0.00           N
ATOM    258  CD  PRO A  44     114.358 133.678 182.707  1.00  0.00           C
ATOM    259  CG  PRO A  44     115.257 133.230 181.519  1.00  0.00           C
ATOM    260  CB  PRO A  44     114.356 133.469 180.290  1.00  0.00           C
ATOM    261  CA  PRO A  44     113.530 134.772 180.695  1.00  0.00           C
ATOM    262  C   PRO A  44     112.112 134.732 180.123  1.00  0.00           C
ATOM    263  O   PRO A  44     111.994 134.933 178.889  1.00  0.00           O
ATOM    264  N   GLU A  45     111.096 134.399 180.951  1.00  0.00           N
ATOM    265  CA  GLU A  45     109.667 134.381 180.523  1.00  0.00           C
ATOM    266  CB  GLU A  45     108.871 133.628 181.546  1.00  0.00           C
ATOM    267  CG  GLU A  45     107.508 133.213 180.964  1.00  0.00           C
ATOM    268  CD  GLU A  45     106.842 132.217 181.988  1.00  0.00           C
ATOM    269  OE1 GLU A  45     106.812 132.428 183.203  1.00  0.00           O
ATOM    270  OE2 GLU A  45     106.224 131.259 181.592  1.00  0.00           O
ATOM    271  C   GLU A  45     109.119 135.757 180.329  1.00  0.00           C
ATOM    272  O   GLU A  45     108.983 136.545 181.257  1.00  0.00           O
ATOM    273  N   THR A  46     108.864 136.096 179.103  1.00  0.00           N
ATOM    274  CA  THR A  46     108.508 137.440 178.637  1.00  0.00           C
ATOM    275  CB  THR A  46     109.034 137.711 177.295  1.00  0.00           C
ATOM    276  CG2 THR A  46     108.827 139.150 176.863  1.00  0.00           C
ATOM    277  OG1 THR A  46     110.404 137.426 177.322  1.00  0.00           O
ATOM    278  C   THR A  46     106.920 137.717 178.667  1.00  0.00           C
ATOM    279  O   THR A  46     106.485 138.801 179.042  1.00  0.00           O
ATOM    280  N   THR A  47     106.076 136.819 178.138  1.00  0.00           N
ATOM    281  CA  THR A  47     104.662 136.926 178.045  1.00  0.00           C
ATOM    282  CB  THR A  47     104.145 136.989 176.556  1.00  0.00           C
ATOM    283  CG2 THR A  47     104.763 138.219 175.812  1.00  0.00           C
ATOM    284  OG1 THR A  47     104.567 135.826 175.900  1.00  0.00           O
ATOM    285  C   THR A  47     103.960 135.782 178.837  1.00  0.00           C
ATOM    286  O   THR A  47     104.337 134.664 178.703  1.00  0.00           O
ATOM    287  N   GLU A  48     102.828 136.153 179.507  1.00  0.00           N
ATOM    288  CA  GLU A  48     101.883 135.231 180.041  1.00  0.00           C
ATOM    289  CB  GLU A  48     102.111 135.136 181.566  1.00  0.00           C
ATOM    290  CG  GLU A  48     103.442 134.505 182.015  1.00  0.00           C
ATOM    291  CD  GLU A  48     103.254 133.920 183.425  1.00  0.00           C
ATOM    292  OE1 GLU A  48     103.028 134.685 184.393  1.00  0.00           O
ATOM    293  OE2 GLU A  48     103.445 132.718 183.683  1.00  0.00           O
ATOM    294  C   GLU A  48     100.454 135.699 179.687  1.00  0.00           C
ATOM    295  O   GLU A  48      99.964 136.785 180.092  1.00  0.00           O
ATOM    296  N   GLY A  49      99.687 134.858 178.915  1.00  0.00           N
ATOM    297  CA  GLY A  49      98.334 135.214 178.394  1.00  0.00           C
ATOM    298  C   GLY A  49      98.356 136.225 177.336  1.00  0.00           C
ATOM    299  O   GLY A  49      97.450 137.106 177.325  1.00  0.00           O
ATOM    300  N   GLY A  50      99.468 136.322 176.553  1.00  0.00           N
ATOM    301  CA  GLY A  50      99.843 137.335 175.581  1.00  0.00           C
ATOM    302  C   GLY A  50     100.403 138.609 176.247  1.00  0.00           C
ATOM    303  O   GLY A  50     101.381 139.186 175.838  1.00  0.00           O
ATOM    304  N   ARG A  51      99.791 139.015 177.382  1.00  0.00           N
ATOM    305  CA  ARG A  51     100.284 140.138 178.186  1.00  0.00           C
ATOM    306  CB  ARG A  51      99.387 140.219 179.450  1.00  0.00           C
ATOM    307  CG  ARG A  51      97.893 140.481 179.201  1.00  0.00           C
ATOM    308  CD  ARG A  51      97.637 141.971 178.844  1.00  0.00           C
ATOM    309  NE  ARG A  51      97.931 142.237 177.424  1.00  0.00           N
ATOM    310  CZ  ARG A  51      98.521 143.310 176.918  1.00  0.00           C
ATOM    311  NH1 ARG A  51      99.014 144.243 177.624  1.00  0.00           N
ATOM    312  NH2 ARG A  51      98.623 143.396 175.617  1.00  0.00           N
ATOM    313  C   ARG A  51     101.683 139.913 178.682  1.00  0.00           C
ATOM    314  O   ARG A  51     102.039 138.731 178.880  1.00  0.00           O
ATOM    315  N   PRO A  52     102.551 141.019 178.662  1.00  0.00           N
ATOM    316  CD  PRO A  52     102.204 142.386 178.612  1.00  0.00           C
ATOM    317  CG  PRO A  52     103.398 143.129 179.214  1.00  0.00           C
ATOM    318  CB  PRO A  52     104.587 142.145 178.992  1.00  0.00           C
ATOM    319  CA  PRO A  52     103.862 140.793 179.236  1.00  0.00           C
ATOM    320  C   PRO A  52     103.895 140.571 180.765  1.00  0.00           C
ATOM    321  O   PRO A  52     102.940 140.910 181.420  1.00  0.00           O
ATOM    322  N   LYS A  53     104.992 140.014 181.319  1.00  0.00           N
ATOM    323  CA  LYS A  53     105.088 139.525 182.688  1.00  0.00           C
ATOM    324  CB  LYS A  53     105.743 138.160 182.655  1.00  0.00           C
ATOM    325  CG  LYS A  53     105.906 137.517 184.051  1.00  0.00           C
ATOM    326  CD  LYS A  53     106.790 136.283 183.874  1.00  0.00           C
ATOM    327  CE  LYS A  53     106.854 135.371 185.127  1.00  0.00           C
ATOM    328  NZ  LYS A  53     105.661 134.542 185.234  1.00  0.00           N
ATOM    329  C   LYS A  53     105.870 140.540 183.605  1.00  0.00           C
ATOM    330  O   LYS A  53     106.965 140.883 183.221  1.00  0.00           O
ATOM    331  N   LEU A  54     105.389 140.730 184.869  1.00  0.00           N
ATOM    332  CA  LEU A  54     106.245 141.325 185.935  1.00  0.00           C
ATOM    333  CB  LEU A  54     105.343 141.424 187.165  1.00  0.00           C
ATOM    334  CG  LEU A  54     105.693 142.189 188.398  1.00  0.00           C
ATOM    335  CD1 LEU A  54     106.135 143.580 187.876  1.00  0.00           C
ATOM    336  CD2 LEU A  54     104.472 142.379 189.280  1.00  0.00           C
ATOM    337  C   LEU A  54     107.486 140.529 186.220  1.00  0.00           C
ATOM    338  O   LEU A  54     107.426 139.379 186.600  1.00  0.00           O
ATOM    339  N   GLY A  55     108.643 141.221 186.185  1.00  0.00           N
ATOM    340  CA  GLY A  55     109.957 140.563 186.442  1.00  0.00           C
ATOM    341  C   GLY A  55     110.454 139.681 185.224  1.00  0.00           C
ATOM    342  O   GLY A  55     111.607 139.177 185.341  1.00  0.00           O
ATOM    343  N   GLY A  56     109.682 139.652 184.090  1.00  0.00           N
ATOM    344  CA  GLY A  56     110.191 138.990 182.930  1.00  0.00           C
ATOM    345  C   GLY A  56     111.131 139.847 182.122  1.00  0.00           C
ATOM    346  O   GLY A  56     111.522 140.859 182.677  1.00  0.00           O
ATOM    347  N   LEU A  57     111.658 139.447 180.938  1.00  0.00           N
ATOM    348  CA  LEU A  57     112.600 140.242 180.137  1.00  0.00           C
ATOM    349  CB  LEU A  57     113.206 139.428 178.903  1.00  0.00           C
ATOM    350  CG  LEU A  57     113.835 138.073 179.256  1.00  0.00           C
ATOM    351  CD1 LEU A  57     114.258 137.557 177.888  1.00  0.00           C
ATOM    352  CD2 LEU A  57     115.185 138.178 180.156  1.00  0.00           C
ATOM    353  C   LEU A  57     112.009 141.653 179.715  1.00  0.00           C
ATOM    354  O   LEU A  57     112.821 142.612 179.525  1.00  0.00           O
ATOM    355  N   MET A  58     110.683 141.807 179.570  1.00  0.00           N
ATOM    356  CA  MET A  58     110.042 143.033 179.187  1.00  0.00           C
ATOM    357  CB  MET A  58     109.445 142.901 177.761  1.00  0.00           C
ATOM    358  CG  MET A  58     110.420 142.401 176.769  1.00  0.00           C
ATOM    359  SD  MET A  58     111.895 143.527 176.380  1.00  0.00           S
ATOM    360  CE  MET A  58     111.284 144.510 175.031  1.00  0.00           C
ATOM    361  C   MET A  58     109.138 143.551 180.267  1.00  0.00           C
ATOM    362  O   MET A  58     108.105 144.180 179.967  1.00  0.00           O
ATOM    363  N   ASP A  59     109.582 143.359 181.539  1.00  0.00           N
ATOM    364  CA  ASP A  59     108.934 143.789 182.746  1.00  0.00           C
ATOM    365  CB  ASP A  59     110.011 143.859 183.885  1.00  0.00           C
ATOM    366  CG  ASP A  59     109.565 144.250 185.264  1.00  0.00           C
ATOM    367  OD1 ASP A  59     108.656 145.109 185.387  1.00  0.00           O
ATOM    368  OD2 ASP A  59     110.117 143.733 186.196  1.00  0.00           O
ATOM    369  C   ASP A  59     108.272 145.152 182.478  1.00  0.00           C
ATOM    370  O   ASP A  59     108.932 146.144 182.219  1.00  0.00           O
ATOM    371  N   PRO A  60     106.942 145.237 182.646  1.00  0.00           N
ATOM    372  CD  PRO A  60     106.034 144.116 183.064  1.00  0.00           C
ATOM    373  CG  PRO A  60     104.677 144.693 183.282  1.00  0.00           C
ATOM    374  CB  PRO A  60     104.673 145.864 182.304  1.00  0.00           C
ATOM    375  CA  PRO A  60     106.135 146.385 182.248  1.00  0.00           C
ATOM    376  C   PRO A  60     106.308 147.570 183.270  1.00  0.00           C
ATOM    377  O   PRO A  60     105.853 148.684 182.969  1.00  0.00           O
ATOM    378  N   ARG A  61     107.180 147.403 184.317  1.00  0.00           N
ATOM    379  CA  ARG A  61     107.653 148.611 185.016  1.00  0.00           C
ATOM    380  CB  ARG A  61     108.282 148.274 186.412  1.00  0.00           C
ATOM    381  CG  ARG A  61     107.281 147.410 187.253  1.00  0.00           C
ATOM    382  CD  ARG A  61     107.847 146.736 188.471  1.00  0.00           C
ATOM    383  NE  ARG A  61     108.932 145.721 188.206  1.00  0.00           N
ATOM    384  CZ  ARG A  61     109.708 145.147 189.103  1.00  0.00           C
ATOM    385  NH1 ARG A  61     109.602 145.505 190.346  1.00  0.00           N
ATOM    386  NH2 ARG A  61     110.649 144.272 188.773  1.00  0.00           N
ATOM    387  C   ARG A  61     108.606 149.539 184.231  1.00  0.00           C
ATOM    388  O   ARG A  61     108.414 150.771 184.354  1.00  0.00           O
ATOM    389  N   GLN A  62     109.395 148.992 183.328  1.00  0.00           N
ATOM    390  CA  GLN A  62     110.281 149.701 182.431  1.00  0.00           C
ATOM    391  CB  GLN A  62     111.180 148.656 181.762  1.00  0.00           C
ATOM    392  CG  GLN A  62     112.179 148.092 182.785  1.00  0.00           C
ATOM    393  CD  GLN A  62     113.624 147.929 182.180  1.00  0.00           C
ATOM    394  OE1 GLN A  62     114.123 146.865 181.974  1.00  0.00           O
ATOM    395  NE2 GLN A  62     114.283 148.917 181.750  1.00  0.00           N
ATOM    396  C   GLN A  62     109.701 150.556 181.252  1.00  0.00           C
ATOM    397  O   GLN A  62     110.373 151.500 180.838  1.00  0.00           O
ATOM    398  N   GLY A  63     108.487 150.273 180.817  1.00  0.00           N
ATOM    399  CA  GLY A  63     107.895 151.147 179.855  1.00  0.00           C
ATOM    400  C   GLY A  63     106.612 150.548 179.243  1.00  0.00           C
ATOM    401  O   GLY A  63     105.984 149.724 179.882  1.00  0.00           O
ATOM    402  N   VAL A  64     106.374 150.848 177.949  1.00  0.00           N
ATOM    403  CA  VAL A  64     105.382 150.198 177.035  1.00  0.00           C
ATOM    404  CB  VAL A  64     103.954 150.675 177.321  1.00  0.00           C
ATOM    405  CG1 VAL A  64     103.618 151.988 176.562  1.00  0.00           C
ATOM    406  CG2 VAL A  64     103.004 149.615 176.816  1.00  0.00           C
ATOM    407  C   VAL A  64     105.801 150.390 175.593  1.00  0.00           C
ATOM    408  O   VAL A  64     106.503 151.386 175.258  1.00  0.00           O
ATOM    409  N   ILE A  65     105.432 149.379 174.746  1.00  0.00           N
ATOM    410  CA  ILE A  65     105.632 149.382 173.243  1.00  0.00           C
ATOM    411  CB  ILE A  65     106.911 148.519 172.915  1.00  0.00           C
ATOM    412  CG2 ILE A  65     108.137 148.864 173.707  1.00  0.00           C
ATOM    413  CG1 ILE A  65     106.667 147.025 173.041  1.00  0.00           C
ATOM    414  CD1 ILE A  65     107.538 146.102 172.186  1.00  0.00           C
ATOM    415  C   ILE A  65     104.474 148.922 172.364  1.00  0.00           C
ATOM    416  O   ILE A  65     104.647 148.691 171.158  1.00  0.00           O
ATOM    417  N   GLU A  66     103.289 148.815 172.943  1.00  0.00           N
ATOM    418  CA  GLU A  66     101.993 148.526 172.332  1.00  0.00           C
ATOM    419  CB  GLU A  66     101.363 147.341 172.981  1.00  0.00           C
ATOM    420  CG  GLU A  66     101.113 147.506 174.485  1.00  0.00           C
ATOM    421  CD  GLU A  66     100.391 146.295 175.032  1.00  0.00           C
ATOM    422  OE1 GLU A  66      99.812 146.380 176.145  1.00  0.00           O
ATOM    423  OE2 GLU A  66     100.362 145.182 174.442  1.00  0.00           O
ATOM    424  C   GLU A  66     101.098 149.800 172.240  1.00  0.00           C
ATOM    425  O   GLU A  66     101.223 150.657 173.148  1.00  0.00           O
ATOM    426  N   ARG A  67     100.250 149.847 171.145  1.00  0.00           N
ATOM    427  CA  ARG A  67      99.256 150.951 170.978  1.00  0.00           C
ATOM    428  CB  ARG A  67      98.607 150.961 169.601  1.00  0.00           C
ATOM    429  CG  ARG A  67      99.450 151.437 168.375  1.00  0.00           C
ATOM    430  CD  ARG A  67     100.295 150.354 167.744  1.00  0.00           C
ATOM    431  NE  ARG A  67     101.162 150.871 166.658  1.00  0.00           N
ATOM    432  CZ  ARG A  67     101.597 150.235 165.577  1.00  0.00           C
ATOM    433  NH1 ARG A  67     101.396 148.983 165.419  1.00  0.00           N
ATOM    434  NH2 ARG A  67     102.274 150.909 164.711  1.00  0.00           N
ATOM    435  C   ARG A  67      98.339 150.957 172.219  1.00  0.00           C
ATOM    436  O   ARG A  67      97.957 149.907 172.713  1.00  0.00           O
ATOM    437  N   THR A  68      97.957 152.161 172.735  1.00  0.00           N
ATOM    438  CA  THR A  68      96.985 152.408 173.833  1.00  0.00           C
ATOM    439  CB  THR A  68      95.475 152.153 173.420  1.00  0.00           C
ATOM    440  CG2 THR A  68      95.101 153.004 172.246  1.00  0.00           C
ATOM    441  OG1 THR A  68      95.044 150.833 173.004  1.00  0.00           O
ATOM    442  C   THR A  68      97.365 151.923 175.198  1.00  0.00           C
ATOM    443  O   THR A  68      96.941 152.470 176.202  1.00  0.00           O
ATOM    444  N   GLY A  69      98.229 150.960 175.296  1.00  0.00           N
ATOM    445  CA  GLY A  69      98.884 150.491 176.492  1.00  0.00           C
ATOM    446  C   GLY A  69      99.880 151.584 177.079  1.00  0.00           C
ATOM    447  O   GLY A  69     100.255 152.457 176.346  1.00  0.00           O
ATOM    448  N   ARG A  70     100.094 151.460 178.403  1.00  0.00           N
ATOM    449  CA  ARG A  70     100.842 152.504 179.096  1.00  0.00           C
ATOM    450  CB  ARG A  70      99.950 153.618 179.707  1.00  0.00           C
ATOM    451  CG  ARG A  70      98.939 153.097 180.682  1.00  0.00           C
ATOM    452  CD  ARG A  70      98.232 154.139 181.524  1.00  0.00           C
ATOM    453  NE  ARG A  70      97.351 154.906 180.649  1.00  0.00           N
ATOM    454  CZ  ARG A  70      96.981 156.176 180.826  1.00  0.00           C
ATOM    455  NH1 ARG A  70      97.132 156.761 182.024  1.00  0.00           N
ATOM    456  NH2 ARG A  70      96.704 156.976 179.771  1.00  0.00           N
ATOM    457  C   ARG A  70     101.841 151.931 180.072  1.00  0.00           C
ATOM    458  O   ARG A  70     101.576 150.817 180.623  1.00  0.00           O
ATOM    459  N   CYS A  71     102.974 152.607 180.260  1.00  0.00           N
ATOM    460  CA  CYS A  71     103.999 152.437 181.323  1.00  0.00           C
ATOM    461  CB  CYS A  71     105.014 153.572 181.185  1.00  0.00           C
ATOM    462  SG  CYS A  71     106.491 153.524 182.255  1.00  0.00           S
ATOM    463  C   CYS A  71     103.459 152.341 182.754  1.00  0.00           C
ATOM    464  O   CYS A  71     102.655 153.211 183.131  1.00  0.00           O
ATOM    465  N   GLN A  72     103.923 151.326 183.467  1.00  0.00           N
ATOM    466  CA  GLN A  72     103.525 151.283 184.898  1.00  0.00           C
ATOM    467  CB  GLN A  72     103.772 149.863 185.450  1.00  0.00           C
ATOM    468  CG  GLN A  72     102.857 148.666 184.900  1.00  0.00           C
ATOM    469  CD  GLN A  72     102.893 147.420 185.808  1.00  0.00           C
ATOM    470  OE1 GLN A  72     103.174 147.476 186.994  1.00  0.00           O
ATOM    471  NE2 GLN A  72     102.470 146.306 185.172  1.00  0.00           N
ATOM    472  C   GLN A  72     104.142 152.344 185.842  1.00  0.00           C
ATOM    473  O   GLN A  72     103.590 152.690 186.905  1.00  0.00           O
ATOM    474  N   THR A  73     105.252 152.961 185.434  1.00  0.00           N
ATOM    475  CA  THR A  73     106.005 153.925 186.295  1.00  0.00           C
ATOM    476  CB  THR A  73     107.523 153.852 186.108  1.00  0.00           C
ATOM    477  CG2 THR A  73     108.271 154.815 187.206  1.00  0.00           C
ATOM    478  OG1 THR A  73     107.833 152.512 186.346  1.00  0.00           O
ATOM    479  C   THR A  73     105.417 155.337 186.115  1.00  0.00           C
ATOM    480  O   THR A  73     105.036 155.995 187.055  1.00  0.00           O
ATOM    481  N   CYS A  74     105.513 155.839 184.869  1.00  0.00           N
ATOM    482  CA  CYS A  74     105.298 157.253 184.550  1.00  0.00           C
ATOM    483  CB  CYS A  74     106.226 157.735 183.439  1.00  0.00           C
ATOM    484  SG  CYS A  74     106.093 156.631 181.994  1.00  0.00           S
ATOM    485  C   CYS A  74     103.818 157.577 184.164  1.00  0.00           C
ATOM    486  O   CYS A  74     103.452 158.765 183.984  1.00  0.00           O
ATOM    487  N   ALA A  75     102.948 156.590 183.869  1.00  0.00           N
ATOM    488  CA  ALA A  75     101.665 156.627 183.159  1.00  0.00           C
ATOM    489  CB  ALA A  75     100.554 157.386 183.917  1.00  0.00           C
ATOM    490  C   ALA A  75     101.714 156.950 181.638  1.00  0.00           C
ATOM    491  O   ALA A  75     100.648 156.888 181.066  1.00  0.00           O
ATOM    492  N   GLY A  76     102.883 157.153 180.968  1.00  0.00           N
ATOM    493  CA  GLY A  76     102.810 157.583 179.594  1.00  0.00           C
ATOM    494  C   GLY A  76     102.630 156.436 178.601  1.00  0.00           C
ATOM    495  O   GLY A  76     103.011 155.273 178.817  1.00  0.00           O
ATOM    496  N   ASN A  77     101.993 156.755 177.441  1.00  0.00           N
ATOM    497  CA  ASN A  77     101.834 155.847 176.356  1.00  0.00           C
ATOM    498  CB  ASN A  77     100.747 156.380 175.373  1.00  0.00           C
ATOM    499  CG  ASN A  77      99.370 156.351 175.890  1.00  0.00           C
ATOM    500  OD1 ASN A  77      98.673 155.388 175.900  1.00  0.00           O
ATOM    501  ND2 ASN A  77      98.901 157.396 176.551  1.00  0.00           N
ATOM    502  C   ASN A  77     103.153 155.638 175.564  1.00  0.00           C
ATOM    503  O   ASN A  77     104.203 156.088 175.982  1.00  0.00           O
ATOM    504  N   MET A  78     103.089 154.876 174.497  1.00  0.00           N
ATOM    505  CA  MET A  78     104.205 154.604 173.694  1.00  0.00           C
ATOM    506  CB  MET A  78     103.820 153.417 172.746  1.00  0.00           C
ATOM    507  CG  MET A  78     103.126 153.952 171.444  1.00  0.00           C
ATOM    508  SD  MET A  78     102.925 152.726 170.123  1.00  0.00           S
ATOM    509  CE  MET A  78     102.948 153.613 168.522  1.00  0.00           C
ATOM    510  C   MET A  78     104.803 155.742 172.962  1.00  0.00           C
ATOM    511  O   MET A  78     105.990 155.667 172.570  1.00  0.00           O
ATOM    512  N   THR A  79     104.023 156.819 172.785  1.00  0.00           N
ATOM    513  CA  THR A  79     104.430 158.041 172.282  1.00  0.00           C
ATOM    514  CB  THR A  79     103.467 158.484 171.225  1.00  0.00           C
ATOM    515  CG2 THR A  79     103.185 157.489 170.099  1.00  0.00           C
ATOM    516  OG1 THR A  79     102.161 158.613 171.837  1.00  0.00           O
ATOM    517  C   THR A  79     104.577 159.070 173.345  1.00  0.00           C
ATOM    518  O   THR A  79     104.839 160.227 173.076  1.00  0.00           O
ATOM    519  N   GLU A  80     104.704 158.718 174.585  1.00  0.00           N
ATOM    520  CA  GLU A  80     104.786 159.678 175.711  1.00  0.00           C
ATOM    521  CB  GLU A  80     103.428 159.818 176.438  1.00  0.00           C
ATOM    522  CG  GLU A  80     102.271 160.380 175.578  1.00  0.00           C
ATOM    523  CD  GLU A  80     100.967 160.403 176.362  1.00  0.00           C
ATOM    524  OE1 GLU A  80     100.662 159.430 177.165  1.00  0.00           O
ATOM    525  OE2 GLU A  80     100.212 161.387 176.461  1.00  0.00           O
ATOM    526  C   GLU A  80     105.855 159.262 176.759  1.00  0.00           C
ATOM    527  O   GLU A  80     106.712 160.088 177.058  1.00  0.00           O
ATOM    528  N   CYS A  81     105.870 158.013 177.307  1.00  0.00           N
ATOM    529  CA  CYS A  81     106.829 157.552 178.222  1.00  0.00           C
ATOM    530  CB  CYS A  81     106.454 156.097 178.549  1.00  0.00           C
ATOM    531  SG  CYS A  81     107.754 155.377 179.653  1.00  0.00           S
ATOM    532  C   CYS A  81     108.277 157.679 177.599  1.00  0.00           C
ATOM    533  O   CYS A  81     108.397 157.081 176.540  1.00  0.00           O
ATOM    534  N   PRO A  82     109.290 158.300 178.287  1.00  0.00           N
ATOM    535  CD  PRO A  82     109.053 158.870 179.595  1.00  0.00           C
ATOM    536  CG  PRO A  82     110.404 159.041 180.122  1.00  0.00           C
ATOM    537  CB  PRO A  82     111.266 159.232 178.894  1.00  0.00           C
ATOM    538  CA  PRO A  82     110.681 158.321 177.842  1.00  0.00           C
ATOM    539  C   PRO A  82     111.419 156.922 177.917  1.00  0.00           C
ATOM    540  O   PRO A  82     112.531 156.779 177.354  1.00  0.00           O
ATOM    541  N   GLY A  83     110.815 155.914 178.549  1.00  0.00           N
ATOM    542  CA  GLY A  83     111.351 154.704 179.079  1.00  0.00           C
ATOM    543  C   GLY A  83     111.878 154.947 180.415  1.00  0.00           C
ATOM    544  O   GLY A  83     112.554 155.885 180.791  1.00  0.00           O
ATOM    545  N   HIE A  84     111.807 153.888 181.145  1.00  0.00           N
ATOM    546  CA  HIE A  84     112.167 153.745 182.629  1.00  0.00           C
ATOM    547  CB  HIE A  84     110.834 153.598 183.425  1.00  0.00           C
ATOM    548  CG  HIE A  84     110.015 154.942 183.433  1.00  0.00           C
ATOM    549  ND1 HIE A  84     109.110 155.382 182.481  1.00  0.00           N
ATOM    550  CE1 HIE A  84     109.108 156.748 182.567  1.00  0.00           C
ATOM    551  NE2 HIE A  84     109.896 157.132 183.540  1.00  0.00           N
ATOM    552  CD2 HIE A  84     110.489 156.044 184.068  1.00  0.00           C
ATOM    553  C   HIE A  84     113.023 152.540 182.845  1.00  0.00           C
ATOM    554  O   HIE A  84     112.889 151.500 182.205  1.00  0.00           O
ATOM    555  N   PHE A  85     113.987 152.706 183.720  1.00  0.00           N
ATOM    556  CA  PHE A  85     115.237 151.901 183.814  1.00  0.00           C
ATOM    557  CB  PHE A  85     116.426 152.832 184.309  1.00  0.00           C
ATOM    558  CG  PHE A  85     117.772 152.587 183.599  1.00  0.00           C
ATOM    559  CD1 PHE A  85     118.870 151.967 184.290  1.00  0.00           C
ATOM    560  CE1 PHE A  85     120.108 151.773 183.610  1.00  0.00           C
ATOM    561  CZ  PHE A  85     120.232 152.041 182.188  1.00  0.00           C
ATOM    562  CE2 PHE A  85     119.237 152.764 181.553  1.00  0.00           C
ATOM    563  CD2 PHE A  85     117.963 153.034 182.263  1.00  0.00           C
ATOM    564  C   PHE A  85     115.087 150.652 184.720  1.00  0.00           C
ATOM    565  O   PHE A  85     114.358 150.732 185.781  1.00  0.00           O
ATOM    566  N   GLY A  86     115.817 149.556 184.447  1.00  0.00           N
ATOM    567  CA  GLY A  86     115.899 148.226 185.125  1.00  0.00           C
ATOM    568  C   GLY A  86     117.321 147.881 185.582  1.00  0.00           C
ATOM    569  O   GLY A  86     118.293 148.565 185.345  1.00  0.00           O
ATOM    570  N   HIE A  87     117.329 146.754 186.352  1.00  0.00           N
ATOM    571  CA  HIE A  87     118.580 146.138 186.656  1.00  0.00           C
ATOM    572  CB  HIE A  87     119.122 146.796 187.886  1.00  0.00           C
ATOM    573  CG  HIE A  87     118.540 146.441 189.223  1.00  0.00           C
ATOM    574  ND1 HIE A  87     117.551 147.199 189.864  1.00  0.00           N
ATOM    575  CE1 HIE A  87     117.118 146.440 190.896  1.00  0.00           C
ATOM    576  NE2 HIE A  87     117.846 145.266 190.968  1.00  0.00           N
ATOM    577  CD2 HIE A  87     118.740 145.271 189.919  1.00  0.00           C
ATOM    578  C   HIE A  87     118.499 144.513 186.784  1.00  0.00           C
ATOM    579  O   HIE A  87     117.442 143.941 186.949  1.00  0.00           O
ATOM    580  N   ILE A  88     119.727 143.944 186.785  1.00  0.00           N
ATOM    581  CA  ILE A  88     119.932 142.511 187.113  1.00  0.00           C
ATOM    582  CB  ILE A  88     120.430 141.685 185.910  1.00  0.00           C
ATOM    583  CG2 ILE A  88     121.155 140.363 186.240  1.00  0.00           C
ATOM    584  CG1 ILE A  88     119.163 141.497 184.960  1.00  0.00           C
ATOM    585  CD1 ILE A  88     119.642 141.028 183.549  1.00  0.00           C
ATOM    586  C   ILE A  88     120.968 142.494 188.313  1.00  0.00           C
ATOM    587  O   ILE A  88     121.978 143.221 188.265  1.00  0.00           O
ATOM    588  N   GLU A  89     120.734 141.777 189.379  1.00  0.00           N
ATOM    589  CA  GLU A  89     121.691 141.499 190.506  1.00  0.00           C
ATOM    590  CB  GLU A  89     121.045 141.634 191.844  1.00  0.00           C
ATOM    591  CG  GLU A  89     121.767 141.114 193.099  1.00  0.00           C
ATOM    592  CD  GLU A  89     120.945 141.055 194.367  1.00  0.00           C
ATOM    593  OE1 GLU A  89     119.782 141.509 194.268  1.00  0.00           O
ATOM    594  OE2 GLU A  89     121.452 140.501 195.405  1.00  0.00           O
ATOM    595  C   GLU A  89     122.566 140.227 190.388  1.00  0.00           C
ATOM    596  O   GLU A  89     122.049 139.080 190.483  1.00  0.00           O
ATOM    597  N   LEU A  90     123.817 140.381 190.018  1.00  0.00           N
ATOM    598  CA  LEU A  90     124.724 139.309 189.563  1.00  0.00           C
ATOM    599  CB  LEU A  90     125.942 139.935 188.865  1.00  0.00           C
ATOM    600  CG  LEU A  90     125.644 140.858 187.634  1.00  0.00           C
ATOM    601  CD1 LEU A  90     126.943 141.658 187.331  1.00  0.00           C
ATOM    602  CD2 LEU A  90     124.989 140.183 186.383  1.00  0.00           C
ATOM    603  C   LEU A  90     125.174 138.415 190.667  1.00  0.00           C
ATOM    604  O   LEU A  90     125.732 138.844 191.684  1.00  0.00           O
ATOM    605  N   ALA A  91     125.008 137.155 190.446  1.00  0.00           N
ATOM    606  CA  ALA A  91     125.329 136.134 191.460  1.00  0.00           C
ATOM    607  CB  ALA A  91     125.054 134.792 190.823  1.00  0.00           C
ATOM    608  C   ALA A  91     126.813 136.054 191.718  1.00  0.00           C
ATOM    609  O   ALA A  91     127.207 135.689 192.782  1.00  0.00           O
ATOM    610  N   LYS A  92     127.676 136.433 190.757  1.00  0.00           N
ATOM    611  CA  LYS A  92     129.095 136.776 191.043  1.00  0.00           C
ATOM    612  CB  LYS A  92     130.102 135.596 191.077  1.00  0.00           C
ATOM    613  CG  LYS A  92     130.118 134.706 192.334  1.00  0.00           C
ATOM    614  CD  LYS A  92     131.544 134.197 192.609  1.00  0.00           C
ATOM    615  CE  LYS A  92     131.429 133.137 193.794  1.00  0.00           C
ATOM    616  NZ  LYS A  92     132.705 132.840 194.418  1.00  0.00           N
ATOM    617  C   LYS A  92     129.622 137.848 190.109  1.00  0.00           C
ATOM    618  O   LYS A  92     129.049 138.085 189.075  1.00  0.00           O
ATOM    619  N   PRO A  93     130.566 138.698 190.588  1.00  0.00           N
ATOM    620  CD  PRO A  93     131.374 138.693 191.834  1.00  0.00           C
ATOM    621  CG  PRO A  93     132.399 139.845 191.797  1.00  0.00           C
ATOM    622  CB  PRO A  93     131.691 140.816 190.868  1.00  0.00           C
ATOM    623  CA  PRO A  93     130.948 139.944 189.847  1.00  0.00           C
ATOM    624  C   PRO A  93     131.714 139.556 188.597  1.00  0.00           C
ATOM    625  O   PRO A  93     132.380 138.504 188.608  1.00  0.00           O
ATOM    626  N   VAL A  94     131.803 140.473 187.657  1.00  0.00           N
ATOM    627  CA  VAL A  94     132.459 140.361 186.368  1.00  0.00           C
ATOM    628  CB  VAL A  94     131.441 139.910 185.272  1.00  0.00           C
ATOM    629  CG1 VAL A  94     131.056 138.453 185.336  1.00  0.00           C
ATOM    630  CG2 VAL A  94     130.178 140.780 185.167  1.00  0.00           C
ATOM    631  C   VAL A  94     133.151 141.683 185.996  1.00  0.00           C
ATOM    632  O   VAL A  94     132.743 142.725 186.506  1.00  0.00           O
ATOM    633  N   PHE A  95     134.204 141.557 185.212  1.00  0.00           N
ATOM    634  CA  PHE A  95     134.921 142.727 184.677  1.00  0.00           C
ATOM    635  CB  PHE A  95     136.173 142.267 184.009  1.00  0.00           C
ATOM    636  CG  PHE A  95     137.197 141.443 184.920  1.00  0.00           C
ATOM    637  CD1 PHE A  95     137.754 142.018 186.084  1.00  0.00           C
ATOM    638  CE1 PHE A  95     138.597 141.335 186.894  1.00  0.00           C
ATOM    639  CZ  PHE A  95     139.028 140.009 186.517  1.00  0.00           C
ATOM    640  CE2 PHE A  95     138.564 139.435 185.332  1.00  0.00           C
ATOM    641  CD2 PHE A  95     137.649 140.102 184.568  1.00  0.00           C
ATOM    642  C   PHE A  95     134.004 143.410 183.637  1.00  0.00           C
ATOM    643  O   PHE A  95     133.379 142.700 182.832  1.00  0.00           O
ATOM    644  N   HIE A  96     133.987 144.732 183.602  1.00  0.00           N
ATOM    645  CA  HIE A  96     133.489 145.472 182.467  1.00  0.00           C
ATOM    646  CB  HIE A  96     133.181 146.887 182.860  1.00  0.00           C
ATOM    647  CG  HIE A  96     132.448 147.710 181.799  1.00  0.00           C
ATOM    648  ND1 HIE A  96     133.041 148.164 180.617  1.00  0.00           N
ATOM    649  CE1 HIE A  96     132.044 148.867 179.958  1.00  0.00           C
ATOM    650  NE2 HIE A  96     130.916 148.859 180.706  1.00  0.00           N
ATOM    651  CD2 HIE A  96     131.171 148.203 181.848  1.00  0.00           C
ATOM    652  C   HIE A  96     134.541 145.486 181.353  1.00  0.00           C
ATOM    653  O   HIE A  96     135.599 146.134 181.549  1.00  0.00           O
ATOM    654  N   VAL A  97     134.308 144.947 180.154  1.00  0.00           N
ATOM    655  CA  VAL A  97     135.265 144.714 179.075  1.00  0.00           C
ATOM    656  CB  VAL A  97     134.731 143.819 177.992  1.00  0.00           C
ATOM    657  CG1 VAL A  97     133.658 144.473 177.145  1.00  0.00           C
ATOM    658  CG2 VAL A  97     135.773 143.221 177.021  1.00  0.00           C
ATOM    659  C   VAL A  97     135.824 145.984 178.448  1.00  0.00           C
ATOM    660  O   VAL A  97     136.930 146.040 177.812  1.00  0.00           O
ATOM    661  N   GLY A  98     135.042 147.096 178.631  1.00  0.00           N
ATOM    662  CA  GLY A  98     135.332 148.375 177.978  1.00  0.00           C
ATOM    663  C   GLY A  98     136.226 149.236 178.862  1.00  0.00           C
ATOM    664  O   GLY A  98     137.088 149.948 178.290  1.00  0.00           O
ATOM    665  N   PHE A  99     136.142 149.032 180.139  1.00  0.00           N
ATOM    666  CA  PHE A  99     137.063 149.588 181.181  1.00  0.00           C
ATOM    667  CB  PHE A  99     136.325 149.834 182.458  1.00  0.00           C
ATOM    668  CG  PHE A  99     135.440 151.074 182.425  1.00  0.00           C
ATOM    669  CD1 PHE A  99     135.999 152.348 182.118  1.00  0.00           C
ATOM    670  CE1 PHE A  99     135.147 153.465 181.958  1.00  0.00           C
ATOM    671  CZ  PHE A  99     133.770 153.274 182.103  1.00  0.00           C
ATOM    672  CE2 PHE A  99     133.219 152.040 182.429  1.00  0.00           C
ATOM    673  CD2 PHE A  99     134.064 150.953 182.598  1.00  0.00           C
ATOM    674  C   PHE A  99     138.215 148.516 181.418  1.00  0.00           C
ATOM    675  O   PHE A  99     139.116 148.813 182.244  1.00  0.00           O
ATOM    676  N   LEU A 100     138.282 147.286 180.777  1.00  0.00           N
ATOM    677  CA  LEU A 100     139.219 146.198 181.009  1.00  0.00           C
ATOM    678  CB  LEU A 100     138.881 145.122 179.970  1.00  0.00           C
ATOM    679  CG  LEU A 100     139.707 143.787 180.007  1.00  0.00           C
ATOM    680  CD1 LEU A 100     139.466 142.996 181.353  1.00  0.00           C
ATOM    681  CD2 LEU A 100     139.171 142.831 178.901  1.00  0.00           C
ATOM    682  C   LEU A 100     140.672 146.689 180.922  1.00  0.00           C
ATOM    683  O   LEU A 100     141.396 146.486 181.851  1.00  0.00           O
ATOM    684  N   VAL A 101     141.062 147.406 179.837  1.00  0.00           N
ATOM    685  CA  VAL A 101     142.374 148.116 179.722  1.00  0.00           C
ATOM    686  CB  VAL A 101     142.542 148.858 178.378  1.00  0.00           C
ATOM    687  CG1 VAL A 101     143.798 149.780 178.395  1.00  0.00           C
ATOM    688  CG2 VAL A 101     142.805 147.894 177.164  1.00  0.00           C
ATOM    689  C   VAL A 101     142.712 148.976 180.948  1.00  0.00           C
ATOM    690  O   VAL A 101     143.831 148.891 181.380  1.00  0.00           O
ATOM    691  N   LYS A 102     141.784 149.753 181.523  1.00  0.00           N
ATOM    692  CA  LYS A 102     142.075 150.582 182.755  1.00  0.00           C
ATOM    693  CB  LYS A 102     141.099 151.725 182.958  1.00  0.00           C
ATOM    694  CG  LYS A 102     141.384 152.748 183.996  1.00  0.00           C
ATOM    695  CD  LYS A 102     142.776 153.418 183.940  1.00  0.00           C
ATOM    696  CE  LYS A 102     143.148 154.298 185.204  1.00  0.00           C
ATOM    697  NZ  LYS A 102     142.450 155.634 185.173  1.00  0.00           N
ATOM    698  C   LYS A 102     142.219 149.626 183.982  1.00  0.00           C
ATOM    699  O   LYS A 102     143.062 149.862 184.874  1.00  0.00           O
ATOM    700  N   THR A 103     141.343 148.607 184.005  1.00  0.00           N
ATOM    701  CA  THR A 103     141.293 147.664 185.136  1.00  0.00           C
ATOM    702  CB  THR A 103     140.095 146.705 184.904  1.00  0.00           C
ATOM    703  CG2 THR A 103     139.944 145.565 185.889  1.00  0.00           C
ATOM    704  OG1 THR A 103     138.898 147.361 184.555  1.00  0.00           O
ATOM    705  C   THR A 103     142.598 146.943 185.356  1.00  0.00           C
ATOM    706  O   THR A 103     143.070 146.791 186.508  1.00  0.00           O
ATOM    707  N   MET A 104     143.199 146.492 184.281  1.00  0.00           N
ATOM    708  CA  MET A 104     144.523 145.879 184.277  1.00  0.00           C
ATOM    709  CB  MET A 104     144.519 145.104 182.913  1.00  0.00           C
ATOM    710  CG  MET A 104     145.880 144.677 182.499  1.00  0.00           C
ATOM    711  SD  MET A 104     146.366 143.056 183.196  1.00  0.00           S
ATOM    712  CE  MET A 104     148.180 143.047 182.765  1.00  0.00           C
ATOM    713  C   MET A 104     145.684 146.841 184.539  1.00  0.00           C
ATOM    714  O   MET A 104     146.622 146.561 185.325  1.00  0.00           O
ATOM    715  N   LYS A 105     145.576 148.034 184.012  1.00  0.00           N
ATOM    716  CA  LYS A 105     146.647 149.050 184.308  1.00  0.00           C
ATOM    717  CB  LYS A 105     146.658 150.187 183.302  1.00  0.00           C
ATOM    718  CG  LYS A 105     147.980 151.066 183.404  1.00  0.00           C
ATOM    719  CD  LYS A 105     147.848 152.357 182.548  1.00  0.00           C
ATOM    720  CE  LYS A 105     147.876 151.951 181.040  1.00  0.00           C
ATOM    721  NZ  LYS A 105     149.152 151.369 180.511  1.00  0.00           N
ATOM    722  C   LYS A 105     146.826 149.394 185.763  1.00  0.00           C
ATOM    723  O   LYS A 105     147.894 149.534 186.314  1.00  0.00           O
ATOM    724  N   VAL A 106     145.693 149.449 186.511  1.00  0.00           N
ATOM    725  CA  VAL A 106     145.599 149.774 187.942  1.00  0.00           C
ATOM    726  CB  VAL A 106     144.156 150.229 188.318  1.00  0.00           C
ATOM    727  CG1 VAL A 106     144.058 150.625 189.879  1.00  0.00           C
ATOM    728  CG2 VAL A 106     143.896 151.640 187.585  1.00  0.00           C
ATOM    729  C   VAL A 106     146.083 148.647 188.791  1.00  0.00           C
ATOM    730  O   VAL A 106     146.977 148.858 189.638  1.00  0.00           O
ATOM    731  N   LEU A 107     145.720 147.417 188.449  1.00  0.00           N
ATOM    732  CA  LEU A 107     146.369 146.274 189.069  1.00  0.00           C
ATOM    733  CB  LEU A 107     145.743 145.004 188.538  1.00  0.00           C
ATOM    734  CG  LEU A 107     144.236 144.671 188.742  1.00  0.00           C
ATOM    735  CD1 LEU A 107     143.773 143.646 187.729  1.00  0.00           C
ATOM    736  CD2 LEU A 107     144.074 144.063 190.165  1.00  0.00           C
ATOM    737  C   LEU A 107     147.884 146.197 188.951  1.00  0.00           C
ATOM    738  O   LEU A 107     148.547 145.548 189.793  1.00  0.00           O
ATOM    739  N   ARG A 108     148.512 146.862 187.933  1.00  0.00           N
ATOM    740  CA  ARG A 108     149.937 146.876 187.714  1.00  0.00           C
ATOM    741  CB  ARG A 108     150.345 146.886 186.216  1.00  0.00           C
ATOM    742  CG  ARG A 108     150.231 145.496 185.598  1.00  0.00           C
ATOM    743  CD  ARG A 108     151.510 144.674 185.936  1.00  0.00           C
ATOM    744  NE  ARG A 108     151.742 143.500 185.014  1.00  0.00           N
ATOM    745  CZ  ARG A 108     151.900 143.677 183.714  1.00  0.00           C
ATOM    746  NH1 ARG A 108     152.368 144.760 183.193  1.00  0.00           N
ATOM    747  NH2 ARG A 108     151.585 142.794 182.932  1.00  0.00           N
ATOM    748  C   ARG A 108     150.616 147.960 188.510  1.00  0.00           C
ATOM    749  O   ARG A 108     151.821 148.025 188.415  1.00  0.00           O
ATOM    750  N   CYS A 109     149.928 148.753 189.247  1.00  0.00           N
ATOM    751  CA  CYS A 109     150.407 150.027 189.885  1.00  0.00           C
ATOM    752  CB  CYS A 109     149.644 151.212 189.368  1.00  0.00           C
ATOM    753  SG  CYS A 109     149.998 151.589 187.623  1.00  0.00           S
ATOM    754  C   CYS A 109     150.291 149.959 191.447  1.00  0.00           C
ATOM    755  O   CYS A 109     150.642 150.940 192.122  1.00  0.00           O
ATOM    756  N   VAL A 110     149.666 148.887 192.003  1.00  0.00           N
ATOM    757  CA  VAL A 110     149.212 148.688 193.377  1.00  0.00           C
ATOM    758  CB  VAL A 110     147.679 148.669 193.400  1.00  0.00           C
ATOM    759  CG1 VAL A 110     146.995 149.941 192.962  1.00  0.00           C
ATOM    760  CG2 VAL A 110     146.920 147.470 192.999  1.00  0.00           C
ATOM    761  C   VAL A 110     149.821 147.465 193.989  1.00  0.00           C
ATOM    762  O   VAL A 110     149.942 146.428 193.319  1.00  0.00           O
ATOM    763  N   CYS A 111     149.877 147.439 195.340  1.00  0.00           N
ATOM    764  CA  CYS A 111     150.161 146.199 196.134  1.00  0.00           C
ATOM    765  CB  CYS A 111     150.689 146.517 197.525  1.00  0.00           C
ATOM    766  SG  CYS A 111     150.652 145.154 198.717  1.00  0.00           S
ATOM    767  C   CYS A 111     148.844 145.405 196.183  1.00  0.00           C
ATOM    768  O   CYS A 111     147.840 145.821 196.628  1.00  0.00           O
ATOM    769  N   PHE A 112     149.002 144.158 195.748  1.00  0.00           N
ATOM    770  CA  PHE A 112     147.919 143.132 195.869  1.00  0.00           C
ATOM    771  CB  PHE A 112     148.520 141.772 195.382  1.00  0.00           C
ATOM    772  CG  PHE A 112     147.427 140.753 195.185  1.00  0.00           C
ATOM    773  CD1 PHE A 112     146.737 140.156 196.239  1.00  0.00           C
ATOM    774  CE1 PHE A 112     145.699 139.219 196.105  1.00  0.00           C
ATOM    775  CZ  PHE A 112     145.221 139.076 194.762  1.00  0.00           C
ATOM    776  CE2 PHE A 112     145.858 139.686 193.657  1.00  0.00           C
ATOM    777  CD2 PHE A 112     146.961 140.527 193.881  1.00  0.00           C
ATOM    778  C   PHE A 112     147.264 143.016 197.272  1.00  0.00           C
ATOM    779  O   PHE A 112     146.067 142.947 197.405  1.00  0.00           O
ATOM    780  N   PHE A 113     148.093 143.006 198.286  1.00  0.00           N
ATOM    781  CA  PHE A 113     147.772 142.685 199.662  1.00  0.00           C
ATOM    782  CB  PHE A 113     149.036 142.251 200.325  1.00  0.00           C
ATOM    783  CG  PHE A 113     149.442 140.888 199.935  1.00  0.00           C
ATOM    784  CD1 PHE A 113     148.874 139.749 200.506  1.00  0.00           C
ATOM    785  CE1 PHE A 113     149.194 138.465 200.099  1.00  0.00           C
ATOM    786  CZ  PHE A 113     150.192 138.276 199.126  1.00  0.00           C
ATOM    787  CE2 PHE A 113     150.858 139.382 198.630  1.00  0.00           C
ATOM    788  CD2 PHE A 113     150.491 140.712 198.974  1.00  0.00           C
ATOM    789  C   PHE A 113     147.178 143.836 200.410  1.00  0.00           C
ATOM    790  O   PHE A 113     146.305 143.564 201.220  1.00  0.00           O
ATOM    791  N   CYS A 114     147.651 145.090 200.074  1.00  0.00           N
ATOM    792  CA  CYS A 114     147.238 146.283 200.841  1.00  0.00           C
ATOM    793  CB  CYS A 114     148.327 146.645 201.860  1.00  0.00           C
ATOM    794  SG  CYS A 114     149.765 147.271 200.921  1.00  0.00           S
ATOM    795  C   CYS A 114     146.798 147.579 200.080  1.00  0.00           C
ATOM    796  O   CYS A 114     146.146 148.442 200.583  1.00  0.00           O
ATOM    797  N   SER A 115     147.068 147.613 198.787  1.00  0.00           N
ATOM    798  CA  SER A 115     146.653 148.596 197.776  1.00  0.00           C
ATOM    799  CB  SER A 115     145.141 148.658 197.697  1.00  0.00           C
ATOM    800  OG  SER A 115     144.600 147.372 197.503  1.00  0.00           O
ATOM    801  C   SER A 115     147.394 149.970 197.914  1.00  0.00           C
ATOM    802  O   SER A 115     146.957 150.882 197.249  1.00  0.00           O
ATOM    803  N   LYS A 116     148.447 150.127 198.676  1.00  0.00           N
ATOM    804  CA  LYS A 116     149.362 151.219 198.471  1.00  0.00           C
ATOM    805  CB  LYS A 116     150.427 151.344 199.597  1.00  0.00           C
ATOM    806  CG  LYS A 116     149.811 151.456 201.027  1.00  0.00           C
ATOM    807  CD  LYS A 116     148.882 152.643 201.156  1.00  0.00           C
ATOM    808  CE  LYS A 116     148.326 152.576 202.619  1.00  0.00           C
ATOM    809  NZ  LYS A 116     147.037 153.278 202.707  1.00  0.00           N
ATOM    810  C   LYS A 116     150.002 151.037 197.112  1.00  0.00           C
ATOM    811  O   LYS A 116     150.376 149.893 196.682  1.00  0.00           O
ATOM    812  N   LEU A 117     150.284 152.163 196.430  1.00  0.00           N
ATOM    813  CA  LEU A 117     151.087 152.213 195.143  1.00  0.00           C
ATOM    814  CB  LEU A 117     151.284 153.746 194.795  1.00  0.00           C
ATOM    815  CG  LEU A 117     150.050 154.434 194.160  1.00  0.00           C
ATOM    816  CD1 LEU A 117     150.499 155.638 193.357  1.00  0.00           C
ATOM    817  CD2 LEU A 117     149.151 153.558 193.225  1.00  0.00           C
ATOM    818  C   LEU A 117     152.487 151.557 195.192  1.00  0.00           C
ATOM    819  O   LEU A 117     153.096 151.560 196.241  1.00  0.00           O
ATOM    820  N   LEU A 118     152.968 151.019 194.049  1.00  0.00           N
ATOM    821  CA  LEU A 118     154.296 150.338 194.044  1.00  0.00           C
ATOM    822  CB  LEU A 118     154.373 149.310 192.906  1.00  0.00           C
ATOM    823  CG  LEU A 118     153.376 148.129 192.939  1.00  0.00           C
ATOM    824  CD1 LEU A 118     153.624 147.229 191.691  1.00  0.00           C
ATOM    825  CD2 LEU A 118     153.574 147.139 194.095  1.00  0.00           C
ATOM    826  C   LEU A 118     155.381 151.401 193.915  1.00  0.00           C
ATOM    827  O   LEU A 118     156.562 151.083 193.938  1.00  0.00           O
ATOM    828  N   VAL A 119     155.075 152.716 193.642  1.00  0.00           N
ATOM    829  CA  VAL A 119     155.976 153.892 193.784  1.00  0.00           C
ATOM    830  CB  VAL A 119     156.641 154.417 192.465  1.00  0.00           C
ATOM    831  CG1 VAL A 119     157.955 153.639 192.084  1.00  0.00           C
ATOM    832  CG2 VAL A 119     155.684 154.417 191.284  1.00  0.00           C
ATOM    833  C   VAL A 119     155.214 155.104 194.421  1.00  0.00           C
ATOM    834  O   VAL A 119     154.227 155.493 193.925  1.00  0.00           O
ATOM    835  N   ASP A 120     155.704 155.597 195.539  1.00  0.00           N
ATOM    836  CA  ASP A 120     155.013 156.497 196.502  1.00  0.00           C
ATOM    837  CB  ASP A 120     155.791 156.700 197.786  1.00  0.00           C
ATOM    838  CG  ASP A 120     155.009 157.279 198.939  1.00  0.00           C
ATOM    839  OD1 ASP A 120     155.603 157.393 200.043  1.00  0.00           O
ATOM    840  OD2 ASP A 120     153.757 157.546 198.830  1.00  0.00           O
ATOM    841  C   ASP A 120     154.750 157.878 195.836  1.00  0.00           C
ATOM    842  O   ASP A 120     155.665 158.704 195.684  1.00  0.00           O
ATOM    843  N   SER A 121     153.525 158.258 195.670  1.00  0.00           N
ATOM    844  CA  SER A 121     153.056 159.613 195.311  1.00  0.00           C
ATOM    845  CB  SER A 121     151.564 159.582 195.304  1.00  0.00           C
ATOM    846  OG  SER A 121     150.898 159.358 196.531  1.00  0.00           O
ATOM    847  C   SER A 121     153.434 160.768 196.270  1.00  0.00           C
ATOM    848  O   SER A 121     153.372 161.950 195.899  1.00  0.00           O
ATOM    849  N   ASN A 122     153.879 160.359 197.463  1.00  0.00           N
ATOM    850  CA  ASN A 122     154.474 161.221 198.446  1.00  0.00           C
ATOM    851  CB  ASN A 122     154.156 160.791 199.915  1.00  0.00           C
ATOM    852  CG  ASN A 122     152.675 160.493 200.057  1.00  0.00           C
ATOM    853  OD1 ASN A 122     151.830 161.332 199.865  1.00  0.00           O
ATOM    854  ND2 ASN A 122     152.228 159.282 200.382  1.00  0.00           N
ATOM    855  C   ASN A 122     156.012 161.501 198.290  1.00  0.00           C
ATOM    856  O   ASN A 122     156.488 162.491 198.805  1.00  0.00           O
ATOM    857  N   ASN A 123     156.796 160.543 197.762  1.00  0.00           N
ATOM    858  CA  ASN A 123     158.304 160.581 197.827  1.00  0.00           C
ATOM    859  CB  ASN A 123     158.707 159.298 197.199  1.00  0.00           C
ATOM    860  CG  ASN A 123     160.198 159.141 196.967  1.00  0.00           C
ATOM    861  OD1 ASN A 123     160.873 159.796 196.201  1.00  0.00           O
ATOM    862  ND2 ASN A 123     160.753 158.266 197.736  1.00  0.00           N
ATOM    863  C   ASN A 123     158.896 161.766 197.026  1.00  0.00           C
ATOM    864  O   ASN A 123     158.484 162.111 195.947  1.00  0.00           O
ATOM    865  N   PRO A 124     159.875 162.497 197.622  1.00  0.00           N
ATOM    866  CD  PRO A 124     160.309 162.378 199.025  1.00  0.00           C
ATOM    867  CG  PRO A 124     161.541 163.371 199.023  1.00  0.00           C
ATOM    868  CB  PRO A 124     161.242 164.462 198.024  1.00  0.00           C
ATOM    869  CA  PRO A 124     160.279 163.772 197.023  1.00  0.00           C
ATOM    870  C   PRO A 124     160.770 163.675 195.591  1.00  0.00           C
ATOM    871  O   PRO A 124     160.524 164.538 194.737  1.00  0.00           O
ATOM    872  N   LYS A 125     161.514 162.588 195.209  1.00  0.00           N
ATOM    873  CA  LYS A 125     162.147 162.371 193.929  1.00  0.00           C
ATOM    874  CB  LYS A 125     163.195 161.241 194.023  1.00  0.00           C
ATOM    875  CG  LYS A 125     164.205 161.315 192.917  1.00  0.00           C
ATOM    876  CD  LYS A 125     164.926 162.673 192.674  1.00  0.00           C
ATOM    877  CE  LYS A 125     165.620 163.297 193.963  1.00  0.00           C
ATOM    878  NZ  LYS A 125     166.389 164.522 193.530  1.00  0.00           N
ATOM    879  C   LYS A 125     161.091 161.932 192.895  1.00  0.00           C
ATOM    880  O   LYS A 125     161.180 162.368 191.777  1.00  0.00           O
ATOM    881  N   ILE A 126     160.035 161.162 193.368  1.00  0.00           N
ATOM    882  CA  ILE A 126     158.860 160.736 192.611  1.00  0.00           C
ATOM    883  CB  ILE A 126     158.046 159.747 193.363  1.00  0.00           C
ATOM    884  CG2 ILE A 126     156.649 159.491 192.722  1.00  0.00           C
ATOM    885  CG1 ILE A 126     158.762 158.388 193.608  1.00  0.00           C
ATOM    886  CD1 ILE A 126     159.186 157.524 192.338  1.00  0.00           C
ATOM    887  C   ILE A 126     158.034 161.972 192.207  1.00  0.00           C
ATOM    888  O   ILE A 126     157.600 162.049 191.062  1.00  0.00           O
ATOM    889  N   LYS A 127     157.818 162.901 193.143  1.00  0.00           N
ATOM    890  CA  LYS A 127     157.166 164.228 192.933  1.00  0.00           C
ATOM    891  CB  LYS A 127     157.185 164.884 194.333  1.00  0.00           C
ATOM    892  CG  LYS A 127     156.072 164.376 195.267  1.00  0.00           C
ATOM    893  CD  LYS A 127     155.957 165.197 196.535  1.00  0.00           C
ATOM    894  CE  LYS A 127     157.111 165.019 197.598  1.00  0.00           C
ATOM    895  NZ  LYS A 127     156.584 165.368 198.945  1.00  0.00           N
ATOM    896  C   LYS A 127     157.908 165.043 191.865  1.00  0.00           C
ATOM    897  O   LYS A 127     157.195 165.429 190.973  1.00  0.00           O
ATOM    898  N   ASP A 128     159.216 165.234 191.926  1.00  0.00           N
ATOM    899  CA  ASP A 128     160.097 165.770 190.838  1.00  0.00           C
ATOM    900  CB  ASP A 128     161.568 165.933 191.315  1.00  0.00           C
ATOM    901  CG  ASP A 128     161.706 166.899 192.542  1.00  0.00           C
ATOM    902  OD1 ASP A 128     160.789 167.723 192.808  1.00  0.00           O
ATOM    903  OD2 ASP A 128     162.818 166.990 193.142  1.00  0.00           O
ATOM    904  C   ASP A 128     159.946 165.027 189.465  1.00  0.00           C
ATOM    905  O   ASP A 128     159.943 165.662 188.390  1.00  0.00           O
ATOM    906  N   ILE A 129     160.008 163.674 189.413  1.00  0.00           N
ATOM    907  CA  ILE A 129     159.804 162.906 188.162  1.00  0.00           C
ATOM    908  CB  ILE A 129     160.049 161.373 188.499  1.00  0.00           C
ATOM    909  CG2 ILE A 129     159.464 160.407 187.491  1.00  0.00           C
ATOM    910  CG1 ILE A 129     161.641 161.198 188.624  1.00  0.00           C
ATOM    911  CD1 ILE A 129     162.133 160.052 189.481  1.00  0.00           C
ATOM    912  C   ILE A 129     158.417 163.122 187.580  1.00  0.00           C
ATOM    913  O   ILE A 129     158.324 163.480 186.412  1.00  0.00           O
ATOM    914  N   LEU A 130     157.376 163.026 188.389  1.00  0.00           N
ATOM    915  CA  LEU A 130     156.048 163.379 187.907  1.00  0.00           C
ATOM    916  CB  LEU A 130     154.959 162.754 188.787  1.00  0.00           C
ATOM    917  CG  LEU A 130     154.953 161.183 189.060  1.00  0.00           C
ATOM    918  CD1 LEU A 130     154.117 160.836 190.303  1.00  0.00           C
ATOM    919  CD2 LEU A 130     154.549 160.349 187.800  1.00  0.00           C
ATOM    920  C   LEU A 130     155.715 164.825 187.603  1.00  0.00           C
ATOM    921  O   LEU A 130     154.732 165.038 186.966  1.00  0.00           O
ATOM    922  N   ALA A 131     156.507 165.855 187.951  1.00  0.00           N
ATOM    923  CA  ALA A 131     156.283 167.256 187.653  1.00  0.00           C
ATOM    924  CB  ALA A 131     157.466 168.041 188.206  1.00  0.00           C
ATOM    925  C   ALA A 131     156.010 167.557 186.162  1.00  0.00           C
ATOM    926  O   ALA A 131     155.255 168.501 185.802  1.00  0.00           O
ATOM    927  N   LYS A 132     156.600 166.745 185.320  1.00  0.00           N
ATOM    928  CA  LYS A 132     156.407 166.674 183.836  1.00  0.00           C
ATOM    929  CB  LYS A 132     157.493 165.740 183.205  1.00  0.00           C
ATOM    930  CG  LYS A 132     158.891 166.264 183.452  1.00  0.00           C
ATOM    931  CD  LYS A 132     159.916 165.326 182.838  1.00  0.00           C
ATOM    932  CE  LYS A 132     161.344 165.733 183.196  1.00  0.00           C
ATOM    933  NZ  LYS A 132     161.677 167.164 182.913  1.00  0.00           N
ATOM    934  C   LYS A 132     155.050 166.165 183.381  1.00  0.00           C
ATOM    935  O   LYS A 132     154.700 166.354 182.162  1.00  0.00           O
ATOM    936  N   SER A 133     154.363 165.327 184.185  1.00  0.00           N
ATOM    937  CA  SER A 133     153.056 164.727 183.901  1.00  0.00           C
ATOM    938  CB  SER A 133     153.046 163.234 183.797  1.00  0.00           C
ATOM    939  OG  SER A 133     153.433 162.636 184.959  1.00  0.00           O
ATOM    940  C   SER A 133     151.911 165.175 184.762  1.00  0.00           C
ATOM    941  O   SER A 133     150.725 165.099 184.303  1.00  0.00           O
ATOM    942  N   LYS A 134     152.192 165.690 186.007  1.00  0.00           N
ATOM    943  CA  LYS A 134     151.181 165.785 187.071  1.00  0.00           C
ATOM    944  CB  LYS A 134     151.817 166.234 188.435  1.00  0.00           C
ATOM    945  CG  LYS A 134     152.382 167.732 188.337  1.00  0.00           C
ATOM    946  CD  LYS A 134     152.983 168.221 189.711  1.00  0.00           C
ATOM    947  CE  LYS A 134     153.714 169.568 189.582  1.00  0.00           C
ATOM    948  NZ  LYS A 134     154.399 169.887 190.808  1.00  0.00           N
ATOM    949  C   LYS A 134     149.802 166.535 186.840  1.00  0.00           C
ATOM    950  O   LYS A 134     148.836 166.232 187.596  1.00  0.00           O
ATOM    951  N   GLY A 135     149.739 167.391 185.782  1.00  0.00           N
ATOM    952  CA  GLY A 135     148.540 168.133 185.370  1.00  0.00           C
ATOM    953  C   GLY A 135     147.351 167.273 184.783  1.00  0.00           C
ATOM    954  O   GLY A 135     146.274 167.761 184.833  1.00  0.00           O
ATOM    955  N   GLN A 136     147.699 166.202 184.064  1.00  0.00           N
ATOM    956  CA  GLN A 136     146.829 165.565 182.994  1.00  0.00           C
ATOM    957  CB  GLN A 136     147.398 165.802 181.609  1.00  0.00           C
ATOM    958  CG  GLN A 136     147.533 167.345 181.203  1.00  0.00           C
ATOM    959  CD  GLN A 136     148.115 167.653 179.857  1.00  0.00           C
ATOM    960  OE1 GLN A 136     148.547 166.792 179.138  1.00  0.00           O
ATOM    961  NE2 GLN A 136     147.990 168.854 179.402  1.00  0.00           N
ATOM    962  C   GLN A 136     146.552 164.108 183.306  1.00  0.00           C
ATOM    963  O   GLN A 136     147.509 163.365 183.437  1.00  0.00           O
ATOM    964  N   PRO A 137     145.292 163.613 183.383  1.00  0.00           N
ATOM    965  CD  PRO A 137     143.982 164.375 183.284  1.00  0.00           C
ATOM    966  CG  PRO A 137     143.045 163.437 183.984  1.00  0.00           C
ATOM    967  CB  PRO A 137     143.542 162.025 183.807  1.00  0.00           C
ATOM    968  CA  PRO A 137     145.059 162.233 183.847  1.00  0.00           C
ATOM    969  C   PRO A 137     145.800 161.176 183.034  1.00  0.00           C
ATOM    970  O   PRO A 137     146.482 160.384 183.679  1.00  0.00           O
ATOM    971  N   LYS A 138     145.746 161.050 181.723  1.00  0.00           N
ATOM    972  CA  LYS A 138     146.537 160.122 180.863  1.00  0.00           C
ATOM    973  CB  LYS A 138     146.146 160.275 179.426  1.00  0.00           C
ATOM    974  CG  LYS A 138     146.523 159.071 178.632  1.00  0.00           C
ATOM    975  CD  LYS A 138     146.108 159.115 177.205  1.00  0.00           C
ATOM    976  CE  LYS A 138     146.075 157.702 176.629  1.00  0.00           C
ATOM    977  NZ  LYS A 138     145.917 157.673 175.141  1.00  0.00           N
ATOM    978  C   LYS A 138     148.010 160.180 181.054  1.00  0.00           C
ATOM    979  O   LYS A 138     148.721 159.161 181.198  1.00  0.00           O
ATOM    980  N   LYS A 139     148.507 161.399 181.132  1.00  0.00           N
ATOM    981  CA  LYS A 139     149.929 161.718 181.196  1.00  0.00           C
ATOM    982  CB  LYS A 139     150.153 163.237 181.055  1.00  0.00           C
ATOM    983  CG  LYS A 139     151.433 163.643 180.369  1.00  0.00           C
ATOM    984  CD  LYS A 139     151.585 165.128 180.288  1.00  0.00           C
ATOM    985  CE  LYS A 139     152.962 165.462 179.826  1.00  0.00           C
ATOM    986  NZ  LYS A 139     153.239 166.885 179.887  1.00  0.00           N
ATOM    987  C   LYS A 139     150.472 161.169 182.557  1.00  0.00           C
ATOM    988  O   LYS A 139     151.432 160.409 182.529  1.00  0.00           O
ATOM    989  N   ARG A 140     149.857 161.460 183.675  1.00  0.00           N
ATOM    990  CA  ARG A 140     150.311 161.010 185.009  1.00  0.00           C
ATOM    991  CB  ARG A 140     149.789 161.893 186.154  1.00  0.00           C
ATOM    992  CG  ARG A 140     148.271 161.880 186.496  1.00  0.00           C
ATOM    993  CD  ARG A 140     147.773 163.108 187.232  1.00  0.00           C
ATOM    994  NE  ARG A 140     146.421 163.099 187.618  1.00  0.00           N
ATOM    995  CZ  ARG A 140     145.589 164.144 187.408  1.00  0.00           C
ATOM    996  NH1 ARG A 140     145.966 165.361 187.177  1.00  0.00           N
ATOM    997  NH2 ARG A 140     144.305 163.885 187.402  1.00  0.00           N
ATOM    998  C   ARG A 140     150.094 159.551 185.229  1.00  0.00           C
ATOM    999  O   ARG A 140     150.919 158.976 185.932  1.00  0.00           O
ATOM   1000  N   LEU A 141     149.103 158.932 184.548  1.00  0.00           N
ATOM   1001  CA  LEU A 141     148.907 157.496 184.554  1.00  0.00           C
ATOM   1002  CB  LEU A 141     147.452 157.270 184.092  1.00  0.00           C
ATOM   1003  CG  LEU A 141     147.108 155.860 183.715  1.00  0.00           C
ATOM   1004  CD1 LEU A 141     147.300 154.990 185.006  1.00  0.00           C
ATOM   1005  CD2 LEU A 141     145.593 155.805 183.346  1.00  0.00           C
ATOM   1006  C   LEU A 141     149.996 156.744 183.697  1.00  0.00           C
ATOM   1007  O   LEU A 141     150.564 155.783 184.208  1.00  0.00           O
ATOM   1008  N   THR A 142     150.376 157.161 182.507  1.00  0.00           N
ATOM   1009  CA  THR A 142     151.519 156.656 181.674  1.00  0.00           C
ATOM   1010  CB  THR A 142     151.730 157.361 180.273  1.00  0.00           C
ATOM   1011  CG2 THR A 142     153.022 157.170 179.630  1.00  0.00           C
ATOM   1012  OG1 THR A 142     150.763 156.819 179.473  1.00  0.00           O
ATOM   1013  C   THR A 142     152.767 156.772 182.536  1.00  0.00           C
ATOM   1014  O   THR A 142     153.519 155.857 182.525  1.00  0.00           O
ATOM   1015  N   HIE A 143     152.973 157.899 183.233  1.00  0.00           N
ATOM   1016  CA  HIE A 143     154.215 158.193 183.944  1.00  0.00           C
ATOM   1017  CB  HIE A 143     154.355 159.692 184.138  1.00  0.00           C
ATOM   1018  CG  HIE A 143     155.770 160.219 184.284  1.00  0.00           C
ATOM   1019  ND1 HIE A 143     156.064 161.589 184.193  1.00  0.00           N
ATOM   1020  CE1 HIE A 143     157.426 161.677 184.272  1.00  0.00           C
ATOM   1021  NE2 HIE A 143     157.958 160.436 184.317  1.00  0.00           N
ATOM   1022  CD2 HIE A 143     156.925 159.508 184.359  1.00  0.00           C
ATOM   1023  C   HIE A 143     154.340 157.391 185.238  1.00  0.00           C
ATOM   1024  O   HIE A 143     155.378 156.783 185.472  1.00  0.00           O
ATOM   1025  N   VAL A 144     153.278 157.136 186.045  1.00  0.00           N
ATOM   1026  CA  VAL A 144     153.429 156.152 187.107  1.00  0.00           C
ATOM   1027  CB  VAL A 144     152.204 156.216 188.095  1.00  0.00           C
ATOM   1028  CG1 VAL A 144     152.073 155.078 189.151  1.00  0.00           C
ATOM   1029  CG2 VAL A 144     152.322 157.616 188.760  1.00  0.00           C
ATOM   1030  C   VAL A 144     153.659 154.770 186.606  1.00  0.00           C
ATOM   1031  O   VAL A 144     154.578 154.096 187.120  1.00  0.00           O
ATOM   1032  N   TYR A 145     152.855 154.362 185.542  1.00  0.00           N
ATOM   1033  CA  TYR A 145     152.861 152.953 185.064  1.00  0.00           C
ATOM   1034  CB  TYR A 145     151.924 152.734 183.868  1.00  0.00           C
ATOM   1035  CG  TYR A 145     152.017 151.418 183.241  1.00  0.00           C
ATOM   1036  CD1 TYR A 145     151.385 150.361 183.901  1.00  0.00           C
ATOM   1037  CE1 TYR A 145     151.446 149.108 183.368  1.00  0.00           C
ATOM   1038  CZ  TYR A 145     152.160 148.845 182.157  1.00  0.00           C
ATOM   1039  OH  TYR A 145     152.136 147.601 181.556  1.00  0.00           O
ATOM   1040  CE2 TYR A 145     152.681 149.920 181.463  1.00  0.00           C
ATOM   1041  CD2 TYR A 145     152.624 151.225 182.011  1.00  0.00           C
ATOM   1042  C   TYR A 145     154.256 152.608 184.623  1.00  0.00           C
ATOM   1043  O   TYR A 145     154.812 151.641 185.117  1.00  0.00           O
ATOM   1044  N   ASP A 146     154.889 153.406 183.753  1.00  0.00           N
ATOM   1045  CA  ASP A 146     156.296 153.314 183.319  1.00  0.00           C
ATOM   1046  CB  ASP A 146     156.684 154.675 182.690  1.00  0.00           C
ATOM   1047  CG  ASP A 146     156.303 154.707 181.197  1.00  0.00           C
ATOM   1048  OD1 ASP A 146     156.338 155.794 180.544  1.00  0.00           O
ATOM   1049  OD2 ASP A 146     156.189 153.707 180.485  1.00  0.00           O
ATOM   1050  C   ASP A 146     157.257 153.140 184.545  1.00  0.00           C
ATOM   1051  O   ASP A 146     158.241 152.396 184.478  1.00  0.00           O
ATOM   1052  N   LEU A 147     156.989 153.788 185.692  1.00  0.00           N
ATOM   1053  CA  LEU A 147     157.791 153.659 186.899  1.00  0.00           C
ATOM   1054  CB  LEU A 147     157.556 154.803 187.870  1.00  0.00           C
ATOM   1055  CG  LEU A 147     157.991 156.166 187.357  1.00  0.00           C
ATOM   1056  CD1 LEU A 147     157.425 157.298 188.138  1.00  0.00           C
ATOM   1057  CD2 LEU A 147     159.433 156.307 187.119  1.00  0.00           C
ATOM   1058  C   LEU A 147     157.514 152.316 187.662  1.00  0.00           C
ATOM   1059  O   LEU A 147     158.459 151.709 188.185  1.00  0.00           O
ATOM   1060  N   CYS A 148     156.229 151.830 187.574  1.00  0.00           N
ATOM   1061  CA  CYS A 148     155.903 150.447 187.947  1.00  0.00           C
ATOM   1062  CB  CYS A 148     154.383 150.224 188.217  1.00  0.00           C
ATOM   1063  SG  CYS A 148     153.771 151.574 189.315  1.00  0.00           S
ATOM   1064  C   CYS A 148     156.505 149.320 187.078  1.00  0.00           C
ATOM   1065  O   CYS A 148     156.133 148.180 187.312  1.00  0.00           O
ATOM   1066  N   LYS A 149     157.424 149.631 186.125  1.00  0.00           N
ATOM   1067  CA  LYS A 149     158.138 148.572 185.364  1.00  0.00           C
ATOM   1068  CB  LYS A 149     158.727 149.150 184.023  1.00  0.00           C
ATOM   1069  CG  LYS A 149     157.576 149.567 183.077  1.00  0.00           C
ATOM   1070  CD  LYS A 149     158.124 150.025 181.690  1.00  0.00           C
ATOM   1071  CE  LYS A 149     156.936 150.196 180.779  1.00  0.00           C
ATOM   1072  NZ  LYS A 149     157.165 151.191 179.652  1.00  0.00           N
ATOM   1073  C   LYS A 149     159.307 147.950 186.213  1.00  0.00           C
ATOM   1074  O   LYS A 149     159.975 148.629 187.006  1.00  0.00           O
ATOM   1075  N   GLY A 150     159.360 146.588 186.221  1.00  0.00           N
ATOM   1076  CA  GLY A 150     160.099 145.715 187.176  1.00  0.00           C
ATOM   1077  C   GLY A 150     159.903 145.972 188.708  1.00  0.00           C
ATOM   1078  O   GLY A 150     160.536 145.337 189.565  1.00  0.00           O
ATOM   1079  N   LYS A 151     158.896 146.738 189.123  1.00  0.00           N
ATOM   1080  CA  LYS A 151     158.448 146.942 190.531  1.00  0.00           C
ATOM   1081  CB  LYS A 151     157.702 148.290 190.725  1.00  0.00           C
ATOM   1082  CG  LYS A 151     158.510 149.479 190.259  1.00  0.00           C
ATOM   1083  CD  LYS A 151     159.885 149.575 191.035  1.00  0.00           C
ATOM   1084  CE  LYS A 151     160.656 150.876 191.003  1.00  0.00           C
ATOM   1085  NZ  LYS A 151     160.993 151.237 189.562  1.00  0.00           N
ATOM   1086  C   LYS A 151     157.563 145.782 191.007  1.00  0.00           C
ATOM   1087  O   LYS A 151     156.425 145.600 190.518  1.00  0.00           O
ATOM   1088  N   ASN A 152     158.121 144.999 191.905  1.00  0.00           N
ATOM   1089  CA  ASN A 152     157.609 143.731 192.398  1.00  0.00           C
ATOM   1090  CB  ASN A 152     158.508 142.572 191.948  1.00  0.00           C
ATOM   1091  CG  ASN A 152     158.720 142.514 190.429  1.00  0.00           C
ATOM   1092  OD1 ASN A 152     159.903 142.407 190.004  1.00  0.00           O
ATOM   1093  ND2 ASN A 152     157.705 142.646 189.628  1.00  0.00           N
ATOM   1094  C   ASN A 152     157.385 143.724 193.968  1.00  0.00           C
ATOM   1095  O   ASN A 152     157.229 142.713 194.624  1.00  0.00           O
ATOM   1096  N   ILE A 153     157.329 144.865 194.585  1.00  0.00           N
ATOM   1097  CA  ILE A 153     157.352 145.083 196.044  1.00  0.00           C
ATOM   1098  CB  ILE A 153     158.831 145.320 196.570  1.00  0.00           C
ATOM   1099  CG2 ILE A 153     158.826 145.314 198.055  1.00  0.00           C
ATOM   1100  CG1 ILE A 153     159.807 144.249 195.999  1.00  0.00           C
ATOM   1101  CD1 ILE A 153     161.176 144.106 196.610  1.00  0.00           C
ATOM   1102  C   ILE A 153     156.525 146.364 196.446  1.00  0.00           C
ATOM   1103  O   ILE A 153     156.452 147.401 195.826  1.00  0.00           O
ATOM   1104  N   CYS A 154     155.650 146.222 197.411  1.00  0.00           N
ATOM   1105  CA  CYS A 154     154.769 147.263 198.015  1.00  0.00           C
ATOM   1106  CB  CYS A 154     153.951 146.600 199.073  1.00  0.00           C
ATOM   1107  SG  CYS A 154     152.691 147.606 199.837  1.00  0.00           S
ATOM   1108  C   CYS A 154     155.582 148.491 198.525  1.00  0.00           C
ATOM   1109  O   CYS A 154     156.685 148.308 199.128  1.00  0.00           O
ATOM   1110  N   GLU A 155     155.195 149.767 198.271  1.00  0.00           N
ATOM   1111  CA  GLU A 155     155.959 151.010 198.565  1.00  0.00           C
ATOM   1112  CB  GLU A 155     156.535 151.423 197.221  1.00  0.00           C
ATOM   1113  CG  GLU A 155     157.661 152.454 197.101  1.00  0.00           C
ATOM   1114  CD  GLU A 155     158.701 152.270 198.217  1.00  0.00           C
ATOM   1115  OE1 GLU A 155     159.234 151.170 198.463  1.00  0.00           O
ATOM   1116  OE2 GLU A 155     159.019 153.330 198.782  1.00  0.00           O
ATOM   1117  C   GLU A 155     155.232 152.186 199.217  1.00  0.00           C
ATOM   1118  O   GLU A 155     155.854 152.971 199.915  1.00  0.00           O
ATOM   1119  N   GLY A 156     154.016 152.494 198.765  1.00  0.00           N
ATOM   1120  CA  GLY A 156     153.324 153.828 198.906  1.00  0.00           C
ATOM   1121  C   GLY A 156     152.927 154.078 200.356  1.00  0.00           C
ATOM   1122  O   GLY A 156     152.660 153.212 201.135  1.00  0.00           O
ATOM   1123  N   GLY A 157     152.930 155.313 200.800  1.00  0.00           N
ATOM   1124  CA  GLY A 157     152.723 155.772 202.172  1.00  0.00           C
ATOM   1125  C   GLY A 157     151.507 156.578 202.449  1.00  0.00           C
ATOM   1126  O   GLY A 157     150.652 156.712 201.620  1.00  0.00           O
ATOM   1127  N   GLU A 158     151.460 157.171 203.604  1.00  0.00           N
ATOM   1128  CA  GLU A 158     150.441 158.137 204.057  1.00  0.00           C
ATOM   1129  CB  GLU A 158     149.435 157.426 205.031  1.00  0.00           C
ATOM   1130  CG  GLU A 158     148.468 156.411 204.380  1.00  0.00           C
ATOM   1131  CD  GLU A 158     147.726 156.854 203.124  1.00  0.00           C
ATOM   1132  OE1 GLU A 158     147.562 158.089 202.953  1.00  0.00           O
ATOM   1133  OE2 GLU A 158     147.261 155.996 202.360  1.00  0.00           O
ATOM   1134  C   GLU A 158     150.996 159.304 204.823  1.00  0.00           C
ATOM   1135  O   GLU A 158     151.862 159.150 205.665  1.00  0.00           O
ATOM   1136  N   GLU A 159     150.597 160.544 204.547  1.00  0.00           N
ATOM   1137  CA  GLU A 159     150.860 161.833 205.241  1.00  0.00           C
ATOM   1138  CB  GLU A 159     152.309 162.256 204.886  1.00  0.00           C
ATOM   1139  CG  GLU A 159     152.677 162.261 203.443  1.00  0.00           C
ATOM   1140  CD  GLU A 159     154.201 162.347 203.309  1.00  0.00           C
ATOM   1141  OE1 GLU A 159     154.650 163.098 202.435  1.00  0.00           O
ATOM   1142  OE2 GLU A 159     154.869 161.644 204.025  1.00  0.00           O
ATOM   1143  C   GLU A 159     149.824 162.958 204.880  1.00  0.00           C
ATOM   1144  O   GLU A 159     148.859 162.706 204.144  1.00  0.00           O
ATOM   1145  N   MET A 160     149.919 164.108 205.538  1.00  0.00           N
ATOM   1146  CA  MET A 160     148.916 165.141 205.493  1.00  0.00           C
ATOM   1147  CB  MET A 160     148.797 165.634 206.945  1.00  0.00           C
ATOM   1148  CG  MET A 160     147.454 166.384 207.159  1.00  0.00           C
ATOM   1149  SD  MET A 160     147.059 167.032 208.824  1.00  0.00           S
ATOM   1150  CE  MET A 160     145.603 168.029 208.324  1.00  0.00           C
ATOM   1151  C   MET A 160     149.181 166.249 204.526  1.00  0.00           C
ATOM   1152  O   MET A 160     148.257 166.982 204.110  1.00  0.00           O
ATOM   1153  N   ASP A 161     150.385 166.427 204.138  1.00  0.00           N
ATOM   1154  CA  ASP A 161     150.824 167.288 203.025  1.00  0.00           C
ATOM   1155  CB  ASP A 161     152.350 167.247 203.090  1.00  0.00           C
ATOM   1156  CG  ASP A 161     153.027 168.168 202.096  1.00  0.00           C
ATOM   1157  OD1 ASP A 161     152.521 169.245 201.732  1.00  0.00           O
ATOM   1158  OD2 ASP A 161     154.209 167.856 201.870  1.00  0.00           O
ATOM   1159  C   ASP A 161     150.217 167.075 201.594  1.00  0.00           C
ATOM   1160  O   ASP A 161     150.578 166.150 200.897  1.00  0.00           O
ATOM   1161  N   ASN A 162     149.388 167.958 201.038  1.00  0.00           N
ATOM   1162  CA  ASN A 162     148.643 167.811 199.756  1.00  0.00           C
ATOM   1163  CB  ASN A 162     147.372 168.614 199.767  1.00  0.00           C
ATOM   1164  CG  ASN A 162     146.330 167.968 200.611  1.00  0.00           C
ATOM   1165  OD1 ASN A 162     146.075 166.786 200.496  1.00  0.00           O
ATOM   1166  ND2 ASN A 162     145.852 168.599 201.630  1.00  0.00           N
ATOM   1167  C   ASN A 162     149.604 168.174 198.613  1.00  0.00           C
ATOM   1168  O   ASN A 162     150.238 169.233 198.685  1.00  0.00           O
ATOM   1169  N   LYS A 163     149.864 167.283 197.691  1.00  0.00           N
ATOM   1170  CA  LYS A 163     150.978 167.352 196.712  1.00  0.00           C
ATOM   1171  CB  LYS A 163     151.812 166.093 196.971  1.00  0.00           C
ATOM   1172  CG  LYS A 163     151.194 164.678 196.589  1.00  0.00           C
ATOM   1173  CD  LYS A 163     150.895 163.725 197.753  1.00  0.00           C
ATOM   1174  CE  LYS A 163     150.059 162.569 197.242  1.00  0.00           C
ATOM   1175  NZ  LYS A 163     149.442 161.751 198.319  1.00  0.00           N
ATOM   1176  C   LYS A 163     150.464 167.402 195.267  1.00  0.00           C
ATOM   1177  O   LYS A 163     151.218 167.801 194.342  1.00  0.00           O
ATOM   1178  N   PHE A 164     149.187 167.063 195.031  1.00  0.00           N
ATOM   1179  CA  PHE A 164     148.489 167.282 193.758  1.00  0.00           C
ATOM   1180  CB  PHE A 164     148.490 166.061 192.795  1.00  0.00           C
ATOM   1181  CG  PHE A 164     149.685 165.127 192.650  1.00  0.00           C
ATOM   1182  CD1 PHE A 164     149.591 163.767 193.019  1.00  0.00           C
ATOM   1183  CE1 PHE A 164     150.752 162.967 192.921  1.00  0.00           C
ATOM   1184  CZ  PHE A 164     151.987 163.531 192.636  1.00  0.00           C
ATOM   1185  CE2 PHE A 164     152.095 164.858 192.214  1.00  0.00           C
ATOM   1186  CD2 PHE A 164     150.926 165.637 192.228  1.00  0.00           C
ATOM   1187  C   PHE A 164     147.035 167.790 193.959  1.00  0.00           C
ATOM   1188  O   PHE A 164     146.540 167.717 195.113  1.00  0.00           O
ATOM   1189  N   GLY A 165     146.404 168.304 192.853  1.00  0.00           N
ATOM   1190  CA  GLY A 165     145.079 168.945 192.947  1.00  0.00           C
ATOM   1191  C   GLY A 165     144.961 170.075 193.984  1.00  0.00           C
ATOM   1192  O   GLY A 165     143.924 170.079 194.725  1.00  0.00           O
ATOM   1193  N   VAL A 166     145.940 170.994 194.169  1.00  0.00           N
ATOM   1194  CA  VAL A 166     145.921 172.127 195.153  1.00  0.00           C
ATOM   1195  CB  VAL A 166     146.231 171.643 196.555  1.00  0.00           C
ATOM   1196  CG1 VAL A 166     147.397 170.745 196.642  1.00  0.00           C
ATOM   1197  CG2 VAL A 166     146.389 172.771 197.565  1.00  0.00           C
ATOM   1198  C   VAL A 166     146.898 173.254 194.737  1.00  0.00           C
ATOM   1199  O   VAL A 166     147.864 173.066 194.012  1.00  0.00           O
ATOM   1200  N   GLU A 167     146.476 174.524 194.942  1.00  0.00           N
ATOM   1201  CA  GLU A 167     147.180 175.725 194.448  1.00  0.00           C
ATOM   1202  CB  GLU A 167     146.156 176.807 194.275  1.00  0.00           C
ATOM   1203  CG  GLU A 167     146.778 178.240 194.029  1.00  0.00           C
ATOM   1204  CD  GLU A 167     147.561 178.244 192.728  1.00  0.00           C
ATOM   1205  OE1 GLU A 167     148.437 179.097 192.530  1.00  0.00           O
ATOM   1206  OE2 GLU A 167     147.129 177.410 191.897  1.00  0.00           O
ATOM   1207  C   GLU A 167     148.318 176.075 195.403  1.00  0.00           C
ATOM   1208  O   GLU A 167     149.443 176.051 194.921  1.00  0.00           O
ATOM   1209  N   GLN A 168     148.099 176.326 196.664  1.00  0.00           N
ATOM   1210  CA  GLN A 168     149.224 176.477 197.673  1.00  0.00           C
ATOM   1211  CB  GLN A 168     149.522 177.972 197.873  1.00  0.00           C
ATOM   1212  CG  GLN A 168     150.611 178.323 198.896  1.00  0.00           C
ATOM   1213  CD  GLN A 168     151.939 177.622 198.566  1.00  0.00           C
ATOM   1214  OE1 GLN A 168     152.568 177.777 197.554  1.00  0.00           O
ATOM   1215  NE2 GLN A 168     152.345 176.757 199.442  1.00  0.00           N
ATOM   1216  C   GLN A 168     148.836 175.710 198.959  1.00  0.00           C
ATOM   1217  O   GLN A 168     148.072 176.280 199.755  1.00  0.00           O
ATOM   1218  N   PRO A 169     149.439 174.529 199.104  1.00  0.00           N
ATOM   1219  CD  PRO A 169     150.292 173.942 198.072  1.00  0.00           C
ATOM   1220  CG  PRO A 169     150.536 172.517 198.480  1.00  0.00           C
ATOM   1221  CB  PRO A 169     150.447 172.571 200.032  1.00  0.00           C
ATOM   1222  CA  PRO A 169     149.433 173.750 200.334  1.00  0.00           C
ATOM   1223  C   PRO A 169     149.852 174.507 201.619  1.00  0.00           C
ATOM   1224  O   PRO A 169     150.564 175.549 201.529  1.00  0.00           O
ATOM   1225  N   GLU A 170     149.463 173.980 202.740  1.00  0.00           N
ATOM   1226  CA  GLU A 170     149.860 174.345 204.050  1.00  0.00           C
ATOM   1227  CB  GLU A 170     149.058 173.599 205.069  1.00  0.00           C
ATOM   1228  CG  GLU A 170     147.559 173.806 205.327  1.00  0.00           C
ATOM   1229  CD  GLU A 170     147.312 175.324 205.563  1.00  0.00           C
ATOM   1230  OE1 GLU A 170     146.248 175.752 205.146  1.00  0.00           O
ATOM   1231  OE2 GLU A 170     148.218 175.992 206.097  1.00  0.00           O
ATOM   1232  C   GLU A 170     151.334 174.041 204.219  1.00  0.00           C
ATOM   1233  O   GLU A 170     151.981 173.181 203.656  1.00  0.00           O
ATOM   1234  N   GLY A 171     151.973 174.863 205.117  1.00  0.00           N
ATOM   1235  CA  GLY A 171     153.352 174.728 205.610  1.00  0.00           C
ATOM   1236  C   GLY A 171     153.503 174.256 207.036  1.00  0.00           C
ATOM   1237  O   GLY A 171     154.509 173.674 207.379  1.00  0.00           O
ATOM   1238  N   ASP A 172     152.452 174.498 207.902  1.00  0.00           N
ATOM   1239  CA  ASP A 172     152.475 174.043 209.317  1.00  0.00           C
ATOM   1240  CB  ASP A 172     151.141 174.546 209.941  1.00  0.00           C
ATOM   1241  CG  ASP A 172     151.079 176.054 210.245  1.00  0.00           C
ATOM   1242  OD1 ASP A 172     149.986 176.589 210.401  1.00  0.00           O
ATOM   1243  OD2 ASP A 172     152.201 176.651 210.363  1.00  0.00           O
ATOM   1244  C   ASP A 172     152.621 172.565 209.522  1.00  0.00           C
ATOM   1245  O   ASP A 172     152.070 171.743 208.783  1.00  0.00           O
ATOM   1246  N   GLU A 173     153.370 172.180 210.566  1.00  0.00           N
ATOM   1247  CA  GLU A 173     153.724 170.734 210.804  1.00  0.00           C
ATOM   1248  CB  GLU A 173     154.793 170.627 211.855  1.00  0.00           C
ATOM   1249  CG  GLU A 173     156.009 171.486 211.426  1.00  0.00           C
ATOM   1250  CD  GLU A 173     156.516 171.139 210.008  1.00  0.00           C
ATOM   1251  OE1 GLU A 173     156.656 169.900 209.689  1.00  0.00           O
ATOM   1252  OE2 GLU A 173     156.910 172.090 209.282  1.00  0.00           O
ATOM   1253  C   GLU A 173     152.456 169.922 211.182  1.00  0.00           C
ATOM   1254  O   GLU A 173     152.226 168.842 210.667  1.00  0.00           O
ATOM   1255  N   ASP A 174     151.663 170.438 212.129  1.00  0.00           N
ATOM   1256  CA  ASP A 174     150.346 169.853 212.467  1.00  0.00           C
ATOM   1257  CB  ASP A 174     149.693 170.801 213.430  1.00  0.00           C
ATOM   1258  CG  ASP A 174     150.447 170.844 214.783  1.00  0.00           C
ATOM   1259  OD1 ASP A 174     151.282 169.972 214.970  1.00  0.00           O
ATOM   1260  OD2 ASP A 174     150.036 171.582 215.744  1.00  0.00           O
ATOM   1261  C   ASP A 174     149.393 169.781 211.236  1.00  0.00           C
ATOM   1262  O   ASP A 174     148.484 169.013 211.392  1.00  0.00           O
ATOM   1263  N   LEU A 175     149.785 170.396 210.129  1.00  0.00           N
ATOM   1264  CA  LEU A 175     148.996 170.377 208.882  1.00  0.00           C
ATOM   1265  CB  LEU A 175     148.505 171.808 208.474  1.00  0.00           C
ATOM   1266  CG  LEU A 175     147.936 172.633 209.715  1.00  0.00           C
ATOM   1267  CD1 LEU A 175     147.532 174.067 209.227  1.00  0.00           C
ATOM   1268  CD2 LEU A 175     146.653 171.918 210.190  1.00  0.00           C
ATOM   1269  C   LEU A 175     149.702 169.641 207.712  1.00  0.00           C
ATOM   1270  O   LEU A 175     149.188 169.518 206.612  1.00  0.00           O
ATOM   1271  N   THR A 176     150.917 169.079 208.008  1.00  0.00           N
ATOM   1272  CA  THR A 176     151.774 168.360 207.023  1.00  0.00           C
ATOM   1273  CB  THR A 176     152.897 169.285 206.430  1.00  0.00           C
ATOM   1274  CG2 THR A 176     152.336 170.481 205.635  1.00  0.00           C
ATOM   1275  OG1 THR A 176     153.562 169.859 207.540  1.00  0.00           O
ATOM   1276  C   THR A 176     152.350 167.020 207.530  1.00  0.00           C
ATOM   1277  O   THR A 176     152.912 166.359 206.641  1.00  0.00           O
ATOM   1278  N   LYS A 177     152.365 166.665 208.843  1.00  0.00           N
ATOM   1279  CA  LYS A 177     152.722 165.386 209.475  1.00  0.00           C
ATOM   1280  CB  LYS A 177     152.025 165.310 210.778  1.00  0.00           C
ATOM   1281  CG  LYS A 177     150.509 165.470 210.808  1.00  0.00           C
ATOM   1282  CD  LYS A 177     149.973 165.564 212.186  1.00  0.00           C
ATOM   1283  CE  LYS A 177     148.503 165.936 212.252  1.00  0.00           C
ATOM   1284  NZ  LYS A 177     147.955 166.181 213.584  1.00  0.00           N
ATOM   1285  C   LYS A 177     152.391 164.148 208.682  1.00  0.00           C
ATOM   1286  O   LYS A 177     151.377 164.093 207.949  1.00  0.00           O
ATOM   1287  N   GLU A 178     153.232 163.182 208.967  1.00  0.00           N
ATOM   1288  CA  GLU A 178     153.026 161.794 208.616  1.00  0.00           C
ATOM   1289  CB  GLU A 178     154.021 160.787 209.292  1.00  0.00           C
ATOM   1290  CG  GLU A 178     155.488 161.106 208.806  1.00  0.00           C
ATOM   1291  CD  GLU A 178     156.255 162.026 209.772  1.00  0.00           C
ATOM   1292  OE1 GLU A 178     155.808 163.104 210.038  1.00  0.00           O
ATOM   1293  OE2 GLU A 178     157.338 161.641 210.302  1.00  0.00           O
ATOM   1294  C   GLU A 178     151.580 161.337 209.077  1.00  0.00           C
ATOM   1295  O   GLU A 178     150.937 161.942 209.989  1.00  0.00           O
ATOM   1296  N   LYS A 179     151.046 160.219 208.469  1.00  0.00           N
ATOM   1297  CA  LYS A 179     149.740 159.523 208.876  1.00  0.00           C
ATOM   1298  CB  LYS A 179     148.482 160.037 208.173  1.00  0.00           C
ATOM   1299  CG  LYS A 179     148.009 161.520 208.288  1.00  0.00           C
ATOM   1300  CD  LYS A 179     146.807 161.918 207.354  1.00  0.00           C
ATOM   1301  CE  LYS A 179     145.566 161.133 207.550  1.00  0.00           C
ATOM   1302  NZ  LYS A 179     144.517 161.643 206.603  1.00  0.00           N
ATOM   1303  C   LYS A 179     149.895 158.014 208.743  1.00  0.00           C
ATOM   1304  O   LYS A 179     149.031 157.372 208.132  1.00  0.00           O
ATOM   1305  N   GLY A 180     151.011 157.431 209.219  1.00  0.00           N
ATOM   1306  CA  GLY A 180     151.483 156.075 208.849  1.00  0.00           C
ATOM   1307  C   GLY A 180     152.652 156.049 207.906  1.00  0.00           C
ATOM   1308  O   GLY A 180     153.255 157.083 207.512  1.00  0.00           O
ATOM   1309  N   HIE A 181     153.055 154.802 207.618  1.00  0.00           N
ATOM   1310  CA  HIE A 181     154.386 154.552 207.073  1.00  0.00           C
ATOM   1311  CB  HIE A 181     155.282 153.868 208.137  1.00  0.00           C
ATOM   1312  CG  HIE A 181     156.767 153.791 207.745  1.00  0.00           C
ATOM   1313  ND1 HIE A 181     157.627 154.918 207.969  1.00  0.00           N
ATOM   1314  CE1 HIE A 181     158.805 154.599 207.359  1.00  0.00           C
ATOM   1315  NE2 HIE A 181     158.721 153.302 206.829  1.00  0.00           N
ATOM   1316  CD2 HIE A 181     157.494 152.771 207.166  1.00  0.00           C
ATOM   1317  C   HIE A 181     154.388 153.971 205.629  1.00  0.00           C
ATOM   1318  O   HIE A 181     153.295 153.675 205.150  1.00  0.00           O
ATOM   1319  N   GLY A 182     155.460 153.796 204.898  1.00  0.00           N
ATOM   1320  CA  GLY A 182     155.459 153.180 203.552  1.00  0.00           C
ATOM   1321  C   GLY A 182     155.127 151.704 203.644  1.00  0.00           C
ATOM   1322  O   GLY A 182     155.684 150.975 204.497  1.00  0.00           O
ATOM   1323  N   GLY A 183     154.176 151.340 202.755  1.00  0.00           N
ATOM   1324  CA  GLY A 183     153.773 149.939 202.424  1.00  0.00           C
ATOM   1325  C   GLY A 183     153.325 149.063 203.483  1.00  0.00           C
ATOM   1326  O   GLY A 183     153.129 149.437 204.662  1.00  0.00           O
ATOM   1327  N   CYS A 184     153.022 147.810 203.037  1.00  0.00           N
ATOM   1328  CA  CYS A 184     153.171 146.575 203.707  1.00  0.00           C
ATOM   1329  CB  CYS A 184     152.015 145.607 203.384  1.00  0.00           C
ATOM   1330  SG  CYS A 184     152.047 145.123 201.651  1.00  0.00           S
ATOM   1331  C   CYS A 184     154.539 145.918 203.585  1.00  0.00           C
ATOM   1332  O   CYS A 184     154.997 145.098 204.423  1.00  0.00           O
ATOM   1333  N   GLY A 185     155.147 146.281 202.454  1.00  0.00           N
ATOM   1334  CA  GLY A 185     156.450 145.892 201.954  1.00  0.00           C
ATOM   1335  C   GLY A 185     156.496 144.467 201.403  1.00  0.00           C
ATOM   1336  O   GLY A 185     157.562 143.868 201.139  1.00  0.00           O
ATOM   1337  N   ARG A 186     155.307 143.894 201.271  1.00  0.00           N
ATOM   1338  CA  ARG A 186     155.138 142.545 200.719  1.00  0.00           C
ATOM   1339  CB  ARG A 186     153.715 142.045 200.931  1.00  0.00           C
ATOM   1340  CG  ARG A 186     153.352 141.849 202.420  1.00  0.00           C
ATOM   1341  CD  ARG A 186     151.947 141.267 202.487  1.00  0.00           C
ATOM   1342  NE  ARG A 186     151.381 141.286 203.857  1.00  0.00           N
ATOM   1343  CZ  ARG A 186     150.441 142.119 204.257  1.00  0.00           C
ATOM   1344  NH1 ARG A 186     150.111 143.147 203.549  1.00  0.00           N
ATOM   1345  NH2 ARG A 186     149.818 141.905 205.390  1.00  0.00           N
ATOM   1346  C   ARG A 186     155.564 142.518 199.211  1.00  0.00           C
ATOM   1347  O   ARG A 186     155.434 143.478 198.483  1.00  0.00           O
ATOM   1348  N   TYR A 187     156.044 141.338 198.826  1.00  0.00           N
ATOM   1349  CA  TYR A 187     156.547 140.905 197.514  1.00  0.00           C
ATOM   1350  CB  TYR A 187     157.692 139.857 197.565  1.00  0.00           C
ATOM   1351  CG  TYR A 187     158.019 139.263 196.226  1.00  0.00           C
ATOM   1352  CD1 TYR A 187     157.587 137.933 195.943  1.00  0.00           C
ATOM   1353  CE1 TYR A 187     157.986 137.393 194.683  1.00  0.00           C
ATOM   1354  CZ  TYR A 187     158.720 138.132 193.785  1.00  0.00           C
ATOM   1355  OH  TYR A 187     159.036 137.572 192.582  1.00  0.00           O
ATOM   1356  CE2 TYR A 187     159.113 139.460 194.079  1.00  0.00           C
ATOM   1357  CD2 TYR A 187     158.820 139.938 195.349  1.00  0.00           C
ATOM   1358  C   TYR A 187     155.365 140.385 196.676  1.00  0.00           C
ATOM   1359  O   TYR A 187     154.434 139.746 197.219  1.00  0.00           O
ATOM   1360  N   GLN A 188     155.324 140.815 195.388  1.00  0.00           N
ATOM   1361  CA  GLN A 188     154.072 140.956 194.624  1.00  0.00           C
ATOM   1362  CB  GLN A 188     154.058 142.302 193.890  1.00  0.00           C
ATOM   1363  CG  GLN A 188     153.988 143.494 194.868  1.00  0.00           C
ATOM   1364  CD  GLN A 188     152.754 143.498 195.788  1.00  0.00           C
ATOM   1365  OE1 GLN A 188     151.633 143.188 195.368  1.00  0.00           O
ATOM   1366  NE2 GLN A 188     152.939 143.972 197.014  1.00  0.00           N
ATOM   1367  C   GLN A 188     153.896 139.890 193.549  1.00  0.00           C
ATOM   1368  O   GLN A 188     154.851 139.422 192.881  1.00  0.00           O
ATOM   1369  N   PRO A 189     152.656 139.359 193.325  1.00  0.00           N
ATOM   1370  CD  PRO A 189     151.433 139.740 193.917  1.00  0.00           C
ATOM   1371  CG  PRO A 189     150.391 139.259 193.026  1.00  0.00           C
ATOM   1372  CB  PRO A 189     150.986 138.026 192.272  1.00  0.00           C
ATOM   1373  CA  PRO A 189     152.417 138.471 192.181  1.00  0.00           C
ATOM   1374  C   PRO A 189     152.683 139.210 190.797  1.00  0.00           C
ATOM   1375  O   PRO A 189     152.347 140.406 190.672  1.00  0.00           O
ATOM   1376  N   ARG A 190     153.279 138.503 189.802  1.00  0.00           N
ATOM   1377  CA  ARG A 190     153.322 139.022 188.436  1.00  0.00           C
ATOM   1378  CB  ARG A 190     154.410 138.352 187.628  1.00  0.00           C
ATOM   1379  CG  ARG A 190     154.469 138.897 186.125  1.00  0.00           C
ATOM   1380  CD  ARG A 190     155.726 138.654 185.302  1.00  0.00           C
ATOM   1381  NE  ARG A 190     155.605 137.250 184.803  1.00  0.00           N
ATOM   1382  CZ  ARG A 190     156.345 136.705 183.879  1.00  0.00           C
ATOM   1383  NH1 ARG A 190     157.312 137.328 183.245  1.00  0.00           N
ATOM   1384  NH2 ARG A 190     156.291 135.463 183.547  1.00  0.00           N
ATOM   1385  C   ARG A 190     151.931 138.920 187.784  1.00  0.00           C
ATOM   1386  O   ARG A 190     151.396 137.814 187.644  1.00  0.00           O
ATOM   1387  N   ILE A 191     151.324 140.124 187.536  1.00  0.00           N
ATOM   1388  CA  ILE A 191     149.936 140.251 187.039  1.00  0.00           C
ATOM   1389  CB  ILE A 191     149.324 141.569 187.479  1.00  0.00           C
ATOM   1390  CG2 ILE A 191     148.044 141.866 186.702  1.00  0.00           C
ATOM   1391  CG1 ILE A 191     149.114 141.586 189.010  1.00  0.00           C
ATOM   1392  CD1 ILE A 191     147.946 140.800 189.567  1.00  0.00           C
ATOM   1393  C   ILE A 191     150.032 140.099 185.504  1.00  0.00           C
ATOM   1394  O   ILE A 191     150.812 140.891 184.969  1.00  0.00           O
ATOM   1395  N   ARG A 192     149.195 139.298 184.841  1.00  0.00           N
ATOM   1396  CA  ARG A 192     149.173 139.133 183.401  1.00  0.00           C
ATOM   1397  CB  ARG A 192     149.829 137.752 183.114  1.00  0.00           C
ATOM   1398  CG  ARG A 192     151.354 137.796 183.136  1.00  0.00           C
ATOM   1399  CD  ARG A 192     151.903 136.379 183.001  1.00  0.00           C
ATOM   1400  NE  ARG A 192     151.868 135.861 181.625  1.00  0.00           N
ATOM   1401  CZ  ARG A 192     152.446 134.819 181.165  1.00  0.00           C
ATOM   1402  NH1 ARG A 192     153.191 134.008 181.838  1.00  0.00           N
ATOM   1403  NH2 ARG A 192     152.388 134.609 179.883  1.00  0.00           N
ATOM   1404  C   ARG A 192     147.754 139.212 182.827  1.00  0.00           C
ATOM   1405  O   ARG A 192     146.738 139.106 183.578  1.00  0.00           O
ATOM   1406  N   ARG A 193     147.623 139.402 181.505  1.00  0.00           N
ATOM   1407  CA  ARG A 193     146.358 139.044 180.802  1.00  0.00           C
ATOM   1408  CB  ARG A 193     145.645 140.357 180.492  1.00  0.00           C
ATOM   1409  CG  ARG A 193     146.270 141.424 179.570  1.00  0.00           C
ATOM   1410  CD  ARG A 193     145.470 142.701 179.342  1.00  0.00           C
ATOM   1411  NE  ARG A 193     144.104 142.350 178.700  1.00  0.00           N
ATOM   1412  CZ  ARG A 193     143.232 143.157 178.076  1.00  0.00           C
ATOM   1413  NH1 ARG A 193     143.364 144.443 177.870  1.00  0.00           N
ATOM   1414  NH2 ARG A 193     142.164 142.594 177.594  1.00  0.00           N
ATOM   1415  C   ARG A 193     146.568 138.219 179.507  1.00  0.00           C
ATOM   1416  O   ARG A 193     147.654 138.368 178.916  1.00  0.00           O
ATOM   1417  N   SER A 194     145.531 137.464 179.109  1.00  0.00           N
ATOM   1418  CA  SER A 194     145.527 136.736 177.844  1.00  0.00           C
ATOM   1419  CB  SER A 194     146.469 135.604 177.709  1.00  0.00           C
ATOM   1420  OG  SER A 194     146.025 134.618 176.785  1.00  0.00           O
ATOM   1421  C   SER A 194     144.069 136.294 177.661  1.00  0.00           C
ATOM   1422  O   SER A 194     143.379 135.851 178.562  1.00  0.00           O
ATOM   1423  N   GLY A 195     143.439 136.594 176.469  1.00  0.00           N
ATOM   1424  CA  GLY A 195     142.069 136.281 176.206  1.00  0.00           C
ATOM   1425  C   GLY A 195     141.136 137.319 176.936  1.00  0.00           C
ATOM   1426  O   GLY A 195     141.378 138.541 176.973  1.00  0.00           O
ATOM   1427  N   LEU A 196     140.044 136.826 177.556  1.00  0.00           N
ATOM   1428  CA  LEU A 196     139.368 137.636 178.588  1.00  0.00           C
ATOM   1429  CB  LEU A 196     137.885 137.165 178.525  1.00  0.00           C
ATOM   1430  CG  LEU A 196     137.009 137.842 177.433  1.00  0.00           C
ATOM   1431  CD1 LEU A 196     135.653 137.217 177.230  1.00  0.00           C
ATOM   1432  CD2 LEU A 196     136.747 139.291 177.836  1.00  0.00           C
ATOM   1433  C   LEU A 196     139.896 137.526 179.979  1.00  0.00           C
ATOM   1434  O   LEU A 196     139.376 138.262 180.845  1.00  0.00           O
ATOM   1435  N   GLU A 197     140.928 136.706 180.283  1.00  0.00           N
ATOM   1436  CA  GLU A 197     141.312 136.399 181.640  1.00  0.00           C
ATOM   1437  CB  GLU A 197     141.692 134.897 181.777  1.00  0.00           C
ATOM   1438  CG  GLU A 197     140.493 133.959 181.673  1.00  0.00           C
ATOM   1439  CD  GLU A 197     139.900 133.917 180.240  1.00  0.00           C
ATOM   1440  OE1 GLU A 197     140.607 133.390 179.375  1.00  0.00           O
ATOM   1441  OE2 GLU A 197     138.725 134.259 180.038  1.00  0.00           O
ATOM   1442  C   GLU A 197     142.520 137.243 182.118  1.00  0.00           C
ATOM   1443  O   GLU A 197     143.497 137.413 181.380  1.00  0.00           O
ATOM   1444  N   LEU A 198     142.432 137.685 183.327  1.00  0.00           N
ATOM   1445  CA  LEU A 198     143.534 138.196 184.057  1.00  0.00           C
ATOM   1446  CB  LEU A 198     143.131 139.380 184.924  1.00  0.00           C
ATOM   1447  CG  LEU A 198     142.263 140.502 184.273  1.00  0.00           C
ATOM   1448  CD1 LEU A 198     141.792 141.599 185.264  1.00  0.00           C
ATOM   1449  CD2 LEU A 198     143.000 141.135 183.117  1.00  0.00           C
ATOM   1450  C   LEU A 198     144.204 137.062 184.768  1.00  0.00           C
ATOM   1451  O   LEU A 198     143.454 136.124 185.229  1.00  0.00           O
ATOM   1452  N   TYR A 199     145.436 137.145 185.174  1.00  0.00           N
ATOM   1453  CA  TYR A 199     146.127 136.101 185.980  1.00  0.00           C
ATOM   1454  CB  TYR A 199     146.754 135.083 185.056  1.00  0.00           C
ATOM   1455  CG  TYR A 199     145.968 134.260 184.030  1.00  0.00           C
ATOM   1456  CD1 TYR A 199     145.454 133.045 184.386  1.00  0.00           C
ATOM   1457  CE1 TYR A 199     144.792 132.275 183.507  1.00  0.00           C
ATOM   1458  CZ  TYR A 199     144.622 132.696 182.169  1.00  0.00           C
ATOM   1459  OH  TYR A 199     144.072 131.842 181.270  1.00  0.00           O
ATOM   1460  CE2 TYR A 199     145.186 133.953 181.768  1.00  0.00           C
ATOM   1461  CD2 TYR A 199     145.834 134.713 182.730  1.00  0.00           C
ATOM   1462  C   TYR A 199     147.122 136.723 186.917  1.00  0.00           C
ATOM   1463  O   TYR A 199     147.432 137.900 186.669  1.00  0.00           O
ATOM   1464  N   ALA A 200     147.559 135.992 187.909  1.00  0.00           N
ATOM   1465  CA  ALA A 200     148.525 136.425 188.864  1.00  0.00           C
ATOM   1466  CB  ALA A 200     147.765 136.864 190.074  1.00  0.00           C
ATOM   1467  C   ALA A 200     149.437 135.178 189.149  1.00  0.00           C
ATOM   1468  O   ALA A 200     148.865 134.125 189.533  1.00  0.00           O
ATOM   1469  N   GLU A 201     150.753 135.232 188.882  1.00  0.00           N
ATOM   1470  CA  GLU A 201     151.656 134.124 189.218  1.00  0.00           C
ATOM   1471  CB  GLU A 201     152.936 134.119 188.358  1.00  0.00           C
ATOM   1472  CG  GLU A 201     152.773 133.782 186.832  1.00  0.00           C
ATOM   1473  CD  GLU A 201     153.844 134.330 185.891  1.00  0.00           C
ATOM   1474  OE1 GLU A 201     153.871 134.118 184.646  1.00  0.00           O
ATOM   1475  OE2 GLU A 201     154.773 135.083 186.323  1.00  0.00           O
ATOM   1476  C   GLU A 201     152.040 134.161 190.703  1.00  0.00           C
ATOM   1477  O   GLU A 201     152.221 135.254 191.236  1.00  0.00           O
ATOM   1478  N   TRP A 202     152.335 133.029 191.364  1.00  0.00           N
ATOM   1479  CA  TRP A 202     152.459 133.053 192.847  1.00  0.00           C
ATOM   1480  CB  TRP A 202     151.243 132.473 193.508  1.00  0.00           C
ATOM   1481  CG  TRP A 202     150.004 133.328 193.420  1.00  0.00           C
ATOM   1482  CD1 TRP A 202     149.120 133.274 192.418  1.00  0.00           C
ATOM   1483  NE1 TRP A 202     148.152 134.251 192.511  1.00  0.00           N
ATOM   1484  CE2 TRP A 202     148.551 135.122 193.555  1.00  0.00           C
ATOM   1485  CZ2 TRP A 202     147.987 136.310 194.062  1.00  0.00           C
ATOM   1486  CH2 TRP A 202     148.654 137.094 195.082  1.00  0.00           C
ATOM   1487  CZ3 TRP A 202     149.852 136.578 195.629  1.00  0.00           C
ATOM   1488  CE3 TRP A 202     150.337 135.299 195.178  1.00  0.00           C
ATOM   1489  CD2 TRP A 202     149.687 134.560 194.114  1.00  0.00           C
ATOM   1490  C   TRP A 202     153.673 132.276 193.341  1.00  0.00           C
ATOM   1491  O   TRP A 202     153.760 131.065 193.035  1.00  0.00           O
ATOM   1492  N   LYS A 203     154.609 132.961 194.023  1.00  0.00           N
ATOM   1493  CA  LYS A 203     155.743 132.431 194.601  1.00  0.00           C
ATOM   1494  CB  LYS A 203     156.780 132.231 193.545  1.00  0.00           C
ATOM   1495  CG  LYS A 203     157.383 133.491 192.980  1.00  0.00           C
ATOM   1496  CD  LYS A 203     158.225 133.371 191.721  1.00  0.00           C
ATOM   1497  CE  LYS A 203     158.757 134.742 191.284  1.00  0.00           C
ATOM   1498  NZ  LYS A 203     159.699 134.486 190.212  1.00  0.00           N
ATOM   1499  C   LYS A 203     156.273 133.315 195.746  1.00  0.00           C
ATOM   1500  O   LYS A 203     156.166 134.536 195.745  1.00  0.00           O
ATOM   1501  N   HIE A 204     157.044 132.688 196.556  1.00  0.00           N
ATOM   1502  CA  HIE A 204     158.004 133.392 197.483  1.00  0.00           C
ATOM   1503  CB  HIE A 204     158.579 132.369 198.501  1.00  0.00           C
ATOM   1504  CG  HIE A 204     159.134 132.924 199.812  1.00  0.00           C
ATOM   1505  ND1 HIE A 204     160.299 133.657 199.982  1.00  0.00           N
ATOM   1506  CE1 HIE A 204     160.328 133.916 201.257  1.00  0.00           C
ATOM   1507  NE2 HIE A 204     159.310 133.376 201.903  1.00  0.00           N
ATOM   1508  CD2 HIE A 204     158.524 132.719 200.992  1.00  0.00           C
ATOM   1509  C   HIE A 204     159.163 134.124 196.812  1.00  0.00           C
ATOM   1510  O   HIE A 204     159.584 133.745 195.732  1.00  0.00           O
ATOM   1511  N   VAL A 205     159.755 135.148 197.364  1.00  0.00           N
ATOM   1512  CA  VAL A 205     160.810 136.013 196.751  1.00  0.00           C
ATOM   1513  CB  VAL A 205     160.897 137.347 197.593  1.00  0.00           C
ATOM   1514  CG1 VAL A 205     161.186 137.137 199.044  1.00  0.00           C
ATOM   1515  CG2 VAL A 205     161.852 138.435 197.011  1.00  0.00           C
ATOM   1516  C   VAL A 205     162.215 135.305 196.639  1.00  0.00           C
ATOM   1517  O   VAL A 205     162.889 135.394 195.624  1.00  0.00           O
ATOM   1518  N   ASN A 206     162.514 134.507 197.686  1.00  0.00           N
ATOM   1519  CA  ASN A 206     163.701 133.615 197.623  1.00  0.00           C
ATOM   1520  CB  ASN A 206     164.022 133.371 199.067  1.00  0.00           C
ATOM   1521  CG  ASN A 206     164.268 134.619 199.889  1.00  0.00           C
ATOM   1522  OD1 ASN A 206     163.579 134.876 200.839  1.00  0.00           O
ATOM   1523  ND2 ASN A 206     165.181 135.506 199.533  1.00  0.00           N
ATOM   1524  C   ASN A 206     163.532 132.319 196.798  1.00  0.00           C
ATOM   1525  O   ASN A 206     164.499 131.574 196.536  1.00  0.00           O
ATOM   1526  N   GLU A 207     162.295 131.963 196.419  1.00  0.00           N
ATOM   1527  CA  GLU A 207     162.027 130.750 195.560  1.00  0.00           C
ATOM   1528  CB  GLU A 207     160.440 130.615 195.226  1.00  0.00           C
ATOM   1529  CG  GLU A 207     159.949 129.328 194.478  1.00  0.00           C
ATOM   1530  CD  GLU A 207     160.513 128.126 195.205  1.00  0.00           C
ATOM   1531  OE1 GLU A 207     159.904 127.720 196.239  1.00  0.00           O
ATOM   1532  OE2 GLU A 207     161.534 127.586 194.737  1.00  0.00           O
ATOM   1533  C   GLU A 207     162.787 130.823 194.215  1.00  0.00           C
ATOM   1534  O   GLU A 207     162.933 131.911 193.647  1.00  0.00           O
ATOM   1535  N   ASP A 208     163.266 129.681 193.616  1.00  0.00           N
ATOM   1536  CA  ASP A 208     163.822 129.652 192.254  1.00  0.00           C
ATOM   1537  CB  ASP A 208     165.336 129.242 192.199  1.00  0.00           C
ATOM   1538  CG  ASP A 208     165.558 127.789 192.678  1.00  0.00           C
ATOM   1539  OD1 ASP A 208     164.726 127.108 193.399  1.00  0.00           O
ATOM   1540  OD2 ASP A 208     166.589 127.223 192.368  1.00  0.00           O
ATOM   1541  C   ASP A 208     163.023 128.791 191.292  1.00  0.00           C
ATOM   1542  O   ASP A 208     163.131 128.955 190.072  1.00  0.00           O
ATOM   1543  N   SER A 209     162.219 127.896 191.824  1.00  0.00           N
ATOM   1544  CA  SER A 209     161.263 127.090 191.089  1.00  0.00           C
ATOM   1545  CB  SER A 209     160.419 126.295 192.118  1.00  0.00           C
ATOM   1546  OG  SER A 209     161.247 125.533 193.031  1.00  0.00           O
ATOM   1547  C   SER A 209     160.250 127.917 190.240  1.00  0.00           C
ATOM   1548  O   SER A 209     159.910 129.057 190.544  1.00  0.00           O
ATOM   1549  N   GLN A 210     159.732 127.253 189.251  1.00  0.00           N
ATOM   1550  CA  GLN A 210     158.737 127.847 188.304  1.00  0.00           C
ATOM   1551  CB  GLN A 210     158.589 127.002 186.974  1.00  0.00           C
ATOM   1552  CG  GLN A 210     159.895 126.850 186.112  1.00  0.00           C
ATOM   1553  CD  GLN A 210     160.189 128.104 185.309  1.00  0.00           C
ATOM   1554  OE1 GLN A 210     159.442 129.093 185.425  1.00  0.00           O
ATOM   1555  NE2 GLN A 210     161.230 128.121 184.490  1.00  0.00           N
ATOM   1556  C   GLN A 210     157.333 128.055 188.925  1.00  0.00           C
ATOM   1557  O   GLN A 210     157.013 127.408 189.939  1.00  0.00           O
ATOM   1558  N   GLU A 211     156.645 129.087 188.541  1.00  0.00           N
ATOM   1559  CA  GLU A 211     155.583 129.635 189.266  1.00  0.00           C
ATOM   1560  CB  GLU A 211     155.822 131.151 189.484  1.00  0.00           C
ATOM   1561  CG  GLU A 211     156.292 131.955 188.241  1.00  0.00           C
ATOM   1562  CD  GLU A 211     157.750 131.867 187.869  1.00  0.00           C
ATOM   1563  OE1 GLU A 211     158.660 132.501 188.522  1.00  0.00           O
ATOM   1564  OE2 GLU A 211     158.090 131.125 186.928  1.00  0.00           O
ATOM   1565  C   GLU A 211     154.203 129.368 188.598  1.00  0.00           C
ATOM   1566  O   GLU A 211     154.171 129.582 187.410  1.00  0.00           O
ATOM   1567  N   LYS A 212     153.184 128.890 189.376  1.00  0.00           N
ATOM   1568  CA  LYS A 212     151.878 128.668 188.779  1.00  0.00           C
ATOM   1569  CB  LYS A 212     151.032 127.724 189.598  1.00  0.00           C
ATOM   1570  CG  LYS A 212     149.842 127.217 188.870  1.00  0.00           C
ATOM   1571  CD  LYS A 212     149.112 125.982 189.518  1.00  0.00           C
ATOM   1572  CE  LYS A 212     150.027 124.765 189.322  1.00  0.00           C
ATOM   1573  NZ  LYS A 212     149.494 123.542 190.013  1.00  0.00           N
ATOM   1574  C   LYS A 212     151.190 129.944 188.453  1.00  0.00           C
ATOM   1575  O   LYS A 212     150.900 130.719 189.369  1.00  0.00           O
ATOM   1576  N   LYS A 213     150.943 130.193 187.190  1.00  0.00           N
ATOM   1577  CA  LYS A 213     150.002 131.247 186.652  1.00  0.00           C
ATOM   1578  CB  LYS A 213     150.200 131.627 185.184  1.00  0.00           C
ATOM   1579  CG  LYS A 213     149.441 132.895 184.708  1.00  0.00           C
ATOM   1580  CD  LYS A 213     149.723 133.135 183.214  1.00  0.00           C
ATOM   1581  CE  LYS A 213     148.736 132.312 182.407  1.00  0.00           C
ATOM   1582  NZ  LYS A 213     148.855 132.530 180.977  1.00  0.00           N
ATOM   1583  C   LYS A 213     148.501 130.917 186.940  1.00  0.00           C
ATOM   1584  O   LYS A 213     147.928 130.163 186.245  1.00  0.00           O
ATOM   1585  N   ILE A 214     147.973 131.357 188.098  1.00  0.00           N
ATOM   1586  CA  ILE A 214     146.480 131.184 188.439  1.00  0.00           C
ATOM   1587  CB  ILE A 214     146.487 131.134 189.979  1.00  0.00           C
ATOM   1588  CG2 ILE A 214     145.061 131.275 190.593  1.00  0.00           C
ATOM   1589  CG1 ILE A 214     147.233 129.922 190.601  1.00  0.00           C
ATOM   1590  CD1 ILE A 214     146.690 128.582 190.335  1.00  0.00           C
ATOM   1591  C   ILE A 214     145.529 132.229 187.876  1.00  0.00           C
ATOM   1592  O   ILE A 214     145.837 133.439 187.846  1.00  0.00           O
ATOM   1593  N   LEU A 215     144.368 131.858 187.357  1.00  0.00           N
ATOM   1594  CA  LEU A 215     143.234 132.695 187.029  1.00  0.00           C
ATOM   1595  CB  LEU A 215     142.092 131.726 186.643  1.00  0.00           C
ATOM   1596  CG  LEU A 215     140.999 132.488 185.923  1.00  0.00           C
ATOM   1597  CD1 LEU A 215     140.106 131.557 185.171  1.00  0.00           C
ATOM   1598  CD2 LEU A 215     140.058 133.297 186.853  1.00  0.00           C
ATOM   1599  C   LEU A 215     142.991 133.754 188.180  1.00  0.00           C
ATOM   1600  O   LEU A 215     142.589 133.398 189.288  1.00  0.00           O
ATOM   1601  N   LEU A 216     143.064 135.085 187.928  1.00  0.00           N
ATOM   1602  CA  LEU A 216     142.679 136.104 188.915  1.00  0.00           C
ATOM   1603  CB  LEU A 216     143.721 137.236 188.880  1.00  0.00           C
ATOM   1604  CG  LEU A 216     143.442 138.354 189.872  1.00  0.00           C
ATOM   1605  CD1 LEU A 216     143.319 138.029 191.296  1.00  0.00           C
ATOM   1606  CD2 LEU A 216     144.543 139.444 189.782  1.00  0.00           C
ATOM   1607  C   LEU A 216     141.199 136.566 188.721  1.00  0.00           C
ATOM   1608  O   LEU A 216     140.878 137.317 187.859  1.00  0.00           O
ATOM   1609  N   SER A 217     140.276 136.000 189.566  1.00  0.00           N
ATOM   1610  CA  SER A 217     138.819 136.137 189.388  1.00  0.00           C
ATOM   1611  CB  SER A 217     138.017 135.134 190.249  1.00  0.00           C
ATOM   1612  OG  SER A 217     138.371 135.260 191.632  1.00  0.00           O
ATOM   1613  C   SER A 217     138.363 137.538 189.822  1.00  0.00           C
ATOM   1614  O   SER A 217     138.895 138.091 190.812  1.00  0.00           O
ATOM   1615  N   PRO A 218     137.268 138.065 189.308  1.00  0.00           N
ATOM   1616  CD  PRO A 218     136.534 137.563 188.131  1.00  0.00           C
ATOM   1617  CG  PRO A 218     135.684 138.685 187.590  1.00  0.00           C
ATOM   1618  CB  PRO A 218     135.652 139.792 188.660  1.00  0.00           C
ATOM   1619  CA  PRO A 218     136.922 139.480 189.558  1.00  0.00           C
ATOM   1620  C   PRO A 218     136.575 139.791 191.079  1.00  0.00           C
ATOM   1621  O   PRO A 218     136.892 140.901 191.514  1.00  0.00           O
ATOM   1622  N   GLU A 219     136.011 138.843 191.878  1.00  0.00           N
ATOM   1623  CA  GLU A 219     135.650 138.990 193.305  1.00  0.00           C
ATOM   1624  CB  GLU A 219     134.900 137.777 193.931  1.00  0.00           C
ATOM   1625  CG  GLU A 219     135.490 136.432 193.646  1.00  0.00           C
ATOM   1626  CD  GLU A 219     134.671 135.285 194.270  1.00  0.00           C
ATOM   1627  OE1 GLU A 219     133.563 135.348 194.893  1.00  0.00           O
ATOM   1628  OE2 GLU A 219     135.198 134.126 194.136  1.00  0.00           O
ATOM   1629  C   GLU A 219     136.946 139.199 194.054  1.00  0.00           C
ATOM   1630  O   GLU A 219     136.960 139.866 195.108  1.00  0.00           O
ATOM   1631  N   ARG A 220     138.143 138.758 193.643  1.00  0.00           N
ATOM   1632  CA  ARG A 220     139.436 139.255 194.211  1.00  0.00           C
ATOM   1633  CB  ARG A 220     140.555 138.238 193.945  1.00  0.00           C
ATOM   1634  CG  ARG A 220     140.118 136.829 194.426  1.00  0.00           C
ATOM   1635  CD  ARG A 220     141.057 135.686 193.981  1.00  0.00           C
ATOM   1636  NE  ARG A 220     142.332 135.785 194.634  1.00  0.00           N
ATOM   1637  CZ  ARG A 220     143.390 134.955 194.487  1.00  0.00           C
ATOM   1638  NH1 ARG A 220     144.337 134.863 195.401  1.00  0.00           N
ATOM   1639  NH2 ARG A 220     143.412 134.120 193.521  1.00  0.00           N
ATOM   1640  C   ARG A 220     139.893 140.651 193.814  1.00  0.00           C
ATOM   1641  O   ARG A 220     140.500 141.435 194.542  1.00  0.00           O
ATOM   1642  N   VAL A 221     139.662 141.015 192.563  1.00  0.00           N
ATOM   1643  CA  VAL A 221     139.927 142.396 191.977  1.00  0.00           C
ATOM   1644  CB  VAL A 221     139.675 142.325 190.460  1.00  0.00           C
ATOM   1645  CG1 VAL A 221     139.854 143.608 189.719  1.00  0.00           C
ATOM   1646  CG2 VAL A 221     140.689 141.384 189.785  1.00  0.00           C
ATOM   1647  C   VAL A 221     139.059 143.496 192.721  1.00  0.00           C
ATOM   1648  O   VAL A 221     139.555 144.609 192.923  1.00  0.00           O
ATOM   1649  N   HIE A 222     137.784 143.164 193.016  1.00  0.00           N
ATOM   1650  CA  HIE A 222     136.861 143.998 193.748  1.00  0.00           C
ATOM   1651  CB  HIE A 222     135.500 143.289 193.871  1.00  0.00           C
ATOM   1652  CG  HIE A 222     134.401 144.204 194.265  1.00  0.00           C
ATOM   1653  ND1 HIE A 222     133.906 145.290 193.655  1.00  0.00           N
ATOM   1654  CE1 HIE A 222     132.782 145.651 194.233  1.00  0.00           C
ATOM   1655  NE2 HIE A 222     132.587 144.929 195.303  1.00  0.00           N
ATOM   1656  CD2 HIE A 222     133.604 144.016 195.342  1.00  0.00           C
ATOM   1657  C   HIE A 222     137.463 144.411 195.090  1.00  0.00           C
ATOM   1658  O   HIE A 222     137.218 145.561 195.448  1.00  0.00           O
ATOM   1659  N   GLU A 223     138.176 143.526 195.822  1.00  0.00           N
ATOM   1660  CA  GLU A 223     138.801 143.765 197.130  1.00  0.00           C
ATOM   1661  CB  GLU A 223     139.039 142.453 197.888  1.00  0.00           C
ATOM   1662  CG  GLU A 223     137.776 141.671 198.206  1.00  0.00           C
ATOM   1663  CD  GLU A 223     136.545 142.502 198.739  1.00  0.00           C
ATOM   1664  OE1 GLU A 223     135.372 142.191 198.498  1.00  0.00           O
ATOM   1665  OE2 GLU A 223     136.861 143.494 199.418  1.00  0.00           O
ATOM   1666  C   GLU A 223     140.033 144.599 197.051  1.00  0.00           C
ATOM   1667  O   GLU A 223     140.163 145.590 197.797  1.00  0.00           O
ATOM   1668  N   ILE A 224     140.873 144.324 196.063  1.00  0.00           N
ATOM   1669  CA  ILE A 224     141.966 145.258 195.657  1.00  0.00           C
ATOM   1670  CB  ILE A 224     142.798 144.607 194.463  1.00  0.00           C
ATOM   1671  CG2 ILE A 224     143.921 145.621 193.944  1.00  0.00           C
ATOM   1672  CG1 ILE A 224     143.409 143.277 194.918  1.00  0.00           C
ATOM   1673  CD1 ILE A 224     144.134 142.510 193.803  1.00  0.00           C
ATOM   1674  C   ILE A 224     141.438 146.674 195.333  1.00  0.00           C
ATOM   1675  O   ILE A 224     142.093 147.665 195.691  1.00  0.00           O
ATOM   1676  N   PHE A 225     140.266 146.731 194.621  1.00  0.00           N
ATOM   1677  CA  PHE A 225     139.764 148.062 194.131  1.00  0.00           C
ATOM   1678  CB  PHE A 225     138.911 148.014 192.911  1.00  0.00           C
ATOM   1679  CG  PHE A 225     139.607 147.642 191.661  1.00  0.00           C
ATOM   1680  CD1 PHE A 225     141.005 147.502 191.569  1.00  0.00           C
ATOM   1681  CE1 PHE A 225     141.666 147.230 190.406  1.00  0.00           C
ATOM   1682  CZ  PHE A 225     140.909 147.358 189.200  1.00  0.00           C
ATOM   1683  CE2 PHE A 225     139.518 147.527 189.291  1.00  0.00           C
ATOM   1684  CD2 PHE A 225     138.873 147.636 190.485  1.00  0.00           C
ATOM   1685  C   PHE A 225     139.137 149.000 195.190  1.00  0.00           C
ATOM   1686  O   PHE A 225     139.647 150.092 195.442  1.00  0.00           O
ATOM   1687  N   LYS A 226     138.099 148.494 195.855  1.00  0.00           N
ATOM   1688  CA  LYS A 226     137.470 149.121 197.053  1.00  0.00           C
ATOM   1689  CB  LYS A 226     136.628 148.106 197.805  1.00  0.00           C
ATOM   1690  CG  LYS A 226     135.321 147.915 197.123  1.00  0.00           C
ATOM   1691  CD  LYS A 226     134.316 147.035 197.867  1.00  0.00           C
ATOM   1692  CE  LYS A 226     134.934 145.650 198.073  1.00  0.00           C
ATOM   1693  NZ  LYS A 226     134.190 144.915 199.102  1.00  0.00           N
ATOM   1694  C   LYS A 226     138.531 149.664 198.024  1.00  0.00           C
ATOM   1695  O   LYS A 226     138.464 150.782 198.492  1.00  0.00           O
ATOM   1696  N   ARG A 227     139.659 148.900 198.189  1.00  0.00           N
ATOM   1697  CA  ARG A 227     140.786 149.335 199.018  1.00  0.00           C
ATOM   1698  CB  ARG A 227     141.521 148.038 199.405  1.00  0.00           C
ATOM   1699  CG  ARG A 227     142.415 148.178 200.652  1.00  0.00           C
ATOM   1700  CD  ARG A 227     142.961 146.844 201.201  1.00  0.00           C
ATOM   1701  NE  ARG A 227     143.690 146.208 200.212  1.00  0.00           N
ATOM   1702  CZ  ARG A 227     143.643 145.013 199.622  1.00  0.00           C
ATOM   1703  NH1 ARG A 227     142.816 144.123 200.026  1.00  0.00           N
ATOM   1704  NH2 ARG A 227     144.412 144.749 198.642  1.00  0.00           N
ATOM   1705  C   ARG A 227     141.795 150.367 198.452  1.00  0.00           C
ATOM   1706  O   ARG A 227     142.693 150.765 199.155  1.00  0.00           O
ATOM   1707  N   ILE A 228     141.626 150.829 197.203  1.00  0.00           N
ATOM   1708  CA  ILE A 228     142.479 151.901 196.652  1.00  0.00           C
ATOM   1709  CB  ILE A 228     142.654 151.838 195.130  1.00  0.00           C
ATOM   1710  CG2 ILE A 228     143.540 152.950 194.678  1.00  0.00           C
ATOM   1711  CG1 ILE A 228     143.296 150.496 194.767  1.00  0.00           C
ATOM   1712  CD1 ILE A 228     143.154 150.049 193.259  1.00  0.00           C
ATOM   1713  C   ILE A 228     141.924 153.253 197.150  1.00  0.00           C
ATOM   1714  O   ILE A 228     140.702 153.428 197.124  1.00  0.00           O
ATOM   1715  N   SER A 229     142.826 154.165 197.578  1.00  0.00           N
ATOM   1716  CA  SER A 229     142.506 155.426 198.173  1.00  0.00           C
ATOM   1717  CB  SER A 229     143.676 155.795 199.193  1.00  0.00           C
ATOM   1718  OG  SER A 229     143.331 156.882 199.979  1.00  0.00           O
ATOM   1719  C   SER A 229     142.082 156.494 197.182  1.00  0.00           C
ATOM   1720  O   SER A 229     142.565 156.459 196.028  1.00  0.00           O
ATOM   1721  N   ASP A 230     141.025 157.230 197.583  1.00  0.00           N
ATOM   1722  CA  ASP A 230     140.544 158.392 196.844  1.00  0.00           C
ATOM   1723  CB  ASP A 230     139.465 159.119 197.793  1.00  0.00           C
ATOM   1724  CG  ASP A 230     138.138 158.365 198.020  1.00  0.00           C
ATOM   1725  OD1 ASP A 230     137.717 157.587 197.229  1.00  0.00           O
ATOM   1726  OD2 ASP A 230     137.551 158.539 199.130  1.00  0.00           O
ATOM   1727  C   ASP A 230     141.627 159.407 196.437  1.00  0.00           C
ATOM   1728  O   ASP A 230     141.498 160.122 195.465  1.00  0.00           O
ATOM   1729  N   GLU A 231     142.518 159.737 197.351  1.00  0.00           N
ATOM   1730  CA  GLU A 231     143.659 160.667 197.135  1.00  0.00           C
ATOM   1731  CB  GLU A 231     144.432 161.001 198.525  1.00  0.00           C
ATOM   1732  CG  GLU A 231     145.535 162.045 198.327  1.00  0.00           C
ATOM   1733  CD  GLU A 231     146.250 162.271 199.691  1.00  0.00           C
ATOM   1734  OE1 GLU A 231     147.340 162.860 199.619  1.00  0.00           O
ATOM   1735  OE2 GLU A 231     145.768 161.974 200.853  1.00  0.00           O
ATOM   1736  C   GLU A 231     144.626 160.111 196.070  1.00  0.00           C
ATOM   1737  O   GLU A 231     145.083 160.793 195.164  1.00  0.00           O
ATOM   1738  N   GLU A 232     144.908 158.831 196.109  1.00  0.00           N
ATOM   1739  CA  GLU A 232     145.834 158.161 195.124  1.00  0.00           C
ATOM   1740  CB  GLU A 232     146.452 156.947 195.786  1.00  0.00           C
ATOM   1741  CG  GLU A 232     147.883 157.138 196.414  1.00  0.00           C
ATOM   1742  CD  GLU A 232     147.872 158.324 197.442  1.00  0.00           C
ATOM   1743  OE1 GLU A 232     148.393 159.452 197.111  1.00  0.00           O
ATOM   1744  OE2 GLU A 232     147.281 158.093 198.528  1.00  0.00           O
ATOM   1745  C   GLU A 232     145.157 157.690 193.774  1.00  0.00           C
ATOM   1746  O   GLU A 232     145.753 157.569 192.740  1.00  0.00           O
ATOM   1747  N   CYS A 233     143.819 157.705 193.769  1.00  0.00           N
ATOM   1748  CA  CYS A 233     143.015 157.836 192.584  1.00  0.00           C
ATOM   1749  CB  CYS A 233     141.456 157.905 192.867  1.00  0.00           C
ATOM   1750  SG  CYS A 233     140.754 156.284 193.395  1.00  0.00           S
ATOM   1751  C   CYS A 233     143.385 159.062 191.729  1.00  0.00           C
ATOM   1752  O   CYS A 233     143.193 158.921 190.560  1.00  0.00           O
ATOM   1753  N   PHE A 234     143.929 160.165 192.264  1.00  0.00           N
ATOM   1754  CA  PHE A 234     144.482 161.346 191.417  1.00  0.00           C
ATOM   1755  CB  PHE A 234     144.933 162.452 192.419  1.00  0.00           C
ATOM   1756  CG  PHE A 234     145.024 163.811 191.825  1.00  0.00           C
ATOM   1757  CD1 PHE A 234     146.173 164.184 191.071  1.00  0.00           C
ATOM   1758  CE1 PHE A 234     146.074 165.346 190.310  1.00  0.00           C
ATOM   1759  CZ  PHE A 234     144.896 166.124 190.281  1.00  0.00           C
ATOM   1760  CE2 PHE A 234     143.744 165.730 190.958  1.00  0.00           C
ATOM   1761  CD2 PHE A 234     143.766 164.581 191.725  1.00  0.00           C
ATOM   1762  C   PHE A 234     145.622 160.841 190.587  1.00  0.00           C
ATOM   1763  O   PHE A 234     145.614 161.065 189.361  1.00  0.00           O
ATOM   1764  N   VAL A 235     146.709 160.235 191.154  1.00  0.00           N
ATOM   1765  CA  VAL A 235     147.787 159.748 190.372  1.00  0.00           C
ATOM   1766  CB  VAL A 235     148.937 159.261 191.258  1.00  0.00           C
ATOM   1767  CG1 VAL A 235     150.202 159.955 190.779  1.00  0.00           C
ATOM   1768  CG2 VAL A 235     148.833 159.481 192.784  1.00  0.00           C
ATOM   1769  C   VAL A 235     147.394 158.675 189.407  1.00  0.00           C
ATOM   1770  O   VAL A 235     148.007 158.449 188.316  1.00  0.00           O
ATOM   1771  N   LEU A 236     146.401 157.770 189.772  1.00  0.00           N
ATOM   1772  CA  LEU A 236     145.863 156.673 188.900  1.00  0.00           C
ATOM   1773  CB  LEU A 236     145.232 155.671 189.897  1.00  0.00           C
ATOM   1774  CG  LEU A 236     146.263 154.958 190.813  1.00  0.00           C
ATOM   1775  CD1 LEU A 236     145.569 154.274 192.003  1.00  0.00           C
ATOM   1776  CD2 LEU A 236     147.085 153.823 190.051  1.00  0.00           C
ATOM   1777  C   LEU A 236     144.868 157.116 187.819  1.00  0.00           C
ATOM   1778  O   LEU A 236     144.200 156.302 187.213  1.00  0.00           O
ATOM   1779  N   GLY A 237     144.720 158.435 187.531  1.00  0.00           N
ATOM   1780  CA  GLY A 237     143.893 159.129 186.438  1.00  0.00           C
ATOM   1781  C   GLY A 237     142.377 159.162 186.558  1.00  0.00           C
ATOM   1782  O   GLY A 237     141.748 159.162 185.465  1.00  0.00           O
ATOM   1783  N   MET A 238     141.778 159.147 187.768  1.00  0.00           N
ATOM   1784  CA  MET A 238     140.341 159.139 188.118  1.00  0.00           C
ATOM   1785  CB  MET A 238     140.013 157.646 188.282  1.00  0.00           C
ATOM   1786  CG  MET A 238     140.410 157.203 189.732  1.00  0.00           C
ATOM   1787  SD  MET A 238     140.152 155.394 190.117  1.00  0.00           S
ATOM   1788  CE  MET A 238     141.512 154.694 189.145  1.00  0.00           C
ATOM   1789  C   MET A 238     139.958 160.092 189.247  1.00  0.00           C
ATOM   1790  O   MET A 238     140.801 160.414 190.147  1.00  0.00           O
ATOM   1791  N   GLU A 239     138.750 160.639 189.187  1.00  0.00           N
ATOM   1792  CA  GLU A 239     138.146 161.560 190.204  1.00  0.00           C
ATOM   1793  CB  GLU A 239     137.592 162.797 189.385  1.00  0.00           C
ATOM   1794  CG  GLU A 239     136.528 163.649 190.099  1.00  0.00           C
ATOM   1795  CD  GLU A 239     137.051 164.081 191.480  1.00  0.00           C
ATOM   1796  OE1 GLU A 239     137.781 165.160 191.550  1.00  0.00           O
ATOM   1797  OE2 GLU A 239     136.806 163.399 192.515  1.00  0.00           O
ATOM   1798  C   GLU A 239     137.098 160.791 190.971  1.00  0.00           C
ATOM   1799  O   GLU A 239     135.935 160.565 190.483  1.00  0.00           O
ATOM   1800  N   PRO A 240     137.374 160.402 192.264  1.00  0.00           N
ATOM   1801  CD  PRO A 240     138.579 160.685 193.097  1.00  0.00           C
ATOM   1802  CG  PRO A 240     138.569 159.868 194.353  1.00  0.00           C
ATOM   1803  CB  PRO A 240     137.034 159.715 194.566  1.00  0.00           C
ATOM   1804  CA  PRO A 240     136.422 159.633 193.140  1.00  0.00           C
ATOM   1805  C   PRO A 240     134.947 159.995 193.108  1.00  0.00           C
ATOM   1806  O   PRO A 240     134.082 159.133 193.265  1.00  0.00           O
ATOM   1807  N   ARG A 241     134.598 161.299 193.059  1.00  0.00           N
ATOM   1808  CA  ARG A 241     133.182 161.802 192.920  1.00  0.00           C
ATOM   1809  CB  ARG A 241     133.127 163.361 192.999  1.00  0.00           C
ATOM   1810  CG  ARG A 241     131.670 163.936 193.029  1.00  0.00           C
ATOM   1811  CD  ARG A 241     131.611 165.391 193.509  1.00  0.00           C
ATOM   1812  NE  ARG A 241     130.273 165.935 193.383  1.00  0.00           N
ATOM   1813  CZ  ARG A 241     129.914 167.115 193.670  1.00  0.00           C
ATOM   1814  NH1 ARG A 241     130.690 168.064 194.115  1.00  0.00           N
ATOM   1815  NH2 ARG A 241     128.618 167.346 193.631  1.00  0.00           N
ATOM   1816  C   ARG A 241     132.454 161.313 191.699  1.00  0.00           C
ATOM   1817  O   ARG A 241     131.218 161.108 191.833  1.00  0.00           O
ATOM   1818  N   TYR A 242     133.055 161.078 190.553  1.00  0.00           N
ATOM   1819  CA  TYR A 242     132.514 160.607 189.311  1.00  0.00           C
ATOM   1820  CB  TYR A 242     132.628 161.698 188.225  1.00  0.00           C
ATOM   1821  CG  TYR A 242     132.123 163.027 188.619  1.00  0.00           C
ATOM   1822  CD1 TYR A 242     130.759 163.122 188.827  1.00  0.00           C
ATOM   1823  CE1 TYR A 242     130.218 164.303 189.262  1.00  0.00           C
ATOM   1824  CZ  TYR A 242     131.027 165.420 189.551  1.00  0.00           C
ATOM   1825  OH  TYR A 242     130.461 166.566 189.976  1.00  0.00           O
ATOM   1826  CE2 TYR A 242     132.419 165.331 189.452  1.00  0.00           C
ATOM   1827  CD2 TYR A 242     132.980 164.124 188.961  1.00  0.00           C
ATOM   1828  C   TYR A 242     132.969 159.252 188.866  1.00  0.00           C
ATOM   1829  O   TYR A 242     132.371 158.609 188.012  1.00  0.00           O
ATOM   1830  N   ALA A 243     134.094 158.773 189.383  1.00  0.00           N
ATOM   1831  CA  ALA A 243     134.783 157.611 188.844  1.00  0.00           C
ATOM   1832  CB  ALA A 243     135.453 158.025 187.522  1.00  0.00           C
ATOM   1833  C   ALA A 243     135.656 156.963 189.906  1.00  0.00           C
ATOM   1834  O   ALA A 243     136.879 157.095 189.941  1.00  0.00           O
ATOM   1835  N   ARG A 244     135.135 156.161 190.870  1.00  0.00           N
ATOM   1836  CA  ARG A 244     135.945 155.278 191.763  1.00  0.00           C
ATOM   1837  CB  ARG A 244     135.129 154.721 192.955  1.00  0.00           C
ATOM   1838  CG  ARG A 244     134.922 155.587 194.176  1.00  0.00           C
ATOM   1839  CD  ARG A 244     136.209 155.790 195.078  1.00  0.00           C
ATOM   1840  NE  ARG A 244     136.675 154.432 195.534  1.00  0.00           N
ATOM   1841  CZ  ARG A 244     137.767 154.123 196.093  1.00  0.00           C
ATOM   1842  NH1 ARG A 244     138.560 155.022 196.399  1.00  0.00           N
ATOM   1843  NH2 ARG A 244     138.190 152.911 196.229  1.00  0.00           N
ATOM   1844  C   ARG A 244     136.522 154.117 190.874  1.00  0.00           C
ATOM   1845  O   ARG A 244     135.912 153.700 189.861  1.00  0.00           O
ATOM   1846  N   PRO A 245     137.561 153.436 191.364  1.00  0.00           N
ATOM   1847  CD  PRO A 245     138.417 153.650 192.489  1.00  0.00           C
ATOM   1848  CG  PRO A 245     139.358 152.537 192.758  1.00  0.00           C
ATOM   1849  CB  PRO A 245     139.455 151.812 191.452  1.00  0.00           C
ATOM   1850  CA  PRO A 245     138.105 152.168 190.779  1.00  0.00           C
ATOM   1851  C   PRO A 245     137.068 151.071 190.767  1.00  0.00           C
ATOM   1852  O   PRO A 245     136.990 150.347 189.745  1.00  0.00           O
ATOM   1853  N   GLU A 246     136.341 150.812 191.821  1.00  0.00           N
ATOM   1854  CA  GLU A 246     135.548 149.579 191.917  1.00  0.00           C
ATOM   1855  CB  GLU A 246     135.247 149.279 193.365  1.00  0.00           C
ATOM   1856  CG  GLU A 246     134.373 150.249 194.212  1.00  0.00           C
ATOM   1857  CD  GLU A 246     135.114 151.459 194.710  1.00  0.00           C
ATOM   1858  OE1 GLU A 246     136.343 151.656 194.473  1.00  0.00           O
ATOM   1859  OE2 GLU A 246     134.507 152.285 195.403  1.00  0.00           O
ATOM   1860  C   GLU A 246     134.325 149.535 190.966  1.00  0.00           C
ATOM   1861  O   GLU A 246     133.861 148.463 190.583  1.00  0.00           O
ATOM   1862  N   TRP A 247     133.830 150.721 190.601  1.00  0.00           N
ATOM   1863  CA  TRP A 247     132.689 150.801 189.733  1.00  0.00           C
ATOM   1864  CB  TRP A 247     132.205 152.260 189.646  1.00  0.00           C
ATOM   1865  CG  TRP A 247     131.836 153.024 190.979  1.00  0.00           C
ATOM   1866  CD1 TRP A 247     131.636 152.438 192.142  1.00  0.00           C
ATOM   1867  NE1 TRP A 247     131.304 153.387 193.078  1.00  0.00           N
ATOM   1868  CE2 TRP A 247     131.206 154.642 192.518  1.00  0.00           C
ATOM   1869  CZ2 TRP A 247     130.781 155.889 192.970  1.00  0.00           C
ATOM   1870  CH2 TRP A 247     130.896 156.976 192.113  1.00  0.00           C
ATOM   1871  CZ3 TRP A 247     131.199 156.777 190.788  1.00  0.00           C
ATOM   1872  CE3 TRP A 247     131.443 155.488 190.301  1.00  0.00           C
ATOM   1873  CD2 TRP A 247     131.535 154.423 191.152  1.00  0.00           C
ATOM   1874  C   TRP A 247     132.895 150.192 188.324  1.00  0.00           C
ATOM   1875  O   TRP A 247     131.955 149.821 187.733  1.00  0.00           O
ATOM   1876  N   MET A 248     134.124 149.983 187.956  1.00  0.00           N
ATOM   1877  CA  MET A 248     134.547 149.210 186.789  1.00  0.00           C
ATOM   1878  CB  MET A 248     136.016 149.434 186.515  1.00  0.00           C
ATOM   1879  CG  MET A 248     136.416 150.912 186.189  1.00  0.00           C
ATOM   1880  SD  MET A 248     138.094 151.173 185.620  1.00  0.00           S
ATOM   1881  CE  MET A 248     139.131 150.378 186.865  1.00  0.00           C
ATOM   1882  C   MET A 248     134.340 147.694 186.987  1.00  0.00           C
ATOM   1883  O   MET A 248     134.048 146.941 185.987  1.00  0.00           O
ATOM   1884  N   ILE A 249     134.327 147.198 188.207  1.00  0.00           N
ATOM   1885  CA  ILE A 249     133.701 145.973 188.646  1.00  0.00           C
ATOM   1886  CB  ILE A 249     134.365 145.452 189.928  1.00  0.00           C
ATOM   1887  CG2 ILE A 249     133.748 143.985 190.240  1.00  0.00           C
ATOM   1888  CG1 ILE A 249     135.895 145.123 189.902  1.00  0.00           C
ATOM   1889  CD1 ILE A 249     136.363 144.195 188.719  1.00  0.00           C
ATOM   1890  C   ILE A 249     132.183 145.992 188.672  1.00  0.00           C
ATOM   1891  O   ILE A 249     131.656 146.534 189.614  1.00  0.00           O
ATOM   1892  N   VAL A 250     131.521 145.197 187.797  1.00  0.00           N
ATOM   1893  CA  VAL A 250     130.068 144.991 187.868  1.00  0.00           C
ATOM   1894  CB  VAL A 250     129.530 144.394 186.565  1.00  0.00           C
ATOM   1895  CG1 VAL A 250     128.080 144.775 186.376  1.00  0.00           C
ATOM   1896  CG2 VAL A 250     130.248 144.792 185.311  1.00  0.00           C
ATOM   1897  C   VAL A 250     129.706 144.149 189.032  1.00  0.00           C
ATOM   1898  O   VAL A 250     130.210 143.057 189.170  1.00  0.00           O
ATOM   1899  N   THR A 251     128.639 144.500 189.744  1.00  0.00           N
ATOM   1900  CA  THR A 251     127.850 143.717 190.729  1.00  0.00           C
ATOM   1901  CB  THR A 251     128.224 144.129 192.193  1.00  0.00           C
ATOM   1902  CG2 THR A 251     127.852 145.531 192.521  1.00  0.00           C
ATOM   1903  OG1 THR A 251     127.463 143.496 193.182  1.00  0.00           O
ATOM   1904  C   THR A 251     126.339 143.799 190.486  1.00  0.00           C
ATOM   1905  O   THR A 251     125.629 142.783 190.726  1.00  0.00           O
ATOM   1906  N   VAL A 252     125.921 144.938 189.996  1.00  0.00           N
ATOM   1907  CA  VAL A 252     124.536 145.170 189.595  1.00  0.00           C
ATOM   1908  CB  VAL A 252     123.777 146.214 190.462  1.00  0.00           C
ATOM   1909  CG1 VAL A 252     122.383 146.439 189.985  1.00  0.00           C
ATOM   1910  CG2 VAL A 252     123.903 145.841 191.936  1.00  0.00           C
ATOM   1911  C   VAL A 252     124.531 145.630 188.101  1.00  0.00           C
ATOM   1912  O   VAL A 252     125.024 146.736 187.944  1.00  0.00           O
ATOM   1913  N   LEU A 253     124.084 144.768 187.250  1.00  0.00           N
ATOM   1914  CA  LEU A 253     124.073 145.136 185.840  1.00  0.00           C
ATOM   1915  CB  LEU A 253     124.145 143.825 185.017  1.00  0.00           C
ATOM   1916  CG  LEU A 253     124.268 143.932 183.473  1.00  0.00           C
ATOM   1917  CD1 LEU A 253     125.295 142.897 183.076  1.00  0.00           C
ATOM   1918  CD2 LEU A 253     122.954 143.619 182.693  1.00  0.00           C
ATOM   1919  C   LEU A 253     122.928 146.131 185.546  1.00  0.00           C
ATOM   1920  O   LEU A 253     121.739 145.902 185.882  1.00  0.00           O
ATOM   1921  N   PRO A 254     123.273 147.284 184.890  1.00  0.00           N
ATOM   1922  CD  PRO A 254     124.611 147.651 184.522  1.00  0.00           C
ATOM   1923  CG  PRO A 254     124.413 148.807 183.599  1.00  0.00           C
ATOM   1924  CB  PRO A 254     123.065 149.429 183.999  1.00  0.00           C
ATOM   1925  CA  PRO A 254     122.232 148.200 184.377  1.00  0.00           C
ATOM   1926  C   PRO A 254     121.396 147.636 183.181  1.00  0.00           C
ATOM   1927  O   PRO A 254     122.037 147.028 182.324  1.00  0.00           O
ATOM   1928  N   VAL A 255     120.041 147.813 183.141  1.00  0.00           N
ATOM   1929  CA  VAL A 255     119.231 147.328 182.011  1.00  0.00           C
ATOM   1930  CB  VAL A 255     118.232 146.262 182.542  1.00  0.00           C
ATOM   1931  CG1 VAL A 255     117.378 145.710 181.421  1.00  0.00           C
ATOM   1932  CG2 VAL A 255     118.867 145.060 183.171  1.00  0.00           C
ATOM   1933  C   VAL A 255     118.493 148.518 181.297  1.00  0.00           C
ATOM   1934  O   VAL A 255     117.809 149.342 181.999  1.00  0.00           O
ATOM   1935  N   PRO A 256     118.528 148.580 179.984  1.00  0.00           N
ATOM   1936  CD  PRO A 256     119.336 147.810 179.099  1.00  0.00           C
ATOM   1937  CG  PRO A 256     119.351 148.434 177.733  1.00  0.00           C
ATOM   1938  CB  PRO A 256     118.169 149.377 177.740  1.00  0.00           C
ATOM   1939  CA  PRO A 256     117.745 149.582 179.177  1.00  0.00           C
ATOM   1940  C   PRO A 256     116.159 149.453 179.301  1.00  0.00           C
ATOM   1941  O   PRO A 256     115.649 148.338 179.504  1.00  0.00           O
ATOM   1942  N   PRO A 257     115.414 150.554 179.141  1.00  0.00           N
ATOM   1943  CD  PRO A 257     115.922 151.941 179.117  1.00  0.00           C
ATOM   1944  CG  PRO A 257     114.656 152.749 179.318  1.00  0.00           C
ATOM   1945  CB  PRO A 257     113.469 151.952 178.852  1.00  0.00           C
ATOM   1946  CA  PRO A 257     113.940 150.493 178.958  1.00  0.00           C
ATOM   1947  C   PRO A 257     113.536 149.728 177.710  1.00  0.00           C
ATOM   1948  O   PRO A 257     114.336 149.597 176.770  1.00  0.00           O
ATOM   1949  N   LEU A 258     112.291 149.256 177.675  1.00  0.00           N
ATOM   1950  CA  LEU A 258     111.664 148.401 176.681  1.00  0.00           C
ATOM   1951  CB  LEU A 258     110.134 148.212 177.010  1.00  0.00           C
ATOM   1952  CG  LEU A 258     109.777 147.761 178.418  1.00  0.00           C
ATOM   1953  CD1 LEU A 258     108.307 147.389 178.458  1.00  0.00           C
ATOM   1954  CD2 LEU A 258     110.425 146.449 178.734  1.00  0.00           C
ATOM   1955  C   LEU A 258     111.820 148.951 175.230  1.00  0.00           C
ATOM   1956  O   LEU A 258     112.074 148.145 174.332  1.00  0.00           O
ATOM   1957  N   SER A 259     111.697 150.277 175.045  1.00  0.00           N
ATOM   1958  CA  SER A 259     111.800 150.937 173.681  1.00  0.00           C
ATOM   1959  CB  SER A 259     111.199 152.367 173.646  1.00  0.00           C
ATOM   1960  OG  SER A 259     111.719 153.342 174.591  1.00  0.00           O
ATOM   1961  C   SER A 259     113.285 151.114 173.297  1.00  0.00           C
ATOM   1962  O   SER A 259     113.583 151.217 172.147  1.00  0.00           O
ATOM   1963  N   VAL A 260     114.319 150.962 174.198  1.00  0.00           N
ATOM   1964  CA  VAL A 260     115.778 150.963 173.868  1.00  0.00           C
ATOM   1965  CB  VAL A 260     116.652 151.368 175.071  1.00  0.00           C
ATOM   1966  CG1 VAL A 260     118.142 151.393 174.607  1.00  0.00           C
ATOM   1967  CG2 VAL A 260     116.178 152.714 175.558  1.00  0.00           C
ATOM   1968  C   VAL A 260     116.101 149.501 173.384  1.00  0.00           C
ATOM   1969  O   VAL A 260     117.105 149.410 172.704  1.00  0.00           O
ATOM   1970  N   ARG A 261     115.361 148.458 173.709  1.00  0.00           N
ATOM   1971  CA  ARG A 261     115.590 147.108 173.210  1.00  0.00           C
ATOM   1972  CB  ARG A 261     116.315 146.405 174.269  1.00  0.00           C
ATOM   1973  CG  ARG A 261     115.674 146.443 175.728  1.00  0.00           C
ATOM   1974  CD  ARG A 261     116.579 145.806 176.788  1.00  0.00           C
ATOM   1975  NE  ARG A 261     115.940 145.933 178.077  1.00  0.00           N
ATOM   1976  CZ  ARG A 261     114.980 145.155 178.513  1.00  0.00           C
ATOM   1977  NH1 ARG A 261     114.694 143.976 177.974  1.00  0.00           N
ATOM   1978  NH2 ARG A 261     114.389 145.271 179.650  1.00  0.00           N
ATOM   1979  C   ARG A 261     114.322 146.335 172.772  1.00  0.00           C
ATOM   1980  O   ARG A 261     113.913 145.371 173.385  1.00  0.00           O
ATOM   1981  N   PRO A 262     113.666 146.764 171.638  1.00  0.00           N
ATOM   1982  CD  PRO A 262     113.986 147.983 170.829  1.00  0.00           C
ATOM   1983  CG  PRO A 262     112.557 148.447 170.299  1.00  0.00           C
ATOM   1984  CB  PRO A 262     111.944 147.046 170.039  1.00  0.00           C
ATOM   1985  CA  PRO A 262     112.277 146.306 171.287  1.00  0.00           C
ATOM   1986  C   PRO A 262     112.000 144.820 171.218  1.00  0.00           C
ATOM   1987  O   PRO A 262     112.928 144.009 171.068  1.00  0.00           O
ATOM   1988  N   ALA A 263     110.698 144.611 171.131  1.00  0.00           N
ATOM   1989  CA  ALA A 263     109.975 143.313 170.942  1.00  0.00           C
ATOM   1990  CB  ALA A 263     110.031 142.455 172.178  1.00  0.00           C
ATOM   1991  C   ALA A 263     108.542 143.507 170.350  1.00  0.00           C
ATOM   1992  O   ALA A 263     107.587 142.898 170.815  1.00  0.00           O
ATOM   1993  N   VAL A 264     108.399 144.350 169.310  1.00  0.00           N
ATOM   1994  CA  VAL A 264     107.105 144.628 168.660  1.00  0.00           C
ATOM   1995  CB  VAL A 264     107.197 145.888 167.783  1.00  0.00           C
ATOM   1996  CG1 VAL A 264     105.995 145.974 166.859  1.00  0.00           C
ATOM   1997  CG2 VAL A 264     107.239 147.254 168.506  1.00  0.00           C
ATOM   1998  C   VAL A 264     106.568 143.390 167.934  1.00  0.00           C
ATOM   1999  O   VAL A 264     107.239 142.408 167.713  1.00  0.00           O
ATOM   2000  N   VAL A 265     105.200 143.338 167.754  1.00  0.00           N
ATOM   2001  CA  VAL A 265     104.489 142.242 167.068  1.00  0.00           C
ATOM   2002  CB  VAL A 265     102.958 142.222 167.463  1.00  0.00           C
ATOM   2003  CG1 VAL A 265     102.037 141.307 166.614  1.00  0.00           C
ATOM   2004  CG2 VAL A 265     102.759 141.905 168.916  1.00  0.00           C
ATOM   2005  C   VAL A 265     104.598 142.370 165.545  1.00  0.00           C
ATOM   2006  O   VAL A 265     104.606 143.469 164.926  1.00  0.00           O
ATOM   2007  N   MET A 266     104.574 141.226 164.897  1.00  0.00           N
ATOM   2008  CA  MET A 266     104.806 140.939 163.472  1.00  0.00           C
ATOM   2009  CB  MET A 266     106.316 140.823 163.275  1.00  0.00           C
ATOM   2010  CG  MET A 266     107.146 139.901 164.206  1.00  0.00           C
ATOM   2011  SD  MET A 266     107.274 138.078 163.709  1.00  0.00           S
ATOM   2012  CE  MET A 266     108.372 138.349 162.361  1.00  0.00           C
ATOM   2013  C   MET A 266     103.991 139.782 162.958  1.00  0.00           C
ATOM   2014  O   MET A 266     103.541 138.990 163.800  1.00  0.00           O
ATOM   2015  N   GLN A 267     103.819 139.578 161.659  1.00  0.00           N
ATOM   2016  CA  GLN A 267     103.209 138.361 161.046  1.00  0.00           C
ATOM   2017  CB  GLN A 267     104.179 137.193 161.174  1.00  0.00           C
ATOM   2018  CG  GLN A 267     105.412 137.415 160.227  1.00  0.00           C
ATOM   2019  CD  GLN A 267     105.084 137.085 158.760  1.00  0.00           C
ATOM   2020  OE1 GLN A 267     104.134 136.391 158.522  1.00  0.00           O
ATOM   2021  NE2 GLN A 267     105.695 137.626 157.732  1.00  0.00           N
ATOM   2022  C   GLN A 267     101.735 138.000 161.470  1.00  0.00           C
ATOM   2023  O   GLN A 267     101.341 136.880 161.260  1.00  0.00           O
ATOM   2024  N   GLY A 268     101.091 138.983 162.050  1.00  0.00           N
ATOM   2025  CA  GLY A 268      99.866 138.845 162.688  1.00  0.00           C
ATOM   2026  C   GLY A 268      99.851 137.889 163.975  1.00  0.00           C
ATOM   2027  O   GLY A 268      98.813 137.516 164.424  1.00  0.00           O
ATOM   2028  N   SER A 269     100.989 137.416 164.458  1.00  0.00           N
ATOM   2029  CA  SER A 269     101.077 136.238 165.384  1.00  0.00           C
ATOM   2030  CB  SER A 269     100.993 135.009 164.466  1.00  0.00           C
ATOM   2031  OG  SER A 269     101.957 135.092 163.393  1.00  0.00           O
ATOM   2032  C   SER A 269     102.298 136.031 166.285  1.00  0.00           C
ATOM   2033  O   SER A 269     102.227 135.231 167.198  1.00  0.00           O
ATOM   2034  N   ALA A 270     103.389 136.775 165.903  1.00  0.00           N
ATOM   2035  CA  ALA A 270     104.654 136.511 166.510  1.00  0.00           C
ATOM   2036  CB  ALA A 270     105.493 135.538 165.656  1.00  0.00           C
ATOM   2037  C   ALA A 270     105.388 137.767 167.009  1.00  0.00           C
ATOM   2038  O   ALA A 270     104.810 138.881 166.928  1.00  0.00           O
ATOM   2039  N   ARG A 271     106.565 137.661 167.571  1.00  0.00           N
ATOM   2040  CA  ARG A 271     107.159 138.821 168.192  1.00  0.00           C
ATOM   2041  CB  ARG A 271     107.056 138.783 169.703  1.00  0.00           C
ATOM   2042  CG  ARG A 271     105.649 138.454 170.254  1.00  0.00           C
ATOM   2043  CD  ARG A 271     105.530 138.237 171.735  1.00  0.00           C
ATOM   2044  NE  ARG A 271     104.274 137.731 172.178  1.00  0.00           N
ATOM   2045  CZ  ARG A 271     103.120 138.393 172.356  1.00  0.00           C
ATOM   2046  NH1 ARG A 271     103.074 139.608 172.437  1.00  0.00           N
ATOM   2047  NH2 ARG A 271     102.055 137.787 172.424  1.00  0.00           N
ATOM   2048  C   ARG A 271     108.650 138.896 167.850  1.00  0.00           C
ATOM   2049  O   ARG A 271     109.395 137.983 167.817  1.00  0.00           O
ATOM   2050  N   ASN A 272     109.036 140.122 167.676  1.00  0.00           N
ATOM   2051  CA  ASN A 272     110.442 140.457 167.557  1.00  0.00           C
ATOM   2052  CB  ASN A 272     110.475 141.850 166.917  1.00  0.00           C
ATOM   2053  CG  ASN A 272     109.931 142.001 165.503  1.00  0.00           C
ATOM   2054  OD1 ASN A 272     110.347 141.235 164.577  1.00  0.00           O
ATOM   2055  ND2 ASN A 272     109.062 142.915 165.192  1.00  0.00           N
ATOM   2056  C   ASN A 272     111.283 140.332 168.821  1.00  0.00           C
ATOM   2057  O   ASN A 272     110.795 140.232 169.952  1.00  0.00           O
ATOM   2058  N   GLN A 273     112.617 140.421 168.674  1.00  0.00           N
ATOM   2059  CA  GLN A 273     113.536 140.800 169.774  1.00  0.00           C
ATOM   2060  CB  GLN A 273     113.686 139.651 170.805  1.00  0.00           C
ATOM   2061  CG  GLN A 273     114.441 138.483 170.251  1.00  0.00           C
ATOM   2062  CD  GLN A 273     114.476 137.293 171.220  1.00  0.00           C
ATOM   2063  OE1 GLN A 273     115.387 136.886 172.009  1.00  0.00           O
ATOM   2064  NE2 GLN A 273     113.360 136.566 171.308  1.00  0.00           N
ATOM   2065  C   GLN A 273     114.827 141.499 169.300  1.00  0.00           C
ATOM   2066  O   GLN A 273     115.672 140.932 168.601  1.00  0.00           O
ATOM   2067  N   ASP A 274     115.066 142.747 169.661  1.00  0.00           N
ATOM   2068  CA  ASP A 274     116.337 143.435 169.414  1.00  0.00           C
ATOM   2069  CB  ASP A 274     116.250 144.859 169.874  1.00  0.00           C
ATOM   2070  CG  ASP A 274     117.579 145.590 169.665  1.00  0.00           C
ATOM   2071  OD1 ASP A 274     117.746 146.019 168.496  1.00  0.00           O
ATOM   2072  OD2 ASP A 274     118.419 145.548 170.586  1.00  0.00           O
ATOM   2073  C   ASP A 274     117.411 142.718 170.210  1.00  0.00           C
ATOM   2074  O   ASP A 274     117.183 142.203 171.341  1.00  0.00           O
ATOM   2075  N   ASP A 275     118.578 142.722 169.603  1.00  0.00           N
ATOM   2076  CA  ASP A 275     119.851 142.025 170.000  1.00  0.00           C
ATOM   2077  CB  ASP A 275     120.975 142.390 168.994  1.00  0.00           C
ATOM   2078  CG  ASP A 275     120.885 141.776 167.579  1.00  0.00           C
ATOM   2079  OD1 ASP A 275     119.830 141.149 167.312  1.00  0.00           O
ATOM   2080  OD2 ASP A 275     121.852 141.968 166.815  1.00  0.00           O
ATOM   2081  C   ASP A 275     120.251 142.234 171.529  1.00  0.00           C
ATOM   2082  O   ASP A 275     120.700 141.243 172.135  1.00  0.00           O
ATOM   2083  N   LEU A 276     120.014 143.438 172.120  1.00  0.00           N
ATOM   2084  CA  LEU A 276     120.145 143.690 173.545  1.00  0.00           C
ATOM   2085  CB  LEU A 276     120.077 145.205 173.867  1.00  0.00           C
ATOM   2086  CG  LEU A 276     121.143 145.941 173.101  1.00  0.00           C
ATOM   2087  CD1 LEU A 276     120.966 147.443 173.667  1.00  0.00           C
ATOM   2088  CD2 LEU A 276     122.688 145.624 173.363  1.00  0.00           C
ATOM   2089  C   LEU A 276     119.165 142.803 174.404  1.00  0.00           C
ATOM   2090  O   LEU A 276     119.570 142.179 175.394  1.00  0.00           O
ATOM   2091  N   THR A 277     117.857 142.716 174.096  1.00  0.00           N
ATOM   2092  CA  THR A 277     116.960 141.809 174.869  1.00  0.00           C
ATOM   2093  CB  THR A 277     115.488 142.037 174.572  1.00  0.00           C
ATOM   2094  CG2 THR A 277     114.465 140.995 175.026  1.00  0.00           C
ATOM   2095  OG1 THR A 277     115.119 143.209 175.178  1.00  0.00           O
ATOM   2096  C   THR A 277     117.302 140.342 174.502  1.00  0.00           C
ATOM   2097  O   THR A 277     117.338 139.512 175.413  1.00  0.00           O
ATOM   2098  N   HIE A 278     117.595 140.099 173.219  1.00  0.00           N
ATOM   2099  CA  HIE A 278     118.001 138.834 172.753  1.00  0.00           C
ATOM   2100  CB  HIE A 278     118.314 138.846 171.249  1.00  0.00           C
ATOM   2101  CG  HIE A 278     118.588 137.469 170.719  1.00  0.00           C
ATOM   2102  ND1 HIE A 278     119.637 136.588 171.088  1.00  0.00           N
ATOM   2103  CE1 HIE A 278     119.441 135.511 170.310  1.00  0.00           C
ATOM   2104  NE2 HIE A 278     118.275 135.653 169.594  1.00  0.00           N
ATOM   2105  CD2 HIE A 278     117.775 136.916 169.768  1.00  0.00           C
ATOM   2106  C   HIE A 278     119.163 138.233 173.549  1.00  0.00           C
ATOM   2107  O   HIE A 278     119.006 137.122 174.045  1.00  0.00           O
ATOM   2108  N   LYS A 279     120.150 139.036 173.912  1.00  0.00           N
ATOM   2109  CA  LYS A 279     121.319 138.638 174.705  1.00  0.00           C
ATOM   2110  CB  LYS A 279     122.519 139.578 174.345  1.00  0.00           C
ATOM   2111  CG  LYS A 279     123.783 139.483 175.186  1.00  0.00           C
ATOM   2112  CD  LYS A 279     124.407 138.086 175.315  1.00  0.00           C
ATOM   2113  CE  LYS A 279     124.808 137.423 173.968  1.00  0.00           C
ATOM   2114  NZ  LYS A 279     124.683 135.957 174.006  1.00  0.00           N
ATOM   2115  C   LYS A 279     120.948 138.648 176.273  1.00  0.00           C
ATOM   2116  O   LYS A 279     121.515 137.853 177.065  1.00  0.00           O
ATOM   2117  N   LEU A 280     120.032 139.531 176.686  1.00  0.00           N
ATOM   2118  CA  LEU A 280     119.541 139.651 178.025  1.00  0.00           C
ATOM   2119  CB  LEU A 280     118.507 140.839 178.174  1.00  0.00           C
ATOM   2120  CG  LEU A 280     118.055 141.194 179.556  1.00  0.00           C
ATOM   2121  CD1 LEU A 280     119.091 141.984 180.354  1.00  0.00           C
ATOM   2122  CD2 LEU A 280     116.809 141.993 179.463  1.00  0.00           C
ATOM   2123  C   LEU A 280     118.874 138.313 178.418  1.00  0.00           C
ATOM   2124  O   LEU A 280     119.101 137.833 179.503  1.00  0.00           O
ATOM   2125  N   ALA A 281     118.177 137.705 177.487  1.00  0.00           N
ATOM   2126  CA  ALA A 281     117.639 136.302 177.709  1.00  0.00           C
ATOM   2127  CB  ALA A 281     116.953 135.810 176.456  1.00  0.00           C
ATOM   2128  C   ALA A 281     118.765 135.390 178.222  1.00  0.00           C
ATOM   2129  O   ALA A 281     118.564 134.766 179.270  1.00  0.00           O
ATOM   2130  N   ASP A 282     120.019 135.341 177.648  1.00  0.00           N
ATOM   2131  CA  ASP A 282     121.173 134.597 178.222  1.00  0.00           C
ATOM   2132  CB  ASP A 282     122.351 134.701 177.209  1.00  0.00           C
ATOM   2133  CG  ASP A 282     122.039 134.224 175.772  1.00  0.00           C
ATOM   2134  OD1 ASP A 282     122.207 134.924 174.721  1.00  0.00           O
ATOM   2135  OD2 ASP A 282     121.622 133.049 175.694  1.00  0.00           O
ATOM   2136  C   ASP A 282     121.595 135.158 179.601  1.00  0.00           C
ATOM   2137  O   ASP A 282     121.764 134.313 180.448  1.00  0.00           O
ATOM   2138  N   ILE A 283     121.876 136.472 179.702  1.00  0.00           N
ATOM   2139  CA  ILE A 283     122.344 137.108 180.986  1.00  0.00           C
ATOM   2140  CB  ILE A 283     122.311 138.634 180.988  1.00  0.00           C
ATOM   2141  CG2 ILE A 283     122.807 139.216 182.320  1.00  0.00           C
ATOM   2142  CG1 ILE A 283     123.259 139.142 179.888  1.00  0.00           C
ATOM   2143  CD1 ILE A 283     123.612 140.645 179.751  1.00  0.00           C
ATOM   2144  C   ILE A 283     121.544 136.564 182.130  1.00  0.00           C
ATOM   2145  O   ILE A 283     122.145 136.077 183.063  1.00  0.00           O
ATOM   2146  N   VAL A 284     120.230 136.618 181.969  1.00  0.00           N
ATOM   2147  CA  VAL A 284     119.372 136.103 182.967  1.00  0.00           C
ATOM   2148  CB  VAL A 284     117.931 136.489 182.753  1.00  0.00           C
ATOM   2149  CG1 VAL A 284     117.117 135.866 183.862  1.00  0.00           C
ATOM   2150  CG2 VAL A 284     117.756 137.987 182.885  1.00  0.00           C
ATOM   2151  C   VAL A 284     119.543 134.559 183.200  1.00  0.00           C
ATOM   2152  O   VAL A 284     119.887 134.137 184.287  1.00  0.00           O
ATOM   2153  N   LYS A 285     119.358 133.758 182.172  1.00  0.00           N
ATOM   2154  CA  LYS A 285     119.363 132.250 182.294  1.00  0.00           C
ATOM   2155  CB  LYS A 285     119.202 131.700 180.849  1.00  0.00           C
ATOM   2156  CG  LYS A 285     119.436 130.168 180.574  1.00  0.00           C
ATOM   2157  CD  LYS A 285     119.265 129.624 179.148  1.00  0.00           C
ATOM   2158  CE  LYS A 285     119.136 128.137 179.132  1.00  0.00           C
ATOM   2159  NZ  LYS A 285     118.802 127.607 177.798  1.00  0.00           N
ATOM   2160  C   LYS A 285     120.672 131.737 182.878  1.00  0.00           C
ATOM   2161  O   LYS A 285     120.512 130.835 183.682  1.00  0.00           O
ATOM   2162  N   ILE A 286     121.830 132.314 182.574  1.00  0.00           N
ATOM   2163  CA  ILE A 286     123.039 131.889 183.150  1.00  0.00           C
ATOM   2164  CB  ILE A 286     124.240 132.322 182.168  1.00  0.00           C
ATOM   2165  CG2 ILE A 286     125.583 131.961 182.857  1.00  0.00           C
ATOM   2166  CG1 ILE A 286     124.112 131.861 180.688  1.00  0.00           C
ATOM   2167  CD1 ILE A 286     123.884 130.323 180.597  1.00  0.00           C
ATOM   2168  C   ILE A 286     123.227 132.428 184.610  1.00  0.00           C
ATOM   2169  O   ILE A 286     123.938 131.841 185.386  1.00  0.00           O
ATOM   2170  N   ASN A 287     122.680 133.611 184.875  1.00  0.00           N
ATOM   2171  CA  ASN A 287     122.886 134.190 186.206  1.00  0.00           C
ATOM   2172  CB  ASN A 287     122.531 135.689 186.185  1.00  0.00           C
ATOM   2173  CG  ASN A 287     122.558 136.330 187.527  1.00  0.00           C
ATOM   2174  OD1 ASN A 287     123.433 136.233 188.395  1.00  0.00           O
ATOM   2175  ND2 ASN A 287     121.535 136.981 187.889  1.00  0.00           N
ATOM   2176  C   ASN A 287     122.048 133.518 187.251  1.00  0.00           C
ATOM   2177  O   ASN A 287     122.431 133.175 188.362  1.00  0.00           O
ATOM   2178  N   ASN A 288     120.820 133.171 186.786  1.00  0.00           N
ATOM   2179  CA  ASN A 288     119.933 132.194 187.494  1.00  0.00           C
ATOM   2180  CB  ASN A 288     118.545 132.238 186.982  1.00  0.00           C
ATOM   2181  CG  ASN A 288     117.878 133.620 186.912  1.00  0.00           C
ATOM   2182  OD1 ASN A 288     118.357 134.611 187.513  1.00  0.00           O
ATOM   2183  ND2 ASN A 288     116.695 133.647 186.389  1.00  0.00           N
ATOM   2184  C   ASN A 288     120.470 130.763 187.443  1.00  0.00           C
ATOM   2185  O   ASN A 288     120.471 130.049 188.426  1.00  0.00           O
ATOM   2186  N   GLN A 289     121.178 130.290 186.404  1.00  0.00           N
ATOM   2187  CA  GLN A 289     121.982 129.059 186.548  1.00  0.00           C
ATOM   2188  CB  GLN A 289     122.782 128.690 185.282  1.00  0.00           C
ATOM   2189  CG  GLN A 289     123.886 127.638 185.433  1.00  0.00           C
ATOM   2190  CD  GLN A 289     124.344 127.080 184.107  1.00  0.00           C
ATOM   2191  OE1 GLN A 289     123.584 126.897 183.126  1.00  0.00           O
ATOM   2192  NE2 GLN A 289     125.571 126.650 184.043  1.00  0.00           N
ATOM   2193  C   GLN A 289     122.916 129.174 187.795  1.00  0.00           C
ATOM   2194  O   GLN A 289     122.862 128.202 188.544  1.00  0.00           O
ATOM   2195  N   LEU A 290     123.574 130.268 188.096  1.00  0.00           N
ATOM   2196  CA  LEU A 290     124.509 130.491 189.223  1.00  0.00           C
ATOM   2197  CB  LEU A 290     125.294 131.743 188.957  1.00  0.00           C
ATOM   2198  CG  LEU A 290     126.298 131.612 187.764  1.00  0.00           C
ATOM   2199  CD1 LEU A 290     126.785 132.907 187.231  1.00  0.00           C
ATOM   2200  CD2 LEU A 290     127.396 130.617 188.186  1.00  0.00           C
ATOM   2201  C   LEU A 290     123.851 130.409 190.629  1.00  0.00           C
ATOM   2202  O   LEU A 290     124.396 129.749 191.524  1.00  0.00           O
ATOM   2203  N   ARG A 291     122.690 131.057 190.733  1.00  0.00           N
ATOM   2204  CA  ARG A 291     121.769 130.966 191.863  1.00  0.00           C
ATOM   2205  CB  ARG A 291     120.476 131.793 191.582  1.00  0.00           C
ATOM   2206  CG  ARG A 291     120.722 133.280 191.439  1.00  0.00           C
ATOM   2207  CD  ARG A 291     119.545 134.150 190.875  1.00  0.00           C
ATOM   2208  NE  ARG A 291     119.880 135.531 190.858  1.00  0.00           N
ATOM   2209  CZ  ARG A 291     119.107 136.678 190.720  1.00  0.00           C
ATOM   2210  NH1 ARG A 291     117.856 136.564 190.479  1.00  0.00           N
ATOM   2211  NH2 ARG A 291     119.557 137.908 190.852  1.00  0.00           N
ATOM   2212  C   ARG A 291     121.432 129.484 192.243  1.00  0.00           C
ATOM   2213  O   ARG A 291     121.535 128.963 193.323  1.00  0.00           O
ATOM   2214  N   ARG A 292     120.969 128.791 191.186  1.00  0.00           N
ATOM   2215  CA  ARG A 292     120.702 127.363 191.185  1.00  0.00           C
ATOM   2216  CB  ARG A 292     119.888 126.974 189.909  1.00  0.00           C
ATOM   2217  CG  ARG A 292     119.025 125.739 190.191  1.00  0.00           C
ATOM   2218  CD  ARG A 292     118.327 125.237 188.896  1.00  0.00           C
ATOM   2219  NE  ARG A 292     119.281 124.663 187.962  1.00  0.00           N
ATOM   2220  CZ  ARG A 292     119.028 123.864 186.926  1.00  0.00           C
ATOM   2221  NH1 ARG A 292     117.755 123.564 186.653  1.00  0.00           N
ATOM   2222  NH2 ARG A 292     119.948 123.379 186.198  1.00  0.00           N
ATOM   2223  C   ARG A 292     121.941 126.532 191.423  1.00  0.00           C
ATOM   2224  O   ARG A 292     121.865 125.565 192.170  1.00  0.00           O
ATOM   2225  N   ASN A 293     123.140 126.826 191.014  1.00  0.00           N
ATOM   2226  CA  ASN A 293     124.382 126.077 191.380  1.00  0.00           C
ATOM   2227  CB  ASN A 293     125.610 126.695 190.692  1.00  0.00           C
ATOM   2228  CG  ASN A 293     125.796 126.489 189.218  1.00  0.00           C
ATOM   2229  OD1 ASN A 293     124.991 125.801 188.547  1.00  0.00           O
ATOM   2230  ND2 ASN A 293     126.832 127.060 188.577  1.00  0.00           N
ATOM   2231  C   ASN A 293     124.624 126.105 192.991  1.00  0.00           C
ATOM   2232  O   ASN A 293     124.942 125.092 193.616  1.00  0.00           O
ATOM   2233  N   GLU A 294     124.383 127.249 193.680  1.00  0.00           N
ATOM   2234  CA  GLU A 294     124.419 127.431 195.159  1.00  0.00           C
ATOM   2235  CB  GLU A 294     124.383 128.948 195.428  1.00  0.00           C
ATOM   2236  CG  GLU A 294     124.915 129.239 196.853  1.00  0.00           C
ATOM   2237  CD  GLU A 294     124.859 130.758 197.033  1.00  0.00           C
ATOM   2238  OE1 GLU A 294     125.936 131.383 197.218  1.00  0.00           O
ATOM   2239  OE2 GLU A 294     123.784 131.418 196.908  1.00  0.00           O
ATOM   2240  C   GLU A 294     123.318 126.674 195.907  1.00  0.00           C
ATOM   2241  O   GLU A 294     123.524 126.094 196.982  1.00  0.00           O
ATOM   2242  N   GLN A 295     122.036 126.747 195.414  1.00  0.00           N
ATOM   2243  CA  GLN A 295     120.864 125.942 195.944  1.00  0.00           C
ATOM   2244  CB  GLN A 295     119.488 126.346 195.316  1.00  0.00           C
ATOM   2245  CG  GLN A 295     118.931 127.760 195.754  1.00  0.00           C
ATOM   2246  CD  GLN A 295     118.343 128.619 194.655  1.00  0.00           C
ATOM   2247  OE1 GLN A 295     117.722 128.120 193.711  1.00  0.00           O
ATOM   2248  NE2 GLN A 295     118.444 129.913 194.667  1.00  0.00           N
ATOM   2249  C   GLN A 295     121.133 124.473 195.626  1.00  0.00           C
ATOM   2250  O   GLN A 295     120.799 123.677 196.495  1.00  0.00           O
ATOM   2251  N   ASN A 296     121.786 124.065 194.510  1.00  0.00           N
ATOM   2252  CA  ASN A 296     122.324 122.719 194.201  1.00  0.00           C
ATOM   2253  CB  ASN A 296     122.738 122.553 192.755  1.00  0.00           C
ATOM   2254  CG  ASN A 296     121.643 122.419 191.782  1.00  0.00           C
ATOM   2255  OD1 ASN A 296     120.459 122.475 192.114  1.00  0.00           O
ATOM   2256  ND2 ASN A 296     121.992 122.310 190.579  1.00  0.00           N
ATOM   2257  C   ASN A 296     123.517 122.251 195.092  1.00  0.00           C
ATOM   2258  O   ASN A 296     123.794 121.070 195.189  1.00  0.00           O
ATOM   2259  N   GLY A 297     124.094 123.189 195.852  1.00  0.00           N
ATOM   2260  CA  GLY A 297     125.192 122.864 196.695  1.00  0.00           C
ATOM   2261  C   GLY A 297     126.575 122.683 196.091  1.00  0.00           C
ATOM   2262  O   GLY A 297     127.367 121.944 196.697  1.00  0.00           O
ATOM   2263  N   ALA A 298     126.881 123.290 194.973  1.00  0.00           N
ATOM   2264  CA  ALA A 298     128.130 123.077 194.239  1.00  0.00           C
ATOM   2265  CB  ALA A 298     127.984 123.649 192.829  1.00  0.00           C
ATOM   2266  C   ALA A 298     129.426 123.590 194.919  1.00  0.00           C
ATOM   2267  O   ALA A 298     129.316 124.571 195.662  1.00  0.00           O
ATOM   2268  N   ALA A 299     130.594 122.986 194.648  1.00  0.00           N
ATOM   2269  CA  ALA A 299     131.898 123.363 195.174  1.00  0.00           C
ATOM   2270  CB  ALA A 299     132.894 122.196 195.125  1.00  0.00           C
ATOM   2271  C   ALA A 299     132.545 124.554 194.527  1.00  0.00           C
ATOM   2272  O   ALA A 299     132.204 124.917 193.410  1.00  0.00           O
ATOM   2273  N   ALA A 300     133.471 125.215 195.204  1.00  0.00           N
ATOM   2274  CA  ALA A 300     133.957 126.598 194.960  1.00  0.00           C
ATOM   2275  CB  ALA A 300     135.074 126.813 196.024  1.00  0.00           C
ATOM   2276  C   ALA A 300     134.490 126.891 193.525  1.00  0.00           C
ATOM   2277  O   ALA A 300     134.114 127.886 192.927  1.00  0.00           O
ATOM   2278  N   HIE A 301     135.371 126.073 192.984  1.00  0.00           N
ATOM   2279  CA  HIE A 301     135.984 126.179 191.680  1.00  0.00           C
ATOM   2280  CB  HIE A 301     137.148 125.181 191.577  1.00  0.00           C
ATOM   2281  CG  HIE A 301     136.850 123.695 191.852  1.00  0.00           C
ATOM   2282  ND1 HIE A 301     135.912 123.286 192.855  1.00  0.00           N
ATOM   2283  CE1 HIE A 301     135.740 121.941 192.643  1.00  0.00           C
ATOM   2284  NE2 HIE A 301     136.653 121.491 191.755  1.00  0.00           N
ATOM   2285  CD2 HIE A 301     137.388 122.541 191.291  1.00  0.00           C
ATOM   2286  C   HIE A 301     134.919 125.873 190.618  1.00  0.00           C
ATOM   2287  O   HIE A 301     134.864 126.553 189.564  1.00  0.00           O
ATOM   2288  N   VAL A 302     134.061 124.883 190.839  1.00  0.00           N
ATOM   2289  CA  VAL A 302     133.045 124.527 189.900  1.00  0.00           C
ATOM   2290  CB  VAL A 302     132.521 123.166 190.302  1.00  0.00           C
ATOM   2291  CG1 VAL A 302     131.006 123.125 190.612  1.00  0.00           C
ATOM   2292  CG2 VAL A 302     132.748 122.260 189.153  1.00  0.00           C
ATOM   2293  C   VAL A 302     132.022 125.611 189.689  1.00  0.00           C
ATOM   2294  O   VAL A 302     131.520 125.770 188.560  1.00  0.00           O
ATOM   2295  N   ILE A 303     131.748 126.495 190.629  1.00  0.00           N
ATOM   2296  CA  ILE A 303     130.959 127.740 190.574  1.00  0.00           C
ATOM   2297  CB  ILE A 303     130.474 128.226 191.995  1.00  0.00           C
ATOM   2298  CG2 ILE A 303     130.234 129.811 192.134  1.00  0.00           C
ATOM   2299  CG1 ILE A 303     129.179 127.581 192.498  1.00  0.00           C
ATOM   2300  CD1 ILE A 303     128.758 127.720 193.941  1.00  0.00           C
ATOM   2301  C   ILE A 303     131.661 128.809 189.734  1.00  0.00           C
ATOM   2302  O   ILE A 303     131.148 129.431 188.801  1.00  0.00           O
ATOM   2303  N   ALA A 304     132.996 128.979 189.931  1.00  0.00           N
ATOM   2304  CA  ALA A 304     133.828 129.919 189.231  1.00  0.00           C
ATOM   2305  CB  ALA A 304     135.191 129.933 189.785  1.00  0.00           C
ATOM   2306  C   ALA A 304     133.876 129.677 187.734  1.00  0.00           C
ATOM   2307  O   ALA A 304     133.996 130.657 186.943  1.00  0.00           O
ATOM   2308  N   GLU A 305     133.834 128.413 187.265  1.00  0.00           N
ATOM   2309  CA  GLU A 305     133.928 128.229 185.844  1.00  0.00           C
ATOM   2310  CB  GLU A 305     134.050 126.779 185.448  1.00  0.00           C
ATOM   2311  CG  GLU A 305     134.327 126.451 183.988  1.00  0.00           C
ATOM   2312  CD  GLU A 305     134.654 125.011 183.788  1.00  0.00           C
ATOM   2313  OE1 GLU A 305     133.980 124.323 183.071  1.00  0.00           O
ATOM   2314  OE2 GLU A 305     135.814 124.631 184.078  1.00  0.00           O
ATOM   2315  C   GLU A 305     132.759 128.830 185.018  1.00  0.00           C
ATOM   2316  O   GLU A 305     132.906 129.301 183.904  1.00  0.00           O
ATOM   2317  N   ASP A 306     131.583 128.847 185.562  1.00  0.00           N
ATOM   2318  CA  ASP A 306     130.344 129.415 184.950  1.00  0.00           C
ATOM   2319  CB  ASP A 306     129.062 128.980 185.735  1.00  0.00           C
ATOM   2320  CG  ASP A 306     128.583 127.552 185.560  1.00  0.00           C
ATOM   2321  OD1 ASP A 306     129.396 126.718 185.171  1.00  0.00           O
ATOM   2322  OD2 ASP A 306     127.444 127.224 185.895  1.00  0.00           O
ATOM   2323  C   ASP A 306     130.384 130.961 185.028  1.00  0.00           C
ATOM   2324  O   ASP A 306     129.765 131.629 184.200  1.00  0.00           O
ATOM   2325  N   VAL A 307     131.211 131.576 185.938  1.00  0.00           N
ATOM   2326  CA  VAL A 307     131.392 133.011 186.001  1.00  0.00           C
ATOM   2327  CB  VAL A 307     132.135 133.586 187.187  1.00  0.00           C
ATOM   2328  CG1 VAL A 307     131.908 135.050 187.302  1.00  0.00           C
ATOM   2329  CG2 VAL A 307     131.607 132.976 188.601  1.00  0.00           C
ATOM   2330  C   VAL A 307     132.055 133.424 184.658  1.00  0.00           C
ATOM   2331  O   VAL A 307     131.664 134.463 184.120  1.00  0.00           O
ATOM   2332  N   LYS A 308     132.889 132.482 184.000  1.00  0.00           N
ATOM   2333  CA  LYS A 308     133.417 132.699 182.624  1.00  0.00           C
ATOM   2334  CB  LYS A 308     134.340 131.497 182.267  1.00  0.00           C
ATOM   2335  CG  LYS A 308     135.269 131.784 181.077  1.00  0.00           C
ATOM   2336  CD  LYS A 308     136.257 130.660 180.658  1.00  0.00           C
ATOM   2337  CE  LYS A 308     137.463 131.182 179.897  1.00  0.00           C
ATOM   2338  NZ  LYS A 308     138.436 130.110 179.598  1.00  0.00           N
ATOM   2339  C   LYS A 308     132.376 132.879 181.572  1.00  0.00           C
ATOM   2340  O   LYS A 308     132.588 133.551 180.572  1.00  0.00           O
ATOM   2341  N   LEU A 309     131.220 132.211 181.708  1.00  0.00           N
ATOM   2342  CA  LEU A 309     130.130 132.252 180.753  1.00  0.00           C
ATOM   2343  CB  LEU A 309     129.427 130.897 180.882  1.00  0.00           C
ATOM   2344  CG  LEU A 309     128.298 130.710 179.783  1.00  0.00           C
ATOM   2345  CD1 LEU A 309     128.660 131.014 178.321  1.00  0.00           C
ATOM   2346  CD2 LEU A 309     127.802 129.233 179.893  1.00  0.00           C
ATOM   2347  C   LEU A 309     129.279 133.422 180.937  1.00  0.00           C
ATOM   2348  O   LEU A 309     128.881 134.058 179.941  1.00  0.00           O
ATOM   2349  N   LEU A 310     128.872 133.709 182.209  1.00  0.00           N
ATOM   2350  CA  LEU A 310     128.212 134.992 182.463  1.00  0.00           C
ATOM   2351  CB  LEU A 310     128.179 135.201 184.013  1.00  0.00           C
ATOM   2352  CG  LEU A 310     127.654 136.639 184.440  1.00  0.00           C
ATOM   2353  CD1 LEU A 310     126.277 136.883 183.916  1.00  0.00           C
ATOM   2354  CD2 LEU A 310     127.856 136.994 185.935  1.00  0.00           C
ATOM   2355  C   LEU A 310     129.032 136.140 181.853  1.00  0.00           C
ATOM   2356  O   LEU A 310     128.487 137.037 181.226  1.00  0.00           O
ATOM   2357  N   GLN A 311     130.344 136.059 182.112  1.00  0.00           N
ATOM   2358  CA  GLN A 311     131.333 137.092 181.856  1.00  0.00           C
ATOM   2359  CB  GLN A 311     132.812 136.670 182.219  1.00  0.00           C
ATOM   2360  CG  GLN A 311     133.821 137.763 181.706  1.00  0.00           C
ATOM   2361  CD  GLN A 311     133.711 139.064 182.464  1.00  0.00           C
ATOM   2362  OE1 GLN A 311     134.118 139.125 183.575  1.00  0.00           O
ATOM   2363  NE2 GLN A 311     133.073 140.093 181.945  1.00  0.00           N
ATOM   2364  C   GLN A 311     131.324 137.466 180.354  1.00  0.00           C
ATOM   2365  O   GLN A 311     131.269 138.629 180.028  1.00  0.00           O
ATOM   2366  N   PHE A 312     131.310 136.426 179.476  1.00  0.00           N
ATOM   2367  CA  PHE A 312     131.166 136.396 177.999  1.00  0.00           C
ATOM   2368  CB  PHE A 312     131.432 134.955 177.526  1.00  0.00           C
ATOM   2369  CG  PHE A 312     130.955 134.582 176.212  1.00  0.00           C
ATOM   2370  CD1 PHE A 312     129.609 134.408 175.934  1.00  0.00           C
ATOM   2371  CE1 PHE A 312     129.115 134.236 174.590  1.00  0.00           C
ATOM   2372  CZ  PHE A 312     130.099 134.131 173.593  1.00  0.00           C
ATOM   2373  CE2 PHE A 312     131.450 134.321 173.810  1.00  0.00           C
ATOM   2374  CD2 PHE A 312     131.903 134.650 175.081  1.00  0.00           C
ATOM   2375  C   PHE A 312     129.828 136.918 177.555  1.00  0.00           C
ATOM   2376  O   PHE A 312     129.798 137.748 176.658  1.00  0.00           O
ATOM   2377  N   HIE A 313     128.723 136.655 178.295  1.00  0.00           N
ATOM   2378  CA  HIE A 313     127.469 137.359 177.922  1.00  0.00           C
ATOM   2379  CB  HIE A 313     126.296 136.627 178.543  1.00  0.00           C
ATOM   2380  CG  HIE A 313     126.054 135.316 177.894  1.00  0.00           C
ATOM   2381  ND1 HIE A 313     125.680 135.231 176.557  1.00  0.00           N
ATOM   2382  CE1 HIE A 313     125.514 133.913 176.304  1.00  0.00           C
ATOM   2383  NE2 HIE A 313     125.742 133.231 177.403  1.00  0.00           N
ATOM   2384  CD2 HIE A 313     126.053 134.092 178.444  1.00  0.00           C
ATOM   2385  C   HIE A 313     127.277 138.845 178.284  1.00  0.00           C
ATOM   2386  O   HIE A 313     126.675 139.616 177.511  1.00  0.00           O
ATOM   2387  N   VAL A 314     127.912 139.252 179.358  1.00  0.00           N
ATOM   2388  CA  VAL A 314     128.161 140.597 179.807  1.00  0.00           C
ATOM   2389  CB  VAL A 314     128.455 140.621 181.288  1.00  0.00           C
ATOM   2390  CG1 VAL A 314     128.846 142.023 181.779  1.00  0.00           C
ATOM   2391  CG2 VAL A 314     127.292 140.095 182.000  1.00  0.00           C
ATOM   2392  C   VAL A 314     129.261 141.317 178.979  1.00  0.00           C
ATOM   2393  O   VAL A 314     129.062 142.494 178.583  1.00  0.00           O
ATOM   2394  N   ALA A 315     130.310 140.693 178.481  1.00  0.00           N
ATOM   2395  CA  ALA A 315     131.183 141.399 177.507  1.00  0.00           C
ATOM   2396  CB  ALA A 315     132.453 140.612 177.431  1.00  0.00           C
ATOM   2397  C   ALA A 315     130.590 141.578 176.117  1.00  0.00           C
ATOM   2398  O   ALA A 315     130.644 142.688 175.617  1.00  0.00           O
ATOM   2399  N   THR A 316     129.959 140.561 175.467  1.00  0.00           N
ATOM   2400  CA  THR A 316     129.315 140.798 174.129  1.00  0.00           C
ATOM   2401  CB  THR A 316     128.863 139.511 173.460  1.00  0.00           C
ATOM   2402  CG2 THR A 316     129.978 138.444 173.371  1.00  0.00           C
ATOM   2403  OG1 THR A 316     127.902 138.886 174.320  1.00  0.00           O
ATOM   2404  C   THR A 316     128.161 141.765 174.001  1.00  0.00           C
ATOM   2405  O   THR A 316     127.766 142.250 172.957  1.00  0.00           O
ATOM   2406  N   MET A 317     127.462 141.961 175.134  1.00  0.00           N
ATOM   2407  CA  MET A 317     126.503 143.139 175.310  1.00  0.00           C
ATOM   2408  CB  MET A 317     125.802 142.905 176.655  1.00  0.00           C
ATOM   2409  CG  MET A 317     124.764 143.955 177.106  1.00  0.00           C
ATOM   2410  SD  MET A 317     124.443 144.006 178.910  1.00  0.00           S
ATOM   2411  CE  MET A 317     125.795 144.966 179.497  1.00  0.00           C
ATOM   2412  C   MET A 317     127.111 144.545 175.155  1.00  0.00           C
ATOM   2413  O   MET A 317     126.474 145.404 174.545  1.00  0.00           O
ATOM   2414  N   VAL A 318     128.382 144.829 175.634  1.00  0.00           N
ATOM   2415  CA  VAL A 318     129.063 146.102 175.434  1.00  0.00           C
ATOM   2416  CB  VAL A 318     130.006 146.460 176.593  1.00  0.00           C
ATOM   2417  CG1 VAL A 318     130.889 147.625 176.179  1.00  0.00           C
ATOM   2418  CG2 VAL A 318     129.238 146.705 177.900  1.00  0.00           C
ATOM   2419  C   VAL A 318     129.782 146.072 174.095  1.00  0.00           C
ATOM   2420  O   VAL A 318     129.493 147.004 173.336  1.00  0.00           O
ATOM   2421  N   ASP A 319     130.591 145.076 173.773  1.00  0.00           N
ATOM   2422  CA  ASP A 319     131.368 145.023 172.567  1.00  0.00           C
ATOM   2423  CB  ASP A 319     132.634 145.763 172.724  1.00  0.00           C
ATOM   2424  CG  ASP A 319     133.595 145.610 171.515  1.00  0.00           C
ATOM   2425  OD1 ASP A 319     133.110 145.314 170.390  1.00  0.00           O
ATOM   2426  OD2 ASP A 319     134.829 145.693 171.660  1.00  0.00           O
ATOM   2427  C   ASP A 319     131.459 143.627 172.019  1.00  0.00           C
ATOM   2428  O   ASP A 319     131.982 142.695 172.653  1.00  0.00           O
ATOM   2429  N   ASN A 320     130.930 143.420 170.775  1.00  0.00           N
ATOM   2430  CA  ASN A 320     131.091 142.228 169.963  1.00  0.00           C
ATOM   2431  CB  ASN A 320     130.307 142.426 168.656  1.00  0.00           C
ATOM   2432  CG  ASN A 320     129.899 141.096 168.000  1.00  0.00           C
ATOM   2433  OD1 ASN A 320     128.919 140.544 168.452  1.00  0.00           O
ATOM   2434  ND2 ASN A 320     130.573 140.518 167.044  1.00  0.00           N
ATOM   2435  C   ASN A 320     132.511 141.683 169.733  1.00  0.00           C
ATOM   2436  O   ASN A 320     132.717 140.498 169.477  1.00  0.00           O
ATOM   2437  N   GLU A 321     133.500 142.580 169.714  1.00  0.00           N
ATOM   2438  CA  GLU A 321     134.911 142.183 169.455  1.00  0.00           C
ATOM   2439  CB  GLU A 321     135.707 143.353 168.795  1.00  0.00           C
ATOM   2440  CG  GLU A 321     135.236 143.571 167.339  1.00  0.00           C
ATOM   2441  CD  GLU A 321     136.060 144.510 166.460  1.00  0.00           C
ATOM   2442  OE1 GLU A 321     136.313 144.187 165.286  1.00  0.00           O
ATOM   2443  OE2 GLU A 321     136.306 145.652 166.858  1.00  0.00           O
ATOM   2444  C   GLU A 321     135.549 141.827 170.832  1.00  0.00           C
ATOM   2445  O   GLU A 321     135.710 142.705 171.648  1.00  0.00           O
ATOM   2446  N   LEU A 322     135.869 140.532 171.116  1.00  0.00           N
ATOM   2447  CA  LEU A 322     136.420 140.082 172.368  1.00  0.00           C
ATOM   2448  CB  LEU A 322     135.843 138.714 172.679  1.00  0.00           C
ATOM   2449  CG  LEU A 322     134.314 138.782 172.891  1.00  0.00           C
ATOM   2450  CD1 LEU A 322     133.805 137.312 173.096  1.00  0.00           C
ATOM   2451  CD2 LEU A 322     133.916 139.585 174.066  1.00  0.00           C
ATOM   2452  C   LEU A 322     137.921 140.152 172.333  1.00  0.00           C
ATOM   2453  O   LEU A 322     138.539 139.778 171.334  1.00  0.00           O
ATOM   2454  N   PRO A 323     138.577 140.566 173.446  1.00  0.00           N
ATOM   2455  CD  PRO A 323     138.012 141.033 174.666  1.00  0.00           C
ATOM   2456  CG  PRO A 323     139.103 140.975 175.717  1.00  0.00           C
ATOM   2457  CB  PRO A 323     140.305 141.398 174.829  1.00  0.00           C
ATOM   2458  CA  PRO A 323     140.066 140.639 173.540  1.00  0.00           C
ATOM   2459  C   PRO A 323     140.703 139.246 173.541  1.00  0.00           C
ATOM   2460  O   PRO A 323     140.268 138.327 174.211  1.00  0.00           O
ATOM   2461  N   GLY A 324     141.790 139.043 172.849  1.00  0.00           N
ATOM   2462  CA  GLY A 324     142.561 137.820 172.728  1.00  0.00           C
ATOM   2463  C   GLY A 324     141.736 136.648 172.152  1.00  0.00           C
ATOM   2464  O   GLY A 324     142.049 135.466 172.361  1.00  0.00           O
ATOM   2465  N   LEU A 325     140.675 136.996 171.421  1.00  0.00           N
ATOM   2466  CA  LEU A 325     139.582 136.093 170.887  1.00  0.00           C
ATOM   2467  CB  LEU A 325     138.407 136.037 171.889  1.00  0.00           C
ATOM   2468  CG  LEU A 325     138.626 135.152 173.057  1.00  0.00           C
ATOM   2469  CD1 LEU A 325     137.563 135.469 174.134  1.00  0.00           C
ATOM   2470  CD2 LEU A 325     138.399 133.694 172.674  1.00  0.00           C
ATOM   2471  C   LEU A 325     139.066 136.482 169.469  1.00  0.00           C
ATOM   2472  O   LEU A 325     139.382 137.536 168.947  1.00  0.00           O
ATOM   2473  N   PRO A 326     138.293 135.613 168.717  1.00  0.00           N
ATOM   2474  CD  PRO A 326     138.217 134.180 168.893  1.00  0.00           C
ATOM   2475  CG  PRO A 326     137.108 133.663 167.977  1.00  0.00           C
ATOM   2476  CB  PRO A 326     137.103 134.736 166.899  1.00  0.00           C
ATOM   2477  CA  PRO A 326     137.513 136.020 167.597  1.00  0.00           C
ATOM   2478  C   PRO A 326     136.384 136.846 168.169  1.00  0.00           C
ATOM   2479  O   PRO A 326     136.032 136.686 169.332  1.00  0.00           O
ATOM   2480  N   ARG A 327     135.745 137.653 167.294  1.00  0.00           N
ATOM   2481  CA  ARG A 327     134.435 138.326 167.633  1.00  0.00           C
ATOM   2482  CB  ARG A 327     134.161 139.363 166.532  1.00  0.00           C
ATOM   2483  CG  ARG A 327     133.685 138.860 165.149  1.00  0.00           C
ATOM   2484  CD  ARG A 327     132.969 139.817 164.142  1.00  0.00           C
ATOM   2485  NE  ARG A 327     132.361 139.078 163.034  1.00  0.00           N
ATOM   2486  CZ  ARG A 327     131.736 139.615 162.016  1.00  0.00           C
ATOM   2487  NH1 ARG A 327     131.174 138.834 161.184  1.00  0.00           N
ATOM   2488  NH2 ARG A 327     131.562 140.882 161.951  1.00  0.00           N
ATOM   2489  C   ARG A 327     133.280 137.325 167.867  1.00  0.00           C
ATOM   2490  O   ARG A 327     133.167 136.284 167.195  1.00  0.00           O
ATOM   2491  N   ALA A 328     132.344 137.757 168.731  1.00  0.00           N
ATOM   2492  CA  ALA A 328     131.081 137.032 169.007  1.00  0.00           C
ATOM   2493  CB  ALA A 328     130.340 137.534 170.282  1.00  0.00           C
ATOM   2494  C   ALA A 328     130.128 137.027 167.826  1.00  0.00           C
ATOM   2495  O   ALA A 328     130.189 137.787 166.947  1.00  0.00           O
ATOM   2496  N   MET A 329     129.139 136.149 167.939  1.00  0.00           N
ATOM   2497  CA  MET A 329     128.140 135.957 166.842  1.00  0.00           C
ATOM   2498  CB  MET A 329     128.719 134.808 165.981  1.00  0.00           C
ATOM   2499  CG  MET A 329     127.812 134.524 164.790  1.00  0.00           C
ATOM   2500  SD  MET A 329     128.629 133.192 163.796  1.00  0.00           S
ATOM   2501  CE  MET A 329     127.712 131.838 164.628  1.00  0.00           C
ATOM   2502  C   MET A 329     126.755 135.660 167.250  1.00  0.00           C
ATOM   2503  O   MET A 329     126.461 135.026 168.234  1.00  0.00           O
ATOM   2504  N   GLN A 330     125.796 136.138 166.402  1.00  0.00           N
ATOM   2505  CA  GLN A 330     124.312 136.057 166.638  1.00  0.00           C
ATOM   2506  CB  GLN A 330     123.812 137.533 166.882  1.00  0.00           C
ATOM   2507  CG  GLN A 330     122.418 137.941 166.422  1.00  0.00           C
ATOM   2508  CD  GLN A 330     121.273 137.470 167.420  1.00  0.00           C
ATOM   2509  OE1 GLN A 330     121.283 136.336 167.930  1.00  0.00           O
ATOM   2510  NE2 GLN A 330     120.224 138.244 167.699  1.00  0.00           N
ATOM   2511  C   GLN A 330     123.685 135.287 165.470  1.00  0.00           C
ATOM   2512  O   GLN A 330     124.317 134.903 164.481  1.00  0.00           O
ATOM   2513  N   LYS A 331     122.402 134.993 165.599  1.00  0.00           N
ATOM   2514  CA  LYS A 331     121.544 134.174 164.772  1.00  0.00           C
ATOM   2515  CB  LYS A 331     120.061 134.384 165.178  1.00  0.00           C
ATOM   2516  CG  LYS A 331     119.380 135.648 164.670  1.00  0.00           C
ATOM   2517  CD  LYS A 331     118.091 135.948 165.501  1.00  0.00           C
ATOM   2518  CE  LYS A 331     117.608 137.247 164.901  1.00  0.00           C
ATOM   2519  NZ  LYS A 331     116.532 137.850 165.703  1.00  0.00           N
ATOM   2520  C   LYS A 331     121.719 134.375 163.233  1.00  0.00           C
ATOM   2521  O   LYS A 331     121.982 135.485 162.791  1.00  0.00           O
ATOM   2522  N   SER A 332     121.594 133.339 162.402  1.00  0.00           N
ATOM   2523  CA  SER A 332     122.143 133.333 160.999  1.00  0.00           C
ATOM   2524  CB  SER A 332     121.029 134.002 160.095  1.00  0.00           C
ATOM   2525  OG  SER A 332     119.908 133.161 160.198  1.00  0.00           O
ATOM   2526  C   SER A 332     123.547 133.863 160.658  1.00  0.00           C
ATOM   2527  O   SER A 332     123.914 134.157 159.501  1.00  0.00           O
ATOM   2528  N   GLY A 333     124.394 133.989 161.680  1.00  0.00           N
ATOM   2529  CA  GLY A 333     125.757 134.482 161.562  1.00  0.00           C
ATOM   2530  C   GLY A 333     126.015 135.985 161.680  1.00  0.00           C
ATOM   2531  O   GLY A 333     127.185 136.370 161.493  1.00  0.00           O
ATOM   2532  N   ARG A 334     124.928 136.811 161.839  1.00  0.00           N
ATOM   2533  CA  ARG A 334     125.152 138.315 161.941  1.00  0.00           C
ATOM   2534  CB  ARG A 334     123.700 138.951 162.070  1.00  0.00           C
ATOM   2535  CG  ARG A 334     122.724 138.711 160.923  1.00  0.00           C
ATOM   2536  CD  ARG A 334     121.231 138.988 161.198  1.00  0.00           C
ATOM   2537  NE  ARG A 334     120.503 138.564 160.037  1.00  0.00           N
ATOM   2538  CZ  ARG A 334     119.210 138.497 159.882  1.00  0.00           C
ATOM   2539  NH1 ARG A 334     118.335 138.904 160.742  1.00  0.00           N
ATOM   2540  NH2 ARG A 334     118.757 138.041 158.830  1.00  0.00           N
ATOM   2541  C   ARG A 334     126.157 138.541 163.150  1.00  0.00           C
ATOM   2542  O   ARG A 334     126.200 137.727 164.064  1.00  0.00           O
ATOM   2543  N   PRO A 335     126.829 139.664 163.267  1.00  0.00           N
ATOM   2544  CD  PRO A 335     127.116 140.609 162.242  1.00  0.00           C
ATOM   2545  CG  PRO A 335     127.665 141.820 162.961  1.00  0.00           C
ATOM   2546  CB  PRO A 335     128.251 141.275 164.223  1.00  0.00           C
ATOM   2547  CA  PRO A 335     127.378 140.157 164.586  1.00  0.00           C
ATOM   2548  C   PRO A 335     126.189 140.568 165.561  1.00  0.00           C
ATOM   2549  O   PRO A 335     125.155 141.059 165.125  1.00  0.00           O
ATOM   2550  N   LEU A 336     126.490 140.493 166.862  1.00  0.00           N
ATOM   2551  CA  LEU A 336     125.532 141.017 167.930  1.00  0.00           C
ATOM   2552  CB  LEU A 336     125.746 140.391 169.292  1.00  0.00           C
ATOM   2553  CG  LEU A 336     124.648 140.526 170.278  1.00  0.00           C
ATOM   2554  CD1 LEU A 336     123.452 139.599 170.135  1.00  0.00           C
ATOM   2555  CD2 LEU A 336     125.205 140.436 171.690  1.00  0.00           C
ATOM   2556  C   LEU A 336     125.626 142.557 168.012  1.00  0.00           C
ATOM   2557  O   LEU A 336     126.691 143.087 168.378  1.00  0.00           O
ATOM   2558  N   LYS A 337     124.510 143.301 167.718  1.00  0.00           N
ATOM   2559  CA  LYS A 337     124.436 144.750 167.793  1.00  0.00           C
ATOM   2560  CB  LYS A 337     123.212 145.174 166.859  1.00  0.00           C
ATOM   2561  CG  LYS A 337     123.165 146.718 166.824  1.00  0.00           C
ATOM   2562  CD  LYS A 337     122.217 147.302 165.729  1.00  0.00           C
ATOM   2563  CE  LYS A 337     120.708 146.990 165.983  1.00  0.00           C
ATOM   2564  NZ  LYS A 337     119.997 147.158 164.760  1.00  0.00           N
ATOM   2565  C   LYS A 337     124.434 145.185 169.276  1.00  0.00           C
ATOM   2566  O   LYS A 337     123.405 145.511 169.906  1.00  0.00           O
ATOM   2567  N   SER A 338     125.633 145.152 169.776  1.00  0.00           N
ATOM   2568  CA  SER A 338     126.228 145.640 171.083  1.00  0.00           C
ATOM   2569  CB  SER A 338     127.705 145.137 171.070  1.00  0.00           C
ATOM   2570  OG  SER A 338     128.456 146.047 170.316  1.00  0.00           O
ATOM   2571  C   SER A 338     126.039 147.220 171.213  1.00  0.00           C
ATOM   2572  O   SER A 338     125.810 147.998 170.256  1.00  0.00           O
ATOM   2573  N   LEU A 339     126.381 147.686 172.427  1.00  0.00           N
ATOM   2574  CA  LEU A 339     126.156 149.078 172.752  1.00  0.00           C
ATOM   2575  CB  LEU A 339     126.080 149.182 174.277  1.00  0.00           C
ATOM   2576  CG  LEU A 339     124.741 148.628 174.799  1.00  0.00           C
ATOM   2577  CD1 LEU A 339     124.763 148.242 176.244  1.00  0.00           C
ATOM   2578  CD2 LEU A 339     123.636 149.650 174.567  1.00  0.00           C
ATOM   2579  C   LEU A 339     127.309 149.941 172.131  1.00  0.00           C
ATOM   2580  O   LEU A 339     127.071 151.088 171.693  1.00  0.00           O
ATOM   2581  N   LYS A 340     128.528 149.399 172.020  1.00  0.00           N
ATOM   2582  CA  LYS A 340     129.567 150.000 171.154  1.00  0.00           C
ATOM   2583  CB  LYS A 340     130.928 149.371 171.461  1.00  0.00           C
ATOM   2584  CG  LYS A 340     132.044 149.844 170.471  1.00  0.00           C
ATOM   2585  CD  LYS A 340     133.463 149.548 170.988  1.00  0.00           C
ATOM   2586  CE  LYS A 340     134.456 149.896 169.875  1.00  0.00           C
ATOM   2587  NZ  LYS A 340     135.740 149.199 169.987  1.00  0.00           N
ATOM   2588  C   LYS A 340     129.214 149.970 169.658  1.00  0.00           C
ATOM   2589  O   LYS A 340     129.236 151.025 169.047  1.00  0.00           O
ATOM   2590  N   GLN A 341     128.618 148.876 169.171  1.00  0.00           N
ATOM   2591  CA  GLN A 341     128.057 148.896 167.808  1.00  0.00           C
ATOM   2592  CB  GLN A 341     127.813 147.423 167.410  1.00  0.00           C
ATOM   2593  CG  GLN A 341     127.483 147.200 165.901  1.00  0.00           C
ATOM   2594  CD  GLN A 341     128.548 147.669 164.930  1.00  0.00           C
ATOM   2595  OE1 GLN A 341     129.732 147.783 165.162  1.00  0.00           O
ATOM   2596  NE2 GLN A 341     128.108 147.962 163.689  1.00  0.00           N
ATOM   2597  C   GLN A 341     126.827 149.826 167.508  1.00  0.00           C
ATOM   2598  O   GLN A 341     126.787 150.347 166.407  1.00  0.00           O
ATOM   2599  N   ARG A 342     126.017 150.162 168.515  1.00  0.00           N
ATOM   2600  CA  ARG A 342     125.127 151.342 168.477  1.00  0.00           C
ATOM   2601  CB  ARG A 342     124.116 151.215 169.628  1.00  0.00           C
ATOM   2602  CG  ARG A 342     123.051 150.177 169.305  1.00  0.00           C
ATOM   2603  CD  ARG A 342     122.279 149.679 170.624  1.00  0.00           C
ATOM   2604  NE  ARG A 342     121.032 148.977 170.290  1.00  0.00           N
ATOM   2605  CZ  ARG A 342     119.950 149.252 170.860  1.00  0.00           C
ATOM   2606  NH1 ARG A 342     119.644 150.346 171.533  1.00  0.00           N
ATOM   2607  NH2 ARG A 342     118.976 148.396 170.852  1.00  0.00           N
ATOM   2608  C   ARG A 342     125.828 152.651 168.374  1.00  0.00           C
ATOM   2609  O   ARG A 342     125.368 153.446 167.531  1.00  0.00           O
ATOM   2610  N   LEU A 343     126.842 152.902 169.197  1.00  0.00           N
ATOM   2611  CA  LEU A 343     127.407 154.248 169.228  1.00  0.00           C
ATOM   2612  CB  LEU A 343     127.962 154.424 170.652  1.00  0.00           C
ATOM   2613  CG  LEU A 343     126.927 154.483 171.813  1.00  0.00           C
ATOM   2614  CD1 LEU A 343     127.650 154.926 173.044  1.00  0.00           C
ATOM   2615  CD2 LEU A 343     125.641 155.223 171.540  1.00  0.00           C
ATOM   2616  C   LEU A 343     128.480 154.479 168.152  1.00  0.00           C
ATOM   2617  O   LEU A 343     128.465 155.620 167.581  1.00  0.00           O
ATOM   2618  N   LYS A 344     129.392 153.566 167.763  1.00  0.00           N
ATOM   2619  CA  LYS A 344     130.530 153.801 166.867  1.00  0.00           C
ATOM   2620  CB  LYS A 344     131.570 152.611 166.833  1.00  0.00           C
ATOM   2621  CG  LYS A 344     131.065 151.343 166.086  1.00  0.00           C
ATOM   2622  CD  LYS A 344     131.730 151.137 164.740  1.00  0.00           C
ATOM   2623  CE  LYS A 344     131.119 150.016 163.937  1.00  0.00           C
ATOM   2624  NZ  LYS A 344     131.340 150.198 162.428  1.00  0.00           N
ATOM   2625  C   LYS A 344     130.255 154.191 165.395  1.00  0.00           C
ATOM   2626  O   LYS A 344     129.489 153.521 164.691  1.00  0.00           O
ATOM   2627  N   GLY A 345     131.008 155.132 164.868  1.00  0.00           N
ATOM   2628  CA  GLY A 345     131.157 155.548 163.471  1.00  0.00           C
ATOM   2629  C   GLY A 345     129.842 155.807 162.772  1.00  0.00           C
ATOM   2630  O   GLY A 345     128.886 156.303 163.363  1.00  0.00           O
ATOM   2631  N   LYS A 346     129.879 155.520 161.416  1.00  0.00           N
ATOM   2632  CA  LYS A 346     128.806 155.820 160.330  1.00  0.00           C
ATOM   2633  CB  LYS A 346     129.419 155.279 159.018  1.00  0.00           C
ATOM   2634  CG  LYS A 346     128.585 155.385 157.780  1.00  0.00           C
ATOM   2635  CD  LYS A 346     128.415 156.844 157.433  1.00  0.00           C
ATOM   2636  CE  LYS A 346     127.982 157.013 156.023  1.00  0.00           C
ATOM   2637  NZ  LYS A 346     126.684 156.337 155.697  1.00  0.00           N
ATOM   2638  C   LYS A 346     127.507 155.142 160.638  1.00  0.00           C
ATOM   2639  O   LYS A 346     127.519 153.984 161.007  1.00  0.00           O
ATOM   2640  N   GLU A 347     126.392 155.757 160.481  1.00  0.00           N
ATOM   2641  CA  GLU A 347     125.067 155.240 160.826  1.00  0.00           C
ATOM   2642  CB  GLU A 347     124.516 154.029 160.023  1.00  0.00           C
ATOM   2643  CG  GLU A 347     124.699 153.959 158.553  1.00  0.00           C
ATOM   2644  CD  GLU A 347     124.095 155.108 157.819  1.00  0.00           C
ATOM   2645  OE1 GLU A 347     122.877 155.150 157.507  1.00  0.00           O
ATOM   2646  OE2 GLU A 347     124.743 156.132 157.627  1.00  0.00           O
ATOM   2647  C   GLU A 347     124.848 155.031 162.279  1.00  0.00           C
ATOM   2648  O   GLU A 347     123.731 154.615 162.526  1.00  0.00           O
ATOM   2649  N   GLY A 348     125.766 155.167 163.231  1.00  0.00           N
ATOM   2650  CA  GLY A 348     125.511 155.001 164.657  1.00  0.00           C
ATOM   2651  C   GLY A 348     124.872 156.235 165.288  1.00  0.00           C
ATOM   2652  O   GLY A 348     124.486 157.261 164.679  1.00  0.00           O
ATOM   2653  N   ARG A 349     124.708 156.184 166.620  1.00  0.00           N
ATOM   2654  CA  ARG A 349     123.865 157.145 167.390  1.00  0.00           C
ATOM   2655  CB  ARG A 349     123.729 156.554 168.841  1.00  0.00           C
ATOM   2656  CG  ARG A 349     122.468 157.108 169.534  1.00  0.00           C
ATOM   2657  CD  ARG A 349     121.107 156.630 169.008  1.00  0.00           C
ATOM   2658  NE  ARG A 349     120.954 155.149 169.253  1.00  0.00           N
ATOM   2659  CZ  ARG A 349     120.805 154.216 168.333  1.00  0.00           C
ATOM   2660  NH1 ARG A 349     120.803 154.512 167.053  1.00  0.00           N
ATOM   2661  NH2 ARG A 349     120.674 152.969 168.587  1.00  0.00           N
ATOM   2662  C   ARG A 349     124.442 158.547 167.453  1.00  0.00           C
ATOM   2663  O   ARG A 349     123.635 159.493 167.489  1.00  0.00           O
ATOM   2664  N   VAL A 350     125.738 158.718 167.448  1.00  0.00           N
ATOM   2665  CA  VAL A 350     126.420 160.027 167.546  1.00  0.00           C
ATOM   2666  CB  VAL A 350     127.861 159.779 168.115  1.00  0.00           C
ATOM   2667  CG1 VAL A 350     128.832 161.046 168.125  1.00  0.00           C
ATOM   2668  CG2 VAL A 350     127.549 159.330 169.617  1.00  0.00           C
ATOM   2669  C   VAL A 350     126.358 160.729 166.167  1.00  0.00           C
ATOM   2670  O   VAL A 350     125.862 161.824 166.038  1.00  0.00           O
ATOM   2671  N   ARG A 351     126.830 160.027 165.108  1.00  0.00           N
ATOM   2672  CA  ARG A 351     126.854 160.583 163.689  1.00  0.00           C
ATOM   2673  CB  ARG A 351     127.810 159.748 162.831  1.00  0.00           C
ATOM   2674  CG  ARG A 351     129.226 160.220 163.382  1.00  0.00           C
ATOM   2675  CD  ARG A 351     130.378 159.468 162.780  1.00  0.00           C
ATOM   2676  NE  ARG A 351     130.334 159.533 161.257  1.00  0.00           N
ATOM   2677  CZ  ARG A 351     131.020 158.956 160.334  1.00  0.00           C
ATOM   2678  NH1 ARG A 351     132.028 158.240 160.544  1.00  0.00           N
ATOM   2679  NH2 ARG A 351     130.622 159.197 159.113  1.00  0.00           N
ATOM   2680  C   ARG A 351     125.526 160.681 162.942  1.00  0.00           C
ATOM   2681  O   ARG A 351     125.190 161.608 162.246  1.00  0.00           O
ATOM   2682  N   GLY A 352     124.835 159.517 163.159  1.00  0.00           N
ATOM   2683  CA  GLY A 352     123.752 159.143 162.254  1.00  0.00           C
ATOM   2684  C   GLY A 352     122.417 159.178 163.030  1.00  0.00           C
ATOM   2685  O   GLY A 352     121.403 158.879 162.376  1.00  0.00           O
ATOM   2686  N   ASN A 353     122.343 159.551 164.314  1.00  0.00           N
ATOM   2687  CA  ASN A 353     121.118 160.022 164.940  1.00  0.00           C
ATOM   2688  CB  ASN A 353     120.598 158.986 165.923  1.00  0.00           C
ATOM   2689  CG  ASN A 353     120.237 157.750 165.211  1.00  0.00           C
ATOM   2690  OD1 ASN A 353     120.999 156.809 165.261  1.00  0.00           O
ATOM   2691  ND2 ASN A 353     119.260 157.861 164.314  1.00  0.00           N
ATOM   2692  C   ASN A 353     121.157 161.414 165.612  1.00  0.00           C
ATOM   2693  O   ASN A 353     120.068 161.931 165.852  1.00  0.00           O
ATOM   2694  N   LEU A 354     122.305 162.105 165.789  1.00  0.00           N
ATOM   2695  CA  LEU A 354     122.577 163.455 166.280  1.00  0.00           C
ATOM   2696  CB  LEU A 354     123.289 163.436 167.664  1.00  0.00           C
ATOM   2697  CG  LEU A 354     122.290 162.962 168.818  1.00  0.00           C
ATOM   2698  CD1 LEU A 354     123.243 162.414 169.876  1.00  0.00           C
ATOM   2699  CD2 LEU A 354     121.314 164.009 169.331  1.00  0.00           C
ATOM   2700  C   LEU A 354     123.148 164.439 165.235  1.00  0.00           C
ATOM   2701  O   LEU A 354     122.482 165.344 164.748  1.00  0.00           O
ATOM   2702  N   MET A 355     124.443 164.299 164.939  1.00  0.00           N
ATOM   2703  CA  MET A 355     125.124 165.260 164.052  1.00  0.00           C
ATOM   2704  CB  MET A 355     126.653 165.064 163.892  1.00  0.00           C
ATOM   2705  CG  MET A 355     127.337 165.456 165.234  1.00  0.00           C
ATOM   2706  SD  MET A 355     127.337 167.165 165.742  1.00  0.00           S
ATOM   2707  CE  MET A 355     126.732 167.028 167.433  1.00  0.00           C
ATOM   2708  C   MET A 355     124.501 165.211 162.564  1.00  0.00           C
ATOM   2709  O   MET A 355     124.622 166.244 161.822  1.00  0.00           O
ATOM   2710  N   GLY A 356     123.855 164.148 162.175  1.00  0.00           N
ATOM   2711  CA  GLY A 356     122.839 163.983 161.105  1.00  0.00           C
ATOM   2712  C   GLY A 356     121.675 163.079 161.552  1.00  0.00           C
ATOM   2713  O   GLY A 356     121.767 162.533 162.700  1.00  0.00           O
ATOM   2714  N   LYS A 357     120.568 163.288 160.851  1.00  0.00           N
ATOM   2715  CA  LYS A 357     119.250 162.966 161.236  1.00  0.00           C
ATOM   2716  CB  LYS A 357     118.657 164.100 162.002  1.00  0.00           C
ATOM   2717  CG  LYS A 357     119.363 164.279 163.409  1.00  0.00           C
ATOM   2718  CD  LYS A 357     118.519 165.179 164.388  1.00  0.00           C
ATOM   2719  CE  LYS A 357     119.312 165.178 165.723  1.00  0.00           C
ATOM   2720  NZ  LYS A 357     118.606 165.854 166.821  1.00  0.00           N
ATOM   2721  C   LYS A 357     118.287 162.822 159.994  1.00  0.00           C
ATOM   2722  O   LYS A 357     118.446 163.584 159.006  1.00  0.00           O
ATOM   2723  N   ARG A 358     117.197 162.074 160.158  1.00  0.00           N
ATOM   2724  CA  ARG A 358     116.020 162.188 159.215  1.00  0.00           C
ATOM   2725  CB  ARG A 358     115.295 160.793 159.057  1.00  0.00           C
ATOM   2726  CG  ARG A 358     116.278 159.718 158.473  1.00  0.00           C
ATOM   2727  CD  ARG A 358     115.678 158.493 157.947  1.00  0.00           C
ATOM   2728  NE  ARG A 358     116.587 157.757 157.022  1.00  0.00           N
ATOM   2729  CZ  ARG A 358     116.779 158.009 155.735  1.00  0.00           C
ATOM   2730  NH1 ARG A 358     116.175 158.916 155.105  1.00  0.00           N
ATOM   2731  NH2 ARG A 358     117.732 157.346 155.144  1.00  0.00           N
ATOM   2732  C   ARG A 358     115.147 163.327 159.637  1.00  0.00           C
ATOM   2733  O   ARG A 358     114.986 163.519 160.859  1.00  0.00           O
ATOM   2734  N   VAL A 359     114.707 164.178 158.716  1.00  0.00           N
ATOM   2735  CA  VAL A 359     114.010 165.412 159.124  1.00  0.00           C
ATOM   2736  CB  VAL A 359     114.891 166.618 158.882  1.00  0.00           C
ATOM   2737  CG1 VAL A 359     116.329 166.575 159.386  1.00  0.00           C
ATOM   2738  CG2 VAL A 359     114.927 167.146 157.436  1.00  0.00           C
ATOM   2739  C   VAL A 359     112.642 165.633 158.481  1.00  0.00           C
ATOM   2740  O   VAL A 359     112.364 165.148 157.357  1.00  0.00           O
ATOM   2741  N   ASP A 360     111.768 166.323 159.185  1.00  0.00           N
ATOM   2742  CA  ASP A 360     110.388 166.850 158.826  1.00  0.00           C
ATOM   2743  CB  ASP A 360     109.680 167.241 160.118  1.00  0.00           C
ATOM   2744  CG  ASP A 360     109.262 166.087 160.944  1.00  0.00           C
ATOM   2745  OD1 ASP A 360     109.253 164.921 160.392  1.00  0.00           O
ATOM   2746  OD2 ASP A 360     109.045 166.231 162.204  1.00  0.00           O
ATOM   2747  C   ASP A 360     110.554 168.077 157.888  1.00  0.00           C
ATOM   2748  O   ASP A 360     111.539 168.784 157.833  1.00  0.00           O
ATOM   2749  N   PHE A 361     109.421 168.463 157.197  1.00  0.00           N
ATOM   2750  CA  PHE A 361     109.451 169.732 156.435  1.00  0.00           C
ATOM   2751  CB  PHE A 361     109.549 170.974 157.371  1.00  0.00           C
ATOM   2752  CG  PHE A 361     108.666 170.862 158.576  1.00  0.00           C
ATOM   2753  CD1 PHE A 361     107.262 170.913 158.490  1.00  0.00           C
ATOM   2754  CE1 PHE A 361     106.454 170.830 159.655  1.00  0.00           C
ATOM   2755  CZ  PHE A 361     107.056 170.639 160.899  1.00  0.00           C
ATOM   2756  CE2 PHE A 361     108.429 170.615 160.982  1.00  0.00           C
ATOM   2757  CD2 PHE A 361     109.248 170.676 159.876  1.00  0.00           C
ATOM   2758  C   PHE A 361     110.559 169.749 155.310  1.00  0.00           C
ATOM   2759  O   PHE A 361     111.264 170.749 155.032  1.00  0.00           O
ATOM   2760  N   SER A 362     110.710 168.606 154.587  1.00  0.00           N
ATOM   2761  CA  SER A 362     111.668 168.325 153.516  1.00  0.00           C
ATOM   2762  CB  SER A 362     112.963 167.597 154.019  1.00  0.00           C
ATOM   2763  OG  SER A 362     112.628 166.386 154.583  1.00  0.00           O
ATOM   2764  C   SER A 362     111.000 167.667 152.285  1.00  0.00           C
ATOM   2765  O   SER A 362     109.921 167.095 152.324  1.00  0.00           O
ATOM   2766  N   ALA A 363     111.517 167.873 151.045  1.00  0.00           N
ATOM   2767  CA  ALA A 363     111.091 167.305 149.834  1.00  0.00           C
ATOM   2768  CB  ALA A 363     109.857 168.150 149.354  1.00  0.00           C
ATOM   2769  C   ALA A 363     112.217 166.960 148.837  1.00  0.00           C
ATOM   2770  O   ALA A 363     113.320 167.418 149.129  1.00  0.00           O
ATOM   2771  N   ARG A 364     111.969 166.159 147.772  1.00  0.00           N
ATOM   2772  CA  ARG A 364     112.920 165.791 146.690  1.00  0.00           C
ATOM   2773  CB  ARG A 364     113.829 164.667 147.282  1.00  0.00           C
ATOM   2774  CG  ARG A 364     114.938 164.231 146.373  1.00  0.00           C
ATOM   2775  CD  ARG A 364     115.819 163.040 146.999  1.00  0.00           C
ATOM   2776  NE  ARG A 364     117.109 162.826 146.411  1.00  0.00           N
ATOM   2777  CZ  ARG A 364     118.363 162.869 146.852  1.00  0.00           C
ATOM   2778  NH1 ARG A 364     118.640 163.431 147.954  1.00  0.00           N
ATOM   2779  NH2 ARG A 364     119.341 162.431 146.173  1.00  0.00           N
ATOM   2780  C   ARG A 364     112.201 165.438 145.346  1.00  0.00           C
ATOM   2781  O   ARG A 364     111.190 164.788 145.353  1.00  0.00           O
ATOM   2782  N   THR A 365     112.793 165.795 144.182  1.00  0.00           N
ATOM   2783  CA  THR A 365     112.445 165.469 142.781  1.00  0.00           C
ATOM   2784  CB  THR A 365     111.092 165.892 142.272  1.00  0.00           C
ATOM   2785  CG2 THR A 365     110.923 167.378 142.398  1.00  0.00           C
ATOM   2786  OG1 THR A 365     110.805 165.529 140.931  1.00  0.00           O
ATOM   2787  C   THR A 365     113.573 165.958 141.825  1.00  0.00           C
ATOM   2788  O   THR A 365     114.442 166.746 142.189  1.00  0.00           O
ATOM   2789  N   VAL A 366     113.541 165.425 140.627  1.00  0.00           N
ATOM   2790  CA  VAL A 366     114.403 165.694 139.482  1.00  0.00           C
ATOM   2791  CB  VAL A 366     114.059 164.656 138.361  1.00  0.00           C
ATOM   2792  CG1 VAL A 366     114.619 164.963 136.958  1.00  0.00           C
ATOM   2793  CG2 VAL A 366     114.669 163.245 138.652  1.00  0.00           C
ATOM   2794  C   VAL A 366     114.294 167.115 139.023  1.00  0.00           C
ATOM   2795  O   VAL A 366     113.254 167.762 139.077  1.00  0.00           O
ATOM   2796  N   ILE A 367     115.378 167.734 138.637  1.00  0.00           N
ATOM   2797  CA  ILE A 367     115.364 169.071 137.961  1.00  0.00           C
ATOM   2798  CB  ILE A 367     116.583 169.917 138.332  1.00  0.00           C
ATOM   2799  CG2 ILE A 367     116.538 170.467 139.772  1.00  0.00           C
ATOM   2800  CG1 ILE A 367     117.945 169.235 138.056  1.00  0.00           C
ATOM   2801  CD1 ILE A 367     119.111 170.221 138.034  1.00  0.00           C
ATOM   2802  C   ILE A 367     115.071 169.113 136.423  1.00  0.00           C
ATOM   2803  O   ILE A 367     115.593 168.305 135.670  1.00  0.00           O
ATOM   2804  N   THR A 368     114.243 170.032 135.937  1.00  0.00           N
ATOM   2805  CA  THR A 368     114.019 170.440 134.513  1.00  0.00           C
ATOM   2806  CB  THR A 368     112.608 169.946 133.916  1.00  0.00           C
ATOM   2807  CG2 THR A 368     112.621 168.484 133.752  1.00  0.00           C
ATOM   2808  OG1 THR A 368     111.479 170.374 134.548  1.00  0.00           O
ATOM   2809  C   THR A 368     114.138 172.007 134.349  1.00  0.00           C
ATOM   2810  O   THR A 368     113.984 172.798 135.288  1.00  0.00           O
ATOM   2811  N   PRO A 369     114.467 172.580 133.192  1.00  0.00           N
ATOM   2812  CD  PRO A 369     114.929 171.929 131.861  1.00  0.00           C
ATOM   2813  CG  PRO A 369     114.918 173.057 130.880  1.00  0.00           C
ATOM   2814  CB  PRO A 369     115.478 174.274 131.631  1.00  0.00           C
ATOM   2815  CA  PRO A 369     114.752 174.020 132.995  1.00  0.00           C
ATOM   2816  C   PRO A 369     113.367 174.760 132.913  1.00  0.00           C
ATOM   2817  O   PRO A 369     112.309 174.230 132.573  1.00  0.00           O
ATOM   2818  N   ASP A 370     113.357 176.096 133.161  1.00  0.00           N
ATOM   2819  CA  ASP A 370     112.263 176.948 132.773  1.00  0.00           C
ATOM   2820  CB  ASP A 370     111.035 176.815 133.776  1.00  0.00           C
ATOM   2821  CG  ASP A 370     109.861 177.669 133.350  1.00  0.00           C
ATOM   2822  OD1 ASP A 370     109.054 177.974 134.242  1.00  0.00           O
ATOM   2823  OD2 ASP A 370     109.749 178.173 132.195  1.00  0.00           O
ATOM   2824  C   ASP A 370     112.799 178.428 132.921  1.00  0.00           C
ATOM   2825  O   ASP A 370     112.646 179.136 133.968  1.00  0.00           O
ATOM   2826  N   PRO A 371     113.390 179.003 131.831  1.00  0.00           N
ATOM   2827  CD  PRO A 371     113.143 178.646 130.451  1.00  0.00           C
ATOM   2828  CG  PRO A 371     113.712 179.763 129.565  1.00  0.00           C
ATOM   2829  CB  PRO A 371     114.753 180.365 130.483  1.00  0.00           C
ATOM   2830  CA  PRO A 371     114.190 180.227 131.936  1.00  0.00           C
ATOM   2831  C   PRO A 371     113.460 181.506 132.415  1.00  0.00           C
ATOM   2832  O   PRO A 371     114.180 182.491 132.805  1.00  0.00           O
ATOM   2833  N   ASN A 372     112.144 181.515 132.488  1.00  0.00           N
ATOM   2834  CA  ASN A 372     111.199 182.582 132.915  1.00  0.00           C
ATOM   2835  CB  ASN A 372     109.760 182.033 132.678  1.00  0.00           C
ATOM   2836  CG  ASN A 372     109.464 181.737 131.249  1.00  0.00           C
ATOM   2837  OD1 ASN A 372     109.503 182.637 130.418  1.00  0.00           O
ATOM   2838  ND2 ASN A 372     109.183 180.508 130.870  1.00  0.00           N
ATOM   2839  C   ASN A 372     111.457 182.833 134.418  1.00  0.00           C
ATOM   2840  O   ASN A 372     111.282 183.885 134.985  1.00  0.00           O
ATOM   2841  N   LEU A 373     111.863 181.813 135.181  1.00  0.00           N
ATOM   2842  CA  LEU A 373     112.283 181.861 136.595  1.00  0.00           C
ATOM   2843  CB  LEU A 373     112.592 180.366 137.086  1.00  0.00           C
ATOM   2844  CG  LEU A 373     111.237 179.594 137.368  1.00  0.00           C
ATOM   2845  CD1 LEU A 373     111.612 178.201 137.852  1.00  0.00           C
ATOM   2846  CD2 LEU A 373     110.266 180.287 138.246  1.00  0.00           C
ATOM   2847  C   LEU A 373     113.513 182.820 136.811  1.00  0.00           C
ATOM   2848  O   LEU A 373     114.462 182.961 136.015  1.00  0.00           O
ATOM   2849  N   SER A 374     113.604 183.500 137.958  1.00  0.00           N
ATOM   2850  CA  SER A 374     114.770 184.290 138.389  1.00  0.00           C
ATOM   2851  CB  SER A 374     114.271 185.263 139.474  1.00  0.00           C
ATOM   2852  OG  SER A 374     115.228 186.227 139.882  1.00  0.00           O
ATOM   2853  C   SER A 374     115.832 183.360 139.033  1.00  0.00           C
ATOM   2854  O   SER A 374     115.658 182.148 139.226  1.00  0.00           O
ATOM   2855  N   ILE A 375     117.040 183.864 139.353  1.00  0.00           N
ATOM   2856  CA  ILE A 375     118.235 183.172 139.928  1.00  0.00           C
ATOM   2857  CB  ILE A 375     119.554 183.990 140.012  1.00  0.00           C
ATOM   2858  CG2 ILE A 375     120.181 184.173 138.601  1.00  0.00           C
ATOM   2859  CG1 ILE A 375     119.308 185.360 140.708  1.00  0.00           C
ATOM   2860  CD1 ILE A 375     120.405 185.912 141.554  1.00  0.00           C
ATOM   2861  C   ILE A 375     117.942 182.669 141.310  1.00  0.00           C
ATOM   2862  O   ILE A 375     118.601 181.760 141.751  1.00  0.00           O
ATOM   2863  N   ASP A 376     116.940 183.246 141.955  1.00  0.00           N
ATOM   2864  CA  ASP A 376     116.557 183.100 143.353  1.00  0.00           C
ATOM   2865  CB  ASP A 376     116.758 184.468 144.098  1.00  0.00           C
ATOM   2866  CG  ASP A 376     115.906 185.630 143.592  1.00  0.00           C
ATOM   2867  OD1 ASP A 376     115.674 186.592 144.408  1.00  0.00           O
ATOM   2868  OD2 ASP A 376     115.499 185.656 142.394  1.00  0.00           O
ATOM   2869  C   ASP A 376     115.099 182.613 143.522  1.00  0.00           C
ATOM   2870  O   ASP A 376     114.406 182.976 144.463  1.00  0.00           O
ATOM   2871  N   GLN A 377     114.493 181.877 142.501  1.00  0.00           N
ATOM   2872  CA  GLN A 377     113.137 181.202 142.620  1.00  0.00           C
ATOM   2873  CB  GLN A 377     112.138 181.961 141.756  1.00  0.00           C
ATOM   2874  CG  GLN A 377     111.493 183.281 142.288  1.00  0.00           C
ATOM   2875  CD  GLN A 377     110.885 184.046 141.046  1.00  0.00           C
ATOM   2876  OE1 GLN A 377     111.172 183.781 139.910  1.00  0.00           O
ATOM   2877  NE2 GLN A 377     109.957 184.899 141.286  1.00  0.00           N
ATOM   2878  C   GLN A 377     113.098 179.760 142.124  1.00  0.00           C
ATOM   2879  O   GLN A 377     113.527 179.549 141.024  1.00  0.00           O
ATOM   2880  N   VAL A 378     112.652 178.821 142.948  1.00  0.00           N
ATOM   2881  CA  VAL A 378     112.479 177.456 142.553  1.00  0.00           C
ATOM   2882  CB  VAL A 378     112.910 176.468 143.632  1.00  0.00           C
ATOM   2883  CG1 VAL A 378     112.302 176.559 145.027  1.00  0.00           C
ATOM   2884  CG2 VAL A 378     112.789 175.013 143.162  1.00  0.00           C
ATOM   2885  C   VAL A 378     111.077 177.284 142.091  1.00  0.00           C
ATOM   2886  O   VAL A 378     110.173 177.690 142.814  1.00  0.00           O
ATOM   2887  N   GLY A 379     110.852 176.550 141.025  1.00  0.00           N
ATOM   2888  CA  GLY A 379     109.456 176.236 140.647  1.00  0.00           C
ATOM   2889  C   GLY A 379     109.108 174.843 141.297  1.00  0.00           C
ATOM   2890  O   GLY A 379     109.542 173.875 140.736  1.00  0.00           O
ATOM   2891  N   VAL A 380     108.314 174.708 142.402  1.00  0.00           N
ATOM   2892  CA  VAL A 380     107.908 173.505 143.096  1.00  0.00           C
ATOM   2893  CB  VAL A 380     107.598 173.969 144.580  1.00  0.00           C
ATOM   2894  CG1 VAL A 380     106.943 172.870 145.376  1.00  0.00           C
ATOM   2895  CG2 VAL A 380     108.897 174.415 145.332  1.00  0.00           C
ATOM   2896  C   VAL A 380     106.668 172.829 142.449  1.00  0.00           C
ATOM   2897  O   VAL A 380     105.821 173.546 141.907  1.00  0.00           O
ATOM   2898  N   PRO A 381     106.550 171.512 142.493  1.00  0.00           N
ATOM   2899  CD  PRO A 381     107.689 170.600 142.404  1.00  0.00           C
ATOM   2900  CG  PRO A 381     107.116 169.307 141.962  1.00  0.00           C
ATOM   2901  CB  PRO A 381     105.649 169.371 142.271  1.00  0.00           C
ATOM   2902  CA  PRO A 381     105.300 170.824 142.141  1.00  0.00           C
ATOM   2903  C   PRO A 381     104.102 171.127 143.021  1.00  0.00           C
ATOM   2904  O   PRO A 381     104.236 171.201 144.218  1.00  0.00           O
ATOM   2905  N   ARG A 382     102.924 171.404 142.438  1.00  0.00           N
ATOM   2906  CA  ARG A 382     101.674 171.628 143.205  1.00  0.00           C
ATOM   2907  CB  ARG A 382     100.445 171.825 142.278  1.00  0.00           C
ATOM   2908  CG  ARG A 382      99.141 172.296 142.893  1.00  0.00           C
ATOM   2909  CD  ARG A 382      98.294 172.837 141.772  1.00  0.00           C
ATOM   2910  NE  ARG A 382      97.435 174.005 142.191  1.00  0.00           N
ATOM   2911  CZ  ARG A 382      96.187 173.930 142.505  1.00  0.00           C
ATOM   2912  NH1 ARG A 382      95.608 172.805 142.630  1.00  0.00           N
ATOM   2913  NH2 ARG A 382      95.442 174.984 142.748  1.00  0.00           N
ATOM   2914  C   ARG A 382     101.383 170.459 144.136  1.00  0.00           C
ATOM   2915  O   ARG A 382     100.666 170.608 145.127  1.00  0.00           O
ATOM   2916  N   SER A 383     101.911 169.272 143.834  1.00  0.00           N
ATOM   2917  CA  SER A 383     101.769 168.126 144.599  1.00  0.00           C
ATOM   2918  CB  SER A 383     102.049 166.954 143.757  1.00  0.00           C
ATOM   2919  OG  SER A 383     103.427 166.908 143.321  1.00  0.00           O
ATOM   2920  C   SER A 383     102.748 168.093 145.794  1.00  0.00           C
ATOM   2921  O   SER A 383     102.413 167.615 146.910  1.00  0.00           O
ATOM   2922  N   ILE A 384     103.935 168.647 145.702  1.00  0.00           N
ATOM   2923  CA  ILE A 384     104.956 168.796 146.847  1.00  0.00           C
ATOM   2924  CB  ILE A 384     106.372 169.161 146.293  1.00  0.00           C
ATOM   2925  CG2 ILE A 384     107.254 169.732 147.387  1.00  0.00           C
ATOM   2926  CG1 ILE A 384     106.968 167.867 145.665  1.00  0.00           C
ATOM   2927  CD1 ILE A 384     108.518 167.924 145.359  1.00  0.00           C
ATOM   2928  C   ILE A 384     104.505 169.767 147.868  1.00  0.00           C
ATOM   2929  O   ILE A 384     104.429 169.452 149.035  1.00  0.00           O
ATOM   2930  N   ALA A 385     104.094 170.925 147.393  1.00  0.00           N
ATOM   2931  CA  ALA A 385     103.450 172.001 148.155  1.00  0.00           C
ATOM   2932  CB  ALA A 385     103.289 173.209 147.244  1.00  0.00           C
ATOM   2933  C   ALA A 385     102.160 171.641 148.914  1.00  0.00           C
ATOM   2934  O   ALA A 385     101.827 172.194 149.965  1.00  0.00           O
ATOM   2935  N   ALA A 386     101.403 170.595 148.423  1.00  0.00           N
ATOM   2936  CA  ALA A 386     100.219 170.065 149.160  1.00  0.00           C
ATOM   2937  CB  ALA A 386      99.375 169.430 148.114  1.00  0.00           C
ATOM   2938  C   ALA A 386     100.525 169.060 150.306  1.00  0.00           C
ATOM   2939  O   ALA A 386      99.624 168.653 151.008  1.00  0.00           O
ATOM   2940  N   ASN A 387     101.805 168.574 150.428  1.00  0.00           N
ATOM   2941  CA  ASN A 387     102.349 167.659 151.444  1.00  0.00           C
ATOM   2942  CB  ASN A 387     103.048 166.529 150.662  1.00  0.00           C
ATOM   2943  CG  ASN A 387     102.221 165.470 150.083  1.00  0.00           C
ATOM   2944  OD1 ASN A 387     101.037 165.617 149.873  1.00  0.00           O
ATOM   2945  ND2 ASN A 387     102.735 164.426 149.441  1.00  0.00           N
ATOM   2946  C   ASN A 387     103.323 168.265 152.469  1.00  0.00           C
ATOM   2947  O   ASN A 387     103.922 167.532 153.260  1.00  0.00           O
ATOM   2948  N   MET A 388     103.614 169.580 152.387  1.00  0.00           N
ATOM   2949  CA  MET A 388     104.560 170.260 153.326  1.00  0.00           C
ATOM   2950  CB  MET A 388     105.771 170.812 152.579  1.00  0.00           C
ATOM   2951  CG  MET A 388     106.514 169.754 151.762  1.00  0.00           C
ATOM   2952  SD  MET A 388     107.948 170.416 150.861  1.00  0.00           S
ATOM   2953  CE  MET A 388     109.039 170.619 152.281  1.00  0.00           C
ATOM   2954  C   MET A 388     103.828 171.437 153.955  1.00  0.00           C
ATOM   2955  O   MET A 388     102.989 172.074 153.259  1.00  0.00           O
ATOM   2956  N   THR A 389     104.053 171.732 155.286  1.00  0.00           N
ATOM   2957  CA  THR A 389     103.446 172.816 155.930  1.00  0.00           C
ATOM   2958  CB  THR A 389     102.595 172.352 157.111  1.00  0.00           C
ATOM   2959  CG2 THR A 389     101.555 171.324 156.858  1.00  0.00           C
ATOM   2960  OG1 THR A 389     103.453 171.851 158.179  1.00  0.00           O
ATOM   2961  C   THR A 389     104.465 173.823 156.352  1.00  0.00           C
ATOM   2962  O   THR A 389     105.629 173.446 156.646  1.00  0.00           O
ATOM   2963  N   PHE A 390     104.010 175.066 156.548  1.00  0.00           N
ATOM   2964  CA  PHE A 390     104.704 176.033 157.385  1.00  0.00           C
ATOM   2965  CB  PHE A 390     105.099 177.177 156.493  1.00  0.00           C
ATOM   2966  CG  PHE A 390     105.544 178.400 157.234  1.00  0.00           C
ATOM   2967  CD1 PHE A 390     106.897 178.608 157.473  1.00  0.00           C
ATOM   2968  CE1 PHE A 390     107.365 179.670 158.270  1.00  0.00           C
ATOM   2969  CZ  PHE A 390     106.441 180.618 158.730  1.00  0.00           C
ATOM   2970  CE2 PHE A 390     105.089 180.445 158.399  1.00  0.00           C
ATOM   2971  CD2 PHE A 390     104.615 179.340 157.671  1.00  0.00           C
ATOM   2972  C   PHE A 390     103.744 176.489 158.485  1.00  0.00           C
ATOM   2973  O   PHE A 390     102.548 176.403 158.329  1.00  0.00           O
ATOM   2974  N   ALA A 391     104.313 176.844 159.606  1.00  0.00           N
ATOM   2975  CA  ALA A 391     103.500 177.035 160.811  1.00  0.00           C
ATOM   2976  CB  ALA A 391     104.394 176.561 161.846  1.00  0.00           C
ATOM   2977  C   ALA A 391     103.135 178.504 160.947  1.00  0.00           C
ATOM   2978  O   ALA A 391     103.705 179.274 161.786  1.00  0.00           O
ATOM   2979  N   GLU A 392     102.156 178.999 160.130  1.00  0.00           N
ATOM   2980  CA  GLU A 392     101.751 180.378 160.129  1.00  0.00           C
ATOM   2981  CB  GLU A 392     100.800 180.759 159.010  1.00  0.00           C
ATOM   2982  CG  GLU A 392     100.828 182.294 158.788  1.00  0.00           C
ATOM   2983  CD  GLU A 392     100.438 182.787 157.357  1.00  0.00           C
ATOM   2984  OE1 GLU A 392      99.754 183.854 157.170  1.00  0.00           O
ATOM   2985  OE2 GLU A 392     100.976 182.196 156.368  1.00  0.00           O
ATOM   2986  C   GLU A 392     101.130 180.617 161.499  1.00  0.00           C
ATOM   2987  O   GLU A 392     100.299 179.815 161.944  1.00  0.00           O
ATOM   2988  N   ILE A 393     101.534 181.783 162.111  1.00  0.00           N
ATOM   2989  CA  ILE A 393     101.046 182.362 163.388  1.00  0.00           C
ATOM   2990  CB  ILE A 393     102.110 183.130 164.201  1.00  0.00           C
ATOM   2991  CG2 ILE A 393     101.650 183.651 165.546  1.00  0.00           C
ATOM   2992  CG1 ILE A 393     103.432 182.301 164.507  1.00  0.00           C
ATOM   2993  CD1 ILE A 393     104.693 182.995 165.179  1.00  0.00           C
ATOM   2994  C   ILE A 393      99.788 183.275 163.268  1.00  0.00           C
ATOM   2995  O   ILE A 393      99.656 184.136 162.339  1.00  0.00           O
ATOM   2996  N   VAL A 394      98.746 183.146 164.191  1.00  0.00           N
ATOM   2997  CA  VAL A 394      97.363 183.768 164.019  1.00  0.00           C
ATOM   2998  CB  VAL A 394      96.199 182.813 164.547  1.00  0.00           C
ATOM   2999  CG1 VAL A 394      94.831 183.211 163.946  1.00  0.00           C
ATOM   3000  CG2 VAL A 394      96.319 181.347 164.050  1.00  0.00           C
ATOM   3001  C   VAL A 394      97.269 185.142 164.594  1.00  0.00           C
ATOM   3002  O   VAL A 394      97.645 185.384 165.711  1.00  0.00           O
ATOM   3003  N   THR A 395      96.857 186.128 163.690  1.00  0.00           N
ATOM   3004  CA  THR A 395      96.674 187.563 164.005  1.00  0.00           C
ATOM   3005  CB  THR A 395      97.977 188.247 163.555  1.00  0.00           C
ATOM   3006  CG2 THR A 395      99.200 187.891 164.403  1.00  0.00           C
ATOM   3007  OG1 THR A 395      98.301 187.960 162.196  1.00  0.00           O
ATOM   3008  C   THR A 395      95.441 188.234 163.304  1.00  0.00           C
ATOM   3009  O   THR A 395      95.024 187.605 162.300  1.00  0.00           O
ATOM   3010  N   PRO A 396      95.062 189.480 163.593  1.00  0.00           N
ATOM   3011  CD  PRO A 396      95.509 190.346 164.702  1.00  0.00           C
ATOM   3012  CG  PRO A 396      94.534 191.475 164.786  1.00  0.00           C
ATOM   3013  CB  PRO A 396      93.986 191.625 163.372  1.00  0.00           C
ATOM   3014  CA  PRO A 396      94.064 190.201 162.786  1.00  0.00           C
ATOM   3015  C   PRO A 396      94.371 190.224 161.256  1.00  0.00           C
ATOM   3016  O   PRO A 396      93.463 190.373 160.448  1.00  0.00           O
ATOM   3017  N   PHE A 397      95.596 190.130 160.844  1.00  0.00           N
ATOM   3018  CA  PHE A 397      95.939 190.212 159.398  1.00  0.00           C
ATOM   3019  CB  PHE A 397      97.390 190.711 159.430  1.00  0.00           C
ATOM   3020  CG  PHE A 397      97.644 192.202 159.714  1.00  0.00           C
ATOM   3021  CD1 PHE A 397      96.616 193.176 159.937  1.00  0.00           C
ATOM   3022  CE1 PHE A 397      96.957 194.458 160.238  1.00  0.00           C
ATOM   3023  CZ  PHE A 397      98.319 194.851 160.314  1.00  0.00           C
ATOM   3024  CE2 PHE A 397      99.324 193.964 160.037  1.00  0.00           C
ATOM   3025  CD2 PHE A 397      99.005 192.613 159.676  1.00  0.00           C
ATOM   3026  C   PHE A 397      95.913 188.883 158.659  1.00  0.00           C
ATOM   3027  O   PHE A 397      96.176 188.918 157.470  1.00  0.00           O
ATOM   3028  N   ASN A 398      95.631 187.744 159.315  1.00  0.00           N
ATOM   3029  CA  ASN A 398      95.332 186.436 158.684  1.00  0.00           C
ATOM   3030  CB  ASN A 398      96.678 185.588 158.639  1.00  0.00           C
ATOM   3031  CG  ASN A 398      97.377 185.294 159.910  1.00  0.00           C
ATOM   3032  OD1 ASN A 398      96.963 185.557 161.046  1.00  0.00           O
ATOM   3033  ND2 ASN A 398      98.676 185.032 159.832  1.00  0.00           N
ATOM   3034  C   ASN A 398      94.208 185.617 159.289  1.00  0.00           C
ATOM   3035  O   ASN A 398      93.882 184.586 158.731  1.00  0.00           O
ATOM   3036  N   ILE A 399      93.554 186.013 160.386  1.00  0.00           N
ATOM   3037  CA  ILE A 399      92.525 185.169 161.135  1.00  0.00           C
ATOM   3038  CB  ILE A 399      92.041 185.979 162.393  1.00  0.00           C
ATOM   3039  CG2 ILE A 399      91.400 187.300 162.035  1.00  0.00           C
ATOM   3040  CG1 ILE A 399      90.938 185.287 163.268  1.00  0.00           C
ATOM   3041  CD1 ILE A 399      91.543 184.074 163.986  1.00  0.00           C
ATOM   3042  C   ILE A 399      91.455 184.489 160.268  1.00  0.00           C
ATOM   3043  O   ILE A 399      91.285 183.263 160.394  1.00  0.00           O
ATOM   3044  N   ASP A 400      90.776 185.184 159.393  1.00  0.00           N
ATOM   3045  CA  ASP A 400      89.780 184.645 158.459  1.00  0.00           C
ATOM   3046  CB  ASP A 400      88.977 185.798 157.798  1.00  0.00           C
ATOM   3047  CG  ASP A 400      87.818 185.233 156.969  1.00  0.00           C
ATOM   3048  OD1 ASP A 400      86.836 184.911 157.599  1.00  0.00           O
ATOM   3049  OD2 ASP A 400      87.882 185.162 155.717  1.00  0.00           O
ATOM   3050  C   ASP A 400      90.433 183.791 157.338  1.00  0.00           C
ATOM   3051  O   ASP A 400      89.813 182.805 156.908  1.00  0.00           O
ATOM   3052  N   ARG A 401      91.691 183.955 157.028  1.00  0.00           N
ATOM   3053  CA  ARG A 401      92.335 183.279 155.935  1.00  0.00           C
ATOM   3054  CB  ARG A 401      93.502 184.179 155.403  1.00  0.00           C
ATOM   3055  CG  ARG A 401      94.307 183.466 154.326  1.00  0.00           C
ATOM   3056  CD  ARG A 401      95.375 184.255 153.667  1.00  0.00           C
ATOM   3057  NE  ARG A 401      96.535 184.374 154.586  1.00  0.00           N
ATOM   3058  CZ  ARG A 401      97.303 185.387 154.813  1.00  0.00           C
ATOM   3059  NH1 ARG A 401      96.848 186.475 154.331  1.00  0.00           N
ATOM   3060  NH2 ARG A 401      98.337 185.391 155.589  1.00  0.00           N
ATOM   3061  C   ARG A 401      92.753 181.831 156.341  1.00  0.00           C
ATOM   3062  O   ARG A 401      92.268 180.864 155.757  1.00  0.00           O
ATOM   3063  N   LEU A 402      93.405 181.794 157.486  1.00  0.00           N
ATOM   3064  CA  LEU A 402      93.733 180.579 158.212  1.00  0.00           C
ATOM   3065  CB  LEU A 402      94.569 180.959 159.425  1.00  0.00           C
ATOM   3066  CG  LEU A 402      95.963 181.569 158.997  1.00  0.00           C
ATOM   3067  CD1 LEU A 402      96.816 181.808 160.203  1.00  0.00           C
ATOM   3068  CD2 LEU A 402      96.813 180.531 158.234  1.00  0.00           C
ATOM   3069  C   LEU A 402      92.437 179.851 158.467  1.00  0.00           C
ATOM   3070  O   LEU A 402      92.327 178.667 158.213  1.00  0.00           O
ATOM   3071  N   GLN A 403      91.382 180.530 159.064  1.00  0.00           N
ATOM   3072  CA  GLN A 403      90.158 179.808 159.347  1.00  0.00           C
ATOM   3073  CB  GLN A 403      89.073 180.761 160.009  1.00  0.00           C
ATOM   3074  CG  GLN A 403      87.761 180.332 160.299  1.00  0.00           C
ATOM   3075  CD  GLN A 403      87.733 179.256 161.395  1.00  0.00           C
ATOM   3076  OE1 GLN A 403      87.344 179.507 162.534  1.00  0.00           O
ATOM   3077  NE2 GLN A 403      88.168 178.042 161.115  1.00  0.00           N
ATOM   3078  C   GLN A 403      89.585 179.075 158.109  1.00  0.00           C
ATOM   3079  O   GLN A 403      89.153 177.946 158.216  1.00  0.00           O
ATOM   3080  N   GLU A 404      89.736 179.640 156.864  1.00  0.00           N
ATOM   3081  CA  GLU A 404      89.238 178.988 155.695  1.00  0.00           C
ATOM   3082  CB  GLU A 404      88.906 180.087 154.658  1.00  0.00           C
ATOM   3083  CG  GLU A 404      88.352 179.705 153.326  1.00  0.00           C
ATOM   3084  CD  GLU A 404      86.922 179.302 153.310  1.00  0.00           C
ATOM   3085  OE1 GLU A 404      86.401 178.785 154.319  1.00  0.00           O
ATOM   3086  OE2 GLU A 404      86.292 179.456 152.253  1.00  0.00           O
ATOM   3087  C   GLU A 404      90.165 177.885 155.240  1.00  0.00           C
ATOM   3088  O   GLU A 404      89.641 176.823 154.950  1.00  0.00           O
ATOM   3089  N   LEU A 405      91.455 178.044 155.178  1.00  0.00           N
ATOM   3090  CA  LEU A 405      92.393 176.893 154.816  1.00  0.00           C
ATOM   3091  CB  LEU A 405      93.863 177.403 154.803  1.00  0.00           C
ATOM   3092  CG  LEU A 405      94.368 178.171 153.504  1.00  0.00           C
ATOM   3093  CD1 LEU A 405      94.129 179.686 153.594  1.00  0.00           C
ATOM   3094  CD2 LEU A 405      95.850 177.975 153.440  1.00  0.00           C
ATOM   3095  C   LEU A 405      92.323 175.604 155.743  1.00  0.00           C
ATOM   3096  O   LEU A 405      92.353 174.478 155.252  1.00  0.00           O
ATOM   3097  N   VAL A 406      92.052 175.828 157.016  1.00  0.00           N
ATOM   3098  CA  VAL A 406      91.669 174.852 158.075  1.00  0.00           C
ATOM   3099  CB  VAL A 406      91.667 175.755 159.316  1.00  0.00           C
ATOM   3100  CG1 VAL A 406      90.950 175.225 160.550  1.00  0.00           C
ATOM   3101  CG2 VAL A 406      93.078 176.094 159.792  1.00  0.00           C
ATOM   3102  C   VAL A 406      90.315 174.175 157.856  1.00  0.00           C
ATOM   3103  O   VAL A 406      90.233 172.969 157.956  1.00  0.00           O
ATOM   3104  N   ARG A 407      89.324 174.935 157.375  1.00  0.00           N
ATOM   3105  CA  ARG A 407      87.983 174.526 157.099  1.00  0.00           C
ATOM   3106  CB  ARG A 407      87.058 175.760 157.008  1.00  0.00           C
ATOM   3107  CG  ARG A 407      85.548 175.466 156.961  1.00  0.00           C
ATOM   3108  CD  ARG A 407      84.830 176.764 156.696  1.00  0.00           C
ATOM   3109  NE  ARG A 407      84.785 177.729 157.779  1.00  0.00           N
ATOM   3110  CZ  ARG A 407      85.158 179.016 157.800  1.00  0.00           C
ATOM   3111  NH1 ARG A 407      86.001 179.504 156.925  1.00  0.00           N
ATOM   3112  NH2 ARG A 407      84.694 179.895 158.673  1.00  0.00           N
ATOM   3113  C   ARG A 407      87.859 173.722 155.804  1.00  0.00           C
ATOM   3114  O   ARG A 407      87.116 172.718 155.828  1.00  0.00           O
ATOM   3115  N   ARG A 408      88.695 174.039 154.818  1.00  0.00           N
ATOM   3116  CA  ARG A 408      88.961 173.116 153.665  1.00  0.00           C
ATOM   3117  CB  ARG A 408      89.881 173.740 152.621  1.00  0.00           C
ATOM   3118  CG  ARG A 408      89.270 175.011 151.978  1.00  0.00           C
ATOM   3119  CD  ARG A 408      90.459 175.596 151.208  1.00  0.00           C
ATOM   3120  NE  ARG A 408      90.111 176.900 150.629  1.00  0.00           N
ATOM   3121  CZ  ARG A 408      90.775 178.001 150.610  1.00  0.00           C
ATOM   3122  NH1 ARG A 408      92.023 178.068 150.785  1.00  0.00           N
ATOM   3123  NH2 ARG A 408      90.311 179.160 150.478  1.00  0.00           N
ATOM   3124  C   ARG A 408      89.601 171.809 154.050  1.00  0.00           C
ATOM   3125  O   ARG A 408      89.316 170.799 153.390  1.00  0.00           O
ATOM   3126  N   GLY A 409      90.566 171.958 154.985  1.00  0.00           N
ATOM   3127  CA  GLY A 409      91.215 170.843 155.649  1.00  0.00           C
ATOM   3128  C   GLY A 409      92.441 170.253 154.871  1.00  0.00           C
ATOM   3129  O   GLY A 409      92.767 170.759 153.805  1.00  0.00           O
ATOM   3130  N   ASN A 410      93.031 169.177 155.434  1.00  0.00           N
ATOM   3131  CA  ASN A 410      94.249 168.680 154.867  1.00  0.00           C
ATOM   3132  CB  ASN A 410      94.878 167.601 155.769  1.00  0.00           C
ATOM   3133  CG  ASN A 410      96.168 166.927 155.250  1.00  0.00           C
ATOM   3134  OD1 ASN A 410      97.172 167.622 155.044  1.00  0.00           O
ATOM   3135  ND2 ASN A 410      96.114 165.670 154.861  1.00  0.00           N
ATOM   3136  C   ASN A 410      94.144 168.280 153.349  1.00  0.00           C
ATOM   3137  O   ASN A 410      95.163 168.149 152.654  1.00  0.00           O
ATOM   3138  N   SER A 411      92.930 168.036 152.813  1.00  0.00           N
ATOM   3139  CA  SER A 411      92.786 167.484 151.414  1.00  0.00           C
ATOM   3140  CB  SER A 411      91.672 166.517 151.488  1.00  0.00           C
ATOM   3141  OG  SER A 411      90.440 167.190 151.832  1.00  0.00           O
ATOM   3142  C   SER A 411      92.665 168.460 150.274  1.00  0.00           C
ATOM   3143  O   SER A 411      92.002 168.149 149.233  1.00  0.00           O
ATOM   3144  N   GLN A 412      93.125 169.684 150.502  1.00  0.00           N
ATOM   3145  CA  GLN A 412      93.165 170.691 149.425  1.00  0.00           C
ATOM   3146  CB  GLN A 412      92.028 171.682 149.721  1.00  0.00           C
ATOM   3147  CG  GLN A 412      90.585 171.108 149.648  1.00  0.00           C
ATOM   3148  CD  GLN A 412      90.068 170.993 148.227  1.00  0.00           C
ATOM   3149  OE1 GLN A 412      89.359 171.864 147.741  1.00  0.00           O
ATOM   3150  NE2 GLN A 412      90.448 169.973 147.515  1.00  0.00           N
ATOM   3151  C   GLN A 412      94.584 171.276 149.397  1.00  0.00           C
ATOM   3152  O   GLN A 412      95.098 171.505 150.436  1.00  0.00           O
ATOM   3153  N   TYR A 413      95.139 171.507 148.279  1.00  0.00           N
ATOM   3154  CA  TYR A 413      96.423 172.237 148.158  1.00  0.00           C
ATOM   3155  CB  TYR A 413      96.684 172.399 146.631  1.00  0.00           C
ATOM   3156  CG  TYR A 413      97.577 173.619 146.287  1.00  0.00           C
ATOM   3157  CD1 TYR A 413      98.932 173.479 146.524  1.00  0.00           C
ATOM   3158  CE1 TYR A 413      99.787 174.559 146.163  1.00  0.00           C
ATOM   3159  CZ  TYR A 413      99.285 175.720 145.609  1.00  0.00           C
ATOM   3160  OH  TYR A 413     100.062 176.746 145.236  1.00  0.00           O
ATOM   3161  CE2 TYR A 413      97.902 175.866 145.460  1.00  0.00           C
ATOM   3162  CD2 TYR A 413      97.036 174.810 145.727  1.00  0.00           C
ATOM   3163  C   TYR A 413      96.527 173.615 148.873  1.00  0.00           C
ATOM   3164  O   TYR A 413      97.544 173.816 149.585  1.00  0.00           O
ATOM   3165  N   PRO A 414      95.452 174.447 148.921  1.00  0.00           N
ATOM   3166  CD  PRO A 414      94.374 174.469 147.961  1.00  0.00           C
ATOM   3167  CG  PRO A 414      93.573 175.773 148.066  1.00  0.00           C
ATOM   3168  CB  PRO A 414      94.633 176.647 148.762  1.00  0.00           C
ATOM   3169  CA  PRO A 414      95.297 175.643 149.712  1.00  0.00           C
ATOM   3170  C   PRO A 414      94.520 175.244 151.001  1.00  0.00           C
ATOM   3171  O   PRO A 414      93.487 175.724 151.352  1.00  0.00           O
ATOM   3172  N   GLY A 415      94.911 174.159 151.607  1.00  0.00           N
ATOM   3173  CA  GLY A 415      94.397 173.656 152.868  1.00  0.00           C
ATOM   3174  C   GLY A 415      95.397 173.774 154.071  1.00  0.00           C
ATOM   3175  O   GLY A 415      96.401 174.526 154.016  1.00  0.00           O
ATOM   3176  N   ALA A 416      95.204 172.967 155.119  1.00  0.00           N
ATOM   3177  CA  ALA A 416      96.066 172.976 156.320  1.00  0.00           C
ATOM   3178  CB  ALA A 416      95.750 174.022 157.380  1.00  0.00           C
ATOM   3179  C   ALA A 416      96.000 171.610 156.969  1.00  0.00           C
ATOM   3180  O   ALA A 416      94.976 170.973 157.018  1.00  0.00           O
ATOM   3181  N   LYS A 417      97.212 171.174 157.452  1.00  0.00           N
ATOM   3182  CA  LYS A 417      97.415 169.871 158.036  1.00  0.00           C
ATOM   3183  CB  LYS A 417      98.946 169.447 158.028  1.00  0.00           C
ATOM   3184  CG  LYS A 417      99.186 167.922 158.054  1.00  0.00           C
ATOM   3185  CD  LYS A 417     100.642 167.573 158.323  1.00  0.00           C
ATOM   3186  CE  LYS A 417     100.789 166.100 158.497  1.00  0.00           C
ATOM   3187  NZ  LYS A 417     100.306 165.348 157.303  1.00  0.00           N
ATOM   3188  C   LYS A 417      96.957 169.829 159.482  1.00  0.00           C
ATOM   3189  O   LYS A 417      96.432 168.766 159.840  1.00  0.00           O
ATOM   3190  N   TYR A 418      97.315 170.866 160.238  1.00  0.00           N
ATOM   3191  CA  TYR A 418      96.973 171.022 161.662  1.00  0.00           C
ATOM   3192  CB  TYR A 418      98.102 170.486 162.540  1.00  0.00           C
ATOM   3193  CG  TYR A 418      98.533 168.976 162.333  1.00  0.00           C
ATOM   3194  CD1 TYR A 418      97.533 167.979 162.559  1.00  0.00           C
ATOM   3195  CE1 TYR A 418      97.837 166.627 162.547  1.00  0.00           C
ATOM   3196  CZ  TYR A 418      99.149 166.278 162.182  1.00  0.00           C
ATOM   3197  OH  TYR A 418      99.417 164.975 162.040  1.00  0.00           O
ATOM   3198  CE2 TYR A 418     100.170 167.245 161.994  1.00  0.00           C
ATOM   3199  CD2 TYR A 418      99.868 168.566 162.077  1.00  0.00           C
ATOM   3200  C   TYR A 418      96.698 172.475 162.107  1.00  0.00           C
ATOM   3201  O   TYR A 418      97.330 173.382 161.563  1.00  0.00           O
ATOM   3202  N   ILE A 419      95.854 172.640 163.124  1.00  0.00           N
ATOM   3203  CA  ILE A 419      95.775 173.779 164.048  1.00  0.00           C
ATOM   3204  CB  ILE A 419      94.248 174.024 164.469  1.00  0.00           C
ATOM   3205  CG2 ILE A 419      94.168 175.285 165.414  1.00  0.00           C
ATOM   3206  CG1 ILE A 419      93.313 174.142 163.274  1.00  0.00           C
ATOM   3207  CD1 ILE A 419      91.842 174.322 163.775  1.00  0.00           C
ATOM   3208  C   ILE A 419      96.624 173.405 165.345  1.00  0.00           C
ATOM   3209  O   ILE A 419      96.414 172.292 165.917  1.00  0.00           O
ATOM   3210  N   ILE A 420      97.540 174.278 165.745  1.00  0.00           N
ATOM   3211  CA  ILE A 420      98.244 174.343 167.016  1.00  0.00           C
ATOM   3212  CB  ILE A 420      99.804 174.496 166.710  1.00  0.00           C
ATOM   3213  CG2 ILE A 420     100.589 175.135 167.845  1.00  0.00           C
ATOM   3214  CG1 ILE A 420     100.219 173.119 166.163  1.00  0.00           C
ATOM   3215  CD1 ILE A 420     101.678 172.926 165.845  1.00  0.00           C
ATOM   3216  C   ILE A 420      97.769 175.382 168.020  1.00  0.00           C
ATOM   3217  O   ILE A 420      97.795 176.613 167.771  1.00  0.00           O
ATOM   3218  N   ARG A 421      97.295 174.928 169.173  1.00  0.00           N
ATOM   3219  CA  ARG A 421      96.902 175.795 170.328  1.00  0.00           C
ATOM   3220  CB  ARG A 421      96.092 174.928 171.306  1.00  0.00           C
ATOM   3221  CG  ARG A 421      94.862 174.284 170.533  1.00  0.00           C
ATOM   3222  CD  ARG A 421      93.912 173.607 171.468  1.00  0.00           C
ATOM   3223  NE  ARG A 421      92.927 174.560 171.967  1.00  0.00           N
ATOM   3224  CZ  ARG A 421      92.563 174.748 173.228  1.00  0.00           C
ATOM   3225  NH1 ARG A 421      93.389 174.564 174.169  1.00  0.00           N
ATOM   3226  NH2 ARG A 421      91.341 175.256 173.499  1.00  0.00           N
ATOM   3227  C   ARG A 421      98.086 176.358 171.073  1.00  0.00           C
ATOM   3228  O   ARG A 421      99.189 175.893 170.998  1.00  0.00           O
ATOM   3229  N   ASP A 422      97.893 177.472 171.710  1.00  0.00           N
ATOM   3230  CA  ASP A 422      98.935 178.171 172.420  1.00  0.00           C
ATOM   3231  CB  ASP A 422      98.433 179.555 172.732  1.00  0.00           C
ATOM   3232  CG  ASP A 422      99.299 180.380 173.645  1.00  0.00           C
ATOM   3233  OD1 ASP A 422      99.014 180.555 174.806  1.00  0.00           O
ATOM   3234  OD2 ASP A 422     100.355 180.853 173.199  1.00  0.00           O
ATOM   3235  C   ASP A 422      99.419 177.280 173.597  1.00  0.00           C
ATOM   3236  O   ASP A 422     100.623 177.224 173.852  1.00  0.00           O
ATOM   3237  N   ASN A 423      98.526 176.443 174.141  1.00  0.00           N
ATOM   3238  CA  ASN A 423      98.961 175.484 175.229  1.00  0.00           C
ATOM   3239  CB  ASN A 423      97.741 175.003 176.030  1.00  0.00           C
ATOM   3240  CG  ASN A 423      96.954 173.894 175.422  1.00  0.00           C
ATOM   3241  OD1 ASN A 423      96.289 174.050 174.436  1.00  0.00           O
ATOM   3242  ND2 ASN A 423      96.940 172.757 176.103  1.00  0.00           N
ATOM   3243  C   ASN A 423      99.702 174.259 174.578  1.00  0.00           C
ATOM   3244  O   ASN A 423      99.933 173.347 175.339  1.00  0.00           O
ATOM   3245  N   GLY A 424     100.075 174.218 173.266  1.00  0.00           N
ATOM   3246  CA  GLY A 424     100.849 173.191 172.500  1.00  0.00           C
ATOM   3247  C   GLY A 424     100.033 171.968 172.039  1.00  0.00           C
ATOM   3248  O   GLY A 424     100.615 171.163 171.289  1.00  0.00           O
ATOM   3249  N   ASP A 425      98.738 171.825 172.332  1.00  0.00           N
ATOM   3250  CA  ASP A 425      97.934 170.840 171.818  1.00  0.00           C
ATOM   3251  CB  ASP A 425      96.548 170.977 172.455  1.00  0.00           C
ATOM   3252  CG  ASP A 425      96.501 170.361 173.842  1.00  0.00           C
ATOM   3253  OD1 ASP A 425      95.440 170.349 174.520  1.00  0.00           O
ATOM   3254  OD2 ASP A 425      97.571 170.046 174.430  1.00  0.00           O
ATOM   3255  C   ASP A 425      97.705 170.874 170.264  1.00  0.00           C
ATOM   3256  O   ASP A 425      97.697 171.966 169.651  1.00  0.00           O
ATOM   3257  N   ARG A 426      97.314 169.729 169.639  1.00  0.00           N
ATOM   3258  CA  ARG A 426      97.222 169.769 168.207  1.00  0.00           C
ATOM   3259  CB  ARG A 426      98.453 169.104 167.628  1.00  0.00           C
ATOM   3260  CG  ARG A 426      98.609 169.130 166.058  1.00  0.00           C
ATOM   3261  CD  ARG A 426      99.866 168.401 165.686  1.00  0.00           C
ATOM   3262  NE  ARG A 426      99.758 166.924 165.623  1.00  0.00           N
ATOM   3263  CZ  ARG A 426     100.724 166.047 165.419  1.00  0.00           C
ATOM   3264  NH1 ARG A 426     101.914 166.502 165.143  1.00  0.00           N
ATOM   3265  NH2 ARG A 426     100.505 164.781 165.388  1.00  0.00           N
ATOM   3266  C   ARG A 426      95.929 169.051 167.606  1.00  0.00           C
ATOM   3267  O   ARG A 426      95.622 167.967 168.067  1.00  0.00           O
ATOM   3268  N   ILE A 427      95.211 169.697 166.682  1.00  0.00           N
ATOM   3269  CA  ILE A 427      93.989 169.171 166.095  1.00  0.00           C
ATOM   3270  CB  ILE A 427      92.894 170.278 166.052  1.00  0.00           C
ATOM   3271  CG2 ILE A 427      91.580 169.807 165.534  1.00  0.00           C
ATOM   3272  CG1 ILE A 427      92.630 171.045 167.302  1.00  0.00           C
ATOM   3273  CD1 ILE A 427      91.928 172.367 167.277  1.00  0.00           C
ATOM   3274  C   ILE A 427      94.199 168.628 164.698  1.00  0.00           C
ATOM   3275  O   ILE A 427      94.712 169.401 163.867  1.00  0.00           O
ATOM   3276  N   ASP A 428      93.821 167.373 164.461  1.00  0.00           N
ATOM   3277  CA  ASP A 428      93.854 166.749 163.097  1.00  0.00           C
ATOM   3278  CB  ASP A 428      93.900 165.239 163.232  1.00  0.00           C
ATOM   3279  CG  ASP A 428      93.978 164.616 161.799  1.00  0.00           C
ATOM   3280  OD1 ASP A 428      93.534 163.460 161.694  1.00  0.00           O
ATOM   3281  OD2 ASP A 428      94.440 165.185 160.800  1.00  0.00           O
ATOM   3282  C   ASP A 428      92.540 167.144 162.259  1.00  0.00           C
ATOM   3283  O   ASP A 428      91.464 167.146 162.814  1.00  0.00           O
ATOM   3284  N   LEU A 429      92.806 167.412 161.013  1.00  0.00           N
ATOM   3285  CA  LEU A 429      91.917 167.976 160.039  1.00  0.00           C
ATOM   3286  CB  LEU A 429      92.482 169.363 159.640  1.00  0.00           C
ATOM   3287  CG  LEU A 429      92.743 170.401 160.759  1.00  0.00           C
ATOM   3288  CD1 LEU A 429      93.349 171.587 160.048  1.00  0.00           C
ATOM   3289  CD2 LEU A 429      91.556 170.890 161.618  1.00  0.00           C
ATOM   3290  C   LEU A 429      91.739 167.058 158.792  1.00  0.00           C
ATOM   3291  O   LEU A 429      91.293 167.537 157.697  1.00  0.00           O
ATOM   3292  N   ARG A 430      92.187 165.777 158.792  1.00  0.00           N
ATOM   3293  CA  ARG A 430      91.956 164.843 157.705  1.00  0.00           C
ATOM   3294  CB  ARG A 430      92.498 163.404 157.910  1.00  0.00           C
ATOM   3295  CG  ARG A 430      94.066 163.325 157.963  1.00  0.00           C
ATOM   3296  CD  ARG A 430      94.638 162.020 158.487  1.00  0.00           C
ATOM   3297  NE  ARG A 430      94.057 161.573 159.723  1.00  0.00           N
ATOM   3298  CZ  ARG A 430      93.219 160.618 159.915  1.00  0.00           C
ATOM   3299  NH1 ARG A 430      93.072 159.764 158.964  1.00  0.00           N
ATOM   3300  NH2 ARG A 430      92.638 160.488 161.071  1.00  0.00           N
ATOM   3301  C   ARG A 430      90.476 164.673 157.418  1.00  0.00           C
ATOM   3302  O   ARG A 430      90.000 164.860 156.289  1.00  0.00           O
ATOM   3303  N   PHE A 431      89.785 164.525 158.598  1.00  0.00           N
ATOM   3304  CA  PHE A 431      88.263 164.683 158.751  1.00  0.00           C
ATOM   3305  CB  PHE A 431      87.762 163.344 159.377  1.00  0.00           C
ATOM   3306  CG  PHE A 431      87.971 162.054 158.622  1.00  0.00           C
ATOM   3307  CD1 PHE A 431      89.016 161.215 159.064  1.00  0.00           C
ATOM   3308  CE1 PHE A 431      89.414 160.053 158.312  1.00  0.00           C
ATOM   3309  CZ  PHE A 431      88.536 159.681 157.238  1.00  0.00           C
ATOM   3310  CE2 PHE A 431      87.578 160.557 156.737  1.00  0.00           C
ATOM   3311  CD2 PHE A 431      87.208 161.752 157.435  1.00  0.00           C
ATOM   3312  C   PHE A 431      87.879 165.872 159.585  1.00  0.00           C
ATOM   3313  O   PHE A 431      88.677 166.231 160.425  1.00  0.00           O
ATOM   3314  N   HIE A 432      86.699 166.454 159.429  1.00  0.00           N
ATOM   3315  CA  HIE A 432      86.552 167.759 159.995  1.00  0.00           C
ATOM   3316  CB  HIE A 432      85.412 168.564 159.366  1.00  0.00           C
ATOM   3317  CG  HIE A 432      85.737 168.867 157.954  1.00  0.00           C
ATOM   3318  ND1 HIE A 432      86.656 169.784 157.542  1.00  0.00           N
ATOM   3319  CE1 HIE A 432      86.667 169.718 156.179  1.00  0.00           C
ATOM   3320  NE2 HIE A 432      85.741 168.805 155.755  1.00  0.00           N
ATOM   3321  CD2 HIE A 432      85.208 168.259 156.896  1.00  0.00           C
ATOM   3322  C   HIE A 432      86.250 167.585 161.522  1.00  0.00           C
ATOM   3323  O   HIE A 432      85.282 166.867 161.740  1.00  0.00           O
ATOM   3324  N   PRO A 433      87.065 168.090 162.497  1.00  0.00           N
ATOM   3325  CD  PRO A 433      88.283 168.913 162.205  1.00  0.00           C
ATOM   3326  CG  PRO A 433      88.554 169.657 163.490  1.00  0.00           C
ATOM   3327  CB  PRO A 433      87.923 168.704 164.535  1.00  0.00           C
ATOM   3328  CA  PRO A 433      86.735 167.977 163.901  1.00  0.00           C
ATOM   3329  C   PRO A 433      85.393 168.607 164.275  1.00  0.00           C
ATOM   3330  O   PRO A 433      84.806 169.341 163.526  1.00  0.00           O
ATOM   3331  N   LYS A 434      84.962 168.409 165.507  1.00  0.00           N
ATOM   3332  CA  LYS A 434      83.811 169.095 166.125  1.00  0.00           C
ATOM   3333  CB  LYS A 434      83.490 168.450 167.514  1.00  0.00           C
ATOM   3334  CG  LYS A 434      84.863 168.219 168.322  1.00  0.00           C
ATOM   3335  CD  LYS A 434      84.511 167.887 169.804  1.00  0.00           C
ATOM   3336  CE  LYS A 434      85.684 167.366 170.625  1.00  0.00           C
ATOM   3337  NZ  LYS A 434      86.329 168.396 171.479  1.00  0.00           N
ATOM   3338  C   LYS A 434      83.845 170.672 166.125  1.00  0.00           C
ATOM   3339  O   LYS A 434      84.968 171.160 166.334  1.00  0.00           O
ATOM   3340  N   PRO A 435      82.721 171.416 165.833  1.00  0.00           N
ATOM   3341  CD  PRO A 435      81.431 170.792 165.495  1.00  0.00           C
ATOM   3342  CG  PRO A 435      80.477 171.862 165.267  1.00  0.00           C
ATOM   3343  CB  PRO A 435      81.168 173.053 165.888  1.00  0.00           C
ATOM   3344  CA  PRO A 435      82.667 172.843 165.641  1.00  0.00           C
ATOM   3345  C   PRO A 435      83.490 173.747 166.555  1.00  0.00           C
ATOM   3346  O   PRO A 435      84.228 174.567 165.986  1.00  0.00           O
ATOM   3347  N   SER A 436      83.572 173.486 167.861  1.00  0.00           N
ATOM   3348  CA  SER A 436      84.499 174.130 168.802  1.00  0.00           C
ATOM   3349  CB  SER A 436      84.224 173.428 170.169  1.00  0.00           C
ATOM   3350  OG  SER A 436      84.436 172.062 170.037  1.00  0.00           O
ATOM   3351  C   SER A 436      85.945 174.117 168.515  1.00  0.00           C
ATOM   3352  O   SER A 436      86.638 174.947 169.089  1.00  0.00           O
ATOM   3353  N   ASP A 437      86.428 173.099 167.776  1.00  0.00           N
ATOM   3354  CA  ASP A 437      87.839 172.719 167.595  1.00  0.00           C
ATOM   3355  CB  ASP A 437      87.975 171.266 167.766  1.00  0.00           C
ATOM   3356  CG  ASP A 437      87.600 170.760 169.133  1.00  0.00           C
ATOM   3357  OD1 ASP A 437      86.976 171.481 169.923  1.00  0.00           O
ATOM   3358  OD2 ASP A 437      87.923 169.606 169.439  1.00  0.00           O
ATOM   3359  C   ASP A 437      88.328 173.213 166.205  1.00  0.00           C
ATOM   3360  O   ASP A 437      89.399 173.872 166.103  1.00  0.00           O
ATOM   3361  N   LEU A 438      87.471 173.130 165.224  1.00  0.00           N
ATOM   3362  CA  LEU A 438      87.556 173.929 163.989  1.00  0.00           C
ATOM   3363  CB  LEU A 438      86.471 173.379 163.036  1.00  0.00           C
ATOM   3364  CG  LEU A 438      86.626 173.643 161.500  1.00  0.00           C
ATOM   3365  CD1 LEU A 438      87.936 173.027 161.017  1.00  0.00           C
ATOM   3366  CD2 LEU A 438      85.503 173.059 160.643  1.00  0.00           C
ATOM   3367  C   LEU A 438      87.499 175.495 164.098  1.00  0.00           C
ATOM   3368  O   LEU A 438      87.775 176.148 163.057  1.00  0.00           O
ATOM   3369  N   HIE A 439      87.063 175.987 165.248  1.00  0.00           N
ATOM   3370  CA  HIE A 439      86.794 177.410 165.422  1.00  0.00           C
ATOM   3371  CB  HIE A 439      85.686 177.621 166.442  1.00  0.00           C
ATOM   3372  CG  HIE A 439      85.295 179.064 166.698  1.00  0.00           C
ATOM   3373  ND1 HIE A 439      84.856 179.593 167.931  1.00  0.00           N
ATOM   3374  CE1 HIE A 439      84.564 180.902 167.697  1.00  0.00           C
ATOM   3375  NE2 HIE A 439      84.578 181.106 166.402  1.00  0.00           N
ATOM   3376  CD2 HIE A 439      84.894 179.921 165.704  1.00  0.00           C
ATOM   3377  C   HIE A 439      88.175 178.035 165.749  1.00  0.00           C
ATOM   3378  O   HIE A 439      88.794 177.585 166.690  1.00  0.00           O
ATOM   3379  N   LEU A 440      88.659 178.956 164.940  1.00  0.00           N
ATOM   3380  CA  LEU A 440      90.070 179.428 164.981  1.00  0.00           C
ATOM   3381  CB  LEU A 440      90.650 179.644 163.523  1.00  0.00           C
ATOM   3382  CG  LEU A 440      92.207 179.883 163.643  1.00  0.00           C
ATOM   3383  CD1 LEU A 440      93.017 178.760 164.098  1.00  0.00           C
ATOM   3384  CD2 LEU A 440      92.709 180.321 162.291  1.00  0.00           C
ATOM   3385  C   LEU A 440      90.124 180.656 165.871  1.00  0.00           C
ATOM   3386  O   LEU A 440      89.165 181.473 165.796  1.00  0.00           O
ATOM   3387  N   GLN A 441      91.194 180.884 166.597  1.00  0.00           N
ATOM   3388  CA  GLN A 441      91.366 181.929 167.602  1.00  0.00           C
ATOM   3389  CB  GLN A 441      91.278 181.389 169.036  1.00  0.00           C
ATOM   3390  CG  GLN A 441      90.073 180.394 169.277  1.00  0.00           C
ATOM   3391  CD  GLN A 441      88.720 180.866 168.907  1.00  0.00           C
ATOM   3392  OE1 GLN A 441      88.332 182.054 169.002  1.00  0.00           O
ATOM   3393  NE2 GLN A 441      87.889 179.916 168.677  1.00  0.00           N
ATOM   3394  C   GLN A 441      92.791 182.559 167.552  1.00  0.00           C
ATOM   3395  O   GLN A 441      93.813 181.844 167.270  1.00  0.00           O
ATOM   3396  N   THR A 442      92.958 183.863 167.684  1.00  0.00           N
ATOM   3397  CA  THR A 442      94.228 184.537 167.465  1.00  0.00           C
ATOM   3398  CB  THR A 442      94.059 186.074 167.717  1.00  0.00           C
ATOM   3399  CG2 THR A 442      95.308 186.950 167.707  1.00  0.00           C
ATOM   3400  OG1 THR A 442      93.218 186.470 166.604  1.00  0.00           O
ATOM   3401  C   THR A 442      95.283 184.105 168.505  1.00  0.00           C
ATOM   3402  O   THR A 442      94.938 183.843 169.635  1.00  0.00           O
ATOM   3403  N   GLY A 443      96.578 183.950 168.089  1.00  0.00           N
ATOM   3404  CA  GLY A 443      97.692 183.498 168.941  1.00  0.00           C
ATOM   3405  C   GLY A 443      97.844 181.929 169.041  1.00  0.00           C
ATOM   3406  O   GLY A 443      98.800 181.349 169.661  1.00  0.00           O
ATOM   3407  N   TYR A 444      97.070 181.171 168.304  1.00  0.00           N
ATOM   3408  CA  TYR A 444      97.386 179.833 167.868  1.00  0.00           C
ATOM   3409  CB  TYR A 444      96.000 179.313 167.501  1.00  0.00           C
ATOM   3410  CG  TYR A 444      95.012 179.017 168.591  1.00  0.00           C
ATOM   3411  CD1 TYR A 444      95.298 179.319 169.905  1.00  0.00           C
ATOM   3412  CE1 TYR A 444      94.341 179.016 170.920  1.00  0.00           C
ATOM   3413  CZ  TYR A 444      93.164 178.306 170.585  1.00  0.00           C
ATOM   3414  OH  TYR A 444      92.358 177.959 171.584  1.00  0.00           O
ATOM   3415  CE2 TYR A 444      92.847 178.064 169.234  1.00  0.00           C
ATOM   3416  CD2 TYR A 444      93.795 178.353 168.238  1.00  0.00           C
ATOM   3417  C   TYR A 444      98.424 179.906 166.752  1.00  0.00           C
ATOM   3418  O   TYR A 444      98.825 180.998 166.294  1.00  0.00           O
ATOM   3419  N   LYS A 445      98.846 178.714 166.317  1.00  0.00           N
ATOM   3420  CA  LYS A 445      99.576 178.596 165.040  1.00  0.00           C
ATOM   3421  CB  LYS A 445     101.101 178.410 165.298  1.00  0.00           C
ATOM   3422  CG  LYS A 445     101.723 179.310 166.383  1.00  0.00           C
ATOM   3423  CD  LYS A 445     103.179 178.951 166.795  1.00  0.00           C
ATOM   3424  CE  LYS A 445     103.852 180.008 167.768  1.00  0.00           C
ATOM   3425  NZ  LYS A 445     105.197 179.618 168.120  1.00  0.00           N
ATOM   3426  C   LYS A 445      98.914 177.568 164.132  1.00  0.00           C
ATOM   3427  O   LYS A 445      98.368 176.608 164.675  1.00  0.00           O
ATOM   3428  N   VAL A 446      98.862 177.658 162.783  1.00  0.00           N
ATOM   3429  CA  VAL A 446      98.251 176.713 161.917  1.00  0.00           C
ATOM   3430  CB  VAL A 446      97.218 177.382 161.028  1.00  0.00           C
ATOM   3431  CG1 VAL A 446      96.576 176.338 160.134  1.00  0.00           C
ATOM   3432  CG2 VAL A 446      96.088 178.091 161.747  1.00  0.00           C
ATOM   3433  C   VAL A 446      99.382 176.203 161.186  1.00  0.00           C
ATOM   3434  O   VAL A 446     100.056 176.908 160.460  1.00  0.00           O
ATOM   3435  N   GLU A 447      99.583 174.850 161.124  1.00  0.00           N
ATOM   3436  CA  GLU A 447     100.598 174.225 160.188  1.00  0.00           C
ATOM   3437  CB  GLU A 447     101.063 172.919 160.708  1.00  0.00           C
ATOM   3438  CG  GLU A 447     101.898 173.135 161.995  1.00  0.00           C
ATOM   3439  CD  GLU A 447     103.030 172.077 162.116  1.00  0.00           C
ATOM   3440  OE1 GLU A 447     104.198 172.534 162.167  1.00  0.00           O
ATOM   3441  OE2 GLU A 447     102.786 170.868 162.285  1.00  0.00           O
ATOM   3442  C   GLU A 447      99.891 174.070 158.780  1.00  0.00           C
ATOM   3443  O   GLU A 447      99.359 173.072 158.335  1.00  0.00           O
ATOM   3444  N   ARG A 448      99.912 175.220 158.063  1.00  0.00           N
ATOM   3445  CA  ARG A 448      99.207 175.370 156.739  1.00  0.00           C
ATOM   3446  CB  ARG A 448      98.795 176.799 156.532  1.00  0.00           C
ATOM   3447  CG  ARG A 448      99.949 177.907 156.418  1.00  0.00           C
ATOM   3448  CD  ARG A 448      99.978 178.701 155.141  1.00  0.00           C
ATOM   3449  NE  ARG A 448     101.104 179.584 155.062  1.00  0.00           N
ATOM   3450  CZ  ARG A 448     102.280 179.275 154.632  1.00  0.00           C
ATOM   3451  NH1 ARG A 448     102.459 178.056 154.045  1.00  0.00           N
ATOM   3452  NH2 ARG A 448     103.236 180.119 154.679  1.00  0.00           N
ATOM   3453  C   ARG A 448     100.101 174.898 155.572  1.00  0.00           C
ATOM   3454  O   ARG A 448     101.310 175.157 155.525  1.00  0.00           O
ATOM   3455  N   HIE A 449      99.513 174.377 154.543  1.00  0.00           N
ATOM   3456  CA  HIE A 449     100.222 173.952 153.298  1.00  0.00           C
ATOM   3457  CB  HIE A 449      99.251 173.249 152.349  1.00  0.00           C
ATOM   3458  CG  HIE A 449      98.484 172.023 152.870  1.00  0.00           C
ATOM   3459  ND1 HIE A 449      98.350 171.539 154.196  1.00  0.00           N
ATOM   3460  CE1 HIE A 449      97.599 170.441 154.064  1.00  0.00           C
ATOM   3461  NE2 HIE A 449      97.215 170.235 152.778  1.00  0.00           N
ATOM   3462  CD2 HIE A 449      97.821 171.192 151.984  1.00  0.00           C
ATOM   3463  C   HIE A 449     101.104 175.073 152.703  1.00  0.00           C
ATOM   3464  O   HIE A 449     100.712 176.275 152.776  1.00  0.00           O
ATOM   3465  N   MET A 450     102.117 174.673 151.913  1.00  0.00           N
ATOM   3466  CA  MET A 450     103.018 175.608 151.193  1.00  0.00           C
ATOM   3467  CB  MET A 450     104.317 174.776 150.804  1.00  0.00           C
ATOM   3468  CG  MET A 450     105.223 175.571 149.853  1.00  0.00           C
ATOM   3469  SD  MET A 450     106.282 174.539 148.671  1.00  0.00           S
ATOM   3470  CE  MET A 450     107.499 173.805 149.664  1.00  0.00           C
ATOM   3471  C   MET A 450     102.263 176.541 150.180  1.00  0.00           C
ATOM   3472  O   MET A 450     101.359 176.009 149.491  1.00  0.00           O
ATOM   3473  N   CYS A 451     102.665 177.825 150.195  1.00  0.00           N
ATOM   3474  CA  CYS A 451     102.098 178.832 149.261  1.00  0.00           C
ATOM   3475  CB  CYS A 451     101.293 179.952 150.006  1.00  0.00           C
ATOM   3476  SG  CYS A 451     102.290 180.910 151.164  1.00  0.00           S
ATOM   3477  C   CYS A 451     103.343 179.337 148.532  1.00  0.00           C
ATOM   3478  O   CYS A 451     104.452 179.319 149.067  1.00  0.00           O
ATOM   3479  N   ASP A 452     103.069 180.022 147.408  1.00  0.00           N
ATOM   3480  CA  ASP A 452     104.162 180.810 146.788  1.00  0.00           C
ATOM   3481  CB  ASP A 452     103.712 181.070 145.427  1.00  0.00           C
ATOM   3482  CG  ASP A 452     102.608 182.148 145.187  1.00  0.00           C
ATOM   3483  OD1 ASP A 452     102.215 182.812 146.192  1.00  0.00           O
ATOM   3484  OD2 ASP A 452     102.194 182.395 144.065  1.00  0.00           O
ATOM   3485  C   ASP A 452     104.547 182.015 147.643  1.00  0.00           C
ATOM   3486  O   ASP A 452     105.540 182.658 147.214  1.00  0.00           O
ATOM   3487  N   GLY A 453     103.941 182.244 148.793  1.00  0.00           N
ATOM   3488  CA  GLY A 453     104.325 183.120 149.876  1.00  0.00           C
ATOM   3489  C   GLY A 453     105.616 182.677 150.572  1.00  0.00           C
ATOM   3490  O   GLY A 453     106.247 183.540 151.208  1.00  0.00           O
ATOM   3491  N   ASP A 454     106.063 181.445 150.436  1.00  0.00           N
ATOM   3492  CA  ASP A 454     107.127 180.786 151.203  1.00  0.00           C
ATOM   3493  CB  ASP A 454     106.851 179.297 151.433  1.00  0.00           C
ATOM   3494  CG  ASP A 454     105.616 179.191 152.324  1.00  0.00           C
ATOM   3495  OD1 ASP A 454     105.597 179.857 153.367  1.00  0.00           O
ATOM   3496  OD2 ASP A 454     104.691 178.355 152.133  1.00  0.00           O
ATOM   3497  C   ASP A 454     108.587 181.043 150.648  1.00  0.00           C
ATOM   3498  O   ASP A 454     108.837 181.090 149.474  1.00  0.00           O
ATOM   3499  N   ILE A 455     109.468 181.031 151.599  1.00  0.00           N
ATOM   3500  CA  ILE A 455     110.942 180.987 151.372  1.00  0.00           C
ATOM   3501  CB  ILE A 455     111.726 182.070 152.170  1.00  0.00           C
ATOM   3502  CG2 ILE A 455     113.212 181.677 152.203  1.00  0.00           C
ATOM   3503  CG1 ILE A 455     111.498 183.411 151.460  1.00  0.00           C
ATOM   3504  CD1 ILE A 455     112.343 184.506 152.161  1.00  0.00           C
ATOM   3505  C   ILE A 455     111.383 179.535 151.662  1.00  0.00           C
ATOM   3506  O   ILE A 455     110.985 178.907 152.681  1.00  0.00           O
ATOM   3507  N   VAL A 456     112.333 178.974 150.858  1.00  0.00           N
ATOM   3508  CA  VAL A 456     112.942 177.612 151.011  1.00  0.00           C
ATOM   3509  CB  VAL A 456     112.255 176.661 149.955  1.00  0.00           C
ATOM   3510  CG1 VAL A 456     110.850 176.193 150.326  1.00  0.00           C
ATOM   3511  CG2 VAL A 456     112.269 177.210 148.525  1.00  0.00           C
ATOM   3512  C   VAL A 456     114.489 177.591 150.845  1.00  0.00           C
ATOM   3513  O   VAL A 456     115.074 178.598 150.512  1.00  0.00           O
ATOM   3514  N   ILE A 457     115.125 176.451 151.065  1.00  0.00           N
ATOM   3515  CA  ILE A 457     116.573 176.197 150.780  1.00  0.00           C
ATOM   3516  CB  ILE A 457     117.495 176.289 151.982  1.00  0.00           C
ATOM   3517  CG2 ILE A 457     117.074 175.358 153.130  1.00  0.00           C
ATOM   3518  CG1 ILE A 457     118.931 176.176 151.645  1.00  0.00           C
ATOM   3519  CD1 ILE A 457     119.789 176.741 152.766  1.00  0.00           C
ATOM   3520  C   ILE A 457     116.832 174.920 149.934  1.00  0.00           C
ATOM   3521  O   ILE A 457     116.441 173.781 150.356  1.00  0.00           O
ATOM   3522  N   PHE A 458     117.412 175.142 148.812  1.00  0.00           N
ATOM   3523  CA  PHE A 458     117.473 174.123 147.768  1.00  0.00           C
ATOM   3524  CB  PHE A 458     116.988 174.808 146.500  1.00  0.00           C
ATOM   3525  CG  PHE A 458     116.491 173.903 145.368  1.00  0.00           C
ATOM   3526  CD1 PHE A 458     115.561 172.877 145.573  1.00  0.00           C
ATOM   3527  CE1 PHE A 458     115.155 172.136 144.473  1.00  0.00           C
ATOM   3528  CZ  PHE A 458     115.657 172.334 143.234  1.00  0.00           C
ATOM   3529  CE2 PHE A 458     116.458 173.410 142.979  1.00  0.00           C
ATOM   3530  CD2 PHE A 458     116.928 174.226 144.053  1.00  0.00           C
ATOM   3531  C   PHE A 458     118.946 173.575 147.560  1.00  0.00           C
ATOM   3532  O   PHE A 458     119.912 174.402 147.518  1.00  0.00           O
ATOM   3533  N   ASN A 459     119.075 172.262 147.476  1.00  0.00           N
ATOM   3534  CA  ASN A 459     120.268 171.502 147.861  1.00  0.00           C
ATOM   3535  CB  ASN A 459     120.041 171.071 149.346  1.00  0.00           C
ATOM   3536  CG  ASN A 459     121.002 170.160 150.028  1.00  0.00           C
ATOM   3537  OD1 ASN A 459     120.640 169.458 150.942  1.00  0.00           O
ATOM   3538  ND2 ASN A 459     122.244 170.132 149.587  1.00  0.00           N
ATOM   3539  C   ASN A 459     120.646 170.400 146.892  1.00  0.00           C
ATOM   3540  O   ASN A 459     119.877 169.449 146.677  1.00  0.00           O
ATOM   3541  N   ARG A 460     121.825 170.613 146.348  1.00  0.00           N
ATOM   3542  CA  ARG A 460     122.557 169.707 145.533  1.00  0.00           C
ATOM   3543  CB  ARG A 460     123.323 170.363 144.443  1.00  0.00           C
ATOM   3544  CG  ARG A 460     123.374 169.425 143.139  1.00  0.00           C
ATOM   3545  CD  ARG A 460     124.461 168.368 143.217  1.00  0.00           C
ATOM   3546  NE  ARG A 460     124.952 167.986 141.878  1.00  0.00           N
ATOM   3547  CZ  ARG A 460     125.241 166.815 141.362  1.00  0.00           C
ATOM   3548  NH1 ARG A 460     125.015 165.682 141.945  1.00  0.00           N
ATOM   3549  NH2 ARG A 460     125.746 166.720 140.182  1.00  0.00           N
ATOM   3550  C   ARG A 460     123.384 168.910 146.529  1.00  0.00           C
ATOM   3551  O   ARG A 460     124.210 169.532 147.277  1.00  0.00           O
ATOM   3552  N   GLN A 461     123.286 167.571 146.528  1.00  0.00           N
ATOM   3553  CA  GLN A 461     124.149 166.586 147.210  1.00  0.00           C
ATOM   3554  CB  GLN A 461     123.365 165.594 148.086  1.00  0.00           C
ATOM   3555  CG  GLN A 461     122.635 166.138 149.258  1.00  0.00           C
ATOM   3556  CD  GLN A 461     121.604 165.068 149.729  1.00  0.00           C
ATOM   3557  OE1 GLN A 461     120.892 164.375 149.018  1.00  0.00           O
ATOM   3558  NE2 GLN A 461     121.437 164.872 151.025  1.00  0.00           N
ATOM   3559  C   GLN A 461     125.074 165.849 146.271  1.00  0.00           C
ATOM   3560  O   GLN A 461     124.577 165.504 145.134  1.00  0.00           O
ATOM   3561  N   PRO A 462     126.316 165.541 146.696  1.00  0.00           N
ATOM   3562  CD  PRO A 462     127.180 164.638 145.916  1.00  0.00           C
ATOM   3563  CG  PRO A 462     128.097 164.017 147.031  1.00  0.00           C
ATOM   3564  CB  PRO A 462     128.351 165.287 147.848  1.00  0.00           C
ATOM   3565  CA  PRO A 462     127.030 165.907 147.935  1.00  0.00           C
ATOM   3566  C   PRO A 462     127.246 167.370 148.158  1.00  0.00           C
ATOM   3567  O   PRO A 462     127.491 168.091 147.238  1.00  0.00           O
ATOM   3568  N   THR A 463     127.100 167.860 149.405  1.00  0.00           N
ATOM   3569  CA  THR A 463     126.713 169.262 149.615  1.00  0.00           C
ATOM   3570  CB  THR A 463     125.656 169.488 150.771  1.00  0.00           C
ATOM   3571  CG2 THR A 463     125.288 170.981 150.740  1.00  0.00           C
ATOM   3572  OG1 THR A 463     124.530 168.666 150.408  1.00  0.00           O
ATOM   3573  C   THR A 463     128.042 170.009 149.925  1.00  0.00           C
ATOM   3574  O   THR A 463     128.230 170.606 150.950  1.00  0.00           O
ATOM   3575  N   LEU A 464     128.974 169.930 148.967  1.00  0.00           N
ATOM   3576  CA  LEU A 464     130.404 170.138 149.177  1.00  0.00           C
ATOM   3577  CB  LEU A 464     130.934 169.877 147.711  1.00  0.00           C
ATOM   3578  CG  LEU A 464     132.461 169.922 147.637  1.00  0.00           C
ATOM   3579  CD1 LEU A 464     133.026 168.930 148.549  1.00  0.00           C
ATOM   3580  CD2 LEU A 464     133.008 169.720 146.257  1.00  0.00           C
ATOM   3581  C   LEU A 464     130.830 171.472 149.710  1.00  0.00           C
ATOM   3582  O   LEU A 464     131.885 171.599 150.271  1.00  0.00           O
ATOM   3583  N   HIE A 465     130.070 172.510 149.478  1.00  0.00           N
ATOM   3584  CA  HIE A 465     130.399 173.865 149.878  1.00  0.00           C
ATOM   3585  CB  HIE A 465     131.399 174.521 148.899  1.00  0.00           C
ATOM   3586  CG  HIE A 465     130.995 174.681 147.507  1.00  0.00           C
ATOM   3587  ND1 HIE A 465     130.014 175.504 147.062  1.00  0.00           N
ATOM   3588  CE1 HIE A 465     130.044 175.348 145.688  1.00  0.00           C
ATOM   3589  NE2 HIE A 465     131.059 174.576 145.342  1.00  0.00           N
ATOM   3590  CD2 HIE A 465     131.615 174.115 146.464  1.00  0.00           C
ATOM   3591  C   HIE A 465     129.141 174.681 150.279  1.00  0.00           C
ATOM   3592  O   HIE A 465     128.053 174.065 150.323  1.00  0.00           O
ATOM   3593  N   LYS A 466     129.188 176.026 150.542  1.00  0.00           N
ATOM   3594  CA  LYS A 466     128.040 176.944 150.758  1.00  0.00           C
ATOM   3595  CB  LYS A 466     128.386 178.385 151.099  1.00  0.00           C
ATOM   3596  CG  LYS A 466     129.051 178.325 152.465  1.00  0.00           C
ATOM   3597  CD  LYS A 466     129.732 179.558 152.913  1.00  0.00           C
ATOM   3598  CE  LYS A 466     128.681 180.655 153.285  1.00  0.00           C
ATOM   3599  NZ  LYS A 466     129.170 181.834 154.036  1.00  0.00           N
ATOM   3600  C   LYS A 466     127.024 176.969 149.599  1.00  0.00           C
ATOM   3601  O   LYS A 466     125.856 176.956 149.782  1.00  0.00           O
ATOM   3602  N   MET A 467     127.542 176.936 148.321  1.00  0.00           N
ATOM   3603  CA  MET A 467     126.722 177.256 147.151  1.00  0.00           C
ATOM   3604  CB  MET A 467     127.598 178.101 146.285  1.00  0.00           C
ATOM   3605  CG  MET A 467     128.139 179.442 146.848  1.00  0.00           C
ATOM   3606  SD  MET A 467     129.791 179.270 147.593  1.00  0.00           S
ATOM   3607  CE  MET A 467     130.212 181.033 147.771  1.00  0.00           C
ATOM   3608  C   MET A 467     126.258 175.942 146.452  1.00  0.00           C
ATOM   3609  O   MET A 467     125.656 175.967 145.381  1.00  0.00           O
ATOM   3610  N   SER A 468     126.535 174.798 147.062  1.00  0.00           N
ATOM   3611  CA  SER A 468     125.688 173.562 146.960  1.00  0.00           C
ATOM   3612  CB  SER A 468     126.510 172.431 147.727  1.00  0.00           C
ATOM   3613  OG  SER A 468     127.910 172.545 147.416  1.00  0.00           O
ATOM   3614  C   SER A 468     124.272 173.709 147.624  1.00  0.00           C
ATOM   3615  O   SER A 468     123.313 173.039 147.206  1.00  0.00           O
ATOM   3616  N   MET A 469     124.046 174.579 148.596  1.00  0.00           N
ATOM   3617  CA  MET A 469     122.819 174.640 149.425  1.00  0.00           C
ATOM   3618  CB  MET A 469     123.038 173.964 150.803  1.00  0.00           C
ATOM   3619  CG  MET A 469     121.713 173.742 151.605  1.00  0.00           C
ATOM   3620  SD  MET A 469     121.901 172.351 152.804  1.00  0.00           S
ATOM   3621  CE  MET A 469     120.339 172.468 153.593  1.00  0.00           C
ATOM   3622  C   MET A 469     122.360 176.078 149.564  1.00  0.00           C
ATOM   3623  O   MET A 469     122.926 176.773 150.384  1.00  0.00           O
ATOM   3624  N   MET A 470     121.373 176.512 148.768  1.00  0.00           N
ATOM   3625  CA  MET A 470     121.145 177.988 148.615  1.00  0.00           C
ATOM   3626  CB  MET A 470     121.791 178.579 147.349  1.00  0.00           C
ATOM   3627  CG  MET A 470     123.252 178.626 147.284  1.00  0.00           C
ATOM   3628  SD  MET A 470     124.013 179.700 146.075  1.00  0.00           S
ATOM   3629  CE  MET A 470     123.591 178.769 144.563  1.00  0.00           C
ATOM   3630  C   MET A 470     119.663 178.290 148.746  1.00  0.00           C
ATOM   3631  O   MET A 470     118.763 177.508 148.415  1.00  0.00           O
ATOM   3632  N   GLY A 471     119.315 179.528 149.030  1.00  0.00           N
ATOM   3633  CA  GLY A 471     118.035 180.084 149.308  1.00  0.00           C
ATOM   3634  C   GLY A 471     117.301 180.592 148.123  1.00  0.00           C
ATOM   3635  O   GLY A 471     117.856 181.352 147.340  1.00  0.00           O
ATOM   3636  N   HIE A 472     116.006 180.108 148.025  1.00  0.00           N
ATOM   3637  CA  HIE A 472     115.042 180.401 146.910  1.00  0.00           C
ATOM   3638  CB  HIE A 472     114.964 179.239 145.911  1.00  0.00           C
ATOM   3639  CG  HIE A 472     116.224 179.015 145.056  1.00  0.00           C
ATOM   3640  ND1 HIE A 472     116.251 179.389 143.728  1.00  0.00           N
ATOM   3641  CE1 HIE A 472     117.585 179.215 143.394  1.00  0.00           C
ATOM   3642  NE2 HIE A 472     118.187 178.478 144.360  1.00  0.00           N
ATOM   3643  CD2 HIE A 472     117.357 178.365 145.386  1.00  0.00           C
ATOM   3644  C   HIE A 472     113.622 180.843 147.294  1.00  0.00           C
ATOM   3645  O   HIE A 472     113.067 180.276 148.248  1.00  0.00           O
ATOM   3646  N   ARG A 473     112.900 181.703 146.568  1.00  0.00           N
ATOM   3647  CA  ARG A 473     111.472 182.016 146.724  1.00  0.00           C
ATOM   3648  CB  ARG A 473     111.026 183.402 146.101  1.00  0.00           C
ATOM   3649  CG  ARG A 473     111.727 184.515 146.770  1.00  0.00           C
ATOM   3650  CD  ARG A 473     111.546 185.842 146.054  1.00  0.00           C
ATOM   3651  NE  ARG A 473     112.473 185.948 144.890  1.00  0.00           N
ATOM   3652  CZ  ARG A 473     112.163 186.626 143.819  1.00  0.00           C
ATOM   3653  NH1 ARG A 473     110.981 187.072 143.621  1.00  0.00           N
ATOM   3654  NH2 ARG A 473     113.115 186.790 142.939  1.00  0.00           N
ATOM   3655  C   ARG A 473     110.702 180.877 146.065  1.00  0.00           C
ATOM   3656  O   ARG A 473     110.865 180.558 144.905  1.00  0.00           O
ATOM   3657  N   VAL A 474     109.695 180.363 146.827  1.00  0.00           N
ATOM   3658  CA  VAL A 474     108.672 179.424 146.242  1.00  0.00           C
ATOM   3659  CB  VAL A 474     107.833 178.791 147.340  1.00  0.00           C
ATOM   3660  CG1 VAL A 474     106.762 177.858 146.695  1.00  0.00           C
ATOM   3661  CG2 VAL A 474     108.767 177.897 148.234  1.00  0.00           C
ATOM   3662  C   VAL A 474     107.885 180.020 145.095  1.00  0.00           C
ATOM   3663  O   VAL A 474     107.269 181.083 145.250  1.00  0.00           O
ATOM   3664  N   ARG A 475     107.804 179.232 144.049  1.00  0.00           N
ATOM   3665  CA  ARG A 475     106.972 179.297 142.900  1.00  0.00           C
ATOM   3666  CB  ARG A 475     107.544 179.810 141.661  1.00  0.00           C
ATOM   3667  CG  ARG A 475     108.059 181.281 141.836  1.00  0.00           C
ATOM   3668  CD  ARG A 475     107.044 182.430 141.866  1.00  0.00           C
ATOM   3669  NE  ARG A 475     106.390 182.600 143.166  1.00  0.00           N
ATOM   3670  CZ  ARG A 475     105.828 183.827 143.604  1.00  0.00           C
ATOM   3671  NH1 ARG A 475     105.723 184.793 142.762  1.00  0.00           N
ATOM   3672  NH2 ARG A 475     105.538 184.112 144.810  1.00  0.00           N
ATOM   3673  C   ARG A 475     106.309 177.949 142.635  1.00  0.00           C
ATOM   3674  O   ARG A 475     106.961 177.040 142.972  1.00  0.00           O
ATOM   3675  N   ILE A 476     105.067 177.907 142.096  1.00  0.00           N
ATOM   3676  CA  ILE A 476     104.354 176.610 142.165  1.00  0.00           C
ATOM   3677  CB  ILE A 476     103.456 176.492 143.430  1.00  0.00           C
ATOM   3678  CG2 ILE A 476     102.581 175.233 143.340  1.00  0.00           C
ATOM   3679  CG1 ILE A 476     104.235 176.334 144.819  1.00  0.00           C
ATOM   3680  CD1 ILE A 476     103.415 176.690 146.081  1.00  0.00           C
ATOM   3681  C   ILE A 476     103.598 176.545 140.766  1.00  0.00           C
ATOM   3682  O   ILE A 476     103.025 177.466 140.282  1.00  0.00           O
ATOM   3683  N   LEU A 477     103.596 175.382 140.174  1.00  0.00           N
ATOM   3684  CA  LEU A 477     102.781 174.893 139.063  1.00  0.00           C
ATOM   3685  CB  LEU A 477     103.371 175.201 137.675  1.00  0.00           C
ATOM   3686  CG  LEU A 477     103.421 176.745 137.314  1.00  0.00           C
ATOM   3687  CD1 LEU A 477     104.356 176.944 136.169  1.00  0.00           C
ATOM   3688  CD2 LEU A 477     102.028 177.247 136.965  1.00  0.00           C
ATOM   3689  C   LEU A 477     102.525 173.381 139.227  1.00  0.00           C
ATOM   3690  O   LEU A 477     103.281 172.684 139.818  1.00  0.00           O
ATOM   3691  N   PRO A 478     101.505 172.840 138.504  1.00  0.00           N
ATOM   3692  CD  PRO A 478     100.552 173.497 137.649  1.00  0.00           C
ATOM   3693  CG  PRO A 478      99.275 172.638 137.553  1.00  0.00           C
ATOM   3694  CB  PRO A 478      99.942 171.272 137.556  1.00  0.00           C
ATOM   3695  CA  PRO A 478     101.233 171.386 138.399  1.00  0.00           C
ATOM   3696  C   PRO A 478     102.301 170.406 137.912  1.00  0.00           C
ATOM   3697  O   PRO A 478     101.995 169.222 137.985  1.00  0.00           O
ATOM   3698  N   TRP A 479     103.479 170.797 137.387  1.00  0.00           N
ATOM   3699  CA  TRP A 479     104.489 169.836 136.938  1.00  0.00           C
ATOM   3700  CB  TRP A 479     105.504 170.427 135.889  1.00  0.00           C
ATOM   3701  CG  TRP A 479     105.096 171.737 135.240  1.00  0.00           C
ATOM   3702  CD1 TRP A 479     105.854 172.819 135.277  1.00  0.00           C
ATOM   3703  NE1 TRP A 479     105.173 173.883 134.800  1.00  0.00           N
ATOM   3704  CE2 TRP A 479     103.859 173.569 134.481  1.00  0.00           C
ATOM   3705  CZ2 TRP A 479     102.726 174.229 134.073  1.00  0.00           C
ATOM   3706  CH2 TRP A 479     101.530 173.571 133.841  1.00  0.00           C
ATOM   3707  CZ3 TRP A 479     101.463 172.179 134.013  1.00  0.00           C
ATOM   3708  CE3 TRP A 479     102.669 171.478 134.373  1.00  0.00           C
ATOM   3709  CD2 TRP A 479     103.852 172.134 134.593  1.00  0.00           C
ATOM   3710  C   TRP A 479     105.282 169.155 138.058  1.00  0.00           C
ATOM   3711  O   TRP A 479     105.616 169.866 139.017  1.00  0.00           O
ATOM   3712  N   SER A 480     105.580 167.837 137.905  1.00  0.00           N
ATOM   3713  CA  SER A 480     106.310 167.030 138.916  1.00  0.00           C
ATOM   3714  CB  SER A 480     106.067 165.529 138.599  1.00  0.00           C
ATOM   3715  OG  SER A 480     104.795 165.255 138.176  1.00  0.00           O
ATOM   3716  C   SER A 480     107.836 167.249 139.072  1.00  0.00           C
ATOM   3717  O   SER A 480     108.458 166.439 139.747  1.00  0.00           O
ATOM   3718  N   THR A 481     108.501 168.350 138.554  1.00  0.00           N
ATOM   3719  CA  THR A 481     109.930 168.424 138.642  1.00  0.00           C
ATOM   3720  CB  THR A 481     110.530 168.557 137.190  1.00  0.00           C
ATOM   3721  CG2 THR A 481     110.603 167.095 136.671  1.00  0.00           C
ATOM   3722  OG1 THR A 481     109.642 169.378 136.428  1.00  0.00           O
ATOM   3723  C   THR A 481     110.164 169.694 139.414  1.00  0.00           C
ATOM   3724  O   THR A 481     109.321 170.617 139.492  1.00  0.00           O
ATOM   3725  N   PHE A 482     111.341 169.842 140.022  1.00  0.00           N
ATOM   3726  CA  PHE A 482     111.725 171.107 140.604  1.00  0.00           C
ATOM   3727  CB  PHE A 482     112.870 171.018 141.655  1.00  0.00           C
ATOM   3728  CG  PHE A 482     112.423 170.578 143.029  1.00  0.00           C
ATOM   3729  CD1 PHE A 482     111.337 171.284 143.635  1.00  0.00           C
ATOM   3730  CE1 PHE A 482     110.754 170.888 144.857  1.00  0.00           C
ATOM   3731  CZ  PHE A 482     111.385 169.798 145.541  1.00  0.00           C
ATOM   3732  CE2 PHE A 482     112.516 169.242 145.021  1.00  0.00           C
ATOM   3733  CD2 PHE A 482     113.023 169.486 143.693  1.00  0.00           C
ATOM   3734  C   PHE A 482     112.252 171.936 139.375  1.00  0.00           C
ATOM   3735  O   PHE A 482     113.153 171.437 138.708  1.00  0.00           O
ATOM   3736  N   ARG A 483     111.632 173.131 139.119  1.00  0.00           N
ATOM   3737  CA  ARG A 483     112.136 173.931 137.964  1.00  0.00           C
ATOM   3738  CB  ARG A 483     110.995 174.638 137.147  1.00  0.00           C
ATOM   3739  CG  ARG A 483     110.001 173.770 136.331  1.00  0.00           C
ATOM   3740  CD  ARG A 483     109.081 172.971 137.234  1.00  0.00           C
ATOM   3741  NE  ARG A 483     108.041 173.838 137.926  1.00  0.00           N
ATOM   3742  CZ  ARG A 483     107.063 173.418 138.723  1.00  0.00           C
ATOM   3743  NH1 ARG A 483     106.209 174.275 139.193  1.00  0.00           N
ATOM   3744  NH2 ARG A 483     106.810 172.204 139.107  1.00  0.00           N
ATOM   3745  C   ARG A 483     113.204 174.926 138.420  1.00  0.00           C
ATOM   3746  O   ARG A 483     113.064 175.520 139.452  1.00  0.00           O
ATOM   3747  N   LEU A 484     114.184 175.275 137.572  1.00  0.00           N
ATOM   3748  CA  LEU A 484     115.281 176.158 137.903  1.00  0.00           C
ATOM   3749  CB  LEU A 484     116.647 175.383 138.062  1.00  0.00           C
ATOM   3750  CG  LEU A 484     116.992 174.907 139.484  1.00  0.00           C
ATOM   3751  CD1 LEU A 484     118.343 174.208 139.397  1.00  0.00           C
ATOM   3752  CD2 LEU A 484     117.172 176.099 140.443  1.00  0.00           C
ATOM   3753  C   LEU A 484     115.505 177.160 136.760  1.00  0.00           C
ATOM   3754  O   LEU A 484     115.323 176.799 135.611  1.00  0.00           O
ATOM   3755  N   ASN A 485     116.184 178.281 137.060  1.00  0.00           N
ATOM   3756  CA  ASN A 485     116.797 179.117 135.962  1.00  0.00           C
ATOM   3757  CB  ASN A 485     116.998 180.499 136.658  1.00  0.00           C
ATOM   3758  CG  ASN A 485     117.645 181.543 135.736  1.00  0.00           C
ATOM   3759  OD1 ASN A 485     118.841 181.813 135.747  1.00  0.00           O
ATOM   3760  ND2 ASN A 485     116.832 181.959 134.784  1.00  0.00           N
ATOM   3761  C   ASN A 485     118.125 178.544 135.475  1.00  0.00           C
ATOM   3762  O   ASN A 485     118.785 177.782 136.215  1.00  0.00           O
ATOM   3763  N   LEU A 486     118.478 178.778 134.196  1.00  0.00           N
ATOM   3764  CA  LEU A 486     119.611 178.135 133.537  1.00  0.00           C
ATOM   3765  CB  LEU A 486     119.673 178.476 132.007  1.00  0.00           C
ATOM   3766  CG  LEU A 486     119.116 177.453 131.034  1.00  0.00           C
ATOM   3767  CD1 LEU A 486     119.565 175.967 131.311  1.00  0.00           C
ATOM   3768  CD2 LEU A 486     117.599 177.386 131.080  1.00  0.00           C
ATOM   3769  C   LEU A 486     120.984 178.478 134.184  1.00  0.00           C
ATOM   3770  O   LEU A 486     121.756 177.596 134.555  1.00  0.00           O
ATOM   3771  N   SER A 487     121.371 179.718 134.356  1.00  0.00           N
ATOM   3772  CA  SER A 487     122.636 180.112 135.009  1.00  0.00           C
ATOM   3773  CB  SER A 487     122.462 181.551 135.369  1.00  0.00           C
ATOM   3774  OG  SER A 487     121.479 181.829 136.364  1.00  0.00           O
ATOM   3775  C   SER A 487     122.977 179.382 136.288  1.00  0.00           C
ATOM   3776  O   SER A 487     124.137 178.991 136.477  1.00  0.00           O
ATOM   3777  N   VAL A 488     122.058 179.002 137.189  1.00  0.00           N
ATOM   3778  CA  VAL A 488     122.311 178.484 138.511  1.00  0.00           C
ATOM   3779  CB  VAL A 488     121.124 178.680 139.443  1.00  0.00           C
ATOM   3780  CG1 VAL A 488     121.645 178.741 140.920  1.00  0.00           C
ATOM   3781  CG2 VAL A 488     120.286 179.900 139.076  1.00  0.00           C
ATOM   3782  C   VAL A 488     122.732 177.021 138.532  1.00  0.00           C
ATOM   3783  O   VAL A 488     123.034 176.432 139.538  1.00  0.00           O
ATOM   3784  N   THR A 489     122.764 176.382 137.361  1.00  0.00           N
ATOM   3785  CA  THR A 489     123.418 175.069 137.062  1.00  0.00           C
ATOM   3786  CB  THR A 489     123.226 174.685 135.651  1.00  0.00           C
ATOM   3787  CG2 THR A 489     121.772 174.202 135.378  1.00  0.00           C
ATOM   3788  OG1 THR A 489     123.697 175.680 134.753  1.00  0.00           O
ATOM   3789  C   THR A 489     124.958 175.031 137.290  1.00  0.00           C
ATOM   3790  O   THR A 489     125.600 173.968 137.666  1.00  0.00           O
ATOM   3791  N   THR A 490     125.597 176.247 137.225  1.00  0.00           N
ATOM   3792  CA  THR A 490     127.029 176.403 137.402  1.00  0.00           C
ATOM   3793  CB  THR A 490     127.598 177.665 136.692  1.00  0.00           C
ATOM   3794  CG2 THR A 490     127.472 177.679 135.185  1.00  0.00           C
ATOM   3795  OG1 THR A 490     127.017 178.892 137.142  1.00  0.00           O
ATOM   3796  C   THR A 490     127.399 176.212 138.852  1.00  0.00           C
ATOM   3797  O   THR A 490     128.285 175.433 139.217  1.00  0.00           O
ATOM   3798  N   PRO A 491     126.773 176.877 139.885  1.00  0.00           N
ATOM   3799  CD  PRO A 491     125.886 178.024 139.849  1.00  0.00           C
ATOM   3800  CG  PRO A 491     125.408 178.293 141.239  1.00  0.00           C
ATOM   3801  CB  PRO A 491     126.659 177.911 141.990  1.00  0.00           C
ATOM   3802  CA  PRO A 491     127.243 176.701 141.254  1.00  0.00           C
ATOM   3803  C   PRO A 491     126.772 175.348 141.921  1.00  0.00           C
ATOM   3804  O   PRO A 491     127.585 174.731 142.548  1.00  0.00           O
ATOM   3805  N   TYR A 492     125.512 174.856 141.790  1.00  0.00           N
ATOM   3806  CA  TYR A 492     125.053 173.521 142.099  1.00  0.00           C
ATOM   3807  CB  TYR A 492     123.527 173.387 141.869  1.00  0.00           C
ATOM   3808  CG  TYR A 492     122.625 174.224 142.733  1.00  0.00           C
ATOM   3809  CD1 TYR A 492     122.731 174.122 144.170  1.00  0.00           C
ATOM   3810  CE1 TYR A 492     121.897 174.984 144.960  1.00  0.00           C
ATOM   3811  CZ  TYR A 492     120.864 175.688 144.338  1.00  0.00           C
ATOM   3812  OH  TYR A 492     120.047 176.320 145.125  1.00  0.00           O
ATOM   3813  CE2 TYR A 492     120.758 175.859 142.958  1.00  0.00           C
ATOM   3814  CD2 TYR A 492     121.650 175.119 142.181  1.00  0.00           C
ATOM   3815  C   TYR A 492     125.760 172.363 141.425  1.00  0.00           C
ATOM   3816  O   TYR A 492     125.813 171.270 141.913  1.00  0.00           O
ATOM   3817  N   ASN A 493     126.396 172.598 140.287  1.00  0.00           N
ATOM   3818  CA  ASN A 493     127.143 171.595 139.510  1.00  0.00           C
ATOM   3819  CB  ASN A 493     128.414 171.072 140.354  1.00  0.00           C
ATOM   3820  CG  ASN A 493     129.459 170.495 139.476  1.00  0.00           C
ATOM   3821  OD1 ASN A 493     130.185 171.231 138.803  1.00  0.00           O
ATOM   3822  ND2 ASN A 493     129.454 169.213 139.271  1.00  0.00           N
ATOM   3823  C   ASN A 493     126.195 170.514 138.963  1.00  0.00           C
ATOM   3824  O   ASN A 493     126.213 169.343 139.361  1.00  0.00           O
ATOM   3825  N   ALA A 494     125.256 171.031 138.202  1.00  0.00           N
ATOM   3826  CA  ALA A 494     124.091 170.202 137.815  1.00  0.00           C
ATOM   3827  CB  ALA A 494     122.968 170.386 138.826  1.00  0.00           C
ATOM   3828  C   ALA A 494     123.613 170.531 136.445  1.00  0.00           C
ATOM   3829  O   ALA A 494     123.679 171.694 136.038  1.00  0.00           O
ATOM   3830  N   ASP A 495     122.963 169.569 135.760  1.00  0.00           N
ATOM   3831  CA  ASP A 495     122.397 169.636 134.387  1.00  0.00           C
ATOM   3832  CB  ASP A 495     123.438 169.370 133.290  1.00  0.00           C
ATOM   3833  CG  ASP A 495     124.387 168.198 133.449  1.00  0.00           C
ATOM   3834  OD1 ASP A 495     124.424 167.483 134.441  1.00  0.00           O
ATOM   3835  OD2 ASP A 495     125.114 167.973 132.481  1.00  0.00           O
ATOM   3836  C   ASP A 495     121.224 168.600 134.291  1.00  0.00           C
ATOM   3837  O   ASP A 495     121.005 167.825 135.212  1.00  0.00           O
ATOM   3838  N   PHE A 496     120.477 168.761 133.271  1.00  0.00           N
ATOM   3839  CA  PHE A 496     119.255 168.001 133.029  1.00  0.00           C
ATOM   3840  CB  PHE A 496     118.116 168.930 132.517  1.00  0.00           C
ATOM   3841  CG  PHE A 496     118.202 170.375 133.050  1.00  0.00           C
ATOM   3842  CD1 PHE A 496     117.880 170.618 134.358  1.00  0.00           C
ATOM   3843  CE1 PHE A 496     117.901 171.938 134.880  1.00  0.00           C
ATOM   3844  CZ  PHE A 496     118.282 173.003 134.036  1.00  0.00           C
ATOM   3845  CE2 PHE A 496     118.725 172.735 132.722  1.00  0.00           C
ATOM   3846  CD2 PHE A 496     118.675 171.410 132.300  1.00  0.00           C
ATOM   3847  C   PHE A 496     119.403 166.595 132.383  1.00  0.00           C
ATOM   3848  O   PHE A 496     118.432 166.000 131.969  1.00  0.00           O
ATOM   3849  N   ASP A 497     120.606 166.048 132.306  1.00  0.00           N
ATOM   3850  CA  ASP A 497     120.925 164.583 132.033  1.00  0.00           C
ATOM   3851  CB  ASP A 497     122.417 164.249 132.210  1.00  0.00           C
ATOM   3852  CG  ASP A 497     122.987 164.620 133.573  1.00  0.00           C
ATOM   3853  OD1 ASP A 497     124.178 164.566 133.925  1.00  0.00           O
ATOM   3854  OD2 ASP A 497     122.373 165.243 134.450  1.00  0.00           O
ATOM   3855  C   ASP A 497     120.094 163.592 132.875  1.00  0.00           C
ATOM   3856  O   ASP A 497     119.609 162.621 132.352  1.00  0.00           O
ATOM   3857  N   GLY A 498     120.005 163.785 134.148  1.00  0.00           N
ATOM   3858  CA  GLY A 498     119.161 163.068 135.096  1.00  0.00           C
ATOM   3859  C   GLY A 498     119.495 163.354 136.556  1.00  0.00           C
ATOM   3860  O   GLY A 498     119.372 162.468 137.364  1.00  0.00           O
ATOM   3861  N   ASP A 499     119.886 164.595 136.917  1.00  0.00           N
ATOM   3862  CA  ASP A 499     120.192 165.024 138.265  1.00  0.00           C
ATOM   3863  CB  ASP A 499     121.163 166.300 138.273  1.00  0.00           C
ATOM   3864  CG  ASP A 499     122.516 166.045 137.543  1.00  0.00           C
ATOM   3865  OD1 ASP A 499     123.032 164.973 137.266  1.00  0.00           O
ATOM   3866  OD2 ASP A 499     123.094 167.037 136.967  1.00  0.00           O
ATOM   3867  C   ASP A 499     118.932 165.410 139.053  1.00  0.00           C
ATOM   3868  O   ASP A 499     117.863 165.619 138.549  1.00  0.00           O
ATOM   3869  N   GLU A 500     119.077 165.537 140.373  1.00  0.00           N
ATOM   3870  CA  GLU A 500     117.974 165.633 141.352  1.00  0.00           C
ATOM   3871  CB  GLU A 500     117.554 164.198 141.800  1.00  0.00           C
ATOM   3872  CG  GLU A 500     118.680 163.304 142.460  1.00  0.00           C
ATOM   3873  CD  GLU A 500     118.137 162.122 143.211  1.00  0.00           C
ATOM   3874  OE1 GLU A 500     119.004 161.188 143.412  1.00  0.00           O
ATOM   3875  OE2 GLU A 500     116.969 162.158 143.665  1.00  0.00           O
ATOM   3876  C   GLU A 500     118.403 166.362 142.576  1.00  0.00           C
ATOM   3877  O   GLU A 500     119.549 166.303 143.006  1.00  0.00           O
ATOM   3878  N   MET A 501     117.527 167.090 143.286  1.00  0.00           N
ATOM   3879  CA  MET A 501     117.830 168.016 144.385  1.00  0.00           C
ATOM   3880  CB  MET A 501     117.927 169.481 144.007  1.00  0.00           C
ATOM   3881  CG  MET A 501     119.213 169.661 143.141  1.00  0.00           C
ATOM   3882  SD  MET A 501     119.347 171.232 142.177  1.00  0.00           S
ATOM   3883  CE  MET A 501     119.653 172.287 143.627  1.00  0.00           C
ATOM   3884  C   MET A 501     116.883 167.869 145.652  1.00  0.00           C
ATOM   3885  O   MET A 501     115.636 167.642 145.500  1.00  0.00           O
ATOM   3886  N   ASN A 502     117.384 168.065 146.859  1.00  0.00           N
ATOM   3887  CA  ASN A 502     116.544 168.161 148.036  1.00  0.00           C
ATOM   3888  CB  ASN A 502     117.433 167.802 149.262  1.00  0.00           C
ATOM   3889  CG  ASN A 502     117.546 166.384 149.591  1.00  0.00           C
ATOM   3890  OD1 ASN A 502     117.016 165.484 148.908  1.00  0.00           O
ATOM   3891  ND2 ASN A 502     118.112 166.016 150.682  1.00  0.00           N
ATOM   3892  C   ASN A 502     116.077 169.548 148.256  1.00  0.00           C
ATOM   3893  O   ASN A 502     116.765 170.526 147.818  1.00  0.00           O
ATOM   3894  N   LEU A 503     115.000 169.732 148.962  1.00  0.00           N
ATOM   3895  CA  LEU A 503     114.472 171.003 149.300  1.00  0.00           C
ATOM   3896  CB  LEU A 503     113.200 171.275 148.323  1.00  0.00           C
ATOM   3897  CG  LEU A 503     112.397 172.605 148.635  1.00  0.00           C
ATOM   3898  CD1 LEU A 503     111.722 173.340 147.485  1.00  0.00           C
ATOM   3899  CD2 LEU A 503     111.298 172.327 149.673  1.00  0.00           C
ATOM   3900  C   LEU A 503     113.975 171.083 150.796  1.00  0.00           C
ATOM   3901  O   LEU A 503     113.127 170.249 151.107  1.00  0.00           O
ATOM   3902  N   HIE A 504     114.561 171.936 151.657  1.00  0.00           N
ATOM   3903  CA  HIE A 504     113.990 172.167 152.994  1.00  0.00           C
ATOM   3904  CB  HIE A 504     115.194 171.967 153.998  1.00  0.00           C
ATOM   3905  CG  HIE A 504     116.013 170.707 153.917  1.00  0.00           C
ATOM   3906  ND1 HIE A 504     115.635 169.454 154.504  1.00  0.00           N
ATOM   3907  CE1 HIE A 504     116.472 168.531 154.049  1.00  0.00           C
ATOM   3908  NE2 HIE A 504     117.444 169.107 153.271  1.00  0.00           N
ATOM   3909  CD2 HIE A 504     117.217 170.460 153.327  1.00  0.00           C
ATOM   3910  C   HIE A 504     113.465 173.532 153.251  1.00  0.00           C
ATOM   3911  O   HIE A 504     113.700 174.461 152.484  1.00  0.00           O
ATOM   3912  N   LEU A 505     112.465 173.678 154.166  1.00  0.00           N
ATOM   3913  CA  LEU A 505     111.447 174.678 154.352  1.00  0.00           C
ATOM   3914  CB  LEU A 505     110.133 174.019 154.008  1.00  0.00           C
ATOM   3915  CG  LEU A 505     108.837 174.849 154.282  1.00  0.00           C
ATOM   3916  CD1 LEU A 505     108.658 176.171 153.467  1.00  0.00           C
ATOM   3917  CD2 LEU A 505     107.691 173.948 154.161  1.00  0.00           C
ATOM   3918  C   LEU A 505     111.569 175.238 155.781  1.00  0.00           C
ATOM   3919  O   LEU A 505     111.081 174.543 156.716  1.00  0.00           O
ATOM   3920  N   PRO A 506     112.310 176.354 155.971  1.00  0.00           N
ATOM   3921  CD  PRO A 506     113.155 176.978 154.908  1.00  0.00           C
ATOM   3922  CG  PRO A 506     114.148 177.847 155.696  1.00  0.00           C
ATOM   3923  CB  PRO A 506     113.358 178.291 156.971  1.00  0.00           C
ATOM   3924  CA  PRO A 506     112.510 177.018 157.314  1.00  0.00           C
ATOM   3925  C   PRO A 506     111.148 177.329 157.937  1.00  0.00           C
ATOM   3926  O   PRO A 506     110.207 177.759 157.299  1.00  0.00           O
ATOM   3927  N   GLN A 507     111.008 176.963 159.213  1.00  0.00           N
ATOM   3928  CA  GLN A 507     109.729 176.838 159.959  1.00  0.00           C
ATOM   3929  CB  GLN A 507     109.792 175.585 160.835  1.00  0.00           C
ATOM   3930  CG  GLN A 507     109.725 174.357 159.958  1.00  0.00           C
ATOM   3931  CD  GLN A 507     108.360 174.300 159.197  1.00  0.00           C
ATOM   3932  OE1 GLN A 507     107.275 174.488 159.795  1.00  0.00           O
ATOM   3933  NE2 GLN A 507     108.466 174.181 157.898  1.00  0.00           N
ATOM   3934  C   GLN A 507     109.356 178.047 160.844  1.00  0.00           C
ATOM   3935  O   GLN A 507     108.247 178.148 161.375  1.00  0.00           O
ATOM   3936  N   SER A 508     110.277 178.952 161.155  1.00  0.00           N
ATOM   3937  CA  SER A 508     109.900 180.136 161.854  1.00  0.00           C
ATOM   3938  CB  SER A 508     110.627 180.118 163.133  1.00  0.00           C
ATOM   3939  OG  SER A 508     112.005 180.037 162.984  1.00  0.00           O
ATOM   3940  C   SER A 508     110.152 181.350 160.996  1.00  0.00           C
ATOM   3941  O   SER A 508     110.811 181.299 159.957  1.00  0.00           O
ATOM   3942  N   LEU A 509     109.572 182.485 161.441  1.00  0.00           N
ATOM   3943  CA  LEU A 509     109.940 183.773 160.832  1.00  0.00           C
ATOM   3944  CB  LEU A 509     109.006 184.901 161.348  1.00  0.00           C
ATOM   3945  CG  LEU A 509     107.532 184.668 161.087  1.00  0.00           C
ATOM   3946  CD1 LEU A 509     106.545 185.390 161.936  1.00  0.00           C
ATOM   3947  CD2 LEU A 509     107.249 184.992 159.588  1.00  0.00           C
ATOM   3948  C   LEU A 509     111.420 184.112 161.004  1.00  0.00           C
ATOM   3949  O   LEU A 509     111.988 184.847 160.251  1.00  0.00           O
ATOM   3950  N   GLU A 510     112.028 183.661 162.133  1.00  0.00           N
ATOM   3951  CA  GLU A 510     113.440 183.740 162.482  1.00  0.00           C
ATOM   3952  CB  GLU A 510     113.815 183.099 163.796  1.00  0.00           C
ATOM   3953  CG  GLU A 510     112.829 183.515 164.859  1.00  0.00           C
ATOM   3954  CD  GLU A 510     113.484 183.352 166.186  1.00  0.00           C
ATOM   3955  OE1 GLU A 510     113.288 182.354 166.962  1.00  0.00           O
ATOM   3956  OE2 GLU A 510     114.436 184.137 166.434  1.00  0.00           O
ATOM   3957  C   GLU A 510     114.264 183.072 161.307  1.00  0.00           C
ATOM   3958  O   GLU A 510     115.024 183.672 160.545  1.00  0.00           O
ATOM   3959  N   THR A 511     113.978 181.795 161.021  1.00  0.00           N
ATOM   3960  CA  THR A 511     114.714 180.975 160.092  1.00  0.00           C
ATOM   3961  CB  THR A 511     114.527 179.473 160.391  1.00  0.00           C
ATOM   3962  CG2 THR A 511     115.184 179.200 161.799  1.00  0.00           C
ATOM   3963  OG1 THR A 511     113.197 179.009 160.548  1.00  0.00           O
ATOM   3964  C   THR A 511     114.420 181.263 158.639  1.00  0.00           C
ATOM   3965  O   THR A 511     115.394 181.276 157.859  1.00  0.00           O
ATOM   3966  N   ARG A 512     113.227 181.720 158.307  1.00  0.00           N
ATOM   3967  CA  ARG A 512     112.805 182.401 157.035  1.00  0.00           C
ATOM   3968  CB  ARG A 512     111.263 182.689 157.182  1.00  0.00           C
ATOM   3969  CG  ARG A 512     110.728 183.476 155.969  1.00  0.00           C
ATOM   3970  CD  ARG A 512     109.227 183.953 156.163  1.00  0.00           C
ATOM   3971  NE  ARG A 512     108.812 184.898 155.118  1.00  0.00           N
ATOM   3972  CZ  ARG A 512     108.382 184.654 153.871  1.00  0.00           C
ATOM   3973  NH1 ARG A 512     107.825 183.515 153.521  1.00  0.00           N
ATOM   3974  NH2 ARG A 512     108.380 185.648 153.015  1.00  0.00           N
ATOM   3975  C   ARG A 512     113.613 183.635 156.747  1.00  0.00           C
ATOM   3976  O   ARG A 512     113.990 183.785 155.582  1.00  0.00           O
ATOM   3977  N   ALA A 513     113.896 184.554 157.758  1.00  0.00           N
ATOM   3978  CA  ALA A 513     114.750 185.668 157.456  1.00  0.00           C
ATOM   3979  CB  ALA A 513     114.633 186.646 158.608  1.00  0.00           C
ATOM   3980  C   ALA A 513     116.247 185.295 157.261  1.00  0.00           C
ATOM   3981  O   ALA A 513     116.967 185.738 156.399  1.00  0.00           O
ATOM   3982  N   GLU A 514     116.796 184.480 158.150  1.00  0.00           N
ATOM   3983  CA  GLU A 514     118.183 184.029 158.117  1.00  0.00           C
ATOM   3984  CB  GLU A 514     118.249 182.862 159.217  1.00  0.00           C
ATOM   3985  CG  GLU A 514     119.659 182.510 159.677  1.00  0.00           C
ATOM   3986  CD  GLU A 514     119.631 181.473 160.873  1.00  0.00           C
ATOM   3987  OE1 GLU A 514     120.239 181.725 161.911  1.00  0.00           O
ATOM   3988  OE2 GLU A 514     119.061 180.401 160.758  1.00  0.00           O
ATOM   3989  C   GLU A 514     118.649 183.426 156.805  1.00  0.00           C
ATOM   3990  O   GLU A 514     119.611 183.776 156.235  1.00  0.00           O
ATOM   3991  N   ILE A 515     117.813 182.635 156.098  1.00  0.00           N
ATOM   3992  CA  ILE A 515     118.116 182.137 154.737  1.00  0.00           C
ATOM   3993  CB  ILE A 515     117.189 180.913 154.498  1.00  0.00           C
ATOM   3994  CG2 ILE A 515     116.843 180.698 153.006  1.00  0.00           C
ATOM   3995  CG1 ILE A 515     117.796 179.604 155.090  1.00  0.00           C
ATOM   3996  CD1 ILE A 515     118.208 179.614 156.525  1.00  0.00           C
ATOM   3997  C   ILE A 515     118.070 183.240 153.640  1.00  0.00           C
ATOM   3998  O   ILE A 515     118.960 183.208 152.764  1.00  0.00           O
ATOM   3999  N   GLN A 516     117.140 184.211 153.704  1.00  0.00           N
ATOM   4000  CA  GLN A 516     117.081 185.431 152.827  1.00  0.00           C
ATOM   4001  CB  GLN A 516     115.696 186.203 153.068  1.00  0.00           C
ATOM   4002  CG  GLN A 516     115.335 187.292 151.985  1.00  0.00           C
ATOM   4003  CD  GLN A 516     114.272 188.287 152.548  1.00  0.00           C
ATOM   4004  OE1 GLN A 516     113.078 188.196 152.274  1.00  0.00           O
ATOM   4005  NE2 GLN A 516     114.634 189.310 153.225  1.00  0.00           N
ATOM   4006  C   GLN A 516     118.338 186.394 152.977  1.00  0.00           C
ATOM   4007  O   GLN A 516     118.868 186.897 151.962  1.00  0.00           O
ATOM   4008  N   GLU A 517     118.778 186.459 154.250  1.00  0.00           N
ATOM   4009  CA  GLU A 517     119.908 187.323 154.572  1.00  0.00           C
ATOM   4010  CB  GLU A 517     119.595 188.004 155.906  1.00  0.00           C
ATOM   4011  CG  GLU A 517     118.263 188.765 155.805  1.00  0.00           C
ATOM   4012  CD  GLU A 517     118.323 189.819 154.668  1.00  0.00           C
ATOM   4013  OE1 GLU A 517     119.440 190.329 154.321  1.00  0.00           O
ATOM   4014  OE2 GLU A 517     117.308 190.172 154.062  1.00  0.00           O
ATOM   4015  C   GLU A 517     121.311 186.589 154.485  1.00  0.00           C
ATOM   4016  O   GLU A 517     122.297 187.291 154.313  1.00  0.00           O
ATOM   4017  N   LEU A 518     121.402 185.262 154.486  1.00  0.00           N
ATOM   4018  CA  LEU A 518     122.678 184.436 154.425  1.00  0.00           C
ATOM   4019  CB  LEU A 518     122.867 183.631 155.729  1.00  0.00           C
ATOM   4020  CG  LEU A 518     122.811 184.480 157.025  1.00  0.00           C
ATOM   4021  CD1 LEU A 518     122.891 183.558 158.251  1.00  0.00           C
ATOM   4022  CD2 LEU A 518     123.969 185.492 157.144  1.00  0.00           C
ATOM   4023  C   LEU A 518     122.901 183.621 153.154  1.00  0.00           C
ATOM   4024  O   LEU A 518     123.875 183.852 152.456  1.00  0.00           O
ATOM   4025  N   ALA A 519     122.048 182.649 152.934  1.00  0.00           N
ATOM   4026  CA  ALA A 519     122.123 181.649 151.799  1.00  0.00           C
ATOM   4027  CB  ALA A 519     121.576 180.277 152.337  1.00  0.00           C
ATOM   4028  C   ALA A 519     121.377 181.932 150.447  1.00  0.00           C
ATOM   4029  O   ALA A 519     121.573 181.240 149.472  1.00  0.00           O
ATOM   4030  N   MET A 520     120.636 183.039 150.413  1.00  0.00           N
ATOM   4031  CA  MET A 520     119.747 183.278 149.249  1.00  0.00           C
ATOM   4032  CB  MET A 520     118.839 184.497 149.586  1.00  0.00           C
ATOM   4033  CG  MET A 520     117.518 184.485 148.872  1.00  0.00           C
ATOM   4034  SD  MET A 520     116.227 183.626 149.818  1.00  0.00           S
ATOM   4035  CE  MET A 520     114.909 184.128 148.701  1.00  0.00           C
ATOM   4036  C   MET A 520     120.589 183.656 148.012  1.00  0.00           C
ATOM   4037  O   MET A 520     121.417 184.542 148.128  1.00  0.00           O
ATOM   4038  N   VAL A 521     120.326 183.037 146.839  1.00  0.00           N
ATOM   4039  CA  VAL A 521     121.266 183.035 145.638  1.00  0.00           C
ATOM   4040  CB  VAL A 521     120.599 182.433 144.410  1.00  0.00           C
ATOM   4041  CG1 VAL A 521     121.438 182.284 143.174  1.00  0.00           C
ATOM   4042  CG2 VAL A 521     120.231 180.975 144.709  1.00  0.00           C
ATOM   4043  C   VAL A 521     121.877 184.425 145.261  1.00  0.00           C
ATOM   4044  O   VAL A 521     123.012 184.470 144.871  1.00  0.00           O
ATOM   4045  N   PRO A 522     121.254 185.602 145.515  1.00  0.00           N
ATOM   4046  CD  PRO A 522     119.835 185.801 145.758  1.00  0.00           C
ATOM   4047  CG  PRO A 522     119.465 187.174 145.122  1.00  0.00           C
ATOM   4048  CB  PRO A 522     120.714 188.018 145.268  1.00  0.00           C
ATOM   4049  CA  PRO A 522     121.873 186.955 145.230  1.00  0.00           C
ATOM   4050  C   PRO A 522     122.950 187.327 146.323  1.00  0.00           C
ATOM   4051  O   PRO A 522     123.784 188.161 146.018  1.00  0.00           O
ATOM   4052  N   ARG A 523     122.974 186.806 147.568  1.00  0.00           N
ATOM   4053  CA  ARG A 523     124.140 187.023 148.526  1.00  0.00           C
ATOM   4054  CB  ARG A 523     123.643 186.673 149.887  1.00  0.00           C
ATOM   4055  CG  ARG A 523     122.450 187.471 150.510  1.00  0.00           C
ATOM   4056  CD  ARG A 523     122.542 188.955 150.147  1.00  0.00           C
ATOM   4057  NE  ARG A 523     121.708 189.829 150.911  1.00  0.00           N
ATOM   4058  CZ  ARG A 523     121.942 191.148 151.062  1.00  0.00           C
ATOM   4059  NH1 ARG A 523     122.992 191.765 150.649  1.00  0.00           N
ATOM   4060  NH2 ARG A 523     120.931 191.845 151.573  1.00  0.00           N
ATOM   4061  C   ARG A 523     125.393 186.111 148.205  1.00  0.00           C
ATOM   4062  O   ARG A 523     126.475 186.596 148.481  1.00  0.00           O
ATOM   4063  N   MET A 524     125.223 184.977 147.536  1.00  0.00           N
ATOM   4064  CA  MET A 524     126.137 183.895 147.309  1.00  0.00           C
ATOM   4065  CB  MET A 524     125.377 182.581 147.622  1.00  0.00           C
ATOM   4066  CG  MET A 524     125.105 182.202 149.049  1.00  0.00           C
ATOM   4067  SD  MET A 524     126.539 182.170 150.125  1.00  0.00           S
ATOM   4068  CE  MET A 524     126.645 183.907 150.673  1.00  0.00           C
ATOM   4069  C   MET A 524     126.916 183.893 146.012  1.00  0.00           C
ATOM   4070  O   MET A 524     127.709 182.963 145.686  1.00  0.00           O
ATOM   4071  N   ILE A 525     126.682 184.948 145.119  1.00  0.00           N
ATOM   4072  CA  ILE A 525     127.343 185.207 143.752  1.00  0.00           C
ATOM   4073  CB  ILE A 525     126.848 186.622 143.305  1.00  0.00           C
ATOM   4074  CG2 ILE A 525     127.455 186.929 141.914  1.00  0.00           C
ATOM   4075  CG1 ILE A 525     125.255 186.603 143.114  1.00  0.00           C
ATOM   4076  CD1 ILE A 525     124.489 187.832 142.746  1.00  0.00           C
ATOM   4077  C   ILE A 525     128.953 185.095 143.829  1.00  0.00           C
ATOM   4078  O   ILE A 525     129.567 184.794 142.790  1.00  0.00           O
ATOM   4079  N   VAL A 526     129.704 185.255 144.951  1.00  0.00           N
ATOM   4080  CA  VAL A 526     131.206 185.405 144.981  1.00  0.00           C
ATOM   4081  CB  VAL A 526     131.679 186.860 145.165  1.00  0.00           C
ATOM   4082  CG1 VAL A 526     133.162 187.010 145.289  1.00  0.00           C
ATOM   4083  CG2 VAL A 526     131.124 187.791 144.086  1.00  0.00           C
ATOM   4084  C   VAL A 526     131.853 184.317 145.882  1.00  0.00           C
ATOM   4085  O   VAL A 526     131.519 184.170 147.053  1.00  0.00           O
ATOM   4086  N   THR A 527     132.798 183.537 145.361  1.00  0.00           N
ATOM   4087  CA  THR A 527     133.594 182.581 146.161  1.00  0.00           C
ATOM   4088  CB  THR A 527     133.768 181.262 145.407  1.00  0.00           C
ATOM   4089  CG2 THR A 527     134.511 181.369 144.064  1.00  0.00           C
ATOM   4090  OG1 THR A 527     134.593 180.470 146.165  1.00  0.00           O
ATOM   4091  C   THR A 527     134.884 183.174 146.780  1.00  0.00           C
ATOM   4092  O   THR A 527     135.620 183.934 146.124  1.00  0.00           O
ATOM   4093  N   PRO A 528     135.072 182.923 148.104  1.00  0.00           N
ATOM   4094  CD  PRO A 528     134.174 182.340 149.092  1.00  0.00           C
ATOM   4095  CG  PRO A 528     134.975 182.123 150.356  1.00  0.00           C
ATOM   4096  CB  PRO A 528     136.049 183.242 150.306  1.00  0.00           C
ATOM   4097  CA  PRO A 528     136.243 183.296 148.830  1.00  0.00           C
ATOM   4098  C   PRO A 528     137.426 182.406 148.423  1.00  0.00           C
ATOM   4099  O   PRO A 528     138.561 182.821 148.636  1.00  0.00           O
ATOM   4100  N   GLN A 529     137.185 181.318 147.708  1.00  0.00           N
ATOM   4101  CA  GLN A 529     138.269 180.466 147.271  1.00  0.00           C
ATOM   4102  CB  GLN A 529     137.669 179.186 146.610  1.00  0.00           C
ATOM   4103  CG  GLN A 529     138.600 178.124 146.079  1.00  0.00           C
ATOM   4104  CD  GLN A 529     138.017 176.744 145.732  1.00  0.00           C
ATOM   4105  OE1 GLN A 529     137.008 176.379 146.241  1.00  0.00           O
ATOM   4106  NE2 GLN A 529     138.669 175.957 144.855  1.00  0.00           N
ATOM   4107  C   GLN A 529     139.165 181.211 146.300  1.00  0.00           C
ATOM   4108  O   GLN A 529     140.354 181.034 146.356  1.00  0.00           O
ATOM   4109  N   SER A 530     138.666 182.017 145.373  1.00  0.00           N
ATOM   4110  CA  SER A 530     139.437 182.526 144.158  1.00  0.00           C
ATOM   4111  CB  SER A 530     139.241 181.399 143.090  1.00  0.00           C
ATOM   4112  OG  SER A 530     137.955 181.452 142.657  1.00  0.00           O
ATOM   4113  C   SER A 530     138.981 183.898 143.617  1.00  0.00           C
ATOM   4114  O   SER A 530     139.431 184.394 142.601  1.00  0.00           O
ATOM   4115  N   ASN A 531     138.275 184.634 144.495  1.00  0.00           N
ATOM   4116  CA  ASN A 531     138.046 186.105 144.335  1.00  0.00           C
ATOM   4117  CB  ASN A 531     139.433 186.827 144.594  1.00  0.00           C
ATOM   4118  CG  ASN A 531     140.283 186.218 145.722  1.00  0.00           C
ATOM   4119  OD1 ASN A 531     141.322 185.649 145.619  1.00  0.00           O
ATOM   4120  ND2 ASN A 531     139.894 186.240 146.965  1.00  0.00           N
ATOM   4121  C   ASN A 531     137.221 186.411 143.015  1.00  0.00           C
ATOM   4122  O   ASN A 531     137.468 187.249 142.208  1.00  0.00           O
ATOM   4123  N   ARG A 532     136.218 185.554 142.757  1.00  0.00           N
ATOM   4124  CA  ARG A 532     135.568 185.289 141.497  1.00  0.00           C
ATOM   4125  CB  ARG A 532     136.209 184.037 140.862  1.00  0.00           C
ATOM   4126  CG  ARG A 532     137.306 184.303 139.772  1.00  0.00           C
ATOM   4127  CD  ARG A 532     138.073 183.100 139.444  1.00  0.00           C
ATOM   4128  NE  ARG A 532     137.236 182.267 138.533  1.00  0.00           N
ATOM   4129  CZ  ARG A 532     137.712 181.269 137.790  1.00  0.00           C
ATOM   4130  NH1 ARG A 532     138.944 181.017 137.707  1.00  0.00           N
ATOM   4131  NH2 ARG A 532     136.967 180.671 136.895  1.00  0.00           N
ATOM   4132  C   ARG A 532     134.040 185.011 141.527  1.00  0.00           C
ATOM   4133  O   ARG A 532     133.586 184.485 142.544  1.00  0.00           O
ATOM   4134  N   PRO A 533     133.268 185.440 140.535  1.00  0.00           N
ATOM   4135  CD  PRO A 533     133.729 185.993 139.286  1.00  0.00           C
ATOM   4136  CG  PRO A 533     132.660 185.798 138.229  1.00  0.00           C
ATOM   4137  CB  PRO A 533     131.413 185.734 139.168  1.00  0.00           C
ATOM   4138  CA  PRO A 533     131.958 184.994 140.381  1.00  0.00           C
ATOM   4139  C   PRO A 533     131.747 183.452 140.291  1.00  0.00           C
ATOM   4140  O   PRO A 533     132.243 182.840 139.342  1.00  0.00           O
ATOM   4141  N   VAL A 534     131.095 182.926 141.269  1.00  0.00           N
ATOM   4142  CA  VAL A 534     130.935 181.440 141.424  1.00  0.00           C
ATOM   4143  CB  VAL A 534     130.852 181.152 142.987  1.00  0.00           C
ATOM   4144  CG1 VAL A 534     129.413 181.424 143.511  1.00  0.00           C
ATOM   4145  CG2 VAL A 534     131.222 179.660 143.275  1.00  0.00           C
ATOM   4146  C   VAL A 534     129.689 180.886 140.733  1.00  0.00           C
ATOM   4147  O   VAL A 534     129.547 179.695 140.509  1.00  0.00           O
ATOM   4148  N   MET A 535     128.835 181.791 140.140  1.00  0.00           N
ATOM   4149  CA  MET A 535     127.767 181.438 139.231  1.00  0.00           C
ATOM   4150  CB  MET A 535     126.350 181.735 139.850  1.00  0.00           C
ATOM   4151  CG  MET A 535     125.166 181.532 138.891  1.00  0.00           C
ATOM   4152  SD  MET A 535     123.567 181.632 139.680  1.00  0.00           S
ATOM   4153  CE  MET A 535     123.508 183.479 140.031  1.00  0.00           C
ATOM   4154  C   MET A 535     127.973 182.237 137.930  1.00  0.00           C
ATOM   4155  O   MET A 535     128.044 183.456 137.924  1.00  0.00           O
ATOM   4156  N   GLY A 536     127.952 181.558 136.801  1.00  0.00           N
ATOM   4157  CA  GLY A 536     128.065 182.201 135.440  1.00  0.00           C
ATOM   4158  C   GLY A 536     126.788 181.943 134.727  1.00  0.00           C
ATOM   4159  O   GLY A 536     125.960 181.195 135.059  1.00  0.00           O
ATOM   4160  N   ILE A 537     126.666 182.587 133.572  1.00  0.00           N
ATOM   4161  CA  ILE A 537     125.753 182.240 132.420  1.00  0.00           C
ATOM   4162  CB  ILE A 537     125.918 183.454 131.426  1.00  0.00           C
ATOM   4163  CG2 ILE A 537     125.414 183.005 130.075  1.00  0.00           C
ATOM   4164  CG1 ILE A 537     125.289 184.755 131.919  1.00  0.00           C
ATOM   4165  CD1 ILE A 537     123.772 184.627 132.089  1.00  0.00           C
ATOM   4166  C   ILE A 537     126.169 180.899 131.905  1.00  0.00           C
ATOM   4167  O   ILE A 537     127.325 180.547 131.918  1.00  0.00           O
ATOM   4168  N   VAL A 538     125.226 180.002 131.435  1.00  0.00           N
ATOM   4169  CA  VAL A 538     125.661 178.660 130.934  1.00  0.00           C
ATOM   4170  CB  VAL A 538     124.549 177.581 130.747  1.00  0.00           C
ATOM   4171  CG1 VAL A 538     123.805 177.397 132.118  1.00  0.00           C
ATOM   4172  CG2 VAL A 538     123.462 177.993 129.750  1.00  0.00           C
ATOM   4173  C   VAL A 538     126.344 178.900 129.577  1.00  0.00           C
ATOM   4174  O   VAL A 538     126.105 179.825 128.800  1.00  0.00           O
ATOM   4175  N   GLN A 539     127.139 177.962 129.238  1.00  0.00           N
ATOM   4176  CA  GLN A 539     128.104 178.103 128.114  1.00  0.00           C
ATOM   4177  CB  GLN A 539     129.250 177.058 128.157  1.00  0.00           C
ATOM   4178  CG  GLN A 539     130.018 177.144 129.523  1.00  0.00           C
ATOM   4179  CD  GLN A 539     131.072 176.022 129.739  1.00  0.00           C
ATOM   4180  OE1 GLN A 539     131.273 175.185 128.887  1.00  0.00           O
ATOM   4181  NE2 GLN A 539     131.695 176.014 130.882  1.00  0.00           N
ATOM   4182  C   GLN A 539     127.476 178.156 126.737  1.00  0.00           C
ATOM   4183  O   GLN A 539     127.953 178.844 125.839  1.00  0.00           O
ATOM   4184  N   ASP A 540     126.370 177.461 126.463  1.00  0.00           N
ATOM   4185  CA  ASP A 540     125.698 177.548 125.160  1.00  0.00           C
ATOM   4186  CB  ASP A 540     124.431 176.674 125.087  1.00  0.00           C
ATOM   4187  CG  ASP A 540     123.775 176.613 123.705  1.00  0.00           C
ATOM   4188  OD1 ASP A 540     122.529 176.499 123.692  1.00  0.00           O
ATOM   4189  OD2 ASP A 540     124.466 176.838 122.701  1.00  0.00           O
ATOM   4190  C   ASP A 540     125.326 178.992 124.900  1.00  0.00           C
ATOM   4191  O   ASP A 540     125.461 179.472 123.772  1.00  0.00           O
ATOM   4192  N   THR A 541     124.789 179.664 125.887  1.00  0.00           N
ATOM   4193  CA  THR A 541     124.481 181.108 125.936  1.00  0.00           C
ATOM   4194  CB  THR A 541     123.636 181.468 127.161  1.00  0.00           C
ATOM   4195  CG2 THR A 541     123.176 182.924 127.104  1.00  0.00           C
ATOM   4196  OG1 THR A 541     122.545 180.574 127.153  1.00  0.00           O
ATOM   4197  C   THR A 541     125.684 181.918 125.780  1.00  0.00           C
ATOM   4198  O   THR A 541     125.623 182.925 125.117  1.00  0.00           O
ATOM   4199  N   LEU A 542     126.882 181.482 126.227  1.00  0.00           N
ATOM   4200  CA  LEU A 542     128.169 182.184 125.950  1.00  0.00           C
ATOM   4201  CB  LEU A 542     129.338 181.609 126.754  1.00  0.00           C
ATOM   4202  CG  LEU A 542     129.237 181.906 128.302  1.00  0.00           C
ATOM   4203  CD1 LEU A 542     130.585 181.488 128.978  1.00  0.00           C
ATOM   4204  CD2 LEU A 542     129.292 183.398 128.638  1.00  0.00           C
ATOM   4205  C   LEU A 542     128.474 182.135 124.449  1.00  0.00           C
ATOM   4206  O   LEU A 542     128.765 183.166 123.869  1.00  0.00           O
ATOM   4207  N   THR A 543     128.276 180.998 123.848  1.00  0.00           N
ATOM   4208  CA  THR A 543     128.412 180.805 122.356  1.00  0.00           C
ATOM   4209  CB  THR A 543     128.240 179.341 122.000  1.00  0.00           C
ATOM   4210  CG2 THR A 543     128.698 179.202 120.566  1.00  0.00           C
ATOM   4211  OG1 THR A 543     129.056 178.501 122.755  1.00  0.00           O
ATOM   4212  C   THR A 543     127.464 181.692 121.572  1.00  0.00           C
ATOM   4213  O   THR A 543     127.926 182.475 120.746  1.00  0.00           O
ATOM   4214  N   ALA A 544     126.239 181.827 122.005  1.00  0.00           N
ATOM   4215  CA  ALA A 544     125.212 182.805 121.467  1.00  0.00           C
ATOM   4216  CB  ALA A 544     123.874 182.490 122.087  1.00  0.00           C
ATOM   4217  C   ALA A 544     125.603 184.248 121.747  1.00  0.00           C
ATOM   4218  O   ALA A 544     125.680 185.033 120.811  1.00  0.00           O
ATOM   4219  N   VAL A 545     125.878 184.678 122.977  1.00  0.00           N
ATOM   4220  CA  VAL A 545     126.482 185.997 123.311  1.00  0.00           C
ATOM   4221  CB  VAL A 545     126.498 186.188 124.823  1.00  0.00           C
ATOM   4222  CG1 VAL A 545     127.362 187.309 125.388  1.00  0.00           C
ATOM   4223  CG2 VAL A 545     125.133 186.090 125.504  1.00  0.00           C
ATOM   4224  C   VAL A 545     127.833 186.323 122.584  1.00  0.00           C
ATOM   4225  O   VAL A 545     128.069 187.458 122.347  1.00  0.00           O
ATOM   4226  N   ARG A 546     128.696 185.298 122.206  1.00  0.00           N
ATOM   4227  CA  ARG A 546     129.886 185.515 121.398  1.00  0.00           C
ATOM   4228  CB  ARG A 546     130.713 184.201 121.525  1.00  0.00           C
ATOM   4229  CG  ARG A 546     131.828 184.072 120.485  1.00  0.00           C
ATOM   4230  CD  ARG A 546     131.396 183.296 119.193  1.00  0.00           C
ATOM   4231  NE  ARG A 546     132.045 183.752 117.982  1.00  0.00           N
ATOM   4232  CZ  ARG A 546     131.554 183.748 116.756  1.00  0.00           C
ATOM   4233  NH1 ARG A 546     130.450 183.168 116.457  1.00  0.00           N
ATOM   4234  NH2 ARG A 546     132.091 184.574 115.881  1.00  0.00           N
ATOM   4235  C   ARG A 546     129.519 185.841 119.950  1.00  0.00           C
ATOM   4236  O   ARG A 546     130.241 186.569 119.342  1.00  0.00           O
ATOM   4237  N   LYS A 547     128.464 185.207 119.338  1.00  0.00           N
ATOM   4238  CA  LYS A 547     127.989 185.572 117.985  1.00  0.00           C
ATOM   4239  CB  LYS A 547     127.226 184.366 117.370  1.00  0.00           C
ATOM   4240  CG  LYS A 547     126.903 184.596 115.879  1.00  0.00           C
ATOM   4241  CD  LYS A 547     126.142 183.428 115.226  1.00  0.00           C
ATOM   4242  CE  LYS A 547     125.610 183.627 113.820  1.00  0.00           C
ATOM   4243  NZ  LYS A 547     125.302 182.373 113.153  1.00  0.00           N
ATOM   4244  C   LYS A 547     127.169 186.850 118.044  1.00  0.00           C
ATOM   4245  O   LYS A 547     127.285 187.648 117.150  1.00  0.00           O
ATOM   4246  N   PHE A 548     126.278 187.098 119.050  1.00  0.00           N
ATOM   4247  CA  PHE A 548     125.326 188.248 119.014  1.00  0.00           C
ATOM   4248  CB  PHE A 548     124.402 187.978 120.228  1.00  0.00           C
ATOM   4249  CG  PHE A 548     123.325 189.012 120.471  1.00  0.00           C
ATOM   4250  CD1 PHE A 548     123.377 189.850 121.540  1.00  0.00           C
ATOM   4251  CE1 PHE A 548     122.472 190.877 121.724  1.00  0.00           C
ATOM   4252  CZ  PHE A 548     121.441 191.208 120.731  1.00  0.00           C
ATOM   4253  CE2 PHE A 548     121.372 190.265 119.629  1.00  0.00           C
ATOM   4254  CD2 PHE A 548     122.348 189.250 119.486  1.00  0.00           C
ATOM   4255  C   PHE A 548     126.032 189.663 119.206  1.00  0.00           C
ATOM   4256  O   PHE A 548     125.678 190.590 118.515  1.00  0.00           O
ATOM   4257  N   THR A 549     126.918 189.849 120.146  1.00  0.00           N
ATOM   4258  CA  THR A 549     127.664 191.009 120.516  1.00  0.00           C
ATOM   4259  CB  THR A 549     128.301 190.929 121.897  1.00  0.00           C
ATOM   4260  CG2 THR A 549     127.231 190.784 123.069  1.00  0.00           C
ATOM   4261  OG1 THR A 549     129.147 189.885 122.150  1.00  0.00           O
ATOM   4262  C   THR A 549     128.693 191.423 119.397  1.00  0.00           C
ATOM   4263  O   THR A 549     129.362 192.437 119.691  1.00  0.00           O
ATOM   4264  N   LYS A 550     128.743 190.934 118.176  1.00  0.00           N
ATOM   4265  CA  LYS A 550     129.568 191.412 117.029  1.00  0.00           C
ATOM   4266  CB  LYS A 550     129.707 190.297 115.952  1.00  0.00           C
ATOM   4267  CG  LYS A 550     130.454 189.043 116.366  1.00  0.00           C
ATOM   4268  CD  LYS A 550     130.738 188.004 115.244  1.00  0.00           C
ATOM   4269  CE  LYS A 550     129.492 187.519 114.509  1.00  0.00           C
ATOM   4270  NZ  LYS A 550     129.433 188.032 113.086  1.00  0.00           N
ATOM   4271  C   LYS A 550     128.901 192.661 116.458  1.00  0.00           C
ATOM   4272  O   LYS A 550     127.649 192.800 116.417  1.00  0.00           O
ATOM   4273  N   ARG A 551     129.794 193.543 115.996  1.00  0.00           N
ATOM   4274  CA  ARG A 551     129.477 194.791 115.225  1.00  0.00           C
ATOM   4275  CB  ARG A 551     130.835 195.537 115.011  1.00  0.00           C
ATOM   4276  CG  ARG A 551     131.866 194.798 114.076  1.00  0.00           C
ATOM   4277  CD  ARG A 551     133.088 195.689 113.804  1.00  0.00           C
ATOM   4278  NE  ARG A 551     133.916 195.898 114.960  1.00  0.00           N
ATOM   4279  CZ  ARG A 551     135.226 195.744 115.025  1.00  0.00           C
ATOM   4280  NH1 ARG A 551     135.961 195.408 113.984  1.00  0.00           N
ATOM   4281  NH2 ARG A 551     135.792 195.583 116.169  1.00  0.00           N
ATOM   4282  C   ARG A 551     128.657 194.581 113.971  1.00  0.00           C
ATOM   4283  O   ARG A 551     127.738 195.383 113.693  1.00  0.00           O
ATOM   4284  N   ASP A 552     128.755 193.422 113.216  1.00  0.00           N
ATOM   4285  CA  ASP A 552     128.124 193.184 111.913  1.00  0.00           C
ATOM   4286  CB  ASP A 552     129.147 192.346 111.101  1.00  0.00           C
ATOM   4287  CG  ASP A 552     129.201 190.925 111.528  1.00  0.00           C
ATOM   4288  OD1 ASP A 552     128.743 189.965 110.879  1.00  0.00           O
ATOM   4289  OD2 ASP A 552     129.724 190.660 112.618  1.00  0.00           O
ATOM   4290  C   ASP A 552     126.768 192.469 112.017  1.00  0.00           C
ATOM   4291  O   ASP A 552     126.244 192.141 110.950  1.00  0.00           O
ATOM   4292  N   VAL A 553     126.182 192.186 113.212  1.00  0.00           N
ATOM   4293  CA  VAL A 553     124.869 191.550 113.424  1.00  0.00           C
ATOM   4294  CB  VAL A 553     124.895 190.639 114.708  1.00  0.00           C
ATOM   4295  CG1 VAL A 553     123.545 189.978 115.032  1.00  0.00           C
ATOM   4296  CG2 VAL A 553     125.924 189.421 114.431  1.00  0.00           C
ATOM   4297  C   VAL A 553     123.844 192.696 113.544  1.00  0.00           C
ATOM   4298  O   VAL A 553     123.746 193.276 114.620  1.00  0.00           O
ATOM   4299  N   PHE A 554     123.026 192.834 112.500  1.00  0.00           N
ATOM   4300  CA  PHE A 554     122.130 194.006 112.282  1.00  0.00           C
ATOM   4301  CB  PHE A 554     122.372 194.945 111.126  1.00  0.00           C
ATOM   4302  CG  PHE A 554     123.818 195.354 111.031  1.00  0.00           C
ATOM   4303  CD1 PHE A 554     124.324 196.459 111.675  1.00  0.00           C
ATOM   4304  CE1 PHE A 554     125.599 196.911 111.454  1.00  0.00           C
ATOM   4305  CZ  PHE A 554     126.458 196.297 110.477  1.00  0.00           C
ATOM   4306  CE2 PHE A 554     125.942 195.213 109.739  1.00  0.00           C
ATOM   4307  CD2 PHE A 554     124.637 194.716 110.079  1.00  0.00           C
ATOM   4308  C   PHE A 554     120.686 193.603 112.514  1.00  0.00           C
ATOM   4309  O   PHE A 554     120.302 192.373 112.415  1.00  0.00           O
ATOM   4310  N   LEU A 555     119.886 194.584 112.877  1.00  0.00           N
ATOM   4311  CA  LEU A 555     118.464 194.458 113.240  1.00  0.00           C
ATOM   4312  CB  LEU A 555     118.432 194.572 114.787  1.00  0.00           C
ATOM   4313  CG  LEU A 555     119.158 193.524 115.618  1.00  0.00           C
ATOM   4314  CD1 LEU A 555     119.108 193.798 117.147  1.00  0.00           C
ATOM   4315  CD2 LEU A 555     118.654 192.149 115.451  1.00  0.00           C
ATOM   4316  C   LEU A 555     117.586 195.608 112.730  1.00  0.00           C
ATOM   4317  O   LEU A 555     117.954 196.761 112.935  1.00  0.00           O
ATOM   4318  N   GLU A 556     116.356 195.361 112.225  1.00  0.00           N
ATOM   4319  CA  GLU A 556     115.464 196.396 111.710  1.00  0.00           C
ATOM   4320  CB  GLU A 556     114.557 195.722 110.560  1.00  0.00           C
ATOM   4321  CG  GLU A 556     115.217 195.230 109.275  1.00  0.00           C
ATOM   4322  CD  GLU A 556     115.745 196.274 108.373  1.00  0.00           C
ATOM   4323  OE1 GLU A 556     116.678 195.917 107.676  1.00  0.00           O
ATOM   4324  OE2 GLU A 556     115.241 197.397 108.262  1.00  0.00           O
ATOM   4325  C   GLU A 556     114.649 197.008 112.824  1.00  0.00           C
ATOM   4326  O   GLU A 556     114.685 196.503 113.942  1.00  0.00           O
ATOM   4327  N   ARG A 557     113.806 198.019 112.433  1.00  0.00           N
ATOM   4328  CA  ARG A 557     112.804 198.626 113.312  1.00  0.00           C
ATOM   4329  CB  ARG A 557     111.923 199.565 112.544  1.00  0.00           C
ATOM   4330  CG  ARG A 557     111.008 200.459 113.387  1.00  0.00           C
ATOM   4331  CD  ARG A 557     109.766 200.863 112.643  1.00  0.00           C
ATOM   4332  NE  ARG A 557     108.765 201.449 113.506  1.00  0.00           N
ATOM   4333  CZ  ARG A 557     107.485 201.692 113.277  1.00  0.00           C
ATOM   4334  NH1 ARG A 557     106.822 201.254 112.262  1.00  0.00           N
ATOM   4335  NH2 ARG A 557     106.947 202.422 114.137  1.00  0.00           N
ATOM   4336  C   ARG A 557     112.050 197.633 114.163  1.00  0.00           C
ATOM   4337  O   ARG A 557     112.044 197.810 115.360  1.00  0.00           O
ATOM   4338  N   GLY A 558     111.463 196.621 113.542  1.00  0.00           N
ATOM   4339  CA  GLY A 558     110.598 195.717 114.261  1.00  0.00           C
ATOM   4340  C   GLY A 558     111.351 194.696 115.195  1.00  0.00           C
ATOM   4341  O   GLY A 558     110.788 194.150 116.137  1.00  0.00           O
ATOM   4342  N   GLU A 559     112.606 194.477 114.869  1.00  0.00           N
ATOM   4343  CA  GLU A 559     113.446 193.394 115.466  1.00  0.00           C
ATOM   4344  CB  GLU A 559     114.629 193.061 114.638  1.00  0.00           C
ATOM   4345  CG  GLU A 559     115.216 191.635 114.828  1.00  0.00           C
ATOM   4346  CD  GLU A 559     114.371 190.461 114.286  1.00  0.00           C
ATOM   4347  OE1 GLU A 559     114.958 189.548 113.546  1.00  0.00           O
ATOM   4348  OE2 GLU A 559     113.194 190.331 114.581  1.00  0.00           O
ATOM   4349  C   GLU A 559     113.819 193.660 116.922  1.00  0.00           C
ATOM   4350  O   GLU A 559     113.959 192.741 117.771  1.00  0.00           O
ATOM   4351  N   VAL A 560     113.899 194.908 117.315  1.00  0.00           N
ATOM   4352  CA  VAL A 560     114.275 195.258 118.727  1.00  0.00           C
ATOM   4353  CB  VAL A 560     115.004 196.653 118.658  1.00  0.00           C
ATOM   4354  CG1 VAL A 560     116.125 196.619 117.645  1.00  0.00           C
ATOM   4355  CG2 VAL A 560     114.047 197.800 118.311  1.00  0.00           C
ATOM   4356  C   VAL A 560     113.019 195.233 119.665  1.00  0.00           C
ATOM   4357  O   VAL A 560     113.105 194.914 120.816  1.00  0.00           O
ATOM   4358  N   MET A 561     111.817 195.149 119.055  1.00  0.00           N
ATOM   4359  CA  MET A 561     110.650 195.472 119.813  1.00  0.00           C
ATOM   4360  CB  MET A 561     109.406 195.878 119.013  1.00  0.00           C
ATOM   4361  CG  MET A 561     109.622 197.051 117.985  1.00  0.00           C
ATOM   4362  SD  MET A 561     109.320 198.695 118.703  1.00  0.00           S
ATOM   4363  CE  MET A 561     109.841 199.744 117.377  1.00  0.00           C
ATOM   4364  C   MET A 561     110.247 194.536 120.953  1.00  0.00           C
ATOM   4365  O   MET A 561     110.153 194.964 122.055  1.00  0.00           O
ATOM   4366  N   ASN A 562     110.073 193.245 120.716  1.00  0.00           N
ATOM   4367  CA  ASN A 562     109.719 192.227 121.752  1.00  0.00           C
ATOM   4368  CB  ASN A 562     109.483 190.883 121.018  1.00  0.00           C
ATOM   4369  CG  ASN A 562     108.269 190.911 120.045  1.00  0.00           C
ATOM   4370  OD1 ASN A 562     107.570 191.892 119.757  1.00  0.00           O
ATOM   4371  ND2 ASN A 562     107.976 189.795 119.459  1.00  0.00           N
ATOM   4372  C   ASN A 562     110.891 192.081 122.846  1.00  0.00           C
ATOM   4373  O   ASN A 562     110.647 191.846 123.992  1.00  0.00           O
ATOM   4374  N   LEU A 563     112.120 192.281 122.405  1.00  0.00           N
ATOM   4375  CA  LEU A 563     113.326 192.136 123.182  1.00  0.00           C
ATOM   4376  CB  LEU A 563     114.486 192.303 122.226  1.00  0.00           C
ATOM   4377  CG  LEU A 563     114.510 191.402 120.977  1.00  0.00           C
ATOM   4378  CD1 LEU A 563     115.780 191.766 120.235  1.00  0.00           C
ATOM   4379  CD2 LEU A 563     114.571 189.867 121.270  1.00  0.00           C
ATOM   4380  C   LEU A 563     113.366 193.204 124.331  1.00  0.00           C
ATOM   4381  O   LEU A 563     113.703 192.922 125.505  1.00  0.00           O
ATOM   4382  N   LEU A 564     112.971 194.444 123.996  1.00  0.00           N
ATOM   4383  CA  LEU A 564     112.842 195.545 125.011  1.00  0.00           C
ATOM   4384  CB  LEU A 564     112.494 196.778 124.251  1.00  0.00           C
ATOM   4385  CG  LEU A 564     113.666 197.147 123.254  1.00  0.00           C
ATOM   4386  CD1 LEU A 564     113.214 198.330 122.416  1.00  0.00           C
ATOM   4387  CD2 LEU A 564     114.902 197.627 123.977  1.00  0.00           C
ATOM   4388  C   LEU A 564     111.712 195.162 126.023  1.00  0.00           C
ATOM   4389  O   LEU A 564     111.786 195.606 127.163  1.00  0.00           O
ATOM   4390  N   MET A 565     110.729 194.332 125.709  1.00  0.00           N
ATOM   4391  CA  MET A 565     109.695 193.891 126.651  1.00  0.00           C
ATOM   4392  CB  MET A 565     108.486 193.295 125.966  1.00  0.00           C
ATOM   4393  CG  MET A 565     108.009 194.161 124.836  1.00  0.00           C
ATOM   4394  SD  MET A 565     106.647 193.573 123.773  1.00  0.00           S
ATOM   4395  CE  MET A 565     105.279 193.729 124.856  1.00  0.00           C
ATOM   4396  C   MET A 565     110.177 192.792 127.641  1.00  0.00           C
ATOM   4397  O   MET A 565     109.605 192.631 128.727  1.00  0.00           O
ATOM   4398  N   PHE A 566     111.180 191.913 127.308  1.00  0.00           N
ATOM   4399  CA  PHE A 566     111.890 191.094 128.213  1.00  0.00           C
ATOM   4400  CB  PHE A 566     112.675 189.942 127.485  1.00  0.00           C
ATOM   4401  CG  PHE A 566     111.810 188.852 126.822  1.00  0.00           C
ATOM   4402  CD1 PHE A 566     111.151 187.920 127.723  1.00  0.00           C
ATOM   4403  CE1 PHE A 566     110.157 187.024 127.219  1.00  0.00           C
ATOM   4404  CZ  PHE A 566     109.726 187.142 125.885  1.00  0.00           C
ATOM   4405  CE2 PHE A 566     110.314 188.114 125.071  1.00  0.00           C
ATOM   4406  CD2 PHE A 566     111.345 188.919 125.470  1.00  0.00           C
ATOM   4407  C   PHE A 566     112.918 191.853 129.072  1.00  0.00           C
ATOM   4408  O   PHE A 566     113.248 191.320 130.130  1.00  0.00           O
ATOM   4409  N   LEU A 567     113.549 192.967 128.638  1.00  0.00           N
ATOM   4410  CA  LEU A 567     114.487 193.762 129.467  1.00  0.00           C
ATOM   4411  CB  LEU A 567     115.073 194.704 128.356  1.00  0.00           C
ATOM   4412  CG  LEU A 567     116.088 195.695 128.879  1.00  0.00           C
ATOM   4413  CD1 LEU A 567     117.227 195.012 129.656  1.00  0.00           C
ATOM   4414  CD2 LEU A 567     116.736 196.405 127.702  1.00  0.00           C
ATOM   4415  C   LEU A 567     113.876 194.567 130.671  1.00  0.00           C
ATOM   4416  O   LEU A 567     113.476 195.704 130.452  1.00  0.00           O
ATOM   4417  N   SER A 568     113.922 193.920 131.840  1.00  0.00           N
ATOM   4418  CA  SER A 568     113.333 194.537 132.966  1.00  0.00           C
ATOM   4419  CB  SER A 568     113.522 193.649 134.262  1.00  0.00           C
ATOM   4420  OG  SER A 568     114.843 193.608 134.796  1.00  0.00           O
ATOM   4421  C   SER A 568     113.819 195.967 133.235  1.00  0.00           C
ATOM   4422  O   SER A 568     112.998 196.754 133.667  1.00  0.00           O
ATOM   4423  N   THR A 569     115.072 196.307 132.937  1.00  0.00           N
ATOM   4424  CA  THR A 569     115.708 197.643 133.168  1.00  0.00           C
ATOM   4425  CB  THR A 569     117.228 197.321 133.359  1.00  0.00           C
ATOM   4426  CG2 THR A 569     117.539 196.396 134.467  1.00  0.00           C
ATOM   4427  OG1 THR A 569     117.830 196.835 132.117  1.00  0.00           O
ATOM   4428  C   THR A 569     115.415 198.716 132.109  1.00  0.00           C
ATOM   4429  O   THR A 569     115.732 199.893 132.338  1.00  0.00           O
ATOM   4430  N   TRP A 570     114.733 198.388 131.037  1.00  0.00           N
ATOM   4431  CA  TRP A 570     114.361 199.287 129.970  1.00  0.00           C
ATOM   4432  CB  TRP A 570     113.604 198.485 128.902  1.00  0.00           C
ATOM   4433  CG  TRP A 570     113.229 199.157 127.653  1.00  0.00           C
ATOM   4434  CD1 TRP A 570     113.988 199.965 126.968  1.00  0.00           C
ATOM   4435  NE1 TRP A 570     113.287 200.577 125.982  1.00  0.00           N
ATOM   4436  CE2 TRP A 570     112.043 200.059 125.873  1.00  0.00           C
ATOM   4437  CZ2 TRP A 570     110.964 200.213 125.005  1.00  0.00           C
ATOM   4438  CH2 TRP A 570     109.756 199.621 125.360  1.00  0.00           C
ATOM   4439  CZ3 TRP A 570     109.617 198.809 126.473  1.00  0.00           C
ATOM   4440  CE3 TRP A 570     110.705 198.545 127.265  1.00  0.00           C
ATOM   4441  CD2 TRP A 570     111.923 199.190 126.971  1.00  0.00           C
ATOM   4442  C   TRP A 570     113.453 200.427 130.328  1.00  0.00           C
ATOM   4443  O   TRP A 570     112.310 200.115 130.674  1.00  0.00           O
ATOM   4444  N   ASP A 571     113.966 201.681 130.159  1.00  0.00           N
ATOM   4445  CA  ASP A 571     113.286 202.917 130.352  1.00  0.00           C
ATOM   4446  CB  ASP A 571     114.280 204.037 130.035  1.00  0.00           C
ATOM   4447  CG  ASP A 571     114.991 204.064 128.658  1.00  0.00           C
ATOM   4448  OD1 ASP A 571     115.897 204.892 128.494  1.00  0.00           O
ATOM   4449  OD2 ASP A 571     114.862 203.137 127.817  1.00  0.00           O
ATOM   4450  C   ASP A 571     112.134 203.316 129.522  1.00  0.00           C
ATOM   4451  O   ASP A 571     111.456 204.381 129.625  1.00  0.00           O
ATOM   4452  N   GLY A 572     111.729 202.390 128.612  1.00  0.00           N
ATOM   4453  CA  GLY A 572     110.481 202.366 127.791  1.00  0.00           C
ATOM   4454  C   GLY A 572     110.584 203.016 126.420  1.00  0.00           C
ATOM   4455  O   GLY A 572     109.665 202.996 125.604  1.00  0.00           O
ATOM   4456  N   LYS A 573     111.806 203.433 126.018  1.00  0.00           N
ATOM   4457  CA  LYS A 573     112.147 204.212 124.814  1.00  0.00           C
ATOM   4458  CB  LYS A 573     112.995 205.423 125.205  1.00  0.00           C
ATOM   4459  CG  LYS A 573     112.285 206.423 126.073  1.00  0.00           C
ATOM   4460  CD  LYS A 573     113.126 207.560 126.540  1.00  0.00           C
ATOM   4461  CE  LYS A 573     112.327 208.561 127.402  1.00  0.00           C
ATOM   4462  NZ  LYS A 573     113.143 209.641 127.967  1.00  0.00           N
ATOM   4463  C   LYS A 573     112.852 203.345 123.797  1.00  0.00           C
ATOM   4464  O   LYS A 573     113.779 202.651 124.115  1.00  0.00           O
ATOM   4465  N   VAL A 574     112.572 203.478 122.502  1.00  0.00           N
ATOM   4466  CA  VAL A 574     113.282 202.728 121.410  1.00  0.00           C
ATOM   4467  CB  VAL A 574     112.403 202.683 120.144  1.00  0.00           C
ATOM   4468  CG1 VAL A 574     113.172 201.953 119.013  1.00  0.00           C
ATOM   4469  CG2 VAL A 574     111.118 201.902 120.408  1.00  0.00           C
ATOM   4470  C   VAL A 574     114.604 203.514 121.233  1.00  0.00           C
ATOM   4471  O   VAL A 574     114.526 204.781 121.030  1.00  0.00           O
ATOM   4472  N   PRO A 575     115.718 202.806 121.483  1.00  0.00           N
ATOM   4473  CD  PRO A 575     115.931 201.395 121.667  1.00  0.00           C
ATOM   4474  CG  PRO A 575     117.342 201.158 121.195  1.00  0.00           C
ATOM   4475  CB  PRO A 575     118.021 202.409 121.753  1.00  0.00           C
ATOM   4476  CA  PRO A 575     117.007 203.470 121.303  1.00  0.00           C
ATOM   4477  C   PRO A 575     117.244 204.113 119.957  1.00  0.00           C
ATOM   4478  O   PRO A 575     116.736 203.675 118.946  1.00  0.00           O
ATOM   4479  N   GLN A 576     118.190 205.119 119.878  1.00  0.00           N
ATOM   4480  CA  GLN A 576     118.661 205.517 118.535  1.00  0.00           C
ATOM   4481  CB  GLN A 576     119.640 206.681 118.753  1.00  0.00           C
ATOM   4482  CG  GLN A 576     118.969 207.859 119.465  1.00  0.00           C
ATOM   4483  CD  GLN A 576     118.184 208.760 118.465  1.00  0.00           C
ATOM   4484  OE1 GLN A 576     117.489 208.353 117.566  1.00  0.00           O
ATOM   4485  NE2 GLN A 576     118.326 210.069 118.659  1.00  0.00           N
ATOM   4486  C   GLN A 576     119.396 204.392 117.812  1.00  0.00           C
ATOM   4487  O   GLN A 576     120.229 203.720 118.470  1.00  0.00           O
ATOM   4488  N   PRO A 577     119.360 204.324 116.489  1.00  0.00           N
ATOM   4489  CD  PRO A 577     118.527 205.128 115.612  1.00  0.00           C
ATOM   4490  CG  PRO A 577     118.762 204.712 114.194  1.00  0.00           C
ATOM   4491  CB  PRO A 577     119.213 203.263 114.449  1.00  0.00           C
ATOM   4492  CA  PRO A 577     120.031 203.270 115.703  1.00  0.00           C
ATOM   4493  C   PRO A 577     121.498 203.634 115.473  1.00  0.00           C
ATOM   4494  O   PRO A 577     121.855 204.741 115.089  1.00  0.00           O
ATOM   4495  N   ALA A 578     122.395 202.657 115.632  1.00  0.00           N
ATOM   4496  CA  ALA A 578     123.790 202.679 115.188  1.00  0.00           C
ATOM   4497  CB  ALA A 578     124.273 201.251 115.344  1.00  0.00           C
ATOM   4498  C   ALA A 578     124.049 203.256 113.847  1.00  0.00           C
ATOM   4499  O   ALA A 578     125.056 203.944 113.624  1.00  0.00           O
ATOM   4500  N   ILE A 579     123.215 202.884 112.896  1.00  0.00           N
ATOM   4501  CA  ILE A 579     123.130 203.398 111.498  1.00  0.00           C
ATOM   4502  CB  ILE A 579     123.424 202.190 110.516  1.00  0.00           C
ATOM   4503  CG2 ILE A 579     123.291 202.641 109.053  1.00  0.00           C
ATOM   4504  CG1 ILE A 579     124.820 201.489 110.756  1.00  0.00           C
ATOM   4505  CD1 ILE A 579     124.802 200.000 110.328  1.00  0.00           C
ATOM   4506  C   ILE A 579     121.707 203.976 111.171  1.00  0.00           C
ATOM   4507  O   ILE A 579     120.713 203.391 111.544  1.00  0.00           O
ATOM   4508  N   LEU A 580     121.603 205.180 110.552  1.00  0.00           N
ATOM   4509  CA  LEU A 580     120.370 205.915 110.259  1.00  0.00           C
ATOM   4510  CB  LEU A 580     120.470 207.258 110.977  1.00  0.00           C
ATOM   4511  CG  LEU A 580     119.213 208.216 110.825  1.00  0.00           C
ATOM   4512  CD1 LEU A 580     118.178 207.709 111.796  1.00  0.00           C
ATOM   4513  CD2 LEU A 580     119.635 209.610 111.214  1.00  0.00           C
ATOM   4514  C   LEU A 580     119.969 206.012 108.795  1.00  0.00           C
ATOM   4515  O   LEU A 580     118.798 206.111 108.469  1.00  0.00           O
ATOM   4516  N   LYS A 581     120.978 205.774 107.929  1.00  0.00           N
ATOM   4517  CA  LYS A 581     120.855 205.818 106.476  1.00  0.00           C
ATOM   4518  CB  LYS A 581     121.129 207.192 105.908  1.00  0.00           C
ATOM   4519  CG  LYS A 581     120.250 208.274 106.506  1.00  0.00           C
ATOM   4520  CD  LYS A 581     120.527 209.634 105.817  1.00  0.00           C
ATOM   4521  CE  LYS A 581     119.632 209.700 104.511  1.00  0.00           C
ATOM   4522  NZ  LYS A 581     120.114 210.719 103.539  1.00  0.00           N
ATOM   4523  C   LYS A 581     121.845 204.927 105.785  1.00  0.00           C
ATOM   4524  O   LYS A 581     122.964 204.853 106.336  1.00  0.00           O
ATOM   4525  N   PRO A 582     121.564 204.359 104.550  1.00  0.00           N
ATOM   4526  CD  PRO A 582     122.699 203.858 103.793  1.00  0.00           C
ATOM   4527  CG  PRO A 582     122.310 204.094 102.343  1.00  0.00           C
ATOM   4528  CB  PRO A 582     120.787 203.850 102.358  1.00  0.00           C
ATOM   4529  CA  PRO A 582     120.422 204.431 103.755  1.00  0.00           C
ATOM   4530  C   PRO A 582     119.148 203.699 104.309  1.00  0.00           C
ATOM   4531  O   PRO A 582     118.065 203.728 103.653  1.00  0.00           O
ATOM   4532  N   ARG A 583     119.224 203.117 105.504  1.00  0.00           N
ATOM   4533  CA  ARG A 583     118.036 202.795 106.415  1.00  0.00           C
ATOM   4534  CB  ARG A 583     117.582 201.322 106.103  1.00  0.00           C
ATOM   4535  CG  ARG A 583     116.246 200.842 106.613  1.00  0.00           C
ATOM   4536  CD  ARG A 583     115.727 199.633 105.846  1.00  0.00           C
ATOM   4537  NE  ARG A 583     116.498 198.476 106.111  1.00  0.00           N
ATOM   4538  CZ  ARG A 583     117.492 197.996 105.348  1.00  0.00           C
ATOM   4539  NH1 ARG A 583     117.823 198.378 104.214  1.00  0.00           N
ATOM   4540  NH2 ARG A 583     118.315 197.124 105.816  1.00  0.00           N
ATOM   4541  C   ARG A 583     118.443 202.853 107.904  1.00  0.00           C
ATOM   4542  O   ARG A 583     119.666 202.829 108.118  1.00  0.00           O
ATOM   4543  N   PRO A 584     117.503 202.954 108.876  1.00  0.00           N
ATOM   4544  CD  PRO A 584     116.167 203.538 108.702  1.00  0.00           C
ATOM   4545  CG  PRO A 584     115.750 204.037 110.087  1.00  0.00           C
ATOM   4546  CB  PRO A 584     116.463 203.115 111.040  1.00  0.00           C
ATOM   4547  CA  PRO A 584     117.734 202.665 110.300  1.00  0.00           C
ATOM   4548  C   PRO A 584     118.064 201.241 110.586  1.00  0.00           C
ATOM   4549  O   PRO A 584     117.382 200.237 110.205  1.00  0.00           O
ATOM   4550  N   LEU A 585     119.201 201.106 111.316  1.00  0.00           N
ATOM   4551  CA  LEU A 585     119.709 199.777 111.814  1.00  0.00           C
ATOM   4552  CB  LEU A 585     120.691 199.159 110.780  1.00  0.00           C
ATOM   4553  CG  LEU A 585     120.285 199.008 109.315  1.00  0.00           C
ATOM   4554  CD1 LEU A 585     121.447 198.613 108.298  1.00  0.00           C
ATOM   4555  CD2 LEU A 585     119.279 197.749 109.347  1.00  0.00           C
ATOM   4556  C   LEU A 585     120.287 199.838 113.203  1.00  0.00           C
ATOM   4557  O   LEU A 585     121.280 200.563 113.506  1.00  0.00           O
ATOM   4558  N   TRP A 586     119.815 198.870 114.045  1.00  0.00           N
ATOM   4559  CA  TRP A 586     120.372 198.511 115.368  1.00  0.00           C
ATOM   4560  CB  TRP A 586     119.163 198.300 116.313  1.00  0.00           C
ATOM   4561  CG  TRP A 586     118.274 199.500 116.419  1.00  0.00           C
ATOM   4562  CD1 TRP A 586     118.321 200.368 117.465  1.00  0.00           C
ATOM   4563  NE1 TRP A 586     117.453 201.457 117.231  1.00  0.00           N
ATOM   4564  CE2 TRP A 586     116.738 201.322 116.121  1.00  0.00           C
ATOM   4565  CZ2 TRP A 586     115.875 202.216 115.564  1.00  0.00           C
ATOM   4566  CH2 TRP A 586     115.345 201.881 114.287  1.00  0.00           C
ATOM   4567  CZ3 TRP A 586     115.678 200.625 113.661  1.00  0.00           C
ATOM   4568  CE3 TRP A 586     116.651 199.806 114.293  1.00  0.00           C
ATOM   4569  CD2 TRP A 586     117.217 200.072 115.561  1.00  0.00           C
ATOM   4570  C   TRP A 586     121.374 197.439 115.250  1.00  0.00           C
ATOM   4571  O   TRP A 586     121.305 196.706 114.196  1.00  0.00           O
ATOM   4572  N   THR A 587     122.280 197.153 116.196  1.00  0.00           N
ATOM   4573  CA  THR A 587     123.213 195.973 116.313  1.00  0.00           C
ATOM   4574  CB  THR A 587     124.731 196.251 116.204  1.00  0.00           C
ATOM   4575  CG2 THR A 587     125.246 197.454 115.325  1.00  0.00           C
ATOM   4576  OG1 THR A 587     125.343 196.404 117.452  1.00  0.00           O
ATOM   4577  C   THR A 587     122.985 195.051 117.528  1.00  0.00           C
ATOM   4578  O   THR A 587     122.461 195.558 118.488  1.00  0.00           O
ATOM   4579  N   GLY A 588     123.542 193.845 117.492  1.00  0.00           N
ATOM   4580  CA  GLY A 588     123.684 193.051 118.706  1.00  0.00           C
ATOM   4581  C   GLY A 588     124.579 193.615 119.810  1.00  0.00           C
ATOM   4582  O   GLY A 588     124.089 193.656 120.977  1.00  0.00           O
ATOM   4583  N   LYS A 589     125.795 194.092 119.523  1.00  0.00           N
ATOM   4584  CA  LYS A 589     126.610 194.804 120.547  1.00  0.00           C
ATOM   4585  CB  LYS A 589     127.879 195.351 119.900  1.00  0.00           C
ATOM   4586  CG  LYS A 589     128.921 195.771 121.063  1.00  0.00           C
ATOM   4587  CD  LYS A 589     130.262 196.390 120.472  1.00  0.00           C
ATOM   4588  CE  LYS A 589     130.967 195.620 119.345  1.00  0.00           C
ATOM   4589  NZ  LYS A 589     131.372 194.290 119.831  1.00  0.00           N
ATOM   4590  C   LYS A 589     125.774 195.924 121.176  1.00  0.00           C
ATOM   4591  O   LYS A 589     125.867 196.167 122.418  1.00  0.00           O
ATOM   4592  N   GLN A 590     125.079 196.685 120.337  1.00  0.00           N
ATOM   4593  CA  GLN A 590     124.384 197.916 120.791  1.00  0.00           C
ATOM   4594  CB  GLN A 590     123.934 198.719 119.546  1.00  0.00           C
ATOM   4595  CG  GLN A 590     123.558 200.227 119.855  1.00  0.00           C
ATOM   4596  CD  GLN A 590     122.314 200.752 119.119  1.00  0.00           C
ATOM   4597  OE1 GLN A 590     121.843 200.221 118.111  1.00  0.00           O
ATOM   4598  NE2 GLN A 590     121.660 201.765 119.646  1.00  0.00           N
ATOM   4599  C   GLN A 590     123.232 197.559 121.670  1.00  0.00           C
ATOM   4600  O   GLN A 590     123.095 198.166 122.697  1.00  0.00           O
ATOM   4601  N   ILE A 591     122.521 196.515 121.375  1.00  0.00           N
ATOM   4602  CA  ILE A 591     121.397 196.179 122.213  1.00  0.00           C
ATOM   4603  CB  ILE A 591     120.452 195.306 121.407  1.00  0.00           C
ATOM   4604  CG2 ILE A 591     119.435 194.626 122.266  1.00  0.00           C
ATOM   4605  CG1 ILE A 591     119.719 196.080 120.312  1.00  0.00           C
ATOM   4606  CD1 ILE A 591     118.634 197.111 120.711  1.00  0.00           C
ATOM   4607  C   ILE A 591     121.912 195.665 123.550  1.00  0.00           C
ATOM   4608  O   ILE A 591     121.383 195.960 124.669  1.00  0.00           O
ATOM   4609  N   PHE A 592     123.039 194.890 123.588  1.00  0.00           N
ATOM   4610  CA  PHE A 592     123.526 194.345 124.904  1.00  0.00           C
ATOM   4611  CB  PHE A 592     124.572 193.214 124.608  1.00  0.00           C
ATOM   4612  CG  PHE A 592     124.694 192.010 125.594  1.00  0.00           C
ATOM   4613  CD1 PHE A 592     125.417 192.052 126.777  1.00  0.00           C
ATOM   4614  CE1 PHE A 592     125.466 190.832 127.541  1.00  0.00           C
ATOM   4615  CZ  PHE A 592     124.709 189.655 127.184  1.00  0.00           C
ATOM   4616  CE2 PHE A 592     123.960 189.712 126.018  1.00  0.00           C
ATOM   4617  CD2 PHE A 592     123.948 190.904 125.239  1.00  0.00           C
ATOM   4618  C   PHE A 592     124.018 195.399 125.882  1.00  0.00           C
ATOM   4619  O   PHE A 592     124.120 195.132 127.058  1.00  0.00           O
ATOM   4620  N   SER A 593     124.400 196.583 125.411  1.00  0.00           N
ATOM   4621  CA  SER A 593     124.767 197.755 126.254  1.00  0.00           C
ATOM   4622  CB  SER A 593     125.254 198.873 125.398  1.00  0.00           C
ATOM   4623  OG  SER A 593     126.412 198.664 124.681  1.00  0.00           O
ATOM   4624  C   SER A 593     123.615 198.293 127.054  1.00  0.00           C
ATOM   4625  O   SER A 593     123.829 198.803 128.174  1.00  0.00           O
ATOM   4626  N   LEU A 594     122.384 198.145 126.603  1.00  0.00           N
ATOM   4627  CA  LEU A 594     121.163 198.300 127.517  1.00  0.00           C
ATOM   4628  CB  LEU A 594     119.828 198.328 126.646  1.00  0.00           C
ATOM   4629  CG  LEU A 594     119.799 199.267 125.431  1.00  0.00           C
ATOM   4630  CD1 LEU A 594     118.576 199.077 124.631  1.00  0.00           C
ATOM   4631  CD2 LEU A 594     119.921 200.741 125.754  1.00  0.00           C
ATOM   4632  C   LEU A 594     121.052 197.188 128.588  1.00  0.00           C
ATOM   4633  O   LEU A 594     120.791 197.510 129.774  1.00  0.00           O
ATOM   4634  N   ILE A 595     121.232 195.947 128.213  1.00  0.00           N
ATOM   4635  CA  ILE A 595     121.271 194.857 129.242  1.00  0.00           C
ATOM   4636  CB  ILE A 595     121.537 193.522 128.488  1.00  0.00           C
ATOM   4637  CG2 ILE A 595     121.463 192.368 129.433  1.00  0.00           C
ATOM   4638  CG1 ILE A 595     120.537 193.378 127.319  1.00  0.00           C
ATOM   4639  CD1 ILE A 595     120.665 192.079 126.530  1.00  0.00           C
ATOM   4640  C   ILE A 595     122.335 195.028 130.335  1.00  0.00           C
ATOM   4641  O   ILE A 595     122.031 194.812 131.509  1.00  0.00           O
ATOM   4642  N   ILE A 596     123.560 195.497 130.059  1.00  0.00           N
ATOM   4643  CA  ILE A 596     124.605 195.798 131.016  1.00  0.00           C
ATOM   4644  CB  ILE A 596     125.923 196.104 130.326  1.00  0.00           C
ATOM   4645  CG2 ILE A 596     127.035 196.732 131.329  1.00  0.00           C
ATOM   4646  CG1 ILE A 596     126.503 194.814 129.608  1.00  0.00           C
ATOM   4647  CD1 ILE A 596     127.293 195.230 128.368  1.00  0.00           C
ATOM   4648  C   ILE A 596     124.160 196.927 132.024  1.00  0.00           C
ATOM   4649  O   ILE A 596     123.774 198.015 131.578  1.00  0.00           O
ATOM   4650  N   PRO A 597     124.218 196.645 133.316  1.00  0.00           N
ATOM   4651  CD  PRO A 597     124.504 195.382 133.978  1.00  0.00           C
ATOM   4652  CG  PRO A 597     124.577 195.704 135.471  1.00  0.00           C
ATOM   4653  CB  PRO A 597     123.534 196.842 135.604  1.00  0.00           C
ATOM   4654  CA  PRO A 597     123.749 197.628 134.309  1.00  0.00           C
ATOM   4655  C   PRO A 597     124.766 198.768 134.567  1.00  0.00           C
ATOM   4656  O   PRO A 597     125.932 198.723 134.145  1.00  0.00           O
ATOM   4657  N   GLY A 598     124.308 199.763 135.304  1.00  0.00           N
ATOM   4658  CA  GLY A 598     125.160 200.698 136.038  1.00  0.00           C
ATOM   4659  C   GLY A 598     126.085 201.631 135.226  1.00  0.00           C
ATOM   4660  O   GLY A 598     125.833 201.943 134.030  1.00  0.00           O
ATOM   4661  N   HIE A 599     127.210 202.146 135.773  1.00  0.00           N
ATOM   4662  CA  HIE A 599     128.118 203.073 135.232  1.00  0.00           C
ATOM   4663  CB  HIE A 599     128.332 204.133 136.418  1.00  0.00           C
ATOM   4664  CG  HIE A 599     128.913 203.433 137.661  1.00  0.00           C
ATOM   4665  ND1 HIE A 599     128.196 202.816 138.735  1.00  0.00           N
ATOM   4666  CE1 HIE A 599     129.153 202.353 139.580  1.00  0.00           C
ATOM   4667  NE2 HIE A 599     130.364 202.574 139.077  1.00  0.00           N
ATOM   4668  CD2 HIE A 599     130.254 203.165 137.850  1.00  0.00           C
ATOM   4669  C   HIE A 599     129.492 202.428 134.803  1.00  0.00           C
ATOM   4670  O   HIE A 599     130.531 203.087 134.743  1.00  0.00           O
ATOM   4671  N   ILE A 600     129.450 201.131 134.601  1.00  0.00           N
ATOM   4672  CA  ILE A 600     130.712 200.333 134.787  1.00  0.00           C
ATOM   4673  CB  ILE A 600     130.318 198.823 135.182  1.00  0.00           C
ATOM   4674  CG2 ILE A 600     129.329 198.864 136.332  1.00  0.00           C
ATOM   4675  CG1 ILE A 600     129.863 197.995 133.898  1.00  0.00           C
ATOM   4676  CD1 ILE A 600     130.132 196.492 134.133  1.00  0.00           C
ATOM   4677  C   ILE A 600     131.725 200.484 133.685  1.00  0.00           C
ATOM   4678  O   ILE A 600     131.413 200.994 132.605  1.00  0.00           O
ATOM   4679  N   ASN A 601     132.989 200.163 133.988  1.00  0.00           N
ATOM   4680  CA  ASN A 601     134.048 200.241 133.024  1.00  0.00           C
ATOM   4681  CB  ASN A 601     134.820 201.582 133.248  1.00  0.00           C
ATOM   4682  CG  ASN A 601     133.921 202.818 133.356  1.00  0.00           C
ATOM   4683  OD1 ASN A 601     133.250 203.285 132.465  1.00  0.00           O
ATOM   4684  ND2 ASN A 601     133.978 203.432 134.520  1.00  0.00           N
ATOM   4685  C   ASN A 601     135.025 199.023 133.304  1.00  0.00           C
ATOM   4686  O   ASN A 601     135.384 198.719 134.415  1.00  0.00           O
ATOM   4687  N   CYS A 602     135.414 198.390 132.221  1.00  0.00           N
ATOM   4688  CA  CYS A 602     136.236 197.206 132.289  1.00  0.00           C
ATOM   4689  CB  CYS A 602     135.336 196.009 132.610  1.00  0.00           C
ATOM   4690  SG  CYS A 602     136.220 194.573 133.392  1.00  0.00           S
ATOM   4691  C   CYS A 602     137.086 196.944 131.005  1.00  0.00           C
ATOM   4692  O   CYS A 602     136.659 197.392 129.926  1.00  0.00           O
ATOM   4693  N   ILE A 603     138.189 196.274 131.072  1.00  0.00           N
ATOM   4694  CA  ILE A 603     138.853 195.653 129.953  1.00  0.00           C
ATOM   4695  CB  ILE A 603     140.181 196.408 129.710  1.00  0.00           C
ATOM   4696  CG2 ILE A 603     141.025 195.743 128.642  1.00  0.00           C
ATOM   4697  CG1 ILE A 603     139.978 197.868 129.196  1.00  0.00           C
ATOM   4698  CD1 ILE A 603     140.146 198.851 130.308  1.00  0.00           C
ATOM   4699  C   ILE A 603     139.047 194.179 130.073  1.00  0.00           C
ATOM   4700  O   ILE A 603     139.416 193.752 131.147  1.00  0.00           O
ATOM   4701  N   ARG A 604     138.879 193.371 129.012  1.00  0.00           N
ATOM   4702  CA  ARG A 604     139.166 191.914 128.993  1.00  0.00           C
ATOM   4703  CB  ARG A 604     137.879 191.077 129.264  1.00  0.00           C
ATOM   4704  CG  ARG A 604     137.990 189.790 130.098  1.00  0.00           C
ATOM   4705  CD  ARG A 604     138.660 189.882 131.486  1.00  0.00           C
ATOM   4706  NE  ARG A 604     138.869 188.486 132.070  1.00  0.00           N
ATOM   4707  CZ  ARG A 604     139.663 187.543 131.735  1.00  0.00           C
ATOM   4708  NH1 ARG A 604     140.518 187.673 130.810  1.00  0.00           N
ATOM   4709  NH2 ARG A 604     139.632 186.412 132.346  1.00  0.00           N
ATOM   4710  C   ARG A 604     139.842 191.500 127.714  1.00  0.00           C
ATOM   4711  O   ARG A 604     139.533 192.087 126.675  1.00  0.00           O
ATOM   4712  N   THR A 605     140.726 190.466 127.766  1.00  0.00           N
ATOM   4713  CA  THR A 605     141.377 189.822 126.670  1.00  0.00           C
ATOM   4714  CB  THR A 605     142.614 189.063 127.165  1.00  0.00           C
ATOM   4715  CG2 THR A 605     143.500 188.578 126.065  1.00  0.00           C
ATOM   4716  OG1 THR A 605     143.386 189.959 127.962  1.00  0.00           O
ATOM   4717  C   THR A 605     140.376 188.815 126.075  1.00  0.00           C
ATOM   4718  O   THR A 605     139.506 188.223 126.772  1.00  0.00           O
ATOM   4719  N   HIE A 606     140.478 188.539 124.746  1.00  0.00           N
ATOM   4720  CA  HIE A 606     139.689 187.455 124.092  1.00  0.00           C
ATOM   4721  CB  HIE A 606     139.823 187.591 122.520  1.00  0.00           C
ATOM   4722  CG  HIE A 606     139.168 186.430 121.820  1.00  0.00           C
ATOM   4723  ND1 HIE A 606     139.783 185.351 121.264  1.00  0.00           N
ATOM   4724  CE1 HIE A 606     138.834 184.626 120.739  1.00  0.00           C
ATOM   4725  NE2 HIE A 606     137.634 185.196 120.990  1.00  0.00           N
ATOM   4726  CD2 HIE A 606     137.847 186.412 121.540  1.00  0.00           C
ATOM   4727  C   HIE A 606     140.069 186.013 124.549  1.00  0.00           C
ATOM   4728  O   HIE A 606     141.179 185.748 125.033  1.00  0.00           O
ATOM   4729  N   SER A 607     139.134 185.050 124.337  1.00  0.00           N
ATOM   4730  CA  SER A 607     139.128 183.606 124.690  1.00  0.00           C
ATOM   4731  CB  SER A 607     138.019 183.053 123.856  1.00  0.00           C
ATOM   4732  OG  SER A 607     136.804 183.663 124.155  1.00  0.00           O
ATOM   4733  C   SER A 607     140.370 182.780 124.393  1.00  0.00           C
ATOM   4734  O   SER A 607     140.806 182.062 125.286  1.00  0.00           O
ATOM   4735  N   THR A 608     140.936 182.880 123.208  1.00  0.00           N
ATOM   4736  CA  THR A 608     142.110 182.111 122.706  1.00  0.00           C
ATOM   4737  CB  THR A 608     141.988 181.893 121.230  1.00  0.00           C
ATOM   4738  CG2 THR A 608     140.687 181.125 120.975  1.00  0.00           C
ATOM   4739  OG1 THR A 608     142.099 183.076 120.388  1.00  0.00           O
ATOM   4740  C   THR A 608     143.558 182.672 122.906  1.00  0.00           C
ATOM   4741  O   THR A 608     144.564 181.978 122.676  1.00  0.00           O
ATOM   4742  N   HIE A 609     143.561 183.914 123.432  1.00  0.00           N
ATOM   4743  CA  HIE A 609     144.784 184.695 123.686  1.00  0.00           C
ATOM   4744  CB  HIE A 609     144.549 186.098 123.074  1.00  0.00           C
ATOM   4745  CG  HIE A 609     145.788 186.838 122.749  1.00  0.00           C
ATOM   4746  ND1 HIE A 609     146.469 186.607 121.562  1.00  0.00           N
ATOM   4747  CE1 HIE A 609     147.520 187.518 121.576  1.00  0.00           C
ATOM   4748  NE2 HIE A 609     147.479 188.203 122.682  1.00  0.00           N
ATOM   4749  CD2 HIE A 609     146.415 187.825 123.443  1.00  0.00           C
ATOM   4750  C   HIE A 609     145.138 184.772 125.213  1.00  0.00           C
ATOM   4751  O   HIE A 609     144.189 185.032 125.958  1.00  0.00           O
ATOM   4752  N   PRO A 610     146.426 184.632 125.669  1.00  0.00           N
ATOM   4753  CD  PRO A 610     147.594 183.977 124.970  1.00  0.00           C
ATOM   4754  CG  PRO A 610     148.524 183.408 126.110  1.00  0.00           C
ATOM   4755  CB  PRO A 610     148.397 184.503 127.148  1.00  0.00           C
ATOM   4756  CA  PRO A 610     146.863 184.847 127.087  1.00  0.00           C
ATOM   4757  C   PRO A 610     146.587 186.312 127.493  1.00  0.00           C
ATOM   4758  O   PRO A 610     147.075 187.170 126.772  1.00  0.00           O
ATOM   4759  N   ASP A 611     145.914 186.592 128.604  1.00  0.00           N
ATOM   4760  CA  ASP A 611     145.834 187.929 129.165  1.00  0.00           C
ATOM   4761  CB  ASP A 611     145.059 187.871 130.458  1.00  0.00           C
ATOM   4762  CG  ASP A 611     144.099 186.670 130.648  1.00  0.00           C
ATOM   4763  OD1 ASP A 611     143.003 186.554 129.952  1.00  0.00           O
ATOM   4764  OD2 ASP A 611     144.295 185.825 131.514  1.00  0.00           O
ATOM   4765  C   ASP A 611     147.141 188.674 129.366  1.00  0.00           C
ATOM   4766  O   ASP A 611     147.252 189.890 129.116  1.00  0.00           O
ATOM   4767  N   ASP A 612     148.192 187.945 129.758  1.00  0.00           N
ATOM   4768  CA  ASP A 612     149.590 188.470 129.816  1.00  0.00           C
ATOM   4769  CB  ASP A 612     150.430 187.491 130.672  1.00  0.00           C
ATOM   4770  CG  ASP A 612     150.189 187.602 132.192  1.00  0.00           C
ATOM   4771  OD1 ASP A 612     150.893 186.915 132.995  1.00  0.00           O
ATOM   4772  OD2 ASP A 612     149.331 188.413 132.625  1.00  0.00           O
ATOM   4773  C   ASP A 612     150.273 188.625 128.370  1.00  0.00           C
ATOM   4774  O   ASP A 612     151.404 189.120 128.380  1.00  0.00           O
ATOM   4775  N   GLU A 613     149.562 188.300 127.256  1.00  0.00           N
ATOM   4776  CA  GLU A 613     149.962 188.451 125.869  1.00  0.00           C
ATOM   4777  CB  GLU A 613     150.032 187.142 125.093  1.00  0.00           C
ATOM   4778  CG  GLU A 613     151.298 186.256 125.480  1.00  0.00           C
ATOM   4779  CD  GLU A 613     152.697 186.725 124.983  1.00  0.00           C
ATOM   4780  OE1 GLU A 613     153.691 186.058 125.220  1.00  0.00           O
ATOM   4781  OE2 GLU A 613     152.860 187.784 124.329  1.00  0.00           O
ATOM   4782  C   GLU A 613     149.200 189.590 125.172  1.00  0.00           C
ATOM   4783  O   GLU A 613     149.563 189.914 124.009  1.00  0.00           O
ATOM   4784  N   ASP A 614     148.226 190.198 125.818  1.00  0.00           N
ATOM   4785  CA  ASP A 614     147.308 191.196 125.271  1.00  0.00           C
ATOM   4786  CB  ASP A 614     146.074 191.139 126.199  1.00  0.00           C
ATOM   4787  CG  ASP A 614     144.776 191.787 125.574  1.00  0.00           C
ATOM   4788  OD1 ASP A 614     143.824 191.983 126.289  1.00  0.00           O
ATOM   4789  OD2 ASP A 614     144.822 192.240 124.393  1.00  0.00           O
ATOM   4790  C   ASP A 614     148.022 192.620 125.219  1.00  0.00           C
ATOM   4791  O   ASP A 614     147.687 193.522 126.009  1.00  0.00           O
ATOM   4792  N   SER A 615     149.079 192.736 124.448  1.00  0.00           N
ATOM   4793  CA  SER A 615     149.953 194.016 124.310  1.00  0.00           C
ATOM   4794  CB  SER A 615     150.927 194.080 125.469  1.00  0.00           C
ATOM   4795  OG  SER A 615     151.617 195.354 125.507  1.00  0.00           O
ATOM   4796  C   SER A 615     150.645 194.001 122.986  1.00  0.00           C
ATOM   4797  O   SER A 615     151.320 193.028 122.508  1.00  0.00           O
ATOM   4798  N   GLY A 616     150.324 195.104 122.265  1.00  0.00           N
ATOM   4799  CA  GLY A 616     150.815 195.350 120.958  1.00  0.00           C
ATOM   4800  C   GLY A 616     150.051 196.519 120.230  1.00  0.00           C
ATOM   4801  O   GLY A 616     149.508 197.391 120.920  1.00  0.00           O
ATOM   4802  N   PRO A 617     150.115 196.604 118.822  1.00  0.00           N
ATOM   4803  CD  PRO A 617     150.963 195.918 117.881  1.00  0.00           C
ATOM   4804  CG  PRO A 617     150.615 196.526 116.557  1.00  0.00           C
ATOM   4805  CB  PRO A 617     150.293 197.926 116.866  1.00  0.00           C
ATOM   4806  CA  PRO A 617     149.460 197.764 118.168  1.00  0.00           C
ATOM   4807  C   PRO A 617     147.913 197.675 118.041  1.00  0.00           C
ATOM   4808  O   PRO A 617     147.381 196.607 118.277  1.00  0.00           O
ATOM   4809  N   TYR A 618     147.221 198.782 117.742  1.00  0.00           N
ATOM   4810  CA  TYR A 618     145.794 198.923 117.468  1.00  0.00           C
ATOM   4811  CB  TYR A 618     145.458 198.253 116.088  1.00  0.00           C
ATOM   4812  CG  TYR A 618     146.227 198.689 114.903  1.00  0.00           C
ATOM   4813  CD1 TYR A 618     145.952 199.907 114.208  1.00  0.00           C
ATOM   4814  CE1 TYR A 618     146.782 200.331 113.175  1.00  0.00           C
ATOM   4815  CZ  TYR A 618     147.895 199.613 112.736  1.00  0.00           C
ATOM   4816  OH  TYR A 618     148.682 200.212 111.853  1.00  0.00           O
ATOM   4817  CE2 TYR A 618     148.216 198.439 113.488  1.00  0.00           C
ATOM   4818  CD2 TYR A 618     147.331 197.951 114.504  1.00  0.00           C
ATOM   4819  C   TYR A 618     144.954 198.377 118.753  1.00  0.00           C
ATOM   4820  O   TYR A 618     143.824 197.954 118.637  1.00  0.00           O
ATOM   4821  N   LYS A 619     145.430 198.531 120.064  1.00  0.00           N
ATOM   4822  CA  LYS A 619     144.807 197.853 121.227  1.00  0.00           C
ATOM   4823  CB  LYS A 619     145.713 197.945 122.404  1.00  0.00           C
ATOM   4824  CG  LYS A 619     145.702 199.240 123.199  1.00  0.00           C
ATOM   4825  CD  LYS A 619     146.456 199.325 124.570  1.00  0.00           C
ATOM   4826  CE  LYS A 619     147.955 199.707 124.331  1.00  0.00           C
ATOM   4827  NZ  LYS A 619     148.458 200.600 125.350  1.00  0.00           N
ATOM   4828  C   LYS A 619     143.358 198.343 121.386  1.00  0.00           C
ATOM   4829  O   LYS A 619     142.405 197.619 121.823  1.00  0.00           O
ATOM   4830  N   HIE A 620     143.167 199.624 121.156  1.00  0.00           N
ATOM   4831  CA  HIE A 620     141.920 200.352 121.409  1.00  0.00           C
ATOM   4832  CB  HIE A 620     142.194 201.873 121.605  1.00  0.00           C
ATOM   4833  CG  HIE A 620     143.199 202.240 122.652  1.00  0.00           C
ATOM   4834  ND1 HIE A 620     143.165 201.842 123.991  1.00  0.00           N
ATOM   4835  CE1 HIE A 620     144.294 202.410 124.484  1.00  0.00           C
ATOM   4836  NE2 HIE A 620     145.057 202.930 123.499  1.00  0.00           N
ATOM   4837  CD2 HIE A 620     144.354 202.815 122.341  1.00  0.00           C
ATOM   4838  C   HIE A 620     140.913 200.115 120.299  1.00  0.00           C
ATOM   4839  O   HIE A 620     139.775 200.477 120.480  1.00  0.00           O
ATOM   4840  N   ILE A 621     141.201 199.439 119.204  1.00  0.00           N
ATOM   4841  CA  ILE A 621     140.350 199.381 117.984  1.00  0.00           C
ATOM   4842  CB  ILE A 621     140.829 200.504 117.032  1.00  0.00           C
ATOM   4843  CG2 ILE A 621     142.310 200.447 116.563  1.00  0.00           C
ATOM   4844  CG1 ILE A 621     139.844 200.637 115.813  1.00  0.00           C
ATOM   4845  CD1 ILE A 621     139.446 202.108 115.691  1.00  0.00           C
ATOM   4846  C   ILE A 621     140.179 198.033 117.305  1.00  0.00           C
ATOM   4847  O   ILE A 621     140.117 197.916 116.053  1.00  0.00           O
ATOM   4848  N   SER A 622     140.129 196.950 118.072  1.00  0.00           N
ATOM   4849  CA  SER A 622     140.199 195.520 117.713  1.00  0.00           C
ATOM   4850  CB  SER A 622     139.461 194.618 118.790  1.00  0.00           C
ATOM   4851  OG  SER A 622     139.504 193.259 118.436  1.00  0.00           O
ATOM   4852  C   SER A 622     139.674 195.196 116.281  1.00  0.00           C
ATOM   4853  O   SER A 622     138.477 194.937 116.123  1.00  0.00           O
ATOM   4854  N   PRO A 623     140.579 194.959 115.320  1.00  0.00           N
ATOM   4855  CD  PRO A 623     142.071 195.081 115.368  1.00  0.00           C
ATOM   4856  CG  PRO A 623     142.609 194.942 113.938  1.00  0.00           C
ATOM   4857  CB  PRO A 623     141.460 194.232 113.289  1.00  0.00           C
ATOM   4858  CA  PRO A 623     140.162 194.614 113.951  1.00  0.00           C
ATOM   4859  C   PRO A 623     139.078 193.562 113.712  1.00  0.00           C
ATOM   4860  O   PRO A 623     138.121 193.824 112.954  1.00  0.00           O
ATOM   4861  N   GLY A 624     139.131 192.448 114.412  1.00  0.00           N
ATOM   4862  CA  GLY A 624     138.209 191.301 114.149  1.00  0.00           C
ATOM   4863  C   GLY A 624     137.062 191.177 115.196  1.00  0.00           C
ATOM   4864  O   GLY A 624     136.300 190.250 115.319  1.00  0.00           O
ATOM   4865  N   ASP A 625     136.940 192.192 116.050  1.00  0.00           N
ATOM   4866  CA  ASP A 625     136.023 192.464 117.170  1.00  0.00           C
ATOM   4867  CB  ASP A 625     134.555 192.529 116.664  1.00  0.00           C
ATOM   4868  CG  ASP A 625     133.660 193.413 117.442  1.00  0.00           C
ATOM   4869  OD1 ASP A 625     134.043 194.527 117.881  1.00  0.00           O
ATOM   4870  OD2 ASP A 625     132.419 193.093 117.588  1.00  0.00           O
ATOM   4871  C   ASP A 625     136.252 191.485 118.376  1.00  0.00           C
ATOM   4872  O   ASP A 625     135.260 191.086 118.951  1.00  0.00           O
ATOM   4873  N   THR A 626     137.492 191.136 118.739  1.00  0.00           N
ATOM   4874  CA  THR A 626     137.780 190.089 119.769  1.00  0.00           C
ATOM   4875  CB  THR A 626     138.950 189.236 119.273  1.00  0.00           C
ATOM   4876  CG2 THR A 626     138.835 188.463 117.949  1.00  0.00           C
ATOM   4877  OG1 THR A 626     139.971 190.137 118.964  1.00  0.00           O
ATOM   4878  C   THR A 626     137.992 190.633 121.171  1.00  0.00           C
ATOM   4879  O   THR A 626     137.321 190.149 122.048  1.00  0.00           O
ATOM   4880  N   LYS A 627     138.877 191.576 121.415  1.00  0.00           N
ATOM   4881  CA  LYS A 627     139.195 192.209 122.708  1.00  0.00           C
ATOM   4882  CB  LYS A 627     140.418 193.088 122.457  1.00  0.00           C
ATOM   4883  CG  LYS A 627     140.959 193.680 123.716  1.00  0.00           C
ATOM   4884  CD  LYS A 627     142.148 194.654 123.460  1.00  0.00           C
ATOM   4885  CE  LYS A 627     142.607 195.356 124.771  1.00  0.00           C
ATOM   4886  NZ  LYS A 627     143.842 194.761 125.361  1.00  0.00           N
ATOM   4887  C   LYS A 627     138.135 193.129 123.269  1.00  0.00           C
ATOM   4888  O   LYS A 627     137.604 193.865 122.528  1.00  0.00           O
ATOM   4889  N   VAL A 628     137.791 193.027 124.562  1.00  0.00           N
ATOM   4890  CA  VAL A 628     136.545 193.704 125.147  1.00  0.00           C
ATOM   4891  CB  VAL A 628     135.831 192.888 126.225  1.00  0.00           C
ATOM   4892  CG1 VAL A 628     134.629 193.618 126.663  1.00  0.00           C
ATOM   4893  CG2 VAL A 628     135.561 191.534 125.676  1.00  0.00           C
ATOM   4894  C   VAL A 628     137.003 195.043 125.748  1.00  0.00           C
ATOM   4895  O   VAL A 628     138.009 195.183 126.406  1.00  0.00           O
ATOM   4896  N   VAL A 629     136.212 196.058 125.597  1.00  0.00           N
ATOM   4897  CA  VAL A 629     136.138 197.351 126.346  1.00  0.00           C
ATOM   4898  CB  VAL A 629     136.750 198.461 125.515  1.00  0.00           C
ATOM   4899  CG1 VAL A 629     136.539 199.828 126.185  1.00  0.00           C
ATOM   4900  CG2 VAL A 629     138.247 198.277 125.394  1.00  0.00           C
ATOM   4901  C   VAL A 629     134.661 197.652 126.709  1.00  0.00           C
ATOM   4902  O   VAL A 629     133.765 197.471 125.867  1.00  0.00           O
ATOM   4903  N   VAL A 630     134.387 198.083 127.903  1.00  0.00           N
ATOM   4904  CA  VAL A 630     133.052 198.416 128.482  1.00  0.00           C
ATOM   4905  CB  VAL A 630     132.634 197.340 129.491  1.00  0.00           C
ATOM   4906  CG1 VAL A 630     131.260 197.702 130.211  1.00  0.00           C
ATOM   4907  CG2 VAL A 630     132.297 195.984 128.698  1.00  0.00           C
ATOM   4908  C   VAL A 630     133.212 199.783 129.231  1.00  0.00           C
ATOM   4909  O   VAL A 630     134.361 199.974 129.726  1.00  0.00           O
ATOM   4910  N   GLU A 631     132.275 200.736 129.034  1.00  0.00           N
ATOM   4911  CA  GLU A 631     132.323 202.138 129.519  1.00  0.00           C
ATOM   4912  CB  GLU A 631     132.904 203.067 128.426  1.00  0.00           C
ATOM   4913  CG  GLU A 631     134.382 202.960 128.026  1.00  0.00           C
ATOM   4914  CD  GLU A 631     135.189 203.672 129.067  1.00  0.00           C
ATOM   4915  OE1 GLU A 631     135.016 204.896 129.249  1.00  0.00           O
ATOM   4916  OE2 GLU A 631     136.285 203.160 129.481  1.00  0.00           O
ATOM   4917  C   GLU A 631     130.870 202.603 129.832  1.00  0.00           C
ATOM   4918  O   GLU A 631     129.959 202.405 129.041  1.00  0.00           O
ATOM   4919  N   ASN A 632     130.679 203.245 131.011  1.00  0.00           N
ATOM   4920  CA  ASN A 632     129.422 203.788 131.498  1.00  0.00           C
ATOM   4921  CB  ASN A 632     129.095 205.112 130.817  1.00  0.00           C
ATOM   4922  CG  ASN A 632     130.128 206.255 130.716  1.00  0.00           C
ATOM   4923  OD1 ASN A 632     131.005 206.211 129.855  1.00  0.00           O
ATOM   4924  ND2 ASN A 632     130.051 207.212 131.632  1.00  0.00           N
ATOM   4925  C   ASN A 632     128.364 202.702 131.386  1.00  0.00           C
ATOM   4926  O   ASN A 632     127.188 203.038 131.304  1.00  0.00           O
ATOM   4927  N   GLY A 633     128.706 201.427 131.567  1.00  0.00           N
ATOM   4928  CA  GLY A 633     127.864 200.218 131.381  1.00  0.00           C
ATOM   4929  C   GLY A 633     127.432 200.044 129.975  1.00  0.00           C
ATOM   4930  O   GLY A 633     126.312 199.612 129.740  1.00  0.00           O
ATOM   4931  N   GLU A 634     128.249 200.367 128.965  1.00  0.00           N
ATOM   4932  CA  GLU A 634     127.924 200.062 127.565  1.00  0.00           C
ATOM   4933  CB  GLU A 634     127.653 201.420 126.854  1.00  0.00           C
ATOM   4934  CG  GLU A 634     126.625 202.321 127.629  1.00  0.00           C
ATOM   4935  CD  GLU A 634     126.103 203.461 126.791  1.00  0.00           C
ATOM   4936  OE1 GLU A 634     126.768 204.011 125.863  1.00  0.00           O
ATOM   4937  OE2 GLU A 634     124.933 203.838 127.072  1.00  0.00           O
ATOM   4938  C   GLU A 634     129.037 199.186 127.052  1.00  0.00           C
ATOM   4939  O   GLU A 634     130.193 199.452 127.203  1.00  0.00           O
ATOM   4940  N   LEU A 635     128.723 198.157 126.278  1.00  0.00           N
ATOM   4941  CA  LEU A 635     129.752 197.334 125.594  1.00  0.00           C
ATOM   4942  CB  LEU A 635     129.089 195.989 125.435  1.00  0.00           C
ATOM   4943  CG  LEU A 635     129.722 195.040 124.386  1.00  0.00           C
ATOM   4944  CD1 LEU A 635     131.159 194.636 124.904  1.00  0.00           C
ATOM   4945  CD2 LEU A 635     128.767 193.835 124.216  1.00  0.00           C
ATOM   4946  C   LEU A 635     130.222 198.058 124.320  1.00  0.00           C
ATOM   4947  O   LEU A 635     129.495 198.161 123.340  1.00  0.00           O
ATOM   4948  N   ILE A 636     131.397 198.611 124.469  1.00  0.00           N
ATOM   4949  CA  ILE A 636     132.105 199.467 123.425  1.00  0.00           C
ATOM   4950  CB  ILE A 636     133.033 200.462 124.114  1.00  0.00           C
ATOM   4951  CG2 ILE A 636     133.904 201.331 123.202  1.00  0.00           C
ATOM   4952  CG1 ILE A 636     132.346 201.417 125.148  1.00  0.00           C
ATOM   4953  CD1 ILE A 636     131.139 202.235 124.689  1.00  0.00           C
ATOM   4954  C   ILE A 636     132.797 198.718 122.262  1.00  0.00           C
ATOM   4955  O   ILE A 636     132.672 199.208 121.094  1.00  0.00           O
ATOM   4956  N   MET A 637     133.539 197.633 122.620  1.00  0.00           N
ATOM   4957  CA  MET A 637     133.955 196.640 121.578  1.00  0.00           C
ATOM   4958  CB  MET A 637     135.170 197.225 120.898  1.00  0.00           C
ATOM   4959  CG  MET A 637     136.465 197.074 121.682  1.00  0.00           C
ATOM   4960  SD  MET A 637     137.870 197.586 120.722  1.00  0.00           S
ATOM   4961  CE  MET A 637     139.128 196.885 121.767  1.00  0.00           C
ATOM   4962  C   MET A 637     134.144 195.239 122.190  1.00  0.00           C
ATOM   4963  O   MET A 637     134.164 195.098 123.433  1.00  0.00           O
ATOM   4964  N   GLY A 638     134.504 194.299 121.309  1.00  0.00           N
ATOM   4965  CA  GLY A 638     134.783 192.908 121.564  1.00  0.00           C
ATOM   4966  C   GLY A 638     133.456 192.052 121.582  1.00  0.00           C
ATOM   4967  O   GLY A 638     132.338 192.573 121.626  1.00  0.00           O
ATOM   4968  N   ILE A 639     133.620 190.727 121.407  1.00  0.00           N
ATOM   4969  CA  ILE A 639     132.611 189.678 121.658  1.00  0.00           C
ATOM   4970  CB  ILE A 639     132.930 188.428 120.752  1.00  0.00           C
ATOM   4971  CG2 ILE A 639     132.408 188.728 119.334  1.00  0.00           C
ATOM   4972  CG1 ILE A 639     134.407 187.981 120.676  1.00  0.00           C
ATOM   4973  CD1 ILE A 639     134.631 186.561 120.043  1.00  0.00           C
ATOM   4974  C   ILE A 639     132.624 189.181 123.182  1.00  0.00           C
ATOM   4975  O   ILE A 639     133.685 188.858 123.645  1.00  0.00           O
ATOM   4976  N   LEU A 640     131.421 189.095 123.806  1.00  0.00           N
ATOM   4977  CA  LEU A 640     131.280 188.596 125.130  1.00  0.00           C
ATOM   4978  CB  LEU A 640     130.181 189.269 125.954  1.00  0.00           C
ATOM   4979  CG  LEU A 640     130.298 190.833 126.071  1.00  0.00           C
ATOM   4980  CD1 LEU A 640     129.025 191.330 126.820  1.00  0.00           C
ATOM   4981  CD2 LEU A 640     131.495 191.142 126.957  1.00  0.00           C
ATOM   4982  C   LEU A 640     131.305 187.035 125.159  1.00  0.00           C
ATOM   4983  O   LEU A 640     130.667 186.352 124.355  1.00  0.00           O
ATOM   4984  N   CYS A 641     132.023 186.397 126.076  1.00  0.00           N
ATOM   4985  CA  CYS A 641     132.630 185.074 126.019  1.00  0.00           C
ATOM   4986  CB  CYS A 641     133.966 185.135 125.247  1.00  0.00           C
ATOM   4987  SG  CYS A 641     133.786 185.314 123.389  1.00  0.00           S
ATOM   4988  C   CYS A 641     132.889 184.714 127.519  1.00  0.00           C
ATOM   4989  O   CYS A 641     132.659 185.557 128.399  1.00  0.00           O
ATOM   4990  N   LYS A 642     133.437 183.565 127.840  1.00  0.00           N
ATOM   4991  CA  LYS A 642     133.652 183.045 129.200  1.00  0.00           C
ATOM   4992  CB  LYS A 642     134.025 181.564 129.078  1.00  0.00           C
ATOM   4993  CG  LYS A 642     134.085 180.791 130.451  1.00  0.00           C
ATOM   4994  CD  LYS A 642     134.495 179.282 130.367  1.00  0.00           C
ATOM   4995  CE  LYS A 642     134.642 178.631 131.727  1.00  0.00           C
ATOM   4996  NZ  LYS A 642     136.140 178.472 131.849  1.00  0.00           N
ATOM   4997  C   LYS A 642     134.568 183.899 130.095  1.00  0.00           C
ATOM   4998  O   LYS A 642     134.160 184.138 131.150  1.00  0.00           O
ATOM   4999  N   LYS A 643     135.731 184.384 129.541  1.00  0.00           N
ATOM   5000  CA  LYS A 643     136.611 185.393 130.219  1.00  0.00           C
ATOM   5001  CB  LYS A 643     137.737 185.749 129.226  1.00  0.00           C
ATOM   5002  CG  LYS A 643     138.758 184.654 129.132  1.00  0.00           C
ATOM   5003  CD  LYS A 643     139.889 185.137 128.240  1.00  0.00           C
ATOM   5004  CE  LYS A 643     140.986 184.020 128.191  1.00  0.00           C
ATOM   5005  NZ  LYS A 643     142.274 184.512 127.812  1.00  0.00           N
ATOM   5006  C   LYS A 643     135.862 186.659 130.696  1.00  0.00           C
ATOM   5007  O   LYS A 643     136.182 187.256 131.758  1.00  0.00           O
ATOM   5008  N   SER A 644     134.848 187.069 129.982  1.00  0.00           N
ATOM   5009  CA  SER A 644     134.149 188.386 130.171  1.00  0.00           C
ATOM   5010  CB  SER A 644     134.229 189.231 128.838  1.00  0.00           C
ATOM   5011  OG  SER A 644     133.857 188.517 127.677  1.00  0.00           O
ATOM   5012  C   SER A 644     132.673 188.347 130.676  1.00  0.00           C
ATOM   5013  O   SER A 644     132.196 189.455 131.009  1.00  0.00           O
ATOM   5014  N   LEU A 645     132.011 187.231 130.628  1.00  0.00           N
ATOM   5015  CA  LEU A 645     130.676 187.167 131.293  1.00  0.00           C
ATOM   5016  CB  LEU A 645     129.642 187.534 130.106  1.00  0.00           C
ATOM   5017  CG  LEU A 645     128.222 187.883 130.585  1.00  0.00           C
ATOM   5018  CD1 LEU A 645     128.003 189.382 131.084  1.00  0.00           C
ATOM   5019  CD2 LEU A 645     127.164 187.524 129.568  1.00  0.00           C
ATOM   5020  C   LEU A 645     130.407 185.789 131.861  1.00  0.00           C
ATOM   5021  O   LEU A 645     129.388 185.545 132.548  1.00  0.00           O
ATOM   5022  N   GLY A 646     131.303 184.782 131.683  1.00  0.00           N
ATOM   5023  CA  GLY A 646     131.270 183.451 132.332  1.00  0.00           C
ATOM   5024  C   GLY A 646     131.877 183.503 133.727  1.00  0.00           C
ATOM   5025  O   GLY A 646     132.136 184.546 134.329  1.00  0.00           O
ATOM   5026  N   THR A 647     132.066 182.270 134.238  1.00  0.00           N
ATOM   5027  CA  THR A 647     132.864 181.947 135.398  1.00  0.00           C
ATOM   5028  CB  THR A 647     132.634 180.442 135.770  1.00  0.00           C
ATOM   5029  CG2 THR A 647     131.234 180.258 136.364  1.00  0.00           C
ATOM   5030  OG1 THR A 647     132.941 179.525 134.708  1.00  0.00           O
ATOM   5031  C   THR A 647     134.366 182.207 135.147  1.00  0.00           C
ATOM   5032  O   THR A 647     135.068 181.433 134.525  1.00  0.00           O
ATOM   5033  N   SER A 648     134.895 183.339 135.551  1.00  0.00           N
ATOM   5034  CA  SER A 648     136.239 183.789 135.167  1.00  0.00           C
ATOM   5035  CB  SER A 648     136.420 184.013 133.667  1.00  0.00           C
ATOM   5036  OG  SER A 648     137.790 184.431 133.349  1.00  0.00           O
ATOM   5037  C   SER A 648     136.627 185.018 136.040  1.00  0.00           C
ATOM   5038  O   SER A 648     135.719 185.669 136.531  1.00  0.00           O
ATOM   5039  N   ALA A 649     137.886 185.361 136.093  1.00  0.00           N
ATOM   5040  CA  ALA A 649     138.277 186.565 136.711  1.00  0.00           C
ATOM   5041  CB  ALA A 649     139.787 186.408 137.019  1.00  0.00           C
ATOM   5042  C   ALA A 649     138.000 187.747 135.802  1.00  0.00           C
ATOM   5043  O   ALA A 649     138.077 187.661 134.615  1.00  0.00           O
ATOM   5044  N   GLY A 650     137.639 188.850 136.512  1.00  0.00           N
ATOM   5045  CA  GLY A 650     137.201 190.205 135.969  1.00  0.00           C
ATOM   5046  C   GLY A 650     135.847 190.164 135.217  1.00  0.00           C
ATOM   5047  O   GLY A 650     135.409 191.133 134.595  1.00  0.00           O
ATOM   5048  N   SER A 651     135.246 188.991 135.073  1.00  0.00           N
ATOM   5049  CA  SER A 651     133.976 188.801 134.298  1.00  0.00           C
ATOM   5050  CB  SER A 651     133.533 187.360 134.508  1.00  0.00           C
ATOM   5051  OG  SER A 651     132.210 187.161 134.158  1.00  0.00           O
ATOM   5052  C   SER A 651     132.910 189.893 134.763  1.00  0.00           C
ATOM   5053  O   SER A 651     132.656 190.058 135.964  1.00  0.00           O
ATOM   5054  N   LEU A 652     132.288 190.515 133.786  1.00  0.00           N
ATOM   5055  CA  LEU A 652     131.345 191.610 134.081  1.00  0.00           C
ATOM   5056  CB  LEU A 652     130.682 192.105 132.777  1.00  0.00           C
ATOM   5057  CG  LEU A 652     131.641 192.595 131.683  1.00  0.00           C
ATOM   5058  CD1 LEU A 652     130.838 192.989 130.429  1.00  0.00           C
ATOM   5059  CD2 LEU A 652     132.571 193.685 132.126  1.00  0.00           C
ATOM   5060  C   LEU A 652     130.231 191.204 135.064  1.00  0.00           C
ATOM   5061  O   LEU A 652     129.718 192.092 135.701  1.00  0.00           O
ATOM   5062  N   VAL A 653     129.803 189.992 135.104  1.00  0.00           N
ATOM   5063  CA  VAL A 653     128.736 189.650 136.033  1.00  0.00           C
[truncated: 6,419,126 more chars]
