# Supplementary material for: Molecular model of TFIIH recruitment to the transcription-coupled repair machinery
Source: Nat Commun. 2025 Mar 8;16:2341. doi: 10.1038/s41467-025-57593-0 (PMC11890784; doi:10.1038/s41467-025-57593-0)
Supplement: Supplementary file 4 — Supplementary Data 1 [file 41467_2025_57593_MOESM4_ESM.zip › Initial_and_final_structures/TCRΓÇôTFIIHΓÇôUb-initial.txt]

ATOM      1  N   MET 0   1     153.400 133.444 294.899  1.00  0.00           N
ATOM      2  CA  MET 0   1     153.647 134.334 295.991  1.00  0.00           C
ATOM      3  CB  MET 0   1     154.745 135.353 295.675  1.00  0.00           C
ATOM      4  CG  MET 0   1     154.460 136.414 294.617  1.00  0.00           C
ATOM      5  SD  MET 0   1     155.583 137.764 294.485  1.00  0.00           S
ATOM      6  CE  MET 0   1     156.971 136.847 293.702  1.00  0.00           C
ATOM      7  C   MET 0   1     152.427 135.073 296.355  1.00  0.00           C
ATOM      8  O   MET 0   1     151.531 135.153 295.551  1.00  0.00           O
ATOM      9  N   LYS 0   2     152.361 135.625 297.572  1.00  0.00           N
ATOM     10  CA  LYS 0   2     151.439 136.788 297.938  1.00  0.00           C
ATOM     11  CB  LYS 0   2     150.763 136.569 299.222  1.00  0.00           C
ATOM     12  CG  LYS 0   2     149.794 137.634 299.710  1.00  0.00           C
ATOM     13  CD  LYS 0   2     149.452 137.410 301.151  1.00  0.00           C
ATOM     14  CE  LYS 0   2     150.548 137.961 302.034  1.00  0.00           C
ATOM     15  NZ  LYS 0   2     150.502 137.432 303.438  1.00  0.00           N
ATOM     16  C   LYS 0   2     152.118 138.120 297.919  1.00  0.00           C
ATOM     17  O   LYS 0   2     153.144 138.273 298.555  1.00  0.00           O
ATOM     18  N   LEU 0   3     151.541 139.073 297.167  1.00  0.00           N
ATOM     19  CA  LEU 0   3     152.041 140.427 296.962  1.00  0.00           C
ATOM     20  CB  LEU 0   3     152.897 140.555 295.653  1.00  0.00           C
ATOM     21  CG  LEU 0   3     152.112 140.636 294.367  1.00  0.00           C
ATOM     22  CD1 LEU 0   3     152.012 142.046 293.896  1.00  0.00           C
ATOM     23  CD2 LEU 0   3     152.829 139.844 293.311  1.00  0.00           C
ATOM     24  C   LEU 0   3     150.899 141.483 297.073  1.00  0.00           C
ATOM     25  O   LEU 0   3     149.764 141.128 296.794  1.00  0.00           O
ATOM     26  N   ASN 0   4     151.171 142.694 297.437  1.00  0.00           N
ATOM     27  CA  ASN 0   4     150.165 143.717 297.562  1.00  0.00           C
ATOM     28  CB  ASN 0   4     150.397 144.311 298.990  1.00  0.00           C
ATOM     29  CG  ASN 0   4     149.452 145.354 299.548  1.00  0.00           C
ATOM     30  OD1 ASN 0   4     148.494 145.815 298.944  1.00  0.00           O
ATOM     31  ND2 ASN 0   4     149.734 145.841 300.720  1.00  0.00           N
ATOM     32  C   ASN 0   4     150.314 144.722 296.442  1.00  0.00           C
ATOM     33  O   ASN 0   4     151.357 145.347 296.438  1.00  0.00           O
ATOM     34  N   VAL 0   5     149.202 145.042 295.651  1.00  0.00           N
ATOM     35  CA  VAL 0   5     149.084 146.253 294.908  1.00  0.00           C
ATOM     36  CB  VAL 0   5     148.724 146.030 293.448  1.00  0.00           C
ATOM     37  CG1 VAL 0   5     148.782 147.342 292.608  1.00  0.00           C
ATOM     38  CG2 VAL 0   5     149.633 144.947 292.935  1.00  0.00           C
ATOM     39  C   VAL 0   5     148.154 147.264 295.558  1.00  0.00           C
ATOM     40  O   VAL 0   5     146.965 147.060 295.454  1.00  0.00           O
ATOM     41  N   ASP 0   6     148.741 148.270 296.211  1.00  0.00           N
ATOM     42  CA  ASP 0   6     148.036 149.452 296.708  1.00  0.00           C
ATOM     43  CB  ASP 0   6     147.909 150.613 295.719  1.00  0.00           C
ATOM     44  CG  ASP 0   6     149.111 150.933 294.885  1.00  0.00           C
ATOM     45  OD1 ASP 0   6     150.201 150.419 295.192  1.00  0.00           O
ATOM     46  OD2 ASP 0   6     149.062 151.757 294.012  1.00  0.00           O
ATOM     47  C   ASP 0   6     146.719 149.080 297.442  1.00  0.00           C
ATOM     48  O   ASP 0   6     145.670 149.595 297.102  1.00  0.00           O
ATOM     49  N   GLY 0   7     146.785 148.237 298.473  1.00  0.00           N
ATOM     50  CA  GLY 0   7     145.599 147.811 299.177  1.00  0.00           C
ATOM     51  C   GLY 0   7     144.817 146.666 298.625  1.00  0.00           C
ATOM     52  O   GLY 0   7     143.678 146.474 299.169  1.00  0.00           O
ATOM     53  N   LEU 0   8     145.249 145.969 297.633  1.00  0.00           N
ATOM     54  CA  LEU 0   8     144.697 144.733 297.053  1.00  0.00           C
ATOM     55  CB  LEU 0   8     144.056 144.998 295.678  1.00  0.00           C
ATOM     56  CG  LEU 0   8     143.621 143.683 295.010  1.00  0.00           C
ATOM     57  CD1 LEU 0   8     142.330 143.025 295.508  1.00  0.00           C
ATOM     58  CD2 LEU 0   8     143.471 143.919 293.481  1.00  0.00           C
ATOM     59  C   LEU 0   8     145.706 143.567 297.159  1.00  0.00           C
ATOM     60  O   LEU 0   8     146.791 143.701 296.554  1.00  0.00           O
ATOM     61  N   LEU 0   9     145.471 142.536 297.932  1.00  0.00           N
ATOM     62  CA  LEU 0   9     146.362 141.397 298.138  1.00  0.00           C
ATOM     63  CB  LEU 0   9     146.166 140.595 299.414  1.00  0.00           C
ATOM     64  CG  LEU 0   9     146.569 141.348 300.677  1.00  0.00           C
ATOM     65  CD1 LEU 0   9     145.894 140.700 301.862  1.00  0.00           C
ATOM     66  CD2 LEU 0   9     148.087 141.288 300.678  1.00  0.00           C
ATOM     67  C   LEU 0   9     146.234 140.477 296.884  1.00  0.00           C
ATOM     68  O   LEU 0   9     145.082 140.128 296.514  1.00  0.00           O
ATOM     69  N   VAL 0  10     147.305 139.908 296.308  1.00  0.00           N
ATOM     70  CA  VAL 0  10     147.302 139.151 295.007  1.00  0.00           C
ATOM     71  CB  VAL 0  10     147.768 140.073 293.819  1.00  0.00           C
ATOM     72  CG1 VAL 0  10     147.871 139.369 292.483  1.00  0.00           C
ATOM     73  CG2 VAL 0  10     147.206 141.496 293.771  1.00  0.00           C
ATOM     74  C   VAL 0  10     148.260 137.999 295.230  1.00  0.00           C
ATOM     75  O   VAL 0  10     149.435 138.069 295.627  1.00  0.00           O
ATOM     76  N   TYR 0  11     147.687 136.822 294.962  1.00  0.00           N
ATOM     77  CA  TYR 0  11     148.243 135.438 294.921  1.00  0.00           C
ATOM     78  CB  TYR 0  11     147.355 134.406 295.449  1.00  0.00           C
ATOM     79  CG  TYR 0  11     146.955 134.579 296.924  1.00  0.00           C
ATOM     80  CD1 TYR 0  11     145.660 135.061 297.209  1.00  0.00           C
ATOM     81  CE1 TYR 0  11     145.318 135.138 298.585  1.00  0.00           C
ATOM     82  CZ  TYR 0  11     146.305 134.943 299.596  1.00  0.00           C
ATOM     83  OH  TYR 0  11     146.072 134.825 300.919  1.00  0.00           O
ATOM     84  CE2 TYR 0  11     147.580 134.514 299.246  1.00  0.00           C
ATOM     85  CD2 TYR 0  11     147.876 134.229 297.931  1.00  0.00           C
ATOM     86  C   TYR 0  11     148.941 135.034 293.603  1.00  0.00           C
ATOM     87  O   TYR 0  11     148.569 134.247 292.733  1.00  0.00           O
ATOM     88  N   PHE 0  12     149.993 135.875 293.315  1.00  0.00           N
ATOM     89  CA  PHE 0  12     150.713 135.905 292.031  1.00  0.00           C
ATOM     90  CB  PHE 0  12     151.646 137.094 291.967  1.00  0.00           C
ATOM     91  CG  PHE 0  12     152.263 137.231 290.607  1.00  0.00           C
ATOM     92  CD1 PHE 0  12     151.643 138.037 289.652  1.00  0.00           C
ATOM     93  CE1 PHE 0  12     152.141 138.308 288.340  1.00  0.00           C
ATOM     94  CZ  PHE 0  12     153.369 137.844 287.988  1.00  0.00           C
ATOM     95  CE2 PHE 0  12     154.064 137.069 288.958  1.00  0.00           C
ATOM     96  CD2 PHE 0  12     153.539 136.825 290.245  1.00  0.00           C
ATOM     97  C   PHE 0  12     151.495 134.580 291.801  1.00  0.00           C
ATOM     98  O   PHE 0  12     152.288 134.200 292.623  1.00  0.00           O
ATOM     99  N   PRO 0  13     151.218 133.814 290.675  1.00  0.00           N
ATOM    100  CD  PRO 0  13     150.237 134.162 289.663  1.00  0.00           C
ATOM    101  CG  PRO 0  13     150.295 132.987 288.601  1.00  0.00           C
ATOM    102  CB  PRO 0  13     150.672 131.797 289.448  1.00  0.00           C
ATOM    103  CA  PRO 0  13     151.658 132.350 290.505  1.00  0.00           C
ATOM    104  C   PRO 0  13     153.128 132.008 290.283  1.00  0.00           C
ATOM    105  O   PRO 0  13     153.485 130.966 289.753  1.00  0.00           O
ATOM    106  N   TYR 0  14     154.050 132.902 290.744  1.00  0.00           N
ATOM    107  CA  TYR 0  14     155.474 132.678 290.673  1.00  0.00           C
ATOM    108  CB  TYR 0  14     156.054 133.324 289.455  1.00  0.00           C
ATOM    109  CG  TYR 0  14     155.889 132.592 288.149  1.00  0.00           C
ATOM    110  CD1 TYR 0  14     156.642 131.438 287.985  1.00  0.00           C
ATOM    111  CE1 TYR 0  14     156.610 130.700 286.799  1.00  0.00           C
ATOM    112  CZ  TYR 0  14     155.642 131.119 285.813  1.00  0.00           C
ATOM    113  OH  TYR 0  14     155.400 130.293 284.789  1.00  0.00           O
ATOM    114  CE2 TYR 0  14     154.810 132.290 286.014  1.00  0.00           C
ATOM    115  CD2 TYR 0  14     154.952 132.999 287.223  1.00  0.00           C
ATOM    116  C   TYR 0  14     156.186 133.152 291.978  1.00  0.00           C
ATOM    117  O   TYR 0  14     155.708 134.000 292.741  1.00  0.00           O
ATOM    118  N   ASP 0  15     157.433 132.656 292.191  1.00  0.00           N
ATOM    119  CA  ASP 0  15     158.285 133.073 293.391  1.00  0.00           C
ATOM    120  CB  ASP 0  15     159.347 131.981 293.535  1.00  0.00           C
ATOM    121  CG  ASP 0  15     158.827 130.651 294.085  1.00  0.00           C
ATOM    122  OD1 ASP 0  15     157.679 130.527 294.713  1.00  0.00           O
ATOM    123  OD2 ASP 0  15     159.598 129.680 293.889  1.00  0.00           O
ATOM    124  C   ASP 0  15     159.105 134.350 293.093  1.00  0.00           C
ATOM    125  O   ASP 0  15     159.776 134.910 293.973  1.00  0.00           O
ATOM    126  N   TYR 0  16     158.886 134.919 291.805  1.00  0.00           N
ATOM    127  CA  TYR 0  16     159.567 136.152 291.290  1.00  0.00           C
ATOM    128  CB  TYR 0  16     160.977 135.902 290.851  1.00  0.00           C
ATOM    129  CG  TYR 0  16     161.895 135.184 291.873  1.00  0.00           C
ATOM    130  CD1 TYR 0  16     161.851 133.792 291.900  1.00  0.00           C
ATOM    131  CE1 TYR 0  16     162.706 133.057 292.765  1.00  0.00           C
ATOM    132  CZ  TYR 0  16     163.489 133.756 293.710  1.00  0.00           C
ATOM    133  OH  TYR 0  16     164.215 132.956 294.479  1.00  0.00           O
ATOM    134  CE2 TYR 0  16     163.486 135.133 293.781  1.00  0.00           C
ATOM    135  CD2 TYR 0  16     162.697 135.884 292.849  1.00  0.00           C
ATOM    136  C   TYR 0  16     158.750 136.824 290.150  1.00  0.00           C
ATOM    137  O   TYR 0  16     158.075 136.207 289.341  1.00  0.00           O
ATOM    138  N   ILE 0  17     158.777 138.154 290.050  1.00  0.00           N
ATOM    139  CA  ILE 0  17     157.991 138.997 289.104  1.00  0.00           C
ATOM    140  CB  ILE 0  17     156.841 139.626 289.955  1.00  0.00           C
ATOM    141  CG2 ILE 0  17     157.432 140.320 291.216  1.00  0.00           C
ATOM    142  CG1 ILE 0  17     155.912 140.452 289.099  1.00  0.00           C
ATOM    143  CD1 ILE 0  17     154.480 140.702 289.658  1.00  0.00           C
ATOM    144  C   ILE 0  17     158.884 140.160 288.569  1.00  0.00           C
ATOM    145  O   ILE 0  17     159.697 140.815 289.218  1.00  0.00           O
ATOM    146  N   TYR 0  18     158.701 140.412 287.241  1.00  0.00           N
ATOM    147  CA  TYR 0  18     159.390 141.520 286.574  1.00  0.00           C
ATOM    148  CB  TYR 0  18     159.389 141.357 285.058  1.00  0.00           C
ATOM    149  CG  TYR 0  18     159.966 140.076 284.483  1.00  0.00           C
ATOM    150  CD1 TYR 0  18     161.235 139.623 284.860  1.00  0.00           C
ATOM    151  CE1 TYR 0  18     161.792 138.493 284.137  1.00  0.00           C
ATOM    152  CZ  TYR 0  18     161.125 138.001 283.016  1.00  0.00           C
ATOM    153  OH  TYR 0  18     161.742 136.986 282.306  1.00  0.00           O
ATOM    154  CE2 TYR 0  18     159.894 138.543 282.621  1.00  0.00           C
ATOM    155  CD2 TYR 0  18     159.299 139.548 283.372  1.00  0.00           C
ATOM    156  C   TYR 0  18     158.833 142.898 286.910  1.00  0.00           C
ATOM    157  O   TYR 0  18     157.642 143.003 287.029  1.00  0.00           O
ATOM    158  N   PRO 0  19     159.636 143.992 286.828  1.00  0.00           N
ATOM    159  CD  PRO 0  19     161.118 143.934 286.834  1.00  0.00           C
ATOM    160  CG  PRO 0  19     161.519 145.274 287.423  1.00  0.00           C
ATOM    161  CB  PRO 0  19     160.458 146.213 286.991  1.00  0.00           C
ATOM    162  CA  PRO 0  19     159.171 145.347 287.136  1.00  0.00           C
ATOM    163  C   PRO 0  19     158.175 145.932 286.163  1.00  0.00           C
ATOM    164  O   PRO 0  19     157.406 146.820 286.556  1.00  0.00           O
ATOM    165  N   GLU 0  20     158.094 145.533 284.884  1.00  0.00           N
ATOM    166  CA  GLU 0  20     157.028 145.975 284.009  1.00  0.00           C
ATOM    167  CB  GLU 0  20     157.365 145.628 282.549  1.00  0.00           C
ATOM    168  CG  GLU 0  20     158.868 145.913 282.148  1.00  0.00           C
ATOM    169  CD  GLU 0  20     159.809 144.770 282.544  1.00  0.00           C
ATOM    170  OE1 GLU 0  20     159.363 143.701 282.992  1.00  0.00           O
ATOM    171  OE2 GLU 0  20     161.011 144.942 282.367  1.00  0.00           O
ATOM    172  C   GLU 0  20     155.685 145.315 284.267  1.00  0.00           C
ATOM    173  O   GLU 0  20     154.645 145.930 284.112  1.00  0.00           O
ATOM    174  N   GLN 0  21     155.689 144.160 284.876  1.00  0.00           N
ATOM    175  CA  GLN 0  21     154.523 143.470 285.391  1.00  0.00           C
ATOM    176  CB  GLN 0  21     154.853 141.962 285.653  1.00  0.00           C
ATOM    177  CG  GLN 0  21     155.128 141.168 284.444  1.00  0.00           C
ATOM    178  CD  GLN 0  21     155.546 139.729 284.798  1.00  0.00           C
ATOM    179  OE1 GLN 0  21     156.376 139.511 285.643  1.00  0.00           O
ATOM    180  NE2 GLN 0  21     154.893 138.726 284.220  1.00  0.00           N
ATOM    181  C   GLN 0  21     154.015 144.173 286.679  1.00  0.00           C
ATOM    182  O   GLN 0  21     152.806 144.491 286.797  1.00  0.00           O
ATOM    183  N   PHE 0  22     154.845 144.509 287.686  1.00  0.00           N
ATOM    184  CA  PHE 0  22     154.466 145.243 288.834  1.00  0.00           C
ATOM    185  CB  PHE 0  22     155.611 145.139 289.953  1.00  0.00           C
ATOM    186  CG  PHE 0  22     155.238 145.573 291.318  1.00  0.00           C
ATOM    187  CD1 PHE 0  22     154.228 144.870 292.054  1.00  0.00           C
ATOM    188  CE1 PHE 0  22     154.025 145.297 293.388  1.00  0.00           C
ATOM    189  CZ  PHE 0  22     154.854 146.238 294.016  1.00  0.00           C
ATOM    190  CE2 PHE 0  22     155.978 146.829 293.342  1.00  0.00           C
ATOM    191  CD2 PHE 0  22     156.087 146.459 292.020  1.00  0.00           C
ATOM    192  C   PHE 0  22     154.028 146.705 288.484  1.00  0.00           C
ATOM    193  O   PHE 0  22     153.129 147.188 289.141  1.00  0.00           O
ATOM    194  N   SER 0  23     154.638 147.390 287.514  1.00  0.00           N
ATOM    195  CA  SER 0  23     154.174 148.673 287.044  1.00  0.00           C
ATOM    196  CB  SER 0  23     155.268 149.241 286.078  1.00  0.00           C
ATOM    197  OG  SER 0  23     155.007 150.576 285.698  1.00  0.00           O
ATOM    198  C   SER 0  23     152.807 148.546 286.290  1.00  0.00           C
ATOM    199  O   SER 0  23     151.882 149.345 286.499  1.00  0.00           O
ATOM    200  N   TYR 0  24     152.610 147.514 285.395  1.00  0.00           N
ATOM    201  CA  TYR 0  24     151.328 147.314 284.658  1.00  0.00           C
ATOM    202  CB  TYR 0  24     151.419 146.177 283.667  1.00  0.00           C
ATOM    203  CG  TYR 0  24     150.297 146.004 282.719  1.00  0.00           C
ATOM    204  CD1 TYR 0  24     150.471 146.562 281.470  1.00  0.00           C
ATOM    205  CE1 TYR 0  24     149.493 146.367 280.525  1.00  0.00           C
ATOM    206  CZ  TYR 0  24     148.291 145.630 280.749  1.00  0.00           C
ATOM    207  OH  TYR 0  24     147.329 145.481 279.757  1.00  0.00           O
ATOM    208  CE2 TYR 0  24     148.136 145.198 282.048  1.00  0.00           C
ATOM    209  CD2 TYR 0  24     149.158 145.279 283.001  1.00  0.00           C
ATOM    210  C   TYR 0  24     150.154 147.092 285.649  1.00  0.00           C
ATOM    211  O   TYR 0  24     149.146 147.736 285.517  1.00  0.00           O
ATOM    212  N   MET 0  25     150.345 146.187 286.629  1.00  0.00           N
ATOM    213  CA  MET 0  25     149.417 145.739 287.698  1.00  0.00           C
ATOM    214  CB  MET 0  25     150.075 144.650 288.562  1.00  0.00           C
ATOM    215  CG  MET 0  25     150.174 143.343 287.707  1.00  0.00           C
ATOM    216  SD  MET 0  25     151.136 141.959 288.428  1.00  0.00           S
ATOM    217  CE  MET 0  25     150.057 141.460 289.772  1.00  0.00           C
ATOM    218  C   MET 0  25     148.981 146.971 288.475  1.00  0.00           C
ATOM    219  O   MET 0  25     147.783 147.073 288.842  1.00  0.00           O
ATOM    220  N   ARG 0  26     149.906 147.959 288.806  1.00  0.00           N
ATOM    221  CA  ARG 0  26     149.560 149.157 289.522  1.00  0.00           C
ATOM    222  CB  ARG 0  26     150.849 149.928 290.056  1.00  0.00           C
ATOM    223  CG  ARG 0  26     150.706 150.616 291.426  1.00  0.00           C
ATOM    224  CD  ARG 0  26     151.955 151.397 291.820  1.00  0.00           C
ATOM    225  NE  ARG 0  26     151.968 151.879 293.223  1.00  0.00           N
ATOM    226  CZ  ARG 0  26     152.625 152.932 293.675  1.00  0.00           C
ATOM    227  NH1 ARG 0  26     153.408 153.644 292.932  1.00  0.00           N
ATOM    228  NH2 ARG 0  26     152.581 153.244 294.921  1.00  0.00           N
ATOM    229  C   ARG 0  26     148.686 150.146 288.720  1.00  0.00           C
ATOM    230  O   ARG 0  26     147.751 150.757 289.223  1.00  0.00           O
ATOM    231  N   GLU 0  27     148.939 150.372 287.396  1.00  0.00           N
ATOM    232  CA  GLU 0  27     148.090 151.263 286.581  1.00  0.00           C
ATOM    233  CB  GLU 0  27     148.933 151.533 285.277  1.00  0.00           C
ATOM    234  CG  GLU 0  27     148.636 152.790 284.463  1.00  0.00           C
ATOM    235  CD  GLU 0  27     148.753 154.140 285.162  1.00  0.00           C
ATOM    236  OE1 GLU 0  27     149.299 154.204 286.315  1.00  0.00           O
ATOM    237  OE2 GLU 0  27     148.441 155.231 284.543  1.00  0.00           O
ATOM    238  C   GLU 0  27     146.812 150.655 286.164  1.00  0.00           C
ATOM    239  O   GLU 0  27     145.817 151.350 286.067  1.00  0.00           O
ATOM    240  N   LEU 0  28     146.770 149.358 285.964  1.00  0.00           N
ATOM    241  CA  LEU 0  28     145.530 148.697 285.756  1.00  0.00           C
ATOM    242  CB  LEU 0  28     145.772 147.238 285.288  1.00  0.00           C
ATOM    243  CG  LEU 0  28     144.572 146.305 285.254  1.00  0.00           C
ATOM    244  CD1 LEU 0  28     143.646 146.634 284.067  1.00  0.00           C
ATOM    245  CD2 LEU 0  28     145.137 144.845 285.037  1.00  0.00           C
ATOM    246  C   LEU 0  28     144.616 148.821 286.970  1.00  0.00           C
ATOM    247  O   LEU 0  28     143.384 148.984 286.727  1.00  0.00           O
ATOM    248  N   LYS 0  29     145.195 148.785 288.166  1.00  0.00           N
ATOM    249  CA  LYS 0  29     144.470 149.029 289.405  1.00  0.00           C
ATOM    250  CB  LYS 0  29     145.280 148.646 290.619  1.00  0.00           C
ATOM    251  CG  LYS 0  29     144.296 148.061 291.715  1.00  0.00           C
ATOM    252  CD  LYS 0  29     144.969 147.986 293.149  1.00  0.00           C
ATOM    253  CE  LYS 0  29     143.971 148.101 294.317  1.00  0.00           C
ATOM    254  NZ  LYS 0  29     143.674 149.472 294.710  1.00  0.00           N
ATOM    255  C   LYS 0  29     143.951 150.424 289.373  1.00  0.00           C
ATOM    256  O   LYS 0  29     142.759 150.689 289.409  1.00  0.00           O
ATOM    257  N   ARG 0  30     144.870 151.417 289.207  1.00  0.00           N
ATOM    258  CA  ARG 0  30     144.452 152.872 289.260  1.00  0.00           C
ATOM    259  CB  ARG 0  30     145.645 153.889 289.088  1.00  0.00           C
ATOM    260  CG  ARG 0  30     146.576 153.924 290.245  1.00  0.00           C
ATOM    261  CD  ARG 0  30     147.795 154.899 290.131  1.00  0.00           C
ATOM    262  NE  ARG 0  30     148.882 154.381 289.303  1.00  0.00           N
ATOM    263  CZ  ARG 0  30     150.099 154.121 289.636  1.00  0.00           C
ATOM    264  NH1 ARG 0  30     150.580 154.172 290.839  1.00  0.00           N
ATOM    265  NH2 ARG 0  30     150.927 153.762 288.720  1.00  0.00           N
ATOM    266  C   ARG 0  30     143.400 153.218 288.228  1.00  0.00           C
ATOM    267  O   ARG 0  30     142.446 153.982 288.331  1.00  0.00           O
ATOM    268  N   THR 0  31     143.463 152.584 287.016  1.00  0.00           N
ATOM    269  CA  THR 0  31     142.438 152.653 285.896  1.00  0.00           C
ATOM    270  CB  THR 0  31     142.917 151.862 284.661  1.00  0.00           C
ATOM    271  CG2 THR 0  31     141.921 151.939 283.489  1.00  0.00           C
ATOM    272  OG1 THR 0  31     144.130 152.388 284.371  1.00  0.00           O
ATOM    273  C   THR 0  31     141.019 152.036 286.281  1.00  0.00           C
ATOM    274  O   THR 0  31     140.018 152.653 286.000  1.00  0.00           O
ATOM    275  N   LEU 0  32     140.966 150.961 287.119  1.00  0.00           N
ATOM    276  CA  LEU 0  32     139.788 150.309 287.697  1.00  0.00           C
ATOM    277  CB  LEU 0  32     140.118 148.878 288.042  1.00  0.00           C
ATOM    278  CG  LEU 0  32     140.208 147.992 286.807  1.00  0.00           C
ATOM    279  CD1 LEU 0  32     140.707 146.625 287.375  1.00  0.00           C
ATOM    280  CD2 LEU 0  32     138.881 147.660 286.147  1.00  0.00           C
ATOM    281  C   LEU 0  32     139.307 151.097 288.912  1.00  0.00           C
ATOM    282  O   LEU 0  32     138.096 151.252 289.157  1.00  0.00           O
ATOM    283  N   ASP 0  33     140.199 151.678 289.732  1.00  0.00           N
ATOM    284  CA  ASP 0  33     139.806 152.352 290.985  1.00  0.00           C
ATOM    285  CB  ASP 0  33     141.026 152.505 291.849  1.00  0.00           C
ATOM    286  CG  ASP 0  33     141.761 151.227 292.366  1.00  0.00           C
ATOM    287  OD1 ASP 0  33     141.039 150.231 292.575  1.00  0.00           O
ATOM    288  OD2 ASP 0  33     142.981 151.267 292.775  1.00  0.00           O
ATOM    289  C   ASP 0  33     139.219 153.748 290.633  1.00  0.00           C
ATOM    290  O   ASP 0  33     138.203 154.237 291.085  1.00  0.00           O
ATOM    291  N   ALA 0  34     139.770 154.296 289.485  1.00  0.00           N
ATOM    292  CA  ALA 0  34     139.191 155.467 288.744  1.00  0.00           C
ATOM    293  CB  ALA 0  34     140.244 156.045 287.848  1.00  0.00           C
ATOM    294  C   ALA 0  34     138.040 155.135 287.872  1.00  0.00           C
ATOM    295  O   ALA 0  34     137.475 156.034 287.313  1.00  0.00           O
ATOM    296  N   LYS 0  35     137.616 153.877 287.740  1.00  0.00           N
ATOM    297  CA  LYS 0  35     136.437 153.381 287.010  1.00  0.00           C
ATOM    298  CB  LYS 0  35     135.077 153.709 287.710  1.00  0.00           C
ATOM    299  CG  LYS 0  35     135.014 153.188 289.051  1.00  0.00           C
ATOM    300  CD  LYS 0  35     133.624 153.425 289.645  1.00  0.00           C
ATOM    301  CE  LYS 0  35     133.557 152.613 290.917  1.00  0.00           C
ATOM    302  NZ  LYS 0  35     132.722 151.450 290.756  1.00  0.00           N
ATOM    303  C   LYS 0  35     136.450 153.799 285.526  1.00  0.00           C
ATOM    304  O   LYS 0  35     135.425 154.206 284.984  1.00  0.00           O
ATOM    305  N   GLY 0  36     137.559 153.742 284.841  1.00  0.00           N
ATOM    306  CA  GLY 0  36     137.792 154.245 283.501  1.00  0.00           C
ATOM    307  C   GLY 0  36     138.393 153.282 282.459  1.00  0.00           C
ATOM    308  O   GLY 0  36     138.642 152.124 282.808  1.00  0.00           O
ATOM    309  N   HIS 0  37     138.372 153.771 281.213  1.00  0.00           N
ATOM    310  CA  HIS 0  37     138.954 153.071 280.043  1.00  0.00           C
ATOM    311  CB  HIS 0  37     138.296 153.733 278.817  1.00  0.00           C
ATOM    312  CG  HIS 0  37     136.799 153.803 278.883  1.00  0.00           C
ATOM    313  ND1 HIS 0  37     136.005 152.745 279.368  1.00  0.00           N
ATOM    314  CE1 HIS 0  37     134.743 152.967 279.040  1.00  0.00           C
ATOM    315  NE2 HIS 0  37     134.658 154.119 278.368  1.00  0.00           N
ATOM    316  CD2 HIS 0  37     135.883 154.693 278.372  1.00  0.00           C
ATOM    317  C   HIS 0  37     140.439 153.300 280.011  1.00  0.00           C
ATOM    318  O   HIS 0  37     140.925 154.317 280.549  1.00  0.00           O
ATOM    319  N   GLY 0  38     141.269 152.534 279.347  1.00  0.00           N
ATOM    320  CA  GLY 0  38     142.747 152.832 279.308  1.00  0.00           C
ATOM    321  C   GLY 0  38     143.450 152.220 278.109  1.00  0.00           C
ATOM    322  O   GLY 0  38     143.047 151.296 277.414  1.00  0.00           O
ATOM    323  N   VAL 0  39     144.656 152.736 277.919  1.00  0.00           N
ATOM    324  CA  VAL 0  39     145.587 152.559 276.762  1.00  0.00           C
ATOM    325  CB  VAL 0  39     145.698 153.662 275.718  1.00  0.00           C
ATOM    326  CG1 VAL 0  39     146.126 153.079 274.379  1.00  0.00           C
ATOM    327  CG2 VAL 0  39     144.445 154.429 275.494  1.00  0.00           C
ATOM    328  C   VAL 0  39     146.947 152.083 277.338  1.00  0.00           C
ATOM    329  O   VAL 0  39     147.704 152.866 277.838  1.00  0.00           O
ATOM    330  N   LEU 0  40     147.230 150.792 277.391  1.00  0.00           N
ATOM    331  CA  LEU 0  40     148.455 150.240 278.143  1.00  0.00           C
ATOM    332  CB  LEU 0  40     147.925 149.402 279.337  1.00  0.00           C
ATOM    333  CG  LEU 0  40     146.999 150.032 280.421  1.00  0.00           C
ATOM    334  CD1 LEU 0  40     146.879 149.041 281.554  1.00  0.00           C
ATOM    335  CD2 LEU 0  40     147.515 151.338 281.054  1.00  0.00           C
ATOM    336  C   LEU 0  40     149.296 149.465 277.136  1.00  0.00           C
ATOM    337  O   LEU 0  40     148.981 148.333 276.763  1.00  0.00           O
ATOM    338  N   GLU 0  41     150.507 149.962 276.847  1.00  0.00           N
ATOM    339  CA  GLU 0  41     151.382 149.268 275.888  1.00  0.00           C
ATOM    340  CB  GLU 0  41     151.927 150.250 274.793  1.00  0.00           C
ATOM    341  CG  GLU 0  41     153.228 149.910 274.032  1.00  0.00           C
ATOM    342  CD  GLU 0  41     153.674 151.072 273.181  1.00  0.00           C
ATOM    343  OE1 GLU 0  41     154.656 151.739 273.572  1.00  0.00           O
ATOM    344  OE2 GLU 0  41     153.082 151.293 272.123  1.00  0.00           O
ATOM    345  C   GLU 0  41     152.585 148.630 276.686  1.00  0.00           C
ATOM    346  O   GLU 0  41     153.353 149.358 277.307  1.00  0.00           O
ATOM    347  N   MET 0  42     152.691 147.286 276.677  1.00  0.00           N
ATOM    348  CA  MET 0  42     153.625 146.482 277.449  1.00  0.00           C
ATOM    349  CB  MET 0  42     152.921 145.876 278.740  1.00  0.00           C
ATOM    350  CG  MET 0  42     153.740 144.904 279.677  1.00  0.00           C
ATOM    351  SD  MET 0  42     152.956 144.359 281.192  1.00  0.00           S
ATOM    352  CE  MET 0  42     154.166 143.051 281.648  1.00  0.00           C
ATOM    353  C   MET 0  42     154.355 145.479 276.521  1.00  0.00           C
ATOM    354  O   MET 0  42     153.771 144.469 276.059  1.00  0.00           O
ATOM    355  N   PRO 0  43     155.697 145.602 276.204  1.00  0.00           N
ATOM    356  CD  PRO 0  43     156.572 146.648 276.830  1.00  0.00           C
ATOM    357  CG  PRO 0  43     157.620 146.988 275.803  1.00  0.00           C
ATOM    358  CB  PRO 0  43     157.918 145.593 275.241  1.00  0.00           C
ATOM    359  CA  PRO 0  43     156.487 145.009 275.118  1.00  0.00           C
ATOM    360  C   PRO 0  43     156.569 143.448 275.361  1.00  0.00           C
ATOM    361  O   PRO 0  43     156.575 142.908 276.433  1.00  0.00           O
ATOM    362  N   SER 0  44     156.619 142.739 274.247  1.00  0.00           N
ATOM    363  CA  SER 0  44     156.476 141.285 274.120  1.00  0.00           C
ATOM    364  CB  SER 0  44     156.451 140.769 272.645  1.00  0.00           C
ATOM    365  OG  SER 0  44     157.717 141.140 272.118  1.00  0.00           O
ATOM    366  C   SER 0  44     157.475 140.451 274.972  1.00  0.00           C
ATOM    367  O   SER 0  44     157.281 139.393 275.517  1.00  0.00           O
ATOM    368  N   GLY 0  45     158.658 141.038 275.287  1.00  0.00           N
ATOM    369  CA  GLY 0  45     159.659 140.328 276.117  1.00  0.00           C
ATOM    370  C   GLY 0  45     159.291 140.166 277.680  1.00  0.00           C
ATOM    371  O   GLY 0  45     160.028 139.372 278.374  1.00  0.00           O
ATOM    372  N   THR 0  46     158.199 140.730 278.189  1.00  0.00           N
ATOM    373  CA  THR 0  46     157.697 140.655 279.602  1.00  0.00           C
ATOM    374  CB  THR 0  46     157.887 142.008 280.366  1.00  0.00           C
ATOM    375  CG2 THR 0  46     157.246 143.260 279.717  1.00  0.00           C
ATOM    376  OG1 THR 0  46     157.611 141.883 281.735  1.00  0.00           O
ATOM    377  C   THR 0  46     156.204 140.299 279.579  1.00  0.00           C
ATOM    378  O   THR 0  46     155.429 140.736 278.700  1.00  0.00           O
ATOM    379  N   GLY 0  47     155.694 139.618 280.600  1.00  0.00           N
ATOM    380  CA  GLY 0  47     154.407 138.956 280.679  1.00  0.00           C
ATOM    381  C   GLY 0  47     153.239 139.847 280.942  1.00  0.00           C
ATOM    382  O   GLY 0  47     152.870 139.993 282.100  1.00  0.00           O
ATOM    383  N   LYS 0  48     152.605 140.274 279.892  1.00  0.00           N
ATOM    384  CA  LYS 0  48     151.278 140.999 279.887  1.00  0.00           C
ATOM    385  CB  LYS 0  48     151.110 141.693 278.584  1.00  0.00           C
ATOM    386  CG  LYS 0  48     149.786 142.406 278.385  1.00  0.00           C
ATOM    387  CD  LYS 0  48     149.954 143.155 277.030  1.00  0.00           C
ATOM    388  CE  LYS 0  48     150.674 142.624 275.815  1.00  0.00           C
ATOM    389  NZ  LYS 0  48     150.008 141.485 275.255  1.00  0.00           N
ATOM    390  C   LYS 0  48     150.121 140.133 280.422  1.00  0.00           C
ATOM    391  O   LYS 0  48     149.344 140.583 281.286  1.00  0.00           O
ATOM    392  N   THR 0  49     149.963 138.882 279.937  1.00  0.00           N
ATOM    393  CA  THR 0  49     148.703 138.001 280.104  1.00  0.00           C
ATOM    394  CB  THR 0  49     148.743 136.687 279.274  1.00  0.00           C
ATOM    395  CG2 THR 0  49     147.297 136.107 279.105  1.00  0.00           C
ATOM    396  OG1 THR 0  49     149.006 136.922 277.856  1.00  0.00           O
ATOM    397  C   THR 0  49     148.288 137.685 281.534  1.00  0.00           C
ATOM    398  O   THR 0  49     147.130 137.852 281.924  1.00  0.00           O
ATOM    399  N   VAL 0  50     149.263 137.273 282.342  1.00  0.00           N
ATOM    400  CA  VAL 0  50     149.102 137.031 283.767  1.00  0.00           C
ATOM    401  CB  VAL 0  50     150.213 136.191 284.400  1.00  0.00           C
ATOM    402  CG1 VAL 0  50     151.427 137.006 284.875  1.00  0.00           C
ATOM    403  CG2 VAL 0  50     149.752 135.553 285.678  1.00  0.00           C
ATOM    404  C   VAL 0  50     148.823 138.343 284.548  1.00  0.00           C
ATOM    405  O   VAL 0  50     147.947 138.356 285.384  1.00  0.00           O
ATOM    406  N   SER 0  51     149.510 139.422 284.239  1.00  0.00           N
ATOM    407  CA  SER 0  51     149.486 140.627 285.035  1.00  0.00           C
ATOM    408  CB  SER 0  51     150.422 141.705 284.444  1.00  0.00           C
ATOM    409  OG  SER 0  51     151.710 141.180 284.288  1.00  0.00           O
ATOM    410  C   SER 0  51     148.052 141.220 284.996  1.00  0.00           C
ATOM    411  O   SER 0  51     147.588 141.621 286.048  1.00  0.00           O
ATOM    412  N   LEU 0  52     147.345 141.133 283.901  1.00  0.00           N
ATOM    413  CA  LEU 0  52     145.849 141.109 283.778  1.00  0.00           C
ATOM    414  CB  LEU 0  52     145.409 140.942 282.339  1.00  0.00           C
ATOM    415  CG  LEU 0  52     145.798 142.119 281.449  1.00  0.00           C
ATOM    416  CD1 LEU 0  52     146.109 141.573 280.004  1.00  0.00           C
ATOM    417  CD2 LEU 0  52     144.709 143.248 281.527  1.00  0.00           C
ATOM    418  C   LEU 0  52     145.134 140.177 284.696  1.00  0.00           C
ATOM    419  O   LEU 0  52     144.477 140.492 285.650  1.00  0.00           O
ATOM    420  N   LEU 0  53     145.364 138.895 284.472  1.00  0.00           N
ATOM    421  CA  LEU 0  53     144.559 137.771 285.006  1.00  0.00           C
ATOM    422  CB  LEU 0  53     144.768 136.523 284.149  1.00  0.00           C
ATOM    423  CG  LEU 0  53     144.277 136.581 282.714  1.00  0.00           C
ATOM    424  CD1 LEU 0  53     144.548 135.289 281.922  1.00  0.00           C
ATOM    425  CD2 LEU 0  53     142.790 136.942 282.538  1.00  0.00           C
ATOM    426  C   LEU 0  53     144.682 137.703 286.524  1.00  0.00           C
ATOM    427  O   LEU 0  53     143.685 137.567 287.209  1.00  0.00           O
ATOM    428  N   ALA 0  54     145.879 137.700 287.148  1.00  0.00           N
ATOM    429  CA  ALA 0  54     146.153 137.768 288.562  1.00  0.00           C
ATOM    430  CB  ALA 0  54     147.682 137.543 288.811  1.00  0.00           C
ATOM    431  C   ALA 0  54     145.641 139.080 289.218  1.00  0.00           C
ATOM    432  O   ALA 0  54     145.126 138.949 290.355  1.00  0.00           O
ATOM    433  N   LEU 0  55     145.774 140.305 288.675  1.00  0.00           N
ATOM    434  CA  LEU 0  55     145.285 141.508 289.341  1.00  0.00           C
ATOM    435  CB  LEU 0  55     145.934 142.697 288.598  1.00  0.00           C
ATOM    436  CG  LEU 0  55     145.827 144.019 289.269  1.00  0.00           C
ATOM    437  CD1 LEU 0  55     144.430 144.634 289.204  1.00  0.00           C
ATOM    438  CD2 LEU 0  55     146.490 143.875 290.727  1.00  0.00           C
ATOM    439  C   LEU 0  55     143.761 141.492 289.338  1.00  0.00           C
ATOM    440  O   LEU 0  55     143.037 141.796 290.330  1.00  0.00           O
ATOM    441  N   ILE 0  56     143.175 141.242 288.156  1.00  0.00           N
ATOM    442  CA  ILE 0  56     141.713 141.230 287.932  1.00  0.00           C
ATOM    443  CB  ILE 0  56     141.244 141.294 286.467  1.00  0.00           C
ATOM    444  CG2 ILE 0  56     139.704 141.057 286.319  1.00  0.00           C
ATOM    445  CG1 ILE 0  56     141.644 142.709 285.868  1.00  0.00           C
ATOM    446  CD1 ILE 0  56     141.470 142.815 284.313  1.00  0.00           C
ATOM    447  C   ILE 0  56     141.039 140.085 288.717  1.00  0.00           C
ATOM    448  O   ILE 0  56     139.942 140.205 289.224  1.00  0.00           O
ATOM    449  N   MET 0  57     141.623 138.933 288.867  1.00  0.00           N
ATOM    450  CA  MET 0  57     141.017 137.814 289.646  1.00  0.00           C
ATOM    451  CB  MET 0  57     141.795 136.624 289.274  1.00  0.00           C
ATOM    452  CG  MET 0  57     141.274 135.313 289.877  1.00  0.00           C
ATOM    453  SD  MET 0  57     142.632 134.089 290.005  1.00  0.00           S
ATOM    454  CE  MET 0  57     141.761 132.781 290.977  1.00  0.00           C
ATOM    455  C   MET 0  57     141.075 138.120 291.153  1.00  0.00           C
ATOM    456  O   MET 0  57     140.143 137.755 291.893  1.00  0.00           O
ATOM    457  N   ALA 0  58     142.121 138.852 291.609  1.00  0.00           N
ATOM    458  CA  ALA 0  58     142.170 139.286 293.027  1.00  0.00           C
ATOM    459  CB  ALA 0  58     143.597 139.672 293.416  1.00  0.00           C
ATOM    460  C   ALA 0  58     141.154 140.428 293.223  1.00  0.00           C
ATOM    461  O   ALA 0  58     140.446 140.423 294.194  1.00  0.00           O
ATOM    462  N   TYR 0  59     141.021 141.288 292.205  1.00  0.00           N
ATOM    463  CA  TYR 0  59     140.015 142.360 292.334  1.00  0.00           C
ATOM    464  CB  TYR 0  59     140.337 143.423 291.228  1.00  0.00           C
ATOM    465  CG  TYR 0  59     139.907 144.798 291.420  1.00  0.00           C
ATOM    466  CD1 TYR 0  59     138.541 145.151 291.433  1.00  0.00           C
ATOM    467  CE1 TYR 0  59     138.115 146.494 291.570  1.00  0.00           C
ATOM    468  CZ  TYR 0  59     139.107 147.507 291.608  1.00  0.00           C
ATOM    469  OH  TYR 0  59     138.728 148.818 291.724  1.00  0.00           O
ATOM    470  CE2 TYR 0  59     140.498 147.212 291.469  1.00  0.00           C
ATOM    471  CD2 TYR 0  59     140.866 145.827 291.455  1.00  0.00           C
ATOM    472  C   TYR 0  59     138.590 141.800 292.239  1.00  0.00           C
ATOM    473  O   TYR 0  59     137.741 142.287 293.007  1.00  0.00           O
ATOM    474  N   GLN 0  60     138.268 140.808 291.432  1.00  0.00           N
ATOM    475  CA  GLN 0  60     136.949 140.180 291.388  1.00  0.00           C
ATOM    476  CB  GLN 0  60     136.881 139.137 290.336  1.00  0.00           C
ATOM    477  CG  GLN 0  60     136.556 139.771 289.013  1.00  0.00           C
ATOM    478  CD  GLN 0  60     136.605 138.716 287.961  1.00  0.00           C
ATOM    479  OE1 GLN 0  60     137.633 138.409 287.345  1.00  0.00           O
ATOM    480  NE2 GLN 0  60     135.497 138.391 287.371  1.00  0.00           N
ATOM    481  C   GLN 0  60     136.632 139.590 292.697  1.00  0.00           C
ATOM    482  O   GLN 0  60     135.561 139.755 293.228  1.00  0.00           O
ATOM    483  N   ARG 0  61     137.584 138.904 293.330  1.00  0.00           N
ATOM    484  CA  ARG 0  61     137.349 138.244 294.547  1.00  0.00           C
ATOM    485  CB  ARG 0  61     138.506 137.288 294.933  1.00  0.00           C
ATOM    486  CG  ARG 0  61     138.649 135.923 294.295  1.00  0.00           C
ATOM    487  CD  ARG 0  61     137.425 135.006 294.655  1.00  0.00           C
ATOM    488  NE  ARG 0  61     137.636 133.693 294.130  1.00  0.00           N
ATOM    489  CZ  ARG 0  61     136.696 132.898 293.706  1.00  0.00           C
ATOM    490  NH1 ARG 0  61     135.432 133.201 293.527  1.00  0.00           N
ATOM    491  NH2 ARG 0  61     136.975 131.659 293.415  1.00  0.00           N
ATOM    492  C   ARG 0  61     137.190 139.249 295.720  1.00  0.00           C
ATOM    493  O   ARG 0  61     136.337 139.103 296.603  1.00  0.00           O
ATOM    494  N   ALA 0  62     138.121 140.234 295.856  1.00  0.00           N
ATOM    495  CA  ALA 0  62     138.171 141.217 296.912  1.00  0.00           C
ATOM    496  CB  ALA 0  62     139.535 142.023 296.959  1.00  0.00           C
ATOM    497  C   ALA 0  62     137.039 142.270 296.855  1.00  0.00           C
ATOM    498  O   ALA 0  62     136.573 142.781 297.888  1.00  0.00           O
ATOM    499  N   TYR 0  63     136.417 142.480 295.671  1.00  0.00           N
ATOM    500  CA  TYR 0  63     135.442 143.576 295.317  1.00  0.00           C
ATOM    501  CB  TYR 0  63     136.267 144.762 294.676  1.00  0.00           C
ATOM    502  CG  TYR 0  63     137.422 145.328 295.536  1.00  0.00           C
ATOM    503  CD1 TYR 0  63     136.955 145.696 296.791  1.00  0.00           C
ATOM    504  CE1 TYR 0  63     137.958 146.219 297.659  1.00  0.00           C
ATOM    505  CZ  TYR 0  63     139.304 146.388 297.214  1.00  0.00           C
ATOM    506  OH  TYR 0  63     140.286 146.825 298.030  1.00  0.00           O
ATOM    507  CE2 TYR 0  63     139.704 145.972 295.994  1.00  0.00           C
ATOM    508  CD2 TYR 0  63     138.793 145.371 295.152  1.00  0.00           C
ATOM    509  C   TYR 0  63     134.222 143.248 294.463  1.00  0.00           C
ATOM    510  O   TYR 0  63     133.983 143.886 293.380  1.00  0.00           O
ATOM    511  N   PRO 0  64     133.264 142.465 294.936  1.00  0.00           N
ATOM    512  CD  PRO 0  64     133.415 141.581 296.108  1.00  0.00           C
ATOM    513  CG  PRO 0  64     132.406 140.355 295.861  1.00  0.00           C
ATOM    514  CB  PRO 0  64     131.284 141.036 295.024  1.00  0.00           C
ATOM    515  CA  PRO 0  64     132.099 142.099 294.209  1.00  0.00           C
ATOM    516  C   PRO 0  64     131.121 143.297 293.967  1.00  0.00           C
ATOM    517  O   PRO 0  64     130.351 143.226 293.019  1.00  0.00           O
ATOM    518  N   LEU 0  65     131.195 144.481 294.766  1.00  0.00           N
ATOM    519  CA  LEU 0  65     130.292 145.619 294.569  1.00  0.00           C
ATOM    520  CB  LEU 0  65     130.216 146.488 295.862  1.00  0.00           C
ATOM    521  CG  LEU 0  65     129.927 145.804 297.239  1.00  0.00           C
ATOM    522  CD1 LEU 0  65     130.261 146.662 298.526  1.00  0.00           C
ATOM    523  CD2 LEU 0  65     128.572 145.216 297.436  1.00  0.00           C
ATOM    524  C   LEU 0  65     130.847 146.464 293.398  1.00  0.00           C
ATOM    525  O   LEU 0  65     130.301 147.483 293.038  1.00  0.00           O
ATOM    526  N   GLU 0  66     132.021 146.108 292.899  1.00  0.00           N
ATOM    527  CA  GLU 0  66     132.708 146.979 291.888  1.00  0.00           C
ATOM    528  CB  GLU 0  66     134.080 147.444 292.439  1.00  0.00           C
ATOM    529  CG  GLU 0  66     134.014 148.099 293.776  1.00  0.00           C
ATOM    530  CD  GLU 0  66     132.986 149.197 294.086  1.00  0.00           C
ATOM    531  OE1 GLU 0  66     132.834 150.227 293.288  1.00  0.00           O
ATOM    532  OE2 GLU 0  66     132.403 149.126 295.186  1.00  0.00           O
ATOM    533  C   GLU 0  66     132.980 146.306 290.538  1.00  0.00           C
ATOM    534  O   GLU 0  66     132.693 146.798 289.435  1.00  0.00           O
ATOM    535  N   VAL 0  67     133.540 145.077 290.594  1.00  0.00           N
ATOM    536  CA  VAL 0  67     134.018 144.360 289.398  1.00  0.00           C
ATOM    537  CB  VAL 0  67     135.564 144.348 289.196  1.00  0.00           C
ATOM    538  CG1 VAL 0  67     136.005 143.511 287.971  1.00  0.00           C
ATOM    539  CG2 VAL 0  67     136.117 145.772 288.818  1.00  0.00           C
ATOM    540  C   VAL 0  67     133.444 142.894 289.498  1.00  0.00           C
ATOM    541  O   VAL 0  67     133.789 142.147 290.363  1.00  0.00           O
ATOM    542  N   THR 0  68     132.594 142.497 288.556  1.00  0.00           N
ATOM    543  CA  THR 0  68     131.837 141.235 288.665  1.00  0.00           C
ATOM    544  CB  THR 0  68     130.391 141.400 288.664  1.00  0.00           C
ATOM    545  CG2 THR 0  68     130.005 142.287 289.760  1.00  0.00           C
ATOM    546  OG1 THR 0  68     129.893 141.957 287.432  1.00  0.00           O
ATOM    547  C   THR 0  68     132.165 140.297 287.595  1.00  0.00           C
ATOM    548  O   THR 0  68     131.881 139.098 287.758  1.00  0.00           O
ATOM    549  N   LYS 0  69     132.550 140.807 286.406  1.00  0.00           N
ATOM    550  CA  LYS 0  69     132.817 140.096 285.131  1.00  0.00           C
ATOM    551  CB  LYS 0  69     131.386 139.857 284.518  1.00  0.00           C
ATOM    552  CG  LYS 0  69     131.304 138.880 283.333  1.00  0.00           C
ATOM    553  CD  LYS 0  69     129.929 138.661 282.750  1.00  0.00           C
ATOM    554  CE  LYS 0  69     129.939 137.594 281.602  1.00  0.00           C
ATOM    555  NZ  LYS 0  69     128.591 137.433 281.006  1.00  0.00           N
ATOM    556  C   LYS 0  69     133.887 140.732 284.193  1.00  0.00           C
ATOM    557  O   LYS 0  69     133.946 141.970 284.153  1.00  0.00           O
ATOM    558  N   LEU 0  70     134.667 139.899 283.557  1.00  0.00           N
ATOM    559  CA  LEU 0  70     135.674 140.163 282.578  1.00  0.00           C
ATOM    560  CB  LEU 0  70     137.034 139.440 283.001  1.00  0.00           C
ATOM    561  CG  LEU 0  70     138.184 139.621 282.068  1.00  0.00           C
ATOM    562  CD1 LEU 0  70     138.574 141.055 281.670  1.00  0.00           C
ATOM    563  CD2 LEU 0  70     139.484 139.031 282.676  1.00  0.00           C
ATOM    564  C   LEU 0  70     135.122 139.594 281.259  1.00  0.00           C
ATOM    565  O   LEU 0  70     134.614 138.476 281.169  1.00  0.00           O
ATOM    566  N   ILE 0  71     135.418 140.251 280.155  1.00  0.00           N
ATOM    567  CA  ILE 0  71     135.500 139.646 278.779  1.00  0.00           C
ATOM    568  CB  ILE 0  71     134.379 140.135 277.817  1.00  0.00           C
ATOM    569  CG2 ILE 0  71     134.690 139.681 276.411  1.00  0.00           C
ATOM    570  CG1 ILE 0  71     132.990 139.665 278.325  1.00  0.00           C
ATOM    571  CD1 ILE 0  71     131.798 140.403 277.718  1.00  0.00           C
ATOM    572  C   ILE 0  71     136.871 139.843 278.177  1.00  0.00           C
ATOM    573  O   ILE 0  71     137.252 141.004 278.102  1.00  0.00           O
ATOM    574  N   TYR 0  72     137.624 138.781 277.821  1.00  0.00           N
ATOM    575  CA  TYR 0  72     138.963 138.804 277.201  1.00  0.00           C
ATOM    576  CB  TYR 0  72     139.904 137.733 277.711  1.00  0.00           C
ATOM    577  CG  TYR 0  72     141.328 138.239 277.605  1.00  0.00           C
ATOM    578  CD1 TYR 0  72     141.912 138.819 278.702  1.00  0.00           C
ATOM    579  CE1 TYR 0  72     143.236 139.136 278.753  1.00  0.00           C
ATOM    580  CZ  TYR 0  72     144.044 138.950 277.576  1.00  0.00           C
ATOM    581  OH  TYR 0  72     145.342 138.983 277.650  1.00  0.00           O
ATOM    582  CE2 TYR 0  72     143.431 138.452 276.459  1.00  0.00           C
ATOM    583  CD2 TYR 0  72     142.099 138.056 276.416  1.00  0.00           C
ATOM    584  C   TYR 0  72     138.710 138.842 275.690  1.00  0.00           C
ATOM    585  O   TYR 0  72     138.077 137.973 275.070  1.00  0.00           O
ATOM    586  N   CYS 0  73     138.996 139.918 275.009  1.00  0.00           N
ATOM    587  CA  CYS 0  73     138.928 139.955 273.545  1.00  0.00           C
ATOM    588  CB  CYS 0  73     138.248 141.259 273.117  1.00  0.00           C
ATOM    589  SG  CYS 0  73     136.503 140.904 273.145  1.00  0.00           S
ATOM    590  C   CYS 0  73     140.342 139.669 273.030  1.00  0.00           C
ATOM    591  O   CYS 0  73     141.236 140.566 273.103  1.00  0.00           O
ATOM    592  N   SER 0  74     140.573 138.496 272.431  1.00  0.00           N
ATOM    593  CA  SER 0  74     141.882 138.071 271.720  1.00  0.00           C
ATOM    594  CB  SER 0  74     142.373 136.868 272.576  1.00  0.00           C
ATOM    595  OG  SER 0  74     143.542 136.438 272.038  1.00  0.00           O
ATOM    596  C   SER 0  74     141.705 137.859 270.219  1.00  0.00           C
ATOM    597  O   SER 0  74     140.591 137.595 269.739  1.00  0.00           O
ATOM    598  N   ARG 0  75     142.798 138.010 269.509  1.00  0.00           N
ATOM    599  CA  ARG 0  75     142.770 138.205 268.006  1.00  0.00           C
ATOM    600  CB  ARG 0  75     144.077 138.666 267.405  1.00  0.00           C
ATOM    601  CG  ARG 0  75     144.622 139.994 267.814  1.00  0.00           C
ATOM    602  CD  ARG 0  75     145.957 140.474 267.264  1.00  0.00           C
ATOM    603  NE  ARG 0  75     147.079 139.653 267.524  1.00  0.00           N
ATOM    604  CZ  ARG 0  75     148.127 139.707 266.763  1.00  0.00           C
ATOM    605  NH1 ARG 0  75     148.283 140.551 265.744  1.00  0.00           N
ATOM    606  NH2 ARG 0  75     149.068 138.785 266.878  1.00  0.00           N
ATOM    607  C   ARG 0  75     142.386 136.920 267.252  1.00  0.00           C
ATOM    608  O   ARG 0  75     141.528 136.993 266.325  1.00  0.00           O
ATOM    609  N   THR 0  76     142.913 135.729 267.680  1.00  0.00           N
ATOM    610  CA  THR 0  76     142.832 134.493 266.860  1.00  0.00           C
ATOM    611  CB  THR 0  76     143.885 134.545 265.703  1.00  0.00           C
ATOM    612  CG2 THR 0  76     143.847 135.630 264.676  1.00  0.00           C
ATOM    613  OG1 THR 0  76     145.202 134.588 266.165  1.00  0.00           O
ATOM    614  C   THR 0  76     142.989 133.249 267.702  1.00  0.00           C
ATOM    615  O   THR 0  76     143.529 133.274 268.758  1.00  0.00           O
ATOM    616  N   VAL 0  77     142.511 132.036 267.178  1.00  0.00           N
ATOM    617  CA  VAL 0  77     142.611 130.753 267.924  1.00  0.00           C
ATOM    618  CB  VAL 0  77     142.213 129.544 267.056  1.00  0.00           C
ATOM    619  CG1 VAL 0  77     142.670 128.157 267.643  1.00  0.00           C
ATOM    620  CG2 VAL 0  77     140.700 129.426 267.027  1.00  0.00           C
ATOM    621  C   VAL 0  77     144.013 130.568 268.546  1.00  0.00           C
ATOM    622  O   VAL 0  77     144.037 130.238 269.711  1.00  0.00           O
ATOM    623  N   PRO 0  78     145.112 130.861 267.781  1.00  0.00           N
ATOM    624  CD  PRO 0  78     145.266 130.825 266.371  1.00  0.00           C
ATOM    625  CG  PRO 0  78     146.590 130.108 266.163  1.00  0.00           C
ATOM    626  CB  PRO 0  78     147.377 130.787 267.272  1.00  0.00           C
ATOM    627  CA  PRO 0  78     146.403 130.648 268.423  1.00  0.00           C
ATOM    628  C   PRO 0  78     146.886 131.567 269.598  1.00  0.00           C
ATOM    629  O   PRO 0  78     147.951 131.376 270.137  1.00  0.00           O
ATOM    630  N   GLU 0  79     146.086 132.638 269.855  1.00  0.00           N
ATOM    631  CA  GLU 0  79     146.251 133.557 270.949  1.00  0.00           C
ATOM    632  CB  GLU 0  79     146.032 135.037 270.633  1.00  0.00           C
ATOM    633  CG  GLU 0  79     146.903 135.658 269.541  1.00  0.00           C
ATOM    634  CD  GLU 0  79     148.303 136.129 269.921  1.00  0.00           C
ATOM    635  OE1 GLU 0  79     148.994 135.574 270.792  1.00  0.00           O
ATOM    636  OE2 GLU 0  79     148.712 137.200 269.430  1.00  0.00           O
ATOM    637  C   GLU 0  79     145.199 133.190 272.008  1.00  0.00           C
ATOM    638  O   GLU 0  79     145.604 133.057 273.141  1.00  0.00           O
ATOM    639  N   ILE 0  80     143.935 133.025 271.685  1.00  0.00           N
ATOM    640  CA  ILE 0  80     142.814 132.464 272.548  1.00  0.00           C
ATOM    641  CB  ILE 0  80     141.456 132.192 271.781  1.00  0.00           C
ATOM    642  CG2 ILE 0  80     140.420 131.407 272.623  1.00  0.00           C
ATOM    643  CG1 ILE 0  80     140.753 133.436 271.319  1.00  0.00           C
ATOM    644  CD1 ILE 0  80     139.874 133.125 270.110  1.00  0.00           C
ATOM    645  C   ILE 0  80     143.278 131.161 273.272  1.00  0.00           C
ATOM    646  O   ILE 0  80     143.045 131.075 274.501  1.00  0.00           O
ATOM    647  N   GLU 0  81     143.967 130.283 272.533  1.00  0.00           N
ATOM    648  CA  GLU 0  81     144.387 129.009 273.154  1.00  0.00           C
ATOM    649  CB  GLU 0  81     144.803 128.007 272.082  1.00  0.00           C
ATOM    650  CG  GLU 0  81     143.582 127.273 271.444  1.00  0.00           C
ATOM    651  CD  GLU 0  81     143.020 126.039 272.195  1.00  0.00           C
ATOM    652  OE1 GLU 0  81     142.544 126.400 273.293  1.00  0.00           O
ATOM    653  OE2 GLU 0  81     143.120 124.934 271.674  1.00  0.00           O
ATOM    654  C   GLU 0  81     145.548 129.183 274.151  1.00  0.00           C
ATOM    655  O   GLU 0  81     145.755 128.298 274.953  1.00  0.00           O
ATOM    656  N   LYS 0  82     146.329 130.277 274.198  1.00  0.00           N
ATOM    657  CA  LYS 0  82     147.246 130.578 275.279  1.00  0.00           C
ATOM    658  CB  LYS 0  82     148.300 131.607 274.855  1.00  0.00           C
ATOM    659  CG  LYS 0  82     149.375 130.936 274.101  1.00  0.00           C
ATOM    660  CD  LYS 0  82     150.408 131.812 273.345  1.00  0.00           C
ATOM    661  CE  LYS 0  82     149.796 132.847 272.447  1.00  0.00           C
ATOM    662  NZ  LYS 0  82     150.821 133.842 271.970  1.00  0.00           N
ATOM    663  C   LYS 0  82     146.524 131.105 276.529  1.00  0.00           C
ATOM    664  O   LYS 0  82     146.968 130.687 277.646  1.00  0.00           O
ATOM    665  N   VAL 0  83     145.602 131.990 276.425  1.00  0.00           N
ATOM    666  CA  VAL 0  83     145.005 132.807 277.501  1.00  0.00           C
ATOM    667  CB  VAL 0  83     144.328 134.075 276.949  1.00  0.00           C
ATOM    668  CG1 VAL 0  83     143.569 134.949 277.952  1.00  0.00           C
ATOM    669  CG2 VAL 0  83     145.378 134.915 276.193  1.00  0.00           C
ATOM    670  C   VAL 0  83     144.058 131.998 278.407  1.00  0.00           C
ATOM    671  O   VAL 0  83     144.130 132.022 279.615  1.00  0.00           O
ATOM    672  N   ILE 0  84     143.267 131.178 277.797  1.00  0.00           N
ATOM    673  CA  ILE 0  84     142.492 130.181 278.599  1.00  0.00           C
ATOM    674  CB  ILE 0  84     141.448 129.553 277.756  1.00  0.00           C
ATOM    675  CG2 ILE 0  84     141.879 128.521 276.715  1.00  0.00           C
ATOM    676  CG1 ILE 0  84     140.277 128.997 278.568  1.00  0.00           C
ATOM    677  CD1 ILE 0  84     139.252 129.991 278.944  1.00  0.00           C
ATOM    678  C   ILE 0  84     143.428 129.161 279.359  1.00  0.00           C
ATOM    679  O   ILE 0  84     143.083 128.899 280.470  1.00  0.00           O
ATOM    680  N   GLU 0  85     144.608 128.709 278.846  1.00  0.00           N
ATOM    681  CA  GLU 0  85     145.514 127.812 279.590  1.00  0.00           C
ATOM    682  CB  GLU 0  85     146.459 127.017 278.649  1.00  0.00           C
ATOM    683  CG  GLU 0  85     147.011 125.645 279.317  1.00  0.00           C
ATOM    684  CD  GLU 0  85     145.884 124.612 279.797  1.00  0.00           C
ATOM    685  OE1 GLU 0  85     146.065 123.960 280.882  1.00  0.00           O
ATOM    686  OE2 GLU 0  85     144.826 124.681 279.204  1.00  0.00           O
ATOM    687  C   GLU 0  85     146.267 128.566 280.677  1.00  0.00           C
ATOM    688  O   GLU 0  85     146.574 128.089 281.787  1.00  0.00           O
ATOM    689  N   GLU 0  86     146.603 129.833 280.394  1.00  0.00           N
ATOM    690  CA  GLU 0  86     147.191 130.746 281.406  1.00  0.00           C
ATOM    691  CB  GLU 0  86     147.615 132.038 280.618  1.00  0.00           C
ATOM    692  CG  GLU 0  86     148.345 133.139 281.418  1.00  0.00           C
ATOM    693  CD  GLU 0  86     149.830 132.909 281.753  1.00  0.00           C
ATOM    694  OE1 GLU 0  86     150.700 133.740 281.373  1.00  0.00           O
ATOM    695  OE2 GLU 0  86     150.115 131.907 282.532  1.00  0.00           O
ATOM    696  C   GLU 0  86     146.277 131.059 282.590  1.00  0.00           C
ATOM    697  O   GLU 0  86     146.756 131.039 283.731  1.00  0.00           O
ATOM    698  N   LEU 0  87     144.959 131.242 282.354  1.00  0.00           N
ATOM    699  CA  LEU 0  87     143.892 131.280 283.381  1.00  0.00           C
ATOM    700  CB  LEU 0  87     142.535 131.588 282.576  1.00  0.00           C
ATOM    701  CG  LEU 0  87     141.306 131.815 283.472  1.00  0.00           C
ATOM    702  CD1 LEU 0  87     141.264 133.068 284.301  1.00  0.00           C
ATOM    703  CD2 LEU 0  87     140.087 131.903 282.423  1.00  0.00           C
ATOM    704  C   LEU 0  87     143.653 129.920 284.008  1.00  0.00           C
ATOM    705  O   LEU 0  87     143.507 129.950 285.227  1.00  0.00           O
ATOM    706  N   ARG 0  88     143.767 128.786 283.301  1.00  0.00           N
ATOM    707  CA  ARG 0  88     143.699 127.463 283.974  1.00  0.00           C
ATOM    708  CB  ARG 0  88     143.640 126.354 282.910  1.00  0.00           C
ATOM    709  CG  ARG 0  88     143.117 125.046 283.583  1.00  0.00           C
ATOM    710  CD  ARG 0  88     143.352 123.810 282.803  1.00  0.00           C
ATOM    711  NE  ARG 0  88     143.128 123.996 281.391  1.00  0.00           N
ATOM    712  CZ  ARG 0  88     142.040 123.681 280.689  1.00  0.00           C
ATOM    713  NH1 ARG 0  88     140.961 123.121 281.163  1.00  0.00           N
ATOM    714  NH2 ARG 0  88     142.100 123.962 279.427  1.00  0.00           N
ATOM    715  C   ARG 0  88     144.955 127.223 284.824  1.00  0.00           C
ATOM    716  O   ARG 0  88     144.719 126.696 285.866  1.00  0.00           O
ATOM    717  N   LYS 0  89     146.161 127.596 284.492  1.00  0.00           N
ATOM    718  CA  LYS 0  89     147.444 127.503 285.236  1.00  0.00           C
ATOM    719  CB  LYS 0  89     148.625 127.887 284.290  1.00  0.00           C
ATOM    720  CG  LYS 0  89     150.059 127.905 284.863  1.00  0.00           C
ATOM    721  CD  LYS 0  89     151.299 127.757 283.982  1.00  0.00           C
ATOM    722  CE  LYS 0  89     151.389 126.283 283.596  1.00  0.00           C
ATOM    723  NZ  LYS 0  89     152.131 125.603 284.656  1.00  0.00           N
ATOM    724  C   LYS 0  89     147.353 128.496 286.475  1.00  0.00           C
ATOM    725  O   LYS 0  89     147.627 128.107 287.674  1.00  0.00           O
ATOM    726  N   LEU 0  90     146.825 129.741 286.236  1.00  0.00           N
ATOM    727  CA  LEU 0  90     146.504 130.692 287.281  1.00  0.00           C
ATOM    728  CB  LEU 0  90     146.107 132.032 286.669  1.00  0.00           C
ATOM    729  CG  LEU 0  90     145.449 132.944 287.723  1.00  0.00           C
ATOM    730  CD1 LEU 0  90     146.473 133.430 288.745  1.00  0.00           C
ATOM    731  CD2 LEU 0  90     144.947 134.230 287.116  1.00  0.00           C
ATOM    732  C   LEU 0  90     145.512 130.176 288.259  1.00  0.00           C
ATOM    733  O   LEU 0  90     145.871 129.994 289.435  1.00  0.00           O
ATOM    734  N   LEU 0  91     144.328 129.661 287.879  1.00  0.00           N
ATOM    735  CA  LEU 0  91     143.514 129.047 288.850  1.00  0.00           C
ATOM    736  CB  LEU 0  91     142.106 128.764 288.227  1.00  0.00           C
ATOM    737  CG  LEU 0  91     141.099 128.076 289.181  1.00  0.00           C
ATOM    738  CD1 LEU 0  91     140.921 128.893 290.476  1.00  0.00           C
ATOM    739  CD2 LEU 0  91     139.640 127.892 288.637  1.00  0.00           C
ATOM    740  C   LEU 0  91     144.054 127.863 289.618  1.00  0.00           C
ATOM    741  O   LEU 0  91     144.069 127.708 290.851  1.00  0.00           O
ATOM    742  N   ASN 0  92     144.717 126.919 288.927  1.00  0.00           N
ATOM    743  CA  ASN 0  92     145.428 125.821 289.584  1.00  0.00           C
ATOM    744  CB  ASN 0  92     145.989 124.987 288.383  1.00  0.00           C
ATOM    745  CG  ASN 0  92     146.602 123.705 288.884  1.00  0.00           C
ATOM    746  OD1 ASN 0  92     145.935 122.798 289.352  1.00  0.00           O
ATOM    747  ND2 ASN 0  92     147.907 123.610 288.907  1.00  0.00           N
ATOM    748  C   ASN 0  92     146.512 126.207 290.602  1.00  0.00           C
ATOM    749  O   ASN 0  92     146.789 125.476 291.507  1.00  0.00           O
ATOM    750  N   PHE 0  93     147.123 127.366 290.462  1.00  0.00           N
ATOM    751  CA  PHE 0  93     148.082 127.847 291.421  1.00  0.00           C
ATOM    752  CB  PHE 0  93     149.154 128.802 290.846  1.00  0.00           C
ATOM    753  CG  PHE 0  93     150.236 129.182 291.752  1.00  0.00           C
ATOM    754  CD1 PHE 0  93     151.567 128.744 291.561  1.00  0.00           C
ATOM    755  CE1 PHE 0  93     152.655 129.150 292.416  1.00  0.00           C
ATOM    756  CZ  PHE 0  93     152.422 130.103 293.448  1.00  0.00           C
ATOM    757  CE2 PHE 0  93     151.117 130.563 293.609  1.00  0.00           C
ATOM    758  CD2 PHE 0  93     150.055 130.116 292.753  1.00  0.00           C
ATOM    759  C   PHE 0  93     147.242 128.442 292.561  1.00  0.00           C
ATOM    760  O   PHE 0  93     147.515 128.240 293.741  1.00  0.00           O
ATOM    761  N   TYR 0  94     146.399 129.414 292.238  1.00  0.00           N
ATOM    762  CA  TYR 0  94     145.844 130.451 293.174  1.00  0.00           C
ATOM    763  CB  TYR 0  94     145.230 131.521 292.230  1.00  0.00           C
ATOM    764  CG  TYR 0  94     144.810 132.870 292.921  1.00  0.00           C
ATOM    765  CD1 TYR 0  94     145.395 134.003 292.431  1.00  0.00           C
ATOM    766  CE1 TYR 0  94     144.940 135.271 292.888  1.00  0.00           C
ATOM    767  CZ  TYR 0  94     143.780 135.334 293.728  1.00  0.00           C
ATOM    768  OH  TYR 0  94     143.419 136.590 294.071  1.00  0.00           O
ATOM    769  CE2 TYR 0  94     143.192 134.140 294.224  1.00  0.00           C
ATOM    770  CD2 TYR 0  94     143.745 132.902 293.840  1.00  0.00           C
ATOM    771  C   TYR 0  94     144.801 129.789 294.097  1.00  0.00           C
ATOM    772  O   TYR 0  94     144.667 130.144 295.359  1.00  0.00           O
ATOM    773  N   GLU 0  95     144.070 128.816 293.630  1.00  0.00           N
ATOM    774  CA  GLU 0  95     143.183 127.968 294.472  1.00  0.00           C
ATOM    775  CB  GLU 0  95     142.452 126.881 293.560  1.00  0.00           C
ATOM    776  CG  GLU 0  95     143.235 125.603 293.142  1.00  0.00           C
ATOM    777  CD  GLU 0  95     142.443 124.534 292.355  1.00  0.00           C
ATOM    778  OE1 GLU 0  95     141.252 124.754 292.104  1.00  0.00           O
ATOM    779  OE2 GLU 0  95     143.123 123.562 291.870  1.00  0.00           O
ATOM    780  C   GLU 0  95     143.926 127.277 295.619  1.00  0.00           C
ATOM    781  O   GLU 0  95     143.392 127.102 296.703  1.00  0.00           O
ATOM    782  N   LYS 0  96     145.199 126.788 295.539  1.00  0.00           N
ATOM    783  CA  LYS 0  96     145.996 126.233 296.596  1.00  0.00           C
ATOM    784  CB  LYS 0  96     147.322 125.742 296.019  1.00  0.00           C
ATOM    785  CG  LYS 0  96     147.340 124.797 294.846  1.00  0.00           C
ATOM    786  CD  LYS 0  96     146.432 123.607 294.937  1.00  0.00           C
ATOM    787  CE  LYS 0  96     146.697 122.616 293.795  1.00  0.00           C
ATOM    788  NZ  LYS 0  96     146.085 122.942 292.450  1.00  0.00           N
ATOM    789  C   LYS 0  96     146.293 127.288 297.737  1.00  0.00           C
ATOM    790  O   LYS 0  96     146.615 126.825 298.870  1.00  0.00           O
ATOM    791  N   GLN 0  97     146.290 128.539 297.452  1.00  0.00           N
ATOM    792  CA  GLN 0  97     146.585 129.709 298.308  1.00  0.00           C
ATOM    793  CB  GLN 0  97     147.440 130.739 297.584  1.00  0.00           C
ATOM    794  CG  GLN 0  97     148.706 129.998 297.057  1.00  0.00           C
ATOM    795  CD  GLN 0  97     149.714 129.275 298.114  1.00  0.00           C
ATOM    796  OE1 GLN 0  97     149.668 127.999 298.125  1.00  0.00           O
ATOM    797  NE2 GLN 0  97     150.451 129.957 298.938  1.00  0.00           N
ATOM    798  C   GLN 0  97     145.260 130.361 298.823  1.00  0.00           C
ATOM    799  O   GLN 0  97     145.001 130.423 300.051  1.00  0.00           O
ATOM    800  N   GLU 0  98     144.309 130.954 298.003  1.00  0.00           N
ATOM    801  CA  GLU 0  98     143.056 131.495 298.560  1.00  0.00           C
ATOM    802  CB  GLU 0  98     142.331 132.276 297.440  1.00  0.00           C
ATOM    803  CG  GLU 0  98     141.001 132.947 297.898  1.00  0.00           C
ATOM    804  CD  GLU 0  98     141.172 134.167 298.883  1.00  0.00           C
ATOM    805  OE1 GLU 0  98     140.980 134.095 300.152  1.00  0.00           O
ATOM    806  OE2 GLU 0  98     141.468 135.295 298.414  1.00  0.00           O
ATOM    807  C   GLU 0  98     142.129 130.447 299.151  1.00  0.00           C
ATOM    808  O   GLU 0  98     141.185 130.773 299.903  1.00  0.00           O
ATOM    809  N   GLY 0  99     142.381 129.199 298.813  1.00  0.00           N
ATOM    810  CA  GLY 0  99     141.454 128.174 299.154  1.00  0.00           C
ATOM    811  C   GLY 0  99     140.530 127.804 297.995  1.00  0.00           C
ATOM    812  O   GLY 0  99     140.241 128.525 297.009  1.00  0.00           O
ATOM    813  N   GLU 0 100     140.016 126.550 298.017  1.00  0.00           N
ATOM    814  CA  GLU 0 100     139.183 126.010 296.932  1.00  0.00           C
ATOM    815  CB  GLU 0 100     139.590 124.575 296.573  1.00  0.00           C
ATOM    816  CG  GLU 0 100     140.944 124.222 296.097  1.00  0.00           C
ATOM    817  CD  GLU 0 100     141.159 122.722 295.739  1.00  0.00           C
ATOM    818  OE1 GLU 0 100     140.628 122.121 294.791  1.00  0.00           O
ATOM    819  OE2 GLU 0 100     141.793 122.036 296.689  1.00  0.00           O
ATOM    820  C   GLU 0 100     137.646 126.161 297.282  1.00  0.00           C
ATOM    821  O   GLU 0 100     136.796 125.581 296.540  1.00  0.00           O
ATOM    822  N   LYS 0 101     137.291 126.835 298.411  1.00  0.00           N
ATOM    823  CA  LYS 0 101     135.941 127.004 299.003  1.00  0.00           C
ATOM    824  CB  LYS 0 101     136.037 127.666 300.405  1.00  0.00           C
ATOM    825  CG  LYS 0 101     136.178 126.665 301.596  1.00  0.00           C
ATOM    826  CD  LYS 0 101     137.493 125.825 301.632  1.00  0.00           C
ATOM    827  CE  LYS 0 101     137.679 125.007 302.957  1.00  0.00           C
ATOM    828  NZ  LYS 0 101     139.022 124.445 303.049  1.00  0.00           N
ATOM    829  C   LYS 0 101     134.904 127.801 298.162  1.00  0.00           C
ATOM    830  O   LYS 0 101     133.720 127.512 298.297  1.00  0.00           O
ATOM    831  N   LEU 0 102     135.322 128.658 297.226  1.00  0.00           N
ATOM    832  CA  LEU 0 102     134.370 129.407 296.325  1.00  0.00           C
ATOM    833  CB  LEU 0 102     134.757 130.894 296.280  1.00  0.00           C
ATOM    834  CG  LEU 0 102     134.849 131.653 297.601  1.00  0.00           C
ATOM    835  CD1 LEU 0 102     135.051 133.153 297.246  1.00  0.00           C
ATOM    836  CD2 LEU 0 102     133.701 131.491 298.630  1.00  0.00           C
ATOM    837  C   LEU 0 102     134.446 128.814 294.890  1.00  0.00           C
ATOM    838  O   LEU 0 102     135.448 128.247 294.532  1.00  0.00           O
ATOM    839  N   PRO 0 103     133.319 128.850 294.191  1.00  0.00           N
ATOM    840  CD  PRO 0 103     132.068 129.437 294.647  1.00  0.00           C
ATOM    841  CG  PRO 0 103     131.324 129.607 293.358  1.00  0.00           C
ATOM    842  CB  PRO 0 103     131.863 128.594 292.375  1.00  0.00           C
ATOM    843  CA  PRO 0 103     133.278 128.535 292.802  1.00  0.00           C
ATOM    844  C   PRO 0 103     134.170 129.474 291.999  1.00  0.00           C
ATOM    845  O   PRO 0 103     134.434 130.624 292.401  1.00  0.00           O
ATOM    846  N   PHE 0 104     134.469 129.077 290.725  1.00  0.00           N
ATOM    847  CA  PHE 0 104     134.954 129.951 289.711  1.00  0.00           C
ATOM    848  CB  PHE 0 104     136.507 130.090 289.840  1.00  0.00           C
ATOM    849  CG  PHE 0 104     136.997 131.329 289.066  1.00  0.00           C
ATOM    850  CD1 PHE 0 104     136.934 132.545 289.666  1.00  0.00           C
ATOM    851  CE1 PHE 0 104     137.024 133.798 288.944  1.00  0.00           C
ATOM    852  CZ  PHE 0 104     137.280 133.739 287.569  1.00  0.00           C
ATOM    853  CE2 PHE 0 104     137.461 132.503 286.940  1.00  0.00           C
ATOM    854  CD2 PHE 0 104     137.308 131.295 287.702  1.00  0.00           C
ATOM    855  C   PHE 0 104     134.663 129.384 288.297  1.00  0.00           C
ATOM    856  O   PHE 0 104     134.912 128.168 288.092  1.00  0.00           O
ATOM    857  N   LEU 0 105     134.296 130.200 287.335  1.00  0.00           N
ATOM    858  CA  LEU 0 105     134.087 129.647 285.984  1.00  0.00           C
ATOM    859  CB  LEU 0 105     132.555 129.391 285.685  1.00  0.00           C
ATOM    860  CG  LEU 0 105     132.160 128.773 284.372  1.00  0.00           C
ATOM    861  CD1 LEU 0 105     132.402 127.300 284.388  1.00  0.00           C
ATOM    862  CD2 LEU 0 105     130.651 129.002 284.066  1.00  0.00           C
ATOM    863  C   LEU 0 105     134.730 130.585 285.024  1.00  0.00           C
ATOM    864  O   LEU 0 105     134.643 131.785 285.083  1.00  0.00           O
ATOM    865  N   GLY 0 106     135.297 129.973 283.955  1.00  0.00           N
ATOM    866  CA  GLY 0 106     135.715 130.678 282.781  1.00  0.00           C
ATOM    867  C   GLY 0 106     136.018 129.869 281.555  1.00  0.00           C
ATOM    868  O   GLY 0 106     136.149 128.639 281.625  1.00  0.00           O
ATOM    869  N   LEU 0 107     135.781 130.501 280.364  1.00  0.00           N
ATOM    870  CA  LEU 0 107     135.600 129.729 279.145  1.00  0.00           C
ATOM    871  CB  LEU 0 107     134.216 129.002 279.105  1.00  0.00           C
ATOM    872  CG  LEU 0 107     133.140 129.879 278.465  1.00  0.00           C
ATOM    873  CD1 LEU 0 107     131.817 129.072 278.135  1.00  0.00           C
ATOM    874  CD2 LEU 0 107     132.692 130.976 279.437  1.00  0.00           C
ATOM    875  C   LEU 0 107     135.990 130.461 277.821  1.00  0.00           C
ATOM    876  O   LEU 0 107     135.783 131.655 277.681  1.00  0.00           O
ATOM    877  N   ALA 0 108     136.507 129.696 276.917  1.00  0.00           N
ATOM    878  CA  ALA 0 108     136.739 130.132 275.520  1.00  0.00           C
ATOM    879  CB  ALA 0 108     137.839 129.289 274.942  1.00  0.00           C
ATOM    880  C   ALA 0 108     135.426 129.958 274.722  1.00  0.00           C
ATOM    881  O   ALA 0 108     134.602 129.044 274.975  1.00  0.00           O
ATOM    882  N   LEU 0 109     135.339 130.742 273.591  1.00  0.00           N
ATOM    883  CA  LEU 0 109     134.319 130.544 272.554  1.00  0.00           C
ATOM    884  CB  LEU 0 109     133.259 131.609 272.810  1.00  0.00           C
ATOM    885  CG  LEU 0 109     132.082 131.569 271.752  1.00  0.00           C
ATOM    886  CD1 LEU 0 109     131.036 130.515 272.101  1.00  0.00           C
ATOM    887  CD2 LEU 0 109     131.329 132.870 271.738  1.00  0.00           C
ATOM    888  C   LEU 0 109     134.945 130.675 271.160  1.00  0.00           C
ATOM    889  O   LEU 0 109     135.942 131.377 270.994  1.00  0.00           O
ATOM    890  N   SER 0 110     134.462 129.885 270.181  1.00  0.00           N
ATOM    891  CA  SER 0 110     134.781 130.198 268.724  1.00  0.00           C
ATOM    892  CB  SER 0 110     136.016 129.301 268.251  1.00  0.00           C
ATOM    893  OG  SER 0 110     136.676 129.594 266.974  1.00  0.00           O
ATOM    894  C   SER 0 110     133.532 129.903 267.841  1.00  0.00           C
ATOM    895  O   SER 0 110     132.563 129.468 268.399  1.00  0.00           O
ATOM    896  N   SER 0 111     133.576 130.239 266.530  1.00  0.00           N
ATOM    897  CA  SER 0 111     132.537 129.965 265.519  1.00  0.00           C
ATOM    898  CB  SER 0 111     132.921 130.724 264.257  1.00  0.00           C
ATOM    899  OG  SER 0 111     133.912 130.092 263.549  1.00  0.00           O
ATOM    900  C   SER 0 111     132.243 128.486 265.276  1.00  0.00           C
ATOM    901  O   SER 0 111     133.095 127.670 265.627  1.00  0.00           O
ATOM    902  N   ARG 0 112     131.017 128.089 264.866  1.00  0.00           N
ATOM    903  CA  ARG 0 112     130.575 126.681 264.702  1.00  0.00           C
ATOM    904  CB  ARG 0 112     129.282 126.761 263.867  1.00  0.00           C
ATOM    905  CG  ARG 0 112     128.045 127.117 264.708  1.00  0.00           C
ATOM    906  CD  ARG 0 112     126.818 127.259 263.769  1.00  0.00           C
ATOM    907  NE  ARG 0 112     125.666 127.551 264.679  1.00  0.00           N
ATOM    908  CZ  ARG 0 112     125.122 128.773 264.705  1.00  0.00           C
ATOM    909  NH1 ARG 0 112     125.473 129.807 263.988  1.00  0.00           N
ATOM    910  NH2 ARG 0 112     124.141 128.991 265.508  1.00  0.00           N
ATOM    911  C   ARG 0 112     131.621 125.705 264.129  1.00  0.00           C
ATOM    912  O   ARG 0 112     131.631 124.567 264.585  1.00  0.00           O
ATOM    913  N   LYS 0 113     132.387 126.178 263.172  1.00  0.00           N
ATOM    914  CA  LYS 0 113     133.553 125.452 262.586  1.00  0.00           C
ATOM    915  CB  LYS 0 113     134.247 126.317 261.550  1.00  0.00           C
ATOM    916  CG  LYS 0 113     135.526 125.779 260.915  1.00  0.00           C
ATOM    917  CD  LYS 0 113     135.157 124.697 259.932  1.00  0.00           C
ATOM    918  CE  LYS 0 113     136.369 124.172 259.062  1.00  0.00           C
ATOM    919  NZ  LYS 0 113     137.433 123.421 259.731  1.00  0.00           N
ATOM    920  C   LYS 0 113     134.500 124.829 263.631  1.00  0.00           C
ATOM    921  O   LYS 0 113     135.008 123.770 263.379  1.00  0.00           O
ATOM    922  N   ASN 0 114     134.625 125.406 264.786  1.00  0.00           N
ATOM    923  CA  ASN 0 114     135.616 125.100 265.764  1.00  0.00           C
ATOM    924  CB  ASN 0 114     136.267 126.386 266.235  1.00  0.00           C
ATOM    925  CG  ASN 0 114     136.933 127.177 265.106  1.00  0.00           C
ATOM    926  OD1 ASN 0 114     136.392 128.028 264.372  1.00  0.00           O
ATOM    927  ND2 ASN 0 114     138.151 126.759 264.850  1.00  0.00           N
ATOM    928  C   ASN 0 114     135.076 124.227 266.952  1.00  0.00           C
ATOM    929  O   ASN 0 114     135.853 123.846 267.869  1.00  0.00           O
ATOM    930  N   LEU 0 115     133.735 124.067 267.014  1.00  0.00           N
ATOM    931  CA  LEU 0 115     132.873 123.719 268.167  1.00  0.00           C
ATOM    932  CB  LEU 0 115     132.574 125.000 268.868  1.00  0.00           C
ATOM    933  CG  LEU 0 115     133.449 125.459 270.035  1.00  0.00           C
ATOM    934  CD1 LEU 0 115     132.989 126.773 270.634  1.00  0.00           C
ATOM    935  CD2 LEU 0 115     133.212 124.373 271.139  1.00  0.00           C
ATOM    936  C   LEU 0 115     131.621 122.895 267.919  1.00  0.00           C
ATOM    937  O   LEU 0 115     131.154 122.280 268.853  1.00  0.00           O
ATOM    938  N   CYF 0 116     131.046 122.764 266.685  1.00  0.00           N
ATOM    939  CA  CYF 0 116     129.953 121.835 266.377  1.00  0.00           C
ATOM    940  CB  CYF 0 116     129.724 122.099 264.860  1.00  0.00           C
ATOM    941  SG  CYF 0 116     128.500 121.035 264.050  1.00  0.00           S
ATOM    942  C   CYF 0 116     130.197 120.309 266.543  1.00  0.00           C
ATOM    943  O   CYF 0 116     129.330 119.603 267.060  1.00  0.00           O
ATOM    944  N   ILE 0 117     131.309 119.776 266.117  1.00  0.00           N
ATOM    945  CA  ILE 0 117     131.693 118.321 266.072  1.00  0.00           C
ATOM    946  CB  ILE 0 117     132.157 117.844 267.428  1.00  0.00           C
ATOM    947  CG2 ILE 0 117     133.444 118.635 267.897  1.00  0.00           C
ATOM    948  CG1 ILE 0 117     131.081 117.682 268.422  1.00  0.00           C
ATOM    949  CD1 ILE 0 117     131.414 117.127 269.775  1.00  0.00           C
ATOM    950  C   ILE 0 117     130.696 117.319 265.401  1.00  0.00           C
ATOM    951  O   ILE 0 117     131.112 116.203 264.946  1.00  0.00           O
ATOM    952  N   HIS 0 118     129.498 117.701 265.002  1.00  0.00           N
ATOM    953  CA  HIS 0 118     128.707 116.984 263.981  1.00  0.00           C
ATOM    954  CB  HIS 0 118     127.378 117.763 263.712  1.00  0.00           C
ATOM    955  CG  HIS 0 118     126.282 116.800 263.293  1.00  0.00           C
ATOM    956  ND1 HIS 0 118     126.494 115.509 262.852  1.00  0.00           N
ATOM    957  CE1 HIS 0 118     125.340 114.974 262.593  1.00  0.00           C
ATOM    958  NE2 HIS 0 118     124.377 115.935 262.742  1.00  0.00           N
ATOM    959  CD2 HIS 0 118     124.963 117.069 263.257  1.00  0.00           C
ATOM    960  C   HIS 0 118     129.473 116.600 262.719  1.00  0.00           C
ATOM    961  O   HIS 0 118     129.781 117.484 261.936  1.00  0.00           O
ATOM    962  N   PRO 0 119     129.633 115.271 262.432  1.00  0.00           N
ATOM    963  CD  PRO 0 119     129.466 114.144 263.334  1.00  0.00           C
ATOM    964  CG  PRO 0 119     130.497 113.070 262.811  1.00  0.00           C
ATOM    965  CB  PRO 0 119     130.392 113.292 261.301  1.00  0.00           C
ATOM    966  CA  PRO 0 119     130.347 114.873 261.245  1.00  0.00           C
ATOM    967  C   PRO 0 119     129.671 115.420 259.966  1.00  0.00           C
ATOM    968  O   PRO 0 119     130.406 115.700 258.987  1.00  0.00           O
ATOM    969  N   GLU 0 120     128.345 115.633 259.933  1.00  0.00           N
ATOM    970  CA  GLU 0 120     127.591 116.058 258.722  1.00  0.00           C
ATOM    971  CB  GLU 0 120     126.104 116.254 259.150  1.00  0.00           C
ATOM    972  CG  GLU 0 120     125.162 116.983 258.156  1.00  0.00           C
ATOM    973  CD  GLU 0 120     125.047 116.331 256.780  1.00  0.00           C
ATOM    974  OE1 GLU 0 120     125.442 115.113 256.690  1.00  0.00           O
ATOM    975  OE2 GLU 0 120     124.525 116.948 255.819  1.00  0.00           O
ATOM    976  C   GLU 0 120     128.185 117.358 258.187  1.00  0.00           C
ATOM    977  O   GLU 0 120     128.083 117.640 256.984  1.00  0.00           O
ATOM    978  N   VAL 0 121     128.667 118.272 259.074  1.00  0.00           N
ATOM    979  CA  VAL 0 121     128.925 119.737 258.857  1.00  0.00           C
ATOM    980  CB  VAL 0 121     128.523 120.436 260.199  1.00  0.00           C
ATOM    981  CG1 VAL 0 121     128.911 121.881 260.316  1.00  0.00           C
ATOM    982  CG2 VAL 0 121     126.953 120.407 260.502  1.00  0.00           C
ATOM    983  C   VAL 0 121     130.406 120.022 258.490  1.00  0.00           C
ATOM    984  O   VAL 0 121     130.806 120.995 257.888  1.00  0.00           O
ATOM    985  N   THR 0 122     131.340 119.088 258.643  1.00  0.00           N
ATOM    986  CA  THR 0 122     132.819 119.257 258.431  1.00  0.00           C
ATOM    987  CB  THR 0 122     133.635 118.107 259.096  1.00  0.00           C
ATOM    988  CG2 THR 0 122     133.416 117.973 260.551  1.00  0.00           C
ATOM    989  OG1 THR 0 122     133.607 116.888 258.383  1.00  0.00           O
ATOM    990  C   THR 0 122     133.314 119.349 256.956  1.00  0.00           C
ATOM    991  O   THR 0 122     134.381 119.865 256.724  1.00  0.00           O
ATOM    992  N   PRO 0 123     132.534 118.932 255.944  1.00  0.00           N
ATOM    993  CD  PRO 0 123     131.371 118.054 255.887  1.00  0.00           C
ATOM    994  CG  PRO 0 123     131.437 117.478 254.503  1.00  0.00           C
ATOM    995  CB  PRO 0 123     132.188 118.402 253.630  1.00  0.00           C
ATOM    996  CA  PRO 0 123     133.058 119.202 254.550  1.00  0.00           C
ATOM    997  C   PRO 0 123     132.863 120.709 254.185  1.00  0.00           C
ATOM    998  O   PRO 0 123     133.306 121.149 253.107  1.00  0.00           O
ATOM    999  N   LEU 0 124     132.167 121.517 255.064  1.00  0.00           N
ATOM   1000  CA  LEU 0 124     131.981 122.930 254.833  1.00  0.00           C
ATOM   1001  CB  LEU 0 124     130.628 123.379 255.323  1.00  0.00           C
ATOM   1002  CG  LEU 0 124     129.380 122.780 254.546  1.00  0.00           C
ATOM   1003  CD1 LEU 0 124     128.060 123.027 255.283  1.00  0.00           C
ATOM   1004  CD2 LEU 0 124     129.195 123.474 253.271  1.00  0.00           C
ATOM   1005  C   LEU 0 124     133.126 123.771 255.450  1.00  0.00           C
ATOM   1006  O   LEU 0 124     133.840 123.274 256.340  1.00  0.00           O
ATOM   1007  N   ARG 0 125     133.451 125.001 254.952  1.00  0.00           N
ATOM   1008  CA  ARG 0 125     134.580 125.786 255.475  1.00  0.00           C
ATOM   1009  CB  ARG 0 125     135.594 125.800 254.296  1.00  0.00           C
ATOM   1010  CG  ARG 0 125     136.981 126.420 254.698  1.00  0.00           C
ATOM   1011  CD  ARG 0 125     137.836 125.544 255.603  1.00  0.00           C
ATOM   1012  NE  ARG 0 125     139.049 126.331 255.982  1.00  0.00           N
ATOM   1013  CZ  ARG 0 125     140.129 126.591 255.234  1.00  0.00           C
ATOM   1014  NH1 ARG 0 125     140.220 126.251 254.069  1.00  0.00           N
ATOM   1015  NH2 ARG 0 125     140.982 127.538 255.613  1.00  0.00           N
ATOM   1016  C   ARG 0 125     134.238 127.184 255.973  1.00  0.00           C
ATOM   1017  O   ARG 0 125     134.553 127.507 257.139  1.00  0.00           O
ATOM   1018  N   PHE 0 126     133.614 127.985 255.100  1.00  0.00           N
ATOM   1019  CA  PHE 0 126     133.388 129.383 255.403  1.00  0.00           C
ATOM   1020  CB  PHE 0 126     133.058 130.127 254.086  1.00  0.00           C
ATOM   1021  CG  PHE 0 126     134.040 129.971 252.972  1.00  0.00           C
ATOM   1022  CD1 PHE 0 126     135.405 129.963 253.195  1.00  0.00           C
ATOM   1023  CE1 PHE 0 126     136.391 129.875 252.149  1.00  0.00           C
ATOM   1024  CZ  PHE 0 126     135.927 129.677 250.833  1.00  0.00           C
ATOM   1025  CE2 PHE 0 126     134.519 129.680 250.561  1.00  0.00           C
ATOM   1026  CD2 PHE 0 126     133.606 129.824 251.585  1.00  0.00           C
ATOM   1027  C   PHE 0 126     132.222 129.508 256.478  1.00  0.00           C
ATOM   1028  O   PHE 0 126     131.223 128.770 256.502  1.00  0.00           O
ATOM   1029  N   GLY 0 127     132.491 130.425 257.436  1.00  0.00           N
ATOM   1030  CA  GLY 0 127     131.695 130.503 258.672  1.00  0.00           C
ATOM   1031  C   GLY 0 127     130.211 130.729 258.271  1.00  0.00           C
ATOM   1032  O   GLY 0 127     129.368 130.094 258.875  1.00  0.00           O
ATOM   1033  N   LYS 0 128     129.926 131.670 257.318  1.00  0.00           N
ATOM   1034  CA  LYS 0 128     128.579 131.963 256.968  1.00  0.00           C
ATOM   1035  CB  LYS 0 128     128.645 133.163 256.094  1.00  0.00           C
ATOM   1036  CG  LYS 0 128     128.838 132.885 254.658  1.00  0.00           C
ATOM   1037  CD  LYS 0 128     130.270 132.533 254.300  1.00  0.00           C
ATOM   1038  CE  LYS 0 128     130.445 132.523 252.762  1.00  0.00           C
ATOM   1039  NZ  LYS 0 128     130.327 133.825 252.047  1.00  0.00           N
ATOM   1040  C   LYS 0 128     127.849 130.770 256.305  1.00  0.00           C
ATOM   1041  O   LYS 0 128     126.604 130.744 256.247  1.00  0.00           O
ATOM   1042  N   ASP 0 129     128.564 129.807 255.727  1.00  0.00           N
ATOM   1043  CA  ASP 0 129     127.863 128.638 255.109  1.00  0.00           C
ATOM   1044  CB  ASP 0 129     128.761 128.025 254.017  1.00  0.00           C
ATOM   1045  CG  ASP 0 129     129.220 128.777 252.810  1.00  0.00           C
ATOM   1046  OD1 ASP 0 129     128.785 129.894 252.599  1.00  0.00           O
ATOM   1047  OD2 ASP 0 129     130.021 128.192 252.042  1.00  0.00           O
ATOM   1048  C   ASP 0 129     127.655 127.563 256.189  1.00  0.00           C
ATOM   1049  O   ASP 0 129     126.592 126.908 256.216  1.00  0.00           O
ATOM   1050  N   VAL 0 130     128.627 127.395 257.087  1.00  0.00           N
ATOM   1051  CA  VAL 0 130     128.376 126.617 258.310  1.00  0.00           C
ATOM   1052  CB  VAL 0 130     129.670 126.361 259.073  1.00  0.00           C
ATOM   1053  CG1 VAL 0 130     129.411 125.548 260.370  1.00  0.00           C
ATOM   1054  CG2 VAL 0 130     130.859 125.760 258.355  1.00  0.00           C
ATOM   1055  C   VAL 0 130     127.185 127.140 259.167  1.00  0.00           C
ATOM   1056  O   VAL 0 130     126.426 126.377 259.623  1.00  0.00           O
ATOM   1057  N   ASP 0 131     126.954 128.439 259.216  1.00  0.00           N
ATOM   1058  CA  ASP 0 131     125.722 128.871 259.938  1.00  0.00           C
ATOM   1059  CB  ASP 0 131     125.766 130.428 260.150  1.00  0.00           C
ATOM   1060  CG  ASP 0 131     126.721 131.066 261.221  1.00  0.00           C
ATOM   1061  OD1 ASP 0 131     126.930 132.292 261.288  1.00  0.00           O
ATOM   1062  OD2 ASP 0 131     127.217 130.317 262.126  1.00  0.00           O
ATOM   1063  C   ASP 0 131     124.352 128.524 259.288  1.00  0.00           C
ATOM   1064  O   ASP 0 131     123.428 128.063 259.945  1.00  0.00           O
ATOM   1065  N   GLY 0 132     124.344 128.788 257.974  1.00  0.00           N
ATOM   1066  CA  GLY 0 132     123.398 128.297 257.008  1.00  0.00           C
ATOM   1067  C   GLY 0 132     123.114 126.799 257.121  1.00  0.00           C
ATOM   1068  O   GLY 0 132     121.916 126.431 257.161  1.00  0.00           O
ATOM   1069  N   LYS 0 133     124.129 125.929 257.249  1.00  0.00           N
ATOM   1070  CA  LYS 0 133     123.952 124.481 257.520  1.00  0.00           C
ATOM   1071  CB  LYS 0 133     125.347 123.788 257.468  1.00  0.00           C
ATOM   1072  CG  LYS 0 133     125.198 122.233 257.435  1.00  0.00           C
ATOM   1073  CD  LYS 0 133     124.678 121.578 256.113  1.00  0.00           C
ATOM   1074  CE  LYS 0 133     124.607 120.074 256.199  1.00  0.00           C
ATOM   1075  NZ  LYS 0 133     124.203 119.418 254.906  1.00  0.00           N
ATOM   1076  C   LYS 0 133     123.268 124.215 258.905  1.00  0.00           C
ATOM   1077  O   LYS 0 133     122.295 123.567 258.976  1.00  0.00           O
ATOM   1078  N   CYF 0 134     123.758 124.872 259.975  1.00  0.00           N
ATOM   1079  CA  CYF 0 134     123.089 124.716 261.348  1.00  0.00           C
ATOM   1080  CB  CYF 0 134     123.998 125.442 262.406  1.00  0.00           C
ATOM   1081  SG  CYF 0 134     123.452 125.133 264.146  1.00  0.00           S
ATOM   1082  C   CYF 0 134     121.647 125.234 261.367  1.00  0.00           C
ATOM   1083  O   CYF 0 134     120.737 124.641 261.924  1.00  0.00           O
ATOM   1084  N   HIS 0 135     121.399 126.356 260.674  1.00  0.00           N
ATOM   1085  CA  HIS 0 135     119.990 126.787 260.533  1.00  0.00           C
ATOM   1086  CB  HIS 0 135     119.909 128.217 259.875  1.00  0.00           C
ATOM   1087  CG  HIS 0 135     118.592 128.583 259.309  1.00  0.00           C
ATOM   1088  ND1 HIS 0 135     117.577 129.381 259.916  1.00  0.00           N
ATOM   1089  CE1 HIS 0 135     116.520 129.331 259.138  1.00  0.00           C
ATOM   1090  NE2 HIS 0 135     116.751 128.619 258.010  1.00  0.00           N
ATOM   1091  CD2 HIS 0 135     118.084 128.200 258.057  1.00  0.00           C
ATOM   1092  C   HIS 0 135     119.149 125.789 259.661  1.00  0.00           C
ATOM   1093  O   HIS 0 135     118.040 125.387 260.039  1.00  0.00           O
ATOM   1094  N   SER 0 136     119.753 125.274 258.563  1.00  0.00           N
ATOM   1095  CA  SER 0 136     119.228 124.186 257.743  1.00  0.00           C
ATOM   1096  CB  SER 0 136     120.007 124.047 256.449  1.00  0.00           C
ATOM   1097  OG  SER 0 136     119.910 125.309 255.789  1.00  0.00           O
ATOM   1098  C   SER 0 136     119.088 122.852 258.529  1.00  0.00           C
ATOM   1099  O   SER 0 136     118.283 121.990 258.102  1.00  0.00           O
ATOM   1100  N   LEU 0 137     119.786 122.572 259.670  1.00  0.00           N
ATOM   1101  CA  LEU 0 137     119.653 121.368 260.515  1.00  0.00           C
ATOM   1102  CB  LEU 0 137     121.030 120.717 260.812  1.00  0.00           C
ATOM   1103  CG  LEU 0 137     121.816 120.269 259.520  1.00  0.00           C
ATOM   1104  CD1 LEU 0 137     123.194 119.770 259.922  1.00  0.00           C
ATOM   1105  CD2 LEU 0 137     121.187 119.203 258.735  1.00  0.00           C
ATOM   1106  C   LEU 0 137     118.886 121.630 261.736  1.00  0.00           C
ATOM   1107  O   LEU 0 137     118.817 120.824 262.617  1.00  0.00           O
ATOM   1108  N   THR 0 138     118.362 122.851 261.909  1.00  0.00           N
ATOM   1109  CA  THR 0 138     117.554 123.152 263.120  1.00  0.00           C
ATOM   1110  CB  THR 0 138     118.479 123.830 264.207  1.00  0.00           C
ATOM   1111  CG2 THR 0 138     119.856 123.167 264.541  1.00  0.00           C
ATOM   1112  OG1 THR 0 138     118.868 125.046 263.684  1.00  0.00           O
ATOM   1113  C   THR 0 138     116.356 124.123 263.003  1.00  0.00           C
ATOM   1114  O   THR 0 138     115.705 124.219 263.969  1.00  0.00           O
ATOM   1115  N   ALA 0 139     115.986 124.699 261.875  1.00  0.00           N
ATOM   1116  CA  ALA 0 139     114.976 125.633 261.807  1.00  0.00           C
ATOM   1117  CB  ALA 0 139     114.932 126.319 260.431  1.00  0.00           C
ATOM   1118  C   ALA 0 139     113.621 125.026 262.017  1.00  0.00           C
ATOM   1119  O   ALA 0 139     113.442 123.817 261.835  1.00  0.00           O
ATOM   1120  N   SER 0 140     112.611 125.875 262.288  1.00  0.00           N
ATOM   1121  CA  SER 0 140     111.336 125.294 262.697  1.00  0.00           C
ATOM   1122  CB  SER 0 140     110.421 126.487 262.908  1.00  0.00           C
ATOM   1123  OG  SER 0 140     109.946 127.103 261.700  1.00  0.00           O
ATOM   1124  C   SER 0 140     110.582 124.360 261.746  1.00  0.00           C
ATOM   1125  O   SER 0 140     109.935 123.471 262.228  1.00  0.00           O
ATOM   1126  N   TYR 0 141     110.790 124.507 260.426  1.00  0.00           N
ATOM   1127  CA  TYR 0 141     110.372 123.531 259.384  1.00  0.00           C
ATOM   1128  CB  TYR 0 141     110.247 124.238 257.996  1.00  0.00           C
ATOM   1129  CG  TYR 0 141     111.528 124.898 257.564  1.00  0.00           C
ATOM   1130  CD1 TYR 0 141     111.782 126.244 257.778  1.00  0.00           C
ATOM   1131  CE1 TYR 0 141     113.005 126.812 257.364  1.00  0.00           C
ATOM   1132  CZ  TYR 0 141     114.050 126.024 256.823  1.00  0.00           C
ATOM   1133  OH  TYR 0 141     115.251 126.523 256.431  1.00  0.00           O
ATOM   1134  CE2 TYR 0 141     113.788 124.678 256.541  1.00  0.00           C
ATOM   1135  CD2 TYR 0 141     112.525 124.132 256.879  1.00  0.00           C
ATOM   1136  C   TYR 0 141     111.174 122.254 259.237  1.00  0.00           C
ATOM   1137  O   TYR 0 141     110.582 121.282 258.909  1.00  0.00           O
ATOM   1138  N   VAL 0 142     112.487 122.205 259.472  1.00  0.00           N
ATOM   1139  CA  VAL 0 142     113.255 120.969 259.820  1.00  0.00           C
ATOM   1140  CB  VAL 0 142     114.758 121.281 260.054  1.00  0.00           C
ATOM   1141  CG1 VAL 0 142     115.557 119.996 259.873  1.00  0.00           C
ATOM   1142  CG2 VAL 0 142     115.276 122.407 259.167  1.00  0.00           C
ATOM   1143  C   VAL 0 142     112.709 120.271 261.092  1.00  0.00           C
ATOM   1144  O   VAL 0 142     112.286 119.130 260.936  1.00  0.00           O
ATOM   1145  N   ARG 0 143     112.471 121.057 262.166  1.00  0.00           N
ATOM   1146  CA  ARG 0 143     111.796 120.607 263.436  1.00  0.00           C
ATOM   1147  CB  ARG 0 143     111.776 121.770 264.454  1.00  0.00           C
ATOM   1148  CG  ARG 0 143     112.156 121.295 265.809  1.00  0.00           C
ATOM   1149  CD  ARG 0 143     111.962 122.352 266.885  1.00  0.00           C
ATOM   1150  NE  ARG 0 143     112.986 122.090 267.970  1.00  0.00           N
ATOM   1151  CZ  ARG 0 143     113.285 122.958 268.846  1.00  0.00           C
ATOM   1152  NH1 ARG 0 143     112.871 124.206 268.882  1.00  0.00           N
ATOM   1153  NH2 ARG 0 143     114.187 122.644 269.748  1.00  0.00           N
ATOM   1154  C   ARG 0 143     110.407 120.054 263.155  1.00  0.00           C
ATOM   1155  O   ARG 0 143     110.161 118.968 263.641  1.00  0.00           O
ATOM   1156  N   ALA 0 144     109.567 120.632 262.323  1.00  0.00           N
ATOM   1157  CA  ALA 0 144     108.174 120.233 262.070  1.00  0.00           C
ATOM   1158  CB  ALA 0 144     107.399 121.317 261.343  1.00  0.00           C
ATOM   1159  C   ALA 0 144     108.106 118.879 261.387  1.00  0.00           C
ATOM   1160  O   ALA 0 144     107.122 118.153 261.594  1.00  0.00           O
ATOM   1161  N   GLN 0 145     109.137 118.540 260.581  1.00  0.00           N
ATOM   1162  CA  GLN 0 145     109.131 117.247 259.883  1.00  0.00           C
ATOM   1163  CB  GLN 0 145     109.951 117.503 258.544  1.00  0.00           C
ATOM   1164  CG  GLN 0 145     109.283 118.406 257.570  1.00  0.00           C
ATOM   1165  CD  GLN 0 145     110.049 118.823 256.352  1.00  0.00           C
ATOM   1166  OE1 GLN 0 145     110.516 117.994 255.568  1.00  0.00           O
ATOM   1167  NE2 GLN 0 145     110.286 120.104 256.210  1.00  0.00           N
ATOM   1168  C   GLN 0 145     109.730 116.108 260.746  1.00  0.00           C
ATOM   1169  O   GLN 0 145     109.262 114.968 260.738  1.00  0.00           O
ATOM   1170  N   TYR 0 146     110.773 116.498 261.496  1.00  0.00           N
ATOM   1171  CA  TYR 0 146     111.523 115.572 262.382  1.00  0.00           C
ATOM   1172  CB  TYR 0 146     112.834 116.371 262.880  1.00  0.00           C
ATOM   1173  CG  TYR 0 146     113.412 115.699 264.144  1.00  0.00           C
ATOM   1174  CD1 TYR 0 146     114.149 114.531 263.940  1.00  0.00           C
ATOM   1175  CE1 TYR 0 146     114.872 114.141 265.059  1.00  0.00           C
ATOM   1176  CZ  TYR 0 146     114.777 114.754 266.305  1.00  0.00           C
ATOM   1177  OH  TYR 0 146     115.542 114.240 267.277  1.00  0.00           O
ATOM   1178  CE2 TYR 0 146     114.000 115.910 266.529  1.00  0.00           C
ATOM   1179  CD2 TYR 0 146     113.292 116.372 265.377  1.00  0.00           C
ATOM   1180  C   TYR 0 146     110.668 115.164 263.543  1.00  0.00           C
ATOM   1181  O   TYR 0 146     110.767 113.961 263.941  1.00  0.00           O
ATOM   1182  N   GLN 0 147     109.752 115.971 263.976  1.00  0.00           N
ATOM   1183  CA  GLN 0 147     108.658 115.660 264.866  1.00  0.00           C
ATOM   1184  CB  GLN 0 147     107.818 116.909 265.152  1.00  0.00           C
ATOM   1185  CG  GLN 0 147     108.752 117.709 266.087  1.00  0.00           C
ATOM   1186  CD  GLN 0 147     108.169 119.060 266.483  1.00  0.00           C
ATOM   1187  OE1 GLN 0 147     106.968 119.350 266.269  1.00  0.00           O
ATOM   1188  NE2 GLN 0 147     108.929 119.945 267.132  1.00  0.00           N
ATOM   1189  C   GLN 0 147     107.707 114.594 264.336  1.00  0.00           C
ATOM   1190  O   GLN 0 147     107.207 113.822 265.123  1.00  0.00           O
ATOM   1191  N   HIS 0 148     107.463 114.499 263.023  1.00  0.00           N
ATOM   1192  CA  HIS 0 148     106.632 113.543 262.355  1.00  0.00           C
ATOM   1193  CB  HIS 0 148     105.923 114.204 261.172  1.00  0.00           C
ATOM   1194  CG  HIS 0 148     105.142 113.288 260.263  1.00  0.00           C
ATOM   1195  ND1 HIS 0 148     103.970 112.598 260.532  1.00  0.00           N
ATOM   1196  CE1 HIS 0 148     103.748 111.847 259.460  1.00  0.00           C
ATOM   1197  NE2 HIS 0 148     104.695 112.045 258.550  1.00  0.00           N
ATOM   1198  CD2 HIS 0 148     105.598 112.966 258.987  1.00  0.00           C
ATOM   1199  C   HIS 0 148     107.385 112.246 261.960  1.00  0.00           C
ATOM   1200  O   HIS 0 148     106.833 111.100 262.231  1.00  0.00           O
ATOM   1201  N   ASP 0 149     108.511 112.315 261.312  1.00  0.00           N
ATOM   1202  CA  ASP 0 149     109.482 111.213 260.952  1.00  0.00           C
ATOM   1203  CB  ASP 0 149     109.359 110.926 259.425  1.00  0.00           C
ATOM   1204  CG  ASP 0 149     110.385 109.975 258.803  1.00  0.00           C
ATOM   1205  OD1 ASP 0 149     111.263 109.468 259.526  1.00  0.00           O
ATOM   1206  OD2 ASP 0 149     110.242 109.594 257.627  1.00  0.00           O
ATOM   1207  C   ASP 0 149     110.877 111.471 261.524  1.00  0.00           C
ATOM   1208  O   ASP 0 149     111.678 112.269 260.924  1.00  0.00           O
ATOM   1209  N   THR 0 150     111.204 110.871 262.649  1.00  0.00           N
ATOM   1210  CA  THR 0 150     112.495 111.138 263.366  1.00  0.00           C
ATOM   1211  CB  THR 0 150     112.522 110.325 264.710  1.00  0.00           C
ATOM   1212  CG2 THR 0 150     112.744 108.754 264.588  1.00  0.00           C
ATOM   1213  OG1 THR 0 150     113.649 110.810 265.427  1.00  0.00           O
ATOM   1214  C   THR 0 150     113.720 110.939 262.578  1.00  0.00           C
ATOM   1215  O   THR 0 150     114.799 111.484 262.889  1.00  0.00           O
ATOM   1216  N   SER 0 151     113.620 110.203 261.472  1.00  0.00           N
ATOM   1217  CA  SER 0 151     114.721 109.738 260.666  1.00  0.00           C
ATOM   1218  CB  SER 0 151     114.272 108.531 259.771  1.00  0.00           C
ATOM   1219  OG  SER 0 151     113.487 108.950 258.624  1.00  0.00           O
ATOM   1220  C   SER 0 151     115.246 110.909 259.788  1.00  0.00           C
ATOM   1221  O   SER 0 151     116.444 110.983 259.468  1.00  0.00           O
ATOM   1222  N   LEU 0 152     114.393 111.861 259.331  1.00  0.00           N
ATOM   1223  CA  LEU 0 152     114.766 112.974 258.459  1.00  0.00           C
ATOM   1224  CB  LEU 0 152     113.456 113.774 258.141  1.00  0.00           C
ATOM   1225  CG  LEU 0 152     112.372 112.910 257.362  1.00  0.00           C
ATOM   1226  CD1 LEU 0 152     111.137 113.711 257.325  1.00  0.00           C
ATOM   1227  CD2 LEU 0 152     112.808 112.611 255.915  1.00  0.00           C
ATOM   1228  C   LEU 0 152     115.777 113.887 259.026  1.00  0.00           C
ATOM   1229  O   LEU 0 152     115.486 114.441 260.041  1.00  0.00           O
ATOM   1230  N   PRO 0 153     116.909 114.263 258.353  1.00  0.00           N
ATOM   1231  CD  PRO 0 153     117.295 113.997 256.967  1.00  0.00           C
ATOM   1232  CG  PRO 0 153     118.826 114.050 257.044  1.00  0.00           C
ATOM   1233  CB  PRO 0 153     118.957 115.343 257.803  1.00  0.00           C
ATOM   1234  CA  PRO 0 153     117.989 115.083 258.966  1.00  0.00           C
ATOM   1235  C   PRO 0 153     117.603 116.422 259.637  1.00  0.00           C
ATOM   1236  O   PRO 0 153     116.928 117.263 259.071  1.00  0.00           O
ATOM   1237  N   HIS 0 154     117.978 116.462 260.932  1.00  0.00           N
ATOM   1238  CA  HIS 0 154     117.667 117.465 261.937  1.00  0.00           C
ATOM   1239  CB  HIS 0 154     116.288 117.314 262.435  1.00  0.00           C
ATOM   1240  CG  HIS 0 154     115.950 118.382 263.440  1.00  0.00           C
ATOM   1241  ND1 HIS 0 154     115.775 119.692 263.143  1.00  0.00           N
ATOM   1242  CE1 HIS 0 154     115.456 120.312 264.244  1.00  0.00           C
ATOM   1243  NE2 HIS 0 154     115.428 119.490 265.262  1.00  0.00           N
ATOM   1244  CD2 HIS 0 154     115.711 118.187 264.776  1.00  0.00           C
ATOM   1245  C   HIS 0 154     118.770 117.269 262.981  1.00  0.00           C
ATOM   1246  O   HIS 0 154     119.220 116.136 263.154  1.00  0.00           O
ATOM   1247  N   CYF 0 155     119.291 118.286 263.686  1.00  0.00           N
ATOM   1248  CA  CYF 0 155     120.486 118.129 264.559  1.00  0.00           C
ATOM   1249  CB  CYF 0 155     121.235 119.369 264.714  1.00  0.00           C
ATOM   1250  SG  CYF 0 155     122.716 118.962 265.790  1.00  0.00           S
ATOM   1251  C   CYF 0 155     120.081 117.485 265.922  1.00  0.00           C
ATOM   1252  O   CYF 0 155     119.501 118.115 266.752  1.00  0.00           O
ATOM   1253  N   ARG 0 156     120.441 116.237 266.099  1.00  0.00           N
ATOM   1254  CA  ARG 0 156     120.221 115.574 267.377  1.00  0.00           C
ATOM   1255  CB  ARG 0 156     120.460 114.089 267.355  1.00  0.00           C
ATOM   1256  CG  ARG 0 156     121.986 113.755 267.411  1.00  0.00           C
ATOM   1257  CD  ARG 0 156     122.183 112.240 267.470  1.00  0.00           C
ATOM   1258  NE  ARG 0 156     121.925 111.568 266.179  1.00  0.00           N
ATOM   1259  CZ  ARG 0 156     121.889 110.238 265.956  1.00  0.00           C
ATOM   1260  NH1 ARG 0 156     121.696 109.447 266.966  1.00  0.00           N
ATOM   1261  NH2 ARG 0 156     121.941 109.777 264.779  1.00  0.00           N
ATOM   1262  C   ARG 0 156     120.902 116.273 268.623  1.00  0.00           C
ATOM   1263  O   ARG 0 156     120.431 116.079 269.753  1.00  0.00           O
ATOM   1264  N   PHE 0 157     122.048 116.839 268.440  1.00  0.00           N
ATOM   1265  CA  PHE 0 157     122.844 117.521 269.451  1.00  0.00           C
ATOM   1266  CB  PHE 0 157     124.292 117.590 268.881  1.00  0.00           C
ATOM   1267  CG  PHE 0 157     124.800 116.245 268.283  1.00  0.00           C
ATOM   1268  CD1 PHE 0 157     125.062 115.151 269.053  1.00  0.00           C
ATOM   1269  CE1 PHE 0 157     125.262 113.841 268.490  1.00  0.00           C
ATOM   1270  CZ  PHE 0 157     125.431 113.754 267.087  1.00  0.00           C
ATOM   1271  CE2 PHE 0 157     125.223 114.857 266.296  1.00  0.00           C
ATOM   1272  CD2 PHE 0 157     124.777 116.042 266.897  1.00  0.00           C
ATOM   1273  C   PHE 0 157     122.386 118.915 269.866  1.00  0.00           C
ATOM   1274  O   PHE 0 157     122.540 119.286 271.047  1.00  0.00           O
ATOM   1275  N   TYR 0 158     121.714 119.647 268.955  1.00  0.00           N
ATOM   1276  CA  TYR 0 158     120.836 120.862 269.262  1.00  0.00           C
ATOM   1277  CB  TYR 0 158     120.345 121.325 267.898  1.00  0.00           C
ATOM   1278  CG  TYR 0 158     119.203 122.305 267.960  1.00  0.00           C
ATOM   1279  CD1 TYR 0 158     119.388 123.590 268.514  1.00  0.00           C
ATOM   1280  CE1 TYR 0 158     118.394 124.554 268.441  1.00  0.00           C
ATOM   1281  CZ  TYR 0 158     117.110 124.211 267.936  1.00  0.00           C
ATOM   1282  OH  TYR 0 158     116.051 125.081 267.980  1.00  0.00           O
ATOM   1283  CE2 TYR 0 158     116.900 122.910 267.369  1.00  0.00           C
ATOM   1284  CD2 TYR 0 158     117.964 121.983 267.323  1.00  0.00           C
ATOM   1285  C   TYR 0 158     119.644 120.472 270.104  1.00  0.00           C
ATOM   1286  O   TYR 0 158     119.441 121.096 271.158  1.00  0.00           O
ATOM   1287  N   GLU 0 159     118.920 119.408 269.790  1.00  0.00           N
ATOM   1288  CA  GLU 0 159     117.717 119.105 270.474  1.00  0.00           C
ATOM   1289  CB  GLU 0 159     116.976 118.096 269.593  1.00  0.00           C
ATOM   1290  CG  GLU 0 159     116.225 118.645 268.365  1.00  0.00           C
ATOM   1291  CD  GLU 0 159     114.983 119.424 268.740  1.00  0.00           C
ATOM   1292  OE1 GLU 0 159     113.969 119.421 267.931  1.00  0.00           O
ATOM   1293  OE2 GLU 0 159     115.046 120.121 269.752  1.00  0.00           O
ATOM   1294  C   GLU 0 159     117.900 118.527 271.887  1.00  0.00           C
ATOM   1295  O   GLU 0 159     117.182 118.953 272.821  1.00  0.00           O
ATOM   1296  N   GLU 0 160     118.888 117.658 272.102  1.00  0.00           N
ATOM   1297  CA  GLU 0 160     119.301 117.158 273.375  1.00  0.00           C
ATOM   1298  CB  GLU 0 160     120.478 116.217 273.159  1.00  0.00           C
ATOM   1299  CG  GLU 0 160     121.025 115.536 274.443  1.00  0.00           C
ATOM   1300  CD  GLU 0 160     120.260 114.361 275.011  1.00  0.00           C
ATOM   1301  OE1 GLU 0 160     119.074 114.130 274.791  1.00  0.00           O
ATOM   1302  OE2 GLU 0 160     120.890 113.661 275.859  1.00  0.00           O
ATOM   1303  C   GLU 0 160     119.866 118.301 274.283  1.00  0.00           C
ATOM   1304  O   GLU 0 160     119.697 118.274 275.489  1.00  0.00           O
ATOM   1305  N   PHE 0 161     120.412 119.384 273.654  1.00  0.00           N
ATOM   1306  CA  PHE 0 161     120.861 120.525 274.425  1.00  0.00           C
ATOM   1307  CB  PHE 0 161     122.078 121.030 273.839  1.00  0.00           C
ATOM   1308  CG  PHE 0 161     122.524 122.331 274.453  1.00  0.00           C
ATOM   1309  CD1 PHE 0 161     123.497 122.334 275.534  1.00  0.00           C
ATOM   1310  CE1 PHE 0 161     123.672 123.533 276.320  1.00  0.00           C
ATOM   1311  CZ  PHE 0 161     123.097 124.725 275.932  1.00  0.00           C
ATOM   1312  CE2 PHE 0 161     122.255 124.751 274.815  1.00  0.00           C
ATOM   1313  CD2 PHE 0 161     121.804 123.558 274.238  1.00  0.00           C
ATOM   1314  C   PHE 0 161     119.748 121.547 274.840  1.00  0.00           C
ATOM   1315  O   PHE 0 161     119.598 121.997 275.955  1.00  0.00           O
ATOM   1316  N   ASP 0 162     118.917 121.885 273.848  1.00  0.00           N
ATOM   1317  CA  ASP 0 162     117.660 122.596 274.011  1.00  0.00           C
ATOM   1318  CB  ASP 0 162     117.023 122.940 272.630  1.00  0.00           C
ATOM   1319  CG  ASP 0 162     116.038 124.102 272.646  1.00  0.00           C
ATOM   1320  OD1 ASP 0 162     116.372 125.207 273.083  1.00  0.00           O
ATOM   1321  OD2 ASP 0 162     114.885 123.928 272.109  1.00  0.00           O
ATOM   1322  C   ASP 0 162     116.603 121.847 274.899  1.00  0.00           C
ATOM   1323  O   ASP 0 162     115.493 122.340 275.139  1.00  0.00           O
ATOM   1324  N   ALA 0 163     116.931 120.606 275.179  1.00  0.00           N
ATOM   1325  CA  ALA 0 163     116.130 119.835 276.058  1.00  0.00           C
ATOM   1326  CB  ALA 0 163     116.185 118.358 275.682  1.00  0.00           C
ATOM   1327  C   ALA 0 163     116.577 119.807 277.480  1.00  0.00           C
ATOM   1328  O   ALA 0 163     115.832 120.266 278.328  1.00  0.00           O
ATOM   1329  N   HIS 0 164     117.842 119.481 277.767  1.00  0.00           N
ATOM   1330  CA  HIS 0 164     118.317 119.269 279.141  1.00  0.00           C
ATOM   1331  CB  HIS 0 164     118.331 117.749 279.441  1.00  0.00           C
ATOM   1332  CG  HIS 0 164     119.477 116.947 278.885  1.00  0.00           C
ATOM   1333  ND1 HIS 0 164     120.650 116.752 279.618  1.00  0.00           N
ATOM   1334  CE1 HIS 0 164     121.340 115.831 278.967  1.00  0.00           C
ATOM   1335  NE2 HIS 0 164     120.679 115.518 277.808  1.00  0.00           N
ATOM   1336  CD2 HIS 0 164     119.452 116.119 277.815  1.00  0.00           C
ATOM   1337  C   HIS 0 164     119.659 119.955 279.514  1.00  0.00           C
ATOM   1338  O   HIS 0 164     120.023 119.841 280.698  1.00  0.00           O
ATOM   1339  N   GLY 0 165     120.353 120.650 278.597  1.00  0.00           N
ATOM   1340  CA  GLY 0 165     121.559 121.415 278.933  1.00  0.00           C
ATOM   1341  C   GLY 0 165     121.432 122.892 279.137  1.00  0.00           C
ATOM   1342  O   GLY 0 165     121.985 123.527 279.990  1.00  0.00           O
ATOM   1343  N   ARG 0 166     120.565 123.503 278.319  1.00  0.00           N
ATOM   1344  CA  ARG 0 166     120.109 124.942 278.236  1.00  0.00           C
ATOM   1345  CB  ARG 0 166     119.211 125.124 276.965  1.00  0.00           C
ATOM   1346  CG  ARG 0 166     119.073 126.560 276.344  1.00  0.00           C
ATOM   1347  CD  ARG 0 166     118.192 126.584 275.085  1.00  0.00           C
ATOM   1348  NE  ARG 0 166     118.094 128.007 274.572  1.00  0.00           N
ATOM   1349  CZ  ARG 0 166     117.337 128.485 273.606  1.00  0.00           C
ATOM   1350  NH1 ARG 0 166     116.760 127.824 272.669  1.00  0.00           N
ATOM   1351  NH2 ARG 0 166     117.407 129.798 273.403  1.00  0.00           N
ATOM   1352  C   ARG 0 166     119.421 125.549 279.431  1.00  0.00           C
ATOM   1353  O   ARG 0 166     118.745 126.621 279.380  1.00  0.00           O
ATOM   1354  N   GLU 0 167     119.383 124.673 280.500  1.00  0.00           N
ATOM   1355  CA  GLU 0 167     118.485 124.702 281.650  1.00  0.00           C
ATOM   1356  CB  GLU 0 167     117.969 123.271 281.895  1.00  0.00           C
ATOM   1357  CG  GLU 0 167     117.244 122.560 280.759  1.00  0.00           C
ATOM   1358  CD  GLU 0 167     115.894 123.053 280.406  1.00  0.00           C
ATOM   1359  OE1 GLU 0 167     115.686 124.189 279.899  1.00  0.00           O
ATOM   1360  OE2 GLU 0 167     114.966 122.357 280.790  1.00  0.00           O
ATOM   1361  C   GLU 0 167     119.271 125.333 282.831  1.00  0.00           C
ATOM   1362  O   GLU 0 167     118.736 126.170 283.516  1.00  0.00           O
ATOM   1363  N   VAL 0 168     120.546 124.928 283.053  1.00  0.00           N
ATOM   1364  CA  VAL 0 168     121.406 125.336 284.221  1.00  0.00           C
ATOM   1365  CB  VAL 0 168     121.231 124.392 285.427  1.00  0.00           C
ATOM   1366  CG1 VAL 0 168     119.902 124.584 286.137  1.00  0.00           C
ATOM   1367  CG2 VAL 0 168     121.375 122.933 285.148  1.00  0.00           C
ATOM   1368  C   VAL 0 168     122.857 125.522 283.813  1.00  0.00           C
ATOM   1369  O   VAL 0 168     123.331 124.876 282.906  1.00  0.00           O
ATOM   1370  N   PRO 0 169     123.574 126.501 284.451  1.00  0.00           N
ATOM   1371  CD  PRO 0 169     123.104 127.474 285.464  1.00  0.00           C
ATOM   1372  CG  PRO 0 169     124.142 128.585 285.448  1.00  0.00           C
ATOM   1373  CB  PRO 0 169     125.428 127.927 285.009  1.00  0.00           C
ATOM   1374  CA  PRO 0 169     125.041 126.798 284.078  1.00  0.00           C
ATOM   1375  C   PRO 0 169     125.983 125.613 284.161  1.00  0.00           C
ATOM   1376  O   PRO 0 169     125.587 124.578 284.765  1.00  0.00           O
ATOM   1377  N   LEU 0 170     127.204 125.762 283.751  1.00  0.00           N
ATOM   1378  CA  LEU 0 170     128.229 124.677 283.874  1.00  0.00           C
ATOM   1379  CB  LEU 0 170     129.345 124.919 282.885  1.00  0.00           C
ATOM   1380  CG  LEU 0 170     129.007 125.007 281.388  1.00  0.00           C
ATOM   1381  CD1 LEU 0 170     130.341 125.058 280.614  1.00  0.00           C
ATOM   1382  CD2 LEU 0 170     128.130 123.836 281.034  1.00  0.00           C
ATOM   1383  C   LEU 0 170     128.772 124.570 285.328  1.00  0.00           C
ATOM   1384  O   LEU 0 170     128.775 125.641 286.001  1.00  0.00           O
ATOM   1385  N   PRO 0 171     129.319 123.328 285.696  1.00  0.00           N
ATOM   1386  CD  PRO 0 171     129.079 122.071 285.025  1.00  0.00           C
ATOM   1387  CG  PRO 0 171     129.086 121.084 286.115  1.00  0.00           C
ATOM   1388  CB  PRO 0 171     130.335 121.584 286.822  1.00  0.00           C
ATOM   1389  CA  PRO 0 171     130.144 123.087 286.885  1.00  0.00           C
ATOM   1390  C   PRO 0 171     131.397 123.961 286.816  1.00  0.00           C
ATOM   1391  O   PRO 0 171     131.758 124.322 285.710  1.00  0.00           O
ATOM   1392  N   ALA 0 172     131.912 124.404 287.998  1.00  0.00           N
ATOM   1393  CA  ALA 0 172     133.164 125.222 288.054  1.00  0.00           C
ATOM   1394  CB  ALA 0 172     133.282 125.759 289.564  1.00  0.00           C
ATOM   1395  C   ALA 0 172     134.407 124.481 287.524  1.00  0.00           C
ATOM   1396  O   ALA 0 172     134.522 123.255 287.615  1.00  0.00           O
ATOM   1397  N   GLY 0 173     135.293 125.209 286.860  1.00  0.00           N
ATOM   1398  CA  GLY 0 173     136.293 124.788 285.942  1.00  0.00           C
ATOM   1399  C   GLY 0 173     136.637 125.917 284.978  1.00  0.00           C
ATOM   1400  O   GLY 0 173     135.950 126.901 284.793  1.00  0.00           O
ATOM   1401  N   ILE 0 174     137.807 125.760 284.396  1.00  0.00           N
ATOM   1402  CA  ILE 0 174     138.203 126.500 283.207  1.00  0.00           C
ATOM   1403  CB  ILE 0 174     139.563 127.107 283.358  1.00  0.00           C
ATOM   1404  CG2 ILE 0 174     139.949 127.934 282.175  1.00  0.00           C
ATOM   1405  CG1 ILE 0 174     139.766 127.880 284.628  1.00  0.00           C
ATOM   1406  CD1 ILE 0 174     138.774 128.926 284.944  1.00  0.00           C
ATOM   1407  C   ILE 0 174     137.901 125.516 282.003  1.00  0.00           C
ATOM   1408  O   ILE 0 174     138.194 124.304 282.082  1.00  0.00           O
ATOM   1409  N   TYR 0 175     137.523 126.070 280.884  1.00  0.00           N
ATOM   1410  CA  TYR 0 175     137.198 125.424 279.588  1.00  0.00           C
ATOM   1411  CB  TYR 0 175     135.691 125.571 279.582  1.00  0.00           C
ATOM   1412  CG  TYR 0 175     134.943 124.773 280.633  1.00  0.00           C
ATOM   1413  CD1 TYR 0 175     134.668 123.437 280.378  1.00  0.00           C
ATOM   1414  CE1 TYR 0 175     134.004 122.657 281.333  1.00  0.00           C
ATOM   1415  CZ  TYR 0 175     133.546 123.240 282.556  1.00  0.00           C
ATOM   1416  OH  TYR 0 175     132.820 122.577 283.510  1.00  0.00           O
ATOM   1417  CE2 TYR 0 175     133.841 124.609 282.740  1.00  0.00           C
ATOM   1418  CD2 TYR 0 175     134.496 125.445 281.784  1.00  0.00           C
ATOM   1419  C   TYR 0 175     137.855 125.996 278.314  1.00  0.00           C
ATOM   1420  O   TYR 0 175     137.579 127.142 277.993  1.00  0.00           O
ATOM   1421  N   ASN 0 176     138.851 125.322 277.697  1.00  0.00           N
ATOM   1422  CA  ASN 0 176     139.205 125.593 276.311  1.00  0.00           C
ATOM   1423  CB  ASN 0 176     140.637 125.258 276.201  1.00  0.00           C
ATOM   1424  CG  ASN 0 176     140.855 123.929 275.523  1.00  0.00           C
ATOM   1425  OD1 ASN 0 176     140.246 122.958 275.865  1.00  0.00           O
ATOM   1426  ND2 ASN 0 176     141.754 123.793 274.575  1.00  0.00           N
ATOM   1427  C   ASN 0 176     138.287 124.942 275.281  1.00  0.00           C
ATOM   1428  O   ASN 0 176     137.256 124.405 275.699  1.00  0.00           O
ATOM   1429  N   LEU 0 177     138.486 125.080 273.991  1.00  0.00           N
ATOM   1430  CA  LEU 0 177     137.610 124.459 272.988  1.00  0.00           C
ATOM   1431  CB  LEU 0 177     137.983 125.080 271.649  1.00  0.00           C
ATOM   1432  CG  LEU 0 177     137.960 126.615 271.527  1.00  0.00           C
ATOM   1433  CD1 LEU 0 177     138.478 127.025 270.018  1.00  0.00           C
ATOM   1434  CD2 LEU 0 177     136.541 127.121 271.681  1.00  0.00           C
ATOM   1435  C   LEU 0 177     137.652 122.930 272.909  1.00  0.00           C
ATOM   1436  O   LEU 0 177     136.893 122.311 272.183  1.00  0.00           O
ATOM   1437  N   ASP 0 178     138.475 122.300 273.721  1.00  0.00           N
ATOM   1438  CA  ASP 0 178     138.580 120.828 273.742  1.00  0.00           C
ATOM   1439  CB  ASP 0 178     140.039 120.335 273.823  1.00  0.00           C
ATOM   1440  CG  ASP 0 178     140.841 120.704 272.648  1.00  0.00           C
ATOM   1441  OD1 ASP 0 178     140.848 119.851 271.700  1.00  0.00           O
ATOM   1442  OD2 ASP 0 178     141.415 121.781 272.557  1.00  0.00           O
ATOM   1443  C   ASP 0 178     137.841 120.235 274.966  1.00  0.00           C
ATOM   1444  O   ASP 0 178     137.137 119.266 274.869  1.00  0.00           O
ATOM   1445  N   ASP 0 179     137.985 120.875 276.096  1.00  0.00           N
ATOM   1446  CA  ASP 0 179     137.235 120.586 277.337  1.00  0.00           C
ATOM   1447  CB  ASP 0 179     137.688 121.525 278.440  1.00  0.00           C
ATOM   1448  CG  ASP 0 179     139.163 121.591 278.615  1.00  0.00           C
ATOM   1449  OD1 ASP 0 179     139.841 120.564 278.432  1.00  0.00           O
ATOM   1450  OD2 ASP 0 179     139.593 122.754 278.903  1.00  0.00           O
ATOM   1451  C   ASP 0 179     135.674 120.709 277.151  1.00  0.00           C
ATOM   1452  O   ASP 0 179     134.922 119.870 277.684  1.00  0.00           O
ATOM   1453  N   LEU 0 180     135.201 121.676 276.352  1.00  0.00           N
ATOM   1454  CA  LEU 0 180     133.819 121.899 275.883  1.00  0.00           C
ATOM   1455  CB  LEU 0 180     133.777 123.154 275.060  1.00  0.00           C
ATOM   1456  CG  LEU 0 180     133.882 124.425 275.859  1.00  0.00           C
ATOM   1457  CD1 LEU 0 180     134.230 125.611 275.007  1.00  0.00           C
ATOM   1458  CD2 LEU 0 180     132.549 124.631 276.646  1.00  0.00           C
ATOM   1459  C   LEU 0 180     133.375 120.665 274.999  1.00  0.00           C
ATOM   1460  O   LEU 0 180     132.265 120.213 275.194  1.00  0.00           O
ATOM   1461  N   LYS 0 181     134.269 120.071 274.253  1.00  0.00           N
ATOM   1462  CA  LYS 0 181     133.944 118.930 273.351  1.00  0.00           C
ATOM   1463  CB  LYS 0 181     134.997 118.816 272.202  1.00  0.00           C
ATOM   1464  CG  LYS 0 181     134.825 119.958 271.262  1.00  0.00           C
ATOM   1465  CD  LYS 0 181     135.963 119.967 270.279  1.00  0.00           C
ATOM   1466  CE  LYS 0 181     135.792 121.093 269.334  1.00  0.00           C
ATOM   1467  NZ  LYS 0 181     136.737 121.192 268.278  1.00  0.00           N
ATOM   1468  C   LYS 0 181     133.952 117.615 274.149  1.00  0.00           C
ATOM   1469  O   LYS 0 181     133.157 116.742 273.951  1.00  0.00           O
ATOM   1470  N   ALA 0 182     134.874 117.500 275.098  1.00  0.00           N
ATOM   1471  CA  ALA 0 182     134.955 116.374 276.031  1.00  0.00           C
ATOM   1472  CB  ALA 0 182     136.356 116.287 276.686  1.00  0.00           C
ATOM   1473  C   ALA 0 182     133.787 116.343 277.024  1.00  0.00           C
ATOM   1474  O   ALA 0 182     133.299 115.306 277.479  1.00  0.00           O
ATOM   1475  N   LEU 0 183     133.179 117.492 277.309  1.00  0.00           N
ATOM   1476  CA  LEU 0 183     131.975 117.644 278.091  1.00  0.00           C
ATOM   1477  CB  LEU 0 183     131.883 119.037 278.795  1.00  0.00           C
ATOM   1478  CG  LEU 0 183     130.767 119.239 279.847  1.00  0.00           C
ATOM   1479  CD1 LEU 0 183     131.072 120.300 280.965  1.00  0.00           C
ATOM   1480  CD2 LEU 0 183     129.451 119.516 279.179  1.00  0.00           C
ATOM   1481  C   LEU 0 183     130.859 117.280 277.186  1.00  0.00           C
ATOM   1482  O   LEU 0 183     130.215 116.256 277.413  1.00  0.00           O
ATOM   1483  N   GLY 0 184     130.683 118.011 276.071  1.00  0.00           N
ATOM   1484  CA  GLY 0 184     129.582 117.780 275.060  1.00  0.00           C
ATOM   1485  C   GLY 0 184     129.409 116.359 274.549  1.00  0.00           C
ATOM   1486  O   GLY 0 184     128.269 115.770 274.598  1.00  0.00           O
ATOM   1487  N   ARG 0 185     130.509 115.662 274.213  1.00  0.00           N
ATOM   1488  CA  ARG 0 185     130.466 114.223 273.811  1.00  0.00           C
ATOM   1489  CB  ARG 0 185     131.896 113.838 273.299  1.00  0.00           C
ATOM   1490  CG  ARG 0 185     132.979 113.714 274.347  1.00  0.00           C
ATOM   1491  CD  ARG 0 185     134.403 113.533 273.708  1.00  0.00           C
ATOM   1492  NE  ARG 0 185     134.528 112.285 272.937  1.00  0.00           N
ATOM   1493  CZ  ARG 0 185     134.783 111.085 273.428  1.00  0.00           C
ATOM   1494  NH1 ARG 0 185     134.789 110.888 274.710  1.00  0.00           N
ATOM   1495  NH2 ARG 0 185     135.123 110.134 272.674  1.00  0.00           N
ATOM   1496  C   ARG 0 185     129.900 113.316 274.816  1.00  0.00           C
ATOM   1497  O   ARG 0 185     129.230 112.301 274.448  1.00  0.00           O
ATOM   1498  N   ARG 0 186     130.038 113.563 276.103  1.00  0.00           N
ATOM   1499  CA  ARG 0 186     129.451 112.705 277.205  1.00  0.00           C
ATOM   1500  CB  ARG 0 186     130.224 113.048 278.491  1.00  0.00           C
ATOM   1501  CG  ARG 0 186     131.627 112.415 278.564  1.00  0.00           C
ATOM   1502  CD  ARG 0 186     132.597 112.830 279.739  1.00  0.00           C
ATOM   1503  NE  ARG 0 186     131.976 112.572 281.033  1.00  0.00           N
ATOM   1504  CZ  ARG 0 186     132.041 111.500 281.757  1.00  0.00           C
ATOM   1505  NH1 ARG 0 186     132.711 110.437 281.448  1.00  0.00           N
ATOM   1506  NH2 ARG 0 186     131.333 111.330 282.896  1.00  0.00           N
ATOM   1507  C   ARG 0 186     127.957 112.914 277.394  1.00  0.00           C
ATOM   1508  O   ARG 0 186     127.242 111.919 277.561  1.00  0.00           O
ATOM   1509  N   GLN 0 187     127.391 114.152 277.387  1.00  0.00           N
ATOM   1510  CA  GLN 0 187     125.969 114.456 277.559  1.00  0.00           C
ATOM   1511  CB  GLN 0 187     125.845 115.800 278.221  1.00  0.00           C
ATOM   1512  CG  GLN 0 187     126.539 115.915 279.588  1.00  0.00           C
ATOM   1513  CD  GLN 0 187     125.930 115.129 280.729  1.00  0.00           C
ATOM   1514  OE1 GLN 0 187     125.457 113.989 280.583  1.00  0.00           O
ATOM   1515  NE2 GLN 0 187     125.922 115.699 281.888  1.00  0.00           N
ATOM   1516  C   GLN 0 187     125.283 114.445 276.203  1.00  0.00           C
ATOM   1517  O   GLN 0 187     124.088 114.443 276.194  1.00  0.00           O
ATOM   1518  N   GLY 0 188     126.017 114.350 275.074  1.00  0.00           N
ATOM   1519  CA  GLY 0 188     125.517 114.386 273.758  1.00  0.00           C
ATOM   1520  C   GLY 0 188     124.983 115.753 273.208  1.00  0.00           C
ATOM   1521  O   GLY 0 188     124.188 115.808 272.255  1.00  0.00           O
ATOM   1522  N   TRP 0 189     125.375 116.813 273.906  1.00  0.00           N
ATOM   1523  CA  TRP 0 189     125.077 118.180 273.579  1.00  0.00           C
ATOM   1524  CB  TRP 0 189     125.365 119.082 274.811  1.00  0.00           C
ATOM   1525  CG  TRP 0 189     124.447 118.899 275.954  1.00  0.00           C
ATOM   1526  CD1 TRP 0 189     123.225 118.250 275.891  1.00  0.00           C
ATOM   1527  NE1 TRP 0 189     122.587 118.355 277.152  1.00  0.00           N
ATOM   1528  CE2 TRP 0 189     123.536 118.680 278.107  1.00  0.00           C
ATOM   1529  CZ2 TRP 0 189     123.455 118.512 279.495  1.00  0.00           C
ATOM   1530  CH2 TRP 0 189     124.594 118.903 280.201  1.00  0.00           C
ATOM   1531  CZ3 TRP 0 189     125.763 119.266 279.532  1.00  0.00           C
ATOM   1532  CE3 TRP 0 189     125.824 119.235 278.153  1.00  0.00           C
ATOM   1533  CD2 TRP 0 189     124.673 119.011 277.368  1.00  0.00           C
ATOM   1534  C   TRP 0 189     125.822 118.792 272.369  1.00  0.00           C
ATOM   1535  O   TRP 0 189     127.022 118.464 272.164  1.00  0.00           O
ATOM   1536  N   CYF 0 190     125.289 119.765 271.616  1.00  0.00           N
ATOM   1537  CA  CYF 0 190     125.966 120.707 270.806  1.00  0.00           C
ATOM   1538  CB  CYF 0 190     124.924 121.729 270.277  1.00  0.00           C
ATOM   1539  SG  CYF 0 190     125.615 123.136 269.359  1.00  0.00           S
ATOM   1540  C   CYF 0 190     126.963 121.482 271.613  1.00  0.00           C
ATOM   1541  O   CYF 0 190     126.571 122.204 272.528  1.00  0.00           O
ATOM   1542  N   PRO 0 191     128.267 121.379 271.410  1.00  0.00           N
ATOM   1543  CD  PRO 0 191     128.992 120.460 270.539  1.00  0.00           C
ATOM   1544  CG  PRO 0 191     130.280 120.221 271.316  1.00  0.00           C
ATOM   1545  CB  PRO 0 191     130.595 121.493 272.015  1.00  0.00           C
ATOM   1546  CA  PRO 0 191     129.229 122.140 272.247  1.00  0.00           C
ATOM   1547  C   PRO 0 191     129.281 123.644 271.940  1.00  0.00           C
ATOM   1548  O   PRO 0 191     129.528 124.472 272.786  1.00  0.00           O
ATOM   1549  N   TYR 0 192     129.021 123.979 270.687  1.00  0.00           N
ATOM   1550  CA  TYR 0 192     128.945 125.399 270.313  1.00  0.00           C
ATOM   1551  CB  TYR 0 192     128.708 125.606 268.787  1.00  0.00           C
ATOM   1552  CG  TYR 0 192     128.378 127.008 268.405  1.00  0.00           C
ATOM   1553  CD1 TYR 0 192     129.460 127.949 268.269  1.00  0.00           C
ATOM   1554  CE1 TYR 0 192     129.234 129.289 267.883  1.00  0.00           C
ATOM   1555  CZ  TYR 0 192     127.935 129.732 267.680  1.00  0.00           C
ATOM   1556  OH  TYR 0 192     127.699 131.010 267.260  1.00  0.00           O
ATOM   1557  CE2 TYR 0 192     126.845 128.843 267.808  1.00  0.00           C
ATOM   1558  CD2 TYR 0 192     127.043 127.501 268.172  1.00  0.00           C
ATOM   1559  C   TYR 0 192     127.838 126.171 271.196  1.00  0.00           C
ATOM   1560  O   TYR 0 192     128.154 127.161 271.826  1.00  0.00           O
ATOM   1561  N   PHE 0 193     126.549 125.669 271.068  1.00  0.00           N
ATOM   1562  CA  PHE 0 193     125.368 126.160 271.770  1.00  0.00           C
ATOM   1563  CB  PHE 0 193     124.207 125.263 271.433  1.00  0.00           C
ATOM   1564  CG  PHE 0 193     122.765 125.630 271.728  1.00  0.00           C
ATOM   1565  CD1 PHE 0 193     122.366 126.932 272.141  1.00  0.00           C
ATOM   1566  CE1 PHE 0 193     121.052 127.327 272.403  1.00  0.00           C
ATOM   1567  CZ  PHE 0 193     120.028 126.456 272.029  1.00  0.00           C
ATOM   1568  CE2 PHE 0 193     120.321 125.185 271.500  1.00  0.00           C
ATOM   1569  CD2 PHE 0 193     121.681 124.775 271.345  1.00  0.00           C
ATOM   1570  C   PHE 0 193     125.563 126.054 273.283  1.00  0.00           C
ATOM   1571  O   PHE 0 193     125.231 126.986 273.987  1.00  0.00           O
ATOM   1572  N   LEU 0 194     126.302 125.099 273.851  1.00  0.00           N
ATOM   1573  CA  LEU 0 194     126.702 125.002 275.234  1.00  0.00           C
ATOM   1574  CB  LEU 0 194     127.269 123.641 275.495  1.00  0.00           C
ATOM   1575  CG  LEU 0 194     127.684 123.298 276.969  1.00  0.00           C
ATOM   1576  CD1 LEU 0 194     127.484 121.868 277.316  1.00  0.00           C
ATOM   1577  CD2 LEU 0 194     129.086 123.670 277.191  1.00  0.00           C
ATOM   1578  C   LEU 0 194     127.676 126.092 275.603  1.00  0.00           C
ATOM   1579  O   LEU 0 194     127.564 126.586 276.745  1.00  0.00           O
ATOM   1580  N   ALA 0 195     128.691 126.404 274.780  1.00  0.00           N
ATOM   1581  CA  ALA 0 195     129.592 127.482 275.126  1.00  0.00           C
ATOM   1582  CB  ALA 0 195     130.751 127.402 274.183  1.00  0.00           C
ATOM   1583  C   ALA 0 195     129.008 128.904 274.936  1.00  0.00           C
ATOM   1584  O   ALA 0 195     129.182 129.765 275.802  1.00  0.00           O
ATOM   1585  N   ARG 0 196     128.012 128.981 273.948  1.00  0.00           N
ATOM   1586  CA  ARG 0 196     127.372 130.214 273.569  1.00  0.00           C
ATOM   1587  CB  ARG 0 196     126.870 130.064 272.141  1.00  0.00           C
ATOM   1588  CG  ARG 0 196     126.122 131.302 271.635  1.00  0.00           C
ATOM   1589  CD  ARG 0 196     125.829 131.197 270.135  1.00  0.00           C
ATOM   1590  NE  ARG 0 196     124.765 132.136 269.687  1.00  0.00           N
ATOM   1591  CZ  ARG 0 196     124.473 132.585 268.479  1.00  0.00           C
ATOM   1592  NH1 ARG 0 196     125.169 132.259 267.502  1.00  0.00           N
ATOM   1593  NH2 ARG 0 196     123.531 133.443 268.260  1.00  0.00           N
ATOM   1594  C   ARG 0 196     126.261 130.651 274.611  1.00  0.00           C
ATOM   1595  O   ARG 0 196     125.980 131.828 274.889  1.00  0.00           O
ATOM   1596  N   TYR 0 197     125.545 129.706 275.214  1.00  0.00           N
ATOM   1597  CA  TYR 0 197     124.768 129.786 276.457  1.00  0.00           C
ATOM   1598  CB  TYR 0 197     124.104 128.435 276.455  1.00  0.00           C
ATOM   1599  CG  TYR 0 197     123.390 128.164 277.695  1.00  0.00           C
ATOM   1600  CD1 TYR 0 197     123.806 127.279 278.676  1.00  0.00           C
ATOM   1601  CE1 TYR 0 197     123.193 127.197 279.976  1.00  0.00           C
ATOM   1602  CZ  TYR 0 197     121.993 127.900 280.217  1.00  0.00           C
ATOM   1603  OH  TYR 0 197     121.436 127.889 281.432  1.00  0.00           O
ATOM   1604  CE2 TYR 0 197     121.463 128.708 279.126  1.00  0.00           C
ATOM   1605  CD2 TYR 0 197     122.118 128.854 277.887  1.00  0.00           C
ATOM   1606  C   TYR 0 197     125.625 130.001 277.770  1.00  0.00           C
ATOM   1607  O   TYR 0 197     125.251 130.768 278.627  1.00  0.00           O
ATOM   1608  N   SER 0 198     126.834 129.399 277.872  1.00  0.00           N
ATOM   1609  CA  SER 0 198     127.718 129.609 279.062  1.00  0.00           C
ATOM   1610  CB  SER 0 198     128.550 128.416 279.243  1.00  0.00           C
ATOM   1611  OG  SER 0 198     127.627 127.370 279.428  1.00  0.00           O
ATOM   1612  C   SER 0 198     128.567 130.906 279.110  1.00  0.00           C
ATOM   1613  O   SER 0 198     129.004 131.237 280.207  1.00  0.00           O
ATOM   1614  N   ILE 0 199     128.679 131.690 278.078  1.00  0.00           N
ATOM   1615  CA  ILE 0 199     129.385 132.975 278.172  1.00  0.00           C
ATOM   1616  CB  ILE 0 199     129.779 133.516 276.802  1.00  0.00           C
ATOM   1617  CG2 ILE 0 199     130.905 132.591 276.300  1.00  0.00           C
ATOM   1618  CG1 ILE 0 199     128.544 133.646 275.839  1.00  0.00           C
ATOM   1619  CD1 ILE 0 199     128.846 134.677 274.766  1.00  0.00           C
ATOM   1620  C   ILE 0 199     128.572 133.984 278.920  1.00  0.00           C
ATOM   1621  O   ILE 0 199     129.036 135.027 279.305  1.00  0.00           O
ATOM   1622  N   LEU 0 200     127.283 133.713 279.172  1.00  0.00           N
ATOM   1623  CA  LEU 0 200     126.506 134.567 280.067  1.00  0.00           C
ATOM   1624  CB  LEU 0 200     125.007 134.356 279.711  1.00  0.00           C
ATOM   1625  CG  LEU 0 200     124.117 135.312 280.552  1.00  0.00           C
ATOM   1626  CD1 LEU 0 200     123.861 136.647 279.911  1.00  0.00           C
ATOM   1627  CD2 LEU 0 200     122.696 134.726 280.644  1.00  0.00           C
ATOM   1628  C   LEU 0 200     126.869 134.364 281.559  1.00  0.00           C
ATOM   1629  O   LEU 0 200     126.991 135.319 282.238  1.00  0.00           O
ATOM   1630  N   HIS 0 201     127.010 133.174 282.024  1.00  0.00           N
ATOM   1631  CA  HIS 0 201     126.981 132.951 283.458  1.00  0.00           C
ATOM   1632  CB  HIS 0 201     126.489 131.570 283.744  1.00  0.00           C
ATOM   1633  CG  HIS 0 201     125.215 131.228 283.025  1.00  0.00           C
ATOM   1634  ND1 HIS 0 201     125.331 130.473 281.851  1.00  0.00           N
ATOM   1635  CE1 HIS 0 201     124.054 130.330 281.452  1.00  0.00           C
ATOM   1636  NE2 HIS 0 201     123.249 131.112 282.175  1.00  0.00           N
ATOM   1637  CD2 HIS 0 201     123.946 131.595 283.224  1.00  0.00           C
ATOM   1638  C   HIS 0 201     128.391 133.191 284.002  1.00  0.00           C
ATOM   1639  O   HIS 0 201     128.578 133.638 285.136  1.00  0.00           O
ATOM   1640  N   ALA 0 202     129.503 133.029 283.298  1.00  0.00           N
ATOM   1641  CA  ALA 0 202     130.880 132.849 283.871  1.00  0.00           C
ATOM   1642  CB  ALA 0 202     131.774 132.338 282.801  1.00  0.00           C
ATOM   1643  C   ALA 0 202     131.516 134.079 284.397  1.00  0.00           C
ATOM   1644  O   ALA 0 202     131.172 135.259 284.123  1.00  0.00           O
ATOM   1645  N   ASN 0 203     132.614 133.973 285.182  1.00  0.00           N
ATOM   1646  CA  ASN 0 203     133.504 135.029 285.738  1.00  0.00           C
ATOM   1647  CB  ASN 0 203     134.371 134.595 286.937  1.00  0.00           C
ATOM   1648  CG  ASN 0 203     133.580 133.928 288.119  1.00  0.00           C
ATOM   1649  OD1 ASN 0 203     133.435 132.697 288.199  1.00  0.00           O
ATOM   1650  ND2 ASN 0 203     133.198 134.672 289.077  1.00  0.00           N
ATOM   1651  C   ASN 0 203     134.440 135.657 284.656  1.00  0.00           C
ATOM   1652  O   ASN 0 203     134.779 136.867 284.631  1.00  0.00           O
ATOM   1653  N   VAL 0 204     134.981 134.831 283.773  1.00  0.00           N
ATOM   1654  CA  VAL 0 204     135.917 135.094 282.659  1.00  0.00           C
ATOM   1655  CB  VAL 0 204     137.393 134.699 283.005  1.00  0.00           C
ATOM   1656  CG1 VAL 0 204     138.280 135.272 281.933  1.00  0.00           C
ATOM   1657  CG2 VAL 0 204     137.863 135.258 284.290  1.00  0.00           C
ATOM   1658  C   VAL 0 204     135.340 134.437 281.366  1.00  0.00           C
ATOM   1659  O   VAL 0 204     135.137 133.272 281.359  1.00  0.00           O
ATOM   1660  N   VAL 0 205     135.138 135.228 280.292  1.00  0.00           N
ATOM   1661  CA  VAL 0 205     134.870 134.774 278.941  1.00  0.00           C
ATOM   1662  CB  VAL 0 205     133.586 135.310 278.326  1.00  0.00           C
ATOM   1663  CG1 VAL 0 205     133.316 134.914 276.948  1.00  0.00           C
ATOM   1664  CG2 VAL 0 205     132.365 134.956 279.176  1.00  0.00           C
ATOM   1665  C   VAL 0 205     136.125 135.189 278.119  1.00  0.00           C
ATOM   1666  O   VAL 0 205     136.637 136.251 278.407  1.00  0.00           O
ATOM   1667  N   VAL 0 206     136.576 134.392 277.131  1.00  0.00           N
ATOM   1668  CA  VAL 0 206     137.730 134.712 276.219  1.00  0.00           C
ATOM   1669  CB  VAL 0 206     139.008 133.949 276.566  1.00  0.00           C
ATOM   1670  CG1 VAL 0 206     140.198 134.249 275.562  1.00  0.00           C
ATOM   1671  CG2 VAL 0 206     139.509 134.093 278.011  1.00  0.00           C
ATOM   1672  C   VAL 0 206     137.353 134.360 274.709  1.00  0.00           C
ATOM   1673  O   VAL 0 206     137.010 133.206 274.422  1.00  0.00           O
ATOM   1674  N   TYR 0 207     137.391 135.393 273.856  1.00  0.00           N
ATOM   1675  CA  TYR 0 207     136.783 135.209 272.553  1.00  0.00           C
ATOM   1676  CB  TYR 0 207     135.185 135.153 272.759  1.00  0.00           C
ATOM   1677  CG  TYR 0 207     134.250 136.312 273.150  1.00  0.00           C
ATOM   1678  CD1 TYR 0 207     132.928 136.079 273.435  1.00  0.00           C
ATOM   1679  CE1 TYR 0 207     132.018 137.085 273.642  1.00  0.00           C
ATOM   1680  CZ  TYR 0 207     132.402 138.420 273.684  1.00  0.00           C
ATOM   1681  OH  TYR 0 207     131.515 139.351 273.929  1.00  0.00           O
ATOM   1682  CE2 TYR 0 207     133.763 138.706 273.296  1.00  0.00           C
ATOM   1683  CD2 TYR 0 207     134.695 137.649 273.138  1.00  0.00           C
ATOM   1684  C   TYR 0 207     137.243 136.285 271.565  1.00  0.00           C
ATOM   1685  O   TYR 0 207     137.998 137.202 271.910  1.00  0.00           O
ATOM   1686  N   SER 0 208     136.823 136.178 270.295  1.00  0.00           N
ATOM   1687  CA  SER 0 208     137.084 137.171 269.220  1.00  0.00           C
ATOM   1688  CB  SER 0 208     136.145 136.824 268.000  1.00  0.00           C
ATOM   1689  OG  SER 0 208     136.345 137.772 266.969  1.00  0.00           O
ATOM   1690  C   SER 0 208     136.635 138.544 269.728  1.00  0.00           C
ATOM   1691  O   SER 0 208     135.715 138.759 270.467  1.00  0.00           O
ATOM   1692  N   TYR 0 209     137.284 139.562 269.174  1.00  0.00           N
ATOM   1693  CA  TYR 0 209     136.855 140.972 269.317  1.00  0.00           C
ATOM   1694  CB  TYR 0 209     137.752 141.891 268.532  1.00  0.00           C
ATOM   1695  CG  TYR 0 209     139.189 142.073 268.988  1.00  0.00           C
ATOM   1696  CD1 TYR 0 209     139.866 143.235 268.473  1.00  0.00           C
ATOM   1697  CE1 TYR 0 209     141.240 143.511 268.634  1.00  0.00           C
ATOM   1698  CZ  TYR 0 209     141.932 142.622 269.441  1.00  0.00           C
ATOM   1699  OH  TYR 0 209     143.259 142.694 269.575  1.00  0.00           O
ATOM   1700  CE2 TYR 0 209     141.319 141.443 270.016  1.00  0.00           C
ATOM   1701  CD2 TYR 0 209     139.992 141.148 269.704  1.00  0.00           C
ATOM   1702  C   TYR 0 209     135.464 141.251 268.666  1.00  0.00           C
ATOM   1703  O   TYR 0 209     134.628 142.042 269.148  1.00  0.00           O
ATOM   1704  N   HIS 0 210     135.096 140.520 267.607  1.00  0.00           N
ATOM   1705  CA  HIS 0 210     133.908 140.778 266.736  1.00  0.00           C
ATOM   1706  CB  HIS 0 210     134.094 139.981 265.415  1.00  0.00           C
ATOM   1707  CG  HIS 0 210     135.142 140.554 264.516  1.00  0.00           C
ATOM   1708  ND1 HIS 0 210     134.972 141.658 263.577  1.00  0.00           N
ATOM   1709  CE1 HIS 0 210     136.185 141.718 262.985  1.00  0.00           C
ATOM   1710  NE2 HIS 0 210     137.126 140.962 263.549  1.00  0.00           N
ATOM   1711  CD2 HIS 0 210     136.484 140.117 264.445  1.00  0.00           C
ATOM   1712  C   HIS 0 210     132.569 140.524 267.439  1.00  0.00           C
ATOM   1713  O   HIS 0 210     131.539 140.950 267.025  1.00  0.00           O
ATOM   1714  N   TYR 0 211     132.518 139.711 268.533  1.00  0.00           N
ATOM   1715  CA  TYR 0 211     131.374 139.673 269.433  1.00  0.00           C
ATOM   1716  CB  TYR 0 211     131.605 138.533 270.407  1.00  0.00           C
ATOM   1717  CG  TYR 0 211     131.749 137.165 269.728  1.00  0.00           C
ATOM   1718  CD1 TYR 0 211     130.694 136.569 269.034  1.00  0.00           C
ATOM   1719  CE1 TYR 0 211     130.804 135.352 268.277  1.00  0.00           C
ATOM   1720  CZ  TYR 0 211     131.946 134.619 268.451  1.00  0.00           C
ATOM   1721  OH  TYR 0 211     132.125 133.417 267.907  1.00  0.00           O
ATOM   1722  CE2 TYR 0 211     133.047 135.139 269.186  1.00  0.00           C
ATOM   1723  CD2 TYR 0 211     132.957 136.435 269.826  1.00  0.00           C
ATOM   1724  C   TYR 0 211     131.135 140.988 270.230  1.00  0.00           C
ATOM   1725  O   TYR 0 211     130.118 141.144 270.889  1.00  0.00           O
ATOM   1726  N   LEU 0 212     132.001 141.967 270.110  1.00  0.00           N
ATOM   1727  CA  LEU 0 212     131.775 143.345 270.585  1.00  0.00           C
ATOM   1728  CB  LEU 0 212     132.598 143.496 271.846  1.00  0.00           C
ATOM   1729  CG  LEU 0 212     132.042 142.795 273.094  1.00  0.00           C
ATOM   1730  CD1 LEU 0 212     133.113 142.905 274.101  1.00  0.00           C
ATOM   1731  CD2 LEU 0 212     130.746 143.458 273.635  1.00  0.00           C
ATOM   1732  C   LEU 0 212     131.916 144.486 269.522  1.00  0.00           C
ATOM   1733  O   LEU 0 212     131.065 145.390 269.508  1.00  0.00           O
ATOM   1734  N   LEU 0 213     132.837 144.254 268.551  1.00  0.00           N
ATOM   1735  CA  LEU 0 213     133.049 145.092 267.401  1.00  0.00           C
ATOM   1736  CB  LEU 0 213     134.457 144.900 266.802  1.00  0.00           C
ATOM   1737  CG  LEU 0 213     135.524 145.312 267.717  1.00  0.00           C
ATOM   1738  CD1 LEU 0 213     136.914 145.256 267.084  1.00  0.00           C
ATOM   1739  CD2 LEU 0 213     135.282 146.606 268.422  1.00  0.00           C
ATOM   1740  C   LEU 0 213     131.893 144.983 266.356  1.00  0.00           C
ATOM   1741  O   LEU 0 213     132.066 145.072 265.128  1.00  0.00           O
ATOM   1742  N   ASP 0 214     130.676 144.662 266.837  1.00  0.00           N
ATOM   1743  CA  ASP 0 214     129.395 144.405 266.098  1.00  0.00           C
ATOM   1744  CB  ASP 0 214     129.205 142.960 265.804  1.00  0.00           C
ATOM   1745  CG  ASP 0 214     128.019 142.661 264.851  1.00  0.00           C
ATOM   1746  OD1 ASP 0 214     127.106 143.532 264.651  1.00  0.00           O
ATOM   1747  OD2 ASP 0 214     127.981 141.506 264.294  1.00  0.00           O
ATOM   1748  C   ASP 0 214     128.269 144.952 266.897  1.00  0.00           C
ATOM   1749  O   ASP 0 214     127.790 144.305 267.812  1.00  0.00           O
ATOM   1750  N   PRO 0 215     127.802 146.168 266.543  1.00  0.00           N
ATOM   1751  CD  PRO 0 215     128.256 146.977 265.428  1.00  0.00           C
ATOM   1752  CG  PRO 0 215     127.859 148.371 265.785  1.00  0.00           C
ATOM   1753  CB  PRO 0 215     126.523 148.131 266.600  1.00  0.00           C
ATOM   1754  CA  PRO 0 215     126.838 146.899 267.411  1.00  0.00           C
ATOM   1755  C   PRO 0 215     125.547 146.129 267.751  1.00  0.00           C
ATOM   1756  O   PRO 0 215     124.933 146.291 268.776  1.00  0.00           O
ATOM   1757  N   LYS 0 216     125.078 145.322 266.765  1.00  0.00           N
ATOM   1758  CA  LYS 0 216     123.938 144.354 266.950  1.00  0.00           C
ATOM   1759  CB  LYS 0 216     123.433 143.863 265.570  1.00  0.00           C
ATOM   1760  CG  LYS 0 216     122.176 142.928 265.542  1.00  0.00           C
ATOM   1761  CD  LYS 0 216     121.480 142.919 264.101  1.00  0.00           C
ATOM   1762  CE  LYS 0 216     121.965 141.734 263.278  1.00  0.00           C
ATOM   1763  NZ  LYS 0 216     121.142 141.570 262.085  1.00  0.00           N
ATOM   1764  C   LYS 0 216     124.124 143.350 268.016  1.00  0.00           C
ATOM   1765  O   LYS 0 216     123.165 142.839 268.598  1.00  0.00           O
ATOM   1766  N   ILE 0 217     125.370 142.948 268.182  1.00  0.00           N
ATOM   1767  CA  ILE 0 217     125.763 141.927 269.225  1.00  0.00           C
ATOM   1768  CB  ILE 0 217     126.975 141.121 268.834  1.00  0.00           C
ATOM   1769  CG2 ILE 0 217     127.268 140.095 270.053  1.00  0.00           C
ATOM   1770  CG1 ILE 0 217     126.716 140.353 267.505  1.00  0.00           C
ATOM   1771  CD1 ILE 0 217     127.942 139.540 267.036  1.00  0.00           C
ATOM   1772  C   ILE 0 217     125.959 142.600 270.541  1.00  0.00           C
ATOM   1773  O   ILE 0 217     125.433 142.171 271.548  1.00  0.00           O
ATOM   1774  N   ALA 0 218     126.601 143.767 270.544  1.00  0.00           N
ATOM   1775  CA  ALA 0 218     127.005 144.578 271.736  1.00  0.00           C
ATOM   1776  CB  ALA 0 218     128.023 145.737 271.385  1.00  0.00           C
ATOM   1777  C   ALA 0 218     125.757 145.024 272.499  1.00  0.00           C
ATOM   1778  O   ALA 0 218     125.828 145.133 273.761  1.00  0.00           O
ATOM   1779  N   ASP 0 219     124.670 145.351 271.800  1.00  0.00           N
ATOM   1780  CA  ASP 0 219     123.459 145.909 272.419  1.00  0.00           C
ATOM   1781  CB  ASP 0 219     122.453 146.381 271.362  1.00  0.00           C
ATOM   1782  CG  ASP 0 219     121.229 147.016 272.066  1.00  0.00           C
ATOM   1783  OD1 ASP 0 219     121.396 147.867 272.985  1.00  0.00           O
ATOM   1784  OD2 ASP 0 219     120.052 146.741 271.632  1.00  0.00           O
ATOM   1785  C   ASP 0 219     122.789 144.861 273.332  1.00  0.00           C
ATOM   1786  O   ASP 0 219     122.045 145.210 274.224  1.00  0.00           O
ATOM   1787  N   LEU 0 220     122.821 143.551 273.032  1.00  0.00           N
ATOM   1788  CA  LEU 0 220     122.176 142.492 273.757  1.00  0.00           C
ATOM   1789  CB  LEU 0 220     122.188 141.192 273.000  1.00  0.00           C
ATOM   1790  CG  LEU 0 220     121.646 141.340 271.560  1.00  0.00           C
ATOM   1791  CD1 LEU 0 220     121.526 139.966 270.895  1.00  0.00           C
ATOM   1792  CD2 LEU 0 220     120.308 142.061 271.565  1.00  0.00           C
ATOM   1793  C   LEU 0 220     122.663 142.402 275.215  1.00  0.00           C
ATOM   1794  O   LEU 0 220     122.036 141.877 276.047  1.00  0.00           O
ATOM   1795  N   VAL 0 221     123.814 142.963 275.580  1.00  0.00           N
ATOM   1796  CA  VAL 0 221     124.423 143.084 276.892  1.00  0.00           C
ATOM   1797  CB  VAL 0 221     125.836 143.686 276.797  1.00  0.00           C
ATOM   1798  CG1 VAL 0 221     126.563 143.817 278.155  1.00  0.00           C
ATOM   1799  CG2 VAL 0 221     126.752 142.768 276.011  1.00  0.00           C
ATOM   1800  C   VAL 0 221     123.587 144.055 277.766  1.00  0.00           C
ATOM   1801  O   VAL 0 221     123.228 145.191 277.414  1.00  0.00           O
ATOM   1802  N   SER 0 222     123.187 143.565 278.971  1.00  0.00           N
ATOM   1803  CA  SER 0 222     122.375 144.256 279.934  1.00  0.00           C
ATOM   1804  CB  SER 0 222     121.777 143.250 280.945  1.00  0.00           C
ATOM   1805  OG  SER 0 222     120.990 142.384 280.217  1.00  0.00           O
ATOM   1806  C   SER 0 222     123.299 145.318 280.588  1.00  0.00           C
ATOM   1807  O   SER 0 222     124.221 144.973 281.267  1.00  0.00           O
ATOM   1808  N   LYS 0 223     122.954 146.624 280.333  1.00  0.00           N
ATOM   1809  CA  LYS 0 223     123.634 147.798 280.840  1.00  0.00           C
ATOM   1810  CB  LYS 0 223     123.040 149.033 280.094  1.00  0.00           C
ATOM   1811  CG  LYS 0 223     123.963 150.276 280.155  1.00  0.00           C
ATOM   1812  CD  LYS 0 223     123.349 151.532 279.410  1.00  0.00           C
ATOM   1813  CE  LYS 0 223     124.328 152.598 279.213  1.00  0.00           C
ATOM   1814  NZ  LYS 0 223     123.651 153.874 278.873  1.00  0.00           N
ATOM   1815  C   LYS 0 223     123.671 147.869 282.335  1.00  0.00           C
ATOM   1816  O   LYS 0 223     124.745 148.207 282.753  1.00  0.00           O
ATOM   1817  N   GLU 0 224     122.683 147.434 283.025  1.00  0.00           N
ATOM   1818  CA  GLU 0 224     122.688 147.263 284.463  1.00  0.00           C
ATOM   1819  CB  GLU 0 224     121.295 146.841 284.724  1.00  0.00           C
ATOM   1820  CG  GLU 0 224     120.834 146.467 286.154  1.00  0.00           C
ATOM   1821  CD  GLU 0 224     121.056 147.658 287.110  1.00  0.00           C
ATOM   1822  OE1 GLU 0 224     121.145 147.473 288.330  1.00  0.00           O
ATOM   1823  OE2 GLU 0 224     121.314 148.773 286.596  1.00  0.00           O
ATOM   1824  C   GLU 0 224     123.672 146.251 285.005  1.00  0.00           C
ATOM   1825  O   GLU 0 224     124.133 146.348 286.146  1.00  0.00           O
ATOM   1826  N   LEU 0 225     124.057 145.269 284.162  1.00  0.00           N
ATOM   1827  CA  LEU 0 225     124.997 144.280 284.562  1.00  0.00           C
ATOM   1828  CB  LEU 0 225     124.481 142.814 284.195  1.00  0.00           C
ATOM   1829  CG  LEU 0 225     123.343 142.168 284.932  1.00  0.00           C
ATOM   1830  CD1 LEU 0 225     123.512 142.042 286.432  1.00  0.00           C
ATOM   1831  CD2 LEU 0 225     122.027 142.917 284.766  1.00  0.00           C
ATOM   1832  C   LEU 0 225     126.468 144.617 284.156  1.00  0.00           C
ATOM   1833  O   LEU 0 225     127.416 144.223 284.859  1.00  0.00           O
ATOM   1834  N   ALA 0 226     126.560 145.301 283.017  1.00  0.00           N
ATOM   1835  CA  ALA 0 226     127.807 145.536 282.440  1.00  0.00           C
ATOM   1836  CB  ALA 0 226     127.588 145.805 280.930  1.00  0.00           C
ATOM   1837  C   ALA 0 226     128.548 146.809 283.038  1.00  0.00           C
ATOM   1838  O   ALA 0 226     129.764 147.058 282.891  1.00  0.00           O
ATOM   1839  N   ARG 0 227     127.822 147.657 283.820  1.00  0.00           N
ATOM   1840  CA  ARG 0 227     128.400 148.771 284.635  1.00  0.00           C
ATOM   1841  CB  ARG 0 227     127.200 149.741 284.983  1.00  0.00           C
ATOM   1842  CG  ARG 0 227     126.093 149.004 285.752  1.00  0.00           C
ATOM   1843  CD  ARG 0 227     124.924 149.981 285.811  1.00  0.00           C
ATOM   1844  NE  ARG 0 227     123.907 149.551 286.842  1.00  0.00           N
ATOM   1845  CZ  ARG 0 227     124.066 149.701 288.102  1.00  0.00           C
ATOM   1846  NH1 ARG 0 227     125.087 150.307 288.675  1.00  0.00           N
ATOM   1847  NH2 ARG 0 227     123.147 149.234 288.878  1.00  0.00           N
ATOM   1848  C   ARG 0 227     129.229 148.302 285.783  1.00  0.00           C
ATOM   1849  O   ARG 0 227     129.496 149.199 286.576  1.00  0.00           O
ATOM   1850  N   LYS 0 228     129.574 147.009 285.929  1.00  0.00           N
ATOM   1851  CA  LYS 0 228     130.537 146.398 286.850  1.00  0.00           C
ATOM   1852  CB  LYS 0 228     129.851 145.664 288.077  1.00  0.00           C
ATOM   1853  CG  LYS 0 228     128.946 146.621 288.843  1.00  0.00           C
ATOM   1854  CD  LYS 0 228     129.622 147.746 289.620  1.00  0.00           C
ATOM   1855  CE  LYS 0 228     128.411 148.572 290.246  1.00  0.00           C
ATOM   1856  NZ  LYS 0 228     127.858 147.853 291.387  1.00  0.00           N
ATOM   1857  C   LYS 0 228     131.383 145.328 286.077  1.00  0.00           C
ATOM   1858  O   LYS 0 228     132.155 144.492 286.623  1.00  0.00           O
ATOM   1859  N   ALA 0 229     131.312 145.259 284.746  1.00  0.00           N
ATOM   1860  CA  ALA 0 229     132.156 144.566 283.899  1.00  0.00           C
ATOM   1861  CB  ALA 0 229     131.322 143.787 282.819  1.00  0.00           C
ATOM   1862  C   ALA 0 229     133.184 145.441 283.187  1.00  0.00           C
ATOM   1863  O   ALA 0 229     133.159 146.675 282.972  1.00  0.00           O
ATOM   1864  N   VAL 0 230     134.111 144.670 282.740  1.00  0.00           N
ATOM   1865  CA  VAL 0 230     135.336 145.109 282.090  1.00  0.00           C
ATOM   1866  CB  VAL 0 230     136.455 145.169 283.125  1.00  0.00           C
ATOM   1867  CG1 VAL 0 230     136.868 143.765 283.770  1.00  0.00           C
ATOM   1868  CG2 VAL 0 230     137.695 145.814 282.558  1.00  0.00           C
ATOM   1869  C   VAL 0 230     135.645 144.308 280.844  1.00  0.00           C
ATOM   1870  O   VAL 0 230     135.488 143.129 280.868  1.00  0.00           O
ATOM   1871  N   VAL 0 231     136.187 144.993 279.757  1.00  0.00           N
ATOM   1872  CA  VAL 0 231     136.769 144.393 278.531  1.00  0.00           C
ATOM   1873  CB  VAL 0 231     135.872 144.701 277.328  1.00  0.00           C
ATOM   1874  CG1 VAL 0 231     136.201 143.919 276.035  1.00  0.00           C
ATOM   1875  CG2 VAL 0 231     134.344 144.446 277.537  1.00  0.00           C
ATOM   1876  C   VAL 0 231     138.177 144.821 278.261  1.00  0.00           C
ATOM   1877  O   VAL 0 231     138.552 145.956 278.484  1.00  0.00           O
ATOM   1878  N   VAL 0 232     138.970 143.869 277.765  1.00  0.00           N
ATOM   1879  CA  VAL 0 232     140.372 144.064 277.342  1.00  0.00           C
ATOM   1880  CB  VAL 0 232     141.226 143.040 278.187  1.00  0.00           C
ATOM   1881  CG1 VAL 0 232     142.701 143.221 277.965  1.00  0.00           C
ATOM   1882  CG2 VAL 0 232     141.047 143.363 279.706  1.00  0.00           C
ATOM   1883  C   VAL 0 232     140.360 143.622 275.860  1.00  0.00           C
ATOM   1884  O   VAL 0 232     140.096 142.428 275.682  1.00  0.00           O
ATOM   1885  N   PHE 0 233     140.733 144.521 274.970  1.00  0.00           N
ATOM   1886  CA  PHE 0 233     141.376 144.154 273.754  1.00  0.00           C
ATOM   1887  CB  PHE 0 233     140.918 145.153 272.617  1.00  0.00           C
ATOM   1888  CG  PHE 0 233     139.444 145.309 272.387  1.00  0.00           C
ATOM   1889  CD1 PHE 0 233     138.815 144.303 271.662  1.00  0.00           C
ATOM   1890  CE1 PHE 0 233     137.404 144.263 271.596  1.00  0.00           C
ATOM   1891  CZ  PHE 0 233     136.721 145.371 272.087  1.00  0.00           C
ATOM   1892  CE2 PHE 0 233     137.362 146.424 272.662  1.00  0.00           C
ATOM   1893  CD2 PHE 0 233     138.743 146.414 272.895  1.00  0.00           C
ATOM   1894  C   PHE 0 233     142.862 143.891 273.968  1.00  0.00           C
ATOM   1895  O   PHE 0 233     143.637 144.844 274.066  1.00  0.00           O
ATOM   1896  N   ASP 0 234     143.319 142.623 273.831  1.00  0.00           N
ATOM   1897  CA  ASP 0 234     144.720 142.263 273.837  1.00  0.00           C
ATOM   1898  CB  ASP 0 234     144.918 141.092 274.750  1.00  0.00           C
ATOM   1899  CG  ASP 0 234     146.361 140.737 274.962  1.00  0.00           C
ATOM   1900  OD1 ASP 0 234     146.668 139.592 275.421  1.00  0.00           O
ATOM   1901  OD2 ASP 0 234     147.260 141.569 274.679  1.00  0.00           O
ATOM   1902  C   ASP 0 234     145.256 142.006 272.366  1.00  0.00           C
ATOM   1903  O   ASP 0 234     144.564 141.464 271.536  1.00  0.00           O
ATOM   1904  N   GLU 0 235     146.472 142.583 272.124  1.00  0.00           N
ATOM   1905  CA  GLU 0 235     147.012 142.760 270.764  1.00  0.00           C
ATOM   1906  CB  GLU 0 235     147.552 141.458 270.139  1.00  0.00           C
ATOM   1907  CG  GLU 0 235     148.646 140.794 271.018  1.00  0.00           C
ATOM   1908  CD  GLU 0 235     149.893 141.633 271.201  1.00  0.00           C
ATOM   1909  OE1 GLU 0 235     150.589 141.653 272.220  1.00  0.00           O
ATOM   1910  OE2 GLU 0 235     150.341 142.337 270.295  1.00  0.00           O
ATOM   1911  C   GLU 0 235     146.121 143.667 269.834  1.00  0.00           C
ATOM   1912  O   GLU 0 235     146.161 143.579 268.636  1.00  0.00           O
ATOM   1913  N   ALA 0 236     145.604 144.735 270.456  1.00  0.00           N
ATOM   1914  CA  ALA 0 236     144.738 145.789 269.972  1.00  0.00           C
ATOM   1915  CB  ALA 0 236     144.046 146.473 271.143  1.00  0.00           C
ATOM   1916  C   ALA 0 236     145.364 146.805 268.962  1.00  0.00           C
ATOM   1917  O   ALA 0 236     144.613 147.723 268.670  1.00  0.00           O
ATOM   1918  N   HIS 0 237     146.504 146.565 268.378  1.00  0.00           N
ATOM   1919  CA  HIS 0 237     147.366 147.588 267.708  1.00  0.00           C
ATOM   1920  CB  HIS 0 237     148.795 146.976 267.617  1.00  0.00           C
ATOM   1921  CG  HIS 0 237     149.074 146.093 266.445  1.00  0.00           C
ATOM   1922  ND1 HIS 0 237     150.164 146.184 265.573  1.00  0.00           N
ATOM   1923  CE1 HIS 0 237     150.087 145.137 264.762  1.00  0.00           C
ATOM   1924  NE2 HIS 0 237     148.974 144.429 264.985  1.00  0.00           N
ATOM   1925  CD2 HIS 0 237     148.319 144.988 266.075  1.00  0.00           C
ATOM   1926  C   HIS 0 237     146.715 148.099 266.346  1.00  0.00           C
ATOM   1927  O   HIS 0 237     147.056 149.189 265.805  1.00  0.00           O
ATOM   1928  N   ASN 0 238     145.803 147.257 265.794  1.00  0.00           N
ATOM   1929  CA  ASN 0 238     145.189 147.496 264.495  1.00  0.00           C
ATOM   1930  CB  ASN 0 238     145.545 146.253 263.652  1.00  0.00           C
ATOM   1931  CG  ASN 0 238     145.341 146.583 262.178  1.00  0.00           C
ATOM   1932  OD1 ASN 0 238     145.947 147.473 261.573  1.00  0.00           O
ATOM   1933  ND2 ASN 0 238     144.600 145.753 261.560  1.00  0.00           N
ATOM   1934  C   ASN 0 238     143.728 147.725 264.667  1.00  0.00           C
ATOM   1935  O   ASN 0 238     143.058 147.891 263.647  1.00  0.00           O
ATOM   1936  N   ILE 0 239     143.165 147.964 265.891  1.00  0.00           N
ATOM   1937  CA  ILE 0 239     141.708 147.788 266.086  1.00  0.00           C
ATOM   1938  CB  ILE 0 239     141.410 147.750 267.605  1.00  0.00           C
ATOM   1939  CG2 ILE 0 239     141.607 149.174 268.212  1.00  0.00           C
ATOM   1940  CG1 ILE 0 239     139.882 147.307 267.821  1.00  0.00           C
ATOM   1941  CD1 ILE 0 239     139.362 147.281 269.197  1.00  0.00           C
ATOM   1942  C   ILE 0 239     140.956 148.823 265.293  1.00  0.00           C
ATOM   1943  O   ILE 0 239     139.908 148.437 264.790  1.00  0.00           O
ATOM   1944  N   ASP 0 240     141.435 150.033 265.128  1.00  0.00           N
ATOM   1945  CA  ASP 0 240     140.788 150.946 264.158  1.00  0.00           C
ATOM   1946  CB  ASP 0 240     141.598 152.263 264.067  1.00  0.00           C
ATOM   1947  CG  ASP 0 240     142.858 152.152 263.277  1.00  0.00           C
ATOM   1948  OD1 ASP 0 240     143.613 151.146 263.449  1.00  0.00           O
ATOM   1949  OD2 ASP 0 240     143.333 153.077 262.588  1.00  0.00           O
ATOM   1950  C   ASP 0 240     140.525 150.438 262.687  1.00  0.00           C
ATOM   1951  O   ASP 0 240     139.462 150.679 262.128  1.00  0.00           O
ATOM   1952  N   ASN 0 241     141.451 149.820 262.008  1.00  0.00           N
ATOM   1953  CA  ASN 0 241     141.318 149.087 260.777  1.00  0.00           C
ATOM   1954  CB  ASN 0 241     142.733 148.604 260.374  1.00  0.00           C
ATOM   1955  CG  ASN 0 241     143.634 149.751 259.974  1.00  0.00           C
ATOM   1956  OD1 ASN 0 241     143.294 150.659 259.233  1.00  0.00           O
ATOM   1957  ND2 ASN 0 241     144.865 149.650 260.285  1.00  0.00           N
ATOM   1958  C   ASN 0 241     140.275 147.949 260.844  1.00  0.00           C
ATOM   1959  O   ASN 0 241     139.494 147.763 259.921  1.00  0.00           O
ATOM   1960  N   VAL 0 242     140.162 147.192 261.934  1.00  0.00           N
ATOM   1961  CA  VAL 0 242     139.198 146.075 262.119  1.00  0.00           C
ATOM   1962  CB  VAL 0 242     139.834 145.158 263.247  1.00  0.00           C
ATOM   1963  CG1 VAL 0 242     138.883 144.062 263.584  1.00  0.00           C
ATOM   1964  CG2 VAL 0 242     141.137 144.563 262.808  1.00  0.00           C
ATOM   1965  C   VAL 0 242     137.754 146.491 262.389  1.00  0.00           C
ATOM   1966  O   VAL 0 242     136.814 145.844 261.939  1.00  0.00           O
ATOM   1967  N   CYS 0 243     137.533 147.577 263.166  1.00  0.00           N
ATOM   1968  CA  CYS 0 243     136.202 148.257 263.225  1.00  0.00           C
ATOM   1969  CB  CYS 0 243     136.365 149.523 264.057  1.00  0.00           C
ATOM   1970  SG  CYS 0 243     137.005 149.043 265.806  1.00  0.00           S
ATOM   1971  C   CYS 0 243     135.737 148.540 261.827  1.00  0.00           C
ATOM   1972  O   CYS 0 243     134.680 148.105 261.382  1.00  0.00           O
ATOM   1973  N   ILE 0 244     136.648 149.161 261.063  1.00  0.00           N
ATOM   1974  CA  ILE 0 244     136.342 149.574 259.690  1.00  0.00           C
ATOM   1975  CB  ILE 0 244     137.504 150.450 259.220  1.00  0.00           C
ATOM   1976  CG2 ILE 0 244     137.661 150.446 257.760  1.00  0.00           C
ATOM   1977  CG1 ILE 0 244     137.408 151.933 259.683  1.00  0.00           C
ATOM   1978  CD1 ILE 0 244     138.744 152.723 259.572  1.00  0.00           C
ATOM   1979  C   ILE 0 244     136.051 148.395 258.808  1.00  0.00           C
ATOM   1980  O   ILE 0 244     135.107 148.461 257.949  1.00  0.00           O
ATOM   1981  N   ASP 0 245     136.871 147.339 258.823  1.00  0.00           N
ATOM   1982  CA  ASP 0 245     136.647 146.120 258.026  1.00  0.00           C
ATOM   1983  CB  ASP 0 245     137.786 145.054 258.257  1.00  0.00           C
ATOM   1984  CG  ASP 0 245     138.829 144.966 257.050  1.00  0.00           C
ATOM   1985  OD1 ASP 0 245     139.314 143.860 256.780  1.00  0.00           O
ATOM   1986  OD2 ASP 0 245     138.993 145.973 256.278  1.00  0.00           O
ATOM   1987  C   ASP 0 245     135.281 145.421 258.413  1.00  0.00           C
ATOM   1988  O   ASP 0 245     134.655 144.909 257.433  1.00  0.00           O
ATOM   1989  N   SER 0 246     134.885 145.394 259.692  1.00  0.00           N
ATOM   1990  CA  SER 0 246     133.639 144.828 260.227  1.00  0.00           C
ATOM   1991  CB  SER 0 246     133.660 144.869 261.760  1.00  0.00           C
ATOM   1992  OG  SER 0 246     132.485 144.381 262.379  1.00  0.00           O
ATOM   1993  C   SER 0 246     132.463 145.641 259.619  1.00  0.00           C
ATOM   1994  O   SER 0 246     131.381 145.060 259.469  1.00  0.00           O
ATOM   1995  N   MET 0 247     132.655 146.934 259.231  1.00  0.00           N
ATOM   1996  CA  MET 0 247     131.783 147.856 258.542  1.00  0.00           C
ATOM   1997  CB  MET 0 247     131.841 149.129 259.341  1.00  0.00           C
ATOM   1998  CG  MET 0 247     131.322 149.000 260.749  1.00  0.00           C
ATOM   1999  SD  MET 0 247     129.587 148.526 260.939  1.00  0.00           S
ATOM   2000  CE  MET 0 247     129.357 148.268 262.683  1.00  0.00           C
ATOM   2001  C   MET 0 247     131.966 148.037 257.007  1.00  0.00           C
ATOM   2002  O   MET 0 247     131.425 148.987 256.491  1.00  0.00           O
ATOM   2003  N   SER 0 248     132.731 147.196 256.261  1.00  0.00           N
ATOM   2004  CA  SER 0 248     133.090 147.320 254.857  1.00  0.00           C
ATOM   2005  CB  SER 0 248     134.522 147.702 254.569  1.00  0.00           C
ATOM   2006  OG  SER 0 248     134.808 148.939 255.174  1.00  0.00           O
ATOM   2007  C   SER 0 248     132.823 146.067 254.061  1.00  0.00           C
ATOM   2008  O   SER 0 248     133.039 144.963 254.570  1.00  0.00           O
ATOM   2009  N   VAL 0 249     132.440 146.243 252.851  1.00  0.00           N
ATOM   2010  CA  VAL 0 249     132.107 145.191 251.847  1.00  0.00           C
ATOM   2011  CB  VAL 0 249     130.636 144.709 252.071  1.00  0.00           C
ATOM   2012  CG1 VAL 0 249     130.335 144.022 253.380  1.00  0.00           C
ATOM   2013  CG2 VAL 0 249     129.604 145.760 251.868  1.00  0.00           C
ATOM   2014  C   VAL 0 249     132.386 145.464 250.342  1.00  0.00           C
ATOM   2015  O   VAL 0 249     132.200 146.587 249.866  1.00  0.00           O
ATOM   2016  N   ASN 0 250     132.688 144.443 249.580  1.00  0.00           N
ATOM   2017  CA  ASN 0 250     132.929 144.517 248.092  1.00  0.00           C
ATOM   2018  CB  ASN 0 250     134.473 144.356 247.749  1.00  0.00           C
ATOM   2019  CG  ASN 0 250     135.217 143.656 248.816  1.00  0.00           C
ATOM   2020  OD1 ASN 0 250     135.363 142.447 248.844  1.00  0.00           O
ATOM   2021  ND2 ASN 0 250     135.684 144.353 249.820  1.00  0.00           N
ATOM   2022  C   ASN 0 250     132.153 143.422 247.314  1.00  0.00           C
ATOM   2023  O   ASN 0 250     131.784 142.357 247.769  1.00  0.00           O
ATOM   2024  N   LEU 0 251     131.877 143.852 246.039  1.00  0.00           N
ATOM   2025  CA  LEU 0 251     131.164 143.223 244.949  1.00  0.00           C
ATOM   2026  CB  LEU 0 251     129.845 143.908 244.742  1.00  0.00           C
ATOM   2027  CG  LEU 0 251     128.921 143.847 245.935  1.00  0.00           C
ATOM   2028  CD1 LEU 0 251     127.670 144.636 245.625  1.00  0.00           C
ATOM   2029  CD2 LEU 0 251     128.382 142.407 246.314  1.00  0.00           C
ATOM   2030  C   LEU 0 251     132.033 143.224 243.623  1.00  0.00           C
ATOM   2031  O   LEU 0 251     132.632 144.214 243.271  1.00  0.00           O
ATOM   2032  N   THR 0 252     131.996 142.062 242.948  1.00  0.00           N
ATOM   2033  CA  THR 0 252     132.687 142.004 241.615  1.00  0.00           C
ATOM   2034  CB  THR 0 252     133.846 140.970 241.597  1.00  0.00           C
ATOM   2035  CG2 THR 0 252     134.921 141.225 242.611  1.00  0.00           C
ATOM   2036  OG1 THR 0 252     133.450 139.630 241.890  1.00  0.00           O
ATOM   2037  C   THR 0 252     131.762 141.430 240.559  1.00  0.00           C
ATOM   2038  O   THR 0 252     130.701 140.852 240.910  1.00  0.00           O
ATOM   2039  N   ARG 0 253     132.055 141.534 239.263  1.00  0.00           N
ATOM   2040  CA  ARG 0 253     131.245 140.806 238.322  1.00  0.00           C
ATOM   2041  CB  ARG 0 253     131.715 141.244 236.877  1.00  0.00           C
ATOM   2042  CG  ARG 0 253     130.843 140.672 235.742  1.00  0.00           C
ATOM   2043  CD  ARG 0 253     129.446 141.440 235.757  1.00  0.00           C
ATOM   2044  NE  ARG 0 253     128.374 140.564 235.203  1.00  0.00           N
ATOM   2045  CZ  ARG 0 253     127.707 140.802 234.063  1.00  0.00           C
ATOM   2046  NH1 ARG 0 253     128.047 141.678 233.153  1.00  0.00           N
ATOM   2047  NH2 ARG 0 253     126.661 140.041 233.813  1.00  0.00           N
ATOM   2048  C   ARG 0 253     131.169 139.299 238.512  1.00  0.00           C
ATOM   2049  O   ARG 0 253     130.057 138.807 238.387  1.00  0.00           O
ATOM   2050  N   ARG 0 254     132.144 138.632 239.117  1.00  0.00           N
ATOM   2051  CA  ARG 0 254     131.992 137.190 239.525  1.00  0.00           C
ATOM   2052  CB  ARG 0 254     133.392 136.523 239.767  1.00  0.00           C
ATOM   2053  CG  ARG 0 254     133.302 135.091 240.241  1.00  0.00           C
ATOM   2054  CD  ARG 0 254     134.617 134.359 240.438  1.00  0.00           C
ATOM   2055  NE  ARG 0 254     135.259 134.763 241.680  1.00  0.00           N
ATOM   2056  CZ  ARG 0 254     136.167 133.985 242.268  1.00  0.00           C
ATOM   2057  NH1 ARG 0 254     136.726 132.955 241.657  1.00  0.00           N
ATOM   2058  NH2 ARG 0 254     136.436 134.190 243.525  1.00  0.00           N
ATOM   2059  C   ARG 0 254     130.891 137.018 240.655  1.00  0.00           C
ATOM   2060  O   ARG 0 254     130.036 136.132 240.624  1.00  0.00           O
ATOM   2061  N   THR 0 255     130.987 137.838 241.720  1.00  0.00           N
ATOM   2062  CA  THR 0 255     130.000 137.789 242.786  1.00  0.00           C
ATOM   2063  CB  THR 0 255     130.382 138.679 244.056  1.00  0.00           C
ATOM   2064  CG2 THR 0 255     129.266 138.682 245.089  1.00  0.00           C
ATOM   2065  OG1 THR 0 255     131.593 138.162 244.538  1.00  0.00           O
ATOM   2066  C   THR 0 255     128.607 138.269 242.325  1.00  0.00           C
ATOM   2067  O   THR 0 255     127.623 137.791 242.903  1.00  0.00           O
ATOM   2068  N   LEU 0 256     128.454 139.187 241.324  1.00  0.00           N
ATOM   2069  CA  LEU 0 256     127.087 139.502 240.735  1.00  0.00           C
ATOM   2070  CB  LEU 0 256     127.099 140.763 239.968  1.00  0.00           C
ATOM   2071  CG  LEU 0 256     127.421 141.976 240.773  1.00  0.00           C
ATOM   2072  CD1 LEU 0 256     127.507 143.185 239.818  1.00  0.00           C
ATOM   2073  CD2 LEU 0 256     126.455 142.345 241.889  1.00  0.00           C
ATOM   2074  C   LEU 0 256     126.517 138.325 239.911  1.00  0.00           C
ATOM   2075  O   LEU 0 256     125.357 137.920 240.135  1.00  0.00           O
ATOM   2076  N   ASP 0 257     127.408 137.756 239.043  1.00  0.00           N
ATOM   2077  CA  ASP 0 257     127.177 136.496 238.347  1.00  0.00           C
ATOM   2078  CB  ASP 0 257     128.392 135.953 237.558  1.00  0.00           C
ATOM   2079  CG  ASP 0 257     128.900 136.925 236.462  1.00  0.00           C
ATOM   2080  OD1 ASP 0 257     130.009 136.711 235.949  1.00  0.00           O
ATOM   2081  OD2 ASP 0 257     128.140 137.729 235.884  1.00  0.00           O
ATOM   2082  C   ASP 0 257     126.506 135.415 239.228  1.00  0.00           C
ATOM   2083  O   ASP 0 257     125.385 134.946 238.993  1.00  0.00           O
ATOM   2084  N   ARG 0 258     127.141 135.053 240.348  1.00  0.00           N
ATOM   2085  CA  ARG 0 258     126.699 134.078 241.385  1.00  0.00           C
ATOM   2086  CB  ARG 0 258     127.922 133.958 242.475  1.00  0.00           C
ATOM   2087  CG  ARG 0 258     129.262 133.174 242.042  1.00  0.00           C
ATOM   2088  CD  ARG 0 258     130.402 133.476 243.040  1.00  0.00           C
ATOM   2089  NE  ARG 0 258     131.622 132.829 242.691  1.00  0.00           N
ATOM   2090  CZ  ARG 0 258     132.722 132.853 243.416  1.00  0.00           C
ATOM   2091  NH1 ARG 0 258     132.900 133.777 244.319  1.00  0.00           N
ATOM   2092  NH2 ARG 0 258     133.592 131.926 243.216  1.00  0.00           N
ATOM   2093  C   ARG 0 258     125.304 134.443 241.947  1.00  0.00           C
ATOM   2094  O   ARG 0 258     124.426 133.578 241.940  1.00  0.00           O
ATOM   2095  N   CYS 0 259     125.110 135.735 242.191  1.00  0.00           N
ATOM   2096  CA  CYS 0 259     123.813 136.260 242.581  1.00  0.00           C
ATOM   2097  CB  CYS 0 259     123.750 137.740 242.897  1.00  0.00           C
ATOM   2098  SG  CYS 0 259     124.837 137.927 244.318  1.00  0.00           S
ATOM   2099  C   CYS 0 259     122.704 136.029 241.561  1.00  0.00           C
ATOM   2100  O   CYS 0 259     121.711 135.387 241.849  1.00  0.00           O
ATOM   2101  N   GLN 0 260     122.970 136.248 240.277  1.00  0.00           N
ATOM   2102  CA  GLN 0 260     121.976 136.026 239.208  1.00  0.00           C
ATOM   2103  CB  GLN 0 260     122.519 136.406 237.842  1.00  0.00           C
ATOM   2104  CG  GLN 0 260     121.532 136.644 236.728  1.00  0.00           C
ATOM   2105  CD  GLN 0 260     121.939 137.677 235.677  1.00  0.00           C
ATOM   2106  OE1 GLN 0 260     122.845 138.496 235.834  1.00  0.00           O
ATOM   2107  NE2 GLN 0 260     121.297 137.666 234.548  1.00  0.00           N
ATOM   2108  C   GLN 0 260     121.609 134.553 239.267  1.00  0.00           C
ATOM   2109  O   GLN 0 260     120.432 134.256 239.244  1.00  0.00           O
ATOM   2110  N   GLY 0 261     122.545 133.594 239.433  1.00  0.00           N
ATOM   2111  CA  GLY 0 261     122.245 132.191 239.557  1.00  0.00           C
ATOM   2112  C   GLY 0 261     121.476 131.784 240.864  1.00  0.00           C
ATOM   2113  O   GLY 0 261     120.589 130.976 240.749  1.00  0.00           O
ATOM   2114  N   ASN 0 262     121.653 132.457 242.034  1.00  0.00           N
ATOM   2115  CA  ASN 0 262     120.784 132.244 243.242  1.00  0.00           C
ATOM   2116  CB  ASN 0 262     121.350 132.989 244.421  1.00  0.00           C
ATOM   2117  CG  ASN 0 262     122.656 132.567 244.953  1.00  0.00           C
ATOM   2118  OD1 ASN 0 262     123.524 133.386 245.116  1.00  0.00           O
ATOM   2119  ND2 ASN 0 262     122.810 131.293 245.366  1.00  0.00           N
ATOM   2120  C   ASN 0 262     119.337 132.685 242.946  1.00  0.00           C
ATOM   2121  O   ASN 0 262     118.441 132.115 243.553  1.00  0.00           O
ATOM   2122  N   LEU 0 263     119.111 133.592 241.987  1.00  0.00           N
ATOM   2123  CA  LEU 0 263     117.857 134.105 241.627  1.00  0.00           C
ATOM   2124  CB  LEU 0 263     118.029 135.511 241.085  1.00  0.00           C
ATOM   2125  CG  LEU 0 263     118.428 136.620 242.132  1.00  0.00           C
ATOM   2126  CD1 LEU 0 263     118.912 137.834 241.327  1.00  0.00           C
ATOM   2127  CD2 LEU 0 263     117.261 137.102 243.016  1.00  0.00           C
ATOM   2128  C   LEU 0 263     117.122 133.255 240.541  1.00  0.00           C
ATOM   2129  O   LEU 0 263     115.914 133.023 240.539  1.00  0.00           O
ATOM   2130  N   GLU 0 264     117.888 132.779 239.593  1.00  0.00           N
ATOM   2131  CA  GLU 0 264     117.484 131.699 238.734  1.00  0.00           C
ATOM   2132  CB  GLU 0 264     118.604 131.265 237.768  1.00  0.00           C
ATOM   2133  CG  GLU 0 264     118.874 132.225 236.564  1.00  0.00           C
ATOM   2134  CD  GLU 0 264     117.527 132.742 236.034  1.00  0.00           C
ATOM   2135  OE1 GLU 0 264     117.193 133.917 236.256  1.00  0.00           O
ATOM   2136  OE2 GLU 0 264     116.656 131.981 235.501  1.00  0.00           O
ATOM   2137  C   GLU 0 264     116.981 130.510 239.614  1.00  0.00           C
ATOM   2138  O   GLU 0 264     115.956 129.923 239.340  1.00  0.00           O
ATOM   2139  N   THR 0 265     117.770 130.174 240.671  1.00  0.00           N
ATOM   2140  CA  THR 0 265     117.413 129.055 241.510  1.00  0.00           C
ATOM   2141  CB  THR 0 265     118.628 128.642 242.368  1.00  0.00           C
ATOM   2142  CG2 THR 0 265     118.393 127.400 243.244  1.00  0.00           C
ATOM   2143  OG1 THR 0 265     119.683 128.377 241.501  1.00  0.00           O
ATOM   2144  C   THR 0 265     116.163 129.295 242.399  1.00  0.00           C
ATOM   2145  O   THR 0 265     115.295 128.377 242.538  1.00  0.00           O
ATOM   2146  N   LEU 0 266     116.022 130.457 243.014  1.00  0.00           N
ATOM   2147  CA  LEU 0 266     114.814 130.914 243.710  1.00  0.00           C
ATOM   2148  CB  LEU 0 266     115.109 132.295 244.407  1.00  0.00           C
ATOM   2149  CG  LEU 0 266     115.856 132.382 245.738  1.00  0.00           C
ATOM   2150  CD1 LEU 0 266     116.375 133.766 246.096  1.00  0.00           C
ATOM   2151  CD2 LEU 0 266     115.130 131.728 246.796  1.00  0.00           C
ATOM   2152  C   LEU 0 266     113.589 130.970 242.736  1.00  0.00           C
ATOM   2153  O   LEU 0 266     112.542 130.502 243.189  1.00  0.00           O
ATOM   2154  N   GLN 0 267     113.739 131.291 241.497  1.00  0.00           N
ATOM   2155  CA  GLN 0 267     112.625 131.368 240.563  1.00  0.00           C
ATOM   2156  CB  GLN 0 267     113.042 132.122 239.270  1.00  0.00           C
ATOM   2157  CG  GLN 0 267     111.968 132.395 238.266  1.00  0.00           C
ATOM   2158  CD  GLN 0 267     112.479 132.857 236.913  1.00  0.00           C
ATOM   2159  OE1 GLN 0 267     113.658 133.109 236.638  1.00  0.00           O
ATOM   2160  NE2 GLN 0 267     111.656 132.997 235.875  1.00  0.00           N
ATOM   2161  C   GLN 0 267     112.105 129.957 240.122  1.00  0.00           C
ATOM   2162  O   GLN 0 267     110.855 129.768 240.116  1.00  0.00           O
ATOM   2163  N   LYS 0 268     112.991 128.960 239.879  1.00  0.00           N
ATOM   2164  CA  LYS 0 268     112.618 127.540 239.776  1.00  0.00           C
ATOM   2165  CB  LYS 0 268     113.892 126.697 239.398  1.00  0.00           C
ATOM   2166  CG  LYS 0 268     114.384 127.046 237.952  1.00  0.00           C
ATOM   2167  CD  LYS 0 268     115.633 126.214 237.775  1.00  0.00           C
ATOM   2168  CE  LYS 0 268     115.942 126.170 236.282  1.00  0.00           C
ATOM   2169  NZ  LYS 0 268     117.028 125.261 235.933  1.00  0.00           N
ATOM   2170  C   LYS 0 268     111.899 127.024 241.001  1.00  0.00           C
ATOM   2171  O   LYS 0 268     110.958 126.257 240.843  1.00  0.00           O
ATOM   2172  N   THR 0 269     112.146 127.620 242.220  1.00  0.00           N
ATOM   2173  CA  THR 0 269     111.583 127.174 243.493  1.00  0.00           C
ATOM   2174  CB  THR 0 269     112.597 127.299 244.656  1.00  0.00           C
ATOM   2175  CG2 THR 0 269     112.241 126.413 245.877  1.00  0.00           C
ATOM   2176  OG1 THR 0 269     113.913 126.890 244.345  1.00  0.00           O
ATOM   2177  C   THR 0 269     110.219 127.781 243.860  1.00  0.00           C
ATOM   2178  O   THR 0 269     109.353 127.055 244.362  1.00  0.00           O
ATOM   2179  N   VAL 0 270     110.111 129.040 243.515  1.00  0.00           N
ATOM   2180  CA  VAL 0 270     108.799 129.700 243.426  1.00  0.00           C
ATOM   2181  CB  VAL 0 270     108.857 131.139 243.049  1.00  0.00           C
ATOM   2182  CG1 VAL 0 270     107.571 131.600 242.345  1.00  0.00           C
ATOM   2183  CG2 VAL 0 270     109.088 131.981 244.305  1.00  0.00           C
ATOM   2184  C   VAL 0 270     108.014 128.769 242.456  1.00  0.00           C
ATOM   2185  O   VAL 0 270     107.051 128.228 242.916  1.00  0.00           O
ATOM   2186  N   LEU 0 271     108.537 128.682 241.235  1.00  0.00           N
ATOM   2187  CA  LEU 0 271     107.802 127.934 240.260  1.00  0.00           C
ATOM   2188  CB  LEU 0 271     108.482 127.904 238.937  1.00  0.00           C
ATOM   2189  CG  LEU 0 271     108.396 129.199 238.137  1.00  0.00           C
ATOM   2190  CD1 LEU 0 271     109.418 129.353 236.970  1.00  0.00           C
ATOM   2191  CD2 LEU 0 271     106.911 129.234 237.557  1.00  0.00           C
ATOM   2192  C   LEU 0 271     107.320 126.530 240.619  1.00  0.00           C
ATOM   2193  O   LEU 0 271     106.185 126.185 240.351  1.00  0.00           O
ATOM   2194  N   ARG 0 272     108.097 125.751 241.420  1.00  0.00           N
ATOM   2195  CA  ARG 0 272     107.854 124.410 241.858  1.00  0.00           C
ATOM   2196  CB  ARG 0 272     109.170 123.817 242.449  1.00  0.00           C
ATOM   2197  CG  ARG 0 272     109.157 122.310 242.679  1.00  0.00           C
ATOM   2198  CD  ARG 0 272     110.485 121.828 243.193  1.00  0.00           C
ATOM   2199  NE  ARG 0 272     111.550 122.099 242.158  1.00  0.00           N
ATOM   2200  CZ  ARG 0 272     112.530 122.947 242.337  1.00  0.00           C
ATOM   2201  NH1 ARG 0 272     112.877 123.499 243.466  1.00  0.00           N
ATOM   2202  NH2 ARG 0 272     113.107 123.372 241.266  1.00  0.00           N
ATOM   2203  C   ARG 0 272     106.787 124.437 242.948  1.00  0.00           C
ATOM   2204  O   ARG 0 272     105.910 123.588 242.946  1.00  0.00           O
ATOM   2205  N   ILE 0 273     106.808 125.367 243.906  1.00  0.00           N
ATOM   2206  CA  ILE 0 273     105.813 125.543 244.958  1.00  0.00           C
ATOM   2207  CB  ILE 0 273     106.369 126.367 246.122  1.00  0.00           C
ATOM   2208  CG2 ILE 0 273     105.207 126.517 247.208  1.00  0.00           C
ATOM   2209  CG1 ILE 0 273     107.537 125.748 246.805  1.00  0.00           C
ATOM   2210  CD1 ILE 0 273     107.368 124.310 247.359  1.00  0.00           C
ATOM   2211  C   ILE 0 273     104.469 126.108 244.367  1.00  0.00           C
ATOM   2212  O   ILE 0 273     103.405 125.890 244.951  1.00  0.00           O
ATOM   2213  N   LYS 0 274     104.466 126.841 243.229  1.00  0.00           N
ATOM   2214  CA  LYS 0 274     103.328 127.539 242.681  1.00  0.00           C
ATOM   2215  CB  LYS 0 274     103.779 128.267 241.449  1.00  0.00           C
ATOM   2216  CG  LYS 0 274     104.098 129.680 241.941  1.00  0.00           C
ATOM   2217  CD  LYS 0 274     104.671 130.592 240.858  1.00  0.00           C
ATOM   2218  CE  LYS 0 274     103.622 130.837 239.766  1.00  0.00           C
ATOM   2219  NZ  LYS 0 274     102.595 131.904 240.121  1.00  0.00           N
ATOM   2220  C   LYS 0 274     102.162 126.600 242.242  1.00  0.00           C
ATOM   2221  O   LYS 0 274     101.027 127.037 242.291  1.00  0.00           O
ATOM   2222  N   GLU 0 275     102.446 125.325 241.993  1.00  0.00           N
ATOM   2223  CA  GLU 0 275     101.510 124.252 241.703  1.00  0.00           C
ATOM   2224  CB  GLU 0 275     102.294 123.024 241.115  1.00  0.00           C
ATOM   2225  CG  GLU 0 275     103.352 123.343 240.006  1.00  0.00           C
ATOM   2226  CD  GLU 0 275     102.886 124.244 238.848  1.00  0.00           C
ATOM   2227  OE1 GLU 0 275     103.669 124.465 237.892  1.00  0.00           O
ATOM   2228  OE2 GLU 0 275     101.703 124.672 238.795  1.00  0.00           O
ATOM   2229  C   GLU 0 275     100.747 123.822 242.927  1.00  0.00           C
ATOM   2230  O   GLU 0 275      99.683 123.337 242.681  1.00  0.00           O
ATOM   2231  N   THR 0 276     101.130 124.124 244.226  1.00  0.00           N
ATOM   2232  CA  THR 0 276     100.420 123.561 245.387  1.00  0.00           C
ATOM   2233  CB  THR 0 276     101.277 122.364 245.901  1.00  0.00           C
ATOM   2234  CG2 THR 0 276     102.708 122.623 246.272  1.00  0.00           C
ATOM   2235  OG1 THR 0 276     100.662 121.719 246.961  1.00  0.00           O
ATOM   2236  C   THR 0 276     100.101 124.615 246.477  1.00  0.00           C
ATOM   2237  O   THR 0 276      99.024 124.495 247.143  1.00  0.00           O
ATOM   2238  N   ASP 0 277     100.922 125.736 246.526  1.00  0.00           N
ATOM   2239  CA  ASP 0 277     100.883 126.701 247.675  1.00  0.00           C
ATOM   2240  CB  ASP 0 277     102.019 126.311 248.611  1.00  0.00           C
ATOM   2241  CG  ASP 0 277     101.707 126.241 250.119  1.00  0.00           C
ATOM   2242  OD1 ASP 0 277     102.596 125.934 250.924  1.00  0.00           O
ATOM   2243  OD2 ASP 0 277     100.551 126.493 250.496  1.00  0.00           O
ATOM   2244  C   ASP 0 277     101.068 128.124 247.115  1.00  0.00           C
ATOM   2245  O   ASP 0 277     101.692 128.965 247.717  1.00  0.00           O
ATOM   2246  N   GLU 0 278     100.456 128.420 245.959  1.00  0.00           N
ATOM   2247  CA  GLU 0 278     100.403 129.823 245.404  1.00  0.00           C
ATOM   2248  CB  GLU 0 278      99.340 129.880 244.280  1.00  0.00           C
ATOM   2249  CG  GLU 0 278      99.314 131.267 243.549  1.00  0.00           C
ATOM   2250  CD  GLU 0 278     100.491 131.475 242.613  1.00  0.00           C
ATOM   2251  OE1 GLU 0 278     100.382 131.007 241.434  1.00  0.00           O
ATOM   2252  OE2 GLU 0 278     101.440 132.212 242.938  1.00  0.00           O
ATOM   2253  C   GLU 0 278     100.181 130.893 246.522  1.00  0.00           C
ATOM   2254  O   GLU 0 278     101.008 131.792 246.617  1.00  0.00           O
ATOM   2255  N   GLN 0 279      99.134 130.919 247.356  1.00  0.00           N
ATOM   2256  CA  GLN 0 279      98.858 131.946 248.436  1.00  0.00           C
ATOM   2257  CB  GLN 0 279      97.530 131.724 249.105  1.00  0.00           C
ATOM   2258  CG  GLN 0 279      96.362 131.685 248.067  1.00  0.00           C
ATOM   2259  CD  GLN 0 279      96.387 132.776 247.034  1.00  0.00           C
ATOM   2260  OE1 GLN 0 279      96.513 133.951 247.366  1.00  0.00           O
ATOM   2261  NE2 GLN 0 279      96.270 132.514 245.741  1.00  0.00           N
ATOM   2262  C   GLN 0 279      99.934 132.014 249.477  1.00  0.00           C
ATOM   2263  O   GLN 0 279      99.998 133.089 250.046  1.00  0.00           O
ATOM   2264  N   ARG 0 280     100.784 130.987 249.731  1.00  0.00           N
ATOM   2265  CA  ARG 0 280     101.881 130.953 250.759  1.00  0.00           C
ATOM   2266  CB  ARG 0 280     102.167 129.504 251.028  1.00  0.00           C
ATOM   2267  CG  ARG 0 280     102.909 129.202 252.359  1.00  0.00           C
ATOM   2268  CD  ARG 0 280     104.360 128.931 252.158  1.00  0.00           C
ATOM   2269  NE  ARG 0 280     104.991 128.359 253.385  1.00  0.00           N
ATOM   2270  CZ  ARG 0 280     105.083 127.122 253.772  1.00  0.00           C
ATOM   2271  NH1 ARG 0 280     104.617 126.103 253.177  1.00  0.00           N
ATOM   2272  NH2 ARG 0 280     105.763 126.883 254.817  1.00  0.00           N
ATOM   2273  C   ARG 0 280     103.128 131.680 250.291  1.00  0.00           C
ATOM   2274  O   ARG 0 280     103.943 132.133 251.160  1.00  0.00           O
ATOM   2275  N   LEU 0 281     103.219 131.755 249.019  1.00  0.00           N
ATOM   2276  CA  LEU 0 281     104.210 132.576 248.308  1.00  0.00           C
ATOM   2277  CB  LEU 0 281     104.375 132.066 246.841  1.00  0.00           C
ATOM   2278  CG  LEU 0 281     104.796 130.577 246.776  1.00  0.00           C
ATOM   2279  CD1 LEU 0 281     104.735 130.245 245.283  1.00  0.00           C
ATOM   2280  CD2 LEU 0 281     106.194 130.348 247.260  1.00  0.00           C
ATOM   2281  C   LEU 0 281     103.944 134.101 248.379  1.00  0.00           C
ATOM   2282  O   LEU 0 281     104.638 134.761 247.648  1.00  0.00           O
ATOM   2283  N   ARG 0 282     102.860 134.640 249.088  1.00  0.00           N
ATOM   2284  CA  ARG 0 282     102.379 136.033 249.234  1.00  0.00           C
ATOM   2285  CB  ARG 0 282     101.602 136.364 247.996  1.00  0.00           C
ATOM   2286  CG  ARG 0 282     100.279 135.626 247.948  1.00  0.00           C
ATOM   2287  CD  ARG 0 282      99.488 136.314 246.800  1.00  0.00           C
ATOM   2288  NE  ARG 0 282     100.199 136.334 245.489  1.00  0.00           N
ATOM   2289  CZ  ARG 0 282      99.878 137.116 244.514  1.00  0.00           C
ATOM   2290  NH1 ARG 0 282      98.978 138.041 244.676  1.00  0.00           N
ATOM   2291  NH2 ARG 0 282     100.458 137.038 243.380  1.00  0.00           N
ATOM   2292  C   ARG 0 282     101.753 136.278 250.552  1.00  0.00           C
ATOM   2293  O   ARG 0 282     100.706 136.976 250.620  1.00  0.00           O
ATOM   2294  N   ASP 0 283     102.418 135.810 251.601  1.00  0.00           N
ATOM   2295  CA  ASP 0 283     101.920 135.777 252.994  1.00  0.00           C
ATOM   2296  CB  ASP 0 283     101.928 134.291 253.404  1.00  0.00           C
ATOM   2297  CG  ASP 0 283     100.834 134.110 254.483  1.00  0.00           C
ATOM   2298  OD1 ASP 0 283     101.055 133.183 255.323  1.00  0.00           O
ATOM   2299  OD2 ASP 0 283      99.686 134.751 254.436  1.00  0.00           O
ATOM   2300  C   ASP 0 283     102.730 136.682 253.860  1.00  0.00           C
ATOM   2301  O   ASP 0 283     102.492 136.724 255.049  1.00  0.00           O
ATOM   2302  N   GLU 0 284     103.677 137.464 253.301  1.00  0.00           N
ATOM   2303  CA  GLU 0 284     104.510 138.413 254.077  1.00  0.00           C
ATOM   2304  CB  GLU 0 284     105.556 138.983 253.076  1.00  0.00           C
ATOM   2305  CG  GLU 0 284     106.659 139.793 253.751  1.00  0.00           C
ATOM   2306  CD  GLU 0 284     107.668 138.904 254.489  1.00  0.00           C
ATOM   2307  OE1 GLU 0 284     108.331 138.173 253.737  1.00  0.00           O
ATOM   2308  OE2 GLU 0 284     107.825 139.005 255.682  1.00  0.00           O
ATOM   2309  C   GLU 0 284     103.757 139.492 254.785  1.00  0.00           C
ATOM   2310  O   GLU 0 284     104.228 139.968 255.862  1.00  0.00           O
ATOM   2311  N   TYR 0 285     102.642 139.932 254.180  1.00  0.00           N
ATOM   2312  CA  TYR 0 285     101.856 141.061 254.751  1.00  0.00           C
ATOM   2313  CB  TYR 0 285     101.098 141.858 253.595  1.00  0.00           C
ATOM   2314  CG  TYR 0 285     100.322 143.055 253.838  1.00  0.00           C
ATOM   2315  CD1 TYR 0 285     100.914 144.333 254.099  1.00  0.00           C
ATOM   2316  CE1 TYR 0 285     100.115 145.456 254.437  1.00  0.00           C
ATOM   2317  CZ  TYR 0 285      98.734 145.360 254.394  1.00  0.00           C
ATOM   2318  OH  TYR 0 285      97.982 146.329 254.801  1.00  0.00           O
ATOM   2319  CE2 TYR 0 285      98.175 144.131 253.887  1.00  0.00           C
ATOM   2320  CD2 TYR 0 285      98.943 143.022 253.618  1.00  0.00           C
ATOM   2321  C   TYR 0 285     100.904 140.628 255.832  1.00  0.00           C
ATOM   2322  O   TYR 0 285     100.571 141.443 256.721  1.00  0.00           O
ATOM   2323  N   ARG 0 286     100.580 139.351 255.922  1.00  0.00           N
ATOM   2324  CA  ARG 0 286     100.002 138.629 257.053  1.00  0.00           C
ATOM   2325  CB  ARG 0 286      99.313 137.356 256.523  1.00  0.00           C
ATOM   2326  CG  ARG 0 286      98.228 136.893 257.523  1.00  0.00           C
ATOM   2327  CD  ARG 0 286      97.495 135.599 257.236  1.00  0.00           C
ATOM   2328  NE  ARG 0 286      98.366 134.492 257.043  1.00  0.00           N
ATOM   2329  CZ  ARG 0 286      98.243 133.305 257.531  1.00  0.00           C
ATOM   2330  NH1 ARG 0 286      97.274 132.891 258.226  1.00  0.00           N
ATOM   2331  NH2 ARG 0 286      99.084 132.426 257.132  1.00  0.00           N
ATOM   2332  C   ARG 0 286     100.987 138.209 258.124  1.00  0.00           C
ATOM   2333  O   ARG 0 286     100.625 138.282 259.275  1.00  0.00           O
ATOM   2334  N   ARG 0 287     102.206 137.707 257.757  1.00  0.00           N
ATOM   2335  CA  ARG 0 287     103.235 137.577 258.613  1.00  0.00           C
ATOM   2336  CB  ARG 0 287     104.489 137.136 257.803  1.00  0.00           C
ATOM   2337  CG  ARG 0 287     105.735 136.757 258.585  1.00  0.00           C
ATOM   2338  CD  ARG 0 287     106.979 136.572 257.736  1.00  0.00           C
ATOM   2339  NE  ARG 0 287     108.174 136.409 258.501  1.00  0.00           N
ATOM   2340  CZ  ARG 0 287     109.238 137.245 258.511  1.00  0.00           C
ATOM   2341  NH1 ARG 0 287     109.433 138.324 257.783  1.00  0.00           N
ATOM   2342  NH2 ARG 0 287     110.219 136.858 259.213  1.00  0.00           N
ATOM   2343  C   ARG 0 287     103.571 138.881 259.391  1.00  0.00           C
ATOM   2344  O   ARG 0 287     103.980 138.887 260.574  1.00  0.00           O
ATOM   2345  N   LEU 0 288     103.434 140.014 258.677  1.00  0.00           N
ATOM   2346  CA  LEU 0 288     103.556 141.352 259.289  1.00  0.00           C
ATOM   2347  CB  LEU 0 288     103.343 142.464 258.166  1.00  0.00           C
ATOM   2348  CG  LEU 0 288     102.987 143.927 258.725  1.00  0.00           C
ATOM   2349  CD1 LEU 0 288     104.232 144.681 259.191  1.00  0.00           C
ATOM   2350  CD2 LEU 0 288     102.287 144.720 257.544  1.00  0.00           C
ATOM   2351  C   LEU 0 288     102.586 141.443 260.478  1.00  0.00           C
ATOM   2352  O   LEU 0 288     103.049 141.664 261.630  1.00  0.00           O
ATOM   2353  N   VAL 0 289     101.266 141.273 260.297  1.00  0.00           N
ATOM   2354  CA  VAL 0 289     100.300 141.624 261.365  1.00  0.00           C
ATOM   2355  CB  VAL 0 289      98.923 141.964 260.757  1.00  0.00           C
ATOM   2356  CG1 VAL 0 289      99.192 143.254 259.951  1.00  0.00           C
ATOM   2357  CG2 VAL 0 289      98.254 140.978 259.848  1.00  0.00           C
ATOM   2358  C   VAL 0 289     100.198 140.486 262.415  1.00  0.00           C
ATOM   2359  O   VAL 0 289      99.889 140.705 263.559  1.00  0.00           O
ATOM   2360  N   GLU 0 290     100.614 139.250 262.103  1.00  0.00           N
ATOM   2361  CA  GLU 0 290     100.649 138.110 263.027  1.00  0.00           C
ATOM   2362  CB  GLU 0 290     100.591 136.746 262.279  1.00  0.00           C
ATOM   2363  CG  GLU 0 290      99.314 136.247 261.698  1.00  0.00           C
ATOM   2364  CD  GLU 0 290      98.057 136.529 262.545  1.00  0.00           C
ATOM   2365  OE1 GLU 0 290      97.838 135.916 263.586  1.00  0.00           O
ATOM   2366  OE2 GLU 0 290      97.208 137.266 262.013  1.00  0.00           O
ATOM   2367  C   GLU 0 290     101.890 138.115 264.013  1.00  0.00           C
ATOM   2368  O   GLU 0 290     101.935 137.377 264.992  1.00  0.00           O
ATOM   2369  N   GLY 0 291     102.866 139.010 263.787  1.00  0.00           N
ATOM   2370  CA  GLY 0 291     103.989 139.232 264.558  1.00  0.00           C
ATOM   2371  C   GLY 0 291     105.092 138.098 264.695  1.00  0.00           C
ATOM   2372  O   GLY 0 291     106.073 138.165 265.496  1.00  0.00           O
ATOM   2373  N   LEU 0 292     104.911 137.048 263.910  1.00  0.00           N
ATOM   2374  CA  LEU 0 292     105.714 135.825 263.948  1.00  0.00           C
ATOM   2375  CB  LEU 0 292     105.096 134.947 262.859  1.00  0.00           C
ATOM   2376  CG  LEU 0 292     103.633 134.491 263.057  1.00  0.00           C
ATOM   2377  CD1 LEU 0 292     103.048 133.812 261.824  1.00  0.00           C
ATOM   2378  CD2 LEU 0 292     103.594 133.467 264.213  1.00  0.00           C
ATOM   2379  C   LEU 0 292     107.212 136.059 263.864  1.00  0.00           C
ATOM   2380  O   LEU 0 292     108.026 135.180 264.121  1.00  0.00           O
ATOM   2381  N   ARG 0 293     107.750 137.192 263.403  1.00  0.00           N
ATOM   2382  CA  ARG 0 293     109.218 137.288 263.259  1.00  0.00           C
ATOM   2383  CB  ARG 0 293     109.508 138.543 262.391  1.00  0.00           C
ATOM   2384  CG  ARG 0 293     110.968 138.860 262.143  1.00  0.00           C
ATOM   2385  CD  ARG 0 293     111.043 140.202 261.398  1.00  0.00           C
ATOM   2386  NE  ARG 0 293     112.406 140.696 261.292  1.00  0.00           N
ATOM   2387  CZ  ARG 0 293     112.858 141.895 261.506  1.00  0.00           C
ATOM   2388  NH1 ARG 0 293     112.277 142.979 262.038  1.00  0.00           N
ATOM   2389  NH2 ARG 0 293     114.037 142.192 261.067  1.00  0.00           N
ATOM   2390  C   ARG 0 293     109.948 137.132 264.587  1.00  0.00           C
ATOM   2391  O   ARG 0 293     111.084 136.752 264.591  1.00  0.00           O
ATOM   2392  N   GLU 0 294     109.294 137.513 265.704  1.00  0.00           N
ATOM   2393  CA  GLU 0 294     109.905 137.254 267.068  1.00  0.00           C
ATOM   2394  CB  GLU 0 294     109.048 137.877 268.128  1.00  0.00           C
ATOM   2395  CG  GLU 0 294     108.901 139.391 268.017  1.00  0.00           C
ATOM   2396  CD  GLU 0 294     110.059 140.163 268.608  1.00  0.00           C
ATOM   2397  OE1 GLU 0 294     110.157 141.352 268.184  1.00  0.00           O
ATOM   2398  OE2 GLU 0 294     110.887 139.622 269.447  1.00  0.00           O
ATOM   2399  C   GLU 0 294     110.302 135.792 267.407  1.00  0.00           C
ATOM   2400  O   GLU 0 294     111.255 135.578 268.100  1.00  0.00           O
ATOM   2401  N   ALA 0 295     109.669 134.816 266.768  1.00  0.00           N
ATOM   2402  CA  ALA 0 295     109.924 133.398 266.956  1.00  0.00           C
ATOM   2403  CB  ALA 0 295     108.711 132.553 266.635  1.00  0.00           C
ATOM   2404  C   ALA 0 295     111.121 132.931 266.132  1.00  0.00           C
ATOM   2405  O   ALA 0 295     111.729 131.867 266.388  1.00  0.00           O
ATOM   2406  N   SER 0 296     111.498 133.703 265.069  1.00  0.00           N
ATOM   2407  CA  SER 0 296     112.680 133.557 264.194  1.00  0.00           C
ATOM   2408  CB  SER 0 296     112.385 134.056 262.786  1.00  0.00           C
ATOM   2409  OG  SER 0 296     111.745 132.995 262.058  1.00  0.00           O
ATOM   2410  C   SER 0 296     113.887 134.328 264.782  1.00  0.00           C
ATOM   2411  O   SER 0 296     115.027 133.985 264.367  1.00  0.00           O
ATOM   2412  N   ALA 0 297     113.702 135.282 265.725  1.00  0.00           N
ATOM   2413  CA  ALA 0 297     114.799 136.138 266.276  1.00  0.00           C
ATOM   2414  CB  ALA 0 297     114.033 137.222 267.171  1.00  0.00           C
ATOM   2415  C   ALA 0 297     115.960 135.503 267.164  1.00  0.00           C
ATOM   2416  O   ALA 0 297     117.024 136.139 267.399  1.00  0.00           O
ATOM   2417  N   ALA 0 298     115.858 134.192 267.483  1.00  0.00           N
ATOM   2418  CA  ALA 0 298     116.971 133.490 268.169  1.00  0.00           C
ATOM   2419  CB  ALA 0 298     116.600 132.091 268.519  1.00  0.00           C
ATOM   2420  C   ALA 0 298     118.334 133.536 267.334  1.00  0.00           C
ATOM   2421  O   ALA 0 298     119.406 133.331 267.891  1.00  0.00           O
ATOM   2422  N   ARG 0 299     118.351 133.646 265.985  1.00  0.00           N
ATOM   2423  CA  ARG 0 299     119.580 133.584 265.204  1.00  0.00           C
ATOM   2424  CB  ARG 0 299     119.514 132.413 264.255  1.00  0.00           C
ATOM   2425  CG  ARG 0 299     119.294 131.083 264.913  1.00  0.00           C
ATOM   2426  CD  ARG 0 299     119.902 130.009 264.158  1.00  0.00           C
ATOM   2427  NE  ARG 0 299     120.063 128.880 265.036  1.00  0.00           N
ATOM   2428  CZ  ARG 0 299     120.763 127.786 264.883  1.00  0.00           C
ATOM   2429  NH1 ARG 0 299     121.552 127.549 263.916  1.00  0.00           N
ATOM   2430  NH2 ARG 0 299     120.718 126.835 265.752  1.00  0.00           N
ATOM   2431  C   ARG 0 299     119.902 134.863 264.483  1.00  0.00           C
ATOM   2432  O   ARG 0 299     120.661 134.867 263.547  1.00  0.00           O
ATOM   2433  N   GLU 0 300     119.316 135.961 264.938  1.00  0.00           N
ATOM   2434  CA  GLU 0 300     119.412 137.337 264.362  1.00  0.00           C
ATOM   2435  CB  GLU 0 300     118.504 138.294 265.204  1.00  0.00           C
ATOM   2436  CG  GLU 0 300     118.488 139.757 264.791  1.00  0.00           C
ATOM   2437  CD  GLU 0 300     118.074 140.066 263.384  1.00  0.00           C
ATOM   2438  OE1 GLU 0 300     118.640 141.024 262.768  1.00  0.00           O
ATOM   2439  OE2 GLU 0 300     117.235 139.360 262.813  1.00  0.00           O
ATOM   2440  C   GLU 0 300     120.778 137.864 264.126  1.00  0.00           C
ATOM   2441  O   GLU 0 300     121.041 138.502 263.115  1.00  0.00           O
ATOM   2442  N   THR 0 301     121.754 137.648 264.958  1.00  0.00           N
ATOM   2443  CA  THR 0 301     123.203 138.039 264.858  1.00  0.00           C
ATOM   2444  CB  THR 0 301     123.746 138.057 266.300  1.00  0.00           C
ATOM   2445  CG2 THR 0 301     123.155 139.189 267.082  1.00  0.00           C
ATOM   2446  OG1 THR 0 301     123.410 136.774 266.964  1.00  0.00           O
ATOM   2447  C   THR 0 301     124.041 137.139 264.021  1.00  0.00           C
ATOM   2448  O   THR 0 301     125.142 137.548 263.665  1.00  0.00           O
ATOM   2449  N   ASP 0 302     123.598 135.978 263.645  1.00  0.00           N
ATOM   2450  CA  ASP 0 302     124.443 134.983 262.909  1.00  0.00           C
ATOM   2451  CB  ASP 0 302     123.765 133.654 263.089  1.00  0.00           C
ATOM   2452  CG  ASP 0 302     123.688 133.210 264.559  1.00  0.00           C
ATOM   2453  OD1 ASP 0 302     122.976 133.670 265.435  1.00  0.00           O
ATOM   2454  OD2 ASP 0 302     124.384 132.222 264.867  1.00  0.00           O
ATOM   2455  C   ASP 0 302     124.651 135.337 261.397  1.00  0.00           C
ATOM   2456  O   ASP 0 302     123.821 135.984 260.793  1.00  0.00           O
ATOM   2457  N   ALA 0 303     125.640 134.702 260.768  1.00  0.00           N
ATOM   2458  CA  ALA 0 303     126.310 135.280 259.615  1.00  0.00           C
ATOM   2459  CB  ALA 0 303     127.739 134.940 259.402  1.00  0.00           C
ATOM   2460  C   ALA 0 303     125.431 135.001 258.358  1.00  0.00           C
ATOM   2461  O   ALA 0 303     125.723 135.466 257.273  1.00  0.00           O
ATOM   2462  N   HIS 0 304     124.418 134.134 258.443  1.00  0.00           N
ATOM   2463  CA  HIS 0 304     123.453 133.738 257.344  1.00  0.00           C
ATOM   2464  CB  HIS 0 304     122.680 132.426 257.697  1.00  0.00           C
ATOM   2465  CG  HIS 0 304     121.791 132.555 258.912  1.00  0.00           C
ATOM   2466  ND1 HIS 0 304     121.219 131.558 259.624  1.00  0.00           N
ATOM   2467  CE1 HIS 0 304     120.713 131.999 260.762  1.00  0.00           C
ATOM   2468  NE2 HIS 0 304     120.894 133.283 260.861  1.00  0.00           N
ATOM   2469  CD2 HIS 0 304     121.706 133.648 259.800  1.00  0.00           C
ATOM   2470  C   HIS 0 304     122.504 134.942 256.924  1.00  0.00           C
ATOM   2471  O   HIS 0 304     121.430 134.656 256.354  1.00  0.00           O
ATOM   2472  N   LEU 0 305     122.789 136.215 257.259  1.00  0.00           N
ATOM   2473  CA  LEU 0 305     121.820 137.305 257.339  1.00  0.00           C
ATOM   2474  CB  LEU 0 305     120.884 137.007 258.462  1.00  0.00           C
ATOM   2475  CG  LEU 0 305     119.931 138.110 258.891  1.00  0.00           C
ATOM   2476  CD1 LEU 0 305     118.896 138.483 257.758  1.00  0.00           C
ATOM   2477  CD2 LEU 0 305     119.249 137.770 260.210  1.00  0.00           C
ATOM   2478  C   LEU 0 305     122.580 138.606 257.510  1.00  0.00           C
ATOM   2479  O   LEU 0 305     123.759 138.519 257.941  1.00  0.00           O
ATOM   2480  N   ALA 0 306     122.068 139.735 257.016  1.00  0.00           N
ATOM   2481  CA  ALA 0 306     122.798 141.015 256.965  1.00  0.00           C
ATOM   2482  CB  ALA 0 306     122.056 142.079 256.157  1.00  0.00           C
ATOM   2483  C   ALA 0 306     123.099 141.524 258.378  1.00  0.00           C
ATOM   2484  O   ALA 0 306     122.425 141.171 259.350  1.00  0.00           O
ATOM   2485  N   ASN 0 307     124.175 142.317 258.465  1.00  0.00           N
ATOM   2486  CA  ASN 0 307     124.841 142.737 259.697  1.00  0.00           C
ATOM   2487  CB  ASN 0 307     126.279 143.038 259.417  1.00  0.00           C
ATOM   2488  CG  ASN 0 307     126.990 143.482 260.639  1.00  0.00           C
ATOM   2489  OD1 ASN 0 307     127.642 144.523 260.635  1.00  0.00           O
ATOM   2490  ND2 ASN 0 307     126.850 142.893 261.765  1.00  0.00           N
ATOM   2491  C   ASN 0 307     124.004 143.821 260.412  1.00  0.00           C
ATOM   2492  O   ASN 0 307     123.906 143.725 261.619  1.00  0.00           O
ATOM   2493  N   PRO 0 308     123.363 144.830 259.738  1.00  0.00           N
ATOM   2494  CD  PRO 0 308     123.757 145.463 258.481  1.00  0.00           C
ATOM   2495  CG  PRO 0 308     123.350 146.945 258.483  1.00  0.00           C
ATOM   2496  CB  PRO 0 308     122.138 146.922 259.385  1.00  0.00           C
ATOM   2497  CA  PRO 0 308     122.514 145.837 260.362  1.00  0.00           C
ATOM   2498  C   PRO 0 308     121.332 145.164 261.097  1.00  0.00           C
ATOM   2499  O   PRO 0 308     120.929 144.064 260.838  1.00  0.00           O
ATOM   2500  N   VAL 0 309     120.683 146.010 261.858  1.00  0.00           N
ATOM   2501  CA  VAL 0 309     119.353 145.740 262.375  1.00  0.00           C
ATOM   2502  CB  VAL 0 309     119.260 146.124 263.891  1.00  0.00           C
ATOM   2503  CG1 VAL 0 309     118.764 147.532 264.174  1.00  0.00           C
ATOM   2504  CG2 VAL 0 309     118.081 145.263 264.584  1.00  0.00           C
ATOM   2505  C   VAL 0 309     118.291 146.348 261.438  1.00  0.00           C
ATOM   2506  O   VAL 0 309     118.421 147.483 261.042  1.00  0.00           O
ATOM   2507  N   LEU 0 310     117.188 145.645 261.177  1.00  0.00           N
ATOM   2508  CA  LEU 0 310     115.996 146.007 260.469  1.00  0.00           C
ATOM   2509  CB  LEU 0 310     115.820 145.267 259.177  1.00  0.00           C
ATOM   2510  CG  LEU 0 310     114.752 145.669 258.151  1.00  0.00           C
ATOM   2511  CD1 LEU 0 310     113.287 145.410 258.606  1.00  0.00           C
ATOM   2512  CD2 LEU 0 310     114.831 147.132 257.774  1.00  0.00           C
ATOM   2513  C   LEU 0 310     114.801 146.092 261.370  1.00  0.00           C
ATOM   2514  O   LEU 0 310     114.321 145.033 261.718  1.00  0.00           O
ATOM   2515  N   PRO 0 311     114.350 147.285 261.789  1.00  0.00           N
ATOM   2516  CD  PRO 0 311     115.144 148.520 261.773  1.00  0.00           C
ATOM   2517  CG  PRO 0 311     114.789 149.188 263.093  1.00  0.00           C
ATOM   2518  CB  PRO 0 311     113.322 148.765 263.198  1.00  0.00           C
ATOM   2519  CA  PRO 0 311     113.328 147.312 262.775  1.00  0.00           C
ATOM   2520  C   PRO 0 311     111.998 146.968 262.235  1.00  0.00           C
ATOM   2521  O   PRO 0 311     111.742 147.363 261.128  1.00  0.00           O
ATOM   2522  N   ASP 0 312     111.031 146.383 262.970  1.00  0.00           N
ATOM   2523  CA  ASP 0 312     109.627 146.319 262.579  1.00  0.00           C
ATOM   2524  CB  ASP 0 312     108.922 145.658 263.720  1.00  0.00           C
ATOM   2525  CG  ASP 0 312     109.523 144.332 264.281  1.00  0.00           C
ATOM   2526  OD1 ASP 0 312     109.707 143.351 263.524  1.00  0.00           O
ATOM   2527  OD2 ASP 0 312     109.767 144.314 265.500  1.00  0.00           O
ATOM   2528  C   ASP 0 312     109.039 147.723 262.279  1.00  0.00           C
ATOM   2529  O   ASP 0 312     108.055 147.844 261.450  1.00  0.00           O
ATOM   2530  N   GLU 0 313     109.542 148.765 262.944  1.00  0.00           N
ATOM   2531  CA  GLU 0 313     109.013 150.136 262.693  1.00  0.00           C
ATOM   2532  CB  GLU 0 313     109.671 151.140 263.630  1.00  0.00           C
ATOM   2533  CG  GLU 0 313     109.270 152.614 263.442  1.00  0.00           C
ATOM   2534  CD  GLU 0 313     107.751 152.828 263.557  1.00  0.00           C
ATOM   2535  OE1 GLU 0 313     107.202 153.745 262.846  1.00  0.00           O
ATOM   2536  OE2 GLU 0 313     107.110 152.040 264.242  1.00  0.00           O
ATOM   2537  C   GLU 0 313     109.301 150.543 261.220  1.00  0.00           C
ATOM   2538  O   GLU 0 313     108.575 151.352 260.537  1.00  0.00           O
ATOM   2539  N   VAL 0 314     110.418 150.084 260.622  1.00  0.00           N
ATOM   2540  CA  VAL 0 314     110.853 150.230 259.213  1.00  0.00           C
ATOM   2541  CB  VAL 0 314     112.381 150.117 259.018  1.00  0.00           C
ATOM   2542  CG1 VAL 0 314     112.844 150.054 257.558  1.00  0.00           C
ATOM   2543  CG2 VAL 0 314     113.040 151.314 259.670  1.00  0.00           C
ATOM   2544  C   VAL 0 314     110.097 149.213 258.328  1.00  0.00           C
ATOM   2545  O   VAL 0 314     109.522 149.572 257.293  1.00  0.00           O
ATOM   2546  N   LEU 0 315     110.056 147.917 258.689  1.00  0.00           N
ATOM   2547  CA  LEU 0 315     109.467 146.792 257.895  1.00  0.00           C
ATOM   2548  CB  LEU 0 315     109.636 145.457 258.714  1.00  0.00           C
ATOM   2549  CG  LEU 0 315     109.537 144.107 258.059  1.00  0.00           C
ATOM   2550  CD1 LEU 0 315     110.391 143.007 258.822  1.00  0.00           C
ATOM   2551  CD2 LEU 0 315     108.150 143.629 257.738  1.00  0.00           C
ATOM   2552  C   LEU 0 315     108.004 147.062 257.568  1.00  0.00           C
ATOM   2553  O   LEU 0 315     107.697 146.723 256.407  1.00  0.00           O
ATOM   2554  N   GLN 0 316     107.113 147.550 258.447  1.00  0.00           N
ATOM   2555  CA  GLN 0 316     105.724 147.802 258.162  1.00  0.00           C
ATOM   2556  CB  GLN 0 316     104.975 148.215 259.442  1.00  0.00           C
ATOM   2557  CG  GLN 0 316     105.291 149.680 259.772  1.00  0.00           C
ATOM   2558  CD  GLN 0 316     105.100 150.112 261.247  1.00  0.00           C
ATOM   2559  OE1 GLN 0 316     104.554 149.448 262.127  1.00  0.00           O
ATOM   2560  NE2 GLN 0 316     105.491 151.311 261.669  1.00  0.00           N
ATOM   2561  C   GLN 0 316     105.570 148.737 256.886  1.00  0.00           C
ATOM   2562  O   GLN 0 316     104.605 148.635 256.163  1.00  0.00           O
ATOM   2563  N   GLU 0 317     106.599 149.561 256.587  1.00  0.00           N
ATOM   2564  CA  GLU 0 317     106.639 150.518 255.492  1.00  0.00           C
ATOM   2565  CB  GLU 0 317     107.017 151.899 256.023  1.00  0.00           C
ATOM   2566  CG  GLU 0 317     106.537 152.963 255.105  1.00  0.00           C
ATOM   2567  CD  GLU 0 317     106.930 154.392 255.595  1.00  0.00           C
ATOM   2568  OE1 GLU 0 317     107.758 155.046 254.910  1.00  0.00           O
ATOM   2569  OE2 GLU 0 317     106.368 154.892 256.573  1.00  0.00           O
ATOM   2570  C   GLU 0 317     107.473 150.101 254.265  1.00  0.00           C
ATOM   2571  O   GLU 0 317     107.369 150.696 253.209  1.00  0.00           O
ATOM   2572  N   ALA 0 318     108.397 149.140 254.454  1.00  0.00           N
ATOM   2573  CA  ALA 0 318     109.141 148.438 253.377  1.00  0.00           C
ATOM   2574  CB  ALA 0 318     110.486 148.018 253.956  1.00  0.00           C
ATOM   2575  C   ALA 0 318     108.367 147.223 252.825  1.00  0.00           C
ATOM   2576  O   ALA 0 318     108.567 146.853 251.684  1.00  0.00           O
ATOM   2577  N   VAL 0 319     107.404 146.678 253.589  1.00  0.00           N
ATOM   2578  CA  VAL 0 319     106.472 145.578 253.112  1.00  0.00           C
ATOM   2579  CB  VAL 0 319     106.084 144.591 254.182  1.00  0.00           C
ATOM   2580  CG1 VAL 0 319     105.032 145.184 255.151  1.00  0.00           C
ATOM   2581  CG2 VAL 0 319     105.600 143.207 253.623  1.00  0.00           C
ATOM   2582  C   VAL 0 319     105.352 146.082 252.173  1.00  0.00           C
ATOM   2583  O   VAL 0 319     104.928 145.286 251.367  1.00  0.00           O
ATOM   2584  N   PRO 0 320     104.781 147.330 252.227  1.00  0.00           N
ATOM   2585  CD  PRO 0 320     105.331 148.497 252.829  1.00  0.00           C
ATOM   2586  CG  PRO 0 320     104.426 149.651 252.488  1.00  0.00           C
ATOM   2587  CB  PRO 0 320     103.097 149.018 252.131  1.00  0.00           C
ATOM   2588  CA  PRO 0 320     103.558 147.659 251.548  1.00  0.00           C
ATOM   2589  C   PRO 0 320     103.667 147.718 249.983  1.00  0.00           C
ATOM   2590  O   PRO 0 320     104.778 147.903 249.471  1.00  0.00           O
ATOM   2591  N   GLY 0 321     102.568 147.555 249.207  1.00  0.00           N
ATOM   2592  CA  GLY 0 321     102.671 147.632 247.702  1.00  0.00           C
ATOM   2593  C   GLY 0 321     103.462 146.503 247.059  1.00  0.00           C
ATOM   2594  O   GLY 0 321     104.615 146.642 246.677  1.00  0.00           O
ATOM   2595  N   SER 0 322     102.755 145.360 246.880  1.00  0.00           N
ATOM   2596  CA  SER 0 322     103.067 144.143 246.100  1.00  0.00           C
ATOM   2597  CB  SER 0 322     102.984 144.533 244.651  1.00  0.00           C
ATOM   2598  OG  SER 0 322     103.113 143.392 243.864  1.00  0.00           O
ATOM   2599  C   SER 0 322     104.333 143.317 246.468  1.00  0.00           C
ATOM   2600  O   SER 0 322     104.316 142.137 246.235  1.00  0.00           O
ATOM   2601  N   ILE 0 323     105.359 143.896 247.028  1.00  0.00           N
ATOM   2602  CA  ILE 0 323     106.614 143.305 247.347  1.00  0.00           C
ATOM   2603  CB  ILE 0 323     107.549 144.364 247.868  1.00  0.00           C
ATOM   2604  CG2 ILE 0 323     107.119 144.948 249.198  1.00  0.00           C
ATOM   2605  CG1 ILE 0 323     109.034 143.849 247.947  1.00  0.00           C
ATOM   2606  CD1 ILE 0 323     109.948 144.896 247.276  1.00  0.00           C
ATOM   2607  C   ILE 0 323     106.450 142.167 248.402  1.00  0.00           C
ATOM   2608  O   ILE 0 323     107.320 141.322 248.559  1.00  0.00           O
ATOM   2609  N   ARG 0 324     105.281 141.996 249.035  1.00  0.00           N
ATOM   2610  CA  ARG 0 324     104.901 140.752 249.775  1.00  0.00           C
ATOM   2611  CB  ARG 0 324     103.532 141.039 250.426  1.00  0.00           C
ATOM   2612  CG  ARG 0 324     102.387 140.891 249.391  1.00  0.00           C
ATOM   2613  CD  ARG 0 324     101.194 141.806 249.691  1.00  0.00           C
ATOM   2614  NE  ARG 0 324     100.622 142.338 248.399  1.00  0.00           N
ATOM   2615  CZ  ARG 0 324      99.821 141.799 247.486  1.00  0.00           C
ATOM   2616  NH1 ARG 0 324      99.287 140.634 247.678  1.00  0.00           N
ATOM   2617  NH2 ARG 0 324      99.563 142.386 246.415  1.00  0.00           N
ATOM   2618  C   ARG 0 324     104.781 139.537 248.875  1.00  0.00           C
ATOM   2619  O   ARG 0 324     104.808 138.461 249.410  1.00  0.00           O
ATOM   2620  N   THR 0 325     104.681 139.691 247.519  1.00  0.00           N
ATOM   2621  CA  THR 0 325     104.700 138.554 246.596  1.00  0.00           C
ATOM   2622  CB  THR 0 325     103.851 138.768 245.368  1.00  0.00           C
ATOM   2623  CG2 THR 0 325     102.459 139.450 245.507  1.00  0.00           C
ATOM   2624  OG1 THR 0 325     104.453 139.625 244.454  1.00  0.00           O
ATOM   2625  C   THR 0 325     106.175 138.220 246.246  1.00  0.00           C
ATOM   2626  O   THR 0 325     106.965 139.121 246.128  1.00  0.00           O
ATOM   2627  N   ALA 0 326     106.596 136.978 246.116  1.00  0.00           N
ATOM   2628  CA  ALA 0 326     107.899 136.550 245.820  1.00  0.00           C
ATOM   2629  CB  ALA 0 326     107.862 135.114 246.007  1.00  0.00           C
ATOM   2630  C   ALA 0 326     108.265 136.843 244.356  1.00  0.00           C
ATOM   2631  O   ALA 0 326     109.368 137.200 244.194  1.00  0.00           O
ATOM   2632  N   GLU 0 327     107.361 136.807 243.409  1.00  0.00           N
ATOM   2633  CA  GLU 0 327     107.593 137.197 241.990  1.00  0.00           C
ATOM   2634  CB  GLU 0 327     106.421 136.773 241.082  1.00  0.00           C
ATOM   2635  CG  GLU 0 327     106.148 135.229 240.858  1.00  0.00           C
ATOM   2636  CD  GLU 0 327     104.904 134.882 240.020  1.00  0.00           C
ATOM   2637  OE1 GLU 0 327     104.780 135.241 238.845  1.00  0.00           O
ATOM   2638  OE2 GLU 0 327     104.010 134.256 240.578  1.00  0.00           O
ATOM   2639  C   GLU 0 327     107.856 138.701 241.822  1.00  0.00           C
ATOM   2640  O   GLU 0 327     108.715 139.033 241.108  1.00  0.00           O
ATOM   2641  N   HIS 0 328     107.188 139.606 242.520  1.00  0.00           N
ATOM   2642  CA  HIS 0 328     107.613 141.008 242.620  1.00  0.00           C
ATOM   2643  CB  HIS 0 328     106.560 141.885 243.317  1.00  0.00           C
ATOM   2644  CG  HIS 0 328     106.931 143.359 243.458  1.00  0.00           C
ATOM   2645  ND1 HIS 0 328     107.772 143.953 244.393  1.00  0.00           N
ATOM   2646  CE1 HIS 0 328     107.708 145.251 244.179  1.00  0.00           C
ATOM   2647  NE2 HIS 0 328     106.874 145.539 243.196  1.00  0.00           N
ATOM   2648  CD2 HIS 0 328     106.264 144.363 242.797  1.00  0.00           C
ATOM   2649  C   HIS 0 328     108.978 141.104 243.365  1.00  0.00           C
ATOM   2650  O   HIS 0 328     109.843 141.882 242.945  1.00  0.00           O
ATOM   2651  N   PHE 0 329     109.158 140.419 244.500  1.00  0.00           N
ATOM   2652  CA  PHE 0 329     110.461 140.447 245.204  1.00  0.00           C
ATOM   2653  CB  PHE 0 329     110.277 139.877 246.612  1.00  0.00           C
ATOM   2654  CG  PHE 0 329     111.554 140.013 247.472  1.00  0.00           C
ATOM   2655  CD1 PHE 0 329     112.133 141.295 247.721  1.00  0.00           C
ATOM   2656  CE1 PHE 0 329     113.398 141.399 248.324  1.00  0.00           C
ATOM   2657  CZ  PHE 0 329     114.044 140.257 248.925  1.00  0.00           C
ATOM   2658  CE2 PHE 0 329     113.459 139.026 248.650  1.00  0.00           C
ATOM   2659  CD2 PHE 0 329     112.221 138.851 248.007  1.00  0.00           C
ATOM   2660  C   PHE 0 329     111.651 139.856 244.460  1.00  0.00           C
ATOM   2661  O   PHE 0 329     112.715 140.447 244.450  1.00  0.00           O
ATOM   2662  N   LEU 0 330     111.493 138.797 243.670  1.00  0.00           N
ATOM   2663  CA  LEU 0 330     112.344 138.515 242.505  1.00  0.00           C
ATOM   2664  CB  LEU 0 330     111.898 137.283 241.748  1.00  0.00           C
ATOM   2665  CG  LEU 0 330     111.957 135.938 242.491  1.00  0.00           C
ATOM   2666  CD1 LEU 0 330     111.263 134.858 241.658  1.00  0.00           C
ATOM   2667  CD2 LEU 0 330     113.372 135.519 242.709  1.00  0.00           C
ATOM   2668  C   LEU 0 330     112.569 139.759 241.563  1.00  0.00           C
ATOM   2669  O   LEU 0 330     113.764 140.035 241.336  1.00  0.00           O
ATOM   2670  N   GLY 0 331     111.542 140.450 241.057  1.00  0.00           N
ATOM   2671  CA  GLY 0 331     111.683 141.643 240.240  1.00  0.00           C
ATOM   2672  C   GLY 0 331     112.503 142.758 240.883  1.00  0.00           C
ATOM   2673  O   GLY 0 331     113.322 143.296 240.179  1.00  0.00           O
ATOM   2674  N   PHE 0 332     112.433 143.046 242.180  1.00  0.00           N
ATOM   2675  CA  PHE 0 332     113.138 144.040 242.995  1.00  0.00           C
ATOM   2676  CB  PHE 0 332     112.469 144.197 244.386  1.00  0.00           C
ATOM   2677  CG  PHE 0 332     113.216 145.134 245.356  1.00  0.00           C
ATOM   2678  CD1 PHE 0 332     112.941 146.507 245.417  1.00  0.00           C
ATOM   2679  CE1 PHE 0 332     113.615 147.388 246.247  1.00  0.00           C
ATOM   2680  CZ  PHE 0 332     114.696 146.850 247.028  1.00  0.00           C
ATOM   2681  CE2 PHE 0 332     114.945 145.458 247.052  1.00  0.00           C
ATOM   2682  CD2 PHE 0 332     114.254 144.637 246.236  1.00  0.00           C
ATOM   2683  C   PHE 0 332     114.619 143.774 243.074  1.00  0.00           C
ATOM   2684  O   PHE 0 332     115.467 144.702 243.024  1.00  0.00           O
ATOM   2685  N   LEU 0 333     115.003 142.560 243.358  1.00  0.00           N
ATOM   2686  CA  LEU 0 333     116.363 142.092 243.412  1.00  0.00           C
ATOM   2687  CB  LEU 0 333     116.415 140.684 244.007  1.00  0.00           C
ATOM   2688  CG  LEU 0 333     116.438 140.583 245.476  1.00  0.00           C
ATOM   2689  CD1 LEU 0 333     116.461 139.143 246.046  1.00  0.00           C
ATOM   2690  CD2 LEU 0 333     117.710 141.249 246.078  1.00  0.00           C
ATOM   2691  C   LEU 0 333     116.972 141.950 242.003  1.00  0.00           C
ATOM   2692  O   LEU 0 333     118.168 142.106 241.827  1.00  0.00           O
ATOM   2693  N   ARG 0 334     116.221 141.576 240.972  1.00  0.00           N
ATOM   2694  CA  ARG 0 334     116.783 141.740 239.571  1.00  0.00           C
ATOM   2695  CB  ARG 0 334     115.820 140.939 238.708  1.00  0.00           C
ATOM   2696  CG  ARG 0 334     115.952 139.385 238.838  1.00  0.00           C
ATOM   2697  CD  ARG 0 334     115.068 138.599 237.886  1.00  0.00           C
ATOM   2698  NE  ARG 0 334     115.010 137.182 238.225  1.00  0.00           N
ATOM   2699  CZ  ARG 0 334     115.735 136.159 237.888  1.00  0.00           C
ATOM   2700  NH1 ARG 0 334     116.950 136.343 237.420  1.00  0.00           N
ATOM   2701  NH2 ARG 0 334     115.313 134.966 238.004  1.00  0.00           N
ATOM   2702  C   ARG 0 334     116.883 143.231 239.089  1.00  0.00           C
ATOM   2703  O   ARG 0 334     117.859 143.495 238.440  1.00  0.00           O
ATOM   2704  N   ARG 0 335     115.973 144.132 239.537  1.00  0.00           N
ATOM   2705  CA  ARG 0 335     116.109 145.585 239.306  1.00  0.00           C
ATOM   2706  CB  ARG 0 335     114.815 146.260 239.622  1.00  0.00           C
ATOM   2707  CG  ARG 0 335     114.591 147.763 239.292  1.00  0.00           C
ATOM   2708  CD  ARG 0 335     113.087 148.056 238.948  1.00  0.00           C
ATOM   2709  NE  ARG 0 335     112.223 147.889 240.117  1.00  0.00           N
ATOM   2710  CZ  ARG 0 335     111.500 146.856 240.514  1.00  0.00           C
ATOM   2711  NH1 ARG 0 335     111.351 145.806 239.763  1.00  0.00           N
ATOM   2712  NH2 ARG 0 335     110.819 147.023 241.620  1.00  0.00           N
ATOM   2713  C   ARG 0 335     117.315 146.147 239.991  1.00  0.00           C
ATOM   2714  O   ARG 0 335     118.018 146.991 239.430  1.00  0.00           O
ATOM   2715  N   LEU 0 336     117.673 145.586 241.138  1.00  0.00           N
ATOM   2716  CA  LEU 0 336     118.877 145.920 241.849  1.00  0.00           C
ATOM   2717  CB  LEU 0 336     118.648 145.335 243.300  1.00  0.00           C
ATOM   2718  CG  LEU 0 336     119.583 145.928 244.430  1.00  0.00           C
ATOM   2719  CD1 LEU 0 336     119.339 147.378 244.580  1.00  0.00           C
ATOM   2720  CD2 LEU 0 336     119.279 145.113 245.719  1.00  0.00           C
ATOM   2721  C   LEU 0 336     120.129 145.363 241.145  1.00  0.00           C
ATOM   2722  O   LEU 0 336     121.083 146.132 241.108  1.00  0.00           O
ATOM   2723  N   LEU 0 337     120.177 144.113 240.699  1.00  0.00           N
ATOM   2724  CA  LEU 0 337     121.393 143.501 240.075  1.00  0.00           C
ATOM   2725  CB  LEU 0 337     121.069 142.039 239.925  1.00  0.00           C
ATOM   2726  CG  LEU 0 337     122.363 141.201 239.612  1.00  0.00           C
ATOM   2727  CD1 LEU 0 337     122.415 139.962 240.497  1.00  0.00           C
ATOM   2728  CD2 LEU 0 337     122.438 140.702 238.160  1.00  0.00           C
ATOM   2729  C   LEU 0 337     121.732 144.181 238.723  1.00  0.00           C
ATOM   2730  O   LEU 0 337     122.908 144.290 238.343  1.00  0.00           O
ATOM   2731  N   GLU 0 338     120.748 144.662 238.010  1.00  0.00           N
ATOM   2732  CA  GLU 0 338     120.983 145.323 236.734  1.00  0.00           C
ATOM   2733  CB  GLU 0 338     119.685 145.468 235.956  1.00  0.00           C
ATOM   2734  CG  GLU 0 338     119.135 144.237 235.174  1.00  0.00           C
ATOM   2735  CD  GLU 0 338     120.284 143.463 234.476  1.00  0.00           C
ATOM   2736  OE1 GLU 0 338     121.255 144.010 233.883  1.00  0.00           O
ATOM   2737  OE2 GLU 0 338     120.206 142.212 234.617  1.00  0.00           O
ATOM   2738  C   GLU 0 338     121.590 146.694 237.061  1.00  0.00           C
ATOM   2739  O   GLU 0 338     122.509 147.082 236.401  1.00  0.00           O
ATOM   2740  N   TYR 0 339     121.047 147.337 238.084  1.00  0.00           N
ATOM   2741  CA  TYR 0 339     121.600 148.632 238.525  1.00  0.00           C
ATOM   2742  CB  TYR 0 339     120.782 149.068 239.799  1.00  0.00           C
ATOM   2743  CG  TYR 0 339     121.278 150.401 240.358  1.00  0.00           C
ATOM   2744  CD1 TYR 0 339     120.726 151.537 239.763  1.00  0.00           C
ATOM   2745  CE1 TYR 0 339     121.214 152.808 240.176  1.00  0.00           C
ATOM   2746  CZ  TYR 0 339     122.049 152.921 241.315  1.00  0.00           C
ATOM   2747  OH  TYR 0 339     122.416 154.148 241.866  1.00  0.00           O
ATOM   2748  CE2 TYR 0 339     122.574 151.766 241.876  1.00  0.00           C
ATOM   2749  CD2 TYR 0 339     122.195 150.488 241.426  1.00  0.00           C
ATOM   2750  C   TYR 0 339     123.096 148.528 238.827  1.00  0.00           C
ATOM   2751  O   TYR 0 339     124.010 149.160 238.300  1.00  0.00           O
ATOM   2752  N   VAL 0 340     123.396 147.550 239.786  1.00  0.00           N
ATOM   2753  CA  VAL 0 340     124.800 147.391 240.354  1.00  0.00           C
ATOM   2754  CB  VAL 0 340     124.787 146.550 241.670  1.00  0.00           C
ATOM   2755  CG1 VAL 0 340     126.213 146.271 242.184  1.00  0.00           C
ATOM   2756  CG2 VAL 0 340     124.008 147.216 242.818  1.00  0.00           C
ATOM   2757  C   VAL 0 340     125.664 146.825 239.245  1.00  0.00           C
ATOM   2758  O   VAL 0 340     126.752 147.344 239.161  1.00  0.00           O
ATOM   2759  N   LYS 0 341     125.139 146.019 238.291  1.00  0.00           N
ATOM   2760  CA  LYS 0 341     125.820 145.633 237.039  1.00  0.00           C
ATOM   2761  CB  LYS 0 341     125.089 144.622 236.285  1.00  0.00           C
ATOM   2762  CG  LYS 0 341     125.197 143.094 236.728  1.00  0.00           C
ATOM   2763  CD  LYS 0 341     124.730 142.072 235.681  1.00  0.00           C
ATOM   2764  CE  LYS 0 341     123.274 142.321 235.293  1.00  0.00           C
ATOM   2765  NZ  LYS 0 341     122.758 141.056 234.759  1.00  0.00           N
ATOM   2766  C   LYS 0 341     126.263 146.744 236.087  1.00  0.00           C
ATOM   2767  O   LYS 0 341     127.381 146.687 235.609  1.00  0.00           O
ATOM   2768  N   TRP 0 342     125.401 147.699 235.860  1.00  0.00           N
ATOM   2769  CA  TRP 0 342     125.660 148.922 235.083  1.00  0.00           C
ATOM   2770  CB  TRP 0 342     124.405 149.464 234.592  1.00  0.00           C
ATOM   2771  CG  TRP 0 342     124.295 150.966 234.291  1.00  0.00           C
ATOM   2772  CD1 TRP 0 342     124.635 151.507 233.086  1.00  0.00           C
ATOM   2773  NE1 TRP 0 342     124.558 152.876 233.103  1.00  0.00           N
ATOM   2774  CE2 TRP 0 342     124.221 153.364 234.325  1.00  0.00           C
ATOM   2775  CZ2 TRP 0 342     124.139 154.650 234.864  1.00  0.00           C
ATOM   2776  CH2 TRP 0 342     123.763 154.829 236.224  1.00  0.00           C
ATOM   2777  CZ3 TRP 0 342     123.413 153.652 236.958  1.00  0.00           C
ATOM   2778  CE3 TRP 0 342     123.546 152.348 236.463  1.00  0.00           C
ATOM   2779  CD2 TRP 0 342     123.968 152.148 235.129  1.00  0.00           C
ATOM   2780  C   TRP 0 342     126.561 149.962 235.790  1.00  0.00           C
ATOM   2781  O   TRP 0 342     127.194 150.789 235.093  1.00  0.00           O
ATOM   2782  N   ARG 0 343     126.618 150.028 237.104  1.00  0.00           N
ATOM   2783  CA  ARG 0 343     127.563 150.829 237.851  1.00  0.00           C
ATOM   2784  CB  ARG 0 343     127.150 150.976 239.386  1.00  0.00           C
ATOM   2785  CG  ARG 0 343     125.943 151.917 239.525  1.00  0.00           C
ATOM   2786  CD  ARG 0 343     126.282 153.414 239.390  1.00  0.00           C
ATOM   2787  NE  ARG 0 343     126.550 153.958 237.974  1.00  0.00           N
ATOM   2788  CZ  ARG 0 343     126.560 155.279 237.754  1.00  0.00           C
ATOM   2789  NH1 ARG 0 343     126.370 156.293 238.608  1.00  0.00           N
ATOM   2790  NH2 ARG 0 343     126.787 155.734 236.551  1.00  0.00           N
ATOM   2791  C   ARG 0 343     129.081 150.436 237.727  1.00  0.00           C
ATOM   2792  O   ARG 0 343     129.959 151.275 237.964  1.00  0.00           O
ATOM   2793  N   LEU 0 344     129.350 149.292 237.151  1.00  0.00           N
ATOM   2794  CA  LEU 0 344     130.646 148.717 236.772  1.00  0.00           C
ATOM   2795  CB  LEU 0 344     130.624 147.185 236.884  1.00  0.00           C
ATOM   2796  CG  LEU 0 344     129.982 146.611 238.097  1.00  0.00           C
ATOM   2797  CD1 LEU 0 344     130.181 145.125 238.020  1.00  0.00           C
ATOM   2798  CD2 LEU 0 344     130.562 147.192 239.405  1.00  0.00           C
ATOM   2799  C   LEU 0 344     131.106 149.169 235.365  1.00  0.00           C
ATOM   2800  O   LEU 0 344     132.019 148.595 234.809  1.00  0.00           O
ATOM   2801  N   ARG 0 345     130.527 150.259 234.777  1.00  0.00           N
ATOM   2802  CA  ARG 0 345     130.921 150.834 233.509  1.00  0.00           C
ATOM   2803  CB  ARG 0 345     129.888 150.542 232.447  1.00  0.00           C
ATOM   2804  CG  ARG 0 345     130.333 150.850 230.962  1.00  0.00           C
ATOM   2805  CD  ARG 0 345     131.167 149.824 230.180  1.00  0.00           C
ATOM   2806  NE  ARG 0 345     131.180 149.941 228.766  1.00  0.00           N
ATOM   2807  CZ  ARG 0 345     131.196 149.105 227.745  1.00  0.00           C
ATOM   2808  NH1 ARG 0 345     131.311 147.844 227.993  1.00  0.00           N
ATOM   2809  NH2 ARG 0 345     131.256 149.518 226.489  1.00  0.00           N
ATOM   2810  C   ARG 0 345     131.238 152.363 233.625  1.00  0.00           C
ATOM   2811  O   ARG 0 345     131.224 153.092 232.666  1.00  0.00           O
ATOM   2812  N   VAL 0 346     131.669 152.868 234.800  1.00  0.00           N
ATOM   2813  CA  VAL 0 346     132.206 154.226 235.102  1.00  0.00           C
ATOM   2814  CB  VAL 0 346     132.147 154.626 236.620  1.00  0.00           C
ATOM   2815  CG1 VAL 0 346     130.712 154.588 237.229  1.00  0.00           C
ATOM   2816  CG2 VAL 0 346     133.093 153.851 237.617  1.00  0.00           C
ATOM   2817  C   VAL 0 346     133.629 154.333 234.534  1.00  0.00           C
ATOM   2818  O   VAL 0 346     134.327 153.368 234.457  1.00  0.00           O
ATOM   2819  N   GLN 0 347     134.097 155.547 234.228  1.00  0.00           N
ATOM   2820  CA  GLN 0 347     135.390 155.807 233.544  1.00  0.00           C
ATOM   2821  CB  GLN 0 347     135.216 156.686 232.323  1.00  0.00           C
ATOM   2822  CG  GLN 0 347     134.291 156.151 231.214  1.00  0.00           C
ATOM   2823  CD  GLN 0 347     134.238 156.949 229.957  1.00  0.00           C
ATOM   2824  OE1 GLN 0 347     133.617 158.046 229.965  1.00  0.00           O
ATOM   2825  NE2 GLN 0 347     134.801 156.581 228.856  1.00  0.00           N
ATOM   2826  C   GLN 0 347     136.414 156.596 234.401  1.00  0.00           C
ATOM   2827  O   GLN 0 347     137.649 156.455 234.316  1.00  0.00           O
ATOM   2828  N   HIS 0 348     135.908 157.356 235.377  1.00  0.00           N
ATOM   2829  CA  HIS 0 348     136.598 157.994 236.496  1.00  0.00           C
ATOM   2830  CB  HIS 0 348     135.758 159.169 236.943  1.00  0.00           C
ATOM   2831  CG  HIS 0 348     136.465 160.060 237.900  1.00  0.00           C
ATOM   2832  ND1 HIS 0 348     137.456 160.987 237.556  1.00  0.00           N
ATOM   2833  CE1 HIS 0 348     137.811 161.578 238.745  1.00  0.00           C
ATOM   2834  NE2 HIS 0 348     137.112 161.123 239.748  1.00  0.00           N
ATOM   2835  CD2 HIS 0 348     136.317 160.108 239.241  1.00  0.00           C
ATOM   2836  C   HIS 0 348     136.847 157.018 237.635  1.00  0.00           C
ATOM   2837  O   HIS 0 348     136.162 156.011 237.792  1.00  0.00           O
ATOM   2838  N   VAL 0 349     137.818 157.292 238.481  1.00  0.00           N
ATOM   2839  CA  VAL 0 349     138.076 156.622 239.716  1.00  0.00           C
ATOM   2840  CB  VAL 0 349     139.498 156.806 240.205  1.00  0.00           C
ATOM   2841  CG1 VAL 0 349     140.437 155.922 239.475  1.00  0.00           C
ATOM   2842  CG2 VAL 0 349     140.077 158.268 240.019  1.00  0.00           C
ATOM   2843  C   VAL 0 349     137.116 157.057 240.814  1.00  0.00           C
ATOM   2844  O   VAL 0 349     137.390 157.815 241.803  1.00  0.00           O
ATOM   2845  N   VAL 0 350     135.896 156.611 240.696  1.00  0.00           N
ATOM   2846  CA  VAL 0 350     134.686 157.115 241.424  1.00  0.00           C
ATOM   2847  CB  VAL 0 350     133.404 156.533 240.791  1.00  0.00           C
ATOM   2848  CG1 VAL 0 350     132.147 156.811 241.755  1.00  0.00           C
ATOM   2849  CG2 VAL 0 350     133.150 157.186 239.372  1.00  0.00           C
ATOM   2850  C   VAL 0 350     134.650 156.829 242.891  1.00  0.00           C
ATOM   2851  O   VAL 0 350     134.950 155.733 243.369  1.00  0.00           O
ATOM   2852  N   GLN 0 351     134.379 157.953 243.588  1.00  0.00           N
ATOM   2853  CA  GLN 0 351     134.263 157.895 245.070  1.00  0.00           C
ATOM   2854  CB  GLN 0 351     135.487 158.453 245.767  1.00  0.00           C
ATOM   2855  CG  GLN 0 351     135.269 158.800 247.264  1.00  0.00           C
ATOM   2856  CD  GLN 0 351     136.569 159.034 248.112  1.00  0.00           C
ATOM   2857  OE1 GLN 0 351     137.681 158.873 247.534  1.00  0.00           O
ATOM   2858  NE2 GLN 0 351     136.490 159.396 249.364  1.00  0.00           N
ATOM   2859  C   GLN 0 351     133.013 158.683 245.464  1.00  0.00           C
ATOM   2860  O   GLN 0 351     132.968 159.771 244.974  1.00  0.00           O
ATOM   2861  N   GLU 0 352     132.054 158.054 246.211  1.00  0.00           N
ATOM   2862  CA  GLU 0 352     130.590 158.272 245.993  1.00  0.00           C
ATOM   2863  CB  GLU 0 352     130.064 157.387 244.855  1.00  0.00           C
ATOM   2864  CG  GLU 0 352     128.570 156.994 244.886  1.00  0.00           C
ATOM   2865  CD  GLU 0 352     127.644 158.113 244.333  1.00  0.00           C
ATOM   2866  OE1 GLU 0 352     127.818 159.317 244.702  1.00  0.00           O
ATOM   2867  OE2 GLU 0 352     126.668 157.767 243.585  1.00  0.00           O
ATOM   2868  C   GLU 0 352     129.841 158.094 247.349  1.00  0.00           C
ATOM   2869  O   GLU 0 352     130.295 157.442 248.252  1.00  0.00           O
ATOM   2870  N   SER 0 353     128.771 158.842 247.570  1.00  0.00           N
ATOM   2871  CA  SER 0 353     128.181 159.089 248.908  1.00  0.00           C
ATOM   2872  CB  SER 0 353     127.824 160.546 249.123  1.00  0.00           C
ATOM   2873  OG  SER 0 353     127.060 160.748 250.313  1.00  0.00           O
ATOM   2874  C   SER 0 353     126.958 158.234 248.961  1.00  0.00           C
ATOM   2875  O   SER 0 353     126.145 158.303 247.999  1.00  0.00           O
ATOM   2876  N   PRO 0 354     126.700 157.490 250.073  1.00  0.00           N
ATOM   2877  CD  PRO 0 354     127.552 157.300 251.307  1.00  0.00           C
ATOM   2878  CG  PRO 0 354     127.087 155.962 251.964  1.00  0.00           C
ATOM   2879  CB  PRO 0 354     125.712 155.776 251.410  1.00  0.00           C
ATOM   2880  CA  PRO 0 354     125.617 156.545 250.106  1.00  0.00           C
ATOM   2881  C   PRO 0 354     124.296 157.319 249.965  1.00  0.00           C
ATOM   2882  O   PRO 0 354     123.470 156.808 249.196  1.00  0.00           O
ATOM   2883  N   PRO 0 355     124.036 158.528 250.501  1.00  0.00           N
ATOM   2884  CD  PRO 0 355     124.579 159.034 251.794  1.00  0.00           C
ATOM   2885  CG  PRO 0 355     123.431 159.832 252.467  1.00  0.00           C
ATOM   2886  CB  PRO 0 355     122.688 160.264 251.219  1.00  0.00           C
ATOM   2887  CA  PRO 0 355     122.687 159.137 250.218  1.00  0.00           C
ATOM   2888  C   PRO 0 355     122.543 159.587 248.704  1.00  0.00           C
ATOM   2889  O   PRO 0 355     121.435 159.448 248.153  1.00  0.00           O
ATOM   2890  N   ALA 0 356     123.623 159.929 247.941  1.00  0.00           N
ATOM   2891  CA  ALA 0 356     123.527 160.031 246.460  1.00  0.00           C
ATOM   2892  CB  ALA 0 356     124.675 160.849 245.979  1.00  0.00           C
ATOM   2893  C   ALA 0 356     123.370 158.698 245.761  1.00  0.00           C
ATOM   2894  O   ALA 0 356     122.597 158.667 244.825  1.00  0.00           O
ATOM   2895  N   PHE 0 357     124.047 157.606 246.129  1.00  0.00           N
ATOM   2896  CA  PHE 0 357     123.683 156.260 245.566  1.00  0.00           C
ATOM   2897  CB  PHE 0 357     124.649 155.190 246.150  1.00  0.00           C
ATOM   2898  CG  PHE 0 357     124.817 153.900 245.399  1.00  0.00           C
ATOM   2899  CD1 PHE 0 357     124.303 152.743 246.006  1.00  0.00           C
ATOM   2900  CE1 PHE 0 357     124.603 151.462 245.442  1.00  0.00           C
ATOM   2901  CZ  PHE 0 357     125.370 151.389 244.308  1.00  0.00           C
ATOM   2902  CE2 PHE 0 357     125.890 152.501 243.666  1.00  0.00           C
ATOM   2903  CD2 PHE 0 357     125.632 153.805 244.224  1.00  0.00           C
ATOM   2904  C   PHE 0 357     122.194 155.974 245.672  1.00  0.00           C
ATOM   2905  O   PHE 0 357     121.576 155.548 244.652  1.00  0.00           O
ATOM   2906  N   LEU 0 358     121.624 156.243 246.829  1.00  0.00           N
ATOM   2907  CA  LEU 0 358     120.194 156.000 247.047  1.00  0.00           C
ATOM   2908  CB  LEU 0 358     119.915 156.318 248.544  1.00  0.00           C
ATOM   2909  CG  LEU 0 358     120.577 155.329 249.502  1.00  0.00           C
ATOM   2910  CD1 LEU 0 358     120.376 155.641 250.956  1.00  0.00           C
ATOM   2911  CD2 LEU 0 358     119.960 153.869 249.363  1.00  0.00           C
ATOM   2912  C   LEU 0 358     119.309 156.899 246.199  1.00  0.00           C
ATOM   2913  O   LEU 0 358     118.314 156.439 245.726  1.00  0.00           O
ATOM   2914  N   SER 0 359     119.718 158.115 245.956  1.00  0.00           N
ATOM   2915  CA  SER 0 359     118.949 159.060 245.093  1.00  0.00           C
ATOM   2916  CB  SER 0 359     119.134 160.574 245.390  1.00  0.00           C
ATOM   2917  OG  SER 0 359     118.313 161.359 244.459  1.00  0.00           O
ATOM   2918  C   SER 0 359     119.097 158.664 243.593  1.00  0.00           C
ATOM   2919  O   SER 0 359     118.077 158.686 242.835  1.00  0.00           O
ATOM   2920  N   GLY 0 360     120.257 158.243 243.121  1.00  0.00           N
ATOM   2921  CA  GLY 0 360     120.448 157.547 241.868  1.00  0.00           C
ATOM   2922  C   GLY 0 360     119.524 156.309 241.786  1.00  0.00           C
ATOM   2923  O   GLY 0 360     118.962 156.138 240.729  1.00  0.00           O
ATOM   2924  N   LEU 0 361     119.333 155.503 242.854  1.00  0.00           N
ATOM   2925  CA  LEU 0 361     118.482 154.336 242.734  1.00  0.00           C
ATOM   2926  CB  LEU 0 361     118.719 153.453 243.988  1.00  0.00           C
ATOM   2927  CG  LEU 0 361     119.893 152.447 244.040  1.00  0.00           C
ATOM   2928  CD1 LEU 0 361     120.359 151.889 245.393  1.00  0.00           C
ATOM   2929  CD2 LEU 0 361     119.505 151.214 243.266  1.00  0.00           C
ATOM   2930  C   LEU 0 361     117.033 154.681 242.595  1.00  0.00           C
ATOM   2931  O   LEU 0 361     116.270 153.889 242.023  1.00  0.00           O
ATOM   2932  N   ALA 0 362     116.612 155.805 243.174  1.00  0.00           N
ATOM   2933  CA  ALA 0 362     115.217 156.248 243.293  1.00  0.00           C
ATOM   2934  CB  ALA 0 362     115.077 157.253 244.489  1.00  0.00           C
ATOM   2935  C   ALA 0 362     114.778 156.827 241.941  1.00  0.00           C
ATOM   2936  O   ALA 0 362     113.706 156.571 241.437  1.00  0.00           O
ATOM   2937  N   GLN 0 363     115.621 157.650 241.364  1.00  0.00           N
ATOM   2938  CA  GLN 0 363     115.596 158.250 240.038  1.00  0.00           C
ATOM   2939  CB  GLN 0 363     116.643 159.431 239.917  1.00  0.00           C
ATOM   2940  CG  GLN 0 363     116.293 160.652 240.759  1.00  0.00           C
ATOM   2941  CD  GLN 0 363     116.718 161.942 240.118  1.00  0.00           C
ATOM   2942  OE1 GLN 0 363     117.529 161.968 239.201  1.00  0.00           O
ATOM   2943  NE2 GLN 0 363     116.076 163.029 240.536  1.00  0.00           N
ATOM   2944  C   GLN 0 363     115.757 157.280 238.847  1.00  0.00           C
ATOM   2945  O   GLN 0 363     114.917 157.216 237.996  1.00  0.00           O
ATOM   2946  N   ARG 0 364     116.896 156.514 238.769  1.00  0.00           N
ATOM   2947  CA  ARG 0 364     117.268 155.542 237.680  1.00  0.00           C
ATOM   2948  CB  ARG 0 364     118.624 154.948 237.896  1.00  0.00           C
ATOM   2949  CG  ARG 0 364     119.699 156.036 237.764  1.00  0.00           C
ATOM   2950  CD  ARG 0 364     119.805 156.588 236.370  1.00  0.00           C
ATOM   2951  NE  ARG 0 364     120.863 157.502 236.071  1.00  0.00           N
ATOM   2952  CZ  ARG 0 364     121.624 157.614 235.001  1.00  0.00           C
ATOM   2953  NH1 ARG 0 364     121.657 156.903 233.941  1.00  0.00           N
ATOM   2954  NH2 ARG 0 364     122.477 158.557 234.972  1.00  0.00           N
ATOM   2955  C   ARG 0 364     116.214 154.366 237.701  1.00  0.00           C
ATOM   2956  O   ARG 0 364     115.684 153.997 236.671  1.00  0.00           O
ATOM   2957  N   VAL 0 365     116.033 153.653 238.828  1.00  0.00           N
ATOM   2958  CA  VAL 0 365     115.318 152.295 238.720  1.00  0.00           C
ATOM   2959  CB  VAL 0 365     116.343 151.184 238.711  1.00  0.00           C
ATOM   2960  CG1 VAL 0 365     117.453 151.327 237.695  1.00  0.00           C
ATOM   2961  CG2 VAL 0 365     117.078 150.871 240.084  1.00  0.00           C
ATOM   2962  C   VAL 0 365     114.153 152.152 239.687  1.00  0.00           C
ATOM   2963  O   VAL 0 365     113.625 151.039 239.947  1.00  0.00           O
ATOM   2964  N   CYS 0 366     113.600 153.263 240.129  1.00  0.00           N
ATOM   2965  CA  CYS 0 366     112.547 153.305 241.201  1.00  0.00           C
ATOM   2966  CB  CYS 0 366     111.166 152.954 240.635  1.00  0.00           C
ATOM   2967  SG  CYS 0 366     110.909 153.743 239.037  1.00  0.00           S
ATOM   2968  C   CYS 0 366     112.743 152.601 242.607  1.00  0.00           C
ATOM   2969  O   CYS 0 366     111.755 152.422 243.336  1.00  0.00           O
ATOM   2970  N   ILE 0 367     114.022 152.382 243.047  1.00  0.00           N
ATOM   2971  CA  ILE 0 367     114.360 151.599 244.246  1.00  0.00           C
ATOM   2972  CB  ILE 0 367     115.603 150.700 244.057  1.00  0.00           C
ATOM   2973  CG2 ILE 0 367     116.196 150.222 245.419  1.00  0.00           C
ATOM   2974  CG1 ILE 0 367     115.189 149.529 243.147  1.00  0.00           C
ATOM   2975  CD1 ILE 0 367     116.294 148.512 242.746  1.00  0.00           C
ATOM   2976  C   ILE 0 367     114.545 152.566 245.422  1.00  0.00           C
ATOM   2977  O   ILE 0 367     115.278 153.584 245.486  1.00  0.00           O
ATOM   2978  N   GLN 0 368     113.706 152.301 246.441  1.00  0.00           N
ATOM   2979  CA  GLN 0 368     113.554 153.072 247.682  1.00  0.00           C
ATOM   2980  CB  GLN 0 368     112.069 153.173 247.947  1.00  0.00           C
ATOM   2981  CG  GLN 0 368     111.237 153.672 246.726  1.00  0.00           C
ATOM   2982  CD  GLN 0 368     111.718 154.946 246.107  1.00  0.00           C
ATOM   2983  OE1 GLN 0 368     111.860 155.951 246.821  1.00  0.00           O
ATOM   2984  NE2 GLN 0 368     111.914 154.919 244.770  1.00  0.00           N
ATOM   2985  C   GLN 0 368     114.351 152.441 248.909  1.00  0.00           C
ATOM   2986  O   GLN 0 368     114.629 151.222 248.997  1.00  0.00           O
ATOM   2987  N   ARG 0 369     114.655 153.324 249.825  1.00  0.00           N
ATOM   2988  CA  ARG 0 369     115.622 153.049 250.856  1.00  0.00           C
ATOM   2989  CB  ARG 0 369     115.908 154.405 251.627  1.00  0.00           C
ATOM   2990  CG  ARG 0 369     116.949 154.203 252.829  1.00  0.00           C
ATOM   2991  CD  ARG 0 369     117.296 155.582 253.528  1.00  0.00           C
ATOM   2992  NE  ARG 0 369     118.659 155.558 254.002  1.00  0.00           N
ATOM   2993  CZ  ARG 0 369     119.360 156.520 254.578  1.00  0.00           C
ATOM   2994  NH1 ARG 0 369     118.917 157.717 254.858  1.00  0.00           N
ATOM   2995  NH2 ARG 0 369     120.522 156.160 255.039  1.00  0.00           N
ATOM   2996  C   ARG 0 369     115.133 152.000 251.832  1.00  0.00           C
ATOM   2997  O   ARG 0 369     115.923 151.085 252.185  1.00  0.00           O
ATOM   2998  N   LYS 0 370     113.858 152.120 252.384  1.00  0.00           N
ATOM   2999  CA  LYS 0 370     113.273 151.093 253.316  1.00  0.00           C
ATOM   3000  CB  LYS 0 370     111.970 151.695 253.943  1.00  0.00           C
ATOM   3001  CG  LYS 0 370     112.247 152.985 254.844  1.00  0.00           C
ATOM   3002  CD  LYS 0 370     110.931 153.724 255.160  1.00  0.00           C
ATOM   3003  CE  LYS 0 370     111.148 155.011 255.971  1.00  0.00           C
ATOM   3004  NZ  LYS 0 370     109.856 155.560 256.407  1.00  0.00           N
ATOM   3005  C   LYS 0 370     113.154 149.659 252.770  1.00  0.00           C
ATOM   3006  O   LYS 0 370     113.587 148.735 253.445  1.00  0.00           O
ATOM   3007  N   PRO 0 371     112.684 149.549 251.510  1.00  0.00           N
ATOM   3008  CD  PRO 0 371     111.844 150.495 250.793  1.00  0.00           C
ATOM   3009  CG  PRO 0 371     111.161 149.656 249.733  1.00  0.00           C
ATOM   3010  CB  PRO 0 371     112.299 148.699 249.344  1.00  0.00           C
ATOM   3011  CA  PRO 0 371     112.790 148.319 250.694  1.00  0.00           C
ATOM   3012  C   PRO 0 371     114.253 147.834 250.673  1.00  0.00           C
ATOM   3013  O   PRO 0 371     114.490 146.640 250.907  1.00  0.00           O
ATOM   3014  N   LEU 0 372     115.248 148.677 250.348  1.00  0.00           N
ATOM   3015  CA  LEU 0 372     116.601 148.227 250.262  1.00  0.00           C
ATOM   3016  CB  LEU 0 372     117.350 149.341 249.624  1.00  0.00           C
ATOM   3017  CG  LEU 0 372     118.686 148.924 249.037  1.00  0.00           C
ATOM   3018  CD1 LEU 0 372     118.595 148.000 247.822  1.00  0.00           C
ATOM   3019  CD2 LEU 0 372     119.501 150.255 248.646  1.00  0.00           C
ATOM   3020  C   LEU 0 372     117.157 147.795 251.655  1.00  0.00           C
ATOM   3021  O   LEU 0 372     117.957 146.856 251.670  1.00  0.00           O
ATOM   3022  N   ARG 0 373     116.662 148.397 252.736  1.00  0.00           N
ATOM   3023  CA  ARG 0 373     117.063 148.068 254.118  1.00  0.00           C
ATOM   3024  CB  ARG 0 373     116.881 149.253 255.105  1.00  0.00           C
ATOM   3025  CG  ARG 0 373     117.861 149.031 256.320  1.00  0.00           C
ATOM   3026  CD  ARG 0 373     117.731 150.217 257.317  1.00  0.00           C
ATOM   3027  NE  ARG 0 373     118.299 149.928 258.692  1.00  0.00           N
ATOM   3028  CZ  ARG 0 373     118.586 150.802 259.632  1.00  0.00           C
ATOM   3029  NH1 ARG 0 373     118.461 152.156 259.476  1.00  0.00           N
ATOM   3030  NH2 ARG 0 373     119.102 150.402 260.782  1.00  0.00           N
ATOM   3031  C   ARG 0 373     116.310 146.754 254.541  1.00  0.00           C
ATOM   3032  O   ARG 0 373     116.841 145.936 255.266  1.00  0.00           O
ATOM   3033  N   PHE 0 374     115.218 146.450 253.874  1.00  0.00           N
ATOM   3034  CA  PHE 0 374     114.400 145.261 254.174  1.00  0.00           C
ATOM   3035  CB  PHE 0 374     112.958 145.621 253.887  1.00  0.00           C
ATOM   3036  CG  PHE 0 374     111.834 144.621 254.034  1.00  0.00           C
ATOM   3037  CD1 PHE 0 374     111.845 143.752 255.129  1.00  0.00           C
ATOM   3038  CE1 PHE 0 374     110.738 142.823 255.192  1.00  0.00           C
ATOM   3039  CZ  PHE 0 374     109.693 142.855 254.318  1.00  0.00           C
ATOM   3040  CE2 PHE 0 374     109.757 143.637 253.198  1.00  0.00           C
ATOM   3041  CD2 PHE 0 374     110.772 144.541 253.102  1.00  0.00           C
ATOM   3042  C   PHE 0 374     114.916 143.987 253.506  1.00  0.00           C
ATOM   3043  O   PHE 0 374     114.432 142.902 253.930  1.00  0.00           O
ATOM   3044  N   CYS 0 375     115.785 144.105 252.513  1.00  0.00           N
ATOM   3045  CA  CYS 0 375     115.876 142.949 251.642  1.00  0.00           C
ATOM   3046  CB  CYS 0 375     116.537 143.318 250.208  1.00  0.00           C
ATOM   3047  SG  CYS 0 375     118.171 143.947 250.500  1.00  0.00           S
ATOM   3048  C   CYS 0 375     116.597 141.703 252.207  1.00  0.00           C
ATOM   3049  O   CYS 0 375     116.316 140.620 251.735  1.00  0.00           O
ATOM   3050  N   ALA 0 376     117.410 141.742 253.269  1.00  0.00           N
ATOM   3051  CA  ALA 0 376     117.981 140.527 253.822  1.00  0.00           C
ATOM   3052  CB  ALA 0 376     119.275 140.902 254.544  1.00  0.00           C
ATOM   3053  C   ALA 0 376     116.949 139.762 254.682  1.00  0.00           C
ATOM   3054  O   ALA 0 376     116.948 138.462 254.660  1.00  0.00           O
ATOM   3055  N   GLU 0 377     116.091 140.389 255.481  1.00  0.00           N
ATOM   3056  CA  GLU 0 377     115.030 139.775 256.252  1.00  0.00           C
ATOM   3057  CB  GLU 0 377     114.327 140.783 257.193  1.00  0.00           C
ATOM   3058  CG  GLU 0 377     112.971 140.467 257.739  1.00  0.00           C
ATOM   3059  CD  GLU 0 377     112.869 139.171 258.541  1.00  0.00           C
ATOM   3060  OE1 GLU 0 377     112.143 138.309 258.092  1.00  0.00           O
ATOM   3061  OE2 GLU 0 377     113.671 138.954 259.457  1.00  0.00           O
ATOM   3062  C   GLU 0 377     113.980 139.289 255.230  1.00  0.00           C
ATOM   3063  O   GLU 0 377     113.470 138.185 255.378  1.00  0.00           O
ATOM   3064  N   ARG 0 378     113.636 140.006 254.194  1.00  0.00           N
ATOM   3065  CA  ARG 0 378     112.682 139.609 253.112  1.00  0.00           C
ATOM   3066  CB  ARG 0 378     112.386 140.786 252.268  1.00  0.00           C
ATOM   3067  CG  ARG 0 378     111.341 140.573 251.180  1.00  0.00           C
ATOM   3068  CD  ARG 0 378     109.885 140.463 251.686  1.00  0.00           C
ATOM   3069  NE  ARG 0 378     109.081 140.031 250.632  1.00  0.00           N
ATOM   3070  CZ  ARG 0 378     108.698 138.827 250.274  1.00  0.00           C
ATOM   3071  NH1 ARG 0 378     108.790 137.808 251.066  1.00  0.00           N
ATOM   3072  NH2 ARG 0 378     108.150 138.622 249.102  1.00  0.00           N
ATOM   3073  C   ARG 0 378     113.220 138.368 252.395  1.00  0.00           C
ATOM   3074  O   ARG 0 378     112.435 137.452 252.215  1.00  0.00           O
ATOM   3075  N   LEU 0 379     114.498 138.301 252.073  1.00  0.00           N
ATOM   3076  CA  LEU 0 379     115.214 137.102 251.635  1.00  0.00           C
ATOM   3077  CB  LEU 0 379     116.681 137.381 251.153  1.00  0.00           C
ATOM   3078  CG  LEU 0 379     117.554 136.173 250.651  1.00  0.00           C
ATOM   3079  CD1 LEU 0 379     117.015 135.668 249.334  1.00  0.00           C
ATOM   3080  CD2 LEU 0 379     119.010 136.556 250.455  1.00  0.00           C
ATOM   3081  C   LEU 0 379     115.186 135.919 252.595  1.00  0.00           C
ATOM   3082  O   LEU 0 379     114.875 134.786 252.227  1.00  0.00           O
ATOM   3083  N   ARG 0 380     115.380 136.122 253.914  1.00  0.00           N
ATOM   3084  CA  ARG 0 380     115.260 135.040 254.968  1.00  0.00           C
ATOM   3085  CB  ARG 0 380     115.803 135.494 256.306  1.00  0.00           C
ATOM   3086  CG  ARG 0 380     116.023 134.324 257.344  1.00  0.00           C
ATOM   3087  CD  ARG 0 380     116.953 134.884 258.379  1.00  0.00           C
ATOM   3088  NE  ARG 0 380     117.111 134.023 259.536  1.00  0.00           N
ATOM   3089  CZ  ARG 0 380     117.698 132.815 259.601  1.00  0.00           C
ATOM   3090  NH1 ARG 0 380     118.153 132.201 258.530  1.00  0.00           N
ATOM   3091  NH2 ARG 0 380     117.645 132.106 260.745  1.00  0.00           N
ATOM   3092  C   ARG 0 380     113.853 134.497 255.050  1.00  0.00           C
ATOM   3093  O   ARG 0 380     113.671 133.263 255.051  1.00  0.00           O
ATOM   3094  N   SER 0 381     112.940 135.414 255.159  1.00  0.00           N
ATOM   3095  CA  SER 0 381     111.523 135.085 255.124  1.00  0.00           C
ATOM   3096  CB  SER 0 381     110.851 136.474 255.192  1.00  0.00           C
ATOM   3097  OG  SER 0 381     109.561 136.166 255.035  1.00  0.00           O
ATOM   3098  C   SER 0 381     111.163 134.149 253.963  1.00  0.00           C
ATOM   3099  O   SER 0 381     110.714 133.050 254.146  1.00  0.00           O
ATOM   3100  N   LEU 0 382     111.603 134.610 252.778  1.00  0.00           N
ATOM   3101  CA  LEU 0 382     111.406 133.832 251.546  1.00  0.00           C
ATOM   3102  CB  LEU 0 382     111.856 134.628 250.245  1.00  0.00           C
ATOM   3103  CG  LEU 0 382     111.580 133.851 248.954  1.00  0.00           C
ATOM   3104  CD1 LEU 0 382     110.004 133.647 248.789  1.00  0.00           C
ATOM   3105  CD2 LEU 0 382     112.167 134.525 247.754  1.00  0.00           C
ATOM   3106  C   LEU 0 382     112.099 132.462 251.677  1.00  0.00           C
ATOM   3107  O   LEU 0 382     111.527 131.473 251.259  1.00  0.00           O
ATOM   3108  N   LEU 0 383     113.378 132.283 252.025  1.00  0.00           N
ATOM   3109  CA  LEU 0 383     114.025 131.003 252.297  1.00  0.00           C
ATOM   3110  CB  LEU 0 383     115.514 131.310 252.697  1.00  0.00           C
ATOM   3111  CG  LEU 0 383     116.347 131.871 251.581  1.00  0.00           C
ATOM   3112  CD1 LEU 0 383     117.785 132.263 251.933  1.00  0.00           C
ATOM   3113  CD2 LEU 0 383     116.485 130.927 250.394  1.00  0.00           C
ATOM   3114  C   LEU 0 383     113.315 130.095 253.345  1.00  0.00           C
ATOM   3115  O   LEU 0 383     113.210 128.880 253.140  1.00  0.00           O
ATOM   3116  N   HIS 0 384     112.743 130.721 254.382  1.00  0.00           N
ATOM   3117  CA  HIS 0 384     111.882 129.921 255.336  1.00  0.00           C
ATOM   3118  CB  HIS 0 384     111.704 130.871 256.577  1.00  0.00           C
ATOM   3119  CG  HIS 0 384     111.309 130.289 257.871  1.00  0.00           C
ATOM   3120  ND1 HIS 0 384     112.099 129.698 258.835  1.00  0.00           N
ATOM   3121  CE1 HIS 0 384     111.214 129.382 259.892  1.00  0.00           C
ATOM   3122  NE2 HIS 0 384     109.933 129.755 259.543  1.00  0.00           N
ATOM   3123  CD2 HIS 0 384     110.008 130.363 258.326  1.00  0.00           C
ATOM   3124  C   HIS 0 384     110.558 129.541 254.795  1.00  0.00           C
ATOM   3125  O   HIS 0 384     110.038 128.504 255.211  1.00  0.00           O
ATOM   3126  N   THR 0 385     109.901 130.367 253.977  1.00  0.00           N
ATOM   3127  CA  THR 0 385     108.628 130.074 253.295  1.00  0.00           C
ATOM   3128  CB  THR 0 385     108.183 131.455 252.728  1.00  0.00           C
ATOM   3129  CG2 THR 0 385     107.043 131.597 251.795  1.00  0.00           C
ATOM   3130  OG1 THR 0 385     107.779 132.261 253.832  1.00  0.00           O
ATOM   3131  C   THR 0 385     108.690 129.015 252.152  1.00  0.00           C
ATOM   3132  O   THR 0 385     107.700 128.325 251.844  1.00  0.00           O
ATOM   3133  N   LEU 0 386     109.813 128.961 251.434  1.00  0.00           N
ATOM   3134  CA  LEU 0 386     110.161 127.851 250.571  1.00  0.00           C
ATOM   3135  CB  LEU 0 386     111.191 128.376 249.491  1.00  0.00           C
ATOM   3136  CG  LEU 0 386     110.891 129.662 248.608  1.00  0.00           C
ATOM   3137  CD1 LEU 0 386     112.099 130.078 247.749  1.00  0.00           C
ATOM   3138  CD2 LEU 0 386     109.664 129.258 247.768  1.00  0.00           C
ATOM   3139  C   LEU 0 386     110.758 126.654 251.368  1.00  0.00           C
ATOM   3140  O   LEU 0 386     110.969 125.532 250.790  1.00  0.00           O
ATOM   3141  N   GLU 0 387     110.891 126.762 252.712  1.00  0.00           N
ATOM   3142  CA  GLU 0 387     111.517 125.791 253.674  1.00  0.00           C
ATOM   3143  CB  GLU 0 387     110.440 124.731 254.119  1.00  0.00           C
ATOM   3144  CG  GLU 0 387     109.061 125.248 254.384  1.00  0.00           C
ATOM   3145  CD  GLU 0 387     108.034 124.140 254.743  1.00  0.00           C
ATOM   3146  OE1 GLU 0 387     107.030 124.506 255.422  1.00  0.00           O
ATOM   3147  OE2 GLU 0 387     108.192 122.941 254.594  1.00  0.00           O
ATOM   3148  C   GLU 0 387     112.909 125.186 253.268  1.00  0.00           C
ATOM   3149  O   GLU 0 387     113.038 123.960 253.405  1.00  0.00           O
ATOM   3150  N   ILE 0 388     113.827 125.968 252.692  1.00  0.00           N
ATOM   3151  CA  ILE 0 388     115.082 125.463 252.128  1.00  0.00           C
ATOM   3152  CB  ILE 0 388     115.747 126.599 251.272  1.00  0.00           C
ATOM   3153  CG2 ILE 0 388     117.245 126.425 251.049  1.00  0.00           C
ATOM   3154  CG1 ILE 0 388     115.069 126.701 249.877  1.00  0.00           C
ATOM   3155  CD1 ILE 0 388     115.465 127.845 248.944  1.00  0.00           C
ATOM   3156  C   ILE 0 388     115.936 124.870 253.194  1.00  0.00           C
ATOM   3157  O   ILE 0 388     116.341 125.444 254.154  1.00  0.00           O
ATOM   3158  N   THR 0 389     116.530 123.718 252.967  1.00  0.00           N
ATOM   3159  CA  THR 0 389     117.551 122.972 253.754  1.00  0.00           C
ATOM   3160  CB  THR 0 389     117.090 121.497 253.916  1.00  0.00           C
ATOM   3161  CG2 THR 0 389     115.774 121.363 254.730  1.00  0.00           C
ATOM   3162  OG1 THR 0 389     117.053 120.835 252.627  1.00  0.00           O
ATOM   3163  C   THR 0 389     119.022 123.072 253.199  1.00  0.00           C
ATOM   3164  O   THR 0 389     119.887 122.434 253.768  1.00  0.00           O
ATOM   3165  N   ASP 0 390     119.206 123.905 252.157  1.00  0.00           N
ATOM   3166  CA  ASP 0 390     120.336 124.225 251.298  1.00  0.00           C
ATOM   3167  CB  ASP 0 390     120.060 123.682 249.940  1.00  0.00           C
ATOM   3168  CG  ASP 0 390     119.727 122.134 250.014  1.00  0.00           C
ATOM   3169  OD1 ASP 0 390     120.437 121.358 250.727  1.00  0.00           O
ATOM   3170  OD2 ASP 0 390     118.633 121.854 249.436  1.00  0.00           O
ATOM   3171  C   ASP 0 390     120.673 125.714 251.332  1.00  0.00           C
ATOM   3172  O   ASP 0 390     121.311 126.241 250.410  1.00  0.00           O
ATOM   3173  N   LEU 0 391     120.357 126.398 252.416  1.00  0.00           N
ATOM   3174  CA  LEU 0 391     120.544 127.856 252.665  1.00  0.00           C
ATOM   3175  CB  LEU 0 391     119.947 128.164 254.059  1.00  0.00           C
ATOM   3176  CG  LEU 0 391     119.771 129.696 254.281  1.00  0.00           C
ATOM   3177  CD1 LEU 0 391     118.428 130.054 254.933  1.00  0.00           C
ATOM   3178  CD2 LEU 0 391     120.884 130.432 255.000  1.00  0.00           C
ATOM   3179  C   LEU 0 391     121.926 128.254 252.452  1.00  0.00           C
ATOM   3180  O   LEU 0 391     122.187 129.254 251.833  1.00  0.00           O
ATOM   3181  N   ALA 0 392     122.919 127.445 252.906  1.00  0.00           N
ATOM   3182  CA  ALA 0 392     124.360 127.634 252.676  1.00  0.00           C
ATOM   3183  CB  ALA 0 392     124.961 126.265 252.962  1.00  0.00           C
ATOM   3184  C   ALA 0 392     124.727 128.000 251.225  1.00  0.00           C
ATOM   3185  O   ALA 0 392     125.798 128.687 251.173  1.00  0.00           O
ATOM   3186  N   ASP 0 393     123.986 127.644 250.126  1.00  0.00           N
ATOM   3187  CA  ASP 0 393     124.390 128.050 248.773  1.00  0.00           C
ATOM   3188  CB  ASP 0 393     124.041 126.906 247.814  1.00  0.00           C
ATOM   3189  CG  ASP 0 393     124.653 125.545 248.044  1.00  0.00           C
ATOM   3190  OD1 ASP 0 393     124.148 124.580 247.449  1.00  0.00           O
ATOM   3191  OD2 ASP 0 393     125.656 125.392 248.785  1.00  0.00           O
ATOM   3192  C   ASP 0 393     123.853 129.481 248.374  1.00  0.00           C
ATOM   3193  O   ASP 0 393     124.348 130.083 247.459  1.00  0.00           O
ATOM   3194  N   PHE 0 394     122.909 130.044 249.094  1.00  0.00           N
ATOM   3195  CA  PHE 0 394     122.373 131.455 248.946  1.00  0.00           C
ATOM   3196  CB  PHE 0 394     120.940 131.498 249.515  1.00  0.00           C
ATOM   3197  CG  PHE 0 394     120.120 130.509 248.743  1.00  0.00           C
ATOM   3198  CD1 PHE 0 394     119.487 130.896 247.505  1.00  0.00           C
ATOM   3199  CE1 PHE 0 394     118.850 129.897 246.750  1.00  0.00           C
ATOM   3200  CZ  PHE 0 394     118.799 128.571 247.140  1.00  0.00           C
ATOM   3201  CE2 PHE 0 394     119.380 128.207 248.374  1.00  0.00           C
ATOM   3202  CD2 PHE 0 394     119.968 129.157 249.114  1.00  0.00           C
ATOM   3203  C   PHE 0 394     123.251 132.524 249.659  1.00  0.00           C
ATOM   3204  O   PHE 0 394     122.890 133.678 249.743  1.00  0.00           O
ATOM   3205  N   SER 0 395     124.417 132.094 250.073  1.00  0.00           N
ATOM   3206  CA  SER 0 395     125.411 133.065 250.726  1.00  0.00           C
ATOM   3207  CB  SER 0 395     126.709 132.334 251.189  1.00  0.00           C
ATOM   3208  OG  SER 0 395     126.472 131.392 252.220  1.00  0.00           O
ATOM   3209  C   SER 0 395     125.883 134.123 249.824  1.00  0.00           C
ATOM   3210  O   SER 0 395     126.000 135.242 250.278  1.00  0.00           O
ATOM   3211  N   PRO 0 396     126.132 133.934 248.459  1.00  0.00           N
ATOM   3212  CD  PRO 0 396     126.299 132.676 247.725  1.00  0.00           C
ATOM   3213  CG  PRO 0 396     127.203 133.059 246.510  1.00  0.00           C
ATOM   3214  CB  PRO 0 396     126.793 134.488 246.162  1.00  0.00           C
ATOM   3215  CA  PRO 0 396     126.475 135.092 247.496  1.00  0.00           C
ATOM   3216  C   PRO 0 396     125.360 136.143 247.351  1.00  0.00           C
ATOM   3217  O   PRO 0 396     125.722 137.298 247.549  1.00  0.00           O
ATOM   3218  N   LEU 0 397     124.120 135.806 247.291  1.00  0.00           N
ATOM   3219  CA  LEU 0 397     122.992 136.746 247.295  1.00  0.00           C
ATOM   3220  CB  LEU 0 397     121.782 136.081 246.628  1.00  0.00           C
ATOM   3221  CG  LEU 0 397     120.473 136.940 246.580  1.00  0.00           C
ATOM   3222  CD1 LEU 0 397     120.530 138.008 245.483  1.00  0.00           C
ATOM   3223  CD2 LEU 0 397     119.445 135.869 246.150  1.00  0.00           C
ATOM   3224  C   LEU 0 397     122.750 137.296 248.699  1.00  0.00           C
ATOM   3225  O   LEU 0 397     122.324 138.470 248.785  1.00  0.00           O
ATOM   3226  N   THR 0 398     123.086 136.571 249.786  1.00  0.00           N
ATOM   3227  CA  THR 0 398     123.105 137.157 251.194  1.00  0.00           C
ATOM   3228  CB  THR 0 398     123.145 136.044 252.203  1.00  0.00           C
ATOM   3229  CG2 THR 0 398     123.024 136.468 253.627  1.00  0.00           C
ATOM   3230  OG1 THR 0 398     122.099 135.222 251.898  1.00  0.00           O
ATOM   3231  C   THR 0 398     124.192 138.205 251.480  1.00  0.00           C
ATOM   3232  O   THR 0 398     123.885 139.295 251.986  1.00  0.00           O
ATOM   3233  N   LEU 0 399     125.298 138.170 250.746  1.00  0.00           N
ATOM   3234  CA  LEU 0 399     126.330 139.232 250.661  1.00  0.00           C
ATOM   3235  CB  LEU 0 399     127.719 138.632 250.184  1.00  0.00           C
ATOM   3236  CG  LEU 0 399     128.639 139.586 249.466  1.00  0.00           C
ATOM   3237  CD1 LEU 0 399     129.284 140.655 250.415  1.00  0.00           C
ATOM   3238  CD2 LEU 0 399     129.785 138.592 249.121  1.00  0.00           C
ATOM   3239  C   LEU 0 399     125.838 140.442 249.813  1.00  0.00           C
ATOM   3240  O   LEU 0 399     126.018 141.586 250.184  1.00  0.00           O
ATOM   3241  N   LEU 0 400     125.135 140.190 248.718  1.00  0.00           N
ATOM   3242  CA  LEU 0 400     124.556 141.300 247.842  1.00  0.00           C
ATOM   3243  CB  LEU 0 400     124.119 140.690 246.468  1.00  0.00           C
ATOM   3244  CG  LEU 0 400     123.491 141.803 245.585  1.00  0.00           C
ATOM   3245  CD1 LEU 0 400     124.400 143.033 245.348  1.00  0.00           C
ATOM   3246  CD2 LEU 0 400     123.162 141.288 244.181  1.00  0.00           C
ATOM   3247  C   LEU 0 400     123.438 142.030 248.576  1.00  0.00           C
ATOM   3248  O   LEU 0 400     123.492 143.239 248.784  1.00  0.00           O
ATOM   3249  N   ALA 0 401     122.559 141.288 249.205  1.00  0.00           N
ATOM   3250  CA  ALA 0 401     121.554 141.741 250.205  1.00  0.00           C
ATOM   3251  CB  ALA 0 401     120.634 140.552 250.574  1.00  0.00           C
ATOM   3252  C   ALA 0 401     122.133 142.495 251.399  1.00  0.00           C
ATOM   3253  O   ALA 0 401     121.581 143.511 251.820  1.00  0.00           O
ATOM   3254  N   ASN 0 402     123.285 142.080 251.955  1.00  0.00           N
ATOM   3255  CA  ASN 0 402     124.041 142.725 252.993  1.00  0.00           C
ATOM   3256  CB  ASN 0 402     125.050 141.742 253.668  1.00  0.00           C
ATOM   3257  CG  ASN 0 402     125.846 142.252 254.877  1.00  0.00           C
ATOM   3258  OD1 ASN 0 402     125.336 142.846 255.828  1.00  0.00           O
ATOM   3259  ND2 ASN 0 402     127.149 142.010 254.964  1.00  0.00           N
ATOM   3260  C   ASN 0 402     124.795 144.040 252.539  1.00  0.00           C
ATOM   3261  O   ASN 0 402     124.759 145.057 253.230  1.00  0.00           O
ATOM   3262  N   PHE 0 403     125.254 144.074 251.310  1.00  0.00           N
ATOM   3263  CA  PHE 0 403     125.642 145.395 250.645  1.00  0.00           C
ATOM   3264  CB  PHE 0 403     126.215 145.072 249.265  1.00  0.00           C
ATOM   3265  CG  PHE 0 403     126.820 146.232 248.602  1.00  0.00           C
ATOM   3266  CD1 PHE 0 403     126.050 147.356 248.206  1.00  0.00           C
ATOM   3267  CE1 PHE 0 403     126.756 148.480 247.778  1.00  0.00           C
ATOM   3268  CZ  PHE 0 403     128.165 148.487 247.653  1.00  0.00           C
ATOM   3269  CE2 PHE 0 403     128.867 147.317 247.942  1.00  0.00           C
ATOM   3270  CD2 PHE 0 403     128.245 146.287 248.559  1.00  0.00           C
ATOM   3271  C   PHE 0 403     124.443 146.336 250.607  1.00  0.00           C
ATOM   3272  O   PHE 0 403     124.536 147.441 251.087  1.00  0.00           O
ATOM   3273  N   ALA 0 404     123.318 145.850 250.103  1.00  0.00           N
ATOM   3274  CA  ALA 0 404     122.059 146.551 250.133  1.00  0.00           C
ATOM   3275  CB  ALA 0 404     120.977 145.768 249.396  1.00  0.00           C
ATOM   3276  C   ALA 0 404     121.607 147.134 251.503  1.00  0.00           C
ATOM   3277  O   ALA 0 404     121.266 148.337 251.706  1.00  0.00           O
ATOM   3278  N   THR 0 405     121.740 146.248 252.491  1.00  0.00           N
ATOM   3279  CA  THR 0 405     121.301 146.582 253.869  1.00  0.00           C
ATOM   3280  CB  THR 0 405     121.269 145.229 254.571  1.00  0.00           C
ATOM   3281  CG2 THR 0 405     120.813 145.487 256.003  1.00  0.00           C
ATOM   3282  OG1 THR 0 405     120.272 144.409 254.032  1.00  0.00           O
ATOM   3283  C   THR 0 405     122.167 147.672 254.471  1.00  0.00           C
ATOM   3284  O   THR 0 405     121.695 148.677 254.969  1.00  0.00           O
ATOM   3285  N   LEU 0 406     123.476 147.480 254.376  1.00  0.00           N
ATOM   3286  CA  LEU 0 406     124.530 148.444 254.674  1.00  0.00           C
ATOM   3287  CB  LEU 0 406     125.850 147.725 254.395  1.00  0.00           C
ATOM   3288  CG  LEU 0 406     126.415 146.615 255.420  1.00  0.00           C
ATOM   3289  CD1 LEU 0 406     127.629 145.793 254.863  1.00  0.00           C
ATOM   3290  CD2 LEU 0 406     126.944 147.223 256.705  1.00  0.00           C
ATOM   3291  C   LEU 0 406     124.300 149.769 254.000  1.00  0.00           C
ATOM   3292  O   LEU 0 406     124.097 150.738 254.694  1.00  0.00           O
ATOM   3293  N   VAL 0 407     124.305 149.811 252.651  1.00  0.00           N
ATOM   3294  CA  VAL 0 407     124.092 151.042 251.825  1.00  0.00           C
ATOM   3295  CB  VAL 0 407     124.415 150.820 250.328  1.00  0.00           C
ATOM   3296  CG1 VAL 0 407     123.226 150.489 249.340  1.00  0.00           C
ATOM   3297  CG2 VAL 0 407     125.169 152.064 249.753  1.00  0.00           C
ATOM   3298  C   VAL 0 407     122.786 151.752 251.978  1.00  0.00           C
ATOM   3299  O   VAL 0 407     122.748 152.930 251.663  1.00  0.00           O
ATOM   3300  N   SER 0 408     121.793 151.092 252.502  1.00  0.00           N
ATOM   3301  CA  SER 0 408     120.498 151.716 252.870  1.00  0.00           C
ATOM   3302  CB  SER 0 408     119.331 150.846 252.619  1.00  0.00           C
ATOM   3303  OG  SER 0 408     119.548 149.654 253.210  1.00  0.00           O
ATOM   3304  C   SER 0 408     120.650 152.204 254.297  1.00  0.00           C
ATOM   3305  O   SER 0 408     120.094 153.202 254.657  1.00  0.00           O
ATOM   3306  N   THR 0 409     121.364 151.557 255.216  1.00  0.00           N
ATOM   3307  CA  THR 0 409     121.472 151.924 256.626  1.00  0.00           C
ATOM   3308  CB  THR 0 409     122.113 150.782 257.458  1.00  0.00           C
ATOM   3309  CG2 THR 0 409     122.489 151.177 258.909  1.00  0.00           C
ATOM   3310  OG1 THR 0 409     121.212 149.727 257.449  1.00  0.00           O
ATOM   3311  C   THR 0 409     122.371 153.156 256.810  1.00  0.00           C
ATOM   3312  O   THR 0 409     122.002 154.019 257.579  1.00  0.00           O
ATOM   3313  N   TYR 0 410     123.597 153.147 256.227  1.00  0.00           N
ATOM   3314  CA  TYR 0 410     124.754 153.977 256.705  1.00  0.00           C
ATOM   3315  CB  TYR 0 410     125.977 152.999 256.878  1.00  0.00           C
ATOM   3316  CG  TYR 0 410     125.970 152.007 257.993  1.00  0.00           C
ATOM   3317  CD1 TYR 0 410     125.747 152.584 259.243  1.00  0.00           C
ATOM   3318  CE1 TYR 0 410     125.722 151.802 260.426  1.00  0.00           C
ATOM   3319  CZ  TYR 0 410     126.001 150.409 260.314  1.00  0.00           C
ATOM   3320  OH  TYR 0 410     126.056 149.654 261.439  1.00  0.00           O
ATOM   3321  CE2 TYR 0 410     126.322 149.847 259.067  1.00  0.00           C
ATOM   3322  CD2 TYR 0 410     126.275 150.612 257.851  1.00  0.00           C
ATOM   3323  C   TYR 0 410     125.092 155.187 255.772  1.00  0.00           C
ATOM   3324  O   TYR 0 410     124.858 155.159 254.520  1.00  0.00           O
ATOM   3325  N   ALA 0 411     125.698 156.294 256.233  1.00  0.00           N
ATOM   3326  CA  ALA 0 411     125.904 157.572 255.571  1.00  0.00           C
ATOM   3327  CB  ALA 0 411     124.624 158.405 255.682  1.00  0.00           C
ATOM   3328  C   ALA 0 411     127.140 158.229 256.238  1.00  0.00           C
ATOM   3329  O   ALA 0 411     128.204 158.069 255.679  1.00  0.00           O
ATOM   3330  N   LYS 0 412     127.014 158.981 257.290  1.00  0.00           N
ATOM   3331  CA  LYS 0 412     128.151 159.754 257.854  1.00  0.00           C
ATOM   3332  CB  LYS 0 412     127.537 160.480 259.027  1.00  0.00           C
ATOM   3333  CG  LYS 0 412     128.382 161.666 259.546  1.00  0.00           C
ATOM   3334  CD  LYS 0 412     127.644 162.773 260.411  1.00  0.00           C
ATOM   3335  CE  LYS 0 412     128.624 163.894 260.717  1.00  0.00           C
ATOM   3336  NZ  LYS 0 412     128.195 164.750 261.891  1.00  0.00           N
ATOM   3337  C   LYS 0 412     129.239 158.713 258.329  1.00  0.00           C
ATOM   3338  O   LYS 0 412     128.869 157.750 258.969  1.00  0.00           O
ATOM   3339  N   GLY 0 413     130.577 158.952 257.980  1.00  0.00           N
ATOM   3340  CA  GLY 0 413     131.623 158.043 258.246  1.00  0.00           C
ATOM   3341  C   GLY 0 413     131.861 157.017 257.137  1.00  0.00           C
ATOM   3342  O   GLY 0 413     132.750 156.192 257.366  1.00  0.00           O
ATOM   3343  N   PHE 0 414     131.071 156.951 256.053  1.00  0.00           N
ATOM   3344  CA  PHE 0 414     131.259 155.935 254.985  1.00  0.00           C
ATOM   3345  CB  PHE 0 414     130.108 154.926 255.044  1.00  0.00           C
ATOM   3346  CG  PHE 0 414     129.881 154.080 256.244  1.00  0.00           C
ATOM   3347  CD1 PHE 0 414     130.193 152.724 256.247  1.00  0.00           C
ATOM   3348  CE1 PHE 0 414     129.837 151.900 257.298  1.00  0.00           C
ATOM   3349  CZ  PHE 0 414     129.272 152.453 258.412  1.00  0.00           C
ATOM   3350  CE2 PHE 0 414     128.904 153.849 258.492  1.00  0.00           C
ATOM   3351  CD2 PHE 0 414     129.252 154.673 257.370  1.00  0.00           C
ATOM   3352  C   PHE 0 414     131.385 156.482 253.473  1.00  0.00           C
ATOM   3353  O   PHE 0 414     130.906 157.606 253.180  1.00  0.00           O
ATOM   3354  N   THR 0 415     131.908 155.698 252.525  1.00  0.00           N
ATOM   3355  CA  THR 0 415     131.942 156.004 251.145  1.00  0.00           C
ATOM   3356  CB  THR 0 415     133.084 156.901 250.741  1.00  0.00           C
ATOM   3357  CG2 THR 0 415     134.416 156.160 250.832  1.00  0.00           C
ATOM   3358  OG1 THR 0 415     132.831 157.284 249.395  1.00  0.00           O
ATOM   3359  C   THR 0 415     131.898 154.747 250.268  1.00  0.00           C
ATOM   3360  O   THR 0 415     132.345 153.633 250.630  1.00  0.00           O
ATOM   3361  N   ILE 0 416     131.315 154.956 249.089  1.00  0.00           N
ATOM   3362  CA  ILE 0 416     131.353 154.036 247.948  1.00  0.00           C
ATOM   3363  CB  ILE 0 416     130.036 154.056 247.177  1.00  0.00           C
ATOM   3364  CG2 ILE 0 416     129.927 153.009 246.019  1.00  0.00           C
ATOM   3365  CG1 ILE 0 416     128.878 153.847 248.138  1.00  0.00           C
ATOM   3366  CD1 ILE 0 416     127.515 153.976 247.582  1.00  0.00           C
ATOM   3367  C   ILE 0 416     132.540 154.259 246.995  1.00  0.00           C
ATOM   3368  O   ILE 0 416     132.851 155.384 246.686  1.00  0.00           O
ATOM   3369  N   ILE 0 417     133.098 153.160 246.562  1.00  0.00           N
ATOM   3370  CA  ILE 0 417     134.311 153.149 245.738  1.00  0.00           C
ATOM   3371  CB  ILE 0 417     135.547 152.693 246.612  1.00  0.00           C
ATOM   3372  CG2 ILE 0 417     136.770 152.473 245.710  1.00  0.00           C
ATOM   3373  CG1 ILE 0 417     135.810 153.698 247.743  1.00  0.00           C
ATOM   3374  CD1 ILE 0 417     136.067 155.137 247.343  1.00  0.00           C
ATOM   3375  C   ILE 0 417     133.920 152.284 244.465  1.00  0.00           C
ATOM   3376  O   ILE 0 417     133.407 151.177 244.582  1.00  0.00           O
ATOM   3377  N   ILE 0 418     134.135 152.815 243.287  1.00  0.00           N
ATOM   3378  CA  ILE 0 418     133.997 152.047 241.987  1.00  0.00           C
ATOM   3379  CB  ILE 0 418     132.692 152.422 241.175  1.00  0.00           C
ATOM   3380  CG2 ILE 0 418     132.243 151.317 240.291  1.00  0.00           C
ATOM   3381  CG1 ILE 0 418     131.517 152.877 242.126  1.00  0.00           C
ATOM   3382  CD1 ILE 0 418     130.249 153.146 241.376  1.00  0.00           C
ATOM   3383  C   ILE 0 418     135.220 152.220 241.125  1.00  0.00           C
ATOM   3384  O   ILE 0 418     135.764 153.323 240.953  1.00  0.00           O
ATOM   3385  N   GLU 0 419     135.660 151.068 240.552  1.00  0.00           N
ATOM   3386  CA  GLU 0 419     136.878 151.186 239.727  1.00  0.00           C
ATOM   3387  CB  GLU 0 419     137.835 149.942 239.891  1.00  0.00           C
ATOM   3388  CG  GLU 0 419     138.373 149.790 241.349  1.00  0.00           C
ATOM   3389  CD  GLU 0 419     139.511 150.797 241.749  1.00  0.00           C
ATOM   3390  OE1 GLU 0 419     140.648 150.400 241.990  1.00  0.00           O
ATOM   3391  OE2 GLU 0 419     139.167 151.917 241.966  1.00  0.00           O
ATOM   3392  C   GLU 0 419     136.477 151.430 238.219  1.00  0.00           C
ATOM   3393  O   GLU 0 419     135.485 150.887 237.731  1.00  0.00           O
ATOM   3394  N   PRO 0 420     137.176 152.266 237.452  1.00  0.00           N
ATOM   3395  CD  PRO 0 420     138.384 153.051 237.942  1.00  0.00           C
ATOM   3396  CG  PRO 0 420     139.062 153.579 236.738  1.00  0.00           C
ATOM   3397  CB  PRO 0 420     137.891 153.628 235.770  1.00  0.00           C
ATOM   3398  CA  PRO 0 420     136.976 152.514 236.078  1.00  0.00           C
ATOM   3399  C   PRO 0 420     137.164 151.387 235.068  1.00  0.00           C
ATOM   3400  O   PRO 0 420     137.698 150.308 235.432  1.00  0.00           O
ATOM   3401  N   PHE 0 421     136.538 151.485 233.902  1.00  0.00           N
ATOM   3402  CA  PHE 0 421     136.515 150.456 232.860  1.00  0.00           C
ATOM   3403  CB  PHE 0 421     135.072 150.409 232.325  1.00  0.00           C
ATOM   3404  CG  PHE 0 421     134.837 150.915 230.994  1.00  0.00           C
ATOM   3405  CD1 PHE 0 421     134.141 152.178 230.884  1.00  0.00           C
ATOM   3406  CE1 PHE 0 421     133.852 152.649 229.615  1.00  0.00           C
ATOM   3407  CZ  PHE 0 421     134.251 151.951 228.511  1.00  0.00           C
ATOM   3408  CE2 PHE 0 421     134.787 150.673 228.600  1.00  0.00           C
ATOM   3409  CD2 PHE 0 421     135.178 150.149 229.872  1.00  0.00           C
ATOM   3410  C   PHE 0 421     137.642 150.708 231.804  1.00  0.00           C
ATOM   3411  O   PHE 0 421     138.029 151.861 231.606  1.00  0.00           O
ATOM   3412  N   ASP 0 422     138.186 149.665 231.231  1.00  0.00           N
ATOM   3413  CA  ASP 0 422     139.190 149.795 230.191  1.00  0.00           C
ATOM   3414  CB  ASP 0 422     140.554 149.705 230.892  1.00  0.00           C
ATOM   3415  CG  ASP 0 422     141.732 150.145 230.059  1.00  0.00           C
ATOM   3416  OD1 ASP 0 422     142.721 149.445 230.136  1.00  0.00           O
ATOM   3417  OD2 ASP 0 422     141.656 151.081 229.225  1.00  0.00           O
ATOM   3418  C   ASP 0 422     139.028 148.670 229.145  1.00  0.00           C
ATOM   3419  O   ASP 0 422     138.390 147.660 229.420  1.00  0.00           O
ATOM   3420  N   ASP 0 423     139.594 148.814 227.949  1.00  0.00           N
ATOM   3421  CA  ASP 0 423     139.636 147.843 226.894  1.00  0.00           C
ATOM   3422  CB  ASP 0 423     139.171 148.370 225.566  1.00  0.00           C
ATOM   3423  CG  ASP 0 423     139.766 149.737 225.144  1.00  0.00           C
ATOM   3424  OD1 ASP 0 423     140.821 150.168 225.688  1.00  0.00           O
ATOM   3425  OD2 ASP 0 423     139.062 150.472 224.374  1.00  0.00           O
ATOM   3426  C   ASP 0 423     141.112 147.239 226.856  1.00  0.00           C
ATOM   3427  O   ASP 0 423     141.259 146.048 226.610  1.00  0.00           O
ATOM   3428  N   ARG 0 424     142.163 148.083 227.067  1.00  0.00           N
ATOM   3429  CA  ARG 0 424     143.616 147.878 226.904  1.00  0.00           C
ATOM   3430  CB  ARG 0 424     144.349 149.263 226.980  1.00  0.00           C
ATOM   3431  CG  ARG 0 424     145.835 149.260 226.945  1.00  0.00           C
ATOM   3432  CD  ARG 0 424     146.449 150.690 227.182  1.00  0.00           C
ATOM   3433  NE  ARG 0 424     146.034 151.605 226.045  1.00  0.00           N
ATOM   3434  CZ  ARG 0 424     146.538 152.818 225.730  1.00  0.00           C
ATOM   3435  NH1 ARG 0 424     147.408 153.460 226.439  1.00  0.00           N
ATOM   3436  NH2 ARG 0 424     146.108 153.319 224.573  1.00  0.00           N
ATOM   3437  C   ARG 0 424     144.095 146.796 227.887  1.00  0.00           C
ATOM   3438  O   ARG 0 424     144.865 145.904 227.534  1.00  0.00           O
ATOM   3439  N   THR 0 425     143.763 146.952 229.133  1.00  0.00           N
ATOM   3440  CA  THR 0 425     143.768 145.966 230.216  1.00  0.00           C
ATOM   3441  CB  THR 0 425     142.983 146.493 231.435  1.00  0.00           C
ATOM   3442  CG2 THR 0 425     143.086 145.612 232.637  1.00  0.00           C
ATOM   3443  OG1 THR 0 425     143.387 147.732 231.855  1.00  0.00           O
ATOM   3444  C   THR 0 425     143.211 144.573 229.782  1.00  0.00           C
ATOM   3445  O   THR 0 425     142.176 144.548 229.038  1.00  0.00           O
ATOM   3446  N   PRO 0 426     143.794 143.458 230.215  1.00  0.00           N
ATOM   3447  CD  PRO 0 426     145.084 143.392 230.879  1.00  0.00           C
ATOM   3448  CG  PRO 0 426     145.411 141.961 231.038  1.00  0.00           C
ATOM   3449  CB  PRO 0 426     144.066 141.226 231.023  1.00  0.00           C
ATOM   3450  CA  PRO 0 426     143.234 142.071 230.103  1.00  0.00           C
ATOM   3451  C   PRO 0 426     141.753 141.954 230.426  1.00  0.00           C
ATOM   3452  O   PRO 0 426     141.366 142.369 231.498  1.00  0.00           O
ATOM   3453  N   THR 0 427     140.985 141.312 229.552  1.00  0.00           N
ATOM   3454  CA  THR 0 427     139.495 141.013 229.673  1.00  0.00           C
ATOM   3455  CB  THR 0 427     139.020 140.642 228.278  1.00  0.00           C
ATOM   3456  CG2 THR 0 427     138.947 141.733 227.232  1.00  0.00           C
ATOM   3457  OG1 THR 0 427     140.002 139.794 227.647  1.00  0.00           O
ATOM   3458  C   THR 0 427     139.255 139.917 230.704  1.00  0.00           C
ATOM   3459  O   THR 0 427     138.137 139.880 231.192  1.00  0.00           O
ATOM   3460  N   ILE 0 428     140.314 139.203 231.134  1.00  0.00           N
ATOM   3461  CA  ILE 0 428     140.219 138.276 232.276  1.00  0.00           C
ATOM   3462  CB  ILE 0 428     141.356 137.235 232.232  1.00  0.00           C
ATOM   3463  CG2 ILE 0 428     142.646 137.712 232.883  1.00  0.00           C
ATOM   3464  CG1 ILE 0 428     141.003 135.930 232.981  1.00  0.00           C
ATOM   3465  CD1 ILE 0 428     141.965 134.732 232.679  1.00  0.00           C
ATOM   3466  C   ILE 0 428     140.202 139.018 233.629  1.00  0.00           C
ATOM   3467  O   ILE 0 428     139.820 138.349 234.603  1.00  0.00           O
ATOM   3468  N   ALA 0 429     140.624 140.274 233.684  1.00  0.00           N
ATOM   3469  CA  ALA 0 429     140.649 141.087 234.907  1.00  0.00           C
ATOM   3470  CB  ALA 0 429     141.587 142.280 234.785  1.00  0.00           C
ATOM   3471  C   ALA 0 429     139.226 141.558 235.231  1.00  0.00           C
ATOM   3472  O   ALA 0 429     138.667 142.529 234.630  1.00  0.00           O
ATOM   3473  N   ASN 0 430     138.520 140.849 236.139  1.00  0.00           N
ATOM   3474  CA  ASN 0 430     137.150 141.118 236.591  1.00  0.00           C
ATOM   3475  CB  ASN 0 430     136.680 139.944 237.492  1.00  0.00           C
ATOM   3476  CG  ASN 0 430     135.253 139.761 237.576  1.00  0.00           C
ATOM   3477  OD1 ASN 0 430     134.624 140.261 238.454  1.00  0.00           O
ATOM   3478  ND2 ASN 0 430     134.652 139.046 236.656  1.00  0.00           N
ATOM   3479  C   ASN 0 430     136.869 142.425 237.361  1.00  0.00           C
ATOM   3480  O   ASN 0 430     137.613 142.775 238.258  1.00  0.00           O
ATOM   3481  N   PRO 0 431     135.775 143.172 236.976  1.00  0.00           N
ATOM   3482  CD  PRO 0 431     135.135 143.130 235.657  1.00  0.00           C
ATOM   3483  CG  PRO 0 431     134.365 144.423 235.357  1.00  0.00           C
ATOM   3484  CB  PRO 0 431     134.164 144.980 236.761  1.00  0.00           C
ATOM   3485  CA  PRO 0 431     135.384 144.512 237.518  1.00  0.00           C
ATOM   3486  C   PRO 0 431     135.034 144.477 239.046  1.00  0.00           C
ATOM   3487  O   PRO 0 431     134.500 143.525 239.556  1.00  0.00           O
ATOM   3488  N   ILE 0 432     135.102 145.703 239.574  1.00  0.00           N
ATOM   3489  CA  ILE 0 432     135.109 145.958 240.991  1.00  0.00           C
ATOM   3490  CB  ILE 0 432     136.537 146.215 241.559  1.00  0.00           C
ATOM   3491  CG2 ILE 0 432     136.586 146.623 243.036  1.00  0.00           C
ATOM   3492  CG1 ILE 0 432     137.427 144.964 241.379  1.00  0.00           C
ATOM   3493  CD1 ILE 0 432     138.951 145.214 241.458  1.00  0.00           C
ATOM   3494  C   ILE 0 432     134.185 147.115 241.489  1.00  0.00           C
ATOM   3495  O   ILE 0 432     134.109 148.240 240.928  1.00  0.00           O
ATOM   3496  N   LEU 0 433     133.547 146.924 242.612  1.00  0.00           N
ATOM   3497  CA  LEU 0 433     132.735 147.905 243.346  1.00  0.00           C
ATOM   3498  CB  LEU 0 433     131.246 147.861 242.967  1.00  0.00           C
ATOM   3499  CG  LEU 0 433     130.457 149.206 243.140  1.00  0.00           C
ATOM   3500  CD1 LEU 0 433     129.252 149.326 242.187  1.00  0.00           C
ATOM   3501  CD2 LEU 0 433     129.951 149.281 244.519  1.00  0.00           C
ATOM   3502  C   LEU 0 433     132.950 147.662 244.939  1.00  0.00           C
ATOM   3503  O   LEU 0 433     132.854 146.545 245.357  1.00  0.00           O
ATOM   3504  N   HIS 0 434     133.312 148.657 245.736  1.00  0.00           N
ATOM   3505  CA  HIS 0 434     133.526 148.489 247.130  1.00  0.00           C
ATOM   3506  CB  HIS 0 434     135.020 148.615 247.481  1.00  0.00           C
ATOM   3507  CG  HIS 0 434     135.375 148.406 248.956  1.00  0.00           C
ATOM   3508  ND1 HIS 0 434     135.429 147.182 249.612  1.00  0.00           N
ATOM   3509  CE1 HIS 0 434     135.798 147.539 250.873  1.00  0.00           C
ATOM   3510  NE2 HIS 0 434     135.956 148.874 251.005  1.00  0.00           N
ATOM   3511  CD2 HIS 0 434     135.740 149.430 249.777  1.00  0.00           C
ATOM   3512  C   HIS 0 434     132.699 149.485 247.949  1.00  0.00           C
ATOM   3513  O   HIS 0 434     132.452 150.577 247.596  1.00  0.00           O
ATOM   3514  N   PHE 0 435     132.479 149.241 249.240  1.00  0.00           N
ATOM   3515  CA  PHE 0 435     131.735 150.079 250.191  1.00  0.00           C
ATOM   3516  CB  PHE 0 435     130.315 149.549 250.446  1.00  0.00           C
ATOM   3517  CG  PHE 0 435     129.606 150.264 251.598  1.00  0.00           C
ATOM   3518  CD1 PHE 0 435     129.273 151.619 251.475  1.00  0.00           C
ATOM   3519  CE1 PHE 0 435     128.694 152.316 252.607  1.00  0.00           C
ATOM   3520  CZ  PHE 0 435     128.450 151.575 253.805  1.00  0.00           C
ATOM   3521  CE2 PHE 0 435     128.827 150.201 253.904  1.00  0.00           C
ATOM   3522  CD2 PHE 0 435     129.387 149.589 252.801  1.00  0.00           C
ATOM   3523  C   PHE 0 435     132.542 150.159 251.507  1.00  0.00           C
ATOM   3524  O   PHE 0 435     132.925 149.118 252.052  1.00  0.00           O
ATOM   3525  N   SER 0 436     132.827 151.333 251.993  1.00  0.00           N
ATOM   3526  CA  SER 0 436     133.965 151.571 252.922  1.00  0.00           C
ATOM   3527  CB  SER 0 436     135.136 152.142 252.144  1.00  0.00           C
ATOM   3528  OG  SER 0 436     136.331 152.246 252.886  1.00  0.00           O
ATOM   3529  C   SER 0 436     133.604 152.444 254.142  1.00  0.00           C
ATOM   3530  O   SER 0 436     133.047 153.482 254.000  1.00  0.00           O
ATOM   3531  N   CYS 0 437     133.708 151.861 255.328  1.00  0.00           N
ATOM   3532  CA  CYS 0 437     133.704 152.578 256.512  1.00  0.00           C
ATOM   3533  CB  CYS 0 437     133.297 151.674 257.691  1.00  0.00           C
ATOM   3534  SG  CYS 0 437     133.295 152.593 259.261  1.00  0.00           S
ATOM   3535  C   CYS 0 437     135.015 153.374 256.774  1.00  0.00           C
ATOM   3536  O   CYS 0 437     136.078 152.892 256.396  1.00  0.00           O
ATOM   3537  N   MET 0 438     134.995 154.540 257.380  1.00  0.00           N
ATOM   3538  CA  MET 0 438     136.105 155.416 257.610  1.00  0.00           C
ATOM   3539  CB  MET 0 438     136.080 156.597 256.658  1.00  0.00           C
ATOM   3540  CG  MET 0 438     135.696 156.109 255.179  1.00  0.00           C
ATOM   3541  SD  MET 0 438     135.926 157.497 254.095  1.00  0.00           S
ATOM   3542  CE  MET 0 438     134.321 158.297 254.363  1.00  0.00           C
ATOM   3543  C   MET 0 438     136.227 155.838 259.003  1.00  0.00           C
ATOM   3544  O   MET 0 438     137.285 155.961 259.525  1.00  0.00           O
ATOM   3545  N   ASP 0 439     135.065 156.038 259.686  1.00  0.00           N
ATOM   3546  CA  ASP 0 439     135.000 156.439 261.095  1.00  0.00           C
ATOM   3547  CB  ASP 0 439     133.672 157.241 261.275  1.00  0.00           C
ATOM   3548  CG  ASP 0 439     133.397 157.525 262.735  1.00  0.00           C
ATOM   3549  OD1 ASP 0 439     132.374 158.166 262.902  1.00  0.00           O
ATOM   3550  OD2 ASP 0 439     134.197 157.196 263.669  1.00  0.00           O
ATOM   3551  C   ASP 0 439     135.122 155.182 261.929  1.00  0.00           C
ATOM   3552  O   ASP 0 439     134.297 154.268 261.849  1.00  0.00           O
ATOM   3553  N   ALA 0 440     136.251 154.994 262.673  1.00  0.00           N
ATOM   3554  CA  ALA 0 440     136.527 153.747 263.326  1.00  0.00           C
ATOM   3555  CB  ALA 0 440     138.021 153.574 263.563  1.00  0.00           C
ATOM   3556  C   ALA 0 440     135.705 153.565 264.632  1.00  0.00           C
ATOM   3557  O   ALA 0 440     135.750 152.505 265.238  1.00  0.00           O
ATOM   3558  N   SER 0 441     135.021 154.635 265.098  1.00  0.00           N
ATOM   3559  CA  SER 0 441     134.195 154.638 266.317  1.00  0.00           C
ATOM   3560  CB  SER 0 441     134.014 156.084 266.708  1.00  0.00           C
ATOM   3561  OG  SER 0 441     133.038 156.775 266.055  1.00  0.00           O
ATOM   3562  C   SER 0 441     132.868 153.810 266.207  1.00  0.00           C
ATOM   3563  O   SER 0 441     132.446 153.230 267.188  1.00  0.00           O
ATOM   3564  N   LEU 0 442     132.205 153.779 265.025  1.00  0.00           N
ATOM   3565  CA  LEU 0 442     130.856 153.347 264.961  1.00  0.00           C
ATOM   3566  CB  LEU 0 442     130.306 153.572 263.500  1.00  0.00           C
ATOM   3567  CG  LEU 0 442     130.559 154.951 262.951  1.00  0.00           C
ATOM   3568  CD1 LEU 0 442     130.196 155.194 261.452  1.00  0.00           C
ATOM   3569  CD2 LEU 0 442     129.889 156.091 263.828  1.00  0.00           C
ATOM   3570  C   LEU 0 442     130.718 151.863 265.421  1.00  0.00           C
ATOM   3571  O   LEU 0 442     129.745 151.541 266.061  1.00  0.00           O
ATOM   3572  N   ALA 0 443     131.599 150.900 265.106  1.00  0.00           N
ATOM   3573  CA  ALA 0 443     131.689 149.512 265.619  1.00  0.00           C
ATOM   3574  CB  ALA 0 443     132.791 148.848 264.888  1.00  0.00           C
ATOM   3575  C   ALA 0 443     131.951 149.440 267.147  1.00  0.00           C
ATOM   3576  O   ALA 0 443     131.890 148.318 267.660  1.00  0.00           O
ATOM   3577  N   ILE 0 444     132.411 150.502 267.930  1.00  0.00           N
ATOM   3578  CA  ILE 0 444     132.907 150.334 269.303  1.00  0.00           C
ATOM   3579  CB  ILE 0 444     134.438 150.357 269.228  1.00  0.00           C
ATOM   3580  CG2 ILE 0 444     135.015 151.665 268.706  1.00  0.00           C
ATOM   3581  CG1 ILE 0 444     135.034 149.800 270.563  1.00  0.00           C
ATOM   3582  CD1 ILE 0 444     136.534 149.605 270.591  1.00  0.00           C
ATOM   3583  C   ILE 0 444     132.396 151.401 270.235  1.00  0.00           C
ATOM   3584  O   ILE 0 444     132.259 151.128 271.428  1.00  0.00           O
ATOM   3585  N   LYS 0 445     131.838 152.501 269.770  1.00  0.00           N
ATOM   3586  CA  LYS 0 445     131.016 153.361 270.636  1.00  0.00           C
ATOM   3587  CB  LYS 0 445     130.340 154.422 269.746  1.00  0.00           C
ATOM   3588  CG  LYS 0 445     131.170 155.654 269.282  1.00  0.00           C
ATOM   3589  CD  LYS 0 445     130.412 156.397 268.235  1.00  0.00           C
ATOM   3590  CE  LYS 0 445     130.918 157.874 268.066  1.00  0.00           C
ATOM   3591  NZ  LYS 0 445     130.617 158.454 266.799  1.00  0.00           N
ATOM   3592  C   LYS 0 445     129.884 152.710 271.498  1.00  0.00           C
ATOM   3593  O   LYS 0 445     129.722 153.084 272.609  1.00  0.00           O
ATOM   3594  N   PRO 0 446     129.213 151.619 271.040  1.00  0.00           N
ATOM   3595  CD  PRO 0 446     129.050 151.179 269.595  1.00  0.00           C
ATOM   3596  CG  PRO 0 446     127.749 150.331 269.713  1.00  0.00           C
ATOM   3597  CB  PRO 0 446     127.706 149.741 271.143  1.00  0.00           C
ATOM   3598  CA  PRO 0 446     128.258 150.893 271.961  1.00  0.00           C
ATOM   3599  C   PRO 0 446     129.007 150.304 273.160  1.00  0.00           C
ATOM   3600  O   PRO 0 446     128.728 150.769 274.248  1.00  0.00           O
ATOM   3601  N   VAL 0 447     130.040 149.407 272.985  1.00  0.00           N
ATOM   3602  CA  VAL 0 447     131.000 148.945 274.014  1.00  0.00           C
ATOM   3603  CB  VAL 0 447     132.303 148.332 273.364  1.00  0.00           C
ATOM   3604  CG1 VAL 0 447     132.922 147.372 274.367  1.00  0.00           C
ATOM   3605  CG2 VAL 0 447     132.000 147.586 272.069  1.00  0.00           C
ATOM   3606  C   VAL 0 447     131.532 150.025 275.018  1.00  0.00           C
ATOM   3607  O   VAL 0 447     131.375 149.801 276.229  1.00  0.00           O
ATOM   3608  N   PHE 0 448     132.030 151.225 274.597  1.00  0.00           N
ATOM   3609  CA  PHE 0 448     132.450 152.239 275.528  1.00  0.00           C
ATOM   3610  CB  PHE 0 448     133.241 153.304 274.791  1.00  0.00           C
ATOM   3611  CG  PHE 0 448     134.560 152.946 274.188  1.00  0.00           C
ATOM   3612  CD1 PHE 0 448     134.744 153.036 272.776  1.00  0.00           C
ATOM   3613  CE1 PHE 0 448     135.995 152.861 272.246  1.00  0.00           C
ATOM   3614  CZ  PHE 0 448     137.103 152.549 273.073  1.00  0.00           C
ATOM   3615  CE2 PHE 0 448     136.919 152.525 274.394  1.00  0.00           C
ATOM   3616  CD2 PHE 0 448     135.624 152.629 275.000  1.00  0.00           C
ATOM   3617  C   PHE 0 448     131.362 152.868 276.422  1.00  0.00           C
ATOM   3618  O   PHE 0 448     131.541 153.019 277.590  1.00  0.00           O
ATOM   3619  N   GLU 0 449     130.229 153.154 275.807  1.00  0.00           N
ATOM   3620  CA  GLU 0 449     129.017 153.523 276.552  1.00  0.00           C
ATOM   3621  CB  GLU 0 449     128.000 154.200 275.591  1.00  0.00           C
ATOM   3622  CG  GLU 0 449     126.658 154.707 276.177  1.00  0.00           C
ATOM   3623  CD  GLU 0 449     126.617 155.463 277.473  1.00  0.00           C
ATOM   3624  OE1 GLU 0 449     125.542 155.569 278.067  1.00  0.00           O
ATOM   3625  OE2 GLU 0 449     127.666 156.038 277.838  1.00  0.00           O
ATOM   3626  C   GLU 0 449     128.309 152.417 277.284  1.00  0.00           C
ATOM   3627  O   GLU 0 449     127.647 152.738 278.232  1.00  0.00           O
ATOM   3628  N   ARG 0 450     128.541 151.127 277.054  1.00  0.00           N
ATOM   3629  CA  ARG 0 450     127.965 149.832 277.656  1.00  0.00           C
ATOM   3630  CB  ARG 0 450     127.870 148.711 276.619  1.00  0.00           C
ATOM   3631  CG  ARG 0 450     126.850 147.585 276.929  1.00  0.00           C
ATOM   3632  CD  ARG 0 450     125.353 147.976 277.162  1.00  0.00           C
ATOM   3633  NE  ARG 0 450     124.815 148.501 275.923  1.00  0.00           N
ATOM   3634  CZ  ARG 0 450     123.694 148.433 275.342  1.00  0.00           C
ATOM   3635  NH1 ARG 0 450     122.709 147.646 275.756  1.00  0.00           N
ATOM   3636  NH2 ARG 0 450     123.450 149.082 274.206  1.00  0.00           N
ATOM   3637  C   ARG 0 450     128.726 149.408 278.866  1.00  0.00           C
ATOM   3638  O   ARG 0 450     128.103 149.013 279.836  1.00  0.00           O
ATOM   3639  N   PHE 0 451     130.087 149.293 278.874  1.00  0.00           N
ATOM   3640  CA  PHE 0 451     130.911 148.644 279.961  1.00  0.00           C
ATOM   3641  CB  PHE 0 451     131.909 147.715 279.317  1.00  0.00           C
ATOM   3642  CG  PHE 0 451     131.226 146.472 278.820  1.00  0.00           C
ATOM   3643  CD1 PHE 0 451     131.190 145.327 279.626  1.00  0.00           C
ATOM   3644  CE1 PHE 0 451     130.599 144.115 279.157  1.00  0.00           C
ATOM   3645  CZ  PHE 0 451     130.055 144.073 277.856  1.00  0.00           C
ATOM   3646  CE2 PHE 0 451     130.080 145.170 277.033  1.00  0.00           C
ATOM   3647  CD2 PHE 0 451     130.670 146.357 277.536  1.00  0.00           C
ATOM   3648  C   PHE 0 451     131.671 149.688 280.753  1.00  0.00           C
ATOM   3649  O   PHE 0 451     132.081 150.714 280.170  1.00  0.00           O
ATOM   3650  N   GLN 0 452     131.925 149.454 282.024  1.00  0.00           N
ATOM   3651  CA  GLN 0 452     132.406 150.404 282.988  1.00  0.00           C
ATOM   3652  CB  GLN 0 452     132.204 149.688 284.317  1.00  0.00           C
ATOM   3653  CG  GLN 0 452     132.656 150.445 285.594  1.00  0.00           C
ATOM   3654  CD  GLN 0 452     131.831 151.773 285.733  1.00  0.00           C
ATOM   3655  OE1 GLN 0 452     132.358 152.890 285.534  1.00  0.00           O
ATOM   3656  NE2 GLN 0 452     130.556 151.768 285.983  1.00  0.00           N
ATOM   3657  C   GLN 0 452     133.937 150.790 282.789  1.00  0.00           C
ATOM   3658  O   GLN 0 452     134.285 151.931 283.015  1.00  0.00           O
ATOM   3659  N   SER 0 453     134.713 149.950 282.182  1.00  0.00           N
ATOM   3660  CA  SER 0 453     136.167 150.004 281.978  1.00  0.00           C
ATOM   3661  CB  SER 0 453     136.894 149.555 283.274  1.00  0.00           C
ATOM   3662  OG  SER 0 453     138.272 149.559 283.138  1.00  0.00           O
ATOM   3663  C   SER 0 453     136.488 149.270 280.676  1.00  0.00           C
ATOM   3664  O   SER 0 453     136.082 148.151 280.567  1.00  0.00           O
ATOM   3665  N   VAL 0 454     137.114 149.890 279.637  1.00  0.00           N
ATOM   3666  CA  VAL 0 454     137.716 149.248 278.385  1.00  0.00           C
ATOM   3667  CB  VAL 0 454     137.044 149.697 277.018  1.00  0.00           C
ATOM   3668  CG1 VAL 0 454     137.902 149.203 275.790  1.00  0.00           C
ATOM   3669  CG2 VAL 0 454     135.559 149.311 276.765  1.00  0.00           C
ATOM   3670  C   VAL 0 454     139.192 149.503 278.412  1.00  0.00           C
ATOM   3671  O   VAL 0 454     139.609 150.672 278.288  1.00  0.00           O
ATOM   3672  N   ILE 0 455     139.946 148.407 278.531  1.00  0.00           N
ATOM   3673  CA  ILE 0 455     141.388 148.360 278.263  1.00  0.00           C
ATOM   3674  CB  ILE 0 455     142.052 147.229 279.138  1.00  0.00           C
ATOM   3675  CG2 ILE 0 455     143.539 147.045 278.749  1.00  0.00           C
ATOM   3676  CG1 ILE 0 455     141.798 147.364 280.638  1.00  0.00           C
ATOM   3677  CD1 ILE 0 455     142.597 148.520 281.339  1.00  0.00           C
ATOM   3678  C   ILE 0 455     141.718 148.089 276.756  1.00  0.00           C
ATOM   3679  O   ILE 0 455     141.027 147.345 276.050  1.00  0.00           O
ATOM   3680  N   ILE 0 456     142.647 148.831 276.207  1.00  0.00           N
ATOM   3681  CA  ILE 0 456     143.389 148.656 274.951  1.00  0.00           C
ATOM   3682  CB  ILE 0 456     143.388 149.926 274.096  1.00  0.00           C
ATOM   3683  CG2 ILE 0 456     144.312 149.761 272.871  1.00  0.00           C
ATOM   3684  CG1 ILE 0 456     142.000 150.425 273.631  1.00  0.00           C
ATOM   3685  CD1 ILE 0 456     141.894 151.585 272.658  1.00  0.00           C
ATOM   3686  C   ILE 0 456     144.817 148.197 275.333  1.00  0.00           C
ATOM   3687  O   ILE 0 456     145.570 148.912 276.015  1.00  0.00           O
ATOM   3688  N   THR 0 457     145.295 146.977 275.004  1.00  0.00           N
ATOM   3689  CA  THR 0 457     146.688 146.545 275.261  1.00  0.00           C
ATOM   3690  CB  THR 0 457     146.735 145.861 276.660  1.00  0.00           C
ATOM   3691  CG2 THR 0 457     146.305 144.403 276.732  1.00  0.00           C
ATOM   3692  OG1 THR 0 457     148.100 145.838 277.174  1.00  0.00           O
ATOM   3693  C   THR 0 457     147.343 145.762 274.109  1.00  0.00           C
ATOM   3694  O   THR 0 457     146.640 145.142 273.313  1.00  0.00           O
ATOM   3695  N   SER 0 458     148.688 145.756 274.023  1.00  0.00           N
ATOM   3696  CA  SER 0 458     149.467 144.933 273.078  1.00  0.00           C
ATOM   3697  CB  SER 0 458     149.328 145.447 271.649  1.00  0.00           C
ATOM   3698  OG  SER 0 458     150.159 144.837 270.662  1.00  0.00           O
ATOM   3699  C   SER 0 458     150.939 145.035 273.417  1.00  0.00           C
ATOM   3700  O   SER 0 458     151.261 145.872 274.290  1.00  0.00           O
ATOM   3701  N   GLY 0 459     151.860 144.233 272.870  1.00  0.00           N
ATOM   3702  CA  GLY 0 459     153.231 144.585 272.682  1.00  0.00           C
ATOM   3703  C   GLY 0 459     153.575 145.975 272.084  1.00  0.00           C
ATOM   3704  O   GLY 0 459     154.627 146.557 272.430  1.00  0.00           O
ATOM   3705  N   THR 0 460     152.694 146.623 271.270  1.00  0.00           N
ATOM   3706  CA  THR 0 460     152.970 147.919 270.665  1.00  0.00           C
ATOM   3707  CB  THR 0 460     154.049 147.925 269.504  1.00  0.00           C
ATOM   3708  CG2 THR 0 460     154.103 149.345 268.883  1.00  0.00           C
ATOM   3709  OG1 THR 0 460     155.323 147.676 270.041  1.00  0.00           O
ATOM   3710  C   THR 0 460     151.616 148.530 270.253  1.00  0.00           C
ATOM   3711  O   THR 0 460     150.824 147.871 269.627  1.00  0.00           O
ATOM   3712  N   LEU 0 461     151.294 149.740 270.708  1.00  0.00           N
ATOM   3713  CA  LEU 0 461     150.114 150.548 270.352  1.00  0.00           C
ATOM   3714  CB  LEU 0 461     149.223 150.813 271.567  1.00  0.00           C
ATOM   3715  CG  LEU 0 461     148.724 149.552 272.246  1.00  0.00           C
ATOM   3716  CD1 LEU 0 461     148.084 149.904 273.630  1.00  0.00           C
ATOM   3717  CD2 LEU 0 461     147.694 148.668 271.475  1.00  0.00           C
ATOM   3718  C   LEU 0 461     150.526 151.859 269.726  1.00  0.00           C
ATOM   3719  O   LEU 0 461     149.765 152.281 268.866  1.00  0.00           O
ATOM   3720  N   SER 0 462     151.581 152.543 270.121  1.00  0.00           N
ATOM   3721  CA  SER 0 462     151.864 153.962 269.912  1.00  0.00           C
ATOM   3722  CB  SER 0 462     153.293 154.187 270.386  1.00  0.00           C
ATOM   3723  OG  SER 0 462     153.282 153.987 271.799  1.00  0.00           O
ATOM   3724  C   SER 0 462     151.692 154.583 268.542  1.00  0.00           C
ATOM   3725  O   SER 0 462     151.868 153.912 267.495  1.00  0.00           O
ATOM   3726  N   PRO 0 463     151.308 155.900 268.451  1.00  0.00           N
ATOM   3727  CD  PRO 0 463     151.194 156.551 267.130  1.00  0.00           C
ATOM   3728  CG  PRO 0 463     150.723 157.992 267.431  1.00  0.00           C
ATOM   3729  CB  PRO 0 463     151.218 158.274 268.843  1.00  0.00           C
ATOM   3730  CA  PRO 0 463     151.097 156.869 269.526  1.00  0.00           C
ATOM   3731  C   PRO 0 463     149.728 156.714 270.151  1.00  0.00           C
ATOM   3732  O   PRO 0 463     148.762 156.353 269.535  1.00  0.00           O
ATOM   3733  N   LEU 0 464     149.697 156.997 271.423  1.00  0.00           N
ATOM   3734  CA  LEU 0 464     148.714 156.558 272.316  1.00  0.00           C
ATOM   3735  CB  LEU 0 464     149.297 156.381 273.789  1.00  0.00           C
ATOM   3736  CG  LEU 0 464     150.352 155.334 273.971  1.00  0.00           C
ATOM   3737  CD1 LEU 0 464     151.120 155.760 275.201  1.00  0.00           C
ATOM   3738  CD2 LEU 0 464     149.951 153.839 274.227  1.00  0.00           C
ATOM   3739  C   LEU 0 464     147.463 157.504 272.251  1.00  0.00           C
ATOM   3740  O   LEU 0 464     146.327 157.001 272.209  1.00  0.00           O
ATOM   3741  N   ASP 0 465     147.629 158.862 272.302  1.00  0.00           N
ATOM   3742  CA  ASP 0 465     146.471 159.812 272.290  1.00  0.00           C
ATOM   3743  CB  ASP 0 465     146.921 161.093 272.956  1.00  0.00           C
ATOM   3744  CG  ASP 0 465     147.963 161.938 272.219  1.00  0.00           C
ATOM   3745  OD1 ASP 0 465     148.453 162.904 272.854  1.00  0.00           O
ATOM   3746  OD2 ASP 0 465     148.176 161.761 270.962  1.00  0.00           O
ATOM   3747  C   ASP 0 465     145.855 160.039 270.940  1.00  0.00           C
ATOM   3748  O   ASP 0 465     144.965 160.903 270.771  1.00  0.00           O
ATOM   3749  N   ILE 0 466     146.205 159.223 269.921  1.00  0.00           N
ATOM   3750  CA  ILE 0 466     145.343 159.026 268.743  1.00  0.00           C
ATOM   3751  CB  ILE 0 466     146.252 158.688 267.514  1.00  0.00           C
ATOM   3752  CG2 ILE 0 466     145.383 158.172 266.278  1.00  0.00           C
ATOM   3753  CG1 ILE 0 466     147.230 159.868 267.216  1.00  0.00           C
ATOM   3754  CD1 ILE 0 466     148.230 159.674 266.083  1.00  0.00           C
ATOM   3755  C   ILE 0 466     144.114 158.028 268.977  1.00  0.00           C
ATOM   3756  O   ILE 0 466     143.054 158.361 268.569  1.00  0.00           O
ATOM   3757  N   TYR 0 467     144.264 157.031 269.876  1.00  0.00           N
ATOM   3758  CA  TYR 0 467     143.200 156.008 270.149  1.00  0.00           C
ATOM   3759  CB  TYR 0 467     143.606 154.839 271.092  1.00  0.00           C
ATOM   3760  CG  TYR 0 467     144.525 153.784 270.514  1.00  0.00           C
ATOM   3761  CD1 TYR 0 467     145.915 153.865 270.769  1.00  0.00           C
ATOM   3762  CE1 TYR 0 467     146.743 152.950 270.133  1.00  0.00           C
ATOM   3763  CZ  TYR 0 467     146.301 151.911 269.270  1.00  0.00           C
ATOM   3764  OH  TYR 0 467     147.176 151.087 268.622  1.00  0.00           O
ATOM   3765  CE2 TYR 0 467     144.897 151.833 269.016  1.00  0.00           C
ATOM   3766  CD2 TYR 0 467     144.023 152.750 269.633  1.00  0.00           C
ATOM   3767  C   TYR 0 467     141.955 156.737 270.638  1.00  0.00           C
ATOM   3768  O   TYR 0 467     140.875 156.530 270.061  1.00  0.00           O
ATOM   3769  N   PRO 0 468     142.024 157.746 271.628  1.00  0.00           N
ATOM   3770  CD  PRO 0 468     143.149 158.280 272.380  1.00  0.00           C
ATOM   3771  CG  PRO 0 468     142.682 159.561 272.981  1.00  0.00           C
ATOM   3772  CB  PRO 0 468     141.192 159.284 273.177  1.00  0.00           C
ATOM   3773  CA  PRO 0 468     140.770 158.421 271.960  1.00  0.00           C
ATOM   3774  C   PRO 0 468     140.162 159.358 270.941  1.00  0.00           C
ATOM   3775  O   PRO 0 468     138.979 159.574 270.882  1.00  0.00           O
ATOM   3776  N   LYS 0 469     141.032 159.944 270.083  1.00  0.00           N
ATOM   3777  CA  LYS 0 469     140.589 160.785 268.950  1.00  0.00           C
ATOM   3778  CB  LYS 0 469     141.778 161.610 268.505  1.00  0.00           C
ATOM   3779  CG  LYS 0 469     141.462 162.977 267.807  1.00  0.00           C
ATOM   3780  CD  LYS 0 469     142.700 163.859 267.593  1.00  0.00           C
ATOM   3781  CE  LYS 0 469     142.524 164.991 266.561  1.00  0.00           C
ATOM   3782  NZ  LYS 0 469     141.500 165.980 266.933  1.00  0.00           N
ATOM   3783  C   LYS 0 469     139.984 159.976 267.777  1.00  0.00           C
ATOM   3784  O   LYS 0 469     139.150 160.472 267.060  1.00  0.00           O
ATOM   3785  N   ILE 0 470     140.405 158.682 267.590  1.00  0.00           N
ATOM   3786  CA  ILE 0 470     139.964 157.918 266.407  1.00  0.00           C
ATOM   3787  CB  ILE 0 470     141.168 157.181 265.770  1.00  0.00           C
ATOM   3788  CG2 ILE 0 470     141.440 155.799 266.364  1.00  0.00           C
ATOM   3789  CG1 ILE 0 470     141.070 157.282 264.240  1.00  0.00           C
ATOM   3790  CD1 ILE 0 470     142.256 156.679 263.501  1.00  0.00           C
ATOM   3791  C   ILE 0 470     138.840 156.979 266.719  1.00  0.00           C
ATOM   3792  O   ILE 0 470     138.137 156.683 265.760  1.00  0.00           O
ATOM   3793  N   LEU 0 471     138.655 156.562 268.024  1.00  0.00           N
ATOM   3794  CA  LEU 0 471     137.388 155.837 268.401  1.00  0.00           C
ATOM   3795  CB  LEU 0 471     137.780 154.614 269.310  1.00  0.00           C
ATOM   3796  CG  LEU 0 471     138.899 153.718 268.658  1.00  0.00           C
ATOM   3797  CD1 LEU 0 471     139.389 152.699 269.683  1.00  0.00           C
ATOM   3798  CD2 LEU 0 471     138.612 153.064 267.336  1.00  0.00           C
ATOM   3799  C   LEU 0 471     136.262 156.649 269.165  1.00  0.00           C
ATOM   3800  O   LEU 0 471     135.349 156.082 269.757  1.00  0.00           O
ATOM   3801  N   ASP 0 472     136.413 157.965 269.319  1.00  0.00           N
ATOM   3802  CA  ASP 0 472     135.506 158.802 270.127  1.00  0.00           C
ATOM   3803  CB  ASP 0 472     134.211 159.001 269.354  1.00  0.00           C
ATOM   3804  CG  ASP 0 472     133.318 159.997 270.058  1.00  0.00           C
ATOM   3805  OD1 ASP 0 472     133.740 161.036 270.645  1.00  0.00           O
ATOM   3806  OD2 ASP 0 472     132.063 159.819 269.954  1.00  0.00           O
ATOM   3807  C   ASP 0 472     135.381 158.333 271.635  1.00  0.00           C
ATOM   3808  O   ASP 0 472     134.238 158.250 272.113  1.00  0.00           O
ATOM   3809  N   PHE 0 473     136.460 158.122 272.374  1.00  0.00           N
ATOM   3810  CA  PHE 0 473     136.337 157.676 273.785  1.00  0.00           C
ATOM   3811  CB  PHE 0 473     136.447 156.127 273.956  1.00  0.00           C
ATOM   3812  CG  PHE 0 473     137.883 155.647 274.237  1.00  0.00           C
ATOM   3813  CD1 PHE 0 473     138.775 155.520 273.177  1.00  0.00           C
ATOM   3814  CE1 PHE 0 473     140.101 155.028 273.331  1.00  0.00           C
ATOM   3815  CZ  PHE 0 473     140.493 154.467 274.553  1.00  0.00           C
ATOM   3816  CE2 PHE 0 473     139.632 154.592 275.661  1.00  0.00           C
ATOM   3817  CD2 PHE 0 473     138.300 155.180 275.515  1.00  0.00           C
ATOM   3818  C   PHE 0 473     137.335 158.357 274.720  1.00  0.00           C
ATOM   3819  O   PHE 0 473     138.341 158.994 274.321  1.00  0.00           O
ATOM   3820  N   HIS 0 474     137.047 158.247 276.056  1.00  0.00           N
ATOM   3821  CA  HIS 0 474     137.687 159.112 277.034  1.00  0.00           C
ATOM   3822  CB  HIS 0 474     136.550 159.949 277.699  1.00  0.00           C
ATOM   3823  CG  HIS 0 474     136.032 161.055 276.787  1.00  0.00           C
ATOM   3824  ND1 HIS 0 474     136.574 162.323 276.740  1.00  0.00           N
ATOM   3825  CE1 HIS 0 474     135.946 162.948 275.756  1.00  0.00           C
ATOM   3826  NE2 HIS 0 474     135.171 162.096 275.102  1.00  0.00           N
ATOM   3827  CD2 HIS 0 474     135.121 160.921 275.769  1.00  0.00           C
ATOM   3828  C   HIS 0 474     138.460 158.278 278.104  1.00  0.00           C
ATOM   3829  O   HIS 0 474     137.855 157.926 279.144  1.00  0.00           O
ATOM   3830  N   PRO 0 475     139.738 157.974 277.832  1.00  0.00           N
ATOM   3831  CD  PRO 0 475     140.535 158.290 276.644  1.00  0.00           C
ATOM   3832  CG  PRO 0 475     142.014 157.996 277.081  1.00  0.00           C
ATOM   3833  CB  PRO 0 475     141.854 156.902 278.121  1.00  0.00           C
ATOM   3834  CA  PRO 0 475     140.523 157.223 278.825  1.00  0.00           C
ATOM   3835  C   PRO 0 475     140.939 158.093 279.982  1.00  0.00           C
ATOM   3836  O   PRO 0 475     140.830 159.318 279.970  1.00  0.00           O
ATOM   3837  N   VAL 0 476     141.322 157.383 281.036  1.00  0.00           N
ATOM   3838  CA  VAL 0 476     141.909 157.965 282.176  1.00  0.00           C
ATOM   3839  CB  VAL 0 476     141.249 157.516 283.543  1.00  0.00           C
ATOM   3840  CG1 VAL 0 476     139.736 157.870 283.665  1.00  0.00           C
ATOM   3841  CG2 VAL 0 476     141.326 155.981 283.702  1.00  0.00           C
ATOM   3842  C   VAL 0 476     143.424 157.691 282.185  1.00  0.00           C
ATOM   3843  O   VAL 0 476     144.126 158.328 282.975  1.00  0.00           O
ATOM   3844  N   THR 0 477     144.009 156.882 281.300  1.00  0.00           N
ATOM   3845  CA  THR 0 477     145.410 156.604 281.139  1.00  0.00           C
ATOM   3846  CB  THR 0 477     145.968 155.766 282.272  1.00  0.00           C
ATOM   3847  CG2 THR 0 477     145.399 154.369 282.377  1.00  0.00           C
ATOM   3848  OG1 THR 0 477     147.395 155.660 282.123  1.00  0.00           O
ATOM   3849  C   THR 0 477     145.897 156.051 279.875  1.00  0.00           C
ATOM   3850  O   THR 0 477     145.268 155.195 279.229  1.00  0.00           O
ATOM   3851  N   MET 0 478     146.957 156.615 279.346  1.00  0.00           N
ATOM   3852  CA  MET 0 478     147.661 156.362 278.107  1.00  0.00           C
ATOM   3853  CB  MET 0 478     147.454 157.567 277.124  1.00  0.00           C
ATOM   3854  CG  MET 0 478     146.010 157.750 276.637  1.00  0.00           C
ATOM   3855  SD  MET 0 478     145.781 159.084 275.469  1.00  0.00           S
ATOM   3856  CE  MET 0 478     146.030 160.565 276.480  1.00  0.00           C
ATOM   3857  C   MET 0 478     149.184 156.109 278.282  1.00  0.00           C
ATOM   3858  O   MET 0 478     150.028 156.980 278.415  1.00  0.00           O
ATOM   3859  N   ALA 0 479     149.418 154.794 278.615  1.00  0.00           N
ATOM   3860  CA  ALA 0 479     150.686 154.270 279.144  1.00  0.00           C
ATOM   3861  CB  ALA 0 479     150.362 153.377 280.374  1.00  0.00           C
ATOM   3862  C   ALA 0 479     151.508 153.440 278.148  1.00  0.00           C
ATOM   3863  O   ALA 0 479     151.004 152.757 277.299  1.00  0.00           O
ATOM   3864  N   THR 0 480     152.832 153.564 278.252  1.00  0.00           N
ATOM   3865  CA  THR 0 480     153.750 152.655 277.619  1.00  0.00           C
ATOM   3866  CB  THR 0 480     154.283 153.274 276.330  1.00  0.00           C
ATOM   3867  CG2 THR 0 480     154.722 154.733 276.379  1.00  0.00           C
ATOM   3868  OG1 THR 0 480     155.351 152.525 275.926  1.00  0.00           O
ATOM   3869  C   THR 0 480     154.784 152.210 278.632  1.00  0.00           C
ATOM   3870  O   THR 0 480     155.229 153.061 279.385  1.00  0.00           O
ATOM   3871  N   PHE 0 481     155.206 150.967 278.654  1.00  0.00           N
ATOM   3872  CA  PHE 0 481     156.155 150.479 279.697  1.00  0.00           C
ATOM   3873  CB  PHE 0 481     155.406 149.400 280.454  1.00  0.00           C
ATOM   3874  CG  PHE 0 481     154.117 149.789 281.170  1.00  0.00           C
ATOM   3875  CD1 PHE 0 481     154.143 150.274 282.489  1.00  0.00           C
ATOM   3876  CE1 PHE 0 481     152.967 150.687 283.145  1.00  0.00           C
ATOM   3877  CZ  PHE 0 481     151.737 150.507 282.441  1.00  0.00           C
ATOM   3878  CE2 PHE 0 481     151.684 149.917 281.222  1.00  0.00           C
ATOM   3879  CD2 PHE 0 481     152.874 149.686 280.511  1.00  0.00           C
ATOM   3880  C   PHE 0 481     157.608 150.069 279.173  1.00  0.00           C
ATOM   3881  O   PHE 0 481     157.853 149.011 278.584  1.00  0.00           O
ATOM   3882  N   THR 0 482     158.550 150.963 279.592  1.00  0.00           N
ATOM   3883  CA  THR 0 482     160.033 150.885 279.285  1.00  0.00           C
ATOM   3884  CB  THR 0 482     160.728 152.128 279.751  1.00  0.00           C
ATOM   3885  CG2 THR 0 482     162.072 152.244 279.008  1.00  0.00           C
ATOM   3886  OG1 THR 0 482     160.112 153.333 279.569  1.00  0.00           O
ATOM   3887  C   THR 0 482     160.649 149.643 279.840  1.00  0.00           C
ATOM   3888  O   THR 0 482     160.838 149.532 281.054  1.00  0.00           O
ATOM   3889  N   MET 0 483     160.967 148.561 279.095  1.00  0.00           N
ATOM   3890  CA  MET 0 483     161.330 147.230 279.623  1.00  0.00           C
ATOM   3891  CB  MET 0 483     161.148 146.152 278.529  1.00  0.00           C
ATOM   3892  CG  MET 0 483     161.554 144.729 279.037  1.00  0.00           C
ATOM   3893  SD  MET 0 483     161.079 143.264 278.079  1.00  0.00           S
ATOM   3894  CE  MET 0 483     162.409 143.221 276.904  1.00  0.00           C
ATOM   3895  C   MET 0 483     162.752 147.199 280.171  1.00  0.00           C
ATOM   3896  O   MET 0 483     163.726 147.639 279.599  1.00  0.00           O
ATOM   3897  N   THR 0 484     162.957 146.539 281.305  1.00  0.00           N
ATOM   3898  CA  THR 0 484     164.203 146.305 282.025  1.00  0.00           C
ATOM   3899  CB  THR 0 484     163.954 146.250 283.547  1.00  0.00           C
ATOM   3900  CG2 THR 0 484     163.321 147.489 284.223  1.00  0.00           C
ATOM   3901  OG1 THR 0 484     163.084 145.193 283.984  1.00  0.00           O
ATOM   3902  C   THR 0 484     164.875 144.970 281.600  1.00  0.00           C
ATOM   3903  O   THR 0 484     164.246 143.942 281.320  1.00  0.00           O
ATOM   3904  N   LEU 0 485     166.221 145.029 281.515  1.00  0.00           N
ATOM   3905  CA  LEU 0 485     167.113 143.930 280.999  1.00  0.00           C
ATOM   3906  CB  LEU 0 485     167.535 144.214 279.539  1.00  0.00           C
ATOM   3907  CG  LEU 0 485     166.448 144.218 278.463  1.00  0.00           C
ATOM   3908  CD1 LEU 0 485     167.110 144.680 277.165  1.00  0.00           C
ATOM   3909  CD2 LEU 0 485     165.949 142.764 278.195  1.00  0.00           C
ATOM   3910  C   LEU 0 485     168.306 143.759 281.842  1.00  0.00           C
ATOM   3911  O   LEU 0 485     168.958 144.797 282.128  1.00  0.00           O
ATOM   3912  N   ALA 0 486     168.661 142.542 282.252  1.00  0.00           N
ATOM   3913  CA  ALA 0 486     169.980 142.166 282.813  1.00  0.00           C
ATOM   3914  CB  ALA 0 486     169.699 140.916 283.757  1.00  0.00           C
ATOM   3915  C   ALA 0 486     170.922 141.903 281.628  1.00  0.00           C
ATOM   3916  O   ALA 0 486     172.133 142.153 281.785  1.00  0.00           O
ATOM   3917  N   ARG 0 487     170.365 141.419 280.508  1.00  0.00           N
ATOM   3918  CA  ARG 0 487     171.073 141.078 279.234  1.00  0.00           C
ATOM   3919  CB  ARG 0 487     171.484 139.646 279.343  1.00  0.00           C
ATOM   3920  CG  ARG 0 487     172.445 139.149 278.226  1.00  0.00           C
ATOM   3921  CD  ARG 0 487     173.034 137.776 278.241  1.00  0.00           C
ATOM   3922  NE  ARG 0 487     172.083 136.938 277.604  1.00  0.00           N
ATOM   3923  CZ  ARG 0 487     172.222 135.718 277.133  1.00  0.00           C
ATOM   3924  NH1 ARG 0 487     173.420 135.179 277.229  1.00  0.00           N
ATOM   3925  NH2 ARG 0 487     171.232 135.072 276.596  1.00  0.00           N
ATOM   3926  C   ARG 0 487     170.124 141.380 278.060  1.00  0.00           C
ATOM   3927  O   ARG 0 487     168.984 141.033 278.101  1.00  0.00           O
ATOM   3928  N   VAL 0 488     170.712 141.858 276.965  1.00  0.00           N
ATOM   3929  CA  VAL 0 488     170.091 141.996 275.611  1.00  0.00           C
ATOM   3930  CB  VAL 0 488     171.159 142.341 274.560  1.00  0.00           C
ATOM   3931  CG1 VAL 0 488     170.423 142.282 273.189  1.00  0.00           C
ATOM   3932  CG2 VAL 0 488     171.719 143.706 274.825  1.00  0.00           C
ATOM   3933  C   VAL 0 488     169.335 140.698 275.205  1.00  0.00           C
ATOM   3934  O   VAL 0 488     169.767 139.594 275.466  1.00  0.00           O
ATOM   3935  N   CYS 0 489     168.191 140.940 274.633  1.00  0.00           N
ATOM   3936  CA  CYS 0 489     167.295 139.866 274.094  1.00  0.00           C
ATOM   3937  CB  CYS 0 489     166.015 139.672 275.001  1.00  0.00           C
ATOM   3938  SG  CYS 0 489     164.655 140.800 274.716  1.00  0.00           S
ATOM   3939  C   CYS 0 489     166.970 140.184 272.591  1.00  0.00           C
ATOM   3940  O   CYS 0 489     166.769 139.273 271.867  1.00  0.00           O
ATOM   3941  N   LEU 0 490     166.998 141.516 272.261  1.00  0.00           N
ATOM   3942  CA  LEU 0 490     166.750 142.051 270.892  1.00  0.00           C
ATOM   3943  CB  LEU 0 490     165.487 142.932 270.744  1.00  0.00           C
ATOM   3944  CG  LEU 0 490     165.218 143.726 269.471  1.00  0.00           C
ATOM   3945  CD1 LEU 0 490     165.266 142.761 268.308  1.00  0.00           C
ATOM   3946  CD2 LEU 0 490     163.892 144.426 269.499  1.00  0.00           C
ATOM   3947  C   LEU 0 490     168.009 142.732 270.287  1.00  0.00           C
ATOM   3948  O   LEU 0 490     168.467 143.733 270.809  1.00  0.00           O
ATOM   3949  N   CYS 0 491     168.563 142.259 269.138  1.00  0.00           N
ATOM   3950  CA  CYS 0 491     169.457 143.083 268.333  1.00  0.00           C
ATOM   3951  CB  CYS 0 491     170.683 142.198 268.086  1.00  0.00           C
ATOM   3952  SG  CYS 0 491     171.946 142.962 267.019  1.00  0.00           S
ATOM   3953  C   CYS 0 491     168.868 143.489 266.953  1.00  0.00           C
ATOM   3954  O   CYS 0 491     168.721 142.626 266.038  1.00  0.00           O
ATOM   3955  N   PRO 0 492     168.552 144.783 266.749  1.00  0.00           N
ATOM   3956  CD  PRO 0 492     168.525 145.827 267.787  1.00  0.00           C
ATOM   3957  CG  PRO 0 492     167.744 146.973 267.191  1.00  0.00           C
ATOM   3958  CB  PRO 0 492     167.090 146.429 265.972  1.00  0.00           C
ATOM   3959  CA  PRO 0 492     167.939 145.320 265.512  1.00  0.00           C
ATOM   3960  C   PRO 0 492     169.027 145.908 264.638  1.00  0.00           C
ATOM   3961  O   PRO 0 492     169.931 146.496 265.167  1.00  0.00           O
ATOM   3962  N   MET 0 493     169.137 145.707 263.355  1.00  0.00           N
ATOM   3963  CA  MET 0 493     169.991 146.439 262.387  1.00  0.00           C
ATOM   3964  CB  MET 0 493     171.135 145.479 261.909  1.00  0.00           C
ATOM   3965  CG  MET 0 493     170.688 144.107 261.350  1.00  0.00           C
ATOM   3966  SD  MET 0 493     171.883 142.743 260.907  1.00  0.00           S
ATOM   3967  CE  MET 0 493     172.546 142.363 262.530  1.00  0.00           C
ATOM   3968  C   MET 0 493     169.205 146.929 261.209  1.00  0.00           C
ATOM   3969  O   MET 0 493     168.211 146.258 260.942  1.00  0.00           O
ATOM   3970  N   ILE 0 494     169.597 147.956 260.456  1.00  0.00           N
ATOM   3971  CA  ILE 0 494     168.805 148.515 259.273  1.00  0.00           C
ATOM   3972  CB  ILE 0 494     168.138 149.902 259.509  1.00  0.00           C
ATOM   3973  CG2 ILE 0 494     167.311 150.344 258.236  1.00  0.00           C
ATOM   3974  CG1 ILE 0 494     167.119 149.813 260.700  1.00  0.00           C
ATOM   3975  CD1 ILE 0 494     166.354 151.085 261.144  1.00  0.00           C
ATOM   3976  C   ILE 0 494     169.664 148.625 258.021  1.00  0.00           C
ATOM   3977  O   ILE 0 494     170.553 149.476 257.918  1.00  0.00           O
ATOM   3978  N   ILE 0 495     169.459 147.602 257.166  1.00  0.00           N
ATOM   3979  CA  ILE 0 495     170.305 147.326 255.973  1.00  0.00           C
ATOM   3980  CB  ILE 0 495     170.160 145.889 255.426  1.00  0.00           C
ATOM   3981  CG2 ILE 0 495     171.064 145.617 254.147  1.00  0.00           C
ATOM   3982  CG1 ILE 0 495     170.189 144.792 256.530  1.00  0.00           C
ATOM   3983  CD1 ILE 0 495     171.547 144.451 257.216  1.00  0.00           C
ATOM   3984  C   ILE 0 495     169.825 148.292 254.858  1.00  0.00           C
ATOM   3985  O   ILE 0 495     168.582 148.476 254.533  1.00  0.00           O
ATOM   3986  N   GLY 0 496     170.841 148.909 254.235  1.00  0.00           N
ATOM   3987  CA  GLY 0 496     170.573 150.037 253.347  1.00  0.00           C
ATOM   3988  C   GLY 0 496     171.674 150.252 252.249  1.00  0.00           C
ATOM   3989  O   GLY 0 496     171.402 150.698 251.143  1.00  0.00           O
ATOM   3990  N   ARG 0 497     172.831 149.745 252.422  1.00  0.00           N
ATOM   3991  CA  ARG 0 497     173.976 149.714 251.392  1.00  0.00           C
ATOM   3992  CB  ARG 0 497     175.104 150.679 251.852  1.00  0.00           C
ATOM   3993  CG  ARG 0 497     174.626 152.134 251.923  1.00  0.00           C
ATOM   3994  CD  ARG 0 497     175.683 152.957 252.784  1.00  0.00           C
ATOM   3995  NE  ARG 0 497     175.817 152.489 254.192  1.00  0.00           N
ATOM   3996  CZ  ARG 0 497     176.927 152.399 254.879  1.00  0.00           C
ATOM   3997  NH1 ARG 0 497     178.116 152.418 254.324  1.00  0.00           N
ATOM   3998  NH2 ARG 0 497     176.800 152.141 256.125  1.00  0.00           N
ATOM   3999  C   ARG 0 497     174.434 148.323 251.028  1.00  0.00           C
ATOM   4000  O   ARG 0 497     174.947 147.628 251.874  1.00  0.00           O
ATOM   4001  N   GLY 0 498     174.269 147.921 249.760  1.00  0.00           N
ATOM   4002  CA  GLY 0 498     174.661 146.555 249.305  1.00  0.00           C
ATOM   4003  C   GLY 0 498     176.170 146.361 249.330  1.00  0.00           C
ATOM   4004  O   GLY 0 498     176.955 147.239 249.663  1.00  0.00           O
ATOM   4005  N   ASN 0 499     176.552 145.114 248.882  1.00  0.00           N
ATOM   4006  CA  ASN 0 499     177.979 144.797 248.842  1.00  0.00           C
ATOM   4007  CB  ASN 0 499     178.246 143.378 248.315  1.00  0.00           C
ATOM   4008  CG  ASN 0 499     177.353 142.345 248.962  1.00  0.00           C
ATOM   4009  OD1 ASN 0 499     176.287 142.055 248.414  1.00  0.00           O
ATOM   4010  ND2 ASN 0 499     177.783 141.682 250.013  1.00  0.00           N
ATOM   4011  C   ASN 0 499     178.859 145.882 248.125  1.00  0.00           C
ATOM   4012  O   ASN 0 499     179.981 146.251 248.653  1.00  0.00           O
ATOM   4013  N   ASP 0 500     178.355 146.351 246.997  1.00  0.00           N
ATOM   4014  CA  ASP 0 500     178.871 147.529 246.171  1.00  0.00           C
ATOM   4015  CB  ASP 0 500     178.506 147.221 244.707  1.00  0.00           C
ATOM   4016  CG  ASP 0 500     176.977 147.247 244.401  1.00  0.00           C
ATOM   4017  OD1 ASP 0 500     176.729 147.016 243.175  1.00  0.00           O
ATOM   4018  OD2 ASP 0 500     176.118 147.350 245.262  1.00  0.00           O
ATOM   4019  C   ASP 0 500     178.301 148.915 246.553  1.00  0.00           C
ATOM   4020  O   ASP 0 500     178.600 149.882 245.899  1.00  0.00           O
ATOM   4021  N   GLN 0 501     177.438 149.074 247.567  1.00  0.00           N
ATOM   4022  CA  GLN 0 501     176.790 150.329 248.143  1.00  0.00           C
ATOM   4023  CB  GLN 0 501     177.849 151.406 248.426  1.00  0.00           C
ATOM   4024  CG  GLN 0 501     178.996 150.954 249.310  1.00  0.00           C
ATOM   4025  CD  GLN 0 501     178.651 150.622 250.777  1.00  0.00           C
ATOM   4026  OE1 GLN 0 501     178.680 151.570 251.589  1.00  0.00           O
ATOM   4027  NE2 GLN 0 501     178.181 149.495 251.182  1.00  0.00           N
ATOM   4028  C   GLN 0 501     175.465 150.723 247.436  1.00  0.00           C
ATOM   4029  O   GLN 0 501     174.890 151.773 247.807  1.00  0.00           O
ATOM   4030  N   VAL 0 502     174.994 150.018 246.369  1.00  0.00           N
ATOM   4031  CA  VAL 0 502     173.629 150.235 245.875  1.00  0.00           C
ATOM   4032  CB  VAL 0 502     173.266 149.129 244.839  1.00  0.00           C
ATOM   4033  CG1 VAL 0 502     172.943 147.763 245.481  1.00  0.00           C
ATOM   4034  CG2 VAL 0 502     172.052 149.432 243.920  1.00  0.00           C
ATOM   4035  C   VAL 0 502     172.558 150.286 247.024  1.00  0.00           C
ATOM   4036  O   VAL 0 502     172.714 149.613 248.027  1.00  0.00           O
ATOM   4037  N   ALA 0 503     171.456 151.060 246.909  1.00  0.00           N
ATOM   4038  CA  ALA 0 503     170.356 151.020 247.844  1.00  0.00           C
ATOM   4039  CB  ALA 0 503     169.289 152.091 247.467  1.00  0.00           C
ATOM   4040  C   ALA 0 503     169.656 149.603 247.957  1.00  0.00           C
ATOM   4041  O   ALA 0 503     169.121 149.011 247.001  1.00  0.00           O
ATOM   4042  N   ILE 0 504     169.705 148.998 249.139  1.00  0.00           N
ATOM   4043  CA  ILE 0 504     168.900 147.901 249.580  1.00  0.00           C
ATOM   4044  CB  ILE 0 504     169.480 147.226 250.786  1.00  0.00           C
ATOM   4045  CG2 ILE 0 504     168.540 146.112 251.282  1.00  0.00           C
ATOM   4046  CG1 ILE 0 504     170.800 146.625 250.489  1.00  0.00           C
ATOM   4047  CD1 ILE 0 504     171.089 145.940 249.125  1.00  0.00           C
ATOM   4048  C   ILE 0 504     167.472 148.428 249.775  1.00  0.00           C
ATOM   4049  O   ILE 0 504     167.113 148.921 250.870  1.00  0.00           O
ATOM   4050  N   SER 0 505     166.686 148.513 248.700  1.00  0.00           N
ATOM   4051  CA  SER 0 505     165.330 149.104 248.640  1.00  0.00           C
ATOM   4052  CB  SER 0 505     165.450 150.613 248.989  1.00  0.00           C
ATOM   4053  OG  SER 0 505     164.232 151.114 249.039  1.00  0.00           O
ATOM   4054  C   SER 0 505     164.738 148.946 247.276  1.00  0.00           C
ATOM   4055  O   SER 0 505     165.501 149.107 246.276  1.00  0.00           O
ATOM   4056  N   SER 0 506     163.479 148.501 247.211  1.00  0.00           N
ATOM   4057  CA  SER 0 506     162.783 148.614 245.964  1.00  0.00           C
ATOM   4058  CB  SER 0 506     161.551 147.671 245.957  1.00  0.00           C
ATOM   4059  OG  SER 0 506     160.589 148.122 245.014  1.00  0.00           O
ATOM   4060  C   SER 0 506     162.487 150.073 245.682  1.00  0.00           C
ATOM   4061  O   SER 0 506     162.044 150.797 246.522  1.00  0.00           O
ATOM   4062  N   LYS 0 507     162.446 150.476 244.426  1.00  0.00           N
ATOM   4063  CA  LYS 0 507     161.963 151.870 244.007  1.00  0.00           C
ATOM   4064  CB  LYS 0 507     162.497 152.166 242.587  1.00  0.00           C
ATOM   4065  CG  LYS 0 507     161.850 151.407 241.436  1.00  0.00           C
ATOM   4066  CD  LYS 0 507     162.268 151.866 240.064  1.00  0.00           C
ATOM   4067  CE  LYS 0 507     163.816 151.927 239.896  1.00  0.00           C
ATOM   4068  NZ  LYS 0 507     164.430 150.571 239.891  1.00  0.00           N
ATOM   4069  C   LYS 0 507     160.420 151.948 244.084  1.00  0.00           C
ATOM   4070  O   LYS 0 507     159.874 152.988 244.138  1.00  0.00           O
ATOM   4071  N   PHE 0 508     159.769 150.773 244.142  1.00  0.00           N
ATOM   4072  CA  PHE 0 508     158.308 150.763 244.107  1.00  0.00           C
ATOM   4073  CB  PHE 0 508     157.849 149.528 243.236  1.00  0.00           C
ATOM   4074  CG  PHE 0 508     158.246 149.543 241.770  1.00  0.00           C
ATOM   4075  CD1 PHE 0 508     159.441 148.858 241.436  1.00  0.00           C
ATOM   4076  CE1 PHE 0 508     160.026 148.991 240.137  1.00  0.00           C
ATOM   4077  CZ  PHE 0 508     159.301 149.649 239.185  1.00  0.00           C
ATOM   4078  CE2 PHE 0 508     158.088 150.295 239.471  1.00  0.00           C
ATOM   4079  CD2 PHE 0 508     157.537 150.212 240.780  1.00  0.00           C
ATOM   4080  C   PHE 0 508     157.829 150.569 245.607  1.00  0.00           C
ATOM   4081  O   PHE 0 508     158.402 149.763 246.360  1.00  0.00           O
ATOM   4082  N   GLU 0 509     156.743 151.248 245.939  1.00  0.00           N
ATOM   4083  CA  GLU 0 509     156.136 150.972 247.293  1.00  0.00           C
ATOM   4084  CB  GLU 0 509     155.023 151.975 247.642  1.00  0.00           C
ATOM   4085  CG  GLU 0 509     155.445 153.484 247.628  1.00  0.00           C
ATOM   4086  CD  GLU 0 509     156.637 153.669 248.580  1.00  0.00           C
ATOM   4087  OE1 GLU 0 509     157.657 154.344 248.286  1.00  0.00           O
ATOM   4088  OE2 GLU 0 509     156.624 152.996 249.687  1.00  0.00           O
ATOM   4089  C   GLU 0 509     155.332 149.600 247.417  1.00  0.00           C
ATOM   4090  O   GLU 0 509     154.689 149.186 246.385  1.00  0.00           O
ATOM   4091  N   THR 0 510     155.392 148.832 248.508  1.00  0.00           N
ATOM   4092  CA  THR 0 510     154.715 147.475 248.655  1.00  0.00           C
ATOM   4093  CB  THR 0 510     153.228 147.624 249.082  1.00  0.00           C
ATOM   4094  CG2 THR 0 510     153.215 148.397 250.396  1.00  0.00           C
ATOM   4095  OG1 THR 0 510     152.425 148.375 248.215  1.00  0.00           O
ATOM   4096  C   THR 0 510     154.852 146.494 247.420  1.00  0.00           C
ATOM   4097  O   THR 0 510     153.953 145.656 247.233  1.00  0.00           O
ATOM   4098  N   ARG 0 511     156.008 146.487 246.704  1.00  0.00           N
ATOM   4099  CA  ARG 0 511     156.280 145.710 245.436  1.00  0.00           C
ATOM   4100  CB  ARG 0 511     155.714 146.379 244.218  1.00  0.00           C
ATOM   4101  CG  ARG 0 511     154.128 146.294 244.100  1.00  0.00           C
ATOM   4102  CD  ARG 0 511     153.639 144.856 243.930  1.00  0.00           C
ATOM   4103  NE  ARG 0 511     154.250 144.075 242.855  1.00  0.00           N
ATOM   4104  CZ  ARG 0 511     153.799 144.026 241.617  1.00  0.00           C
ATOM   4105  NH1 ARG 0 511     152.576 144.316 241.385  1.00  0.00           N
ATOM   4106  NH2 ARG 0 511     154.524 143.537 240.641  1.00  0.00           N
ATOM   4107  C   ARG 0 511     157.818 145.571 245.227  1.00  0.00           C
ATOM   4108  O   ARG 0 511     158.589 146.402 245.739  1.00  0.00           O
ATOM   4109  N   GLU 0 512     158.199 144.666 244.401  1.00  0.00           N
ATOM   4110  CA  GLU 0 512     159.582 144.341 244.055  1.00  0.00           C
ATOM   4111  CB  GLU 0 512     159.715 142.823 243.731  1.00  0.00           C
ATOM   4112  CG  GLU 0 512     159.010 142.390 242.428  1.00  0.00           C
ATOM   4113  CD  GLU 0 512     157.636 142.950 242.077  1.00  0.00           C
ATOM   4114  OE1 GLU 0 512     157.340 143.229 240.898  1.00  0.00           O
ATOM   4115  OE2 GLU 0 512     156.770 142.985 243.019  1.00  0.00           O
ATOM   4116  C   GLU 0 512     160.281 145.130 242.984  1.00  0.00           C
ATOM   4117  O   GLU 0 512     159.671 145.939 242.306  1.00  0.00           O
ATOM   4118  N   ASP 0 513     161.584 145.002 242.905  1.00  0.00           N
ATOM   4119  CA  ASP 0 513     162.460 145.684 241.986  1.00  0.00           C
ATOM   4120  CB  ASP 0 513     162.956 146.966 242.612  1.00  0.00           C
ATOM   4121  CG  ASP 0 513     163.692 147.857 241.689  1.00  0.00           C
ATOM   4122  OD1 ASP 0 513     163.970 149.004 242.147  1.00  0.00           O
ATOM   4123  OD2 ASP 0 513     163.893 147.516 240.488  1.00  0.00           O
ATOM   4124  C   ASP 0 513     163.663 144.761 241.617  1.00  0.00           C
ATOM   4125  O   ASP 0 513     164.466 144.369 242.452  1.00  0.00           O
ATOM   4126  N   ILE 0 514     163.962 144.647 240.330  1.00  0.00           N
ATOM   4127  CA  ILE 0 514     165.098 143.919 239.735  1.00  0.00           C
ATOM   4128  CB  ILE 0 514     164.763 143.798 238.240  1.00  0.00           C
ATOM   4129  CG2 ILE 0 514     164.666 145.145 237.600  1.00  0.00           C
ATOM   4130  CG1 ILE 0 514     165.669 142.851 237.406  1.00  0.00           C
ATOM   4131  CD1 ILE 0 514     165.523 141.463 237.841  1.00  0.00           C
ATOM   4132  C   ILE 0 514     166.442 144.567 240.031  1.00  0.00           C
ATOM   4133  O   ILE 0 514     167.467 143.850 240.132  1.00  0.00           O
ATOM   4134  N   ALA 0 515     166.400 145.840 240.468  1.00  0.00           N
ATOM   4135  CA  ALA 0 515     167.632 146.502 241.003  1.00  0.00           C
ATOM   4136  CB  ALA 0 515     167.501 148.002 240.885  1.00  0.00           C
ATOM   4137  C   ALA 0 515     168.009 146.105 242.453  1.00  0.00           C
ATOM   4138  O   ALA 0 515     169.083 146.517 242.924  1.00  0.00           O
ATOM   4139  N   VAL 0 516     167.184 145.283 243.084  1.00  0.00           N
ATOM   4140  CA  VAL 0 516     167.522 144.756 244.378  1.00  0.00           C
ATOM   4141  CB  VAL 0 516     166.940 145.627 245.502  1.00  0.00           C
ATOM   4142  CG1 VAL 0 516     165.421 145.325 245.620  1.00  0.00           C
ATOM   4143  CG2 VAL 0 516     167.431 145.442 246.963  1.00  0.00           C
ATOM   4144  C   VAL 0 516     167.240 143.264 244.639  1.00  0.00           C
ATOM   4145  O   VAL 0 516     167.633 142.676 245.594  1.00  0.00           O
ATOM   4146  N   ILE 0 517     166.538 142.591 243.731  1.00  0.00           N
ATOM   4147  CA  ILE 0 517     165.992 141.252 243.936  1.00  0.00           C
ATOM   4148  CB  ILE 0 517     164.832 140.938 243.039  1.00  0.00           C
ATOM   4149  CG2 ILE 0 517     165.277 140.493 241.644  1.00  0.00           C
ATOM   4150  CG1 ILE 0 517     163.648 140.084 243.509  1.00  0.00           C
ATOM   4151  CD1 ILE 0 517     162.951 140.705 244.756  1.00  0.00           C
ATOM   4152  C   ILE 0 517     166.955 140.060 244.092  1.00  0.00           C
ATOM   4153  O   ILE 0 517     166.757 139.191 244.884  1.00  0.00           O
ATOM   4154  N   ARG 0 518     168.026 140.097 243.335  1.00  0.00           N
ATOM   4155  CA  ARG 0 518     169.195 139.192 243.577  1.00  0.00           C
ATOM   4156  CB  ARG 0 518     170.234 139.240 242.471  1.00  0.00           C
ATOM   4157  CG  ARG 0 518     169.681 138.928 241.093  1.00  0.00           C
ATOM   4158  CD  ARG 0 518     170.731 139.112 239.997  1.00  0.00           C
ATOM   4159  NE  ARG 0 518     171.093 140.502 239.885  1.00  0.00           N
ATOM   4160  CZ  ARG 0 518     171.882 141.055 238.930  1.00  0.00           C
ATOM   4161  NH1 ARG 0 518     172.367 140.402 237.957  1.00  0.00           N
ATOM   4162  NH2 ARG 0 518     172.341 142.253 239.035  1.00  0.00           N
ATOM   4163  C   ARG 0 518     169.874 139.622 244.886  1.00  0.00           C
ATOM   4164  O   ARG 0 518     170.252 138.685 245.616  1.00  0.00           O
ATOM   4165  N   ASN 0 519     169.947 140.938 245.245  1.00  0.00           N
ATOM   4166  CA  ASN 0 519     170.524 141.318 246.504  1.00  0.00           C
ATOM   4167  CB  ASN 0 519     170.729 142.802 246.473  1.00  0.00           C
ATOM   4168  CG  ASN 0 519     171.749 143.223 245.341  1.00  0.00           C
ATOM   4169  OD1 ASN 0 519     171.417 143.673 244.283  1.00  0.00           O
ATOM   4170  ND2 ASN 0 519     173.033 143.132 245.677  1.00  0.00           N
ATOM   4171  C   ASN 0 519     169.703 140.956 247.773  1.00  0.00           C
ATOM   4172  O   ASN 0 519     170.338 140.633 248.791  1.00  0.00           O
ATOM   4173  N   TYR 0 520     168.338 140.871 247.671  1.00  0.00           N
ATOM   4174  CA  TYR 0 520     167.549 140.281 248.770  1.00  0.00           C
ATOM   4175  CB  TYR 0 520     166.049 140.618 248.597  1.00  0.00           C
ATOM   4176  CG  TYR 0 520     165.613 141.971 248.936  1.00  0.00           C
ATOM   4177  CD1 TYR 0 520     164.568 142.620 248.209  1.00  0.00           C
ATOM   4178  CE1 TYR 0 520     164.080 143.893 248.638  1.00  0.00           C
ATOM   4179  CZ  TYR 0 520     164.784 144.617 249.626  1.00  0.00           C
ATOM   4180  OH  TYR 0 520     164.406 145.837 250.064  1.00  0.00           O
ATOM   4181  CE2 TYR 0 520     165.875 144.015 250.255  1.00  0.00           C
ATOM   4182  CD2 TYR 0 520     166.243 142.694 249.936  1.00  0.00           C
ATOM   4183  C   TYR 0 520     167.751 138.819 249.037  1.00  0.00           C
ATOM   4184  O   TYR 0 520     167.965 138.277 250.112  1.00  0.00           O
ATOM   4185  N   GLY 0 521     167.781 138.051 247.919  1.00  0.00           N
ATOM   4186  CA  GLY 0 521     168.183 136.679 247.828  1.00  0.00           C
ATOM   4187  C   GLY 0 521     169.576 136.357 248.379  1.00  0.00           C
ATOM   4188  O   GLY 0 521     169.700 135.494 249.251  1.00  0.00           O
ATOM   4189  N   ASN 0 522     170.569 137.168 247.995  1.00  0.00           N
ATOM   4190  CA  ASN 0 522     171.953 137.129 248.482  1.00  0.00           C
ATOM   4191  CB  ASN 0 522     172.806 138.219 247.751  1.00  0.00           C
ATOM   4192  CG  ASN 0 522     174.231 138.055 248.148  1.00  0.00           C
ATOM   4193  OD1 ASN 0 522     174.788 139.033 248.579  1.00  0.00           O
ATOM   4194  ND2 ASN 0 522     174.916 136.941 247.910  1.00  0.00           N
ATOM   4195  C   ASN 0 522     172.012 137.426 249.967  1.00  0.00           C
ATOM   4196  O   ASN 0 522     172.693 136.638 250.669  1.00  0.00           O
ATOM   4197  N   LEU 0 523     171.131 138.322 250.481  1.00  0.00           N
ATOM   4198  CA  LEU 0 523     171.082 138.621 251.876  1.00  0.00           C
ATOM   4199  CB  LEU 0 523     170.361 139.994 251.929  1.00  0.00           C
ATOM   4200  CG  LEU 0 523     169.562 140.325 253.215  1.00  0.00           C
ATOM   4201  CD1 LEU 0 523     170.524 140.698 254.352  1.00  0.00           C
ATOM   4202  CD2 LEU 0 523     168.477 141.380 252.895  1.00  0.00           C
ATOM   4203  C   LEU 0 523     170.458 137.523 252.728  1.00  0.00           C
ATOM   4204  O   LEU 0 523     170.826 137.329 253.885  1.00  0.00           O
ATOM   4205  N   LEU 0 524     169.455 136.812 252.203  1.00  0.00           N
ATOM   4206  CA  LEU 0 524     168.850 135.744 252.933  1.00  0.00           C
ATOM   4207  CB  LEU 0 524     167.465 135.284 252.327  1.00  0.00           C
ATOM   4208  CG  LEU 0 524     166.743 134.019 252.835  1.00  0.00           C
ATOM   4209  CD1 LEU 0 524     166.502 134.077 254.300  1.00  0.00           C
ATOM   4210  CD2 LEU 0 524     165.324 133.972 252.111  1.00  0.00           C
ATOM   4211  C   LEU 0 524     169.724 134.463 252.948  1.00  0.00           C
ATOM   4212  O   LEU 0 524     169.697 133.754 253.890  1.00  0.00           O
ATOM   4213  N   LEU 0 525     170.451 134.224 251.848  1.00  0.00           N
ATOM   4214  CA  LEU 0 525     171.422 133.117 251.714  1.00  0.00           C
ATOM   4215  CB  LEU 0 525     171.922 133.034 250.231  1.00  0.00           C
ATOM   4216  CG  LEU 0 525     172.808 131.862 249.840  1.00  0.00           C
ATOM   4217  CD1 LEU 0 525     172.500 130.554 250.558  1.00  0.00           C
ATOM   4218  CD2 LEU 0 525     172.606 131.721 248.324  1.00  0.00           C
ATOM   4219  C   LEU 0 525     172.631 133.350 252.601  1.00  0.00           C
ATOM   4220  O   LEU 0 525     172.981 132.380 253.291  1.00  0.00           O
ATOM   4221  N   GLU 0 526     173.222 134.554 252.592  1.00  0.00           N
ATOM   4222  CA  GLU 0 526     174.365 134.938 253.536  1.00  0.00           C
ATOM   4223  CB  GLU 0 526     174.845 136.343 253.142  1.00  0.00           C
ATOM   4224  CG  GLU 0 526     175.642 136.573 251.873  1.00  0.00           C
ATOM   4225  CD  GLU 0 526     177.053 136.038 251.997  1.00  0.00           C
ATOM   4226  OE1 GLU 0 526     177.961 136.395 251.275  1.00  0.00           O
ATOM   4227  OE2 GLU 0 526     177.382 135.341 252.958  1.00  0.00           O
ATOM   4228  C   GLU 0 526     173.998 134.883 254.969  1.00  0.00           C
ATOM   4229  O   GLU 0 526     174.775 134.445 255.826  1.00  0.00           O
ATOM   4230  N   MET 0 527     172.712 135.194 255.342  1.00  0.00           N
ATOM   4231  CA  MET 0 527     172.215 135.022 256.771  1.00  0.00           C
ATOM   4232  CB  MET 0 527     170.895 135.839 256.910  1.00  0.00           C
ATOM   4233  CG  MET 0 527     170.978 137.369 256.799  1.00  0.00           C
ATOM   4234  SD  MET 0 527     171.734 138.025 258.301  1.00  0.00           S
ATOM   4235  CE  MET 0 527     171.780 139.908 258.127  1.00  0.00           C
ATOM   4236  C   MET 0 527     171.924 133.591 257.195  1.00  0.00           C
ATOM   4237  O   MET 0 527     172.330 133.149 258.296  1.00  0.00           O
ATOM   4238  N   SER 0 528     171.379 132.816 256.286  1.00  0.00           N
ATOM   4239  CA  SER 0 528     171.433 131.367 256.374  1.00  0.00           C
ATOM   4240  CB  SER 0 528     170.676 130.663 255.210  1.00  0.00           C
ATOM   4241  OG  SER 0 528     169.342 131.202 255.055  1.00  0.00           O
ATOM   4242  C   SER 0 528     172.841 130.767 256.492  1.00  0.00           C
ATOM   4243  O   SER 0 528     173.034 129.683 257.063  1.00  0.00           O
ATOM   4244  N   ALA 0 529     173.888 131.542 256.130  1.00  0.00           N
ATOM   4245  CA  ALA 0 529     175.248 130.918 256.139  1.00  0.00           C
ATOM   4246  CB  ALA 0 529     176.078 131.434 254.931  1.00  0.00           C
ATOM   4247  C   ALA 0 529     175.891 131.190 257.518  1.00  0.00           C
ATOM   4248  O   ALA 0 529     177.092 130.870 257.763  1.00  0.00           O
ATOM   4249  N   VAL 0 530     175.173 131.825 258.440  1.00  0.00           N
ATOM   4250  CA  VAL 0 530     175.657 132.026 259.786  1.00  0.00           C
ATOM   4251  CB  VAL 0 530     176.550 133.238 260.022  1.00  0.00           C
ATOM   4252  CG1 VAL 0 530     175.705 134.508 260.212  1.00  0.00           C
ATOM   4253  CG2 VAL 0 530     177.570 133.231 261.132  1.00  0.00           C
ATOM   4254  C   VAL 0 530     174.635 131.796 260.887  1.00  0.00           C
ATOM   4255  O   VAL 0 530     175.066 131.245 261.944  1.00  0.00           O
ATOM   4256  N   VAL 0 531     173.352 132.155 260.667  1.00  0.00           N
ATOM   4257  CA  VAL 0 531     172.274 131.993 261.631  1.00  0.00           C
ATOM   4258  CB  VAL 0 531     171.085 132.877 261.314  1.00  0.00           C
ATOM   4259  CG1 VAL 0 531     170.055 132.808 262.396  1.00  0.00           C
ATOM   4260  CG2 VAL 0 531     171.420 134.342 261.169  1.00  0.00           C
ATOM   4261  C   VAL 0 531     171.891 130.491 261.673  1.00  0.00           C
ATOM   4262  O   VAL 0 531     171.651 130.022 260.606  1.00  0.00           O
ATOM   4263  N   PRO 0 532     171.939 129.757 262.789  1.00  0.00           N
ATOM   4264  CD  PRO 0 532     172.315 130.140 264.159  1.00  0.00           C
ATOM   4265  CG  PRO 0 532     172.595 128.806 264.844  1.00  0.00           C
ATOM   4266  CB  PRO 0 532     172.196 127.670 263.958  1.00  0.00           C
ATOM   4267  CA  PRO 0 532     171.459 128.361 262.800  1.00  0.00           C
ATOM   4268  C   PRO 0 532     169.952 128.323 262.860  1.00  0.00           C
ATOM   4269  O   PRO 0 532     169.234 129.338 263.121  1.00  0.00           O
ATOM   4270  N   ASP 0 533     169.353 127.160 262.664  1.00  0.00           N
ATOM   4271  CA  ASP 0 533     167.924 126.934 262.975  1.00  0.00           C
ATOM   4272  CB  ASP 0 533     167.622 126.763 264.475  1.00  0.00           C
ATOM   4273  CG  ASP 0 533     168.553 125.845 265.300  1.00  0.00           C
ATOM   4274  OD1 ASP 0 533     168.993 124.791 264.732  1.00  0.00           O
ATOM   4275  OD2 ASP 0 533     168.942 126.172 266.481  1.00  0.00           O
ATOM   4276  C   ASP 0 533     166.936 127.913 262.244  1.00  0.00           C
ATOM   4277  O   ASP 0 533     167.226 128.053 261.061  1.00  0.00           O
ATOM   4278  N   GLY 0 534     165.950 128.513 262.909  1.00  0.00           N
ATOM   4279  CA  GLY 0 534     164.768 129.014 262.220  1.00  0.00           C
ATOM   4280  C   GLY 0 534     164.872 130.402 261.700  1.00  0.00           C
ATOM   4281  O   GLY 0 534     165.469 131.225 262.408  1.00  0.00           O
ATOM   4282  N   ILE 0 535     164.344 130.743 260.497  1.00  0.00           N
ATOM   4283  CA  ILE 0 535     164.156 132.137 260.030  1.00  0.00           C
ATOM   4284  CB  ILE 0 535     165.197 132.447 258.912  1.00  0.00           C
ATOM   4285  CG2 ILE 0 535     164.905 133.823 258.194  1.00  0.00           C
ATOM   4286  CG1 ILE 0 535     166.677 132.335 259.543  1.00  0.00           C
ATOM   4287  CD1 ILE 0 535     167.827 132.449 258.497  1.00  0.00           C
ATOM   4288  C   ILE 0 535     162.696 132.444 259.526  1.00  0.00           C
ATOM   4289  O   ILE 0 535     162.202 131.616 258.768  1.00  0.00           O
ATOM   4290  N   VAL 0 536     162.208 133.643 259.828  1.00  0.00           N
ATOM   4291  CA  VAL 0 536     161.013 134.158 259.189  1.00  0.00           C
ATOM   4292  CB  VAL 0 536     159.850 134.170 260.211  1.00  0.00           C
ATOM   4293  CG1 VAL 0 536     159.957 134.866 261.567  1.00  0.00           C
ATOM   4294  CG2 VAL 0 536     158.518 134.659 259.541  1.00  0.00           C
ATOM   4295  C   VAL 0 536     161.173 135.518 258.522  1.00  0.00           C
ATOM   4296  O   VAL 0 536     161.929 136.324 258.984  1.00  0.00           O
ATOM   4297  N   ALA 0 537     160.597 135.651 257.286  1.00  0.00           N
ATOM   4298  CA  ALA 0 537     161.006 136.751 256.322  1.00  0.00           C
ATOM   4299  CB  ALA 0 537     162.052 136.191 255.302  1.00  0.00           C
ATOM   4300  C   ALA 0 537     159.766 137.313 255.616  1.00  0.00           C
ATOM   4301  O   ALA 0 537     158.992 136.660 254.908  1.00  0.00           O
ATOM   4302  N   PHE 0 538     159.468 138.573 255.957  1.00  0.00           N
ATOM   4303  CA  PHE 0 538     158.213 139.243 255.716  1.00  0.00           C
ATOM   4304  CB  PHE 0 538     157.792 140.035 256.916  1.00  0.00           C
ATOM   4305  CG  PHE 0 538     157.535 139.101 258.141  1.00  0.00           C
ATOM   4306  CD1 PHE 0 538     156.323 138.383 258.119  1.00  0.00           C
ATOM   4307  CE1 PHE 0 538     156.004 137.578 259.229  1.00  0.00           C
ATOM   4308  CZ  PHE 0 538     156.766 137.603 260.427  1.00  0.00           C
ATOM   4309  CE2 PHE 0 538     157.939 138.365 260.502  1.00  0.00           C
ATOM   4310  CD2 PHE 0 538     158.330 139.130 259.387  1.00  0.00           C
ATOM   4311  C   PHE 0 538     158.318 140.166 254.484  1.00  0.00           C
ATOM   4312  O   PHE 0 538     159.107 141.124 254.477  1.00  0.00           O
ATOM   4313  N   PHE 0 539     157.405 139.886 253.551  1.00  0.00           N
ATOM   4314  CA  PHE 0 539     157.055 140.808 252.438  1.00  0.00           C
ATOM   4315  CB  PHE 0 539     156.740 139.873 251.235  1.00  0.00           C
ATOM   4316  CG  PHE 0 539     157.958 139.128 250.743  1.00  0.00           C
ATOM   4317  CD1 PHE 0 539     159.032 139.782 250.122  1.00  0.00           C
ATOM   4318  CE1 PHE 0 539     160.113 139.087 249.672  1.00  0.00           C
ATOM   4319  CZ  PHE 0 539     160.195 137.696 249.915  1.00  0.00           C
ATOM   4320  CE2 PHE 0 539     159.201 137.039 250.651  1.00  0.00           C
ATOM   4321  CD2 PHE 0 539     158.034 137.737 250.977  1.00  0.00           C
ATOM   4322  C   PHE 0 539     155.912 141.645 252.868  1.00  0.00           C
ATOM   4323  O   PHE 0 539     155.510 141.569 254.020  1.00  0.00           O
ATOM   4324  N   THR 0 540     155.444 142.588 252.055  1.00  0.00           N
ATOM   4325  CA  THR 0 540     154.449 143.644 252.397  1.00  0.00           C
ATOM   4326  CB  THR 0 540     155.114 144.996 252.546  1.00  0.00           C
ATOM   4327  CG2 THR 0 540     156.109 145.100 253.725  1.00  0.00           C
ATOM   4328  OG1 THR 0 540     155.819 145.204 251.293  1.00  0.00           O
ATOM   4329  C   THR 0 540     153.266 143.780 251.405  1.00  0.00           C
ATOM   4330  O   THR 0 540     152.490 144.725 251.566  1.00  0.00           O
ATOM   4331  N   SER 0 541     153.144 142.864 250.458  1.00  0.00           N
ATOM   4332  CA  SER 0 541     151.930 142.460 249.770  1.00  0.00           C
ATOM   4333  CB  SER 0 541     151.519 143.518 248.764  1.00  0.00           C
ATOM   4334  OG  SER 0 541     152.313 143.490 247.606  1.00  0.00           O
ATOM   4335  C   SER 0 541     152.030 141.029 249.308  1.00  0.00           C
ATOM   4336  O   SER 0 541     153.108 140.592 248.905  1.00  0.00           O
ATOM   4337  N   TYR 0 542     150.900 140.314 249.278  1.00  0.00           N
ATOM   4338  CA  TYR 0 542     150.858 139.023 248.591  1.00  0.00           C
ATOM   4339  CB  TYR 0 542     149.440 138.328 248.664  1.00  0.00           C
ATOM   4340  CG  TYR 0 542     149.228 137.891 250.121  1.00  0.00           C
ATOM   4341  CD1 TYR 0 542     148.410 138.589 250.968  1.00  0.00           C
ATOM   4342  CE1 TYR 0 542     148.100 138.165 252.203  1.00  0.00           C
ATOM   4343  CZ  TYR 0 542     148.587 136.977 252.739  1.00  0.00           C
ATOM   4344  OH  TYR 0 542     148.230 136.608 254.022  1.00  0.00           O
ATOM   4345  CE2 TYR 0 542     149.452 136.233 251.928  1.00  0.00           C
ATOM   4346  CD2 TYR 0 542     149.753 136.641 250.606  1.00  0.00           C
ATOM   4347  C   TYR 0 542     151.422 139.127 247.188  1.00  0.00           C
ATOM   4348  O   TYR 0 542     152.205 138.276 246.708  1.00  0.00           O
ATOM   4349  N   GLN 0 543     151.091 140.204 246.535  1.00  0.00           N
ATOM   4350  CA  GLN 0 543     151.603 140.573 245.212  1.00  0.00           C
ATOM   4351  CB  GLN 0 543     150.859 141.795 244.738  1.00  0.00           C
ATOM   4352  CG  GLN 0 543     151.137 141.972 243.258  1.00  0.00           C
ATOM   4353  CD  GLN 0 543     150.643 140.839 242.338  1.00  0.00           C
ATOM   4354  OE1 GLN 0 543     149.898 139.948 242.636  1.00  0.00           O
ATOM   4355  NE2 GLN 0 543     151.041 140.858 241.121  1.00  0.00           N
ATOM   4356  C   GLN 0 543     153.177 140.641 245.122  1.00  0.00           C
ATOM   4357  O   GLN 0 543     153.754 140.116 244.172  1.00  0.00           O
ATOM   4358  N   TYR 0 544     153.841 141.333 246.075  1.00  0.00           N
ATOM   4359  CA  TYR 0 544     155.318 141.414 246.254  1.00  0.00           C
ATOM   4360  CB  TYR 0 544     155.622 142.404 247.345  1.00  0.00           C
ATOM   4361  CG  TYR 0 544     157.062 142.674 247.691  1.00  0.00           C
ATOM   4362  CD1 TYR 0 544     157.249 143.588 248.748  1.00  0.00           C
ATOM   4363  CE1 TYR 0 544     158.536 144.024 249.171  1.00  0.00           C
ATOM   4364  CZ  TYR 0 544     159.656 143.640 248.449  1.00  0.00           C
ATOM   4365  OH  TYR 0 544     160.882 144.086 248.811  1.00  0.00           O
ATOM   4366  CE2 TYR 0 544     159.504 142.720 247.449  1.00  0.00           C
ATOM   4367  CD2 TYR 0 544     158.232 142.244 247.003  1.00  0.00           C
ATOM   4368  C   TYR 0 544     155.882 139.952 246.357  1.00  0.00           C
ATOM   4369  O   TYR 0 544     156.737 139.520 245.597  1.00  0.00           O
ATOM   4370  N   MET 0 545     155.353 139.157 247.280  1.00  0.00           N
ATOM   4371  CA  MET 0 545     155.737 137.769 247.612  1.00  0.00           C
ATOM   4372  CB  MET 0 545     155.000 137.241 248.844  1.00  0.00           C
ATOM   4373  CG  MET 0 545     155.484 135.845 249.301  1.00  0.00           C
ATOM   4374  SD  MET 0 545     154.603 135.254 250.824  1.00  0.00           S
ATOM   4375  CE  MET 0 545     153.177 134.769 249.933  1.00  0.00           C
ATOM   4376  C   MET 0 545     155.472 136.896 246.337  1.00  0.00           C
ATOM   4377  O   MET 0 545     156.378 136.140 245.969  1.00  0.00           O
ATOM   4378  N   GLU 0 546     154.308 137.034 245.644  1.00  0.00           N
ATOM   4379  CA  GLU 0 546     153.977 136.113 244.491  1.00  0.00           C
ATOM   4380  CB  GLU 0 546     152.532 136.460 244.086  1.00  0.00           C
ATOM   4381  CG  GLU 0 546     152.023 135.371 243.127  1.00  0.00           C
ATOM   4382  CD  GLU 0 546     150.808 136.067 242.511  1.00  0.00           C
ATOM   4383  OE1 GLU 0 546     149.846 136.321 243.274  1.00  0.00           O
ATOM   4384  OE2 GLU 0 546     150.798 136.296 241.308  1.00  0.00           O
ATOM   4385  C   GLU 0 546     154.976 136.313 243.367  1.00  0.00           C
ATOM   4386  O   GLU 0 546     155.401 135.422 242.706  1.00  0.00           O
ATOM   4387  N   SER 0 547     155.391 137.616 243.187  1.00  0.00           N
ATOM   4388  CA  SER 0 547     156.331 138.014 242.194  1.00  0.00           C
ATOM   4389  CB  SER 0 547     156.194 139.471 241.917  1.00  0.00           C
ATOM   4390  OG  SER 0 547     154.881 139.893 241.444  1.00  0.00           O
ATOM   4391  C   SER 0 547     157.731 137.609 242.663  1.00  0.00           C
ATOM   4392  O   SER 0 547     158.516 137.196 241.825  1.00  0.00           O
ATOM   4393  N   THR 0 548     158.048 137.729 243.937  1.00  0.00           N
ATOM   4394  CA  THR 0 548     159.389 137.410 244.539  1.00  0.00           C
ATOM   4395  CB  THR 0 548     159.661 138.014 245.926  1.00  0.00           C
ATOM   4396  CG2 THR 0 548     161.139 137.828 246.274  1.00  0.00           C
ATOM   4397  OG1 THR 0 548     159.474 139.386 245.838  1.00  0.00           O
ATOM   4398  C   THR 0 548     159.681 135.910 244.426  1.00  0.00           C
ATOM   4399  O   THR 0 548     160.816 135.527 243.953  1.00  0.00           O
ATOM   4400  N   VAL 0 549     158.749 134.998 244.722  1.00  0.00           N
ATOM   4401  CA  VAL 0 549     159.038 133.625 244.834  1.00  0.00           C
ATOM   4402  CB  VAL 0 549     157.902 132.831 245.610  1.00  0.00           C
ATOM   4403  CG1 VAL 0 549     158.121 131.336 245.516  1.00  0.00           C
ATOM   4404  CG2 VAL 0 549     157.895 133.210 247.103  1.00  0.00           C
ATOM   4405  C   VAL 0 549     159.309 133.048 243.466  1.00  0.00           C
ATOM   4406  O   VAL 0 549     160.295 132.264 243.233  1.00  0.00           O
ATOM   4407  N   ALA 0 550     158.533 133.337 242.429  1.00  0.00           N
ATOM   4408  CA  ALA 0 550     158.999 133.009 241.106  1.00  0.00           C
ATOM   4409  CB  ALA 0 550     157.750 133.040 240.115  1.00  0.00           C
ATOM   4410  C   ALA 0 550     160.262 133.700 240.612  1.00  0.00           C
ATOM   4411  O   ALA 0 550     161.008 133.053 239.897  1.00  0.00           O
ATOM   4412  N   SER 0 551     160.540 135.003 241.040  1.00  0.00           N
ATOM   4413  CA  SER 0 551     161.762 135.734 240.657  1.00  0.00           C
ATOM   4414  CB  SER 0 551     161.723 137.147 241.137  1.00  0.00           C
ATOM   4415  OG  SER 0 551     162.570 137.911 240.340  1.00  0.00           O
ATOM   4416  C   SER 0 551     162.971 134.951 241.088  1.00  0.00           C
ATOM   4417  O   SER 0 551     163.796 134.590 240.245  1.00  0.00           O
ATOM   4418  N   TRP 0 552     163.000 134.615 242.366  1.00  0.00           N
ATOM   4419  CA  TRP 0 552     164.110 133.824 242.986  1.00  0.00           C
ATOM   4420  CB  TRP 0 552     163.982 133.773 244.519  1.00  0.00           C
ATOM   4421  CG  TRP 0 552     164.202 135.085 245.246  1.00  0.00           C
ATOM   4422  CD1 TRP 0 552     164.687 136.220 244.708  1.00  0.00           C
ATOM   4423  NE1 TRP 0 552     164.765 137.217 245.715  1.00  0.00           N
ATOM   4424  CE2 TRP 0 552     164.294 136.709 246.932  1.00  0.00           C
ATOM   4425  CZ2 TRP 0 552     164.311 137.264 248.209  1.00  0.00           C
ATOM   4426  CH2 TRP 0 552     163.823 136.516 249.274  1.00  0.00           C
ATOM   4427  CZ3 TRP 0 552     163.384 135.192 249.009  1.00  0.00           C
ATOM   4428  CE3 TRP 0 552     163.407 134.691 247.690  1.00  0.00           C
ATOM   4429  CD2 TRP 0 552     163.922 135.414 246.616  1.00  0.00           C
ATOM   4430  C   TRP 0 552     164.312 132.341 242.481  1.00  0.00           C
ATOM   4431  O   TRP 0 552     165.408 131.833 242.499  1.00  0.00           O
ATOM   4432  N   TYR 0 553     163.191 131.681 242.142  1.00  0.00           N
ATOM   4433  CA  TYR 0 553     163.254 130.375 241.477  1.00  0.00           C
ATOM   4434  CB  TYR 0 553     161.837 129.823 241.377  1.00  0.00           C
ATOM   4435  CG  TYR 0 553     161.709 128.382 240.821  1.00  0.00           C
ATOM   4436  CD1 TYR 0 553     162.280 127.317 241.471  1.00  0.00           C
ATOM   4437  CE1 TYR 0 553     162.315 126.042 240.864  1.00  0.00           C
ATOM   4438  CZ  TYR 0 553     161.466 125.842 239.739  1.00  0.00           C
ATOM   4439  OH  TYR 0 553     161.345 124.560 239.194  1.00  0.00           O
ATOM   4440  CE2 TYR 0 553     160.790 126.883 239.132  1.00  0.00           C
ATOM   4441  CD2 TYR 0 553     160.961 128.209 239.667  1.00  0.00           C
ATOM   4442  C   TYR 0 553     163.844 130.432 240.088  1.00  0.00           C
ATOM   4443  O   TYR 0 553     164.618 129.576 239.691  1.00  0.00           O
ATOM   4444  N   GLU 0 554     163.421 131.404 239.317  1.00  0.00           N
ATOM   4445  CA  GLU 0 554     163.776 131.567 237.911  1.00  0.00           C
ATOM   4446  CB  GLU 0 554     162.879 132.645 237.300  1.00  0.00           C
ATOM   4447  CG  GLU 0 554     163.162 132.787 235.806  1.00  0.00           C
ATOM   4448  CD  GLU 0 554     162.045 133.448 234.958  1.00  0.00           C
ATOM   4449  OE1 GLU 0 554     161.708 132.828 233.902  1.00  0.00           O
ATOM   4450  OE2 GLU 0 554     161.527 134.451 235.413  1.00  0.00           O
ATOM   4451  C   GLU 0 554     165.289 131.882 237.783  1.00  0.00           C
ATOM   4452  O   GLU 0 554     166.008 131.492 236.835  1.00  0.00           O
ATOM   4453  N   GLN 0 555     165.776 132.750 238.682  1.00  0.00           N
ATOM   4454  CA  GLN 0 555     167.161 133.083 239.118  1.00  0.00           C
ATOM   4455  CB  GLN 0 555     167.054 134.356 240.087  1.00  0.00           C
ATOM   4456  CG  GLN 0 555     168.269 135.036 240.571  1.00  0.00           C
ATOM   4457  CD  GLN 0 555     169.246 135.655 239.583  1.00  0.00           C
ATOM   4458  OE1 GLN 0 555     168.955 135.840 238.439  1.00  0.00           O
ATOM   4459  NE2 GLN 0 555     170.473 135.905 239.940  1.00  0.00           N
ATOM   4460  C   GLN 0 555     167.924 132.008 239.812  1.00  0.00           C
ATOM   4461  O   GLN 0 555     168.996 132.205 240.367  1.00  0.00           O
ATOM   4462  N   GLY 0 556     167.323 130.854 240.105  1.00  0.00           N
ATOM   4463  CA  GLY 0 556     168.049 129.749 240.730  1.00  0.00           C
ATOM   4464  C   GLY 0 556     168.235 129.774 242.226  1.00  0.00           C
ATOM   4465  O   GLY 0 556     168.247 128.737 242.916  1.00  0.00           O
ATOM   4466  N   ILE 0 557     168.444 130.921 242.746  1.00  0.00           N
ATOM   4467  CA  ILE 0 557     168.839 131.159 244.174  1.00  0.00           C
ATOM   4468  CB  ILE 0 557     169.128 132.624 244.402  1.00  0.00           C
ATOM   4469  CG2 ILE 0 557     167.927 133.525 244.110  1.00  0.00           C
ATOM   4470  CG1 ILE 0 557     169.715 133.045 245.767  1.00  0.00           C
ATOM   4471  CD1 ILE 0 557     170.326 134.454 245.602  1.00  0.00           C
ATOM   4472  C   ILE 0 557     167.841 130.645 245.246  1.00  0.00           C
ATOM   4473  O   ILE 0 557     168.302 130.148 246.249  1.00  0.00           O
ATOM   4474  N   LEU 0 558     166.526 130.568 244.925  1.00  0.00           N
ATOM   4475  CA  LEU 0 558     165.518 129.897 245.725  1.00  0.00           C
ATOM   4476  CB  LEU 0 558     164.170 129.983 245.015  1.00  0.00           C
ATOM   4477  CG  LEU 0 558     162.947 129.572 245.986  1.00  0.00           C
ATOM   4478  CD1 LEU 0 558     162.595 130.598 247.099  1.00  0.00           C
ATOM   4479  CD2 LEU 0 558     161.625 129.374 245.236  1.00  0.00           C
ATOM   4480  C   LEU 0 558     165.812 128.396 245.960  1.00  0.00           C
ATOM   4481  O   LEU 0 558     165.565 127.909 247.058  1.00  0.00           O
ATOM   4482  N   GLU 0 559     166.389 127.642 245.021  1.00  0.00           N
ATOM   4483  CA  GLU 0 559     166.834 126.284 245.296  1.00  0.00           C
ATOM   4484  CB  GLU 0 559     166.904 125.470 243.918  1.00  0.00           C
ATOM   4485  CG  GLU 0 559     165.517 125.181 243.312  1.00  0.00           C
ATOM   4486  CD  GLU 0 559     164.815 123.968 243.894  1.00  0.00           C
ATOM   4487  OE1 GLU 0 559     165.160 123.602 245.073  1.00  0.00           O
ATOM   4488  OE2 GLU 0 559     163.897 123.323 243.347  1.00  0.00           O
ATOM   4489  C   GLU 0 559     168.182 126.157 245.993  1.00  0.00           C
ATOM   4490  O   GLU 0 559     168.350 125.216 246.751  1.00  0.00           O
ATOM   4491  N   ASN 0 560     169.063 127.138 245.900  1.00  0.00           N
ATOM   4492  CA  ASN 0 560     170.248 127.105 246.713  1.00  0.00           C
ATOM   4493  CB  ASN 0 560     171.215 128.102 246.046  1.00  0.00           C
ATOM   4494  CG  ASN 0 560     171.777 127.563 244.725  1.00  0.00           C
ATOM   4495  OD1 ASN 0 560     171.410 128.166 243.672  1.00  0.00           O
ATOM   4496  ND2 ASN 0 560     172.631 126.586 244.834  1.00  0.00           N
ATOM   4497  C   ASN 0 560     170.011 127.424 248.093  1.00  0.00           C
ATOM   4498  O   ASN 0 560     170.527 126.780 248.984  1.00  0.00           O
ATOM   4499  N   ILE 0 561     169.111 128.421 248.273  1.00  0.00           N
ATOM   4500  CA  ILE 0 561     168.562 128.717 249.653  1.00  0.00           C
ATOM   4501  CB  ILE 0 561     167.689 130.009 249.617  1.00  0.00           C
ATOM   4502  CG2 ILE 0 561     166.946 130.130 250.947  1.00  0.00           C
ATOM   4503  CG1 ILE 0 561     168.367 131.354 249.355  1.00  0.00           C
ATOM   4504  CD1 ILE 0 561     167.386 132.526 249.105  1.00  0.00           C
ATOM   4505  C   ILE 0 561     167.844 127.490 250.312  1.00  0.00           C
ATOM   4506  O   ILE 0 561     168.121 127.263 251.465  1.00  0.00           O
ATOM   4507  N   GLN 0 562     167.036 126.714 249.591  1.00  0.00           N
ATOM   4508  CA  GLN 0 562     166.475 125.403 249.968  1.00  0.00           C
ATOM   4509  CB  GLN 0 562     165.670 124.813 248.816  1.00  0.00           C
ATOM   4510  CG  GLN 0 562     165.144 123.352 248.768  1.00  0.00           C
ATOM   4511  CD  GLN 0 562     164.175 123.112 249.880  1.00  0.00           C
ATOM   4512  OE1 GLN 0 562     163.772 123.942 250.733  1.00  0.00           O
ATOM   4513  NE2 GLN 0 562     163.650 121.930 249.975  1.00  0.00           N
ATOM   4514  C   GLN 0 562     167.544 124.433 250.460  1.00  0.00           C
ATOM   4515  O   GLN 0 562     167.415 123.798 251.479  1.00  0.00           O
ATOM   4516  N   ARG 0 563     168.670 124.252 249.738  1.00  0.00           N
ATOM   4517  CA  ARG 0 563     169.832 123.462 250.199  1.00  0.00           C
ATOM   4518  CB  ARG 0 563     170.943 123.388 249.163  1.00  0.00           C
ATOM   4519  CG  ARG 0 563     170.654 122.882 247.739  1.00  0.00           C
ATOM   4520  CD  ARG 0 563     169.564 121.732 247.738  1.00  0.00           C
ATOM   4521  NE  ARG 0 563     169.205 121.202 246.408  1.00  0.00           N
ATOM   4522  CZ  ARG 0 563     168.146 121.519 245.695  1.00  0.00           C
ATOM   4523  NH1 ARG 0 563     167.529 122.648 245.848  1.00  0.00           N
ATOM   4524  NH2 ARG 0 563     167.743 120.708 244.776  1.00  0.00           N
ATOM   4525  C   ARG 0 563     170.380 123.985 251.524  1.00  0.00           C
ATOM   4526  O   ARG 0 563     170.670 123.215 252.457  1.00  0.00           O
ATOM   4527  N   ASN 0 564     170.501 125.319 251.633  1.00  0.00           N
ATOM   4528  CA  ASN 0 564     171.024 125.930 252.864  1.00  0.00           C
ATOM   4529  CB  ASN 0 564     171.393 127.397 252.498  1.00  0.00           C
ATOM   4530  CG  ASN 0 564     172.833 127.446 252.073  1.00  0.00           C
ATOM   4531  OD1 ASN 0 564     173.751 127.850 252.764  1.00  0.00           O
ATOM   4532  ND2 ASN 0 564     173.067 127.039 250.849  1.00  0.00           N
ATOM   4533  C   ASN 0 564     170.050 125.860 254.102  1.00  0.00           C
ATOM   4534  O   ASN 0 564     170.544 125.673 255.192  1.00  0.00           O
ATOM   4535  N   LYS 0 565     168.748 126.019 253.932  1.00  0.00           N
ATOM   4536  CA  LYS 0 565     167.750 125.882 254.980  1.00  0.00           C
ATOM   4537  CB  LYS 0 565     167.566 127.216 255.695  1.00  0.00           C
ATOM   4538  CG  LYS 0 565     168.541 127.432 256.906  1.00  0.00           C
ATOM   4539  CD  LYS 0 565     167.950 128.549 257.876  1.00  0.00           C
ATOM   4540  CE  LYS 0 565     169.249 128.989 258.562  1.00  0.00           C
ATOM   4541  NZ  LYS 0 565     169.650 128.234 259.762  1.00  0.00           N
ATOM   4542  C   LYS 0 565     166.543 125.523 254.239  1.00  0.00           C
ATOM   4543  O   LYS 0 565     166.188 126.109 253.210  1.00  0.00           O
ATOM   4544  N   LEU 0 566     165.810 124.559 254.841  1.00  0.00           N
ATOM   4545  CA  LEU 0 566     164.542 124.161 254.200  1.00  0.00           C
ATOM   4546  CB  LEU 0 566     164.055 123.022 255.015  1.00  0.00           C
ATOM   4547  CG  LEU 0 566     162.811 122.369 254.486  1.00  0.00           C
ATOM   4548  CD1 LEU 0 566     163.080 121.280 253.484  1.00  0.00           C
ATOM   4549  CD2 LEU 0 566     162.074 121.642 255.654  1.00  0.00           C
ATOM   4550  C   LEU 0 566     163.433 125.270 254.075  1.00  0.00           C
ATOM   4551  O   LEU 0 566     162.994 125.786 255.124  1.00  0.00           O
ATOM   4552  N   LEU 0 567     163.076 125.697 252.879  1.00  0.00           N
ATOM   4553  CA  LEU 0 567     162.269 126.855 252.692  1.00  0.00           C
ATOM   4554  CB  LEU 0 567     162.976 127.731 251.643  1.00  0.00           C
ATOM   4555  CG  LEU 0 567     162.166 129.043 251.332  1.00  0.00           C
ATOM   4556  CD1 LEU 0 567     163.041 130.296 251.316  1.00  0.00           C
ATOM   4557  CD2 LEU 0 567     161.257 128.899 250.157  1.00  0.00           C
ATOM   4558  C   LEU 0 567     160.723 126.485 252.364  1.00  0.00           C
ATOM   4559  O   LEU 0 567     160.410 125.676 251.511  1.00  0.00           O
ATOM   4560  N   PHE 0 568     159.793 127.090 253.157  1.00  0.00           N
ATOM   4561  CA  PHE 0 568     158.295 127.124 252.922  1.00  0.00           C
ATOM   4562  CB  PHE 0 568     157.539 126.511 254.189  1.00  0.00           C
ATOM   4563  CG  PHE 0 568     157.786 125.074 254.441  1.00  0.00           C
ATOM   4564  CD1 PHE 0 568     157.144 124.068 253.715  1.00  0.00           C
ATOM   4565  CE1 PHE 0 568     157.448 122.742 253.917  1.00  0.00           C
ATOM   4566  CZ  PHE 0 568     158.421 122.383 254.831  1.00  0.00           C
ATOM   4567  CE2 PHE 0 568     159.091 123.388 255.580  1.00  0.00           C
ATOM   4568  CD2 PHE 0 568     158.746 124.733 255.361  1.00  0.00           C
ATOM   4569  C   PHE 0 568     157.828 128.543 252.636  1.00  0.00           C
ATOM   4570  O   PHE 0 568     158.458 129.500 253.116  1.00  0.00           O
ATOM   4571  N   ILE 0 569     156.626 128.672 252.043  1.00  0.00           N
ATOM   4572  CA  ILE 0 569     155.969 129.942 251.835  1.00  0.00           C
ATOM   4573  CB  ILE 0 569     156.000 130.284 250.352  1.00  0.00           C
ATOM   4574  CG2 ILE 0 569     155.297 131.598 250.038  1.00  0.00           C
ATOM   4575  CG1 ILE 0 569     157.421 130.204 249.725  1.00  0.00           C
ATOM   4576  CD1 ILE 0 569     157.570 129.217 248.513  1.00  0.00           C
ATOM   4577  C   ILE 0 569     154.517 129.893 252.328  1.00  0.00           C
ATOM   4578  O   ILE 0 569     153.842 128.872 252.530  1.00  0.00           O
ATOM   4579  N   GLU 0 570     154.018 131.048 252.673  1.00  0.00           N
ATOM   4580  CA  GLU 0 570     152.609 131.338 253.182  1.00  0.00           C
ATOM   4581  CB  GLU 0 570     152.481 132.647 253.945  1.00  0.00           C
ATOM   4582  CG  GLU 0 570     151.091 132.824 254.663  1.00  0.00           C
ATOM   4583  CD  GLU 0 570     150.800 134.304 254.949  1.00  0.00           C
ATOM   4584  OE1 GLU 0 570     151.708 135.152 255.137  1.00  0.00           O
ATOM   4585  OE2 GLU 0 570     149.619 134.692 254.812  1.00  0.00           O
ATOM   4586  C   GLU 0 570     151.626 131.330 252.044  1.00  0.00           C
ATOM   4587  O   GLU 0 570     151.723 132.155 251.124  1.00  0.00           O
ATOM   4588  N   THR 0 571     150.892 130.265 251.779  1.00  0.00           N
ATOM   4589  CA  THR 0 571     149.968 130.136 250.658  1.00  0.00           C
ATOM   4590  CB  THR 0 571     149.442 128.754 250.398  1.00  0.00           C
ATOM   4591  CG2 THR 0 571     150.536 127.618 250.481  1.00  0.00           C
ATOM   4592  OG1 THR 0 571     148.523 128.375 251.422  1.00  0.00           O
ATOM   4593  C   THR 0 571     148.752 131.045 250.908  1.00  0.00           C
ATOM   4594  O   THR 0 571     148.639 131.570 252.015  1.00  0.00           O
ATOM   4595  N   GLN 0 572     147.815 131.160 249.990  1.00  0.00           N
ATOM   4596  CA  GLN 0 572     146.503 131.964 249.999  1.00  0.00           C
ATOM   4597  CB  GLN 0 572     145.960 132.005 248.598  1.00  0.00           C
ATOM   4598  CG  GLN 0 572     146.887 132.661 247.514  1.00  0.00           C
ATOM   4599  CD  GLN 0 572     147.163 134.179 247.658  1.00  0.00           C
ATOM   4600  OE1 GLN 0 572     146.370 134.965 247.111  1.00  0.00           O
ATOM   4601  NE2 GLN 0 572     148.120 134.697 248.355  1.00  0.00           N
ATOM   4602  C   GLN 0 572     145.520 131.376 251.029  1.00  0.00           C
ATOM   4603  O   GLN 0 572     144.443 131.948 251.203  1.00  0.00           O
ATOM   4604  N   ASP 0 573     145.872 130.362 251.856  1.00  0.00           N
ATOM   4605  CA  ASP 0 573     144.993 129.748 252.893  1.00  0.00           C
ATOM   4606  CB  ASP 0 573     144.190 128.544 252.174  1.00  0.00           C
ATOM   4607  CG  ASP 0 573     143.032 128.070 252.975  1.00  0.00           C
ATOM   4608  OD1 ASP 0 573     142.264 127.199 252.596  1.00  0.00           O
ATOM   4609  OD2 ASP 0 573     142.811 128.559 254.120  1.00  0.00           O
ATOM   4610  C   ASP 0 573     145.711 129.420 254.204  1.00  0.00           C
ATOM   4611  O   ASP 0 573     146.751 128.835 254.223  1.00  0.00           O
ATOM   4612  N   GLY 0 574     145.090 129.896 255.291  1.00  0.00           N
ATOM   4613  CA  GLY 0 574     145.690 129.571 256.605  1.00  0.00           C
ATOM   4614  C   GLY 0 574     145.686 128.045 256.862  1.00  0.00           C
ATOM   4615  O   GLY 0 574     146.584 127.493 257.503  1.00  0.00           O
ATOM   4616  N   ALA 0 575     144.795 127.198 256.385  1.00  0.00           N
ATOM   4617  CA  ALA 0 575     144.799 125.746 256.327  1.00  0.00           C
ATOM   4618  CB  ALA 0 575     143.680 125.081 255.503  1.00  0.00           C
ATOM   4619  C   ALA 0 575     146.100 125.234 255.789  1.00  0.00           C
ATOM   4620  O   ALA 0 575     146.860 124.631 256.498  1.00  0.00           O
ATOM   4621  N   GLU 0 576     146.420 125.370 254.468  1.00  0.00           N
ATOM   4622  CA  GLU 0 576     147.724 125.039 253.817  1.00  0.00           C
ATOM   4623  CB  GLU 0 576     147.607 125.404 252.321  1.00  0.00           C
ATOM   4624  CG  GLU 0 576     146.457 124.786 251.531  1.00  0.00           C
ATOM   4625  CD  GLU 0 576     146.142 125.487 250.209  1.00  0.00           C
ATOM   4626  OE1 GLU 0 576     146.898 126.440 249.941  1.00  0.00           O
ATOM   4627  OE2 GLU 0 576     145.168 125.208 249.483  1.00  0.00           O
ATOM   4628  C   GLU 0 576     148.969 125.644 254.480  1.00  0.00           C
ATOM   4629  O   GLU 0 576     149.971 124.961 254.643  1.00  0.00           O
ATOM   4630  N   THR 0 577     148.934 126.876 254.853  1.00  0.00           N
ATOM   4631  CA  THR 0 577     149.942 127.561 255.619  1.00  0.00           C
ATOM   4632  CB  THR 0 577     149.638 129.004 255.927  1.00  0.00           C
ATOM   4633  CG2 THR 0 577     150.805 129.622 256.527  1.00  0.00           C
ATOM   4634  OG1 THR 0 577     149.240 129.755 254.794  1.00  0.00           O
ATOM   4635  C   THR 0 577     150.255 126.810 256.872  1.00  0.00           C
ATOM   4636  O   THR 0 577     151.412 126.455 257.144  1.00  0.00           O
ATOM   4637  N   SER 0 578     149.260 126.276 257.604  1.00  0.00           N
ATOM   4638  CA  SER 0 578     149.426 125.674 258.925  1.00  0.00           C
ATOM   4639  CB  SER 0 578     148.089 125.240 259.550  1.00  0.00           C
ATOM   4640  OG  SER 0 578     147.253 126.344 259.776  1.00  0.00           O
ATOM   4641  C   SER 0 578     150.245 124.314 258.891  1.00  0.00           C
ATOM   4642  O   SER 0 578     150.964 123.902 259.851  1.00  0.00           O
ATOM   4643  N   VAL 0 579     150.110 123.618 257.734  1.00  0.00           N
ATOM   4644  CA  VAL 0 579     150.771 122.323 257.446  1.00  0.00           C
ATOM   4645  CB  VAL 0 579     149.813 121.363 256.705  1.00  0.00           C
ATOM   4646  CG1 VAL 0 579     148.420 121.296 257.479  1.00  0.00           C
ATOM   4647  CG2 VAL 0 579     149.484 121.769 255.243  1.00  0.00           C
ATOM   4648  C   VAL 0 579     152.135 122.456 256.779  1.00  0.00           C
ATOM   4649  O   VAL 0 579     153.065 121.668 257.081  1.00  0.00           O
ATOM   4650  N   ALA 0 580     152.333 123.606 256.146  1.00  0.00           N
ATOM   4651  CA  ALA 0 580     153.710 124.200 255.995  1.00  0.00           C
ATOM   4652  CB  ALA 0 580     153.763 125.439 255.080  1.00  0.00           C
ATOM   4653  C   ALA 0 580     154.304 124.407 257.408  1.00  0.00           C
ATOM   4654  O   ALA 0 580     155.365 123.967 257.707  1.00  0.00           O
ATOM   4655  N   LEU 0 581     153.648 125.139 258.270  1.00  0.00           N
ATOM   4656  CA  LEU 0 581     154.226 125.630 259.519  1.00  0.00           C
ATOM   4657  CB  LEU 0 581     153.301 126.618 260.312  1.00  0.00           C
ATOM   4658  CG  LEU 0 581     153.123 127.995 259.649  1.00  0.00           C
ATOM   4659  CD1 LEU 0 581     151.908 128.611 260.380  1.00  0.00           C
ATOM   4660  CD2 LEU 0 581     154.293 128.898 259.966  1.00  0.00           C
ATOM   4661  C   LEU 0 581     154.678 124.427 260.404  1.00  0.00           C
ATOM   4662  O   LEU 0 581     155.692 124.479 261.097  1.00  0.00           O
ATOM   4663  N   GLU 0 582     153.904 123.313 260.400  1.00  0.00           N
ATOM   4664  CA  GLU 0 582     154.189 122.136 261.203  1.00  0.00           C
ATOM   4665  CB  GLU 0 582     152.919 121.263 261.407  1.00  0.00           C
ATOM   4666  CG  GLU 0 582     153.082 120.218 262.477  1.00  0.00           C
ATOM   4667  CD  GLU 0 582     151.794 119.426 262.762  1.00  0.00           C
ATOM   4668  OE1 GLU 0 582     151.220 119.475 263.862  1.00  0.00           O
ATOM   4669  OE2 GLU 0 582     151.399 118.680 261.863  1.00  0.00           O
ATOM   4670  C   GLU 0 582     155.515 121.495 260.787  1.00  0.00           C
ATOM   4671  O   GLU 0 582     156.293 121.047 261.672  1.00  0.00           O
ATOM   4672  N   LYS 0 583     155.890 121.683 259.516  1.00  0.00           N
ATOM   4673  CA  LYS 0 583     157.061 121.101 258.878  1.00  0.00           C
ATOM   4674  CB  LYS 0 583     156.538 120.732 257.446  1.00  0.00           C
ATOM   4675  CG  LYS 0 583     156.225 119.273 257.218  1.00  0.00           C
ATOM   4676  CD  LYS 0 583     154.963 118.982 258.101  1.00  0.00           C
ATOM   4677  CE  LYS 0 583     154.542 117.436 258.022  1.00  0.00           C
ATOM   4678  NZ  LYS 0 583     155.291 116.597 258.979  1.00  0.00           N
ATOM   4679  C   LYS 0 583     158.315 122.044 258.901  1.00  0.00           C
ATOM   4680  O   LYS 0 583     159.455 121.688 259.242  1.00  0.00           O
ATOM   4681  N   TYR 0 584     158.043 123.325 258.835  1.00  0.00           N
ATOM   4682  CA  TYR 0 584     158.948 124.445 259.240  1.00  0.00           C
ATOM   4683  CB  TYR 0 584     158.173 125.775 259.104  1.00  0.00           C
ATOM   4684  CG  TYR 0 584     158.874 126.991 259.758  1.00  0.00           C
ATOM   4685  CD1 TYR 0 584     159.925 127.634 258.998  1.00  0.00           C
ATOM   4686  CE1 TYR 0 584     160.573 128.731 259.464  1.00  0.00           C
ATOM   4687  CZ  TYR 0 584     160.419 129.132 260.804  1.00  0.00           C
ATOM   4688  OH  TYR 0 584     161.341 129.977 261.332  1.00  0.00           O
ATOM   4689  CE2 TYR 0 584     159.452 128.533 261.641  1.00  0.00           C
ATOM   4690  CD2 TYR 0 584     158.670 127.500 261.082  1.00  0.00           C
ATOM   4691  C   TYR 0 584     159.425 124.305 260.687  1.00  0.00           C
ATOM   4692  O   TYR 0 584     160.624 124.190 260.925  1.00  0.00           O
ATOM   4693  N   GLN 0 585     158.490 124.095 261.621  1.00  0.00           N
ATOM   4694  CA  GLN 0 585     158.824 123.896 262.985  1.00  0.00           C
ATOM   4695  CB  GLN 0 585     157.689 123.938 264.054  1.00  0.00           C
ATOM   4696  CG  GLN 0 585     156.958 125.366 264.191  1.00  0.00           C
ATOM   4697  CD  GLN 0 585     156.662 125.759 265.638  1.00  0.00           C
ATOM   4698  OE1 GLN 0 585     156.518 124.878 266.489  1.00  0.00           O
ATOM   4699  NE2 GLN 0 585     156.453 126.998 265.956  1.00  0.00           N
ATOM   4700  C   GLN 0 585     159.580 122.557 263.146  1.00  0.00           C
ATOM   4701  O   GLN 0 585     160.665 122.415 263.733  1.00  0.00           O
ATOM   4702  N   GLU 0 586     159.048 121.551 262.450  1.00  0.00           N
ATOM   4703  CA  GLU 0 586     159.708 120.250 262.505  1.00  0.00           C
ATOM   4704  CB  GLU 0 586     158.810 119.206 261.765  1.00  0.00           C
ATOM   4705  CG  GLU 0 586     159.510 117.813 261.526  1.00  0.00           C
ATOM   4706  CD  GLU 0 586     158.500 116.849 260.886  1.00  0.00           C
ATOM   4707  OE1 GLU 0 586     158.330 115.689 261.405  1.00  0.00           O
ATOM   4708  OE2 GLU 0 586     157.892 117.105 259.866  1.00  0.00           O
ATOM   4709  C   GLU 0 586     161.102 120.312 261.912  1.00  0.00           C
ATOM   4710  O   GLU 0 586     161.922 119.787 262.635  1.00  0.00           O
ATOM   4711  N   ALA 0 587     161.429 121.051 260.869  1.00  0.00           N
ATOM   4712  CA  ALA 0 587     162.810 121.237 260.369  1.00  0.00           C
ATOM   4713  CB  ALA 0 587     162.773 121.944 259.002  1.00  0.00           C
ATOM   4714  C   ALA 0 587     163.693 121.982 261.434  1.00  0.00           C
ATOM   4715  O   ALA 0 587     164.842 121.613 261.587  1.00  0.00           O
ATOM   4716  N   CYS 0 588     163.160 123.062 262.076  1.00  0.00           N
ATOM   4717  CA  CYS 0 588     163.832 123.683 263.202  1.00  0.00           C
ATOM   4718  CB  CYS 0 588     163.021 124.911 263.684  1.00  0.00           C
ATOM   4719  SG  CYS 0 588     162.641 126.002 262.381  1.00  0.00           S
ATOM   4720  C   CYS 0 588     164.255 122.853 264.427  1.00  0.00           C
ATOM   4721  O   CYS 0 588     165.236 123.232 265.074  1.00  0.00           O
ATOM   4722  N   GLU 0 589     163.610 121.757 264.780  1.00  0.00           N
ATOM   4723  CA  GLU 0 589     163.970 120.770 265.807  1.00  0.00           C
ATOM   4724  CB  GLU 0 589     162.639 120.168 266.284  1.00  0.00           C
ATOM   4725  CG  GLU 0 589     163.018 119.395 267.626  1.00  0.00           C
ATOM   4726  CD  GLU 0 589     163.497 120.315 268.822  1.00  0.00           C
ATOM   4727  OE1 GLU 0 589     162.971 121.472 269.037  1.00  0.00           O
ATOM   4728  OE2 GLU 0 589     164.272 119.867 269.698  1.00  0.00           O
ATOM   4729  C   GLU 0 589     164.805 119.682 265.267  1.00  0.00           C
ATOM   4730  O   GLU 0 589     165.650 119.144 266.033  1.00  0.00           O
ATOM   4731  N   ASN 0 590     164.606 119.287 263.998  1.00  0.00           N
ATOM   4732  CA  ASN 0 590     165.248 118.064 263.413  1.00  0.00           C
ATOM   4733  CB  ASN 0 590     164.217 117.184 262.703  1.00  0.00           C
ATOM   4734  CG  ASN 0 590     163.119 116.571 263.562  1.00  0.00           C
ATOM   4735  OD1 ASN 0 590     163.150 115.399 263.816  1.00  0.00           O
ATOM   4736  ND2 ASN 0 590     162.149 117.316 263.967  1.00  0.00           N
ATOM   4737  C   ASN 0 590     166.537 118.411 262.619  1.00  0.00           C
ATOM   4738  O   ASN 0 590     166.847 117.836 261.547  1.00  0.00           O
ATOM   4739  N   GLY 0 591     167.303 119.380 263.121  1.00  0.00           N
ATOM   4740  CA  GLY 0 591     168.657 119.688 262.684  1.00  0.00           C
ATOM   4741  C   GLY 0 591     168.780 120.535 261.383  1.00  0.00           C
ATOM   4742  O   GLY 0 591     169.715 121.256 261.067  1.00  0.00           O
ATOM   4743  N   ARG 0 592     167.735 120.409 260.529  1.00  0.00           N
ATOM   4744  CA  ARG 0 592     167.694 120.863 259.138  1.00  0.00           C
ATOM   4745  CB  ARG 0 592     166.367 120.338 258.428  1.00  0.00           C
ATOM   4746  CG  ARG 0 592     166.195 120.658 256.968  1.00  0.00           C
ATOM   4747  CD  ARG 0 592     167.405 120.370 256.052  1.00  0.00           C
ATOM   4748  NE  ARG 0 592     166.921 120.119 254.716  1.00  0.00           N
ATOM   4749  CZ  ARG 0 592     166.946 120.885 253.668  1.00  0.00           C
ATOM   4750  NH1 ARG 0 592     167.442 122.115 253.634  1.00  0.00           N
ATOM   4751  NH2 ARG 0 592     166.594 120.548 252.502  1.00  0.00           N
ATOM   4752  C   ARG 0 592     167.737 122.343 258.946  1.00  0.00           C
ATOM   4753  O   ARG 0 592     168.350 122.765 257.990  1.00  0.00           O
ATOM   4754  N   GLY 0 593     167.169 123.056 259.923  1.00  0.00           N
ATOM   4755  CA  GLY 0 593     167.066 124.575 259.857  1.00  0.00           C
ATOM   4756  C   GLY 0 593     166.143 125.062 258.672  1.00  0.00           C
ATOM   4757  O   GLY 0 593     166.189 124.456 257.618  1.00  0.00           O
ATOM   4758  N   ALA 0 594     165.256 126.068 258.796  1.00  0.00           N
ATOM   4759  CA  ALA 0 594     164.205 126.346 257.789  1.00  0.00           C
ATOM   4760  CB  ALA 0 594     163.015 125.455 258.198  1.00  0.00           C
ATOM   4761  C   ALA 0 594     163.937 127.806 257.800  1.00  0.00           C
ATOM   4762  O   ALA 0 594     164.354 128.585 258.626  1.00  0.00           O
ATOM   4763  N   ILE 0 595     163.164 128.086 256.796  1.00  0.00           N
ATOM   4764  CA  ILE 0 595     162.764 129.449 256.448  1.00  0.00           C
ATOM   4765  CB  ILE 0 595     163.529 130.110 255.239  1.00  0.00           C
ATOM   4766  CG2 ILE 0 595     162.905 131.473 254.911  1.00  0.00           C
ATOM   4767  CG1 ILE 0 595     165.077 130.253 255.485  1.00  0.00           C
ATOM   4768  CD1 ILE 0 595     166.000 130.202 254.242  1.00  0.00           C
ATOM   4769  C   ILE 0 595     161.276 129.551 256.086  1.00  0.00           C
ATOM   4770  O   ILE 0 595     160.701 128.864 255.210  1.00  0.00           O
ATOM   4771  N   LEU 0 596     160.536 130.515 256.769  1.00  0.00           N
ATOM   4772  CA  LEU 0 596     159.186 130.819 256.282  1.00  0.00           C
ATOM   4773  CB  LEU 0 596     158.222 130.926 257.467  1.00  0.00           C
ATOM   4774  CG  LEU 0 596     156.725 131.061 257.048  1.00  0.00           C
ATOM   4775  CD1 LEU 0 596     156.185 129.673 256.451  1.00  0.00           C
ATOM   4776  CD2 LEU 0 596     155.866 131.476 258.240  1.00  0.00           C
ATOM   4777  C   LEU 0 596     159.141 132.222 255.546  1.00  0.00           C
ATOM   4778  O   LEU 0 596     159.506 133.275 256.055  1.00  0.00           O
ATOM   4779  N   LEU 0 597     158.578 132.305 254.312  1.00  0.00           N
ATOM   4780  CA  LEU 0 597     158.214 133.561 253.570  1.00  0.00           C
ATOM   4781  CB  LEU 0 597     158.427 133.305 252.077  1.00  0.00           C
ATOM   4782  CG  LEU 0 597     159.917 132.952 251.735  1.00  0.00           C
ATOM   4783  CD1 LEU 0 597     160.017 132.890 250.195  1.00  0.00           C
ATOM   4784  CD2 LEU 0 597     160.967 133.912 252.376  1.00  0.00           C
ATOM   4785  C   LEU 0 597     156.694 133.812 253.792  1.00  0.00           C
ATOM   4786  O   LEU 0 597     155.858 132.881 253.790  1.00  0.00           O
ATOM   4787  N   SER 0 598     156.317 135.049 254.000  1.00  0.00           N
ATOM   4788  CA  SER 0 598     155.020 135.503 254.561  1.00  0.00           C
ATOM   4789  CB  SER 0 598     154.972 135.087 256.044  1.00  0.00           C
ATOM   4790  OG  SER 0 598     153.794 135.459 256.807  1.00  0.00           O
ATOM   4791  C   SER 0 598     154.820 137.010 254.428  1.00  0.00           C
ATOM   4792  O   SER 0 598     155.740 137.715 253.978  1.00  0.00           O
ATOM   4793  N   VAL 0 599     153.641 137.576 254.655  1.00  0.00           N
ATOM   4794  CA  VAL 0 599     153.188 138.963 254.406  1.00  0.00           C
ATOM   4795  CB  VAL 0 599     152.050 139.075 253.372  1.00  0.00           C
ATOM   4796  CG1 VAL 0 599     151.315 140.452 253.194  1.00  0.00           C
ATOM   4797  CG2 VAL 0 599     152.673 138.668 252.033  1.00  0.00           C
ATOM   4798  C   VAL 0 599     152.918 139.593 255.777  1.00  0.00           C
ATOM   4799  O   VAL 0 599     152.228 138.974 256.554  1.00  0.00           O
ATOM   4800  N   ALA 0 600     153.402 140.786 256.089  1.00  0.00           N
ATOM   4801  CA  ALA 0 600     153.586 141.246 257.462  1.00  0.00           C
ATOM   4802  CB  ALA 0 600     154.473 142.431 257.296  1.00  0.00           C
ATOM   4803  C   ALA 0 600     152.220 141.638 258.121  1.00  0.00           C
ATOM   4804  O   ALA 0 600     152.175 141.683 259.313  1.00  0.00           O
ATOM   4805  N   ARG 0 601     151.220 141.984 257.339  1.00  0.00           N
ATOM   4806  CA  ARG 0 601     149.799 142.327 257.597  1.00  0.00           C
ATOM   4807  CB  ARG 0 601     149.478 143.784 257.154  1.00  0.00           C
ATOM   4808  CG  ARG 0 601     150.330 144.861 257.891  1.00  0.00           C
ATOM   4809  CD  ARG 0 601     149.889 146.208 257.268  1.00  0.00           C
ATOM   4810  NE  ARG 0 601     148.663 146.749 258.020  1.00  0.00           N
ATOM   4811  CZ  ARG 0 601     148.663 148.002 258.504  1.00  0.00           C
ATOM   4812  NH1 ARG 0 601     149.646 148.817 258.314  1.00  0.00           N
ATOM   4813  NH2 ARG 0 601     147.683 148.572 259.137  1.00  0.00           N
ATOM   4814  C   ARG 0 601     148.792 141.264 257.116  1.00  0.00           C
ATOM   4815  O   ARG 0 601     147.595 141.482 257.063  1.00  0.00           O
ATOM   4816  N   GLY 0 602     149.275 140.054 256.826  1.00  0.00           N
ATOM   4817  CA  GLY 0 602     148.388 138.907 256.495  1.00  0.00           C
ATOM   4818  C   GLY 0 602     148.047 138.194 257.818  1.00  0.00           C
ATOM   4819  O   GLY 0 602     147.779 138.799 258.812  1.00  0.00           O
ATOM   4820  N   LYS 0 603     148.050 136.850 257.734  1.00  0.00           N
ATOM   4821  CA  LYS 0 603     147.561 135.882 258.794  1.00  0.00           C
ATOM   4822  CB  LYS 0 603     146.724 134.759 258.105  1.00  0.00           C
ATOM   4823  CG  LYS 0 603     147.432 134.136 256.865  1.00  0.00           C
ATOM   4824  CD  LYS 0 603     146.536 133.011 256.346  1.00  0.00           C
ATOM   4825  CE  LYS 0 603     147.353 132.404 255.210  1.00  0.00           C
ATOM   4826  NZ  LYS 0 603     147.364 133.197 253.976  1.00  0.00           N
ATOM   4827  C   LYS 0 603     148.523 135.358 259.833  1.00  0.00           C
ATOM   4828  O   LYS 0 603     148.034 134.906 260.853  1.00  0.00           O
ATOM   4829  N   VAL 0 604     149.861 135.327 259.568  1.00  0.00           N
ATOM   4830  CA  VAL 0 604     150.872 134.651 260.396  1.00  0.00           C
ATOM   4831  CB  VAL 0 604     152.244 134.490 259.676  1.00  0.00           C
ATOM   4832  CG1 VAL 0 604     153.533 134.341 260.551  1.00  0.00           C
ATOM   4833  CG2 VAL 0 604     152.063 133.468 258.494  1.00  0.00           C
ATOM   4834  C   VAL 0 604     151.110 135.343 261.702  1.00  0.00           C
ATOM   4835  O   VAL 0 604     150.945 134.755 262.790  1.00  0.00           O
ATOM   4836  N   SER 0 605     151.383 136.674 261.586  1.00  0.00           N
ATOM   4837  CA  SER 0 605     151.508 137.703 262.686  1.00  0.00           C
ATOM   4838  CB  SER 0 605     152.119 138.988 262.054  1.00  0.00           C
ATOM   4839  OG  SER 0 605     153.260 138.793 261.287  1.00  0.00           O
ATOM   4840  C   SER 0 605     150.161 138.088 263.316  1.00  0.00           C
ATOM   4841  O   SER 0 605     150.039 139.051 264.137  1.00  0.00           O
ATOM   4842  N   GLU 0 606     149.084 137.440 262.945  1.00  0.00           N
ATOM   4843  CA  GLU 0 606     147.793 137.714 263.531  1.00  0.00           C
ATOM   4844  CB  GLU 0 606     146.707 137.459 262.416  1.00  0.00           C
ATOM   4845  CG  GLU 0 606     145.368 138.069 262.300  1.00  0.00           C
ATOM   4846  CD  GLU 0 606     145.515 139.588 262.217  1.00  0.00           C
ATOM   4847  OE1 GLU 0 606     144.467 140.251 262.058  1.00  0.00           O
ATOM   4848  OE2 GLU 0 606     146.569 140.217 262.399  1.00  0.00           O
ATOM   4849  C   GLU 0 606     147.576 136.719 264.728  1.00  0.00           C
ATOM   4850  O   GLU 0 606     146.852 137.058 265.682  1.00  0.00           O
ATOM   4851  N   GLY 0 607     148.334 135.561 264.753  1.00  0.00           N
ATOM   4852  CA  GLY 0 607     148.267 134.556 265.762  1.00  0.00           C
ATOM   4853  C   GLY 0 607     149.573 133.920 266.254  1.00  0.00           C
ATOM   4854  O   GLY 0 607     149.598 133.699 267.461  1.00  0.00           O
ATOM   4855  N   ILE 0 608     150.535 133.553 265.380  1.00  0.00           N
ATOM   4856  CA  ILE 0 608     151.591 132.632 265.791  1.00  0.00           C
ATOM   4857  CB  ILE 0 608     151.919 131.593 264.755  1.00  0.00           C
ATOM   4858  CG2 ILE 0 608     150.644 130.905 264.142  1.00  0.00           C
ATOM   4859  CG1 ILE 0 608     152.835 132.029 263.555  1.00  0.00           C
ATOM   4860  CD1 ILE 0 608     153.681 130.893 262.972  1.00  0.00           C
ATOM   4861  C   ILE 0 608     152.878 133.280 266.307  1.00  0.00           C
ATOM   4862  O   ILE 0 608     153.118 134.433 265.965  1.00  0.00           O
ATOM   4863  N   ASP 0 609     153.652 132.490 267.070  1.00  0.00           N
ATOM   4864  CA  ASP 0 609     154.992 132.851 267.628  1.00  0.00           C
ATOM   4865  CB  ASP 0 609     154.986 132.635 269.175  1.00  0.00           C
ATOM   4866  CG  ASP 0 609     153.786 133.093 269.880  1.00  0.00           C
ATOM   4867  OD1 ASP 0 609     153.387 132.539 270.914  1.00  0.00           O
ATOM   4868  OD2 ASP 0 609     153.107 134.012 269.337  1.00  0.00           O
ATOM   4869  C   ASP 0 609     156.203 132.150 267.025  1.00  0.00           C
ATOM   4870  O   ASP 0 609     156.033 131.220 266.296  1.00  0.00           O
ATOM   4871  N   PHE 0 610     157.414 132.596 267.203  1.00  0.00           N
ATOM   4872  CA  PHE 0 610     158.658 131.957 266.606  1.00  0.00           C
ATOM   4873  CB  PHE 0 610     159.112 132.802 265.383  1.00  0.00           C
ATOM   4874  CG  PHE 0 610     158.212 132.673 264.136  1.00  0.00           C
ATOM   4875  CD1 PHE 0 610     158.626 131.835 263.059  1.00  0.00           C
ATOM   4876  CE1 PHE 0 610     157.832 131.645 261.901  1.00  0.00           C
ATOM   4877  CZ  PHE 0 610     156.611 132.356 261.852  1.00  0.00           C
ATOM   4878  CE2 PHE 0 610     156.316 133.243 262.840  1.00  0.00           C
ATOM   4879  CD2 PHE 0 610     157.046 133.387 264.007  1.00  0.00           C
ATOM   4880  C   PHE 0 610     159.740 131.782 267.674  1.00  0.00           C
ATOM   4881  O   PHE 0 610     160.764 132.429 267.571  1.00  0.00           O
ATOM   4882  N   VAL 0 611     159.461 131.094 268.790  1.00  0.00           N
ATOM   4883  CA  VAL 0 611     160.190 131.264 270.036  1.00  0.00           C
ATOM   4884  CB  VAL 0 611     159.424 130.576 271.141  1.00  0.00           C
ATOM   4885  CG1 VAL 0 611     160.080 130.896 272.530  1.00  0.00           C
ATOM   4886  CG2 VAL 0 611     157.886 130.945 271.207  1.00  0.00           C
ATOM   4887  C   VAL 0 611     161.636 130.681 269.969  1.00  0.00           C
ATOM   4888  O   VAL 0 611     161.846 129.541 269.510  1.00  0.00           O
ATOM   4889  N   HIS 0 612     162.634 131.425 270.498  1.00  0.00           N
ATOM   4890  CA  HIS 0 612     164.077 131.119 270.427  1.00  0.00           C
ATOM   4891  CB  HIS 0 612     164.508 130.358 271.639  1.00  0.00           C
ATOM   4892  CG  HIS 0 612     166.026 130.362 271.662  1.00  0.00           C
ATOM   4893  ND1 HIS 0 612     166.942 131.432 271.485  1.00  0.00           N
ATOM   4894  CE1 HIS 0 612     168.207 130.985 271.625  1.00  0.00           C
ATOM   4895  NE2 HIS 0 612     168.127 129.658 271.874  1.00  0.00           N
ATOM   4896  CD2 HIS 0 612     166.803 129.213 271.847  1.00  0.00           C
ATOM   4897  C   HIS 0 612     164.553 130.529 269.133  1.00  0.00           C
ATOM   4898  O   HIS 0 612     164.749 131.338 268.205  1.00  0.00           O
ATOM   4899  N   HIS 0 613     164.699 129.176 269.054  1.00  0.00           N
ATOM   4900  CA  HIS 0 613     165.197 128.489 267.930  1.00  0.00           C
ATOM   4901  CB  HIS 0 613     165.659 127.110 268.289  1.00  0.00           C
ATOM   4902  CG  HIS 0 613     164.602 126.157 268.636  1.00  0.00           C
ATOM   4903  ND1 HIS 0 613     163.749 126.297 269.759  1.00  0.00           N
ATOM   4904  CE1 HIS 0 613     162.831 125.291 269.693  1.00  0.00           C
ATOM   4905  NE2 HIS 0 613     163.053 124.475 268.634  1.00  0.00           N
ATOM   4906  CD2 HIS 0 613     164.152 125.043 267.943  1.00  0.00           C
ATOM   4907  C   HIS 0 613     164.179 128.311 266.790  1.00  0.00           C
ATOM   4908  O   HIS 0 613     164.556 128.156 265.627  1.00  0.00           O
ATOM   4909  N   TYR 0 614     162.942 128.476 267.194  1.00  0.00           N
ATOM   4910  CA  TYR 0 614     161.888 128.665 266.133  1.00  0.00           C
ATOM   4911  CB  TYR 0 614     160.455 128.407 266.631  1.00  0.00           C
ATOM   4912  CG  TYR 0 614     160.223 126.966 267.089  1.00  0.00           C
ATOM   4913  CD1 TYR 0 614     160.565 125.880 266.195  1.00  0.00           C
ATOM   4914  CE1 TYR 0 614     160.348 124.581 266.635  1.00  0.00           C
ATOM   4915  CZ  TYR 0 614     159.769 124.279 267.926  1.00  0.00           C
ATOM   4916  OH  TYR 0 614     159.801 122.955 268.397  1.00  0.00           O
ATOM   4917  CE2 TYR 0 614     159.486 125.401 268.764  1.00  0.00           C
ATOM   4918  CD2 TYR 0 614     159.629 126.693 268.294  1.00  0.00           C
ATOM   4919  C   TYR 0 614     161.998 129.982 265.241  1.00  0.00           C
ATOM   4920  O   TYR 0 614     161.424 129.961 264.167  1.00  0.00           O
ATOM   4921  N   GLY 0 615     162.867 130.954 265.574  1.00  0.00           N
ATOM   4922  CA  GLY 0 615     163.289 132.030 264.758  1.00  0.00           C
ATOM   4923  C   GLY 0 615     164.476 132.826 265.210  1.00  0.00           C
ATOM   4924  O   GLY 0 615     164.332 133.851 265.877  1.00  0.00           O
ATOM   4925  N   ARG 0 616     165.719 132.426 264.980  1.00  0.00           N
ATOM   4926  CA  ARG 0 616     166.913 133.059 265.531  1.00  0.00           C
ATOM   4927  CB  ARG 0 616     168.047 132.029 265.406  1.00  0.00           C
ATOM   4928  CG  ARG 0 616     167.765 130.864 266.313  1.00  0.00           C
ATOM   4929  CD  ARG 0 616     169.102 130.165 266.433  1.00  0.00           C
ATOM   4930  NE  ARG 0 616     169.035 128.845 267.103  1.00  0.00           N
ATOM   4931  CZ  ARG 0 616     169.487 128.620 268.321  1.00  0.00           C
ATOM   4932  NH1 ARG 0 616     169.839 129.586 269.088  1.00  0.00           N
ATOM   4933  NH2 ARG 0 616     169.521 127.407 268.783  1.00  0.00           N
ATOM   4934  C   ARG 0 616     167.258 134.351 264.707  1.00  0.00           C
ATOM   4935  O   ARG 0 616     167.697 135.291 265.300  1.00  0.00           O
ATOM   4936  N   ALA 0 617     166.822 134.400 263.432  1.00  0.00           N
ATOM   4937  CA  ALA 0 617     166.557 135.651 262.733  1.00  0.00           C
ATOM   4938  CB  ALA 0 617     167.583 135.791 261.614  1.00  0.00           C
ATOM   4939  C   ALA 0 617     165.113 135.964 262.269  1.00  0.00           C
ATOM   4940  O   ALA 0 617     164.393 135.006 261.910  1.00  0.00           O
ATOM   4941  N   VAL 0 618     164.714 137.211 262.344  1.00  0.00           N
ATOM   4942  CA  VAL 0 618     163.517 137.769 261.605  1.00  0.00           C
ATOM   4943  CB  VAL 0 618     162.584 138.434 262.640  1.00  0.00           C
ATOM   4944  CG1 VAL 0 618     161.331 138.887 261.975  1.00  0.00           C
ATOM   4945  CG2 VAL 0 618     162.209 137.569 263.799  1.00  0.00           C
ATOM   4946  C   VAL 0 618     163.963 138.747 260.494  1.00  0.00           C
ATOM   4947  O   VAL 0 618     164.781 139.671 260.714  1.00  0.00           O
ATOM   4948  N   ILE 0 619     163.478 138.647 259.256  1.00  0.00           N
ATOM   4949  CA  ILE 0 619     163.834 139.541 258.110  1.00  0.00           C
ATOM   4950  CB  ILE 0 619     164.373 138.640 256.937  1.00  0.00           C
ATOM   4951  CG2 ILE 0 619     164.891 139.607 255.823  1.00  0.00           C
ATOM   4952  CG1 ILE 0 619     165.290 137.484 257.265  1.00  0.00           C
ATOM   4953  CD1 ILE 0 619     166.595 137.835 258.123  1.00  0.00           C
ATOM   4954  C   ILE 0 619     162.564 140.294 257.686  1.00  0.00           C
ATOM   4955  O   ILE 0 619     161.450 139.751 257.750  1.00  0.00           O
ATOM   4956  N   MET 0 620     162.712 141.484 257.115  1.00  0.00           N
ATOM   4957  CA  MET 0 620     161.533 142.330 256.596  1.00  0.00           C
ATOM   4958  CB  MET 0 620     161.082 142.989 257.850  1.00  0.00           C
ATOM   4959  CG  MET 0 620     159.770 143.705 257.640  1.00  0.00           C
ATOM   4960  SD  MET 0 620     158.998 144.365 259.099  1.00  0.00           S
ATOM   4961  CE  MET 0 620     157.491 143.371 259.148  1.00  0.00           C
ATOM   4962  C   MET 0 620     161.839 143.303 255.409  1.00  0.00           C
ATOM   4963  O   MET 0 620     162.333 144.399 255.742  1.00  0.00           O
ATOM   4964  N   PHE 0 621     161.353 143.072 254.224  1.00  0.00           N
ATOM   4965  CA  PHE 0 621     161.716 143.660 252.948  1.00  0.00           C
ATOM   4966  CB  PHE 0 621     161.766 142.520 251.849  1.00  0.00           C
ATOM   4967  CG  PHE 0 621     162.448 141.242 252.095  1.00  0.00           C
ATOM   4968  CD1 PHE 0 621     161.773 140.139 252.598  1.00  0.00           C
ATOM   4969  CE1 PHE 0 621     162.358 138.872 252.760  1.00  0.00           C
ATOM   4970  CZ  PHE 0 621     163.753 138.765 252.504  1.00  0.00           C
ATOM   4971  CE2 PHE 0 621     164.459 139.868 251.959  1.00  0.00           C
ATOM   4972  CD2 PHE 0 621     163.825 141.139 251.700  1.00  0.00           C
ATOM   4973  C   PHE 0 621     160.991 144.970 252.487  1.00  0.00           C
ATOM   4974  O   PHE 0 621     161.190 145.375 251.355  1.00  0.00           O
ATOM   4975  N   GLY 0 622     160.341 145.670 253.432  1.00  0.00           N
ATOM   4976  CA  GLY 0 622     159.572 146.896 253.137  1.00  0.00           C
ATOM   4977  C   GLY 0 622     158.919 147.553 254.387  1.00  0.00           C
ATOM   4978  O   GLY 0 622     158.750 146.811 255.396  1.00  0.00           O
ATOM   4979  N   VAL 0 623     158.416 148.817 254.361  1.00  0.00           N
ATOM   4980  CA  VAL 0 623     157.447 149.320 255.333  1.00  0.00           C
ATOM   4981  CB  VAL 0 623     157.571 150.880 255.364  1.00  0.00           C
ATOM   4982  CG1 VAL 0 623     156.601 151.531 256.354  1.00  0.00           C
ATOM   4983  CG2 VAL 0 623     158.910 151.568 255.746  1.00  0.00           C
ATOM   4984  C   VAL 0 623     155.999 148.817 255.094  1.00  0.00           C
ATOM   4985  O   VAL 0 623     155.496 149.083 253.974  1.00  0.00           O
ATOM   4986  N   PRO 0 624     155.351 148.165 256.085  1.00  0.00           N
ATOM   4987  CD  PRO 0 624     156.000 147.733 257.310  1.00  0.00           C
ATOM   4988  CG  PRO 0 624     155.203 146.546 257.813  1.00  0.00           C
ATOM   4989  CB  PRO 0 624     153.816 146.690 257.185  1.00  0.00           C
ATOM   4990  CA  PRO 0 624     154.003 147.591 255.949  1.00  0.00           C
ATOM   4991  C   PRO 0 624     152.895 148.669 255.781  1.00  0.00           C
ATOM   4992  O   PRO 0 624     151.962 148.771 256.537  1.00  0.00           O
ATOM   4993  N   TYR 0 625     152.955 149.535 254.699  1.00  0.00           N
ATOM   4994  CA  TYR 0 625     151.867 150.334 254.205  1.00  0.00           C
ATOM   4995  CB  TYR 0 625     152.415 151.440 253.236  1.00  0.00           C
ATOM   4996  CG  TYR 0 625     153.581 152.358 253.547  1.00  0.00           C
ATOM   4997  CD1 TYR 0 625     154.748 152.441 252.727  1.00  0.00           C
ATOM   4998  CE1 TYR 0 625     155.810 153.255 253.067  1.00  0.00           C
ATOM   4999  CZ  TYR 0 625     155.774 154.146 254.163  1.00  0.00           C
ATOM   5000  OH  TYR 0 625     156.749 155.073 254.373  1.00  0.00           O
ATOM   5001  CE2 TYR 0 625     154.649 154.100 254.985  1.00  0.00           C
ATOM   5002  CD2 TYR 0 625     153.614 153.185 254.650  1.00  0.00           C
ATOM   5003  C   TYR 0 625     150.789 149.534 253.472  1.00  0.00           C
ATOM   5004  O   TYR 0 625     151.086 148.394 253.045  1.00  0.00           O
ATOM   5005  N   VAL 0 626     149.537 150.027 253.348  1.00  0.00           N
ATOM   5006  CA  VAL 0 626     148.406 149.376 252.667  1.00  0.00           C
ATOM   5007  CB  VAL 0 626     147.463 148.610 253.645  1.00  0.00           C
ATOM   5008  CG1 VAL 0 626     146.556 147.542 253.016  1.00  0.00           C
ATOM   5009  CG2 VAL 0 626     148.202 148.162 254.933  1.00  0.00           C
ATOM   5010  C   VAL 0 626     147.585 150.339 251.856  1.00  0.00           C
ATOM   5011  O   VAL 0 626     146.911 149.898 250.855  1.00  0.00           O
ATOM   5012  N   TYR 0 627     147.601 151.658 252.096  1.00  0.00           N
ATOM   5013  CA  TYR 0 627     146.993 152.773 251.255  1.00  0.00           C
ATOM   5014  CB  TYR 0 627     147.042 154.106 251.974  1.00  0.00           C
ATOM   5015  CG  TYR 0 627     148.300 154.884 251.664  1.00  0.00           C
ATOM   5016  CD1 TYR 0 627     148.187 155.923 250.678  1.00  0.00           C
ATOM   5017  CE1 TYR 0 627     149.292 156.606 250.247  1.00  0.00           C
ATOM   5018  CZ  TYR 0 627     150.583 156.368 250.816  1.00  0.00           C
ATOM   5019  OH  TYR 0 627     151.667 157.091 250.397  1.00  0.00           O
ATOM   5020  CE2 TYR 0 627     150.646 155.422 251.884  1.00  0.00           C
ATOM   5021  CD2 TYR 0 627     149.545 154.703 252.343  1.00  0.00           C
ATOM   5022  C   TYR 0 627     147.561 152.837 249.831  1.00  0.00           C
ATOM   5023  O   TYR 0 627     146.950 153.485 249.016  1.00  0.00           O
ATOM   5024  N   THR 0 628     148.670 152.147 249.605  1.00  0.00           N
ATOM   5025  CA  THR 0 628     149.370 151.890 248.333  1.00  0.00           C
ATOM   5026  CB  THR 0 628     150.806 151.707 248.662  1.00  0.00           C
ATOM   5027  CG2 THR 0 628     151.631 152.904 249.152  1.00  0.00           C
ATOM   5028  OG1 THR 0 628     150.945 150.615 249.574  1.00  0.00           O
ATOM   5029  C   THR 0 628     148.914 150.582 247.655  1.00  0.00           C
ATOM   5030  O   THR 0 628     149.261 150.322 246.526  1.00  0.00           O
ATOM   5031  N   GLN 0 629     148.035 149.773 248.252  1.00  0.00           N
ATOM   5032  CA  GLN 0 629     147.533 148.519 247.670  1.00  0.00           C
ATOM   5033  CB  GLN 0 629     147.611 147.319 248.574  1.00  0.00           C
ATOM   5034  CG  GLN 0 629     148.922 147.224 249.444  1.00  0.00           C
ATOM   5035  CD  GLN 0 629     149.040 145.933 250.300  1.00  0.00           C
ATOM   5036  OE1 GLN 0 629     148.328 144.997 249.934  1.00  0.00           O
ATOM   5037  NE2 GLN 0 629     149.932 145.889 251.195  1.00  0.00           N
ATOM   5038  C   GLN 0 629     146.083 148.687 247.278  1.00  0.00           C
ATOM   5039  O   GLN 0 629     145.588 147.838 246.573  1.00  0.00           O
ATOM   5040  N   SER 0 630     145.384 149.759 247.690  1.00  0.00           N
ATOM   5041  CA  SER 0 630     144.120 150.230 247.100  1.00  0.00           C
ATOM   5042  CB  SER 0 630     142.992 149.262 247.368  1.00  0.00           C
ATOM   5043  OG  SER 0 630     141.788 149.772 246.866  1.00  0.00           O
ATOM   5044  C   SER 0 630     143.710 151.653 247.457  1.00  0.00           C
ATOM   5045  O   SER 0 630     143.691 152.135 248.574  1.00  0.00           O
ATOM   5046  N   ARG 0 631     143.045 152.302 246.445  1.00  0.00           N
ATOM   5047  CA  ARG 0 631     142.364 153.621 246.620  1.00  0.00           C
ATOM   5048  CB  ARG 0 631     142.202 154.330 245.263  1.00  0.00           C
ATOM   5049  CG  ARG 0 631     141.347 153.566 244.205  1.00  0.00           C
ATOM   5050  CD  ARG 0 631     140.820 154.525 243.160  1.00  0.00           C
ATOM   5051  NE  ARG 0 631     139.698 155.262 243.786  1.00  0.00           N
ATOM   5052  CZ  ARG 0 631     138.383 155.261 243.433  1.00  0.00           C
ATOM   5053  NH1 ARG 0 631     137.971 154.484 242.473  1.00  0.00           N
ATOM   5054  NH2 ARG 0 631     137.579 156.005 244.104  1.00  0.00           N
ATOM   5055  C   ARG 0 631     141.058 153.611 247.460  1.00  0.00           C
ATOM   5056  O   ARG 0 631     140.703 154.694 247.971  1.00  0.00           O
ATOM   5057  N   ILE 0 632     140.492 152.472 247.703  1.00  0.00           N
ATOM   5058  CA  ILE 0 632     139.612 152.240 248.839  1.00  0.00           C
ATOM   5059  CB  ILE 0 632     139.457 150.762 248.942  1.00  0.00           C
ATOM   5060  CG2 ILE 0 632     138.935 150.323 250.256  1.00  0.00           C
ATOM   5061  CG1 ILE 0 632     138.609 150.169 247.767  1.00  0.00           C
ATOM   5062  CD1 ILE 0 632     138.576 148.613 247.696  1.00  0.00           C
ATOM   5063  C   ILE 0 632     140.230 152.771 250.142  1.00  0.00           C
[truncated: 8,134,532 more chars]
