# Supplementary material for: Molecular model of TFIIH recruitment to the transcription-coupled repair machinery
Source: Nat Commun. 2025 Mar 8;16:2341. doi: 10.1038/s41467-025-57593-0 (PMC11890784; doi:10.1038/s41467-025-57593-0)
Supplement: Supplementary file 4 — Supplementary Data 1 [file 41467_2025_57593_MOESM4_ESM.zip › Initial_and_final_structures/TCRΓÇôCRL4CSA-linear-initial.txt]

ATOM      1  N   SER A  11     106.689 130.059 183.108  1.00  0.00           N
ATOM      2  CA  SER A  11     105.875 131.139 182.568  1.00  0.00           C
ATOM      3  CB  SER A  11     104.437 130.666 182.354  1.00  0.00           C
ATOM      4  OG  SER A  11     103.670 131.648 181.680  1.00  0.00           O
ATOM      5  C   SER A  11     105.895 132.344 183.500  1.00  0.00           C
ATOM      6  O   SER A  11     105.978 133.486 183.050  1.00  0.00           O
ATOM      7  N   ALA A  12     105.820 132.080 184.804  1.00  0.00           N
ATOM      8  CA  ALA A  12     105.890 133.144 185.794  1.00  0.00           C
ATOM      9  CB  ALA A  12     105.220 132.698 187.094  1.00  0.00           C
ATOM     10  C   ALA A  12     107.317 133.582 186.088  1.00  0.00           C
ATOM     11  O   ALA A  12     107.514 134.665 186.650  1.00  0.00           O
ATOM     12  N   CYS A  13     108.310 132.774 185.728  1.00  0.00           N
ATOM     13  CA  CYS A  13     109.686 133.101 186.054  1.00  0.00           C
ATOM     14  CB  CYS A  13     110.579 131.881 185.865  1.00  0.00           C
ATOM     15  SG  CYS A  13     110.326 130.607 187.113  1.00  0.00           S
ATOM     16  C   CYS A  13     110.182 134.255 185.181  1.00  0.00           C
ATOM     17  O   CYS A  13     109.723 134.423 184.049  1.00  0.00           O
ATOM     18  N   PRO A  14     111.116 135.070 185.680  1.00  0.00           N
ATOM     19  CD  PRO A  14     111.824 135.001 186.969  1.00  0.00           C
ATOM     20  CG  PRO A  14     112.286 136.396 187.170  1.00  0.00           C
ATOM     21  CB  PRO A  14     112.527 136.960 185.822  1.00  0.00           C
ATOM     22  CA  PRO A  14     111.593 136.200 184.872  1.00  0.00           C
ATOM     23  C   PRO A  14     112.333 135.732 183.630  1.00  0.00           C
ATOM     24  O   PRO A  14     113.024 134.711 183.640  1.00  0.00           O
ATOM     25  N   LEU A  15     112.185 136.500 182.555  1.00  0.00           N
ATOM     26  CA  LEU A  15     112.890 136.224 181.312  1.00  0.00           C
ATOM     27  CB  LEU A  15     112.168 136.866 180.133  1.00  0.00           C
ATOM     28  CG  LEU A  15     112.669 136.403 178.764  1.00  0.00           C
ATOM     29  CD1 LEU A  15     112.265 134.985 178.482  1.00  0.00           C
ATOM     30  CD2 LEU A  15     112.154 137.327 177.674  1.00  0.00           C
ATOM     31  C   LEU A  15     114.319 136.738 181.403  1.00  0.00           C
ATOM     32  O   LEU A  15     114.544 137.919 181.689  1.00  0.00           O
ATOM     33  N   ARG A  16     115.280 135.850 181.157  1.00  0.00           N
ATOM     34  CA  ARG A  16     116.694 136.161 181.276  1.00  0.00           C
ATOM     35  CB  ARG A  16     117.286 135.517 182.530  1.00  0.00           C
ATOM     36  CG  ARG A  16     116.638 135.982 183.821  1.00  0.00           C
ATOM     37  CD  ARG A  16     116.943 137.432 184.134  1.00  0.00           C
ATOM     38  NE  ARG A  16     116.292 137.858 185.371  1.00  0.00           N
ATOM     39  CZ  ARG A  16     116.823 137.771 186.588  1.00  0.00           C
ATOM     40  NH1 ARG A  16     116.128 138.199 187.633  1.00  0.00           N
ATOM     41  NH2 ARG A  16     118.027 137.244 186.779  1.00  0.00           N
ATOM     42  C   ARG A  16     117.439 135.674 180.043  1.00  0.00           C
ATOM     43  O   ARG A  16     116.926 134.883 179.248  1.00  0.00           O
ATOM     44  N   THR A  17     118.666 136.166 179.893  1.00  0.00           N
ATOM     45  CA  THR A  17     119.608 135.684 178.895  1.00  0.00           C
ATOM     46  CB  THR A  17     120.043 136.794 177.934  1.00  0.00           C
ATOM     47  CG2 THR A  17     118.851 137.348 177.176  1.00  0.00           C
ATOM     48  OG1 THR A  17     120.677 137.846 178.670  1.00  0.00           O
ATOM     49  C   THR A  17     120.827 135.116 179.603  1.00  0.00           C
ATOM     50  O   THR A  17     121.150 135.510 180.726  1.00  0.00           O
ATOM     51  N   ILE A  18     121.500 134.184 178.937  1.00  0.00           N
ATOM     52  CA  ILE A  18     122.660 133.511 179.511  1.00  0.00           C
ATOM     53  CB  ILE A  18     122.914 132.162 178.829  1.00  0.00           C
ATOM     54  CG2 ILE A  18     124.079 131.432 179.486  1.00  0.00           C
ATOM     55  CG1 ILE A  18     121.654 131.288 178.875  1.00  0.00           C
ATOM     56  CD1 ILE A  18     120.894 131.321 180.189  1.00  0.00           C
ATOM     57  C   ILE A  18     123.863 134.437 179.373  1.00  0.00           C
ATOM     58  O   ILE A  18     124.281 134.768 178.262  1.00  0.00           O
ATOM     59  N   LYS A  19     124.422 134.857 180.508  1.00  0.00           N
ATOM     60  CA  LYS A  19     125.628 135.673 180.517  1.00  0.00           C
ATOM     61  CB  LYS A  19     125.680 136.520 181.790  1.00  0.00           C
ATOM     62  CG  LYS A  19     124.711 137.701 181.808  1.00  0.00           C
ATOM     63  CD  LYS A  19     125.134 138.849 180.885  1.00  0.00           C
ATOM     64  CE  LYS A  19     126.438 139.512 181.323  1.00  0.00           C
ATOM     65  NZ  LYS A  19     126.757 140.720 180.514  1.00  0.00           N
ATOM     66  C   LYS A  19     126.895 134.843 180.420  1.00  0.00           C
ATOM     67  O   LYS A  19     127.908 135.332 179.910  1.00  0.00           O
ATOM     68  N   ARG A  20     126.866 133.604 180.897  1.00  0.00           N
ATOM     69  CA  ARG A  20     128.019 132.725 180.800  1.00  0.00           C
ATOM     70  CB  ARG A  20     129.073 133.057 181.860  1.00  0.00           C
ATOM     71  CG  ARG A  20     128.632 132.778 183.281  1.00  0.00           C
ATOM     72  CD  ARG A  20     129.507 133.497 184.292  1.00  0.00           C
ATOM     73  NE  ARG A  20     129.269 133.028 185.656  1.00  0.00           N
ATOM     74  CZ  ARG A  20     129.808 131.936 186.194  1.00  0.00           C
ATOM     75  NH1 ARG A  20     130.638 131.170 185.499  1.00  0.00           N
ATOM     76  NH2 ARG A  20     129.518 131.610 187.445  1.00  0.00           N
ATOM     77  C   ARG A  20     127.542 131.292 180.951  1.00  0.00           C
ATOM     78  O   ARG A  20     126.474 131.031 181.505  1.00  0.00           O
ATOM     79  N   VAL A  21     128.355 130.369 180.452  1.00  0.00           N
ATOM     80  CA  VAL A  21     128.096 128.941 180.560  1.00  0.00           C
ATOM     81  CB  VAL A  21     127.944 128.265 179.191  1.00  0.00           C
ATOM     82  CG1 VAL A  21     127.781 126.763 179.358  1.00  0.00           C
ATOM     83  CG2 VAL A  21     126.755 128.839 178.451  1.00  0.00           C
ATOM     84  C   VAL A  21     129.256 128.351 181.339  1.00  0.00           C
ATOM     85  O   VAL A  21     130.376 128.255 180.826  1.00  0.00           O
ATOM     86  N   GLN A  22     128.992 127.968 182.581  1.00  0.00           N
ATOM     87  CA  GLN A  22     130.003 127.380 183.442  1.00  0.00           C
ATOM     88  CB  GLN A  22     129.726 127.738 184.900  1.00  0.00           C
ATOM     89  CG  GLN A  22     130.645 127.089 185.910  1.00  0.00           C
ATOM     90  CD  GLN A  22     132.079 127.533 185.763  1.00  0.00           C
ATOM     91  OE1 GLN A  22     132.412 128.684 186.038  1.00  0.00           O
ATOM     92  NE2 GLN A  22     132.940 126.624 185.330  1.00  0.00           N
ATOM     93  C   GLN A  22     129.996 125.874 183.232  1.00  0.00           C
ATOM     94  O   GLN A  22     129.006 125.204 183.537  1.00  0.00           O
ATOM     95  N   PHE A  23     131.096 125.348 182.710  1.00  0.00           N
ATOM     96  CA  PHE A  23     131.226 123.920 182.506  1.00  0.00           C
ATOM     97  CB  PHE A  23     132.131 123.636 181.310  1.00  0.00           C
ATOM     98  CG  PHE A  23     131.456 123.840 179.993  1.00  0.00           C
ATOM     99  CD1 PHE A  23     130.764 122.806 179.395  1.00  0.00           C
ATOM    100  CE1 PHE A  23     130.134 122.987 178.189  1.00  0.00           C
ATOM    101  CZ  PHE A  23     130.185 124.211 177.565  1.00  0.00           C
ATOM    102  CE2 PHE A  23     130.864 125.253 178.150  1.00  0.00           C
ATOM    103  CD2 PHE A  23     131.495 125.068 179.359  1.00  0.00           C
ATOM    104  C   PHE A  23     131.748 123.261 183.777  1.00  0.00           C
ATOM    105  O   PHE A  23     132.079 123.916 184.767  1.00  0.00           O
ATOM    106  N   GLY A  24     131.807 121.944 183.748  1.00  0.00           N
ATOM    107  CA  GLY A  24     132.200 121.176 184.907  1.00  0.00           C
ATOM    108  C   GLY A  24     131.731 119.750 184.747  1.00  0.00           C
ATOM    109  O   GLY A  24     131.099 119.386 183.757  1.00  0.00           O
ATOM    110  N   VAL A  25     132.055 118.953 185.742  1.00  0.00           N
ATOM    111  CA  VAL A  25     131.624 117.567 185.792  1.00  0.00           C
ATOM    112  CB  VAL A  25     132.752 116.628 186.268  1.00  0.00           C
ATOM    113  CG1 VAL A  25     132.362 115.176 186.048  1.00  0.00           C
ATOM    114  CG2 VAL A  25     134.049 116.941 185.540  1.00  0.00           C
ATOM    115  C   VAL A  25     130.418 117.497 186.711  1.00  0.00           C
ATOM    116  O   VAL A  25     130.293 118.269 187.666  1.00  0.00           O
ATOM    117  N   LEU A  26     129.513 116.574 186.413  1.00  0.00           N
ATOM    118  CA  LEU A  26     128.332 116.363 187.235  1.00  0.00           C
ATOM    119  CB  LEU A  26     127.182 115.814 186.397  1.00  0.00           C
ATOM    120  CG  LEU A  26     126.276 116.842 185.715  1.00  0.00           C
ATOM    121  CD1 LEU A  26     125.364 116.173 184.705  1.00  0.00           C
ATOM    122  CD2 LEU A  26     125.449 117.612 186.732  1.00  0.00           C
ATOM    123  C   LEU A  26     128.694 115.401 188.356  1.00  0.00           C
ATOM    124  O   LEU A  26     129.062 114.251 188.097  1.00  0.00           O
ATOM    125  N   SER A  27     128.590 115.868 189.594  1.00  0.00           N
ATOM    126  CA  SER A  27     128.974 115.039 190.718  1.00  0.00           C
ATOM    127  CB  SER A  27     129.086 115.876 191.987  1.00  0.00           C
ATOM    128  OG  SER A  27     127.816 116.318 192.422  1.00  0.00           O
ATOM    129  C   SER A  27     127.942 113.932 190.917  1.00  0.00           C
ATOM    130  O   SER A  27     126.755 114.136 190.656  1.00  0.00           O
ATOM    131  N   PRO A  28     128.362 112.749 191.383  1.00  0.00           N
ATOM    132  CD  PRO A  28     129.730 112.293 191.682  1.00  0.00           C
ATOM    133  CG  PRO A  28     129.591 110.815 191.730  1.00  0.00           C
ATOM    134  CB  PRO A  28     128.222 110.549 192.213  1.00  0.00           C
ATOM    135  CA  PRO A  28     127.372 111.689 191.638  1.00  0.00           C
ATOM    136  C   PRO A  28     126.285 112.115 192.602  1.00  0.00           C
ATOM    137  O   PRO A  28     125.119 111.741 192.422  1.00  0.00           O
ATOM    138  N   ASP A  29     126.636 112.913 193.608  1.00  0.00           N
ATOM    139  CA  ASP A  29     125.631 113.426 194.529  1.00  0.00           C
ATOM    140  CB  ASP A  29     126.309 114.212 195.650  1.00  0.00           C
ATOM    141  CG  ASP A  29     125.337 114.655 196.724  1.00  0.00           C
ATOM    142  OD1 ASP A  29     124.907 113.796 197.522  1.00  0.00           O
ATOM    143  OD2 ASP A  29     125.002 115.857 196.773  1.00  0.00           O
ATOM    144  C   ASP A  29     124.625 114.296 193.790  1.00  0.00           C
ATOM    145  O   ASP A  29     123.410 114.131 193.944  1.00  0.00           O
ATOM    146  N   GLU A  30     125.116 115.222 192.966  1.00  0.00           N
ATOM    147  CA  GLU A  30     124.213 116.077 192.206  1.00  0.00           C
ATOM    148  CB  GLU A  30     124.999 117.176 191.493  1.00  0.00           C
ATOM    149  CG  GLU A  30     124.147 118.087 190.627  1.00  0.00           C
ATOM    150  CD  GLU A  30     124.900 119.312 190.151  1.00  0.00           C
ATOM    151  OE1 GLU A  30     126.141 119.340 190.290  1.00  0.00           O
ATOM    152  OE2 GLU A  30     124.254 120.248 189.633  1.00  0.00           O
ATOM    153  C   GLU A  30     123.404 115.275 191.201  1.00  0.00           C
ATOM    154  O   GLU A  30     122.223 115.566 190.994  1.00  0.00           O
ATOM    155  N   LEU A  31     124.010 114.264 190.575  1.00  0.00           N
ATOM    156  CA  LEU A  31     123.260 113.408 189.661  1.00  0.00           C
ATOM    157  CB  LEU A  31     124.173 112.344 189.051  1.00  0.00           C
ATOM    158  CG  LEU A  31     125.288 112.793 188.111  1.00  0.00           C
ATOM    159  CD1 LEU A  31     126.148 111.615 187.740  1.00  0.00           C
ATOM    160  CD2 LEU A  31     124.690 113.401 186.876  1.00  0.00           C
ATOM    161  C   LEU A  31     122.087 112.751 190.372  1.00  0.00           C
ATOM    162  O   LEU A  31     120.957 112.770 189.875  1.00  0.00           O
ATOM    163  N   LYS A  32     122.337 112.159 191.542  1.00  0.00           N
ATOM    164  CA  LYS A  32     121.251 111.512 192.271  1.00  0.00           C
ATOM    165  CB  LYS A  32     121.798 110.735 193.466  1.00  0.00           C
ATOM    166  CG  LYS A  32     122.614 109.514 193.078  1.00  0.00           C
ATOM    167  CD  LYS A  32     122.651 108.474 194.190  1.00  0.00           C
ATOM    168  CE  LYS A  32     123.504 108.911 195.370  1.00  0.00           C
ATOM    169  NZ  LYS A  32     124.954 108.926 195.036  1.00  0.00           N
ATOM    170  C   LYS A  32     120.201 112.523 192.719  1.00  0.00           C
ATOM    171  O   LYS A  32     119.000 112.242 192.658  1.00  0.00           O
ATOM    172  N   ARG A  33     120.626 113.706 193.167  1.00  0.00           N
ATOM    173  CA  ARG A  33     119.656 114.689 193.644  1.00  0.00           C
ATOM    174  CB  ARG A  33     120.362 115.854 194.340  1.00  0.00           C
ATOM    175  CG  ARG A  33     121.048 115.490 195.642  1.00  0.00           C
ATOM    176  CD  ARG A  33     121.740 116.696 196.256  1.00  0.00           C
ATOM    177  NE  ARG A  33     122.871 117.141 195.446  1.00  0.00           N
ATOM    178  CZ  ARG A  33     123.574 118.248 195.667  1.00  0.00           C
ATOM    179  NH1 ARG A  33     123.277 119.054 196.680  1.00  0.00           N
ATOM    180  NH2 ARG A  33     124.585 118.554 194.865  1.00  0.00           N
ATOM    181  C   ARG A  33     118.766 115.202 192.519  1.00  0.00           C
ATOM    182  O   ARG A  33     117.538 115.218 192.654  1.00  0.00           O
ATOM    183  N   MET A  34     119.351 115.630 191.398  1.00  0.00           N
ATOM    184  CA  MET A  34     118.505 116.216 190.363  1.00  0.00           C
ATOM    185  CB  MET A  34     119.312 117.030 189.353  1.00  0.00           C
ATOM    186  CG  MET A  34     120.272 116.247 188.494  1.00  0.00           C
ATOM    187  SD  MET A  34     121.170 117.363 187.410  1.00  0.00           S
ATOM    188  CE  MET A  34     122.206 116.193 186.566  1.00  0.00           C
ATOM    189  C   MET A  34     117.704 115.171 189.603  1.00  0.00           C
ATOM    190  O   MET A  34     116.836 115.543 188.809  1.00  0.00           O
ATOM    191  N   SER A  35     117.974 113.888 189.815  1.00  0.00           N
ATOM    192  CA  SER A  35     117.258 112.863 189.082  1.00  0.00           C
ATOM    193  CB  SER A  35     117.906 111.498 189.288  1.00  0.00           C
ATOM    194  OG  SER A  35     117.082 110.482 188.750  1.00  0.00           O
ATOM    195  C   SER A  35     115.798 112.801 189.514  1.00  0.00           C
ATOM    196  O   SER A  35     115.414 113.266 190.592  1.00  0.00           O
ATOM    197  N   VAL A  36     114.982 112.208 188.647  1.00  0.00           N
ATOM    198  CA  VAL A  36     113.574 111.977 188.934  1.00  0.00           C
ATOM    199  CB  VAL A  36     112.672 112.512 187.801  1.00  0.00           C
ATOM    200  CG1 VAL A  36     112.766 114.021 187.724  1.00  0.00           C
ATOM    201  CG2 VAL A  36     113.030 111.880 186.458  1.00  0.00           C
ATOM    202  C   VAL A  36     113.277 110.508 189.187  1.00  0.00           C
ATOM    203  O   VAL A  36     112.235 110.200 189.784  1.00  0.00           O
ATOM    204  N   THR A  37     114.138 109.595 188.742  1.00  0.00           N
ATOM    205  CA  THR A  37     113.971 108.167 188.994  1.00  0.00           C
ATOM    206  CB  THR A  37     114.626 107.344 187.892  1.00  0.00           C
ATOM    207  CG2 THR A  37     114.129 107.782 186.523  1.00  0.00           C
ATOM    208  OG1 THR A  37     116.049 107.501 187.952  1.00  0.00           O
ATOM    209  C   THR A  37     114.566 107.848 190.361  1.00  0.00           C
ATOM    210  O   THR A  37     115.721 107.435 190.493  1.00  0.00           O
ATOM    211  N   GLU A  38     113.760 108.058 191.403  1.00  0.00           N
ATOM    212  CA  GLU A  38     114.208 107.738 192.751  1.00  0.00           C
ATOM    213  CB  GLU A  38     113.146 108.101 193.791  1.00  0.00           C
ATOM    214  CG  GLU A  38     112.885 109.600 193.941  1.00  0.00           C
ATOM    215  CD  GLU A  38     111.924 110.156 192.907  1.00  0.00           C
ATOM    216  OE1 GLU A  38     111.393 109.371 192.094  1.00  0.00           O
ATOM    217  OE2 GLU A  38     111.705 111.386 192.905  1.00  0.00           O
ATOM    218  C   GLU A  38     114.546 106.257 192.849  1.00  0.00           C
ATOM    219  O   GLU A  38     113.806 105.399 192.361  1.00  0.00           O
ATOM    220  N   GLY A  39     115.678 105.961 193.484  1.00  0.00           N
ATOM    221  CA  GLY A  39     116.207 104.619 193.529  1.00  0.00           C
ATOM    222  C   GLY A  39     117.060 104.238 192.341  1.00  0.00           C
ATOM    223  O   GLY A  39     117.900 103.339 192.465  1.00  0.00           O
ATOM    224  N   GLY A  40     116.877 104.885 191.202  1.00  0.00           N
ATOM    225  CA  GLY A  40     117.675 104.626 190.022  1.00  0.00           C
ATOM    226  C   GLY A  40     117.011 103.626 189.097  1.00  0.00           C
ATOM    227  O   GLY A  40     116.192 102.799 189.510  1.00  0.00           O
ATOM    228  N   ILE A  41     117.364 103.703 187.816  1.00  0.00           N
ATOM    229  CA  ILE A  41     116.841 102.753 186.846  1.00  0.00           C
ATOM    230  CB  ILE A  41     117.052 103.271 185.414  1.00  0.00           C
ATOM    231  CG2 ILE A  41     116.914 102.110 184.395  1.00  0.00           C
ATOM    232  CG1 ILE A  41     116.084 104.441 185.169  1.00  0.00           C
ATOM    233  CD1 ILE A  41     115.966 104.923 183.744  1.00  0.00           C
ATOM    234  C   ILE A  41     117.506 101.405 187.070  1.00  0.00           C
ATOM    235  O   ILE A  41     118.734 101.308 187.190  1.00  0.00           O
ATOM    236  N   LYS A  42     116.689 100.356 187.132  1.00  0.00           N
ATOM    237  CA  LYS A  42     117.162  99.020 187.465  1.00  0.00           C
ATOM    238  CB  LYS A  42     116.920  98.758 188.956  1.00  0.00           C
ATOM    239  CG  LYS A  42     115.449  98.730 189.351  1.00  0.00           C
ATOM    240  CD  LYS A  42     115.262  98.451 190.833  1.00  0.00           C
ATOM    241  CE  LYS A  42     115.645  99.655 191.682  1.00  0.00           C
ATOM    242  NZ  LYS A  42     115.342  99.443 193.124  1.00  0.00           N
ATOM    243  C   LYS A  42     116.502  97.940 186.618  1.00  0.00           C
ATOM    244  O   LYS A  42     116.633  96.754 186.947  1.00  0.00           O
ATOM    245  N   TYR A  43     115.796  98.308 185.556  1.00  0.00           N
ATOM    246  CA  TYR A  43     115.020  97.372 184.746  1.00  0.00           C
ATOM    247  CB  TYR A  43     113.534  97.553 185.037  1.00  0.00           C
ATOM    248  CG  TYR A  43     113.148  97.233 186.465  1.00  0.00           C
ATOM    249  CD1 TYR A  43     113.486  96.018 187.046  1.00  0.00           C
ATOM    250  CE1 TYR A  43     113.129  95.725 188.344  1.00  0.00           C
ATOM    251  CZ  TYR A  43     112.418  96.647 189.079  1.00  0.00           C
ATOM    252  OH  TYR A  43     112.058  96.359 190.375  1.00  0.00           O
ATOM    253  CE2 TYR A  43     112.066  97.858 188.526  1.00  0.00           C
ATOM    254  CD2 TYR A  43     112.426  98.141 187.226  1.00  0.00           C
ATOM    255  C   TYR A  43     115.324  97.632 183.275  1.00  0.00           C
ATOM    256  O   TYR A  43     114.922  98.690 182.749  1.00  0.00           O
ATOM    257  N   PRO A  44     116.017  96.735 182.566  1.00  0.00           N
ATOM    258  CD  PRO A  44     116.321  95.336 182.909  1.00  0.00           C
ATOM    259  CG  PRO A  44     117.178  94.859 181.791  1.00  0.00           C
ATOM    260  CB  PRO A  44     117.297  95.908 180.758  1.00  0.00           C
ATOM    261  CA  PRO A  44     116.357  97.047 181.169  1.00  0.00           C
ATOM    262  C   PRO A  44     115.153  97.126 180.253  1.00  0.00           C
ATOM    263  O   PRO A  44     115.246  97.744 179.186  1.00  0.00           O
ATOM    264  N   GLU A  45     114.031  96.521 180.626  1.00  0.00           N
ATOM    265  CA  GLU A  45     112.842  96.583 179.790  1.00  0.00           C
ATOM    266  CB  GLU A  45     111.812  95.533 180.218  1.00  0.00           C
ATOM    267  CG  GLU A  45     111.542  95.455 181.721  1.00  0.00           C
ATOM    268  CD  GLU A  45     112.361  94.383 182.426  1.00  0.00           C
ATOM    269  OE1 GLU A  45     113.350  93.893 181.840  1.00  0.00           O
ATOM    270  OE2 GLU A  45     112.016  94.030 183.573  1.00  0.00           O
ATOM    271  C   GLU A  45     112.223  97.975 179.851  1.00  0.00           C
ATOM    272  O   GLU A  45     112.260  98.653 180.880  1.00  0.00           O
ATOM    273  N   THR A  46     111.647  98.397 178.725  1.00  0.00           N
ATOM    274  CA  THR A  46     111.059  99.729 178.639  1.00  0.00           C
ATOM    275  CB  THR A  46     111.072 100.219 177.190  1.00  0.00           C
ATOM    276  CG2 THR A  46     112.454 100.049 176.573  1.00  0.00           C
ATOM    277  OG1 THR A  46     110.115  99.478 176.424  1.00  0.00           O
ATOM    278  C   THR A  46     109.636  99.751 179.184  1.00  0.00           C
ATOM    279  O   THR A  46     109.240 100.716 179.847  1.00  0.00           O
ATOM    280  N   THR A  47     108.859  98.704 178.914  1.00  0.00           N
ATOM    281  CA  THR A  47     107.455  98.644 179.290  1.00  0.00           C
ATOM    282  CB  THR A  47     106.537  98.906 178.083  1.00  0.00           C
ATOM    283  CG2 THR A  47     106.842  97.945 176.934  1.00  0.00           C
ATOM    284  OG1 THR A  47     105.169  98.756 178.476  1.00  0.00           O
ATOM    285  C   THR A  47     107.138  97.283 179.894  1.00  0.00           C
ATOM    286  O   THR A  47     107.817  96.287 179.632  1.00  0.00           O
ATOM    287  N   GLU A  48     106.091  97.259 180.719  1.00  0.00           N
ATOM    288  CA  GLU A  48     105.599  96.035 181.342  1.00  0.00           C
ATOM    289  CB  GLU A  48     106.001  95.962 182.822  1.00  0.00           C
ATOM    290  CG  GLU A  48     105.527  97.137 183.693  1.00  0.00           C
ATOM    291  CD  GLU A  48     104.219  96.876 184.430  1.00  0.00           C
ATOM    292  OE1 GLU A  48     103.841  95.700 184.618  1.00  0.00           O
ATOM    293  OE2 GLU A  48     103.564  97.864 184.827  1.00  0.00           O
ATOM    294  C   GLU A  48     104.087  95.993 181.186  1.00  0.00           C
ATOM    295  O   GLU A  48     103.386  96.887 181.669  1.00  0.00           O
ATOM    296  N   GLY A  49     103.593  94.968 180.499  1.00  0.00           N
ATOM    297  CA  GLY A  49     102.157  94.857 180.272  1.00  0.00           C
ATOM    298  C   GLY A  49     101.568  96.068 179.588  1.00  0.00           C
ATOM    299  O   GLY A  49     100.461  96.503 179.931  1.00  0.00           O
ATOM    300  N   GLY A  50     102.285  96.628 178.624  1.00  0.00           N
ATOM    301  CA  GLY A  50     101.839  97.847 177.952  1.00  0.00           C
ATOM    302  C   GLY A  50     102.157  99.124 178.698  1.00  0.00           C
ATOM    303  O   GLY A  50     102.705 100.063 178.115  1.00  0.00           O
ATOM    304  N   ARG A  51     101.825  99.184 179.984  1.00  0.00           N
ATOM    305  CA  ARG A  51     102.130 100.367 180.772  1.00  0.00           C
ATOM    306  CB  ARG A  51     101.455 100.287 182.142  1.00  0.00           C
ATOM    307  CG  ARG A  51     100.845 101.598 182.625  1.00  0.00           C
ATOM    308  CD  ARG A  51      99.850 101.375 183.757  1.00  0.00           C
ATOM    309  NE  ARG A  51      98.682 100.608 183.330  1.00  0.00           N
ATOM    310  CZ  ARG A  51      97.690 101.088 182.583  1.00  0.00           C
ATOM    311  NH1 ARG A  51      97.702 102.347 182.162  1.00  0.00           N
ATOM    312  NH2 ARG A  51      96.676 100.300 182.255  1.00  0.00           N
ATOM    313  C   ARG A  51     103.644 100.495 180.946  1.00  0.00           C
ATOM    314  O   ARG A  51     104.332  99.485 181.124  1.00  0.00           O
ATOM    315  N   PRO A  52     104.200 101.709 180.897  1.00  0.00           N
ATOM    316  CD  PRO A  52     103.559 103.022 180.695  1.00  0.00           C
ATOM    317  CG  PRO A  52     104.659 104.003 180.980  1.00  0.00           C
ATOM    318  CB  PRO A  52     105.927 103.299 180.704  1.00  0.00           C
ATOM    319  CA  PRO A  52     105.650 101.839 181.075  1.00  0.00           C
ATOM    320  C   PRO A  52     106.056 101.540 182.509  1.00  0.00           C
ATOM    321  O   PRO A  52     105.406 101.975 183.462  1.00  0.00           O
ATOM    322  N   LYS A  53     107.143 100.788 182.654  1.00  0.00           N
ATOM    323  CA  LYS A  53     107.611 100.415 183.979  1.00  0.00           C
ATOM    324  CB  LYS A  53     108.679  99.326 183.883  1.00  0.00           C
ATOM    325  CG  LYS A  53     108.901  98.569 185.186  1.00  0.00           C
ATOM    326  CD  LYS A  53     109.958  97.480 185.057  1.00  0.00           C
ATOM    327  CE  LYS A  53     109.460  96.258 184.305  1.00  0.00           C
ATOM    328  NZ  LYS A  53     108.428  95.506 185.069  1.00  0.00           N
ATOM    329  C   LYS A  53     108.163 101.639 184.701  1.00  0.00           C
ATOM    330  O   LYS A  53     108.756 102.533 184.092  1.00  0.00           O
ATOM    331  N   LEU A  54     107.968 101.672 186.017  1.00  0.00           N
ATOM    332  CA  LEU A  54     108.317 102.845 186.807  1.00  0.00           C
ATOM    333  CB  LEU A  54     107.454 102.895 188.071  1.00  0.00           C
ATOM    334  CG  LEU A  54     107.467 104.169 188.923  1.00  0.00           C
ATOM    335  CD1 LEU A  54     107.072 105.391 188.107  1.00  0.00           C
ATOM    336  CD2 LEU A  54     106.540 104.006 190.113  1.00  0.00           C
ATOM    337  C   LEU A  54     109.791 102.890 187.186  1.00  0.00           C
ATOM    338  O   LEU A  54     110.218 103.859 187.820  1.00  0.00           O
ATOM    339  N   GLY A  55     110.573 101.881 186.815  1.00  0.00           N
ATOM    340  CA  GLY A  55     112.002 101.894 187.052  1.00  0.00           C
ATOM    341  C   GLY A  55     112.798 101.531 185.817  1.00  0.00           C
ATOM    342  O   GLY A  55     114.011 101.329 185.899  1.00  0.00           O
ATOM    343  N   GLY A  56     112.129 101.446 184.666  1.00  0.00           N
ATOM    344  CA  GLY A  56     112.761 101.034 183.434  1.00  0.00           C
ATOM    345  C   GLY A  56     113.223 102.217 182.606  1.00  0.00           C
ATOM    346  O   GLY A  56     113.126 103.377 183.007  1.00  0.00           O
ATOM    347  N   LEU A  57     113.710 101.905 181.404  1.00  0.00           N
ATOM    348  CA  LEU A  57     114.315 102.931 180.563  1.00  0.00           C
ATOM    349  CB  LEU A  57     114.954 102.285 179.338  1.00  0.00           C
ATOM    350  CG  LEU A  57     116.088 101.313 179.661  1.00  0.00           C
ATOM    351  CD1 LEU A  57     116.421 100.475 178.450  1.00  0.00           C
ATOM    352  CD2 LEU A  57     117.320 102.059 180.147  1.00  0.00           C
ATOM    353  C   LEU A  57     113.293 103.981 180.148  1.00  0.00           C
ATOM    354  O   LEU A  57     113.529 105.185 180.302  1.00  0.00           O
ATOM    355  N   MET A  58     112.145 103.549 179.631  1.00  0.00           N
ATOM    356  CA  MET A  58     111.078 104.468 179.244  1.00  0.00           C
ATOM    357  CB  MET A  58     110.229 103.850 178.142  1.00  0.00           C
ATOM    358  CG  MET A  58     109.157 104.767 177.573  1.00  0.00           C
ATOM    359  SD  MET A  58     108.207 103.972 176.266  1.00  0.00           S
ATOM    360  CE  MET A  58     109.416 103.942 174.947  1.00  0.00           C
ATOM    361  C   MET A  58     110.242 104.832 180.475  1.00  0.00           C
ATOM    362  O   MET A  58     109.053 104.542 180.582  1.00  0.00           O
ATOM    363  N   ASP A  59     110.909 105.472 181.424  1.00  0.00           N
ATOM    364  CA  ASP A  59     110.282 105.799 182.696  1.00  0.00           C
ATOM    365  CB  ASP A  59     111.354 106.151 183.723  1.00  0.00           C
ATOM    366  CG  ASP A  59     110.795 106.331 185.113  1.00  0.00           C
ATOM    367  OD1 ASP A  59     109.996 107.263 185.322  1.00  0.00           O
ATOM    368  OD2 ASP A  59     111.158 105.536 186.003  1.00  0.00           O
ATOM    369  C   ASP A  59     109.314 106.965 182.513  1.00  0.00           C
ATOM    370  O   ASP A  59     109.680 107.967 181.888  1.00  0.00           O
ATOM    371  N   PRO A  60     108.086 106.891 183.041  1.00  0.00           N
ATOM    372  CD  PRO A  60     107.546 105.896 183.986  1.00  0.00           C
ATOM    373  CG  PRO A  60     106.114 106.301 184.173  1.00  0.00           C
ATOM    374  CB  PRO A  60     105.796 107.416 183.261  1.00  0.00           C
ATOM    375  CA  PRO A  60     107.145 108.002 182.827  1.00  0.00           C
ATOM    376  C   PRO A  60     107.480 109.254 183.614  1.00  0.00           C
ATOM    377  O   PRO A  60     106.913 110.312 183.319  1.00  0.00           O
ATOM    378  N   ARG A  61     108.367 109.172 184.606  1.00  0.00           N
ATOM    379  CA  ARG A  61     108.829 110.369 185.292  1.00  0.00           C
ATOM    380  CB  ARG A  61     109.437 110.001 186.646  1.00  0.00           C
ATOM    381  CG  ARG A  61     108.440 109.422 187.636  1.00  0.00           C
ATOM    382  CD  ARG A  61     109.132 108.789 188.831  1.00  0.00           C
ATOM    383  NE  ARG A  61     109.916 107.616 188.451  1.00  0.00           N
ATOM    384  CZ  ARG A  61     110.541 106.814 189.308  1.00  0.00           C
ATOM    385  NH1 ARG A  61     110.488 107.039 190.614  1.00  0.00           N
ATOM    386  NH2 ARG A  61     111.227 105.774 188.853  1.00  0.00           N
ATOM    387  C   ARG A  61     109.853 111.142 184.474  1.00  0.00           C
ATOM    388  O   ARG A  61     110.067 112.329 184.738  1.00  0.00           O
ATOM    389  N   GLN A  62     110.480 110.500 183.488  1.00  0.00           N
ATOM    390  CA  GLN A  62     111.539 111.102 182.694  1.00  0.00           C
ATOM    391  CB  GLN A  62     112.514 110.017 182.231  1.00  0.00           C
ATOM    392  CG  GLN A  62     113.597 109.672 183.224  1.00  0.00           C
ATOM    393  CD  GLN A  62     114.770 108.992 182.563  1.00  0.00           C
ATOM    394  OE1 GLN A  62     115.863 109.549 182.488  1.00  0.00           O
ATOM    395  NE2 GLN A  62     114.551 107.779 182.071  1.00  0.00           N
ATOM    396  C   GLN A  62     111.015 111.872 181.486  1.00  0.00           C
ATOM    397  O   GLN A  62     111.806 112.245 180.613  1.00  0.00           O
ATOM    398  N   GLY A  63     109.710 112.135 181.422  1.00  0.00           N
ATOM    399  CA  GLY A  63     109.119 112.875 180.333  1.00  0.00           C
ATOM    400  C   GLY A  63     107.863 112.200 179.838  1.00  0.00           C
ATOM    401  O   GLY A  63     107.238 111.407 180.548  1.00  0.00           O
ATOM    402  N   VAL A  64     107.499 112.520 178.600  1.00  0.00           N
ATOM    403  CA  VAL A  64     106.256 112.072 177.986  1.00  0.00           C
ATOM    404  CB  VAL A  64     105.532 113.231 177.273  1.00  0.00           C
ATOM    405  CG1 VAL A  64     104.125 112.821 176.882  1.00  0.00           C
ATOM    406  CG2 VAL A  64     105.501 114.467 178.156  1.00  0.00           C
ATOM    407  C   VAL A  64     106.576 110.951 177.010  1.00  0.00           C
ATOM    408  O   VAL A  64     107.528 111.047 176.228  1.00  0.00           O
ATOM    409  N   ILE A  65     105.776 109.889 177.056  1.00  0.00           N
ATOM    410  CA  ILE A  65     106.021 108.710 176.231  1.00  0.00           C
ATOM    411  CB  ILE A  65     105.500 107.447 176.948  1.00  0.00           C
ATOM    412  CG2 ILE A  65     105.669 106.215 176.056  1.00  0.00           C
ATOM    413  CG1 ILE A  65     106.206 107.268 178.294  1.00  0.00           C
ATOM    414  CD1 ILE A  65     105.387 107.747 179.463  1.00  0.00           C
ATOM    415  C   ILE A  65     105.388 108.855 174.857  1.00  0.00           C
ATOM    416  O   ILE A  65     106.037 108.618 173.835  1.00  0.00           O
ATOM    417  N   GLU A  66     104.115 109.243 174.816  1.00  0.00           N
ATOM    418  CA  GLU A  66     103.349 109.286 173.581  1.00  0.00           C
ATOM    419  CB  GLU A  66     102.386 108.090 173.486  1.00  0.00           C
ATOM    420  CG  GLU A  66     101.348 108.014 174.612  1.00  0.00           C
ATOM    421  CD  GLU A  66      99.997 108.608 174.245  1.00  0.00           C
ATOM    422  OE1 GLU A  66      99.646 108.641 173.048  1.00  0.00           O
ATOM    423  OE2 GLU A  66      99.277 109.044 175.168  1.00  0.00           O
ATOM    424  C   GLU A  66     102.584 110.598 173.505  1.00  0.00           C
ATOM    425  O   GLU A  66     102.270 111.212 174.527  1.00  0.00           O
ATOM    426  N   ARG A  67     102.300 111.020 172.274  1.00  0.00           N
ATOM    427  CA  ARG A  67     101.626 112.289 172.040  1.00  0.00           C
ATOM    428  CB  ARG A  67     101.427 112.499 170.537  1.00  0.00           C
ATOM    429  CG  ARG A  67     100.859 113.852 170.152  1.00  0.00           C
ATOM    430  CD  ARG A  67     100.918 114.050 168.645  1.00  0.00           C
ATOM    431  NE  ARG A  67     100.147 115.210 168.204  1.00  0.00           N
ATOM    432  CZ  ARG A  67      98.823 115.236 168.072  1.00  0.00           C
ATOM    433  NH1 ARG A  67      98.087 114.166 168.351  1.00  0.00           N
ATOM    434  NH2 ARG A  67      98.227 116.347 167.662  1.00  0.00           N
ATOM    435  C   ARG A  67     100.287 112.323 172.763  1.00  0.00           C
ATOM    436  O   ARG A  67      99.661 111.288 173.007  1.00  0.00           O
ATOM    437  N   THR A  68      99.849 113.531 173.113  1.00  0.00           N
ATOM    438  CA  THR A  68      98.614 113.814 173.839  1.00  0.00           C
ATOM    439  CB  THR A  68      97.387 113.127 173.215  1.00  0.00           C
ATOM    440  CG2 THR A  68      97.348 113.342 171.704  1.00  0.00           C
ATOM    441  OG1 THR A  68      97.416 111.723 173.499  1.00  0.00           O
ATOM    442  C   THR A  68      98.682 113.420 175.310  1.00  0.00           C
ATOM    443  O   THR A  68      97.705 113.645 176.036  1.00  0.00           O
ATOM    444  N   GLY A  69      99.795 112.852 175.785  1.00  0.00           N
ATOM    445  CA  GLY A  69      99.944 112.514 177.184  1.00  0.00           C
ATOM    446  C   GLY A  69     100.577 113.652 177.963  1.00  0.00           C
ATOM    447  O   GLY A  69     100.922 114.699 177.417  1.00  0.00           O
ATOM    448  N   ARG A  70     100.723 113.437 179.268  1.00  0.00           N
ATOM    449  CA  ARG A  70     101.325 114.431 180.142  1.00  0.00           C
ATOM    450  CB  ARG A  70     100.344 114.905 181.218  1.00  0.00           C
ATOM    451  CG  ARG A  70      99.073 115.553 180.676  1.00  0.00           C
ATOM    452  CD  ARG A  70      99.216 116.864 179.915  1.00  0.00           C
ATOM    453  NE  ARG A  70      99.723 118.008 180.669  1.00  0.00           N
ATOM    454  CZ  ARG A  70     100.190 119.123 180.099  1.00  0.00           C
ATOM    455  NH1 ARG A  70     100.171 119.254 178.779  1.00  0.00           N
ATOM    456  NH2 ARG A  70     100.651 120.117 180.836  1.00  0.00           N
ATOM    457  C   ARG A  70     102.547 113.803 180.802  1.00  0.00           C
ATOM    458  O   ARG A  70     102.792 112.602 180.682  1.00  0.00           O
ATOM    459  N   CYS A  71     103.322 114.628 181.498  1.00  0.00           N
ATOM    460  CA  CYS A  71     104.466 114.167 182.272  1.00  0.00           C
ATOM    461  CB  CYS A  71     105.657 115.107 182.097  1.00  0.00           C
ATOM    462  SG  CYS A  71     107.165 114.528 182.897  1.00  0.00           S
ATOM    463  C   CYS A  71     104.099 114.068 183.747  1.00  0.00           C
ATOM    464  O   CYS A  71     103.415 114.941 184.285  1.00  0.00           O
ATOM    465  N   GLN A  72     104.557 112.997 184.398  1.00  0.00           N
ATOM    466  CA  GLN A  72     104.310 112.841 185.826  1.00  0.00           C
ATOM    467  CB  GLN A  72     104.575 111.402 186.261  1.00  0.00           C
ATOM    468  CG  GLN A  72     103.750 110.367 185.529  1.00  0.00           C
ATOM    469  CD  GLN A  72     103.952 108.978 186.088  1.00  0.00           C
ATOM    470  OE1 GLN A  72     104.681 108.790 187.063  1.00  0.00           O
ATOM    471  NE2 GLN A  72     103.299 107.996 185.483  1.00  0.00           N
ATOM    472  C   GLN A  72     105.155 113.779 186.676  1.00  0.00           C
ATOM    473  O   GLN A  72     104.823 113.995 187.846  1.00  0.00           O
ATOM    474  N   THR A  73     106.231 114.338 186.125  1.00  0.00           N
ATOM    475  CA  THR A  73     107.095 115.236 186.884  1.00  0.00           C
ATOM    476  CB  THR A  73     108.546 115.080 186.418  1.00  0.00           C
ATOM    477  CG2 THR A  73     109.496 115.708 187.418  1.00  0.00           C
ATOM    478  OG1 THR A  73     108.857 113.688 186.285  1.00  0.00           O
ATOM    479  C   THR A  73     106.647 116.687 186.746  1.00  0.00           C
ATOM    480  O   THR A  73     106.336 117.347 187.741  1.00  0.00           O
ATOM    481  N   CYS A  74     106.603 117.186 185.514  1.00  0.00           N
ATOM    482  CA  CYS A  74     106.301 118.585 185.246  1.00  0.00           C
ATOM    483  CB  CYS A  74     107.251 119.128 184.173  1.00  0.00           C
ATOM    484  SG  CYS A  74     107.337 118.127 182.679  1.00  0.00           S
ATOM    485  C   CYS A  74     104.867 118.826 184.805  1.00  0.00           C
ATOM    486  O   CYS A  74     104.433 119.981 184.791  1.00  0.00           O
ATOM    487  N   ALA A  75     104.125 117.776 184.447  1.00  0.00           N
ATOM    488  CA  ALA A  75     102.765 117.916 183.928  1.00  0.00           C
ATOM    489  CB  ALA A  75     101.823 118.484 184.988  1.00  0.00           C
ATOM    490  C   ALA A  75     102.759 118.782 182.673  1.00  0.00           C
ATOM    491  O   ALA A  75     101.998 119.747 182.555  1.00  0.00           O
ATOM    492  N   GLY A  76     103.646 118.441 181.743  1.00  0.00           N
ATOM    493  CA  GLY A  76     103.776 119.164 180.495  1.00  0.00           C
ATOM    494  C   GLY A  76     103.520 118.245 179.320  1.00  0.00           C
ATOM    495  O   GLY A  76     103.751 117.038 179.397  1.00  0.00           O
ATOM    496  N   ASN A  77     103.011 118.822 178.236  1.00  0.00           N
ATOM    497  CA  ASN A  77     102.767 118.045 177.032  1.00  0.00           C
ATOM    498  CB  ASN A  77     101.865 118.811 176.061  1.00  0.00           C
ATOM    499  CG  ASN A  77     102.399 120.185 175.709  1.00  0.00           C
ATOM    500  OD1 ASN A  77     103.604 120.398 175.616  1.00  0.00           O
ATOM    501  ND2 ASN A  77     101.492 121.136 175.545  1.00  0.00           N
ATOM    502  C   ASN A  77     104.094 117.674 176.374  1.00  0.00           C
ATOM    503  O   ASN A  77     105.176 118.049 176.831  1.00  0.00           O
ATOM    504  N   MET A  78     104.000 116.930 175.271  1.00  0.00           N
ATOM    505  CA  MET A  78     105.189 116.492 174.555  1.00  0.00           C
ATOM    506  CB  MET A  78     104.763 115.544 173.421  1.00  0.00           C
ATOM    507  CG  MET A  78     105.851 115.069 172.436  1.00  0.00           C
ATOM    508  SD  MET A  78     106.701 113.541 172.904  1.00  0.00           S
ATOM    509  CE  MET A  78     105.362 112.357 173.076  1.00  0.00           C
ATOM    510  C   MET A  78     105.990 117.676 174.023  1.00  0.00           C
ATOM    511  O   MET A  78     107.191 117.533 173.767  1.00  0.00           O
ATOM    512  N   THR A  79     105.366 118.845 173.875  1.00  0.00           N
ATOM    513  CA  THR A  79     106.026 120.018 173.320  1.00  0.00           C
ATOM    514  CB  THR A  79     105.046 120.794 172.432  1.00  0.00           C
ATOM    515  CG2 THR A  79     105.698 122.044 171.845  1.00  0.00           C
ATOM    516  OG1 THR A  79     104.603 119.952 171.363  1.00  0.00           O
ATOM    517  C   THR A  79     106.590 120.957 174.376  1.00  0.00           C
ATOM    518  O   THR A  79     107.614 121.598 174.124  1.00  0.00           O
ATOM    519  N   GLU A  80     105.966 121.051 175.551  1.00  0.00           N
ATOM    520  CA  GLU A  80     106.411 121.959 176.603  1.00  0.00           C
ATOM    521  CB  GLU A  80     105.234 122.792 177.119  1.00  0.00           C
ATOM    522  CG  GLU A  80     104.398 122.105 178.194  1.00  0.00           C
ATOM    523  CD  GLU A  80     103.018 122.715 178.357  1.00  0.00           C
ATOM    524  OE1 GLU A  80     102.715 123.715 177.673  1.00  0.00           O
ATOM    525  OE2 GLU A  80     102.234 122.191 179.175  1.00  0.00           O
ATOM    526  C   GLU A  80     107.069 121.230 177.763  1.00  0.00           C
ATOM    527  O   GLU A  80     107.328 121.848 178.801  1.00  0.00           O
ATOM    528  N   CYS A  81     107.359 119.940 177.613  1.00  0.00           N
ATOM    529  CA  CYS A  81     108.014 119.179 178.663  1.00  0.00           C
ATOM    530  CB  CYS A  81     107.394 117.793 178.793  1.00  0.00           C
ATOM    531  SG  CYS A  81     108.330 116.685 179.862  1.00  0.00           S
ATOM    532  C   CYS A  81     109.490 119.060 178.329  1.00  0.00           C
ATOM    533  O   CYS A  81     109.837 118.347 177.377  1.00  0.00           O
ATOM    534  N   PRO A  82     110.394 119.723 179.049  1.00  0.00           N
ATOM    535  CD  PRO A  82     110.203 120.676 180.159  1.00  0.00           C
ATOM    536  CG  PRO A  82     111.597 120.852 180.720  1.00  0.00           C
ATOM    537  CB  PRO A  82     112.525 120.501 179.633  1.00  0.00           C
ATOM    538  CA  PRO A  82     111.803 119.365 178.914  1.00  0.00           C
ATOM    539  C   PRO A  82     112.037 118.031 179.585  1.00  0.00           C
ATOM    540  O   PRO A  82     111.484 117.751 180.650  1.00  0.00           O
ATOM    541  N   GLY A  83     112.835 117.196 178.945  1.00  0.00           N
ATOM    542  CA  GLY A  83     113.125 115.904 179.517  1.00  0.00           C
ATOM    543  C   GLY A  83     113.722 116.008 180.906  1.00  0.00           C
ATOM    544  O   GLY A  83     114.470 116.946 181.193  1.00  0.00           O
ATOM    545  N   HIS A  84     113.391 115.058 181.774  1.00  0.00           N
ATOM    546  CA  HIS A  84     113.928 114.995 183.124  1.00  0.00           C
ATOM    547  CB  HIS A  84     112.802 114.863 184.144  1.00  0.00           C
ATOM    548  CG  HIS A  84     111.669 115.807 183.905  1.00  0.00           C
ATOM    549  ND1 HIS A  84     111.676 117.106 184.362  1.00  0.00           N
ATOM    550  CE1 HIS A  84     110.558 117.705 183.996  1.00  0.00           C
ATOM    551  NE2 HIS A  84     109.828 116.843 183.312  1.00  0.00           N
ATOM    552  CD2 HIS A  84     110.503 115.650 183.238  1.00  0.00           C
ATOM    553  C   HIS A  84     114.889 113.822 183.237  1.00  0.00           C
ATOM    554  O   HIS A  84     114.607 112.726 182.747  1.00  0.00           O
ATOM    555  N   PHE A  85     116.011 114.052 183.906  1.00  0.00           N
ATOM    556  CA  PHE A  85     117.106 113.094 183.901  1.00  0.00           C
ATOM    557  CB  PHE A  85     118.430 113.807 184.156  1.00  0.00           C
ATOM    558  CG  PHE A  85     119.119 114.240 182.910  1.00  0.00           C
ATOM    559  CD1 PHE A  85     118.728 115.394 182.264  1.00  0.00           C
ATOM    560  CE1 PHE A  85     119.350 115.794 181.114  1.00  0.00           C
ATOM    561  CZ  PHE A  85     120.367 115.043 180.592  1.00  0.00           C
ATOM    562  CE2 PHE A  85     120.770 113.895 181.223  1.00  0.00           C
ATOM    563  CD2 PHE A  85     120.146 113.492 182.374  1.00  0.00           C
ATOM    564  C   PHE A  85     116.904 112.009 184.943  1.00  0.00           C
ATOM    565  O   PHE A  85     116.383 112.261 186.031  1.00  0.00           O
ATOM    566  N   GLY A  86     117.321 110.790 184.598  1.00  0.00           N
ATOM    567  CA  GLY A  86     117.402 109.706 185.535  1.00  0.00           C
ATOM    568  C   GLY A  86     118.836 109.321 185.824  1.00  0.00           C
ATOM    569  O   GLY A  86     119.787 109.907 185.290  1.00  0.00           O
ATOM    570  N   HIS A  87     118.997 108.235 186.572  1.00  0.00           N
ATOM    571  CA  HIS A  87     120.342 107.767 186.861  1.00  0.00           C
ATOM    572  CB  HIS A  87     120.941 108.505 188.061  1.00  0.00           C
ATOM    573  CG  HIS A  87     120.379 108.074 189.378  1.00  0.00           C
ATOM    574  ND1 HIS A  87     119.285 108.680 189.956  1.00  0.00           N
ATOM    575  CE1 HIS A  87     119.017 108.096 191.109  1.00  0.00           C
ATOM    576  NE2 HIS A  87     119.904 107.138 191.305  1.00  0.00           N
ATOM    577  CD2 HIS A  87     120.769 107.107 190.239  1.00  0.00           C
ATOM    578  C   HIS A  87     120.324 106.269 187.116  1.00  0.00           C
ATOM    579  O   HIS A  87     119.296 105.686 187.466  1.00  0.00           O
ATOM    580  N   ILE A  88     121.491 105.663 186.925  1.00  0.00           N
ATOM    581  CA  ILE A  88     121.740 104.254 187.191  1.00  0.00           C
ATOM    582  CB  ILE A  88     122.074 103.474 185.912  1.00  0.00           C
ATOM    583  CG2 ILE A  88     122.585 102.082 186.252  1.00  0.00           C
ATOM    584  CG1 ILE A  88     120.855 103.382 184.995  1.00  0.00           C
ATOM    585  CD1 ILE A  88     121.215 103.145 183.544  1.00  0.00           C
ATOM    586  C   ILE A  88     122.897 104.205 188.176  1.00  0.00           C
ATOM    587  O   ILE A  88     124.018 104.610 187.843  1.00  0.00           O
ATOM    588  N   GLU A  89     122.634 103.728 189.387  1.00  0.00           N
ATOM    589  CA  GLU A  89     123.686 103.578 190.390  1.00  0.00           C
ATOM    590  CB  GLU A  89     123.090 103.458 191.787  1.00  0.00           C
ATOM    591  CG  GLU A  89     122.407 104.717 192.270  1.00  0.00           C
ATOM    592  CD  GLU A  89     121.808 104.567 193.652  1.00  0.00           C
ATOM    593  OE1 GLU A  89     121.817 103.438 194.188  1.00  0.00           O
ATOM    594  OE2 GLU A  89     121.325 105.579 194.202  1.00  0.00           O
ATOM    595  C   GLU A  89     124.499 102.347 190.027  1.00  0.00           C
ATOM    596  O   GLU A  89     124.069 101.215 190.258  1.00  0.00           O
ATOM    597  N   LEU A  90     125.674 102.560 189.443  1.00  0.00           N
ATOM    598  CA  LEU A  90     126.492 101.438 189.012  1.00  0.00           C
ATOM    599  CB  LEU A  90     127.711 101.928 188.229  1.00  0.00           C
ATOM    600  CG  LEU A  90     127.456 102.590 186.871  1.00  0.00           C
ATOM    601  CD1 LEU A  90     128.765 103.073 186.281  1.00  0.00           C
ATOM    602  CD2 LEU A  90     126.759 101.651 185.903  1.00  0.00           C
ATOM    603  C   LEU A  90     126.938 100.619 190.216  1.00  0.00           C
ATOM    604  O   LEU A  90     127.212 101.153 191.293  1.00  0.00           O
ATOM    605  N   ALA A  91     127.001  99.298 190.028  1.00  0.00           N
ATOM    606  CA  ALA A  91     127.421  98.420 191.113  1.00  0.00           C
ATOM    607  CB  ALA A  91     127.268  96.960 190.690  1.00  0.00           C
ATOM    608  C   ALA A  91     128.857  98.716 191.525  1.00  0.00           C
ATOM    609  O   ALA A  91     129.147  98.920 192.709  1.00  0.00           O
ATOM    610  N   LYS A  92     129.769  98.756 190.553  1.00  0.00           N
ATOM    611  CA  LYS A  92     131.157  99.146 190.731  1.00  0.00           C
ATOM    612  CB  LYS A  92     132.116  98.102 190.145  1.00  0.00           C
ATOM    613  CG  LYS A  92     132.053  96.700 190.742  1.00  0.00           C
ATOM    614  CD  LYS A  92     132.621  96.618 192.161  1.00  0.00           C
ATOM    615  CE  LYS A  92     131.568  96.772 193.238  1.00  0.00           C
ATOM    616  NZ  LYS A  92     132.125  96.578 194.604  1.00  0.00           N
ATOM    617  C   LYS A  92     131.418 100.483 190.049  1.00  0.00           C
ATOM    618  O   LYS A  92     130.827 100.757 188.999  1.00  0.00           O
ATOM    619  N   PRO A  93     132.279 101.341 190.603  1.00  0.00           N
ATOM    620  CD  PRO A  93     132.755 101.377 191.995  1.00  0.00           C
ATOM    621  CG  PRO A  93     133.625 102.574 192.053  1.00  0.00           C
ATOM    622  CB  PRO A  93     133.687 103.233 190.769  1.00  0.00           C
ATOM    623  CA  PRO A  93     132.724 102.501 189.830  1.00  0.00           C
ATOM    624  C   PRO A  93     133.430 102.049 188.566  1.00  0.00           C
ATOM    625  O   PRO A  93     134.008 100.963 188.506  1.00  0.00           O
ATOM    626  N   VAL A  94     133.371 102.896 187.546  1.00  0.00           N
ATOM    627  CA  VAL A  94     133.935 102.573 186.247  1.00  0.00           C
ATOM    628  CB  VAL A  94     132.875 101.885 185.358  1.00  0.00           C
ATOM    629  CG1 VAL A  94     131.818 102.874 184.892  1.00  0.00           C
ATOM    630  CG2 VAL A  94     133.515 101.201 184.197  1.00  0.00           C
ATOM    631  C   VAL A  94     134.479 103.850 185.622  1.00  0.00           C
ATOM    632  O   VAL A  94     133.978 104.949 185.876  1.00  0.00           O
ATOM    633  N   PHE A  95     135.520 103.699 184.811  1.00  0.00           N
ATOM    634  CA  PHE A  95     136.165 104.860 184.222  1.00  0.00           C
ATOM    635  CB  PHE A  95     137.466 104.471 183.517  1.00  0.00           C
ATOM    636  CG  PHE A  95     138.585 104.087 184.445  1.00  0.00           C
ATOM    637  CD1 PHE A  95     138.966 104.914 185.485  1.00  0.00           C
ATOM    638  CE1 PHE A  95     139.994 104.559 186.326  1.00  0.00           C
ATOM    639  CZ  PHE A  95     140.663 103.371 186.131  1.00  0.00           C
ATOM    640  CE2 PHE A  95     140.300 102.542 185.097  1.00  0.00           C
ATOM    641  CD2 PHE A  95     139.269 102.900 184.259  1.00  0.00           C
ATOM    642  C   PHE A  95     135.246 105.534 183.214  1.00  0.00           C
ATOM    643  O   PHE A  95     134.382 104.908 182.594  1.00  0.00           O
ATOM    644  N   HIS A  96     135.459 106.834 183.047  1.00  0.00           N
ATOM    645  CA  HIS A  96     134.794 107.626 182.022  1.00  0.00           C
ATOM    646  CB  HIS A  96     134.391 108.994 182.565  1.00  0.00           C
ATOM    647  CG  HIS A  96     133.397 109.718 181.712  1.00  0.00           C
ATOM    648  ND1 HIS A  96     133.670 110.118 180.423  1.00  0.00           N
ATOM    649  CE1 HIS A  96     132.615 110.732 179.920  1.00  0.00           C
ATOM    650  NE2 HIS A  96     131.669 110.751 180.840  1.00  0.00           N
ATOM    651  CD2 HIS A  96     132.132 110.125 181.971  1.00  0.00           C
ATOM    652  C   HIS A  96     135.783 107.754 180.872  1.00  0.00           C
ATOM    653  O   HIS A  96     136.797 108.448 180.995  1.00  0.00           O
ATOM    654  N   VAL A  97     135.495 107.074 179.760  1.00  0.00           N
ATOM    655  CA  VAL A  97     136.436 107.041 178.644  1.00  0.00           C
ATOM    656  CB  VAL A  97     135.897 106.128 177.527  1.00  0.00           C
ATOM    657  CG1 VAL A  97     134.793 106.820 176.759  1.00  0.00           C
ATOM    658  CG2 VAL A  97     137.015 105.728 176.592  1.00  0.00           C
ATOM    659  C   VAL A  97     136.713 108.447 178.135  1.00  0.00           C
ATOM    660  O   VAL A  97     137.786 108.721 177.583  1.00  0.00           O
ATOM    661  N   GLY A  98     135.753 109.355 178.302  1.00  0.00           N
ATOM    662  CA  GLY A  98     135.969 110.737 177.925  1.00  0.00           C
ATOM    663  C   GLY A  98     136.986 111.454 178.785  1.00  0.00           C
ATOM    664  O   GLY A  98     137.719 112.315 178.293  1.00  0.00           O
ATOM    665  N   PHE A  99     137.056 111.107 180.069  1.00  0.00           N
ATOM    666  CA  PHE A  99     137.974 111.731 181.013  1.00  0.00           C
ATOM    667  CB  PHE A  99     137.253 112.017 182.330  1.00  0.00           C
ATOM    668  CG  PHE A  99     136.245 113.121 182.256  1.00  0.00           C
ATOM    669  CD1 PHE A  99     136.630 114.416 181.970  1.00  0.00           C
ATOM    670  CE1 PHE A  99     135.700 115.429 181.915  1.00  0.00           C
ATOM    671  CZ  PHE A  99     134.369 115.152 182.127  1.00  0.00           C
ATOM    672  CE2 PHE A  99     133.973 113.868 182.412  1.00  0.00           C
ATOM    673  CD2 PHE A  99     134.906 112.860 182.474  1.00  0.00           C
ATOM    674  C   PHE A  99     139.189 110.863 181.297  1.00  0.00           C
ATOM    675  O   PHE A  99     140.022 111.235 182.131  1.00  0.00           O
ATOM    676  N   LEU A 100     139.333 109.739 180.592  1.00  0.00           N
ATOM    677  CA  LEU A 100     140.280 108.715 181.015  1.00  0.00           C
ATOM    678  CB  LEU A 100     140.154 107.494 180.105  1.00  0.00           C
ATOM    679  CG  LEU A 100     141.021 106.278 180.427  1.00  0.00           C
ATOM    680  CD1 LEU A 100     140.664 105.712 181.786  1.00  0.00           C
ATOM    681  CD2 LEU A 100     140.851 105.222 179.355  1.00  0.00           C
ATOM    682  C   LEU A 100     141.703 109.252 181.012  1.00  0.00           C
ATOM    683  O   LEU A 100     142.411 109.162 182.025  1.00  0.00           O
ATOM    684  N   VAL A 101     142.113 109.887 179.912  1.00  0.00           N
ATOM    685  CA  VAL A 101     143.459 110.447 179.849  1.00  0.00           C
ATOM    686  CB  VAL A 101     143.726 111.103 178.478  1.00  0.00           C
ATOM    687  CG1 VAL A 101     143.896 110.041 177.400  1.00  0.00           C
ATOM    688  CG2 VAL A 101     142.640 112.124 178.099  1.00  0.00           C
ATOM    689  C   VAL A 101     143.659 111.439 180.982  1.00  0.00           C
ATOM    690  O   VAL A 101     144.685 111.414 181.675  1.00  0.00           O
ATOM    691  N   LYS A 102     142.642 112.257 181.257  1.00  0.00           N
ATOM    692  CA  LYS A 102     142.768 113.227 182.334  1.00  0.00           C
ATOM    693  CB  LYS A 102     141.524 114.113 182.396  1.00  0.00           C
ATOM    694  CG  LYS A 102     141.676 115.382 183.238  1.00  0.00           C
ATOM    695  CD  LYS A 102     142.681 116.386 182.694  1.00  0.00           C
ATOM    696  CE  LYS A 102     142.207 117.061 181.428  1.00  0.00           C
ATOM    697  NZ  LYS A 102     143.304 117.835 180.785  1.00  0.00           N
ATOM    698  C   LYS A 102     142.997 112.534 183.664  1.00  0.00           C
ATOM    699  O   LYS A 102     143.899 112.923 184.418  1.00  0.00           O
ATOM    700  N   THR A 103     142.258 111.452 183.933  1.00  0.00           N
ATOM    701  CA  THR A 103     142.478 110.737 185.183  1.00  0.00           C
ATOM    702  CB  THR A 103     141.516 109.556 185.318  1.00  0.00           C
ATOM    703  CG2 THR A 103     140.074 110.032 185.410  1.00  0.00           C
ATOM    704  OG1 THR A 103     141.652 108.686 184.191  1.00  0.00           O
ATOM    705  C   THR A 103     143.913 110.256 185.253  1.00  0.00           C
ATOM    706  O   THR A 103     144.593 110.452 186.270  1.00  0.00           O
ATOM    707  N   MET A 104     144.425 109.729 184.136  1.00  0.00           N
ATOM    708  CA  MET A 104     145.803 109.261 184.120  1.00  0.00           C
ATOM    709  CB  MET A 104     146.156 108.702 182.746  1.00  0.00           C
ATOM    710  CG  MET A 104     145.328 107.527 182.315  1.00  0.00           C
ATOM    711  SD  MET A 104     146.363 106.329 181.469  1.00  0.00           S
ATOM    712  CE  MET A 104     146.723 107.215 179.955  1.00  0.00           C
ATOM    713  C   MET A 104     146.750 110.386 184.486  1.00  0.00           C
ATOM    714  O   MET A 104     147.635 110.208 185.333  1.00  0.00           O
ATOM    715  N   LYS A 105     146.531 111.575 183.922  1.00  0.00           N
ATOM    716  CA  LYS A 105     147.421 112.678 184.248  1.00  0.00           C
ATOM    717  CB  LYS A 105     147.071 113.910 183.416  1.00  0.00           C
ATOM    718  CG  LYS A 105     147.338 113.725 181.929  1.00  0.00           C
ATOM    719  CD  LYS A 105     146.962 114.951 181.119  1.00  0.00           C
ATOM    720  CE  LYS A 105     148.040 116.020 181.200  1.00  0.00           C
ATOM    721  NZ  LYS A 105     147.661 117.258 180.467  1.00  0.00           N
ATOM    722  C   LYS A 105     147.347 112.980 185.734  1.00  0.00           C
ATOM    723  O   LYS A 105     148.383 113.053 186.408  1.00  0.00           O
ATOM    724  N   VAL A 106     146.131 113.033 186.283  1.00  0.00           N
ATOM    725  CA  VAL A 106     145.992 113.288 187.710  1.00  0.00           C
ATOM    726  CB  VAL A 106     144.506 113.402 188.098  1.00  0.00           C
ATOM    727  CG1 VAL A 106     144.356 113.549 189.605  1.00  0.00           C
ATOM    728  CG2 VAL A 106     143.856 114.577 187.381  1.00  0.00           C
ATOM    729  C   VAL A 106     146.697 112.195 188.493  1.00  0.00           C
ATOM    730  O   VAL A 106     147.408 112.468 189.469  1.00  0.00           O
ATOM    731  N   LEU A 107     146.577 110.948 188.029  1.00  0.00           N
ATOM    732  CA  LEU A 107     147.246 109.846 188.707  1.00  0.00           C
ATOM    733  CB  LEU A 107     146.912 108.521 188.023  1.00  0.00           C
ATOM    734  CG  LEU A 107     145.567 107.881 188.376  1.00  0.00           C
ATOM    735  CD1 LEU A 107     145.279 106.728 187.435  1.00  0.00           C
ATOM    736  CD2 LEU A 107     145.536 107.409 189.821  1.00  0.00           C
ATOM    737  C   LEU A 107     148.748 110.073 188.738  1.00  0.00           C
ATOM    738  O   LEU A 107     149.394 109.894 189.777  1.00  0.00           O
ATOM    739  N   ARG A 108     149.326 110.478 187.607  1.00  0.00           N
ATOM    740  CA  ARG A 108     150.764 110.701 187.589  1.00  0.00           C
ATOM    741  CB  ARG A 108     151.272 110.819 186.151  1.00  0.00           C
ATOM    742  CG  ARG A 108     151.187 109.520 185.353  1.00  0.00           C
ATOM    743  CD  ARG A 108     151.715 109.703 183.936  1.00  0.00           C
ATOM    744  NE  ARG A 108     151.675 108.472 183.145  1.00  0.00           N
ATOM    745  CZ  ARG A 108     150.659 108.083 182.375  1.00  0.00           C
ATOM    746  NH1 ARG A 108     149.566 108.823 182.250  1.00  0.00           N
ATOM    747  NH2 ARG A 108     150.746 106.943 181.707  1.00  0.00           N
ATOM    748  C   ARG A 108     151.168 111.931 188.392  1.00  0.00           C
ATOM    749  O   ARG A 108     152.337 112.043 188.775  1.00  0.00           O
ATOM    750  N   CYS A 109     150.238 112.851 188.664  1.00  0.00           N
ATOM    751  CA  CYS A 109     150.581 114.064 189.396  1.00  0.00           C
ATOM    752  CB  CYS A 109     149.727 115.243 188.918  1.00  0.00           C
ATOM    753  SG  CYS A 109     149.815 115.574 187.148  1.00  0.00           S
ATOM    754  C   CYS A 109     150.425 113.932 190.904  1.00  0.00           C
ATOM    755  O   CYS A 109     150.924 114.794 191.635  1.00  0.00           O
ATOM    756  N   VAL A 110     149.749 112.890 191.386  1.00  0.00           N
ATOM    757  CA  VAL A 110     149.447 112.745 192.802  1.00  0.00           C
ATOM    758  CB  VAL A 110     147.927 112.811 193.068  1.00  0.00           C
ATOM    759  CG1 VAL A 110     147.224 111.579 192.507  1.00  0.00           C
ATOM    760  CG2 VAL A 110     147.642 112.991 194.544  1.00  0.00           C
ATOM    761  C   VAL A 110     150.028 111.427 193.294  1.00  0.00           C
ATOM    762  O   VAL A 110     150.213 110.474 192.533  1.00  0.00           O
ATOM    763  N   CYS A 111     150.319 111.383 194.595  1.00  0.00           N
ATOM    764  CA  CYS A 111     150.859 110.176 195.205  1.00  0.00           C
ATOM    765  CB  CYS A 111     151.202 110.437 196.668  1.00  0.00           C
ATOM    766  SG  CYS A 111     151.897 109.010 197.534  1.00  0.00           S
ATOM    767  C   CYS A 111     149.861 109.032 195.107  1.00  0.00           C
ATOM    768  O   CYS A 111     148.682 109.186 195.435  1.00  0.00           O
ATOM    769  N   PHE A 112     150.348 107.873 194.666  1.00  0.00           N
ATOM    770  CA  PHE A 112     149.496 106.700 194.538  1.00  0.00           C
ATOM    771  CB  PHE A 112     150.289 105.608 193.804  1.00  0.00           C
ATOM    772  CG  PHE A 112     149.479 104.408 193.386  1.00  0.00           C
ATOM    773  CD1 PHE A 112     149.030 103.480 194.312  1.00  0.00           C
ATOM    774  CE1 PHE A 112     148.290 102.390 193.918  1.00  0.00           C
ATOM    775  CZ  PHE A 112     147.971 102.218 192.592  1.00  0.00           C
ATOM    776  CE2 PHE A 112     148.397 103.135 191.658  1.00  0.00           C
ATOM    777  CD2 PHE A 112     149.140 104.226 192.057  1.00  0.00           C
ATOM    778  C   PHE A 112     148.970 106.222 195.886  1.00  0.00           C
ATOM    779  O   PHE A 112     147.892 105.622 195.936  1.00  0.00           O
ATOM    780  N   PHE A 113     149.675 106.508 196.980  1.00  0.00           N
ATOM    781  CA  PHE A 113     149.319 106.001 198.301  1.00  0.00           C
ATOM    782  CB  PHE A 113     150.544 105.336 198.943  1.00  0.00           C
ATOM    783  CG  PHE A 113     151.252 104.371 198.036  1.00  0.00           C
ATOM    784  CD1 PHE A 113     150.851 103.048 197.962  1.00  0.00           C
ATOM    785  CE1 PHE A 113     151.498 102.160 197.127  1.00  0.00           C
ATOM    786  CZ  PHE A 113     152.557 102.589 196.355  1.00  0.00           C
ATOM    787  CE2 PHE A 113     152.965 103.904 196.420  1.00  0.00           C
ATOM    788  CD2 PHE A 113     152.316 104.787 197.255  1.00  0.00           C
ATOM    789  C   PHE A 113     148.767 107.069 199.233  1.00  0.00           C
ATOM    790  O   PHE A 113     147.668 106.906 199.769  1.00  0.00           O
ATOM    791  N   CYS A 114     149.496 108.164 199.444  1.00  0.00           N
ATOM    792  CA  CYS A 114     149.051 109.212 200.356  1.00  0.00           C
ATOM    793  CB  CYS A 114     150.260 109.930 200.966  1.00  0.00           C
ATOM    794  SG  CYS A 114     151.297 108.907 202.030  1.00  0.00           S
ATOM    795  C   CYS A 114     148.130 110.233 199.699  1.00  0.00           C
ATOM    796  O   CYS A 114     147.541 111.056 200.407  1.00  0.00           O
ATOM    797  N   SER A 115     147.988 110.196 198.374  1.00  0.00           N
ATOM    798  CA  SER A 115     147.093 111.093 197.640  1.00  0.00           C
ATOM    799  CB  SER A 115     145.630 110.804 197.975  1.00  0.00           C
ATOM    800  OG  SER A 115     144.777 111.667 197.241  1.00  0.00           O
ATOM    801  C   SER A 115     147.431 112.560 197.904  1.00  0.00           C
ATOM    802  O   SER A 115     146.553 113.398 198.120  1.00  0.00           O
ATOM    803  N   LYS A 116     148.725 112.862 197.886  1.00  0.00           N
ATOM    804  CA  LYS A 116     149.235 114.223 197.892  1.00  0.00           C
ATOM    805  CB  LYS A 116     150.030 114.545 199.167  1.00  0.00           C
ATOM    806  CG  LYS A 116     149.254 114.427 200.469  1.00  0.00           C
ATOM    807  CD  LYS A 116     148.151 115.474 200.551  1.00  0.00           C
ATOM    808  CE  LYS A 116     147.479 115.480 201.913  1.00  0.00           C
ATOM    809  NZ  LYS A 116     146.680 114.251 202.162  1.00  0.00           N
ATOM    810  C   LYS A 116     150.121 114.409 196.673  1.00  0.00           C
ATOM    811  O   LYS A 116     150.649 113.446 196.111  1.00  0.00           O
ATOM    812  N   LEU A 117     150.265 115.664 196.254  1.00  0.00           N
ATOM    813  CA  LEU A 117     151.070 115.962 195.080  1.00  0.00           C
ATOM    814  CB  LEU A 117     151.048 117.462 194.784  1.00  0.00           C
ATOM    815  CG  LEU A 117     149.770 118.031 194.162  1.00  0.00           C
ATOM    816  CD1 LEU A 117     149.792 119.552 194.203  1.00  0.00           C
ATOM    817  CD2 LEU A 117     149.592 117.541 192.734  1.00  0.00           C
ATOM    818  C   LEU A 117     152.504 115.498 195.292  1.00  0.00           C
ATOM    819  O   LEU A 117     153.053 115.600 196.391  1.00  0.00           O
ATOM    820  N   LEU A 118     153.113 114.986 194.222  1.00  0.00           N
ATOM    821  CA  LEU A 118     154.507 114.567 194.281  1.00  0.00           C
ATOM    822  CB  LEU A 118     154.879 113.810 193.004  1.00  0.00           C
ATOM    823  CG  LEU A 118     153.984 112.627 192.626  1.00  0.00           C
ATOM    824  CD1 LEU A 118     154.502 111.958 191.363  1.00  0.00           C
ATOM    825  CD2 LEU A 118     153.888 111.619 193.761  1.00  0.00           C
ATOM    826  C   LEU A 118     155.463 115.736 194.475  1.00  0.00           C
ATOM    827  O   LEU A 118     156.648 115.505 194.737  1.00  0.00           O
ATOM    828  N   VAL A 119     154.983 116.973 194.351  1.00  0.00           N
ATOM    829  CA  VAL A 119     155.785 118.172 194.548  1.00  0.00           C
ATOM    830  CB  VAL A 119     156.099 118.873 193.213  1.00  0.00           C
ATOM    831  CG1 VAL A 119     156.885 117.948 192.295  1.00  0.00           C
ATOM    832  CG2 VAL A 119     154.818 119.340 192.529  1.00  0.00           C
ATOM    833  C   VAL A 119     155.023 119.103 195.481  1.00  0.00           C
ATOM    834  O   VAL A 119     153.817 119.312 195.305  1.00  0.00           O
ATOM    835  N   ASP A 120     155.718 119.644 196.478  1.00  0.00           N
ATOM    836  CA  ASP A 120     155.080 120.530 197.440  1.00  0.00           C
ATOM    837  CB  ASP A 120     156.044 120.863 198.577  1.00  0.00           C
ATOM    838  CG  ASP A 120     155.389 121.676 199.676  1.00  0.00           C
ATOM    839  OD1 ASP A 120     154.552 121.114 200.413  1.00  0.00           O
ATOM    840  OD2 ASP A 120     155.710 122.876 199.800  1.00  0.00           O
ATOM    841  C   ASP A 120     154.610 121.813 196.762  1.00  0.00           C
ATOM    842  O   ASP A 120     155.245 122.325 195.837  1.00  0.00           O
ATOM    843  N   SER A 121     153.481 122.340 197.244  1.00  0.00           N
ATOM    844  CA  SER A 121     152.920 123.551 196.653  1.00  0.00           C
ATOM    845  CB  SER A 121     151.501 123.779 197.176  1.00  0.00           C
ATOM    846  OG  SER A 121     151.024 125.061 196.802  1.00  0.00           O
ATOM    847  C   SER A 121     153.782 124.775 196.933  1.00  0.00           C
ATOM    848  O   SER A 121     153.784 125.721 196.136  1.00  0.00           O
ATOM    849  N   ASN A 122     154.517 124.780 198.043  1.00  0.00           N
ATOM    850  CA  ASN A 122     155.357 125.914 198.407  1.00  0.00           C
ATOM    851  CB  ASN A 122     155.523 125.980 199.930  1.00  0.00           C
ATOM    852  CG  ASN A 122     154.209 125.815 200.667  1.00  0.00           C
ATOM    853  OD1 ASN A 122     153.163 126.269 200.201  1.00  0.00           O
ATOM    854  ND2 ASN A 122     154.255 125.164 201.822  1.00  0.00           N
ATOM    855  C   ASN A 122     156.728 125.873 197.746  1.00  0.00           C
ATOM    856  O   ASN A 122     157.555 126.749 198.018  1.00  0.00           O
ATOM    857  N   ASN A 123     156.997 124.879 196.906  1.00  0.00           N
ATOM    858  CA  ASN A 123     158.237 124.869 196.149  1.00  0.00           C
ATOM    859  CB  ASN A 123     158.406 123.529 195.433  1.00  0.00           C
ATOM    860  CG  ASN A 123     159.703 123.436 194.653  1.00  0.00           C
ATOM    861  OD1 ASN A 123     159.872 124.089 193.626  1.00  0.00           O
ATOM    862  ND2 ASN A 123     160.627 122.617 195.141  1.00  0.00           N
ATOM    863  C   ASN A 123     158.223 126.015 195.136  1.00  0.00           C
ATOM    864  O   ASN A 123     157.161 126.355 194.604  1.00  0.00           O
ATOM    865  N   PRO A 124     159.374 126.648 194.856  1.00  0.00           N
ATOM    866  CD  PRO A 124     160.717 126.473 195.442  1.00  0.00           C
ATOM    867  CG  PRO A 124     161.411 127.743 195.095  1.00  0.00           C
ATOM    868  CB  PRO A 124     160.823 128.196 193.815  1.00  0.00           C
ATOM    869  CA  PRO A 124     159.361 127.727 193.850  1.00  0.00           C
ATOM    870  C   PRO A 124     158.882 127.274 192.482  1.00  0.00           C
ATOM    871  O   PRO A 124     158.194 128.034 191.786  1.00  0.00           O
ATOM    872  N   LYS A 125     159.223 126.046 192.080  1.00  0.00           N
ATOM    873  CA  LYS A 125     158.835 125.561 190.760  1.00  0.00           C
ATOM    874  CB  LYS A 125     159.439 124.179 190.505  1.00  0.00           C
ATOM    875  CG  LYS A 125     160.941 124.192 190.271  1.00  0.00           C
ATOM    876  CD  LYS A 125     161.521 122.785 190.292  1.00  0.00           C
ATOM    877  CE  LYS A 125     162.278 122.480 189.010  1.00  0.00           C
ATOM    878  NZ  LYS A 125     162.761 121.072 188.965  1.00  0.00           N
ATOM    879  C   LYS A 125     157.321 125.507 190.601  1.00  0.00           C
ATOM    880  O   LYS A 125     156.817 125.608 189.479  1.00  0.00           O
ATOM    881  N   ILE A 126     156.588 125.330 191.699  1.00  0.00           N
ATOM    882  CA  ILE A 126     155.130 125.334 191.645  1.00  0.00           C
ATOM    883  CB  ILE A 126     154.553 124.231 192.554  1.00  0.00           C
ATOM    884  CG2 ILE A 126     153.027 124.341 192.651  1.00  0.00           C
ATOM    885  CG1 ILE A 126     154.987 122.844 192.053  1.00  0.00           C
ATOM    886  CD1 ILE A 126     156.303 122.328 192.614  1.00  0.00           C
ATOM    887  C   ILE A 126     154.554 126.703 192.000  1.00  0.00           C
ATOM    888  O   ILE A 126     153.490 127.072 191.494  1.00  0.00           O
ATOM    889  N   LYS A 127     155.231 127.471 192.855  1.00  0.00           N
ATOM    890  CA  LYS A 127     154.749 128.812 193.166  1.00  0.00           C
ATOM    891  CB  LYS A 127     155.605 129.439 194.267  1.00  0.00           C
ATOM    892  CG  LYS A 127     155.162 129.077 195.677  1.00  0.00           C
ATOM    893  CD  LYS A 127     155.896 129.896 196.730  1.00  0.00           C
ATOM    894  CE  LYS A 127     157.393 129.631 196.718  1.00  0.00           C
ATOM    895  NZ  LYS A 127     158.017 129.922 198.039  1.00  0.00           N
ATOM    896  C   LYS A 127     154.749 129.688 191.919  1.00  0.00           C
ATOM    897  O   LYS A 127     153.776 130.402 191.646  1.00  0.00           O
ATOM    898  N   ASP A 128     155.833 129.641 191.142  1.00  0.00           N
ATOM    899  CA  ASP A 128     155.871 130.431 189.917  1.00  0.00           C
ATOM    900  CB  ASP A 128     157.292 130.484 189.352  1.00  0.00           C
ATOM    901  CG  ASP A 128     157.741 129.163 188.776  1.00  0.00           C
ATOM    902  OD1 ASP A 128     157.261 128.120 189.255  1.00  0.00           O
ATOM    903  OD2 ASP A 128     158.573 129.167 187.846  1.00  0.00           O
ATOM    904  C   ASP A 128     154.899 129.889 188.876  1.00  0.00           C
ATOM    905  O   ASP A 128     154.397 130.656 188.049  1.00  0.00           O
ATOM    906  N   ILE A 129     154.624 128.581 188.887  1.00  0.00           N
ATOM    907  CA  ILE A 129     153.608 128.036 187.987  1.00  0.00           C
ATOM    908  CB  ILE A 129     153.604 126.495 188.043  1.00  0.00           C
ATOM    909  CG2 ILE A 129     152.267 125.930 187.531  1.00  0.00           C
ATOM    910  CG1 ILE A 129     154.767 125.931 187.222  1.00  0.00           C
ATOM    911  CD1 ILE A 129     155.052 124.452 187.464  1.00  0.00           C
ATOM    912  C   ILE A 129     152.241 128.612 188.334  1.00  0.00           C
ATOM    913  O   ILE A 129     151.488 129.045 187.454  1.00  0.00           O
ATOM    914  N   LEU A 130     151.899 128.619 189.625  1.00  0.00           N
ATOM    915  CA  LEU A 130     150.623 129.193 190.046  1.00  0.00           C
ATOM    916  CB  LEU A 130     150.411 128.985 191.546  1.00  0.00           C
ATOM    917  CG  LEU A 130     149.664 127.712 191.952  1.00  0.00           C
ATOM    918  CD1 LEU A 130     150.556 126.492 191.833  1.00  0.00           C
ATOM    919  CD2 LEU A 130     149.119 127.848 193.367  1.00  0.00           C
ATOM    920  C   LEU A 130     150.545 130.673 189.700  1.00  0.00           C
ATOM    921  O   LEU A 130     149.508 131.156 189.233  1.00  0.00           O
ATOM    922  N   ALA A 131     151.633 131.413 189.927  1.00  0.00           N
ATOM    923  CA  ALA A 131     151.645 132.824 189.556  1.00  0.00           C
ATOM    924  CB  ALA A 131     152.914 133.494 190.081  1.00  0.00           C
ATOM    925  C   ALA A 131     151.537 133.003 188.045  1.00  0.00           C
ATOM    926  O   ALA A 131     151.022 134.025 187.578  1.00  0.00           O
ATOM    927  N   LYS A 132     152.013 132.024 187.274  1.00  0.00           N
ATOM    928  CA  LYS A 132     151.979 132.095 185.820  1.00  0.00           C
ATOM    929  CB  LYS A 132     153.081 131.198 185.240  1.00  0.00           C
ATOM    930  CG  LYS A 132     153.242 131.238 183.714  1.00  0.00           C
ATOM    931  CD  LYS A 132     153.689 132.601 183.188  1.00  0.00           C
ATOM    932  CE  LYS A 132     155.089 132.984 183.663  1.00  0.00           C
ATOM    933  NZ  LYS A 132     156.122 131.966 183.321  1.00  0.00           N
ATOM    934  C   LYS A 132     150.634 131.681 185.241  1.00  0.00           C
ATOM    935  O   LYS A 132     150.298 132.107 184.131  1.00  0.00           O
ATOM    936  N   SER A 133     149.861 130.874 185.965  1.00  0.00           N
ATOM    937  CA  SER A 133     148.594 130.326 185.484  1.00  0.00           C
ATOM    938  CB  SER A 133     148.647 128.800 185.437  1.00  0.00           C
ATOM    939  OG  SER A 133     149.812 128.352 184.768  1.00  0.00           O
ATOM    940  C   SER A 133     147.481 130.821 186.401  1.00  0.00           C
ATOM    941  O   SER A 133     147.111 130.151 187.367  1.00  0.00           O
ATOM    942  N   LYS A 134     146.954 132.003 186.091  1.00  0.00           N
ATOM    943  CA  LYS A 134     145.776 132.557 186.748  1.00  0.00           C
ATOM    944  CB  LYS A 134     146.047 133.964 187.276  1.00  0.00           C
ATOM    945  CG  LYS A 134     147.080 134.028 188.390  1.00  0.00           C
ATOM    946  CD  LYS A 134     147.305 135.459 188.851  1.00  0.00           C
ATOM    947  CE  LYS A 134     148.388 135.546 189.916  1.00  0.00           C
ATOM    948  NZ  LYS A 134     148.002 134.848 191.172  1.00  0.00           N
ATOM    949  C   LYS A 134     144.649 132.557 185.723  1.00  0.00           C
ATOM    950  O   LYS A 134     144.688 133.321 184.752  1.00  0.00           O
ATOM    951  N   GLY A 135     143.651 131.706 185.939  1.00  0.00           N
ATOM    952  CA  GLY A 135     142.584 131.555 184.970  1.00  0.00           C
ATOM    953  C   GLY A 135     142.925 130.688 183.781  1.00  0.00           C
ATOM    954  O   GLY A 135     142.224 130.751 182.766  1.00  0.00           O
ATOM    955  N   GLN A 136     143.984 129.884 183.868  1.00  0.00           N
ATOM    956  CA  GLN A 136     144.352 128.918 182.831  1.00  0.00           C
ATOM    957  CB  GLN A 136     145.584 129.388 182.055  1.00  0.00           C
ATOM    958  CG  GLN A 136     145.346 130.623 181.202  1.00  0.00           C
ATOM    959  CD  GLN A 136     146.619 131.403 180.931  1.00  0.00           C
ATOM    960  OE1 GLN A 136     146.639 132.629 181.031  1.00  0.00           O
ATOM    961  NE2 GLN A 136     147.688 130.696 180.582  1.00  0.00           N
ATOM    962  C   GLN A 136     144.604 127.568 183.493  1.00  0.00           C
ATOM    963  O   GLN A 136     145.747 127.101 183.566  1.00  0.00           O
ATOM    964  N   PRO A 137     143.552 126.913 183.993  1.00  0.00           N
ATOM    965  CD  PRO A 137     142.120 127.215 183.858  1.00  0.00           C
ATOM    966  CG  PRO A 137     141.532 126.525 185.032  1.00  0.00           C
ATOM    967  CB  PRO A 137     142.366 125.305 185.243  1.00  0.00           C
ATOM    968  CA  PRO A 137     143.768 125.654 184.723  1.00  0.00           C
ATOM    969  C   PRO A 137     144.345 124.536 183.872  1.00  0.00           C
ATOM    970  O   PRO A 137     145.088 123.697 184.395  1.00  0.00           O
ATOM    971  N   LYS A 138     144.011 124.481 182.580  1.00  0.00           N
ATOM    972  CA  LYS A 138     144.587 123.459 181.709  1.00  0.00           C
ATOM    973  CB  LYS A 138     143.976 123.564 180.311  1.00  0.00           C
ATOM    974  CG  LYS A 138     144.306 122.397 179.391  1.00  0.00           C
ATOM    975  CD  LYS A 138     143.845 122.671 177.965  1.00  0.00           C
ATOM    976  CE  LYS A 138     144.481 121.711 176.969  1.00  0.00           C
ATOM    977  NZ  LYS A 138     145.944 121.943 176.812  1.00  0.00           N
ATOM    978  C   LYS A 138     146.103 123.591 181.642  1.00  0.00           C
ATOM    979  O   LYS A 138     146.834 122.602 181.777  1.00  0.00           O
ATOM    980  N   LYS A 139     146.594 124.813 181.428  1.00  0.00           N
ATOM    981  CA  LYS A 139     148.034 125.033 181.398  1.00  0.00           C
ATOM    982  CB  LYS A 139     148.334 126.476 180.995  1.00  0.00           C
ATOM    983  CG  LYS A 139     149.746 126.693 180.476  1.00  0.00           C
ATOM    984  CD  LYS A 139     150.265 128.079 180.820  1.00  0.00           C
ATOM    985  CE  LYS A 139     151.340 128.527 179.842  1.00  0.00           C
ATOM    986  NZ  LYS A 139     152.044 129.753 180.306  1.00  0.00           N
ATOM    987  C   LYS A 139     148.657 124.711 182.749  1.00  0.00           C
ATOM    988  O   LYS A 139     149.783 124.202 182.818  1.00  0.00           O
ATOM    989  N   ARG A 140     147.941 125.003 183.836  1.00  0.00           N
ATOM    990  CA  ARG A 140     148.450 124.676 185.162  1.00  0.00           C
ATOM    991  CB  ARG A 140     147.508 125.227 186.233  1.00  0.00           C
ATOM    992  CG  ARG A 140     147.760 124.668 187.621  1.00  0.00           C
ATOM    993  CD  ARG A 140     147.330 125.625 188.722  1.00  0.00           C
ATOM    994  NE  ARG A 140     145.874 125.713 188.839  1.00  0.00           N
ATOM    995  CZ  ARG A 140     145.107 126.652 188.287  1.00  0.00           C
ATOM    996  NH1 ARG A 140     145.624 127.627 187.549  1.00  0.00           N
ATOM    997  NH2 ARG A 140     143.795 126.612 188.476  1.00  0.00           N
ATOM    998  C   ARG A 140     148.621 123.172 185.324  1.00  0.00           C
ATOM    999  O   ARG A 140     149.653 122.707 185.826  1.00  0.00           O
ATOM   1000  N   LEU A 141     147.623 122.392 184.899  1.00  0.00           N
ATOM   1001  CA  LEU A 141     147.747 120.942 184.989  1.00  0.00           C
ATOM   1002  CB  LEU A 141     146.443 120.251 184.579  1.00  0.00           C
ATOM   1003  CG  LEU A 141     146.329 118.774 185.010  1.00  0.00           C
ATOM   1004  CD1 LEU A 141     144.887 118.318 185.103  1.00  0.00           C
ATOM   1005  CD2 LEU A 141     147.083 117.821 184.089  1.00  0.00           C
ATOM   1006  C   LEU A 141     148.889 120.453 184.115  1.00  0.00           C
ATOM   1007  O   LEU A 141     149.641 119.562 184.512  1.00  0.00           O
ATOM   1008  N   THR A 142     149.031 121.019 182.915  1.00  0.00           N
ATOM   1009  CA  THR A 142     150.105 120.585 182.026  1.00  0.00           C
ATOM   1010  CB  THR A 142     149.983 121.292 180.676  1.00  0.00           C
ATOM   1011  CG2 THR A 142     150.870 120.620 179.636  1.00  0.00           C
ATOM   1012  OG1 THR A 142     148.622 121.252 180.233  1.00  0.00           O
ATOM   1013  C   THR A 142     151.473 120.848 182.645  1.00  0.00           C
ATOM   1014  O   THR A 142     152.366 119.993 182.586  1.00  0.00           O
ATOM   1015  N   HIS A 143     151.657 122.029 183.241  1.00  0.00           N
ATOM   1016  CA  HIS A 143     152.926 122.342 183.891  1.00  0.00           C
ATOM   1017  CB  HIS A 143     152.933 123.801 184.348  1.00  0.00           C
ATOM   1018  CG  HIS A 143     152.951 124.791 183.224  1.00  0.00           C
ATOM   1019  ND1 HIS A 143     153.422 124.484 181.966  1.00  0.00           N
ATOM   1020  CE1 HIS A 143     153.320 125.546 181.189  1.00  0.00           C
ATOM   1021  NE2 HIS A 143     152.805 126.533 181.898  1.00  0.00           N
ATOM   1022  CD2 HIS A 143     152.566 126.088 183.175  1.00  0.00           C
ATOM   1023  C   HIS A 143     153.186 121.410 185.066  1.00  0.00           C
ATOM   1024  O   HIS A 143     154.281 120.850 185.199  1.00  0.00           O
ATOM   1025  N   VAL A 144     152.182 121.214 185.925  1.00  0.00           N
ATOM   1026  CA  VAL A 144     152.375 120.341 187.077  1.00  0.00           C
ATOM   1027  CB  VAL A 144     151.166 120.434 188.026  1.00  0.00           C
ATOM   1028  CG1 VAL A 144     151.263 119.383 189.124  1.00  0.00           C
ATOM   1029  CG2 VAL A 144     151.075 121.827 188.632  1.00  0.00           C
ATOM   1030  C   VAL A 144     152.623 118.909 186.625  1.00  0.00           C
ATOM   1031  O   VAL A 144     153.318 118.148 187.305  1.00  0.00           O
ATOM   1032  N   TYR A 145     152.074 118.521 185.475  1.00  0.00           N
ATOM   1033  CA  TYR A 145     152.253 117.163 184.981  1.00  0.00           C
ATOM   1034  CB  TYR A 145     151.207 116.869 183.907  1.00  0.00           C
ATOM   1035  CG  TYR A 145     151.377 115.526 183.253  1.00  0.00           C
ATOM   1036  CD1 TYR A 145     151.355 114.366 184.007  1.00  0.00           C
ATOM   1037  CE1 TYR A 145     151.511 113.139 183.419  1.00  0.00           C
ATOM   1038  CZ  TYR A 145     151.688 113.049 182.058  1.00  0.00           C
ATOM   1039  OH  TYR A 145     151.843 111.815 181.469  1.00  0.00           O
ATOM   1040  CE2 TYR A 145     151.711 114.187 181.285  1.00  0.00           C
ATOM   1041  CD2 TYR A 145     151.556 115.416 181.884  1.00  0.00           C
ATOM   1042  C   TYR A 145     153.659 116.956 184.436  1.00  0.00           C
ATOM   1043  O   TYR A 145     154.325 115.971 184.774  1.00  0.00           O
ATOM   1044  N   ASP A 146     154.132 117.873 183.589  1.00  0.00           N
ATOM   1045  CA  ASP A 146     155.504 117.758 183.107  1.00  0.00           C
ATOM   1046  CB  ASP A 146     155.766 118.729 181.949  1.00  0.00           C
ATOM   1047  CG  ASP A 146     155.487 120.176 182.306  1.00  0.00           C
ATOM   1048  OD1 ASP A 146     156.077 120.687 183.280  1.00  0.00           O
ATOM   1049  OD2 ASP A 146     154.690 120.811 181.584  1.00  0.00           O
ATOM   1050  C   ASP A 146     156.520 117.977 184.222  1.00  0.00           C
ATOM   1051  O   ASP A 146     157.687 117.606 184.060  1.00  0.00           O
ATOM   1052  N   LEU A 147     156.104 118.564 185.347  1.00  0.00           N
ATOM   1053  CA  LEU A 147     156.985 118.724 186.497  1.00  0.00           C
ATOM   1054  CB  LEU A 147     156.553 119.951 187.306  1.00  0.00           C
ATOM   1055  CG  LEU A 147     157.504 120.444 188.397  1.00  0.00           C
ATOM   1056  CD1 LEU A 147     158.750 121.070 187.789  1.00  0.00           C
ATOM   1057  CD2 LEU A 147     156.791 121.436 189.300  1.00  0.00           C
ATOM   1058  C   LEU A 147     156.999 117.493 187.397  1.00  0.00           C
ATOM   1059  O   LEU A 147     158.048 117.147 187.953  1.00  0.00           O
ATOM   1060  N   CYS A 148     155.858 116.820 187.551  1.00  0.00           N
ATOM   1061  CA  CYS A 148     155.726 115.701 188.475  1.00  0.00           C
ATOM   1062  CB  CYS A 148     154.310 115.671 189.061  1.00  0.00           C
ATOM   1063  SG  CYS A 148     153.914 117.064 190.135  1.00  0.00           S
ATOM   1064  C   CYS A 148     156.019 114.349 187.840  1.00  0.00           C
ATOM   1065  O   CYS A 148     156.205 113.372 188.573  1.00  0.00           O
ATOM   1066  N   LYS A 149     156.059 114.261 186.509  1.00  0.00           N
ATOM   1067  CA  LYS A 149     156.290 112.971 185.866  1.00  0.00           C
ATOM   1068  CB  LYS A 149     156.152 113.107 184.347  1.00  0.00           C
ATOM   1069  CG  LYS A 149     157.028 114.184 183.719  1.00  0.00           C
ATOM   1070  CD  LYS A 149     157.306 113.903 182.249  1.00  0.00           C
ATOM   1071  CE  LYS A 149     156.037 113.956 181.409  1.00  0.00           C
ATOM   1072  NZ  LYS A 149     156.317 113.736 179.964  1.00  0.00           N
ATOM   1073  C   LYS A 149     157.654 112.397 186.226  1.00  0.00           C
ATOM   1074  O   LYS A 149     157.837 111.175 186.206  1.00  0.00           O
ATOM   1075  N   GLY A 150     158.621 113.256 186.559  1.00  0.00           N
ATOM   1076  CA  GLY A 150     159.937 112.769 186.929  1.00  0.00           C
ATOM   1077  C   GLY A 150     160.013 112.230 188.340  1.00  0.00           C
ATOM   1078  O   GLY A 150     160.868 111.391 188.636  1.00  0.00           O
ATOM   1079  N   LYS A 151     159.136 112.694 189.227  1.00  0.00           N
ATOM   1080  CA  LYS A 151     159.152 112.225 190.606  1.00  0.00           C
ATOM   1081  CB  LYS A 151     158.206 113.063 191.465  1.00  0.00           C
ATOM   1082  CG  LYS A 151     158.618 114.521 191.608  1.00  0.00           C
ATOM   1083  CD  LYS A 151     159.894 114.664 192.424  1.00  0.00           C
ATOM   1084  CE  LYS A 151     160.113 116.098 192.876  1.00  0.00           C
ATOM   1085  NZ  LYS A 151     161.418 116.273 193.570  1.00  0.00           N
ATOM   1086  C   LYS A 151     158.757 110.756 190.668  1.00  0.00           C
ATOM   1087  O   LYS A 151     157.734 110.353 190.105  1.00  0.00           O
ATOM   1088  N   ASN A 152     159.573 109.958 191.359  1.00  0.00           N
ATOM   1089  CA  ASN A 152     159.343 108.526 191.509  1.00  0.00           C
ATOM   1090  CB  ASN A 152     160.540 107.741 190.965  1.00  0.00           C
ATOM   1091  CG  ASN A 152     160.770 107.980 189.485  1.00  0.00           C
ATOM   1092  OD1 ASN A 152     160.096 108.801 188.864  1.00  0.00           O
ATOM   1093  ND2 ASN A 152     161.728 107.260 188.914  1.00  0.00           N
ATOM   1094  C   ASN A 152     159.082 108.123 192.955  1.00  0.00           C
ATOM   1095  O   ASN A 152     159.006 106.924 193.245  1.00  0.00           O
ATOM   1096  N   ILE A 153     158.942 109.084 193.868  1.00  0.00           N
ATOM   1097  CA  ILE A 153     158.740 108.783 195.279  1.00  0.00           C
ATOM   1098  CB  ILE A 153     160.089 108.568 196.008  1.00  0.00           C
ATOM   1099  CG2 ILE A 153     160.831 109.890 196.170  1.00  0.00           C
ATOM   1100  CG1 ILE A 153     159.864 107.907 197.370  1.00  0.00           C
ATOM   1101  CD1 ILE A 153     161.135 107.426 198.034  1.00  0.00           C
ATOM   1102  C   ILE A 153     157.946 109.922 195.902  1.00  0.00           C
ATOM   1103  O   ILE A 153     158.047 111.076 195.480  1.00  0.00           O
ATOM   1104  N   CYS A 154     157.150 109.586 196.919  1.00  0.00           N
ATOM   1105  CA  CYS A 154     156.316 110.586 197.574  1.00  0.00           C
ATOM   1106  CB  CYS A 154     155.229 109.899 198.401  1.00  0.00           C
ATOM   1107  SG  CYS A 154     154.061 111.021 199.197  1.00  0.00           S
ATOM   1108  C   CYS A 154     157.124 111.526 198.462  1.00  0.00           C
ATOM   1109  O   CYS A 154     156.675 112.649 198.711  1.00  0.00           O
ATOM   1110  N   GLU A 155     158.302 111.094 198.917  1.00  0.00           N
ATOM   1111  CA  GLU A 155     159.182 111.845 199.824  1.00  0.00           C
ATOM   1112  CB  GLU A 155     160.115 112.782 199.030  1.00  0.00           C
ATOM   1113  CG  GLU A 155     159.463 113.911 198.211  1.00  0.00           C
ATOM   1114  CD  GLU A 155     159.050 115.115 199.044  1.00  0.00           C
ATOM   1115  OE1 GLU A 155     159.629 115.323 200.132  1.00  0.00           O
ATOM   1116  OE2 GLU A 155     158.143 115.855 198.610  1.00  0.00           O
ATOM   1117  C   GLU A 155     158.431 112.638 200.892  1.00  0.00           C
ATOM   1118  O   GLU A 155     158.407 112.254 202.062  1.00  0.00           O
ATOM   1119  N   GLY A 156     155.821 115.426 205.854  1.00  0.00           N
ATOM   1120  CA  GLY A 156     155.150 116.455 206.614  1.00  0.00           C
ATOM   1121  C   GLY A 156     156.140 117.495 207.078  1.00  0.00           C
ATOM   1122  O   GLY A 156     156.047 117.982 208.202  1.00  0.00           O
ATOM   1123  N   GLY A 157     157.103 117.820 206.223  1.00  0.00           N
ATOM   1124  CA  GLY A 157     158.009 118.910 206.524  1.00  0.00           C
ATOM   1125  C   GLY A 157     158.678 119.612 205.357  1.00  0.00           C
ATOM   1126  O   GLY A 157     159.040 118.993 204.355  1.00  0.00           O
ATOM   1127  N   GLU A 158     158.827 120.929 205.505  1.00  0.00           N
ATOM   1128  CA  GLU A 158     159.530 121.769 204.539  1.00  0.00           C
ATOM   1129  CB  GLU A 158     158.566 122.385 203.525  1.00  0.00           C
ATOM   1130  CG  GLU A 158     157.199 122.706 204.071  1.00  0.00           C
ATOM   1131  CD  GLU A 158     156.405 123.572 203.126  1.00  0.00           C
ATOM   1132  OE1 GLU A 158     155.587 123.022 202.367  1.00  0.00           O
ATOM   1133  OE2 GLU A 158     156.595 124.809 203.159  1.00  0.00           O
ATOM   1134  C   GLU A 158     160.320 122.887 205.213  1.00  0.00           C
ATOM   1135  O   GLU A 158     160.107 123.209 206.383  1.00  0.00           O
ATOM   1136  N   GLU A 159     161.233 123.480 204.453  1.00  0.00           N
ATOM   1137  CA  GLU A 159     162.055 124.578 204.948  1.00  0.00           C
ATOM   1138  CB  GLU A 159     163.241 124.814 204.013  1.00  0.00           C
ATOM   1139  CG  GLU A 159     164.029 123.552 203.704  1.00  0.00           C
ATOM   1140  CD  GLU A 159     163.662 122.956 202.365  1.00  0.00           C
ATOM   1141  OE1 GLU A 159     162.570 123.278 201.850  1.00  0.00           O
ATOM   1142  OE2 GLU A 159     164.457 122.152 201.832  1.00  0.00           O
ATOM   1143  C   GLU A 159     161.200 125.837 205.075  1.00  0.00           C
ATOM   1144  O   GLU A 159     160.225 126.003 204.343  1.00  0.00           O
ATOM   1145  N   MET A 160     161.563 126.715 206.003  1.00  0.00           N
ATOM   1146  CA  MET A 160     160.780 127.923 206.268  1.00  0.00           C
ATOM   1147  CB  MET A 160     161.316 128.639 207.511  1.00  0.00           C
ATOM   1148  CG  MET A 160     161.144 127.860 208.802  1.00  0.00           C
ATOM   1149  SD  MET A 160     159.418 127.659 209.280  1.00  0.00           S
ATOM   1150  CE  MET A 160     159.599 126.830 210.857  1.00  0.00           C
ATOM   1151  C   MET A 160     160.779 128.883 205.080  1.00  0.00           C
ATOM   1152  O   MET A 160     161.732 128.915 204.300  1.00  0.00           O
ATOM   1153  N   ASP A 161     159.712 129.664 204.950  1.00  0.00           N
ATOM   1154  CA  ASP A 161     159.603 130.636 203.863  1.00  0.00           C
ATOM   1155  CB  ASP A 161     159.189 129.933 202.569  1.00  0.00           C
ATOM   1156  CG  ASP A 161     159.124 130.880 201.390  1.00  0.00           C
ATOM   1157  OD1 ASP A 161     159.826 131.913 201.410  1.00  0.00           O
ATOM   1158  OD2 ASP A 161     158.379 130.585 200.434  1.00  0.00           O
ATOM   1159  C   ASP A 161     158.616 131.753 204.199  1.00  0.00           C
ATOM   1160  O   ASP A 161     158.902 132.931 203.980  1.00  0.00           O
ATOM   1161  N   ASN A 162     157.456 131.380 204.731  1.00  0.00           N
ATOM   1162  CA  ASN A 162     156.439 132.353 205.126  1.00  0.00           C
ATOM   1163  CB  ASN A 162     155.688 132.869 203.894  1.00  0.00           C
ATOM   1164  CG  ASN A 162     155.025 134.218 204.133  1.00  0.00           C
ATOM   1165  OD1 ASN A 162     154.633 134.543 205.254  1.00  0.00           O
ATOM   1166  ND2 ASN A 162     154.897 135.009 203.074  1.00  0.00           N
ATOM   1167  C   ASN A 162     155.454 131.757 206.124  1.00  0.00           C
ATOM   1168  O   ASN A 162     155.392 130.541 206.296  1.00  0.00           O
ATOM   1169  N   LYS A 163     154.682 132.619 206.778  1.00  0.00           N
ATOM   1170  CA  LYS A 163     153.682 132.164 207.735  1.00  0.00           C
ATOM   1171  CB  LYS A 163     153.428 133.228 208.804  1.00  0.00           C
ATOM   1172  CG  LYS A 163     152.354 132.849 209.815  1.00  0.00           C
ATOM   1173  CD  LYS A 163     152.772 131.652 210.653  1.00  0.00           C
ATOM   1174  CE  LYS A 163     151.637 131.186 211.549  1.00  0.00           C
ATOM   1175  NZ  LYS A 163     152.082 130.156 212.528  1.00  0.00           N
ATOM   1176  C   LYS A 163     152.387 131.814 207.015  1.00  0.00           C
ATOM   1177  O   LYS A 163     151.889 132.588 206.199  1.00  0.00           O
ATOM   1178  N   PHE A 164     151.845 130.642 207.326  1.00  0.00           N
ATOM   1179  CA  PHE A 164     150.622 130.169 206.693  1.00  0.00           C
ATOM   1180  CB  PHE A 164     150.961 129.358 205.440  1.00  0.00           C
ATOM   1181  CG  PHE A 164     149.763 128.960 204.625  1.00  0.00           C
ATOM   1182  CD1 PHE A 164     149.041 129.908 203.916  1.00  0.00           C
ATOM   1183  CE1 PHE A 164     147.942 129.537 203.166  1.00  0.00           C
ATOM   1184  CZ  PHE A 164     147.556 128.213 203.112  1.00  0.00           C
ATOM   1185  CE2 PHE A 164     148.270 127.263 203.810  1.00  0.00           C
ATOM   1186  CD2 PHE A 164     149.368 127.638 204.558  1.00  0.00           C
ATOM   1187  C   PHE A 164     149.794 129.333 207.665  1.00  0.00           C
ATOM   1188  O   PHE A 164     150.333 128.734 208.596  1.00  0.00           O
ATOM   1189  N   GLY A 165     148.484 129.296 207.446  1.00  0.00           N
ATOM   1190  CA  GLY A 165     147.593 128.544 208.309  1.00  0.00           C
ATOM   1191  C   GLY A 165     147.356 127.130 207.816  1.00  0.00           C
ATOM   1192  O   GLY A 165     146.823 126.924 206.725  1.00  0.00           O
ATOM   1193  N   VAL A 166     147.756 126.154 208.626  1.00  0.00           N
ATOM   1194  CA  VAL A 166     147.559 124.744 208.302  1.00  0.00           C
ATOM   1195  CB  VAL A 166     148.839 124.108 207.717  1.00  0.00           C
ATOM   1196  CG1 VAL A 166     149.121 124.635 206.320  1.00  0.00           C
ATOM   1197  CG2 VAL A 166     150.021 124.351 208.642  1.00  0.00           C
ATOM   1198  C   VAL A 166     147.128 123.956 209.535  1.00  0.00           C
ATOM   1199  O   VAL A 166     146.807 124.534 210.571  1.00  0.00           O
ATOM   1200  N   GLU A 167     147.127 122.629 209.415  1.00  0.00           N
ATOM   1201  CA  GLU A 167     146.773 121.761 210.534  1.00  0.00           C
ATOM   1202  CB  GLU A 167     146.486 120.342 210.044  1.00  0.00           C
ATOM   1203  CG  GLU A 167     147.679 119.651 209.408  1.00  0.00           C
ATOM   1204  CD  GLU A 167     147.301 118.349 208.735  1.00  0.00           C
ATOM   1205  OE1 GLU A 167     146.181 117.856 208.974  1.00  0.00           O
ATOM   1206  OE2 GLU A 167     148.124 117.817 207.960  1.00  0.00           O
ATOM   1207  C   GLU A 167     147.877 121.734 211.586  1.00  0.00           C
ATOM   1208  O   GLU A 167     147.688 121.232 212.692  1.00  0.00           O
ATOM   1209  N   GLN A 168     149.032 122.282 211.228  1.00  0.00           N
ATOM   1210  CA  GLN A 168     150.148 122.425 212.151  1.00  0.00           C
ATOM   1211  CB  GLN A 168     151.168 121.294 211.967  1.00  0.00           C
ATOM   1212  CG  GLN A 168     152.283 121.279 213.005  1.00  0.00           C
ATOM   1213  CD  GLN A 168     153.132 120.024 212.937  1.00  0.00           C
ATOM   1214  OE1 GLN A 168     152.869 119.125 212.135  1.00  0.00           O
ATOM   1215  NE2 GLN A 168     154.160 119.956 213.774  1.00  0.00           N
ATOM   1216  C   GLN A 168     150.796 123.782 211.910  1.00  0.00           C
ATOM   1217  O   GLN A 168     151.879 123.867 211.332  1.00  0.00           O
ATOM   1218  N   PRO A 169     150.118 124.857 212.344  1.00  0.00           N
ATOM   1219  CD  PRO A 169     148.891 124.851 213.161  1.00  0.00           C
ATOM   1220  CG  PRO A 169     148.649 126.319 213.433  1.00  0.00           C
ATOM   1221  CB  PRO A 169     149.317 127.054 212.327  1.00  0.00           C
ATOM   1222  CA  PRO A 169     150.565 126.218 212.045  1.00  0.00           C
ATOM   1223  C   PRO A 169     151.725 126.669 212.919  1.00  0.00           C
ATOM   1224  O   PRO A 169     151.751 127.819 213.357  1.00  0.00           O
ATOM   1225  N   GLU A 170     152.675 125.773 213.171  1.00  0.00           N
ATOM   1226  CA  GLU A 170     153.864 126.135 213.924  1.00  0.00           C
ATOM   1227  CB  GLU A 170     154.675 124.891 214.294  1.00  0.00           C
ATOM   1228  CG  GLU A 170     155.137 124.065 213.105  1.00  0.00           C
ATOM   1229  CD  GLU A 170     155.972 122.869 213.521  1.00  0.00           C
ATOM   1230  OE1 GLU A 170     156.294 122.756 214.723  1.00  0.00           O
ATOM   1231  OE2 GLU A 170     156.306 122.043 212.649  1.00  0.00           O
ATOM   1232  C   GLU A 170     154.697 127.104 213.093  1.00  0.00           C
ATOM   1233  O   GLU A 170     154.565 127.159 211.872  1.00  0.00           O
ATOM   1234  N   GLY A 171     155.565 127.858 213.756  1.00  0.00           N
ATOM   1235  CA  GLY A 171     156.379 128.837 213.064  1.00  0.00           C
ATOM   1236  C   GLY A 171     157.398 129.505 213.961  1.00  0.00           C
ATOM   1237  O   GLY A 171     157.280 129.481 215.188  1.00  0.00           O
ATOM   1238  N   ASP A 172     158.401 130.110 213.337  1.00  0.00           N
ATOM   1239  CA  ASP A 172     159.474 130.771 214.068  1.00  0.00           C
ATOM   1240  CB  ASP A 172     160.605 129.782 214.354  1.00  0.00           C
ATOM   1241  CG  ASP A 172     161.525 130.250 215.463  1.00  0.00           C
ATOM   1242  OD1 ASP A 172     161.225 131.289 216.087  1.00  0.00           O
ATOM   1243  OD2 ASP A 172     162.547 129.580 215.710  1.00  0.00           O
ATOM   1244  C   ASP A 172     159.994 131.965 213.279  1.00  0.00           C
ATOM   1245  O   ASP A 172     159.738 132.089 212.083  1.00  0.00           O
ATOM   1246  N   GLU A 173     160.719 132.847 213.958  1.00  0.00           N
ATOM   1247  CA  GLU A 173     161.292 134.023 213.315  1.00  0.00           C
ATOM   1248  CB  GLU A 173     161.818 135.007 214.359  1.00  0.00           C
ATOM   1249  CG  GLU A 173     162.422 136.277 213.775  1.00  0.00           C
ATOM   1250  CD  GLU A 173     161.393 137.172 213.108  1.00  0.00           C
ATOM   1251  OE1 GLU A 173     160.186 137.013 213.386  1.00  0.00           O
ATOM   1252  OE2 GLU A 173     161.794 138.033 212.299  1.00  0.00           O
ATOM   1253  C   GLU A 173     162.407 133.618 212.359  1.00  0.00           C
ATOM   1254  O   GLU A 173     162.595 134.239 211.311  1.00  0.00           O
ATOM   1255  N   ASP A 174     163.142 132.571 212.724  1.00  0.00           N
ATOM   1256  CA  ASP A 174     164.240 132.085 211.898  1.00  0.00           C
ATOM   1257  CB  ASP A 174     165.092 131.082 212.681  1.00  0.00           C
ATOM   1258  CG  ASP A 174     166.296 130.599 211.896  1.00  0.00           C
ATOM   1259  OD1 ASP A 174     166.736 131.317 210.972  1.00  0.00           O
ATOM   1260  OD2 ASP A 174     166.804 129.500 212.202  1.00  0.00           O
ATOM   1261  C   ASP A 174     163.706 131.446 210.621  1.00  0.00           C
ATOM   1262  O   ASP A 174     162.643 130.828 210.622  1.00  0.00           O
ATOM   1263  N   LEU A 175     164.452 131.598 209.530  1.00  0.00           N
ATOM   1264  CA  LEU A 175     164.041 131.056 208.240  1.00  0.00           C
ATOM   1265  CB  LEU A 175     164.251 132.090 207.127  1.00  0.00           C
ATOM   1266  CG  LEU A 175     163.193 133.175 206.903  1.00  0.00           C
ATOM   1267  CD1 LEU A 175     163.118 134.148 208.070  1.00  0.00           C
ATOM   1268  CD2 LEU A 175     163.461 133.918 205.602  1.00  0.00           C
ATOM   1269  C   LEU A 175     164.804 129.779 207.912  1.00  0.00           C
ATOM   1270  O   LEU A 175     164.526 129.118 206.911  1.00  0.00           O
ATOM   1271  N   THR A 176     165.769 129.436 208.760  1.00  0.00           N
ATOM   1272  CA  THR A 176     166.613 128.271 208.528  1.00  0.00           C
ATOM   1273  CB  THR A 176     168.106 128.618 208.694  1.00  0.00           C
ATOM   1274  CG2 THR A 176     168.974 127.653 207.895  1.00  0.00           C
ATOM   1275  OG1 THR A 176     168.341 129.953 208.232  1.00  0.00           O
ATOM   1276  C   THR A 176     166.255 127.115 209.461  1.00  0.00           C
ATOM   1277  O   THR A 176     167.117 126.566 210.150  1.00  0.00           O
ATOM   1278  N   LYS A 177     164.975 126.761 209.497  1.00  0.00           N
ATOM   1279  CA  LYS A 177     164.525 125.630 210.300  1.00  0.00           C
ATOM   1280  CB  LYS A 177     163.858 126.113 211.591  1.00  0.00           C
ATOM   1281  CG  LYS A 177     164.813 126.822 212.540  1.00  0.00           C
ATOM   1282  CD  LYS A 177     164.129 127.252 213.826  1.00  0.00           C
ATOM   1283  CE  LYS A 177     165.133 127.882 214.781  1.00  0.00           C
ATOM   1284  NZ  LYS A 177     164.499 128.341 216.049  1.00  0.00           N
ATOM   1285  C   LYS A 177     163.569 124.767 209.488  1.00  0.00           C
ATOM   1286  O   LYS A 177     163.100 125.180 208.426  1.00  0.00           O
ATOM   1287  N   GLU A 178     163.281 123.570 209.983  1.00  0.00           N
ATOM   1288  CA  GLU A 178     162.423 122.648 209.250  1.00  0.00           C
ATOM   1289  CB  GLU A 178     162.983 121.226 209.318  1.00  0.00           C
ATOM   1290  CG  GLU A 178     162.212 120.206 208.486  1.00  0.00           C
ATOM   1291  CD  GLU A 178     162.688 118.782 208.713  1.00  0.00           C
ATOM   1292  OE1 GLU A 178     163.647 118.590 209.492  1.00  0.00           O
ATOM   1293  OE2 GLU A 178     162.109 117.858 208.110  1.00  0.00           O
ATOM   1294  C   GLU A 178     161.000 122.691 209.794  1.00  0.00           C
ATOM   1295  O   GLU A 178     160.744 122.311 210.937  1.00  0.00           O
ATOM   1296  N   LYS A 179     160.075 123.154 208.957  1.00  0.00           N
ATOM   1297  CA  LYS A 179     158.681 123.316 209.351  1.00  0.00           C
ATOM   1298  CB  LYS A 179     158.005 124.433 208.562  1.00  0.00           C
ATOM   1299  CG  LYS A 179     156.606 124.746 209.064  1.00  0.00           C
ATOM   1300  CD  LYS A 179     155.988 125.922 208.341  1.00  0.00           C
ATOM   1301  CE  LYS A 179     155.631 125.531 206.916  1.00  0.00           C
ATOM   1302  NZ  LYS A 179     154.948 126.629 206.189  1.00  0.00           N
ATOM   1303  C   LYS A 179     157.908 122.033 209.127  1.00  0.00           C
ATOM   1304  O   LYS A 179     158.041 121.412 208.081  1.00  0.00           O
ATOM   1305  N   GLY A 180     157.085 121.651 210.095  1.00  0.00           N
ATOM   1306  CA  GLY A 180     156.274 120.459 209.956  1.00  0.00           C
ATOM   1307  C   GLY A 180     154.870 120.811 209.505  1.00  0.00           C
ATOM   1308  O   GLY A 180     154.262 121.750 210.021  1.00  0.00           O
ATOM   1309  N   HIS A 181     154.351 120.060 208.538  1.00  0.00           N
ATOM   1310  CA  HIS A 181     153.003 120.294 208.035  1.00  0.00           C
ATOM   1311  CB  HIS A 181     153.057 120.935 206.638  1.00  0.00           C
ATOM   1312  CG  HIS A 181     153.793 120.125 205.614  1.00  0.00           C
ATOM   1313  ND1 HIS A 181     153.284 118.965 205.072  1.00  0.00           N
ATOM   1314  CE1 HIS A 181     154.143 118.475 204.194  1.00  0.00           C
ATOM   1315  NE2 HIS A 181     155.196 119.270 204.154  1.00  0.00           N
ATOM   1316  CD2 HIS A 181     155.002 120.311 205.031  1.00  0.00           C
ATOM   1317  C   HIS A 181     152.189 119.002 208.020  1.00  0.00           C
ATOM   1318  O   HIS A 181     151.987 118.380 206.977  1.00  0.00           O
ATOM   1319  N   GLY A 182     156.499 116.446 203.317  1.00  0.00           N
ATOM   1320  CA  GLY A 182     155.877 115.541 204.266  1.00  0.00           C
ATOM   1321  C   GLY A 182     155.173 114.379 203.594  1.00  0.00           C
ATOM   1322  O   GLY A 182     154.053 114.022 203.960  1.00  0.00           O
ATOM   1323  N   GLY A 183     155.839 113.782 202.603  1.00  0.00           N
ATOM   1324  CA  GLY A 183     155.293 112.636 201.908  1.00  0.00           C
ATOM   1325  C   GLY A 183     155.577 111.324 202.621  1.00  0.00           C
ATOM   1326  O   GLY A 183     156.333 111.259 203.588  1.00  0.00           O
ATOM   1327  N   CYS A 184     154.952 110.262 202.115  1.00  0.00           N
ATOM   1328  CA  CYS A 184     155.078 108.937 202.706  1.00  0.00           C
ATOM   1329  CB  CYS A 184     153.829 108.107 202.389  1.00  0.00           C
ATOM   1330  SG  CYS A 184     153.780 107.453 200.706  1.00  0.00           S
ATOM   1331  C   CYS A 184     156.319 108.183 202.241  1.00  0.00           C
ATOM   1332  O   CYS A 184     156.608 107.110 202.781  1.00  0.00           O
ATOM   1333  N   GLY A 185     157.053 108.707 201.265  1.00  0.00           N
ATOM   1334  CA  GLY A 185     158.307 108.098 200.856  1.00  0.00           C
ATOM   1335  C   GLY A 185     158.194 106.708 200.269  1.00  0.00           C
ATOM   1336  O   GLY A 185     159.034 105.847 200.567  1.00  0.00           O
ATOM   1337  N   ARG A 186     157.179 106.462 199.445  1.00  0.00           N
ATOM   1338  CA  ARG A 186     157.000 105.188 198.763  1.00  0.00           C
ATOM   1339  CB  ARG A 186     155.631 104.581 199.082  1.00  0.00           C
ATOM   1340  CG  ARG A 186     155.417 104.305 200.562  1.00  0.00           C
ATOM   1341  CD  ARG A 186     154.078 103.634 200.828  1.00  0.00           C
ATOM   1342  NE  ARG A 186     153.979 102.322 200.193  1.00  0.00           N
ATOM   1343  CZ  ARG A 186     153.049 101.413 200.473  1.00  0.00           C
ATOM   1344  NH1 ARG A 186     152.117 101.650 201.390  1.00  0.00           N
ATOM   1345  NH2 ARG A 186     153.051 100.251 199.833  1.00  0.00           N
ATOM   1346  C   ARG A 186     157.146 105.379 197.259  1.00  0.00           C
ATOM   1347  O   ARG A 186     156.821 106.439 196.718  1.00  0.00           O
ATOM   1348  N   TYR A 187     157.634 104.340 196.588  1.00  0.00           N
ATOM   1349  CA  TYR A 187     157.843 104.420 195.150  1.00  0.00           C
ATOM   1350  CB  TYR A 187     158.602 103.190 194.649  1.00  0.00           C
ATOM   1351  CG  TYR A 187     160.094 103.234 194.881  1.00  0.00           C
ATOM   1352  CD1 TYR A 187     160.634 102.928 196.122  1.00  0.00           C
ATOM   1353  CE1 TYR A 187     161.999 102.961 196.334  1.00  0.00           C
ATOM   1354  CZ  TYR A 187     162.841 103.301 195.297  1.00  0.00           C
ATOM   1355  OH  TYR A 187     164.202 103.335 195.501  1.00  0.00           O
ATOM   1356  CE2 TYR A 187     162.329 103.603 194.054  1.00  0.00           C
ATOM   1357  CD2 TYR A 187     160.965 103.567 193.852  1.00  0.00           C
ATOM   1358  C   TYR A 187     156.509 104.525 194.425  1.00  0.00           C
ATOM   1359  O   TYR A 187     155.581 103.755 194.685  1.00  0.00           O
ATOM   1360  N   GLN A 188     156.424 105.485 193.485  1.00  0.00           N
ATOM   1361  CA  GLN A 188     155.196 105.661 192.729  1.00  0.00           C
ATOM   1362  CB  GLN A 188     154.993 107.130 192.373  1.00  0.00           C
ATOM   1363  CG  GLN A 188     155.070 108.068 193.564  1.00  0.00           C
ATOM   1364  CD  GLN A 188     154.090 107.699 194.658  1.00  0.00           C
ATOM   1365  OE1 GLN A 188     152.912 107.458 194.396  1.00  0.00           O
ATOM   1366  NE2 GLN A 188     154.579 107.627 195.887  1.00  0.00           N
ATOM   1367  C   GLN A 188     155.246 104.826 191.453  1.00  0.00           C
ATOM   1368  O   GLN A 188     156.305 104.706 190.829  1.00  0.00           O
ATOM   1369  N   PRO A 189     154.140 104.234 191.017  1.00  0.00           N
ATOM   1370  CD  PRO A 189     152.776 104.316 191.572  1.00  0.00           C
ATOM   1371  CG  PRO A 189     151.998 103.307 190.766  1.00  0.00           C
ATOM   1372  CB  PRO A 189     152.964 102.458 190.046  1.00  0.00           C
ATOM   1373  CA  PRO A 189     154.185 103.352 189.850  1.00  0.00           C
ATOM   1374  C   PRO A 189     154.093 104.142 188.551  1.00  0.00           C
ATOM   1375  O   PRO A 189     153.887 105.354 188.535  1.00  0.00           O
ATOM   1376  N   ARG A 190     154.252 103.415 187.450  1.00  0.00           N
ATOM   1377  CA  ARG A 190     154.065 103.942 186.106  1.00  0.00           C
ATOM   1378  CB  ARG A 190     155.196 103.494 185.183  1.00  0.00           C
ATOM   1379  CG  ARG A 190     155.509 104.463 184.049  1.00  0.00           C
ATOM   1380  CD  ARG A 190     156.920 104.258 183.510  1.00  0.00           C
ATOM   1381  NE  ARG A 190     157.943 104.591 184.499  1.00  0.00           N
ATOM   1382  CZ  ARG A 190     159.250 104.640 184.252  1.00  0.00           C
ATOM   1383  NH1 ARG A 190     159.725 104.380 183.039  1.00  0.00           N
ATOM   1384  NH2 ARG A 190     160.092 104.954 185.228  1.00  0.00           N
ATOM   1385  C   ARG A 190     152.713 103.440 185.618  1.00  0.00           C
ATOM   1386  O   ARG A 190     152.493 102.229 185.517  1.00  0.00           O
ATOM   1387  N   ILE A 191     151.791 104.368 185.386  1.00  0.00           N
ATOM   1388  CA  ILE A 191     150.450 104.021 184.932  1.00  0.00           C
ATOM   1389  CB  ILE A 191     149.432 105.083 185.377  1.00  0.00           C
ATOM   1390  CG2 ILE A 191     148.013 104.587 185.148  1.00  0.00           C
ATOM   1391  CG1 ILE A 191     149.638 105.465 186.850  1.00  0.00           C
ATOM   1392  CD1 ILE A 191     149.697 104.288 187.811  1.00  0.00           C
ATOM   1393  C   ILE A 191     150.470 103.875 183.417  1.00  0.00           C
ATOM   1394  O   ILE A 191     150.964 104.757 182.705  1.00  0.00           O
ATOM   1395  N   ARG A 192     149.938 102.761 182.923  1.00  0.00           N
ATOM   1396  CA  ARG A 192     149.857 102.480 181.498  1.00  0.00           C
ATOM   1397  CB  ARG A 192     150.760 101.301 181.121  1.00  0.00           C
ATOM   1398  CG  ARG A 192     150.836 101.023 179.630  1.00  0.00           C
ATOM   1399  CD  ARG A 192     150.192  99.690 179.284  1.00  0.00           C
ATOM   1400  NE  ARG A 192     150.967  98.560 179.795  1.00  0.00           N
ATOM   1401  CZ  ARG A 192     150.626  97.281 179.652  1.00  0.00           C
ATOM   1402  NH1 ARG A 192     149.514  96.941 179.010  1.00  0.00           N
ATOM   1403  NH2 ARG A 192     151.404  96.334 180.157  1.00  0.00           N
ATOM   1404  C   ARG A 192     148.414 102.175 181.123  1.00  0.00           C
ATOM   1405  O   ARG A 192     147.707 101.479 181.858  1.00  0.00           O
ATOM   1406  N   ARG A 193     147.981 102.699 179.981  1.00  0.00           N
ATOM   1407  CA  ARG A 193     146.632 102.477 179.479  1.00  0.00           C
ATOM   1408  CB  ARG A 193     146.047 103.763 178.890  1.00  0.00           C
ATOM   1409  CG  ARG A 193     144.820 103.564 178.012  1.00  0.00           C
ATOM   1410  CD  ARG A 193     144.131 104.885 177.722  1.00  0.00           C
ATOM   1411  NE  ARG A 193     143.186 104.774 176.615  1.00  0.00           N
ATOM   1412  CZ  ARG A 193     142.502 105.793 176.101  1.00  0.00           C
ATOM   1413  NH1 ARG A 193     142.639 107.020 176.589  1.00  0.00           N
ATOM   1414  NH2 ARG A 193     141.666 105.581 175.093  1.00  0.00           N
ATOM   1415  C   ARG A 193     146.645 101.382 178.423  1.00  0.00           C
ATOM   1416  O   ARG A 193     147.531 101.339 177.564  1.00  0.00           O
ATOM   1417  N   SER A 194     145.654 100.497 178.495  1.00  0.00           N
ATOM   1418  CA  SER A 194     145.449  99.461 177.488  1.00  0.00           C
ATOM   1419  CB  SER A 194     146.096  98.141 177.902  1.00  0.00           C
ATOM   1420  OG  SER A 194     145.602  97.709 179.156  1.00  0.00           O
ATOM   1421  C   SER A 194     143.948  99.306 177.308  1.00  0.00           C
ATOM   1422  O   SER A 194     143.263  98.791 178.199  1.00  0.00           O
ATOM   1423  N   GLY A 195     143.434  99.771 176.173  1.00  0.00           N
ATOM   1424  CA  GLY A 195     142.006  99.741 175.942  1.00  0.00           C
ATOM   1425  C   GLY A 195     141.281 100.626 176.930  1.00  0.00           C
ATOM   1426  O   GLY A 195     141.354 101.856 176.844  1.00  0.00           O
ATOM   1427  N   LEU A 196     140.579 100.003 177.878  1.00  0.00           N
ATOM   1428  CA  LEU A 196     139.869 100.714 178.935  1.00  0.00           C
ATOM   1429  CB  LEU A 196     138.368 100.437 178.834  1.00  0.00           C
ATOM   1430  CG  LEU A 196     137.680 100.980 177.576  1.00  0.00           C
ATOM   1431  CD1 LEU A 196     136.233 100.530 177.504  1.00  0.00           C
ATOM   1432  CD2 LEU A 196     137.750 102.498 177.499  1.00  0.00           C
ATOM   1433  C   LEU A 196     140.392 100.335 180.316  1.00  0.00           C
ATOM   1434  O   LEU A 196     139.714 100.580 181.319  1.00  0.00           O
ATOM   1435  N   GLU A 197     141.588  99.749 180.389  1.00  0.00           N
ATOM   1436  CA  GLU A 197     142.174  99.285 181.638  1.00  0.00           C
ATOM   1437  CB  GLU A 197     142.474  97.783 181.590  1.00  0.00           C
ATOM   1438  CG  GLU A 197     141.268  96.912 181.265  1.00  0.00           C
ATOM   1439  CD  GLU A 197     141.649  95.474 180.977  1.00  0.00           C
ATOM   1440  OE1 GLU A 197     142.217  94.818 181.876  1.00  0.00           O
ATOM   1441  OE2 GLU A 197     141.383  95.001 179.852  1.00  0.00           O
ATOM   1442  C   GLU A 197     143.456 100.051 181.935  1.00  0.00           C
ATOM   1443  O   GLU A 197     144.199 100.423 181.020  1.00  0.00           O
ATOM   1444  N   LEU A 198     143.696 100.289 183.221  1.00  0.00           N
ATOM   1445  CA  LEU A 198     144.911 100.928 183.710  1.00  0.00           C
ATOM   1446  CB  LEU A 198     144.582 102.098 184.637  1.00  0.00           C
ATOM   1447  CG  LEU A 198     144.569 103.489 184.003  1.00  0.00           C
ATOM   1448  CD1 LEU A 198     143.448 103.625 182.998  1.00  0.00           C
ATOM   1449  CD2 LEU A 198     144.443 104.550 185.082  1.00  0.00           C
ATOM   1450  C   LEU A 198     145.750  99.899 184.450  1.00  0.00           C
ATOM   1451  O   LEU A 198     145.224  99.142 185.272  1.00  0.00           O
ATOM   1452  N   TYR A 199     147.045  99.860 184.148  1.00  0.00           N
ATOM   1453  CA  TYR A 199     147.989  98.958 184.796  1.00  0.00           C
ATOM   1454  CB  TYR A 199     148.591  97.975 183.790  1.00  0.00           C
ATOM   1455  CG  TYR A 199     147.641  96.876 183.368  1.00  0.00           C
ATOM   1456  CD1 TYR A 199     147.176  95.943 184.286  1.00  0.00           C
ATOM   1457  CE1 TYR A 199     146.309  94.939 183.906  1.00  0.00           C
ATOM   1458  CZ  TYR A 199     145.892  94.859 182.596  1.00  0.00           C
ATOM   1459  OH  TYR A 199     145.026  93.861 182.211  1.00  0.00           O
ATOM   1460  CE2 TYR A 199     146.336  95.773 181.668  1.00  0.00           C
ATOM   1461  CD2 TYR A 199     147.205  96.775 182.055  1.00  0.00           C
ATOM   1462  C   TYR A 199     149.077  99.785 185.463  1.00  0.00           C
ATOM   1463  O   TYR A 199     149.774 100.554 184.794  1.00  0.00           O
ATOM   1464  N   ALA A 200     149.203  99.639 186.779  1.00  0.00           N
ATOM   1465  CA  ALA A 200     150.224 100.334 187.556  1.00  0.00           C
ATOM   1466  CB  ALA A 200     149.669 100.763 188.911  1.00  0.00           C
ATOM   1467  C   ALA A 200     151.420  99.404 187.718  1.00  0.00           C
ATOM   1468  O   ALA A 200     151.316  98.357 188.367  1.00  0.00           O
ATOM   1469  N   GLU A 201     152.549  99.779 187.117  1.00  0.00           N
ATOM   1470  CA  GLU A 201     153.779  99.003 187.173  1.00  0.00           C
ATOM   1471  CB  GLU A 201     154.502  99.040 185.825  1.00  0.00           C
ATOM   1472  CG  GLU A 201     153.743  98.387 184.680  1.00  0.00           C
ATOM   1473  CD  GLU A 201     153.692  96.877 184.789  1.00  0.00           C
ATOM   1474  OE1 GLU A 201     154.528  96.297 185.513  1.00  0.00           O
ATOM   1475  OE2 GLU A 201     152.814  96.268 184.143  1.00  0.00           O
ATOM   1476  C   GLU A 201     154.700  99.554 188.255  1.00  0.00           C
ATOM   1477  O   GLU A 201     154.787 100.769 188.445  1.00  0.00           O
ATOM   1478  N   TRP A 202     152.160  99.737 197.800  1.00  0.00           N
ATOM   1479  CA  TRP A 202     153.097 100.284 198.771  1.00  0.00           C
ATOM   1480  CB  TRP A 202     152.505 100.305 200.186  1.00  0.00           C
ATOM   1481  CG  TRP A 202     151.365 101.228 200.435  1.00  0.00           C
ATOM   1482  CD1 TRP A 202     151.423 102.450 201.034  1.00  0.00           C
ATOM   1483  NE1 TRP A 202     150.163 102.990 201.128  1.00  0.00           N
ATOM   1484  CE2 TRP A 202     149.262 102.098 200.615  1.00  0.00           C
ATOM   1485  CZ2 TRP A 202     147.878 102.191 200.492  1.00  0.00           C
ATOM   1486  CH2 TRP A 202     147.221 101.131 199.930  1.00  0.00           C
ATOM   1487  CZ3 TRP A 202     147.911  99.995 199.491  1.00  0.00           C
ATOM   1488  CE3 TRP A 202     149.283  99.900 199.611  1.00  0.00           C
ATOM   1489  CD2 TRP A 202     149.982 100.969 200.180  1.00  0.00           C
ATOM   1490  C   TRP A 202     154.388  99.496 198.836  1.00  0.00           C
ATOM   1491  O   TRP A 202     154.392  98.277 198.729  1.00  0.00           O
ATOM   1492  N   LYS A 203     155.484 100.222 199.027  1.00  0.00           N
ATOM   1493  CA  LYS A 203     156.778  99.636 199.334  1.00  0.00           C
ATOM   1494  CB  LYS A 203     157.654  99.521 198.088  1.00  0.00           C
ATOM   1495  CG  LYS A 203     158.970  98.794 198.329  1.00  0.00           C
ATOM   1496  CD  LYS A 203     159.763  98.622 197.043  1.00  0.00           C
ATOM   1497  CE  LYS A 203     159.030  97.729 196.057  1.00  0.00           C
ATOM   1498  NZ  LYS A 203     159.657  97.769 194.707  1.00  0.00           N
ATOM   1499  C   LYS A 203     157.439 100.521 200.382  1.00  0.00           C
ATOM   1500  O   LYS A 203     157.383 101.743 200.289  1.00  0.00           O
ATOM   1501  N   HIS A 204     158.065  99.905 201.377  1.00  0.00           N
ATOM   1502  CA  HIS A 204     158.603 100.663 202.496  1.00  0.00           C
ATOM   1503  CB  HIS A 204     157.579 100.731 203.631  1.00  0.00           C
ATOM   1504  CG  HIS A 204     157.960 101.668 204.732  1.00  0.00           C
ATOM   1505  ND1 HIS A 204     158.248 102.998 204.515  1.00  0.00           N
ATOM   1506  CE1 HIS A 204     158.547 103.575 205.666  1.00  0.00           C
ATOM   1507  NE2 HIS A 204     158.460 102.667 206.623  1.00  0.00           N
ATOM   1508  CD2 HIS A 204     158.095 101.466 206.063  1.00  0.00           C
ATOM   1509  C   HIS A 204     159.908 100.067 202.999  1.00  0.00           C
ATOM   1510  O   HIS A 204     159.943  99.411 204.038  1.00  0.00           O
ATOM   1511  N   VAL A 205     160.985 100.311 202.257  1.00  0.00           N
ATOM   1512  CA  VAL A 205     162.315  99.821 202.613  1.00  0.00           C
ATOM   1513  CB  VAL A 205     163.329 100.155 201.499  1.00  0.00           C
ATOM   1514  CG1 VAL A 205     163.090  99.275 200.282  1.00  0.00           C
ATOM   1515  CG2 VAL A 205     163.249 101.631 201.122  1.00  0.00           C
ATOM   1516  C   VAL A 205     162.830 100.373 203.951  1.00  0.00           C
ATOM   1517  O   VAL A 205     163.960 100.857 204.042  1.00  0.00           O
ATOM   1518  N   ASN A 206     162.001 100.279 204.985  1.00  0.00           N
ATOM   1519  CA  ASN A 206     162.352 100.766 206.312  1.00  0.00           C
ATOM   1520  CB  ASN A 206     161.747 102.155 206.542  1.00  0.00           C
ATOM   1521  CG  ASN A 206     162.294 102.845 207.779  1.00  0.00           C
ATOM   1522  OD1 ASN A 206     162.866 102.208 208.665  1.00  0.00           O
ATOM   1523  ND2 ASN A 206     162.117 104.159 207.846  1.00  0.00           N
ATOM   1524  C   ASN A 206     161.879  99.800 207.392  1.00  0.00           C
ATOM   1525  O   ASN A 206     162.658  99.378 208.247  1.00  0.00           O
ATOM   1526  N   GLU A 207     160.600  99.447 207.343  1.00  0.00           N
ATOM   1527  CA  GLU A 207     160.016  98.532 208.314  1.00  0.00           C
ATOM   1528  CB  GLU A 207     159.428  99.312 209.497  1.00  0.00           C
ATOM   1529  CG  GLU A 207     158.241 100.190 209.148  1.00  0.00           C
ATOM   1530  CD  GLU A 207     157.732 100.991 210.334  1.00  0.00           C
ATOM   1531  OE1 GLU A 207     158.057 100.624 211.483  1.00  0.00           O
ATOM   1532  OE2 GLU A 207     157.015 101.990 210.116  1.00  0.00           O
ATOM   1533  C   GLU A 207     158.953  97.661 207.655  1.00  0.00           C
ATOM   1534  O   GLU A 207     158.286  96.865 208.315  1.00  0.00           O
ATOM   1535  N   ASP A 208     158.797  97.828 206.345  1.00  0.00           N
ATOM   1536  CA  ASP A 208     157.866  97.017 205.570  1.00  0.00           C
ATOM   1537  CB  ASP A 208     156.452  97.585 205.667  1.00  0.00           C
ATOM   1538  CG  ASP A 208     155.394  96.568 205.297  1.00  0.00           C
ATOM   1539  OD1 ASP A 208     155.728  95.370 205.194  1.00  0.00           O
ATOM   1540  OD2 ASP A 208     154.223  96.964 205.128  1.00  0.00           O
ATOM   1541  C   ASP A 208     158.306  96.921 204.111  1.00  0.00           C
ATOM   1542  O   ASP A 208     157.608  97.386 203.208  1.00  0.00           O
ATOM   1543  N   SER A 209     159.479  96.328 203.895  1.00  0.00           N
ATOM   1544  CA  SER A 209     160.086  96.223 202.568  1.00  0.00           C
ATOM   1545  CB  SER A 209     161.402  95.444 202.656  1.00  0.00           C
ATOM   1546  OG  SER A 209     162.273  96.023 203.611  1.00  0.00           O
ATOM   1547  C   SER A 209     159.172  95.568 201.534  1.00  0.00           C
ATOM   1548  O   SER A 209     159.261  95.868 200.342  1.00  0.00           O
ATOM   1549  N   GLN A 210     158.308  94.668 201.993  1.00  0.00           N
ATOM   1550  CA  GLN A 210     157.400  93.941 201.109  1.00  0.00           C
ATOM   1551  CB  GLN A 210     156.604  92.902 201.900  1.00  0.00           C
ATOM   1552  CG  GLN A 210     155.734  92.013 201.029  1.00  0.00           C
ATOM   1553  CD  GLN A 210     154.820  91.116 201.841  1.00  0.00           C
ATOM   1554  OE1 GLN A 210     154.886  91.090 203.068  1.00  0.00           O
ATOM   1555  NE2 GLN A 210     153.958  90.374 201.154  1.00  0.00           N
ATOM   1556  C   GLN A 210     156.442  94.866 200.360  1.00  0.00           C
ATOM   1557  O   GLN A 210     155.696  95.637 200.967  1.00  0.00           O
ATOM   1558  N   GLU A 211     156.478  94.783 199.035  1.00  0.00           N
ATOM   1559  CA  GLU A 211     155.619  95.577 198.165  1.00  0.00           C
ATOM   1560  CB  GLU A 211     156.108  95.462 196.717  1.00  0.00           C
ATOM   1561  CG  GLU A 211     155.510  96.469 195.750  1.00  0.00           C
ATOM   1562  CD  GLU A 211     156.052  96.303 194.343  1.00  0.00           C
ATOM   1563  OE1 GLU A 211     156.920  95.427 194.140  1.00  0.00           O
ATOM   1564  OE2 GLU A 211     155.615  97.048 193.442  1.00  0.00           O
ATOM   1565  C   GLU A 211     154.148  95.163 198.273  1.00  0.00           C
ATOM   1566  O   GLU A 211     153.774  94.074 197.835  1.00  0.00           O
ATOM   1567  N   LYS A 212     153.309  96.027 198.848  1.00  0.00           N
ATOM   1568  CA  LYS A 212     151.904  95.676 199.080  1.00  0.00           C
ATOM   1569  CB  LYS A 212     151.324  96.428 200.281  1.00  0.00           C
ATOM   1570  CG  LYS A 212     151.602  95.856 201.648  1.00  0.00           C
ATOM   1571  CD  LYS A 212     151.292  96.916 202.698  1.00  0.00           C
ATOM   1572  CE  LYS A 212     152.402  97.941 202.823  1.00  0.00           C
ATOM   1573  NZ  LYS A 212     153.745  97.322 202.874  1.00  0.00           N
ATOM   1574  C   LYS A 212     151.036  96.022 197.880  1.00  0.00           C
ATOM   1575  O   LYS A 212     151.129  97.127 197.353  1.00  0.00           O
ATOM   1576  N   LYS A 213     153.149  94.962 189.082  1.00  0.00           N
ATOM   1577  CA  LYS A 213     152.051  95.191 188.150  1.00  0.00           C
ATOM   1578  CB  LYS A 213     152.212  94.308 186.911  1.00  0.00           C
ATOM   1579  CG  LYS A 213     151.102  94.459 185.879  1.00  0.00           C
ATOM   1580  CD  LYS A 213     151.422  93.684 184.605  1.00  0.00           C
ATOM   1581  CE  LYS A 213     150.631  94.197 183.409  1.00  0.00           C
ATOM   1582  NZ  LYS A 213     151.254  93.795 182.119  1.00  0.00           N
ATOM   1583  C   LYS A 213     150.714  94.913 188.827  1.00  0.00           C
ATOM   1584  O   LYS A 213     150.525  93.852 189.422  1.00  0.00           O
ATOM   1585  N   ILE A 214     149.785  95.865 188.738  1.00  0.00           N
ATOM   1586  CA  ILE A 214     148.447  95.701 189.298  1.00  0.00           C
ATOM   1587  CB  ILE A 214     148.331  96.336 190.704  1.00  0.00           C
ATOM   1588  CG2 ILE A 214     146.860  96.649 191.051  1.00  0.00           C
ATOM   1589  CG1 ILE A 214     148.958  95.400 191.745  1.00  0.00           C
ATOM   1590  CD1 ILE A 214     149.032  95.960 193.158  1.00  0.00           C
ATOM   1591  C   ILE A 214     147.442  96.313 188.334  1.00  0.00           C
ATOM   1592  O   ILE A 214     147.675  97.390 187.776  1.00  0.00           O
ATOM   1593  N   LEU A 215     146.318  95.626 188.145  1.00  0.00           N
ATOM   1594  CA  LEU A 215     145.205  96.177 187.377  1.00  0.00           C
ATOM   1595  CB  LEU A 215     144.231  95.075 186.973  1.00  0.00           C
ATOM   1596  CG  LEU A 215     143.110  95.487 186.011  1.00  0.00           C
ATOM   1597  CD1 LEU A 215     142.804  94.360 185.039  1.00  0.00           C
ATOM   1598  CD2 LEU A 215     141.844  95.895 186.755  1.00  0.00           C
ATOM   1599  C   LEU A 215     144.525  97.234 188.233  1.00  0.00           C
ATOM   1600  O   LEU A 215     143.668  96.928 189.065  1.00  0.00           O
ATOM   1601  N   LEU A 216     144.922  98.489 188.040  1.00  0.00           N
ATOM   1602  CA  LEU A 216     144.382  99.599 188.807  1.00  0.00           C
ATOM   1603  CB  LEU A 216     145.125 100.886 188.441  1.00  0.00           C
ATOM   1604  CG  LEU A 216     144.810 102.159 189.224  1.00  0.00           C
ATOM   1605  CD1 LEU A 216     144.998 101.941 190.710  1.00  0.00           C
ATOM   1606  CD2 LEU A 216     145.677 103.309 188.735  1.00  0.00           C
ATOM   1607  C   LEU A 216     142.889  99.737 188.535  1.00  0.00           C
ATOM   1608  O   LEU A 216     142.488 100.133 187.437  1.00  0.00           O
ATOM   1609  N   SER A 217     142.060  99.416 189.525  1.00  0.00           N
ATOM   1610  CA  SER A 217     140.625  99.398 189.300  1.00  0.00           C
ATOM   1611  CB  SER A 217     139.939  98.479 190.301  1.00  0.00           C
ATOM   1612  OG  SER A 217     139.895  99.073 191.586  1.00  0.00           O
ATOM   1613  C   SER A 217     140.044 100.807 189.424  1.00  0.00           C
ATOM   1614  O   SER A 217     140.606 101.653 190.123  1.00  0.00           O
ATOM   1615  N   PRO A 218     138.920 101.089 188.753  1.00  0.00           N
ATOM   1616  CD  PRO A 218     138.458 100.450 187.510  1.00  0.00           C
ATOM   1617  CG  PRO A 218     137.210 101.179 187.164  1.00  0.00           C
ATOM   1618  CB  PRO A 218     137.008 102.313 188.097  1.00  0.00           C
ATOM   1619  CA  PRO A 218     138.254 102.381 188.989  1.00  0.00           C
ATOM   1620  C   PRO A 218     137.883 102.608 190.442  1.00  0.00           C
ATOM   1621  O   PRO A 218     137.832 103.763 190.879  1.00  0.00           O
ATOM   1622  N   GLU A 219     137.607 101.547 191.204  1.00  0.00           N
ATOM   1623  CA  GLU A 219     137.436 101.692 192.647  1.00  0.00           C
ATOM   1624  CB  GLU A 219     137.136 100.325 193.269  1.00  0.00           C
ATOM   1625  CG  GLU A 219     136.897 100.319 194.784  1.00  0.00           C
ATOM   1626  CD  GLU A 219     135.655 101.072 195.213  1.00  0.00           C
ATOM   1627  OE1 GLU A 219     134.716 101.191 194.404  1.00  0.00           O
ATOM   1628  OE2 GLU A 219     135.619 101.548 196.368  1.00  0.00           O
ATOM   1629  C   GLU A 219     138.680 102.301 193.276  1.00  0.00           C
ATOM   1630  O   GLU A 219     138.598 103.249 194.069  1.00  0.00           O
ATOM   1631  N   ARG A 220     139.848 101.767 192.925  1.00  0.00           N
ATOM   1632  CA  ARG A 220     141.090 102.263 193.499  1.00  0.00           C
ATOM   1633  CB  ARG A 220     142.245 101.359 193.070  1.00  0.00           C
ATOM   1634  CG  ARG A 220     143.566 101.549 193.822  1.00  0.00           C
ATOM   1635  CD  ARG A 220     143.462 101.237 195.322  1.00  0.00           C
ATOM   1636  NE  ARG A 220     144.592 101.767 196.080  1.00  0.00           N
ATOM   1637  CZ  ARG A 220     145.844 101.328 195.983  1.00  0.00           C
ATOM   1638  NH1 ARG A 220     146.795 101.890 196.717  1.00  0.00           N
ATOM   1639  NH2 ARG A 220     146.153 100.315 195.180  1.00  0.00           N
ATOM   1640  C   ARG A 220     141.345 103.707 193.094  1.00  0.00           C
ATOM   1641  O   ARG A 220     141.773 104.523 193.917  1.00  0.00           O
ATOM   1642  N   VAL A 221     141.100 104.042 191.824  1.00  0.00           N
ATOM   1643  CA  VAL A 221     141.326 105.409 191.367  1.00  0.00           C
ATOM   1644  CB  VAL A 221     141.213 105.495 189.835  1.00  0.00           C
ATOM   1645  CG1 VAL A 221     141.474 106.920 189.365  1.00  0.00           C
ATOM   1646  CG2 VAL A 221     142.181 104.536 189.173  1.00  0.00           C
ATOM   1647  C   VAL A 221     140.357 106.363 192.049  1.00  0.00           C
ATOM   1648  O   VAL A 221     140.715 107.496 192.382  1.00  0.00           O
ATOM   1649  N   HIS A 222     139.112 105.929 192.255  1.00  0.00           N
ATOM   1650  CA  HIS A 222     138.152 106.763 192.967  1.00  0.00           C
ATOM   1651  CB  HIS A 222     136.774 106.106 192.957  1.00  0.00           C
ATOM   1652  CG  HIS A 222     135.685 106.985 193.488  1.00  0.00           C
ATOM   1653  ND1 HIS A 222     135.338 107.016 194.820  1.00  0.00           N
ATOM   1654  CE1 HIS A 222     134.354 107.880 194.998  1.00  0.00           C
ATOM   1655  NE2 HIS A 222     134.054 108.413 193.828  1.00  0.00           N
ATOM   1656  CD2 HIS A 222     134.872 107.871 192.867  1.00  0.00           C
ATOM   1657  C   HIS A 222     138.609 107.016 194.394  1.00  0.00           C
ATOM   1658  O   HIS A 222     138.507 108.140 194.897  1.00  0.00           O
ATOM   1659  N   GLU A 223     139.122 105.980 195.062  1.00  0.00           N
ATOM   1660  CA  GLU A 223     139.636 106.167 196.416  1.00  0.00           C
ATOM   1661  CB  GLU A 223     140.007 104.816 197.027  1.00  0.00           C
ATOM   1662  CG  GLU A 223     138.821 103.896 197.267  1.00  0.00           C
ATOM   1663  CD  GLU A 223     137.877 104.423 198.333  1.00  0.00           C
ATOM   1664  OE1 GLU A 223     138.352 105.098 199.270  1.00  0.00           O
ATOM   1665  OE2 GLU A 223     136.660 104.162 198.232  1.00  0.00           O
ATOM   1666  C   GLU A 223     140.836 107.107 196.428  1.00  0.00           C
ATOM   1667  O   GLU A 223     140.948 107.967 197.308  1.00  0.00           O
ATOM   1668  N   ILE A 224     141.746 106.951 195.465  1.00  0.00           N
ATOM   1669  CA  ILE A 224     142.909 107.833 195.381  1.00  0.00           C
ATOM   1670  CB  ILE A 224     143.837 107.386 194.236  1.00  0.00           C
ATOM   1671  CG2 ILE A 224     144.919 108.431 193.988  1.00  0.00           C
ATOM   1672  CG1 ILE A 224     144.472 106.030 194.551  1.00  0.00           C
ATOM   1673  CD1 ILE A 224     144.976 105.289 193.327  1.00  0.00           C
ATOM   1674  C   ILE A 224     142.466 109.279 195.203  1.00  0.00           C
ATOM   1675  O   ILE A 224     142.905 110.178 195.929  1.00  0.00           O
ATOM   1676  N   PHE A 225     141.583 109.523 194.234  1.00  0.00           N
ATOM   1677  CA  PHE A 225     141.176 110.885 193.912  1.00  0.00           C
ATOM   1678  CB  PHE A 225     140.374 110.895 192.609  1.00  0.00           C
ATOM   1679  CG  PHE A 225     141.188 110.616 191.362  1.00  0.00           C
ATOM   1680  CD1 PHE A 225     142.553 110.365 191.410  1.00  0.00           C
ATOM   1681  CE1 PHE A 225     143.262 110.113 190.261  1.00  0.00           C
ATOM   1682  CZ  PHE A 225     142.624 110.110 189.046  1.00  0.00           C
ATOM   1683  CE2 PHE A 225     141.277 110.355 188.980  1.00  0.00           C
ATOM   1684  CD2 PHE A 225     140.566 110.606 190.128  1.00  0.00           C
ATOM   1685  C   PHE A 225     140.350 111.513 195.025  1.00  0.00           C
ATOM   1686  O   PHE A 225     140.437 112.725 195.246  1.00  0.00           O
ATOM   1687  N   LYS A 226     139.542 110.717 195.726  1.00  0.00           N
ATOM   1688  CA  LYS A 226     138.717 111.270 196.792  1.00  0.00           C
ATOM   1689  CB  LYS A 226     137.752 110.197 197.304  1.00  0.00           C
ATOM   1690  CG  LYS A 226     136.783 110.651 198.395  1.00  0.00           C
ATOM   1691  CD  LYS A 226     135.776 111.663 197.874  1.00  0.00           C
ATOM   1692  CE  LYS A 226     134.825 112.118 198.969  1.00  0.00           C
ATOM   1693  NZ  LYS A 226     133.939 111.020 199.444  1.00  0.00           N
ATOM   1694  C   LYS A 226     139.571 111.815 197.927  1.00  0.00           C
ATOM   1695  O   LYS A 226     139.166 112.765 198.605  1.00  0.00           O
ATOM   1696  N   ARG A 227     140.748 111.232 198.146  1.00  0.00           N
ATOM   1697  CA  ARG A 227     141.647 111.679 199.201  1.00  0.00           C
ATOM   1698  CB  ARG A 227     142.668 110.577 199.502  1.00  0.00           C
ATOM   1699  CG  ARG A 227     142.137 109.458 200.388  1.00  0.00           C
ATOM   1700  CD  ARG A 227     143.268 108.681 201.046  1.00  0.00           C
ATOM   1701  NE  ARG A 227     144.028 107.889 200.076  1.00  0.00           N
ATOM   1702  CZ  ARG A 227     143.680 106.680 199.638  1.00  0.00           C
ATOM   1703  NH1 ARG A 227     142.576 106.084 200.072  1.00  0.00           N
ATOM   1704  NH2 ARG A 227     144.448 106.057 198.756  1.00  0.00           N
ATOM   1705  C   ARG A 227     142.373 112.974 198.857  1.00  0.00           C
ATOM   1706  O   ARG A 227     142.983 113.575 199.747  1.00  0.00           O
ATOM   1707  N   ILE A 228     142.322 113.417 197.600  1.00  0.00           N
ATOM   1708  CA  ILE A 228     142.946 114.679 197.222  1.00  0.00           C
ATOM   1709  CB  ILE A 228     142.928 114.851 195.690  1.00  0.00           C
ATOM   1710  CG2 ILE A 228     143.515 116.208 195.287  1.00  0.00           C
ATOM   1711  CG1 ILE A 228     143.694 113.697 195.026  1.00  0.00           C
ATOM   1712  CD1 ILE A 228     143.679 113.701 193.510  1.00  0.00           C
ATOM   1713  C   ILE A 228     142.230 115.828 197.924  1.00  0.00           C
ATOM   1714  O   ILE A 228     141.024 115.768 198.197  1.00  0.00           O
ATOM   1715  N   SER A 229     142.979 116.885 198.218  1.00  0.00           N
ATOM   1716  CA  SER A 229     142.453 118.055 198.902  1.00  0.00           C
ATOM   1717  CB  SER A 229     143.509 118.649 199.833  1.00  0.00           C
ATOM   1718  OG  SER A 229     144.584 119.196 199.090  1.00  0.00           O
ATOM   1719  C   SER A 229     141.995 119.108 197.898  1.00  0.00           C
ATOM   1720  O   SER A 229     142.319 119.053 196.710  1.00  0.00           O
ATOM   1721  N   ASP A 230     141.227 120.080 198.396  1.00  0.00           N
ATOM   1722  CA  ASP A 230     140.732 121.141 197.526  1.00  0.00           C
ATOM   1723  CB  ASP A 230     139.719 122.004 198.280  1.00  0.00           C
ATOM   1724  CG  ASP A 230     138.350 121.351 198.382  1.00  0.00           C
ATOM   1725  OD1 ASP A 230     137.908 120.710 197.406  1.00  0.00           O
ATOM   1726  OD2 ASP A 230     137.715 121.480 199.451  1.00  0.00           O
ATOM   1727  C   ASP A 230     141.866 122.010 196.999  1.00  0.00           C
ATOM   1728  O   ASP A 230     141.849 122.412 195.829  1.00  0.00           O
ATOM   1729  N   GLU A 231     142.878 122.273 197.825  1.00  0.00           N
ATOM   1730  CA  GLU A 231     143.987 123.105 197.374  1.00  0.00           C
ATOM   1731  CB  GLU A 231     144.772 123.636 198.584  1.00  0.00           C
ATOM   1732  CG  GLU A 231     145.578 122.612 199.402  1.00  0.00           C
ATOM   1733  CD  GLU A 231     144.737 121.903 200.452  1.00  0.00           C
ATOM   1734  OE1 GLU A 231     143.492 121.967 200.363  1.00  0.00           O
ATOM   1735  OE2 GLU A 231     145.321 121.281 201.365  1.00  0.00           O
ATOM   1736  C   GLU A 231     144.886 122.351 196.401  1.00  0.00           C
ATOM   1737  O   GLU A 231     145.392 122.942 195.442  1.00  0.00           O
ATOM   1738  N   GLU A 232     145.079 121.048 196.607  1.00  0.00           N
ATOM   1739  CA  GLU A 232     145.888 120.283 195.666  1.00  0.00           C
ATOM   1740  CB  GLU A 232     146.207 118.903 196.238  1.00  0.00           C
ATOM   1741  CG  GLU A 232     147.469 118.879 197.084  1.00  0.00           C
ATOM   1742  CD  GLU A 232     147.724 117.532 197.722  1.00  0.00           C
ATOM   1743  OE1 GLU A 232     146.780 116.716 197.799  1.00  0.00           O
ATOM   1744  OE2 GLU A 232     148.874 117.285 198.141  1.00  0.00           O
ATOM   1745  C   GLU A 232     145.197 120.157 194.317  1.00  0.00           C
ATOM   1746  O   GLU A 232     145.847 120.261 193.270  1.00  0.00           O
ATOM   1747  N   CYS A 233     143.880 119.932 194.310  1.00  0.00           N
ATOM   1748  CA  CYS A 233     143.182 119.836 193.033  1.00  0.00           C
ATOM   1749  CB  CYS A 233     141.782 119.253 193.217  1.00  0.00           C
ATOM   1750  SG  CYS A 233     140.610 120.368 193.987  1.00  0.00           S
ATOM   1751  C   CYS A 233     143.096 121.196 192.356  1.00  0.00           C
ATOM   1752  O   CYS A 233     143.092 121.273 191.124  1.00  0.00           O
ATOM   1753  N   PHE A 234     143.026 122.276 193.138  1.00  0.00           N
ATOM   1754  CA  PHE A 234     143.147 123.603 192.546  1.00  0.00           C
ATOM   1755  CB  PHE A 234     142.902 124.678 193.602  1.00  0.00           C
ATOM   1756  CG  PHE A 234     142.968 126.074 193.062  1.00  0.00           C
ATOM   1757  CD1 PHE A 234     141.923 126.590 192.316  1.00  0.00           C
ATOM   1758  CE1 PHE A 234     141.983 127.873 191.812  1.00  0.00           C
ATOM   1759  CZ  PHE A 234     143.097 128.653 192.044  1.00  0.00           C
ATOM   1760  CE2 PHE A 234     144.148 128.148 192.780  1.00  0.00           C
ATOM   1761  CD2 PHE A 234     144.082 126.864 193.283  1.00  0.00           C
ATOM   1762  C   PHE A 234     144.519 123.784 191.911  1.00  0.00           C
ATOM   1763  O   PHE A 234     144.642 124.385 190.839  1.00  0.00           O
ATOM   1764  N   VAL A 235     145.563 123.272 192.566  1.00  0.00           N
ATOM   1765  CA  VAL A 235     146.899 123.294 191.979  1.00  0.00           C
ATOM   1766  CB  VAL A 235     147.942 122.836 193.020  1.00  0.00           C
ATOM   1767  CG1 VAL A 235     149.267 122.480 192.352  1.00  0.00           C
ATOM   1768  CG2 VAL A 235     148.156 123.921 194.062  1.00  0.00           C
ATOM   1769  C   VAL A 235     146.945 122.439 190.720  1.00  0.00           C
ATOM   1770  O   VAL A 235     147.747 122.698 189.816  1.00  0.00           O
ATOM   1771  N   LEU A 236     146.107 121.409 190.641  1.00  0.00           N
ATOM   1772  CA  LEU A 236     146.032 120.572 189.452  1.00  0.00           C
ATOM   1773  CB  LEU A 236     145.506 119.179 189.814  1.00  0.00           C
ATOM   1774  CG  LEU A 236     146.429 118.227 190.578  1.00  0.00           C
ATOM   1775  CD1 LEU A 236     145.663 116.980 190.985  1.00  0.00           C
ATOM   1776  CD2 LEU A 236     147.647 117.849 189.749  1.00  0.00           C
ATOM   1777  C   LEU A 236     145.149 121.161 188.360  1.00  0.00           C
ATOM   1778  O   LEU A 236     145.029 120.550 187.296  1.00  0.00           O
ATOM   1779  N   GLY A 237     144.526 122.316 188.589  1.00  0.00           N
ATOM   1780  CA  GLY A 237     143.661 122.934 187.610  1.00  0.00           C
ATOM   1781  C   GLY A 237     142.203 122.544 187.718  1.00  0.00           C
ATOM   1782  O   GLY A 237     141.351 123.207 187.118  1.00  0.00           O
ATOM   1783  N   MET A 238     141.889 121.489 188.460  1.00  0.00           N
ATOM   1784  CA  MET A 238     140.502 121.075 188.659  1.00  0.00           C
ATOM   1785  CB  MET A 238     140.431 119.595 189.018  1.00  0.00           C
ATOM   1786  CG  MET A 238     141.372 118.715 188.209  1.00  0.00           C
ATOM   1787  SD  MET A 238     140.814 117.009 188.031  1.00  0.00           S
ATOM   1788  CE  MET A 238     139.348 117.195 187.021  1.00  0.00           C
ATOM   1789  C   MET A 238     139.906 121.947 189.754  1.00  0.00           C
ATOM   1790  O   MET A 238     140.205 121.768 190.935  1.00  0.00           O
ATOM   1791  N   GLU A 239     139.074 122.902 189.364  1.00  0.00           N
ATOM   1792  CA  GLU A 239     138.408 123.747 190.343  1.00  0.00           C
ATOM   1793  CB  GLU A 239     137.563 124.838 189.689  1.00  0.00           C
ATOM   1794  CG  GLU A 239     138.186 125.518 188.475  1.00  0.00           C
ATOM   1795  CD  GLU A 239     137.337 126.660 187.950  1.00  0.00           C
ATOM   1796  OE1 GLU A 239     136.476 127.159 188.704  1.00  0.00           O
ATOM   1797  OE2 GLU A 239     137.533 127.060 186.782  1.00  0.00           O
ATOM   1798  C   GLU A 239     137.519 122.867 191.223  1.00  0.00           C
ATOM   1799  O   GLU A 239     136.633 122.183 190.691  1.00  0.00           O
ATOM   1800  N   PRO A 240     137.709 122.848 192.550  1.00  0.00           N
ATOM   1801  CD  PRO A 240     138.455 123.815 193.377  1.00  0.00           C
ATOM   1802  CG  PRO A 240     137.942 123.560 194.761  1.00  0.00           C
ATOM   1803  CB  PRO A 240     137.477 122.157 194.781  1.00  0.00           C
ATOM   1804  CA  PRO A 240     136.937 121.906 193.373  1.00  0.00           C
ATOM   1805  C   PRO A 240     135.438 122.128 193.308  1.00  0.00           C
ATOM   1806  O   PRO A 240     134.669 121.162 193.417  1.00  0.00           O
ATOM   1807  N   ARG A 241     134.998 123.369 193.141  1.00  0.00           N
ATOM   1808  CA  ARG A 241     133.582 123.689 193.211  1.00  0.00           C
ATOM   1809  CB  ARG A 241     133.438 125.179 193.560  1.00  0.00           C
ATOM   1810  CG  ARG A 241     132.025 125.689 193.814  1.00  0.00           C
ATOM   1811  CD  ARG A 241     131.380 126.268 192.572  1.00  0.00           C
ATOM   1812  NE  ARG A 241     130.046 126.802 192.834  1.00  0.00           N
ATOM   1813  CZ  ARG A 241     128.923 126.084 192.836  1.00  0.00           C
ATOM   1814  NH1 ARG A 241     128.943 124.778 192.591  1.00  0.00           N
ATOM   1815  NH2 ARG A 241     127.766 126.680 193.086  1.00  0.00           N
ATOM   1816  C   ARG A 241     132.835 123.328 191.934  1.00  0.00           C
ATOM   1817  O   ARG A 241     131.604 123.241 191.966  1.00  0.00           O
ATOM   1818  N   TYR A 242     133.546 123.060 190.835  1.00  0.00           N
ATOM   1819  CA  TYR A 242     132.928 122.693 189.566  1.00  0.00           C
ATOM   1820  CB  TYR A 242     133.172 123.782 188.512  1.00  0.00           C
ATOM   1821  CG  TYR A 242     132.584 125.122 188.873  1.00  0.00           C
ATOM   1822  CD1 TYR A 242     131.213 125.280 189.021  1.00  0.00           C
ATOM   1823  CE1 TYR A 242     130.671 126.500 189.353  1.00  0.00           C
ATOM   1824  CZ  TYR A 242     131.498 127.586 189.529  1.00  0.00           C
ATOM   1825  OH  TYR A 242     130.962 128.808 189.858  1.00  0.00           O
ATOM   1826  CE2 TYR A 242     132.860 127.454 189.386  1.00  0.00           C
ATOM   1827  CD2 TYR A 242     133.394 126.229 189.059  1.00  0.00           C
ATOM   1828  C   TYR A 242     133.410 121.370 189.001  1.00  0.00           C
ATOM   1829  O   TYR A 242     132.741 120.828 188.116  1.00  0.00           O
ATOM   1830  N   ALA A 243     134.538 120.838 189.461  1.00  0.00           N
ATOM   1831  CA  ALA A 243     135.004 119.540 188.988  1.00  0.00           C
ATOM   1832  CB  ALA A 243     135.619 119.657 187.596  1.00  0.00           C
ATOM   1833  C   ALA A 243     136.017 118.993 189.978  1.00  0.00           C
ATOM   1834  O   ALA A 243     137.055 119.620 190.210  1.00  0.00           O
ATOM   1835  N   ARG A 244     135.726 117.849 190.541  1.00  0.00           N
ATOM   1836  CA  ARG A 244     136.637 117.070 191.355  1.00  0.00           C
ATOM   1837  CB  ARG A 244     135.908 116.464 192.556  1.00  0.00           C
ATOM   1838  CG  ARG A 244     135.308 117.465 193.535  1.00  0.00           C
ATOM   1839  CD  ARG A 244     136.378 118.256 194.258  1.00  0.00           C
ATOM   1840  NE  ARG A 244     137.188 117.371 195.095  1.00  0.00           N
ATOM   1841  CZ  ARG A 244     138.380 117.675 195.600  1.00  0.00           C
ATOM   1842  NH1 ARG A 244     138.941 118.853 195.362  1.00  0.00           N
ATOM   1843  NH2 ARG A 244     139.020 116.788 196.346  1.00  0.00           N
ATOM   1844  C   ARG A 244     137.240 115.946 190.524  1.00  0.00           C
ATOM   1845  O   ARG A 244     136.607 115.462 189.582  1.00  0.00           O
ATOM   1846  N   PRO A 245     138.463 115.497 190.814  1.00  0.00           N
ATOM   1847  CD  PRO A 245     139.406 115.943 191.852  1.00  0.00           C
ATOM   1848  CG  PRO A 245     140.715 115.464 191.343  1.00  0.00           C
ATOM   1849  CB  PRO A 245     140.436 114.223 190.580  1.00  0.00           C
ATOM   1850  CA  PRO A 245     139.015 114.392 190.020  1.00  0.00           C
ATOM   1851  C   PRO A 245     138.204 113.115 190.136  1.00  0.00           C
ATOM   1852  O   PRO A 245     138.119 112.357 189.163  1.00  0.00           O
ATOM   1853  N   GLU A 246     137.594 112.858 191.296  1.00  0.00           N
ATOM   1854  CA  GLU A 246     136.839 111.622 191.470  1.00  0.00           C
ATOM   1855  CB  GLU A 246     136.585 111.353 192.957  1.00  0.00           C
ATOM   1856  CG  GLU A 246     135.707 112.365 193.687  1.00  0.00           C
ATOM   1857  CD  GLU A 246     136.500 113.485 194.310  1.00  0.00           C
ATOM   1858  OE1 GLU A 246     137.628 113.745 193.847  1.00  0.00           O
ATOM   1859  OE2 GLU A 246     135.996 114.112 195.263  1.00  0.00           O
ATOM   1860  C   GLU A 246     135.529 111.644 190.693  1.00  0.00           C
ATOM   1861  O   GLU A 246     135.025 110.583 190.307  1.00  0.00           O
ATOM   1862  N   TRP A 247     134.963 112.829 190.452  1.00  0.00           N
ATOM   1863  CA  TRP A 247     133.729 112.909 189.678  1.00  0.00           C
ATOM   1864  CB  TRP A 247     133.194 114.341 189.653  1.00  0.00           C
ATOM   1865  CG  TRP A 247     132.859 114.905 190.998  1.00  0.00           C
ATOM   1866  CD1 TRP A 247     132.847 114.244 192.187  1.00  0.00           C
ATOM   1867  NE1 TRP A 247     132.498 115.096 193.201  1.00  0.00           N
ATOM   1868  CE2 TRP A 247     132.275 116.340 192.676  1.00  0.00           C
ATOM   1869  CZ2 TRP A 247     131.896 117.523 193.302  1.00  0.00           C
ATOM   1870  CH2 TRP A 247     131.740 118.628 192.514  1.00  0.00           C
ATOM   1871  CZ3 TRP A 247     131.952 118.577 191.133  1.00  0.00           C
ATOM   1872  CE3 TRP A 247     132.325 117.404 190.510  1.00  0.00           C
ATOM   1873  CD2 TRP A 247     132.492 116.257 191.288  1.00  0.00           C
ATOM   1874  C   TRP A 247     133.920 112.419 188.252  1.00  0.00           C
ATOM   1875  O   TRP A 247     132.935 112.089 187.584  1.00  0.00           O
ATOM   1876  N   MET A 248     135.160 112.367 187.768  1.00  0.00           N
ATOM   1877  CA  MET A 248     135.441 111.761 186.476  1.00  0.00           C
ATOM   1878  CB  MET A 248     136.814 112.207 185.971  1.00  0.00           C
ATOM   1879  CG  MET A 248     137.058 113.702 186.069  1.00  0.00           C
ATOM   1880  SD  MET A 248     138.460 114.226 185.066  1.00  0.00           S
ATOM   1881  CE  MET A 248     139.834 113.721 186.093  1.00  0.00           C
ATOM   1882  C   MET A 248     135.383 110.242 186.515  1.00  0.00           C
ATOM   1883  O   MET A 248     135.478 109.610 185.457  1.00  0.00           O
ATOM   1884  N   ILE A 249     135.238 109.647 187.694  1.00  0.00           N
ATOM   1885  CA  ILE A 249     134.998 108.215 187.823  1.00  0.00           C
ATOM   1886  CB  ILE A 249     135.678 107.641 189.076  1.00  0.00           C
ATOM   1887  CG2 ILE A 249     135.363 106.160 189.216  1.00  0.00           C
ATOM   1888  CG1 ILE A 249     137.195 107.875 189.041  1.00  0.00           C
ATOM   1889  CD1 ILE A 249     137.939 107.126 187.946  1.00  0.00           C
ATOM   1890  C   ILE A 249     133.492 108.012 187.875  1.00  0.00           C
ATOM   1891  O   ILE A 249     132.812 108.569 188.743  1.00  0.00           O
ATOM   1892  N   VAL A 250     132.969 107.212 186.949  1.00  0.00           N
ATOM   1893  CA  VAL A 250     131.526 107.073 186.773  1.00  0.00           C
ATOM   1894  CB  VAL A 250     131.167 106.555 185.378  1.00  0.00           C
ATOM   1895  CG1 VAL A 250     129.668 106.658 185.137  1.00  0.00           C
ATOM   1896  CG2 VAL A 250     131.934 107.310 184.312  1.00  0.00           C
ATOM   1897  C   VAL A 250     131.017 106.138 187.866  1.00  0.00           C
ATOM   1898  O   VAL A 250     131.149 104.919 187.766  1.00  0.00           O
ATOM   1899  N   THR A 251     130.436 106.712 188.919  1.00  0.00           N
ATOM   1900  CA  THR A 251     129.774 105.948 189.971  1.00  0.00           C
ATOM   1901  CB  THR A 251     130.088 106.541 191.347  1.00  0.00           C
ATOM   1902  CG2 THR A 251     131.578 106.559 191.596  1.00  0.00           C
ATOM   1903  OG1 THR A 251     129.593 107.882 191.415  1.00  0.00           O
ATOM   1904  C   THR A 251     128.267 105.920 189.791  1.00  0.00           C
ATOM   1905  O   THR A 251     127.628 104.900 190.067  1.00  0.00           O
ATOM   1906  N   VAL A 252     127.696 107.025 189.328  1.00  0.00           N
ATOM   1907  CA  VAL A 252     126.268 107.161 189.081  1.00  0.00           C
ATOM   1908  CB  VAL A 252     125.603 108.175 190.018  1.00  0.00           C
ATOM   1909  CG1 VAL A 252     124.138 108.342 189.678  1.00  0.00           C
ATOM   1910  CG2 VAL A 252     125.764 107.742 191.461  1.00  0.00           C
ATOM   1911  C   VAL A 252     126.159 107.593 187.626  1.00  0.00           C
ATOM   1912  O   VAL A 252     126.511 108.724 187.282  1.00  0.00           O
ATOM   1913  N   LEU A 253     125.729 106.690 186.769  1.00  0.00           N
ATOM   1914  CA  LEU A 253     125.618 107.007 185.355  1.00  0.00           C
ATOM   1915  CB  LEU A 253     125.567 105.723 184.541  1.00  0.00           C
ATOM   1916  CG  LEU A 253     125.608 105.849 183.024  1.00  0.00           C
ATOM   1917  CD1 LEU A 253     126.998 106.261 182.576  1.00  0.00           C
ATOM   1918  CD2 LEU A 253     125.210 104.529 182.408  1.00  0.00           C
ATOM   1919  C   LEU A 253     124.359 107.835 185.115  1.00  0.00           C
ATOM   1920  O   LEU A 253     123.271 107.406 185.498  1.00  0.00           O
ATOM   1921  N   PRO A 254     124.452 109.012 184.489  1.00  0.00           N
ATOM   1922  CD  PRO A 254     125.652 109.765 184.087  1.00  0.00           C
ATOM   1923  CG  PRO A 254     125.108 111.020 183.474  1.00  0.00           C
ATOM   1924  CB  PRO A 254     123.714 111.175 183.908  1.00  0.00           C
ATOM   1925  CA  PRO A 254     123.221 109.748 184.166  1.00  0.00           C
ATOM   1926  C   PRO A 254     122.564 109.164 182.926  1.00  0.00           C
ATOM   1927  O   PRO A 254     123.168 109.130 181.851  1.00  0.00           O
ATOM   1928  N   VAL A 255     121.323 108.712 183.070  1.00  0.00           N
ATOM   1929  CA  VAL A 255     120.532 108.237 181.939  1.00  0.00           C
ATOM   1930  CB  VAL A 255     119.693 106.999 182.286  1.00  0.00           C
ATOM   1931  CG1 VAL A 255     118.668 107.255 183.325  1.00  0.00           C
ATOM   1932  CG2 VAL A 255     118.977 106.516 181.057  1.00  0.00           C
ATOM   1933  C   VAL A 255     119.676 109.398 181.436  1.00  0.00           C
ATOM   1934  O   VAL A 255     118.937 110.000 182.237  1.00  0.00           O
ATOM   1935  N   PRO A 256     119.779 109.778 180.162  1.00  0.00           N
ATOM   1936  CD  PRO A 256     120.597 109.188 179.085  1.00  0.00           C
ATOM   1937  CG  PRO A 256     120.096 109.858 177.860  1.00  0.00           C
ATOM   1938  CB  PRO A 256     119.647 111.177 178.281  1.00  0.00           C
ATOM   1939  CA  PRO A 256     119.092 110.972 179.696  1.00  0.00           C
ATOM   1940  C   PRO A 256     117.591 110.770 179.664  1.00  0.00           C
ATOM   1941  O   PRO A 256     117.098 109.644 179.820  1.00  0.00           O
ATOM   1942  N   PRO A 257     116.836 111.836 179.466  1.00  0.00           N
ATOM   1943  CD  PRO A 257     117.259 113.245 179.468  1.00  0.00           C
ATOM   1944  CG  PRO A 257     116.028 113.977 179.094  1.00  0.00           C
ATOM   1945  CB  PRO A 257     114.886 113.132 179.499  1.00  0.00           C
ATOM   1946  CA  PRO A 257     115.384 111.694 179.360  1.00  0.00           C
ATOM   1947  C   PRO A 257     114.950 111.088 178.039  1.00  0.00           C
ATOM   1948  O   PRO A 257     115.779 110.705 177.211  1.00  0.00           O
ATOM   1949  N   LEU A 258     113.637 111.004 177.840  1.00  0.00           N
ATOM   1950  CA  LEU A 258     113.097 110.379 176.644  1.00  0.00           C
ATOM   1951  CB  LEU A 258     111.630 110.018 176.880  1.00  0.00           C
ATOM   1952  CG  LEU A 258     111.338 109.254 178.181  1.00  0.00           C
ATOM   1953  CD1 LEU A 258     109.849 109.009 178.331  1.00  0.00           C
ATOM   1954  CD2 LEU A 258     112.108 107.944 178.265  1.00  0.00           C
ATOM   1955  C   LEU A 258     113.234 111.270 175.419  1.00  0.00           C
ATOM   1956  O   LEU A 258     113.225 110.762 174.294  1.00  0.00           O
ATOM   1957  N   SER A 259     113.347 112.587 175.609  1.00  0.00           N
ATOM   1958  CA  SER A 259     113.525 113.490 174.478  1.00  0.00           C
ATOM   1959  CB  SER A 259     113.433 114.937 174.953  1.00  0.00           C
ATOM   1960  OG  SER A 259     112.251 115.150 175.699  1.00  0.00           O
ATOM   1961  C   SER A 259     114.854 113.245 173.779  1.00  0.00           C
ATOM   1962  O   SER A 259     114.933 113.300 172.547  1.00  0.00           O
ATOM   1963  N   VAL A 260     115.913 112.981 174.546  1.00  0.00           N
ATOM   1964  CA  VAL A 260     117.221 112.745 173.952  1.00  0.00           C
ATOM   1965  CB  VAL A 260     118.313 112.784 175.038  1.00  0.00           C
ATOM   1966  CG1 VAL A 260     119.692 112.611 174.426  1.00  0.00           C
ATOM   1967  CG2 VAL A 260     118.246 114.086 175.815  1.00  0.00           C
ATOM   1968  C   VAL A 260     117.256 111.424 173.200  1.00  0.00           C
ATOM   1969  O   VAL A 260     118.076 111.253 172.293  1.00  0.00           O
ATOM   1970  N   ARG A 261     116.379 110.485 173.544  1.00  0.00           N
ATOM   1971  CA  ARG A 261     116.343 109.159 172.925  1.00  0.00           C
ATOM   1972  CB  ARG A 261     117.021 108.120 173.822  1.00  0.00           C
ATOM   1973  CG  ARG A 261     116.635 108.204 175.291  1.00  0.00           C
ATOM   1974  CD  ARG A 261     117.499 107.310 176.149  1.00  0.00           C
ATOM   1975  NE  ARG A 261     117.043 107.309 177.537  1.00  0.00           N
ATOM   1976  CZ  ARG A 261     116.073 106.538 178.021  1.00  0.00           C
ATOM   1977  NH1 ARG A 261     115.430 105.676 177.246  1.00  0.00           N
ATOM   1978  NH2 ARG A 261     115.744 106.631 179.300  1.00  0.00           N
ATOM   1979  C   ARG A 261     114.890 108.797 172.653  1.00  0.00           C
ATOM   1980  O   ARG A 261     114.316 107.922 173.309  1.00  0.00           O
ATOM   1981  N   PRO A 262     114.258 109.459 171.685  1.00  0.00           N
ATOM   1982  CD  PRO A 262     114.801 110.430 170.722  1.00  0.00           C
ATOM   1983  CG  PRO A 262     113.609 111.226 170.348  1.00  0.00           C
ATOM   1984  CB  PRO A 262     112.431 110.327 170.468  1.00  0.00           C
ATOM   1985  CA  PRO A 262     112.828 109.225 171.459  1.00  0.00           C
ATOM   1986  C   PRO A 262     112.567 107.845 170.880  1.00  0.00           C
ATOM   1987  O   PRO A 262     113.309 107.358 170.024  1.00  0.00           O
ATOM   1988  N   ALA A 263     111.495 107.219 171.359  1.00  0.00           N
ATOM   1989  CA  ALA A 263     111.042 105.928 170.846  1.00  0.00           C
ATOM   1990  CB  ALA A 263     110.417 105.093 171.955  1.00  0.00           C
ATOM   1991  C   ALA A 263     110.053 106.205 169.723  1.00  0.00           C
ATOM   1992  O   ALA A 263     108.866 106.441 169.953  1.00  0.00           O
ATOM   1993  N   VAL A 264     110.548 106.180 168.490  1.00  0.00           N
ATOM   1994  CA  VAL A 264     109.721 106.511 167.335  1.00  0.00           C
ATOM   1995  CB  VAL A 264     110.599 106.956 166.150  1.00  0.00           C
ATOM   1996  CG1 VAL A 264     111.419 105.792 165.591  1.00  0.00           C
ATOM   1997  CG2 VAL A 264     109.740 107.582 165.059  1.00  0.00           C
ATOM   1998  C   VAL A 264     108.860 105.310 166.973  1.00  0.00           C
ATOM   1999  O   VAL A 264     109.341 104.172 166.912  1.00  0.00           O
ATOM   2000  N   VAL A 265     107.578 105.563 166.735  1.00  0.00           N
ATOM   2001  CA  VAL A 265     106.641 104.523 166.329  1.00  0.00           C
ATOM   2002  CB  VAL A 265     105.212 104.850 166.801  1.00  0.00           C
ATOM   2003  CG1 VAL A 265     104.631 106.042 166.041  1.00  0.00           C
ATOM   2004  CG2 VAL A 265     104.314 103.629 166.655  1.00  0.00           C
ATOM   2005  C   VAL A 265     106.708 104.370 164.815  1.00  0.00           C
ATOM   2006  O   VAL A 265     106.696 105.362 164.076  1.00  0.00           O
ATOM   2007  N   MET A 266     106.790 103.126 164.356  1.00  0.00           N
ATOM   2008  CA  MET A 266     106.869 102.826 162.934  1.00  0.00           C
ATOM   2009  CB  MET A 266     107.523 101.460 162.736  1.00  0.00           C
ATOM   2010  CG  MET A 266     108.984 101.411 163.147  1.00  0.00           C
ATOM   2011  SD  MET A 266     109.699  99.763 162.990  1.00  0.00           S
ATOM   2012  CE  MET A 266     109.769  99.575 161.211  1.00  0.00           C
ATOM   2013  C   MET A 266     105.465 102.904 162.329  1.00  0.00           C
ATOM   2014  O   MET A 266     104.522 103.394 162.956  1.00  0.00           O
ATOM   2015  N   GLN A 267     105.323 102.439 161.084  1.00  0.00           N
ATOM   2016  CA  GLN A 267     104.029 102.484 160.406  1.00  0.00           C
ATOM   2017  CB  GLN A 267     104.148 101.879 159.000  1.00  0.00           C
ATOM   2018  CG  GLN A 267     104.317 100.350 158.916  1.00  0.00           C
ATOM   2019  CD  GLN A 267     105.654  99.861 159.437  1.00  0.00           C
ATOM   2020  OE1 GLN A 267     106.616 100.625 159.525  1.00  0.00           O
ATOM   2021  NE2 GLN A 267     105.722  98.582 159.787  1.00  0.00           N
ATOM   2022  C   GLN A 267     102.947 101.774 161.211  1.00  0.00           C
ATOM   2023  O   GLN A 267     101.794 102.223 161.250  1.00  0.00           O
ATOM   2024  N   GLY A 268     103.297 100.669 161.866  1.00  0.00           N
ATOM   2025  CA  GLY A 268     102.343  99.914 162.651  1.00  0.00           C
ATOM   2026  C   GLY A 268     102.296 100.367 164.094  1.00  0.00           C
ATOM   2027  O   GLY A 268     102.160 101.563 164.375  1.00  0.00           O
ATOM   2028  N   SER A 269     102.409  99.411 165.018  1.00  0.00           N
ATOM   2029  CA  SER A 269     102.479  99.694 166.444  1.00  0.00           C
ATOM   2030  CB  SER A 269     101.421  98.874 167.200  1.00  0.00           C
ATOM   2031  OG  SER A 269     101.647  97.485 167.041  1.00  0.00           O
ATOM   2032  C   SER A 269     103.847  99.407 167.043  1.00  0.00           C
ATOM   2033  O   SER A 269     104.088  99.781 168.197  1.00  0.00           O
ATOM   2034  N   ALA A 270     104.742  98.752 166.304  1.00  0.00           N
ATOM   2035  CA  ALA A 270     106.069  98.431 166.813  1.00  0.00           C
ATOM   2036  CB  ALA A 270     106.843  97.591 165.794  1.00  0.00           C
ATOM   2037  C   ALA A 270     106.842  99.701 167.143  1.00  0.00           C
ATOM   2038  O   ALA A 270     107.212 100.464 166.247  1.00  0.00           O
ATOM   2039  N   ARG A 271     107.087  99.930 168.431  1.00  0.00           N
ATOM   2040  CA  ARG A 271     107.837 101.097 168.883  1.00  0.00           C
ATOM   2041  CB  ARG A 271     107.408 101.491 170.293  1.00  0.00           C
ATOM   2042  CG  ARG A 271     107.617 102.958 170.621  1.00  0.00           C
ATOM   2043  CD  ARG A 271     106.480 103.816 170.093  1.00  0.00           C
ATOM   2044  NE  ARG A 271     105.323 103.801 170.985  1.00  0.00           N
ATOM   2045  CZ  ARG A 271     105.226 104.493 172.119  1.00  0.00           C
ATOM   2046  NH1 ARG A 271     106.222 105.270 172.531  1.00  0.00           N
ATOM   2047  NH2 ARG A 271     104.124 104.403 172.851  1.00  0.00           N
ATOM   2048  C   ARG A 271     109.323 100.771 168.831  1.00  0.00           C
ATOM   2049  O   ARG A 271     109.804  99.911 169.575  1.00  0.00           O
ATOM   2050  N   ASN A 272     110.052 101.453 167.953  1.00  0.00           N
ATOM   2051  CA  ASN A 272     111.492 101.279 167.844  1.00  0.00           C
ATOM   2052  CB  ASN A 272     111.967 101.590 166.425  1.00  0.00           C
ATOM   2053  CG  ASN A 272     113.350 101.044 166.141  1.00  0.00           C
ATOM   2054  OD1 ASN A 272     114.156 100.858 167.053  1.00  0.00           O
ATOM   2055  ND2 ASN A 272     113.634 100.783 164.870  1.00  0.00           N
ATOM   2056  C   ASN A 272     112.190 102.188 168.846  1.00  0.00           C
ATOM   2057  O   ASN A 272     111.864 103.375 168.949  1.00  0.00           O
ATOM   2058  N   GLN A 273     113.147 101.631 169.578  1.00  0.00           N
ATOM   2059  CA  GLN A 273     113.884 102.379 170.582  1.00  0.00           C
ATOM   2060  CB  GLN A 273     114.237 101.490 171.774  1.00  0.00           C
ATOM   2061  CG  GLN A 273     113.053 100.794 172.420  1.00  0.00           C
ATOM   2062  CD  GLN A 273     112.105 101.755 173.094  1.00  0.00           C
ATOM   2063  OE1 GLN A 273     112.422 102.928 173.284  1.00  0.00           O
ATOM   2064  NE2 GLN A 273     110.927 101.264 173.456  1.00  0.00           N
ATOM   2065  C   GLN A 273     115.157 102.958 169.976  1.00  0.00           C
ATOM   2066  O   GLN A 273     115.660 102.487 168.953  1.00  0.00           O
ATOM   2067  N   ASP A 274     115.677 103.993 170.624  1.00  0.00           N
ATOM   2068  CA  ASP A 274     116.881 104.647 170.145  1.00  0.00           C
ATOM   2069  CB  ASP A 274     117.030 106.029 170.781  1.00  0.00           C
ATOM   2070  CG  ASP A 274     117.868 106.969 169.940  1.00  0.00           C
ATOM   2071  OD1 ASP A 274     117.321 107.564 168.988  1.00  0.00           O
ATOM   2072  OD2 ASP A 274     119.074 107.115 170.230  1.00  0.00           O
ATOM   2073  C   ASP A 274     118.109 103.798 170.452  1.00  0.00           C
ATOM   2074  O   ASP A 274     118.072 102.869 171.263  1.00  0.00           O
ATOM   2075  N   ASP A 275     119.214 104.130 169.781  1.00  0.00           N
ATOM   2076  CA  ASP A 275     120.477 103.460 170.065  1.00  0.00           C
ATOM   2077  CB  ASP A 275     121.559 103.965 169.113  1.00  0.00           C
ATOM   2078  CG  ASP A 275     121.293 103.578 167.675  1.00  0.00           C
ATOM   2079  OD1 ASP A 275     120.230 102.979 167.408  1.00  0.00           O
ATOM   2080  OD2 ASP A 275     122.145 103.871 166.811  1.00  0.00           O
ATOM   2081  C   ASP A 275     120.894 103.680 171.510  1.00  0.00           C
ATOM   2082  O   ASP A 275     121.397 102.761 172.170  1.00  0.00           O
ATOM   2083  N   LEU A 276     120.686 104.894 172.023  1.00  0.00           N
ATOM   2084  CA  LEU A 276     120.996 105.166 173.419  1.00  0.00           C
ATOM   2085  CB  LEU A 276     120.721 106.632 173.750  1.00  0.00           C
ATOM   2086  CG  LEU A 276     121.622 107.708 173.147  1.00  0.00           C
ATOM   2087  CD1 LEU A 276     121.213 109.062 173.696  1.00  0.00           C
ATOM   2088  CD2 LEU A 276     123.092 107.446 173.421  1.00  0.00           C
ATOM   2089  C   LEU A 276     120.186 104.269 174.339  1.00  0.00           C
ATOM   2090  O   LEU A 276     120.698 103.794 175.354  1.00  0.00           O
ATOM   2091  N   THR A 277     118.915 104.036 174.008  1.00  0.00           N
ATOM   2092  CA  THR A 277     118.079 103.199 174.862  1.00  0.00           C
ATOM   2093  CB  THR A 277     116.619 103.298 174.429  1.00  0.00           C
ATOM   2094  CG2 THR A 277     115.720 102.582 175.422  1.00  0.00           C
ATOM   2095  OG1 THR A 277     116.233 104.674 174.363  1.00  0.00           O
ATOM   2096  C   THR A 277     118.547 101.748 174.848  1.00  0.00           C
ATOM   2097  O   THR A 277     118.576 101.097 175.895  1.00  0.00           O
ATOM   2098  N   HIS A 278     118.908 101.220 173.677  1.00  0.00           N
ATOM   2099  CA  HIS A 278     119.463  99.870 173.620  1.00  0.00           C
ATOM   2100  CB  HIS A 278     119.741  99.478 172.169  1.00  0.00           C
ATOM   2101  CG  HIS A 278     118.510  99.319 171.333  1.00  0.00           C
ATOM   2102  ND1 HIS A 278     118.553  99.265 169.957  1.00  0.00           N
ATOM   2103  CE1 HIS A 278     117.328  99.112 169.486  1.00  0.00           C
ATOM   2104  NE2 HIS A 278     116.494  99.060 170.508  1.00  0.00           N
ATOM   2105  CD2 HIS A 278     117.207  99.184 171.675  1.00  0.00           C
ATOM   2106  C   HIS A 278     120.745  99.772 174.435  1.00  0.00           C
ATOM   2107  O   HIS A 278     120.973  98.786 175.154  1.00  0.00           O
ATOM   2108  N   LYS A 279     121.592 100.793 174.345  1.00  0.00           N
ATOM   2109  CA  LYS A 279     122.840 100.760 175.090  1.00  0.00           C
ATOM   2110  CB  LYS A 279     123.738 101.908 174.641  1.00  0.00           C
ATOM   2111  CG  LYS A 279     125.180 101.743 175.035  1.00  0.00           C
ATOM   2112  CD  LYS A 279     125.883 100.711 174.177  1.00  0.00           C
ATOM   2113  CE  LYS A 279     127.174 100.282 174.814  1.00  0.00           C
ATOM   2114  NZ  LYS A 279     127.759  99.101 174.143  1.00  0.00           N
ATOM   2115  C   LYS A 279     122.580 100.830 176.585  1.00  0.00           C
ATOM   2116  O   LYS A 279     123.228 100.129 177.368  1.00  0.00           O
ATOM   2117  N   LEU A 280     121.650 101.685 177.001  1.00  0.00           N
ATOM   2118  CA  LEU A 280     121.281 101.748 178.406  1.00  0.00           C
ATOM   2119  CB  LEU A 280     120.309 102.898 178.632  1.00  0.00           C
ATOM   2120  CG  LEU A 280     120.931 104.280 178.459  1.00  0.00           C
ATOM   2121  CD1 LEU A 280     119.875 105.265 177.984  1.00  0.00           C
ATOM   2122  CD2 LEU A 280     121.607 104.735 179.741  1.00  0.00           C
ATOM   2123  C   LEU A 280     120.668 100.438 178.870  1.00  0.00           C
ATOM   2124  O   LEU A 280     120.824 100.062 180.033  1.00  0.00           O
ATOM   2125  N   ALA A 281     119.965  99.734 177.983  1.00  0.00           N
ATOM   2126  CA  ALA A 281     119.453  98.414 178.329  1.00  0.00           C
ATOM   2127  CB  ALA A 281     118.575  97.876 177.199  1.00  0.00           C
ATOM   2128  C   ALA A 281     120.596  97.459 178.616  1.00  0.00           C
ATOM   2129  O   ALA A 281     120.570  96.716 179.604  1.00  0.00           O
ATOM   2130  N   ASP A 282     121.622  97.473 177.764  1.00  0.00           N
ATOM   2131  CA  ASP A 282     122.797  96.645 178.024  1.00  0.00           C
ATOM   2132  CB  ASP A 282     123.795  96.771 176.874  1.00  0.00           C
ATOM   2133  CG  ASP A 282     123.444  95.886 175.698  1.00  0.00           C
ATOM   2134  OD1 ASP A 282     123.290  94.662 175.900  1.00  0.00           O
ATOM   2135  OD2 ASP A 282     123.324  96.411 174.572  1.00  0.00           O
ATOM   2136  C   ASP A 282     123.461  97.035 179.340  1.00  0.00           C
ATOM   2137  O   ASP A 282     123.874  96.167 180.122  1.00  0.00           O
ATOM   2138  N   ILE A 283     123.564  98.337 179.600  1.00  0.00           N
ATOM   2139  CA  ILE A 283     124.230  98.809 180.810  1.00  0.00           C
ATOM   2140  CB  ILE A 283     124.406 100.339 180.765  1.00  0.00           C
ATOM   2141  CG2 ILE A 283     124.772 100.877 182.143  1.00  0.00           C
ATOM   2142  CG1 ILE A 283     125.490 100.713 179.754  1.00  0.00           C
ATOM   2143  CD1 ILE A 283     125.415 102.143 179.272  1.00  0.00           C
ATOM   2144  C   ILE A 283     123.460  98.370 182.045  1.00  0.00           C
ATOM   2145  O   ILE A 283     124.049  97.899 183.019  1.00  0.00           O
ATOM   2146  N   VAL A 284     122.134  98.514 182.027  1.00  0.00           N
ATOM   2147  CA  VAL A 284     121.330  98.099 183.170  1.00  0.00           C
ATOM   2148  CB  VAL A 284     119.885  98.613 183.031  1.00  0.00           C
ATOM   2149  CG1 VAL A 284     119.015  98.058 184.145  1.00  0.00           C
ATOM   2150  CG2 VAL A 284     119.853 100.130 183.066  1.00  0.00           C
ATOM   2151  C   VAL A 284     121.367  96.588 183.332  1.00  0.00           C
ATOM   2152  O   VAL A 284     121.401  96.083 184.460  1.00  0.00           O
ATOM   2153  N   LYS A 285     121.383  95.842 182.225  1.00  0.00           N
ATOM   2154  CA  LYS A 285     121.467  94.390 182.319  1.00  0.00           C
ATOM   2155  CB  LYS A 285     121.420  93.764 180.925  1.00  0.00           C
ATOM   2156  CG  LYS A 285     120.033  93.618 180.342  1.00  0.00           C
ATOM   2157  CD  LYS A 285     120.081  93.184 178.886  1.00  0.00           C
ATOM   2158  CE  LYS A 285     120.508  91.733 178.746  1.00  0.00           C
ATOM   2159  NZ  LYS A 285     120.414  91.263 177.337  1.00  0.00           N
ATOM   2160  C   LYS A 285     122.744  93.975 183.026  1.00  0.00           C
ATOM   2161  O   LYS A 285     122.713  93.219 184.004  1.00  0.00           O
ATOM   2162  N   ILE A 286     123.885  94.475 182.551  1.00  0.00           N
ATOM   2163  CA  ILE A 286     125.147  94.056 183.143  1.00  0.00           C
ATOM   2164  CB  ILE A 286     126.326  94.430 182.228  1.00  0.00           C
ATOM   2165  CG2 ILE A 286     127.661  94.051 182.874  1.00  0.00           C
ATOM   2166  CG1 ILE A 286     126.158  93.765 180.854  1.00  0.00           C
ATOM   2167  CD1 ILE A 286     126.116  92.240 180.871  1.00  0.00           C
ATOM   2168  C   ILE A 286     125.304  94.636 184.538  1.00  0.00           C
ATOM   2169  O   ILE A 286     125.950  94.026 185.391  1.00  0.00           O
ATOM   2170  N   ASN A 287     124.721  95.801 184.809  1.00  0.00           N
ATOM   2171  CA  ASN A 287     124.805  96.367 186.149  1.00  0.00           C
ATOM   2172  CB  ASN A 287     124.278  97.800 186.143  1.00  0.00           C
ATOM   2173  CG  ASN A 287     124.572  98.527 187.432  1.00  0.00           C
ATOM   2174  OD1 ASN A 287     125.706  98.526 187.906  1.00  0.00           O
ATOM   2175  ND2 ASN A 287     123.556  99.163 188.001  1.00  0.00           N
ATOM   2176  C   ASN A 287     124.039  95.511 187.148  1.00  0.00           C
ATOM   2177  O   ASN A 287     124.540  95.218 188.237  1.00  0.00           O
ATOM   2178  N   ASN A 288     122.822  95.093 186.792  1.00  0.00           N
ATOM   2179  CA  ASN A 288     122.060  94.207 187.664  1.00  0.00           C
ATOM   2180  CB  ASN A 288     120.653  94.007 187.096  1.00  0.00           C
ATOM   2181  CG  ASN A 288     119.754  95.241 187.226  1.00  0.00           C
ATOM   2182  OD1 ASN A 288     119.967  96.048 188.129  1.00  0.00           O
ATOM   2183  ND2 ASN A 288     118.783  95.415 186.328  1.00  0.00           N
ATOM   2184  C   ASN A 288     122.761  92.863 187.810  1.00  0.00           C
ATOM   2185  O   ASN A 288     122.790  92.276 188.899  1.00  0.00           O
ATOM   2186  N   GLN A 289     123.317  92.355 186.711  1.00  0.00           N
ATOM   2187  CA  GLN A 289     124.031  91.084 186.735  1.00  0.00           C
ATOM   2188  CB  GLN A 289     124.432  90.741 185.299  1.00  0.00           C
ATOM   2189  CG  GLN A 289     125.026  89.372 185.059  1.00  0.00           C
ATOM   2190  CD  GLN A 289     126.513  89.328 185.295  1.00  0.00           C
ATOM   2191  OE1 GLN A 289     127.211  90.325 185.121  1.00  0.00           O
ATOM   2192  NE2 GLN A 289     127.018  88.156 185.644  1.00  0.00           N
ATOM   2193  C   GLN A 289     125.231  91.151 187.674  1.00  0.00           C
ATOM   2194  O   GLN A 289     125.441  90.259 188.502  1.00  0.00           O
ATOM   2195  N   LEU A 290     126.007  92.231 187.583  1.00  0.00           N
ATOM   2196  CA  LEU A 290     127.127  92.448 188.490  1.00  0.00           C
ATOM   2197  CB  LEU A 290     127.919  93.668 188.015  1.00  0.00           C
ATOM   2198  CG  LEU A 290     129.186  94.094 188.753  1.00  0.00           C
ATOM   2199  CD1 LEU A 290     130.248  93.029 188.692  1.00  0.00           C
ATOM   2200  CD2 LEU A 290     129.714  95.378 188.133  1.00  0.00           C
ATOM   2201  C   LEU A 290     126.663  92.633 189.926  1.00  0.00           C
ATOM   2202  O   LEU A 290     127.325  92.162 190.857  1.00  0.00           O
ATOM   2203  N   ARG A 291     125.531  93.308 190.130  1.00  0.00           N
ATOM   2204  CA  ARG A 291     125.029  93.517 191.484  1.00  0.00           C
ATOM   2205  CB  ARG A 291     123.823  94.454 191.450  1.00  0.00           C
ATOM   2206  CG  ARG A 291     123.412  94.991 192.808  1.00  0.00           C
ATOM   2207  CD  ARG A 291     122.160  95.844 192.702  1.00  0.00           C
ATOM   2208  NE  ARG A 291     122.378  97.041 191.894  1.00  0.00           N
ATOM   2209  CZ  ARG A 291     123.029  98.127 192.302  1.00  0.00           C
ATOM   2210  NH1 ARG A 291     123.552  98.192 193.522  1.00  0.00           N
ATOM   2211  NH2 ARG A 291     123.165  99.158 191.480  1.00  0.00           N
ATOM   2212  C   ARG A 291     124.659  92.192 192.135  1.00  0.00           C
ATOM   2213  O   ARG A 291     124.984  91.949 193.306  1.00  0.00           O
ATOM   2214  N   ARG A 292     123.993  91.311 191.391  1.00  0.00           N
ATOM   2215  CA  ARG A 292     123.667  90.018 191.976  1.00  0.00           C
ATOM   2216  CB  ARG A 292     122.608  89.287 191.144  1.00  0.00           C
ATOM   2217  CG  ARG A 292     122.970  88.983 189.701  1.00  0.00           C
ATOM   2218  CD  ARG A 292     122.049  87.909 189.140  1.00  0.00           C
ATOM   2219  NE  ARG A 292     121.923  87.972 187.685  1.00  0.00           N
ATOM   2220  CZ  ARG A 292     121.165  88.845 187.025  1.00  0.00           C
ATOM   2221  NH1 ARG A 292     120.451  89.758 187.676  1.00  0.00           N
ATOM   2222  NH2 ARG A 292     121.125  88.810 185.701  1.00  0.00           N
ATOM   2223  C   ARG A 292     124.917  89.163 192.145  1.00  0.00           C
ATOM   2224  O   ARG A 292     125.061  88.493 193.171  1.00  0.00           O
ATOM   2225  N   ASN A 293     125.858  89.223 191.195  1.00  0.00           N
ATOM   2226  CA  ASN A 293     127.055  88.396 191.308  1.00  0.00           C
ATOM   2227  CB  ASN A 293     127.855  88.433 190.010  1.00  0.00           C
ATOM   2228  CG  ASN A 293     127.227  87.599 188.924  1.00  0.00           C
ATOM   2229  OD1 ASN A 293     126.011  87.424 188.879  1.00  0.00           O
ATOM   2230  ND2 ASN A 293     128.062  87.039 188.061  1.00  0.00           N
ATOM   2231  C   ASN A 293     127.936  88.824 192.471  1.00  0.00           C
ATOM   2232  O   ASN A 293     128.628  87.985 193.058  1.00  0.00           O
ATOM   2233  N   GLU A 294     127.933  90.111 192.821  1.00  0.00           N
ATOM   2234  CA  GLU A 294     128.626  90.518 194.037  1.00  0.00           C
ATOM   2235  CB  GLU A 294     128.918  92.022 194.016  1.00  0.00           C
ATOM   2236  CG  GLU A 294     127.680  92.911 194.066  1.00  0.00           C
ATOM   2237  CD  GLU A 294     128.006  94.381 194.149  1.00  0.00           C
ATOM   2238  OE1 GLU A 294     127.287  95.116 194.857  1.00  0.00           O
ATOM   2239  OE2 GLU A 294     128.970  94.804 193.487  1.00  0.00           O
ATOM   2240  C   GLU A 294     127.816  90.160 195.272  1.00  0.00           C
ATOM   2241  O   GLU A 294     128.394  89.840 196.316  1.00  0.00           O
ATOM   2242  N   GLN A 295     126.485  90.204 195.172  1.00  0.00           N
ATOM   2243  CA  GLN A 295     125.662  89.895 196.334  1.00  0.00           C
ATOM   2244  CB  GLN A 295     124.256  90.464 196.140  1.00  0.00           C
ATOM   2245  CG  GLN A 295     123.387  90.464 197.402  1.00  0.00           C
ATOM   2246  CD  GLN A 295     124.003  91.228 198.563  1.00  0.00           C
ATOM   2247  OE1 GLN A 295     124.010  90.753 199.698  1.00  0.00           O
ATOM   2248  NE2 GLN A 295     124.519  92.421 198.284  1.00  0.00           N
ATOM   2249  C   GLN A 295     125.617  88.392 196.606  1.00  0.00           C
ATOM   2250  O   GLN A 295     125.658  87.972 197.769  1.00  0.00           O
ATOM   2251  N   ASN A 296     125.536  87.569 195.558  1.00  0.00           N
ATOM   2252  CA  ASN A 296     125.487  86.118 195.700  1.00  0.00           C
ATOM   2253  CB  ASN A 296     124.264  85.518 194.980  1.00  0.00           C
ATOM   2254  CG  ASN A 296     124.433  85.407 193.462  1.00  0.00           C
ATOM   2255  OD1 ASN A 296     125.326  85.998 192.857  1.00  0.00           O
ATOM   2256  ND2 ASN A 296     123.552  84.629 192.843  1.00  0.00           N
ATOM   2257  C   ASN A 296     126.775  85.486 195.185  1.00  0.00           C
ATOM   2258  O   ASN A 296     127.733  86.174 194.825  1.00  0.00           O
ATOM   2259  N   GLY A 297     126.785  84.155 195.160  1.00  0.00           N
ATOM   2260  CA  GLY A 297     127.976  83.406 194.812  1.00  0.00           C
ATOM   2261  C   GLY A 297     128.511  83.666 193.421  1.00  0.00           C
ATOM   2262  O   GLY A 297     127.843  83.374 192.425  1.00  0.00           O
ATOM   2263  N   ALA A 298     129.723  84.213 193.340  1.00  0.00           N
ATOM   2264  CA  ALA A 298     130.401  84.370 192.065  1.00  0.00           C
ATOM   2265  CB  ALA A 298     129.951  85.640 191.336  1.00  0.00           C
ATOM   2266  C   ALA A 298     131.903  84.401 192.305  1.00  0.00           C
ATOM   2267  O   ALA A 298     132.380  84.899 193.327  1.00  0.00           O
ATOM   2268  N   ALA A 299     132.642  83.862 191.341  1.00  0.00           N
ATOM   2269  CA  ALA A 299     134.095  83.861 191.421  1.00  0.00           C
ATOM   2270  CB  ALA A 299     134.687  82.897 190.396  1.00  0.00           C
ATOM   2271  C   ALA A 299     134.640  85.266 191.194  1.00  0.00           C
ATOM   2272  O   ALA A 299     133.975  86.130 190.617  1.00  0.00           O
ATOM   2273  N   ALA A 300     135.868  85.491 191.662  1.00  0.00           N
ATOM   2274  CA  ALA A 300     136.497  86.791 191.465  1.00  0.00           C
ATOM   2275  CB  ALA A 300     137.830  86.849 192.207  1.00  0.00           C
ATOM   2276  C   ALA A 300     136.698  87.084 189.983  1.00  0.00           C
ATOM   2277  O   ALA A 300     136.483  88.216 189.535  1.00  0.00           O
ATOM   2278  N   HIS A 301     137.103  86.077 189.204  1.00  0.00           N
ATOM   2279  CA  HIS A 301     137.283  86.291 187.773  1.00  0.00           C
ATOM   2280  CB  HIS A 301     138.006  85.094 187.148  1.00  0.00           C
ATOM   2281  CG  HIS A 301     137.132  83.897 186.933  1.00  0.00           C
ATOM   2282  ND1 HIS A 301     136.824  83.010 187.941  1.00  0.00           N
ATOM   2283  CE1 HIS A 301     136.043  82.058 187.463  1.00  0.00           C
ATOM   2284  NE2 HIS A 301     135.831  82.298 186.182  1.00  0.00           N
ATOM   2285  CD2 HIS A 301     136.502  83.442 185.825  1.00  0.00           C
ATOM   2286  C   HIS A 301     135.955  86.546 187.070  1.00  0.00           C
ATOM   2287  O   HIS A 301     135.909  87.298 186.090  1.00  0.00           O
ATOM   2288  N   VAL A 302     134.863  85.958 187.562  1.00  0.00           N
ATOM   2289  CA  VAL A 302     133.552  86.232 186.981  1.00  0.00           C
ATOM   2290  CB  VAL A 302     132.499  85.272 187.565  1.00  0.00           C
ATOM   2291  CG1 VAL A 302     131.095  85.712 187.178  1.00  0.00           C
ATOM   2292  CG2 VAL A 302     132.755  83.849 187.094  1.00  0.00           C
ATOM   2293  C   VAL A 302     133.171  87.690 187.206  1.00  0.00           C
ATOM   2294  O   VAL A 302     132.712  88.382 186.287  1.00  0.00           O
ATOM   2295  N   ILE A 303     133.355  88.177 188.435  1.00  0.00           N
ATOM   2296  CA  ILE A 303     133.074  89.579 188.728  1.00  0.00           C
ATOM   2297  CB  ILE A 303     133.223  89.853 190.237  1.00  0.00           C
ATOM   2298  CG2 ILE A 303     133.101  91.350 190.517  1.00  0.00           C
ATOM   2299  CG1 ILE A 303     132.190  89.041 191.031  1.00  0.00           C
ATOM   2300  CD1 ILE A 303     132.411  89.039 192.533  1.00  0.00           C
ATOM   2301  C   ILE A 303     133.975  90.482 187.898  1.00  0.00           C
ATOM   2302  O   ILE A 303     133.554  91.547 187.435  1.00  0.00           O
ATOM   2303  N   ALA A 304     135.231  90.075 187.701  1.00  0.00           N
ATOM   2304  CA  ALA A 304     136.145  90.874 186.891  1.00  0.00           C
ATOM   2305  CB  ALA A 304     137.552  90.280 186.953  1.00  0.00           C
ATOM   2306  C   ALA A 304     135.667  90.964 185.449  1.00  0.00           C
ATOM   2307  O   ALA A 304     135.695  92.042 184.842  1.00  0.00           O
ATOM   2308  N   GLU A 305     135.225  89.842 184.881  1.00  0.00           N
ATOM   2309  CA  GLU A 305     134.707  89.857 183.516  1.00  0.00           C
ATOM   2310  CB  GLU A 305     134.403  88.429 183.061  1.00  0.00           C
ATOM   2311  CG  GLU A 305     134.072  88.285 181.580  1.00  0.00           C
ATOM   2312  CD  GLU A 305     135.243  88.626 180.679  1.00  0.00           C
ATOM   2313  OE1 GLU A 305     136.387  88.680 181.179  1.00  0.00           O
ATOM   2314  OE2 GLU A 305     135.020  88.838 179.468  1.00  0.00           O
ATOM   2315  C   GLU A 305     133.462  90.728 183.420  1.00  0.00           C
ATOM   2316  O   GLU A 305     133.281  91.469 182.445  1.00  0.00           O
ATOM   2317  N   ASP A 306     132.593  90.654 184.428  1.00  0.00           N
ATOM   2318  CA  ASP A 306     131.389  91.477 184.424  1.00  0.00           C
ATOM   2319  CB  ASP A 306     130.489  91.076 185.590  1.00  0.00           C
ATOM   2320  CG  ASP A 306     130.016  89.640 185.491  1.00  0.00           C
ATOM   2321  OD1 ASP A 306     129.545  89.240 184.405  1.00  0.00           O
ATOM   2322  OD2 ASP A 306     130.103  88.913 186.504  1.00  0.00           O
ATOM   2323  C   ASP A 306     131.736  92.961 184.491  1.00  0.00           C
ATOM   2324  O   ASP A 306     131.125  93.781 183.797  1.00  0.00           O
ATOM   2325  N   VAL A 307     132.715  93.323 185.321  1.00  0.00           N
ATOM   2326  CA  VAL A 307     133.136  94.719 185.414  1.00  0.00           C
ATOM   2327  CB  VAL A 307     134.114  94.903 186.589  1.00  0.00           C
ATOM   2328  CG1 VAL A 307     134.801  96.259 186.514  1.00  0.00           C
ATOM   2329  CG2 VAL A 307     133.383  94.757 187.903  1.00  0.00           C
ATOM   2330  C   VAL A 307     133.748  95.177 184.098  1.00  0.00           C
ATOM   2331  O   VAL A 307     133.531  96.311 183.657  1.00  0.00           O
ATOM   2332  N   LYS A 308     134.532  94.309 183.456  1.00  0.00           N
ATOM   2333  CA  LYS A 308     135.104  94.649 182.158  1.00  0.00           C
ATOM   2334  CB  LYS A 308     136.025  93.520 181.691  1.00  0.00           C
ATOM   2335  CG  LYS A 308     136.833  93.806 180.425  1.00  0.00           C
ATOM   2336  CD  LYS A 308     136.112  93.356 179.153  1.00  0.00           C
ATOM   2337  CE  LYS A 308     136.968  93.581 177.918  1.00  0.00           C
ATOM   2338  NZ  LYS A 308     136.259  93.179 176.671  1.00  0.00           N
ATOM   2339  C   LYS A 308     134.008  94.913 181.135  1.00  0.00           C
ATOM   2340  O   LYS A 308     134.087  95.871 180.357  1.00  0.00           O
ATOM   2341  N   LEU A 309     132.975  94.072 181.124  1.00  0.00           N
ATOM   2342  CA  LEU A 309     131.897  94.256 180.159  1.00  0.00           C
ATOM   2343  CB  LEU A 309     131.007  93.015 180.149  1.00  0.00           C
ATOM   2344  CG  LEU A 309     129.909  92.931 179.091  1.00  0.00           C
ATOM   2345  CD1 LEU A 309     130.494  92.900 177.688  1.00  0.00           C
ATOM   2346  CD2 LEU A 309     129.094  91.679 179.331  1.00  0.00           C
ATOM   2347  C   LEU A 309     131.096  95.520 180.459  1.00  0.00           C
ATOM   2348  O   LEU A 309     130.680  96.230 179.536  1.00  0.00           O
ATOM   2349  N   LEU A 310     130.873  95.821 181.741  1.00  0.00           N
ATOM   2350  CA  LEU A 310     130.207  97.070 182.103  1.00  0.00           C
ATOM   2351  CB  LEU A 310     129.984  97.116 183.616  1.00  0.00           C
ATOM   2352  CG  LEU A 310     129.259  98.335 184.186  1.00  0.00           C
ATOM   2353  CD1 LEU A 310     127.854  98.449 183.626  1.00  0.00           C
ATOM   2354  CD2 LEU A 310     129.225  98.265 185.700  1.00  0.00           C
ATOM   2355  C   LEU A 310     131.018  98.279 181.647  1.00  0.00           C
ATOM   2356  O   LEU A 310     130.458  99.258 181.131  1.00  0.00           O
ATOM   2357  N   GLN A 311     132.336  98.235 181.850  1.00  0.00           N
ATOM   2358  CA  GLN A 311     133.207  99.296 181.358  1.00  0.00           C
ATOM   2359  CB  GLN A 311     134.653  98.996 181.768  1.00  0.00           C
ATOM   2360  CG  GLN A 311     135.742  99.903 181.187  1.00  0.00           C
ATOM   2361  CD  GLN A 311     135.759 101.282 181.805  1.00  0.00           C
ATOM   2362  OE1 GLN A 311     136.183 101.459 182.945  1.00  0.00           O
ATOM   2363  NE2 GLN A 311     135.293 102.270 181.054  1.00  0.00           N
ATOM   2364  C   GLN A 311     133.079  99.443 179.854  1.00  0.00           C
ATOM   2365  O   GLN A 311     132.980 100.564 179.336  1.00  0.00           O
ATOM   2366  N   PHE A 312     133.068  98.322 179.136  1.00  0.00           N
ATOM   2367  CA  PHE A 312     132.937  98.390 177.689  1.00  0.00           C
ATOM   2368  CB  PHE A 312     133.031  96.994 177.084  1.00  0.00           C
ATOM   2369  CG  PHE A 312     132.648  96.943 175.641  1.00  0.00           C
ATOM   2370  CD1 PHE A 312     133.531  97.369 174.669  1.00  0.00           C
ATOM   2371  CE1 PHE A 312     133.187  97.328 173.342  1.00  0.00           C
ATOM   2372  CZ  PHE A 312     131.946  96.861 172.965  1.00  0.00           C
ATOM   2373  CE2 PHE A 312     131.054  96.434 173.922  1.00  0.00           C
ATOM   2374  CD2 PHE A 312     131.405  96.476 175.253  1.00  0.00           C
ATOM   2375  C   PHE A 312     131.623  99.046 177.300  1.00  0.00           C
ATOM   2376  O   PHE A 312     131.585  99.890 176.397  1.00  0.00           O
ATOM   2377  N   HIS A 313     130.543  98.703 177.998  1.00  0.00           N
ATOM   2378  CA  HIS A 313     129.236  99.239 177.638  1.00  0.00           C
ATOM   2379  CB  HIS A 313     128.138  98.514 178.412  1.00  0.00           C
ATOM   2380  CG  HIS A 313     127.838  97.146 177.888  1.00  0.00           C
ATOM   2381  ND1 HIS A 313     127.564  96.901 176.560  1.00  0.00           N
ATOM   2382  CE1 HIS A 313     127.341  95.612 176.387  1.00  0.00           C
ATOM   2383  NE2 HIS A 313     127.459  95.010 177.557  1.00  0.00           N
ATOM   2384  CD2 HIS A 313     127.770  95.947 178.512  1.00  0.00           C
ATOM   2385  C   HIS A 313     129.168 100.740 177.887  1.00  0.00           C
ATOM   2386  O   HIS A 313     128.677 101.493 177.043  1.00  0.00           O
ATOM   2387  N   VAL A 314     129.660 101.200 179.037  1.00  0.00           N
ATOM   2388  CA  VAL A 314     129.606 102.635 179.319  1.00  0.00           C
ATOM   2389  CB  VAL A 314     130.012 102.906 180.780  1.00  0.00           C
ATOM   2390  CG1 VAL A 314     130.104 104.401 181.043  1.00  0.00           C
ATOM   2391  CG2 VAL A 314     129.019 102.260 181.730  1.00  0.00           C
ATOM   2392  C   VAL A 314     130.479 103.408 178.333  1.00  0.00           C
ATOM   2393  O   VAL A 314     130.056 104.430 177.760  1.00  0.00           O
ATOM   2394  N   ALA A 315     131.700 102.917 178.094  1.00  0.00           N
ATOM   2395  CA  ALA A 315     132.603 103.599 177.176  1.00  0.00           C
ATOM   2396  CB  ALA A 315     133.949 102.879 177.135  1.00  0.00           C
ATOM   2397  C   ALA A 315     131.997 103.683 175.784  1.00  0.00           C
ATOM   2398  O   ALA A 315     132.021 104.742 175.149  1.00  0.00           O
ATOM   2399  N   THR A 316     131.430 102.578 175.295  1.00  0.00           N
ATOM   2400  CA  THR A 316     130.801 102.605 173.985  1.00  0.00           C
ATOM   2401  CB  THR A 316     130.598 101.186 173.451  1.00  0.00           C
ATOM   2402  CG2 THR A 316     131.907 100.625 172.925  1.00  0.00           C
ATOM   2403  OG1 THR A 316     130.102 100.335 174.489  1.00  0.00           O
ATOM   2404  C   THR A 316     129.474 103.348 173.988  1.00  0.00           C
ATOM   2405  O   THR A 316     128.952 103.635 172.908  1.00  0.00           O
ATOM   2406  N   MET A 317     128.904 103.646 175.159  1.00  0.00           N
ATOM   2407  CA  MET A 317     127.732 104.513 175.176  1.00  0.00           C
ATOM   2408  CB  MET A 317     126.987 104.425 176.508  1.00  0.00           C
ATOM   2409  CG  MET A 317     125.711 105.280 176.527  1.00  0.00           C
ATOM   2410  SD  MET A 317     124.761 105.226 178.046  1.00  0.00           S
ATOM   2411  CE  MET A 317     125.844 106.172 179.106  1.00  0.00           C
ATOM   2412  C   MET A 317     128.134 105.954 174.923  1.00  0.00           C
ATOM   2413  O   MET A 317     127.441 106.673 174.195  1.00  0.00           O
ATOM   2414  N   VAL A 318     129.228 106.406 175.541  1.00  0.00           N
ATOM   2415  CA  VAL A 318     129.660 107.787 175.322  1.00  0.00           C
ATOM   2416  CB  VAL A 318     130.277 108.396 176.596  1.00  0.00           C
ATOM   2417  CG1 VAL A 318     129.349 108.207 177.787  1.00  0.00           C
ATOM   2418  CG2 VAL A 318     131.639 107.798 176.885  1.00  0.00           C
ATOM   2419  C   VAL A 318     130.637 107.928 174.158  1.00  0.00           C
ATOM   2420  O   VAL A 318     130.785 109.034 173.621  1.00  0.00           O
ATOM   2421  N   ASP A 319     131.303 106.849 173.749  1.00  0.00           N
ATOM   2422  CA  ASP A 319     132.274 106.921 172.657  1.00  0.00           C
ATOM   2423  CB  ASP A 319     133.605 107.474 173.152  1.00  0.00           C
ATOM   2424  CG  ASP A 319     134.659 107.534 172.060  1.00  0.00           C
ATOM   2425  OD1 ASP A 319     134.305 107.395 170.870  1.00  0.00           O
ATOM   2426  OD2 ASP A 319     135.847 107.721 172.394  1.00  0.00           O
ATOM   2427  C   ASP A 319     132.439 105.521 172.087  1.00  0.00           C
ATOM   2428  O   ASP A 319     133.036 104.661 172.737  1.00  0.00           O
ATOM   2429  N   ASN A 320     131.956 105.307 170.866  1.00  0.00           N
ATOM   2430  CA  ASN A 320     131.941 103.975 170.279  1.00  0.00           C
ATOM   2431  CB  ASN A 320     130.737 103.829 169.348  1.00  0.00           C
ATOM   2432  CG  ASN A 320     130.277 102.397 169.210  1.00  0.00           C
ATOM   2433  OD1 ASN A 320     131.089 101.476 169.158  1.00  0.00           O
ATOM   2434  ND2 ASN A 320     128.968 102.202 169.143  1.00  0.00           N
ATOM   2435  C   ASN A 320     133.211 103.648 169.511  1.00  0.00           C
ATOM   2436  O   ASN A 320     133.616 102.480 169.475  1.00  0.00           O
ATOM   2437  N   GLU A 321     133.853 104.642 168.898  1.00  0.00           N
ATOM   2438  CA  GLU A 321     135.079 104.415 168.130  1.00  0.00           C
ATOM   2439  CB  GLU A 321     135.188 105.418 166.989  1.00  0.00           C
ATOM   2440  CG  GLU A 321     134.502 104.971 165.709  1.00  0.00           C
ATOM   2441  CD  GLU A 321     132.996 104.923 165.843  1.00  0.00           C
ATOM   2442  OE1 GLU A 321     132.484 105.300 166.917  1.00  0.00           O
ATOM   2443  OE2 GLU A 321     132.323 104.505 164.877  1.00  0.00           O
ATOM   2444  C   GLU A 321     136.294 104.481 169.057  1.00  0.00           C
ATOM   2445  O   GLU A 321     137.112 105.402 169.014  1.00  0.00           O
ATOM   2446  N   LEU A 322     136.395 103.472 169.918  1.00  0.00           N
ATOM   2447  CA  LEU A 322     137.622 103.243 170.672  1.00  0.00           C
ATOM   2448  CB  LEU A 322     137.336 102.529 171.986  1.00  0.00           C
ATOM   2449  CG  LEU A 322     137.136 103.409 173.220  1.00  0.00           C
ATOM   2450  CD1 LEU A 322     138.444 104.093 173.608  1.00  0.00           C
ATOM   2451  CD2 LEU A 322     136.056 104.430 172.951  1.00  0.00           C
ATOM   2452  C   LEU A 322     138.589 102.406 169.840  1.00  0.00           C
ATOM   2453  O   LEU A 322     138.194 101.349 169.334  1.00  0.00           O
ATOM   2454  N   PRO A 323     139.843 102.826 169.656  1.00  0.00           N
ATOM   2455  CD  PRO A 323     140.540 103.962 170.288  1.00  0.00           C
ATOM   2456  CG  PRO A 323     141.987 103.698 169.999  1.00  0.00           C
ATOM   2457  CB  PRO A 323     142.026 102.877 168.772  1.00  0.00           C
ATOM   2458  CA  PRO A 323     140.753 102.026 168.827  1.00  0.00           C
ATOM   2459  C   PRO A 323     141.013 100.664 169.451  1.00  0.00           C
ATOM   2460  O   PRO A 323     141.227 100.541 170.659  1.00  0.00           O
ATOM   2461  N   GLY A 324     140.987  99.634 168.613  1.00  0.00           N
ATOM   2462  CA  GLY A 324     141.253  98.268 169.032  1.00  0.00           C
ATOM   2463  C   GLY A 324     140.040  97.514 169.538  1.00  0.00           C
ATOM   2464  O   GLY A 324     139.855  96.341 169.206  1.00  0.00           O
ATOM   2465  N   LEU A 325     139.205  98.169 170.340  1.00  0.00           N
ATOM   2466  CA  LEU A 325     138.074  97.496 170.952  1.00  0.00           C
ATOM   2467  CB  LEU A 325     137.481  98.353 172.068  1.00  0.00           C
ATOM   2468  CG  LEU A 325     138.455  99.069 173.003  1.00  0.00           C
ATOM   2469  CD1 LEU A 325     137.689  99.809 174.082  1.00  0.00           C
ATOM   2470  CD2 LEU A 325     139.444  98.092 173.620  1.00  0.00           C
ATOM   2471  C   LEU A 325     137.004  97.202 169.902  1.00  0.00           C
ATOM   2472  O   LEU A 325     136.940  97.869 168.867  1.00  0.00           O
ATOM   2473  N   PRO A 326     136.149  96.209 170.140  1.00  0.00           N
ATOM   2474  CD  PRO A 326     136.090  95.304 171.304  1.00  0.00           C
ATOM   2475  CG  PRO A 326     134.867  94.462 171.047  1.00  0.00           C
ATOM   2476  CB  PRO A 326     134.571  94.552 169.601  1.00  0.00           C
ATOM   2477  CA  PRO A 326     135.063  95.945 169.195  1.00  0.00           C
ATOM   2478  C   PRO A 326     133.957  96.978 169.323  1.00  0.00           C
ATOM   2479  O   PRO A 326     133.645  97.463 170.411  1.00  0.00           O
ATOM   2480  N   ARG A 327     133.364  97.318 168.184  1.00  0.00           N
ATOM   2481  CA  ARG A 327     132.306  98.315 168.168  1.00  0.00           C
ATOM   2482  CB  ARG A 327     132.054  98.810 166.743  1.00  0.00           C
ATOM   2483  CG  ARG A 327     133.033  99.878 166.282  1.00  0.00           C
ATOM   2484  CD  ARG A 327     134.303  99.267 165.714  1.00  0.00           C
ATOM   2485  NE  ARG A 327     135.160 100.277 165.098  1.00  0.00           N
ATOM   2486  CZ  ARG A 327     135.923 101.135 165.772  1.00  0.00           C
ATOM   2487  NH1 ARG A 327     136.666 102.012 165.112  1.00  0.00           N
ATOM   2488  NH2 ARG A 327     135.950 101.125 167.100  1.00  0.00           N
ATOM   2489  C   ARG A 327     131.028  97.730 168.750  1.00  0.00           C
ATOM   2490  O   ARG A 327     130.675  96.580 168.479  1.00  0.00           O
ATOM   2491  N   ALA A 328     130.347  98.524 169.570  1.00  0.00           N
ATOM   2492  CA  ALA A 328     129.070  98.105 170.127  1.00  0.00           C
ATOM   2493  CB  ALA A 328     128.543  99.162 171.089  1.00  0.00           C
ATOM   2494  C   ALA A 328     128.071  97.857 169.008  1.00  0.00           C
ATOM   2495  O   ALA A 328     127.744  98.768 168.242  1.00  0.00           O
ATOM   2496  N   MET A 329     127.584  96.626 168.920  1.00  0.00           N
ATOM   2497  CA  MET A 329     126.786  96.183 167.789  1.00  0.00           C
ATOM   2498  CB  MET A 329     127.152  94.743 167.415  1.00  0.00           C
ATOM   2499  CG  MET A 329     128.574  94.570 166.895  1.00  0.00           C
ATOM   2500  SD  MET A 329     128.941  95.502 165.396  1.00  0.00           S
ATOM   2501  CE  MET A 329     127.942  94.629 164.199  1.00  0.00           C
ATOM   2502  C   MET A 329     125.301  96.279 168.119  1.00  0.00           C
ATOM   2503  O   MET A 329     124.900  96.507 169.263  1.00  0.00           O
ATOM   2504  N   GLN A 330     124.482  96.106 167.087  1.00  0.00           N
ATOM   2505  CA  GLN A 330     123.036  96.054 167.238  1.00  0.00           C
ATOM   2506  CB  GLN A 330     122.439  97.470 167.164  1.00  0.00           C
ATOM   2507  CG  GLN A 330     120.991  97.657 167.659  1.00  0.00           C
ATOM   2508  CD  GLN A 330     120.651  96.853 168.904  1.00  0.00           C
ATOM   2509  OE1 GLN A 330     119.883  95.894 168.846  1.00  0.00           O
ATOM   2510  NE2 GLN A 330     121.229  97.237 170.035  1.00  0.00           N
ATOM   2511  C   GLN A 330     122.488  95.130 166.157  1.00  0.00           C
ATOM   2512  O   GLN A 330     123.242  94.561 165.362  1.00  0.00           O
ATOM   2513  N   LYS A 331     121.165  94.968 166.140  1.00  0.00           N
ATOM   2514  CA  LYS A 331     120.520  94.208 165.078  1.00  0.00           C
ATOM   2515  CB  LYS A 331     119.001  94.202 165.265  1.00  0.00           C
ATOM   2516  CG  LYS A 331     118.519  93.669 166.609  1.00  0.00           C
ATOM   2517  CD  LYS A 331     118.988  92.247 166.872  1.00  0.00           C
ATOM   2518  CE  LYS A 331     120.138  92.209 167.866  1.00  0.00           C
ATOM   2519  NZ  LYS A 331     120.600  90.819 168.135  1.00  0.00           N
ATOM   2520  C   LYS A 331     120.874  94.798 163.719  1.00  0.00           C
ATOM   2521  O   LYS A 331     121.057  96.010 163.573  1.00  0.00           O
ATOM   2522  N   SER A 332     120.981  93.924 162.722  1.00  0.00           N
ATOM   2523  CA  SER A 332     121.339  94.228 161.339  1.00  0.00           C
ATOM   2524  CB  SER A 332     120.584  95.444 160.778  1.00  0.00           C
ATOM   2525  OG  SER A 332     121.228  96.655 161.133  1.00  0.00           O
ATOM   2526  C   SER A 332     122.837  94.468 161.187  1.00  0.00           C
ATOM   2527  O   SER A 332     123.281  94.804 160.081  1.00  0.00           O
ATOM   2528  N   GLY A 333     123.630  94.312 162.244  1.00  0.00           N
ATOM   2529  CA  GLY A 333     125.066  94.453 162.120  1.00  0.00           C
ATOM   2530  C   GLY A 333     125.564  95.871 161.980  1.00  0.00           C
ATOM   2531  O   GLY A 333     126.694  96.074 161.526  1.00  0.00           O
ATOM   2532  N   ARG A 334     124.755  96.866 162.354  1.00  0.00           N
ATOM   2533  CA  ARG A 334     125.198  98.254 162.295  1.00  0.00           C
ATOM   2534  CB  ARG A 334     124.058  99.167 161.837  1.00  0.00           C
ATOM   2535  CG  ARG A 334     122.826  99.173 162.738  1.00  0.00           C
ATOM   2536  CD  ARG A 334     121.747 100.087 162.181  1.00  0.00           C
ATOM   2537  NE  ARG A 334     120.646 100.282 163.121  1.00  0.00           N
ATOM   2538  CZ  ARG A 334     120.675 101.100 164.169  1.00  0.00           C
ATOM   2539  NH1 ARG A 334     121.754 101.825 164.441  1.00  0.00           N
ATOM   2540  NH2 ARG A 334     119.613 101.196 164.957  1.00  0.00           N
ATOM   2541  C   ARG A 334     125.694  98.709 163.666  1.00  0.00           C
ATOM   2542  O   ARG A 334     125.045  98.424 164.679  1.00  0.00           O
ATOM   2543  N   PRO A 335     126.826  99.406 163.785  1.00  0.00           N
ATOM   2544  CD  PRO A 335     127.995  99.345 162.890  1.00  0.00           C
ATOM   2545  CG  PRO A 335     128.793 100.487 163.361  1.00  0.00           C
ATOM   2546  CB  PRO A 335     128.650 100.450 164.857  1.00  0.00           C
ATOM   2547  CA  PRO A 335     127.247  99.874 165.110  1.00  0.00           C
ATOM   2548  C   PRO A 335     126.313 100.944 165.647  1.00  0.00           C
ATOM   2549  O   PRO A 335     125.687 101.694 164.894  1.00  0.00           O
ATOM   2550  N   LEU A 336     126.224 101.007 166.971  1.00  0.00           N
ATOM   2551  CA  LEU A 336     125.383 102.002 167.617  1.00  0.00           C
ATOM   2552  CB  LEU A 336     125.155 101.640 169.083  1.00  0.00           C
ATOM   2553  CG  LEU A 336     124.338 100.370 169.323  1.00  0.00           C
ATOM   2554  CD1 LEU A 336     124.689  99.752 170.664  1.00  0.00           C
ATOM   2555  CD2 LEU A 336     122.854 100.674 169.248  1.00  0.00           C
ATOM   2556  C   LEU A 336     126.015 103.384 167.520  1.00  0.00           C
ATOM   2557  O   LEU A 336     127.235 103.533 167.424  1.00  0.00           O
ATOM   2558  N   LYS A 337     125.163 104.407 167.555  1.00  0.00           N
ATOM   2559  CA  LYS A 337     125.596 105.799 167.499  1.00  0.00           C
ATOM   2560  CB  LYS A 337     124.631 106.635 166.660  1.00  0.00           C
ATOM   2561  CG  LYS A 337     124.680 108.129 166.951  1.00  0.00           C
ATOM   2562  CD  LYS A 337     124.155 108.950 165.784  1.00  0.00           C
ATOM   2563  CE  LYS A 337     125.219 109.189 164.726  1.00  0.00           C
ATOM   2564  NZ  LYS A 337     124.823 110.277 163.792  1.00  0.00           N
ATOM   2565  C   LYS A 337     125.674 106.314 168.930  1.00  0.00           C
ATOM   2566  O   LYS A 337     124.646 106.590 169.556  1.00  0.00           O
ATOM   2567  N   SER A 338     126.893 106.442 169.445  1.00  0.00           N
ATOM   2568  CA  SER A 338     127.085 106.889 170.812  1.00  0.00           C
ATOM   2569  CB  SER A 338     128.463 106.478 171.326  1.00  0.00           C
ATOM   2570  OG  SER A 338     129.484 106.819 170.419  1.00  0.00           O
ATOM   2571  C   SER A 338     126.902 108.398 170.910  1.00  0.00           C
ATOM   2572  O   SER A 338     126.760 109.104 169.910  1.00  0.00           O
ATOM   2573  N   LEU A 339     126.905 108.889 172.150  1.00  0.00           N
ATOM   2574  CA  LEU A 339     126.723 110.315 172.397  1.00  0.00           C
ATOM   2575  CB  LEU A 339     126.742 110.584 173.901  1.00  0.00           C
ATOM   2576  CG  LEU A 339     125.564 109.970 174.662  1.00  0.00           C
ATOM   2577  CD1 LEU A 339     125.905 109.732 176.120  1.00  0.00           C
ATOM   2578  CD2 LEU A 339     124.332 110.850 174.543  1.00  0.00           C
ATOM   2579  C   LEU A 339     127.788 111.145 171.688  1.00  0.00           C
ATOM   2580  O   LEU A 339     127.532 112.287 171.294  1.00  0.00           O
ATOM   2581  N   LYS A 340     128.992 110.597 171.528  1.00  0.00           N
ATOM   2582  CA  LYS A 340     130.042 111.346 170.845  1.00  0.00           C
ATOM   2583  CB  LYS A 340     131.392 110.662 171.069  1.00  0.00           C
ATOM   2584  CG  LYS A 340     132.488 111.052 170.088  1.00  0.00           C
ATOM   2585  CD  LYS A 340     133.853 110.908 170.733  1.00  0.00           C
ATOM   2586  CE  LYS A 340     134.974 111.253 169.771  1.00  0.00           C
ATOM   2587  NZ  LYS A 340     136.244 111.533 170.496  1.00  0.00           N
ATOM   2588  C   LYS A 340     129.737 111.513 169.360  1.00  0.00           C
ATOM   2589  O   LYS A 340     129.866 112.618 168.825  1.00  0.00           O
ATOM   2590  N   GLN A 341     129.313 110.445 168.674  1.00  0.00           N
ATOM   2591  CA  GLN A 341     128.962 110.591 167.263  1.00  0.00           C
ATOM   2592  CB  GLN A 341     128.727 109.235 166.596  1.00  0.00           C
ATOM   2593  CG  GLN A 341     129.971 108.367 166.473  1.00  0.00           C
ATOM   2594  CD  GLN A 341     130.300 107.611 167.731  1.00  0.00           C
ATOM   2595  OE1 GLN A 341     129.461 107.463 168.611  1.00  0.00           O
ATOM   2596  NE2 GLN A 341     131.533 107.134 167.829  1.00  0.00           N
ATOM   2597  C   GLN A 341     127.740 111.477 167.068  1.00  0.00           C
ATOM   2598  O   GLN A 341     127.559 112.043 165.985  1.00  0.00           O
ATOM   2599  N   ARG A 342     126.896 111.613 168.090  1.00  0.00           N
ATOM   2600  CA  ARG A 342     125.749 112.501 167.970  1.00  0.00           C
ATOM   2601  CB  ARG A 342     124.876 112.410 169.217  1.00  0.00           C
ATOM   2602  CG  ARG A 342     123.937 111.227 169.244  1.00  0.00           C
ATOM   2603  CD  ARG A 342     122.902 111.411 170.329  1.00  0.00           C
ATOM   2604  NE  ARG A 342     121.795 110.469 170.216  1.00  0.00           N
ATOM   2605  CZ  ARG A 342     120.603 110.637 170.780  1.00  0.00           C
ATOM   2606  NH1 ARG A 342     120.339 111.720 171.500  1.00  0.00           N
ATOM   2607  NH2 ARG A 342     119.662 109.719 170.617  1.00  0.00           N
ATOM   2608  C   ARG A 342     126.163 113.949 167.764  1.00  0.00           C
ATOM   2609  O   ARG A 342     125.375 114.737 167.231  1.00  0.00           O
ATOM   2610  N   LEU A 343     127.371 114.320 168.186  1.00  0.00           N
ATOM   2611  CA  LEU A 343     127.827 115.699 168.086  1.00  0.00           C
ATOM   2612  CB  LEU A 343     127.501 116.422 169.400  1.00  0.00           C
ATOM   2613  CG  LEU A 343     128.081 115.866 170.707  1.00  0.00           C
ATOM   2614  CD1 LEU A 343     129.483 116.360 170.969  1.00  0.00           C
ATOM   2615  CD2 LEU A 343     127.177 116.195 171.883  1.00  0.00           C
ATOM   2616  C   LEU A 343     129.305 115.799 167.723  1.00  0.00           C
ATOM   2617  O   LEU A 343     129.939 116.815 168.027  1.00  0.00           O
ATOM   2618  N   LYS A 344     129.863 114.786 167.058  1.00  0.00           N
ATOM   2619  CA  LYS A 344     131.306 114.744 166.842  1.00  0.00           C
ATOM   2620  CB  LYS A 344     131.724 113.356 166.357  1.00  0.00           C
ATOM   2621  CG  LYS A 344     133.168 113.006 166.659  1.00  0.00           C
ATOM   2622  CD  LYS A 344     133.761 112.108 165.586  1.00  0.00           C
ATOM   2623  CE  LYS A 344     132.985 110.805 165.462  1.00  0.00           C
ATOM   2624  NZ  LYS A 344     133.753 109.764 164.726  1.00  0.00           N
ATOM   2625  C   LYS A 344     131.759 115.802 165.847  1.00  0.00           C
ATOM   2626  O   LYS A 344     132.728 116.529 166.102  1.00  0.00           O
ATOM   2627  N   GLY A 345     131.087 115.902 164.706  1.00  0.00           N
ATOM   2628  CA  GLY A 345     131.521 116.787 163.633  1.00  0.00           C
ATOM   2629  C   GLY A 345     130.379 117.282 162.796  1.00  0.00           C
ATOM   2630  O   GLY A 345     129.322 117.660 163.320  1.00  0.00           O
ATOM   2631  N   LYS A 346     130.589 117.302 161.483  1.00  0.00           N
ATOM   2632  CA  LYS A 346     129.536 117.652 160.546  1.00  0.00           C
ATOM   2633  CB  LYS A 346     130.068 117.567 159.118  1.00  0.00           C
ATOM   2634  CG  LYS A 346     129.248 118.292 158.074  1.00  0.00           C
ATOM   2635  CD  LYS A 346     129.498 117.708 156.686  1.00  0.00           C
ATOM   2636  CE  LYS A 346     130.990 117.585 156.369  1.00  0.00           C
ATOM   2637  NZ  LYS A 346     131.248 117.348 154.925  1.00  0.00           N
ATOM   2638  C   LYS A 346     128.347 116.717 160.719  1.00  0.00           C
ATOM   2639  O   LYS A 346     128.500 115.524 160.992  1.00  0.00           O
ATOM   2640  N   GLU A 347     127.151 117.279 160.569  1.00  0.00           N
ATOM   2641  CA  GLU A 347     125.880 116.602 160.807  1.00  0.00           C
ATOM   2642  CB  GLU A 347     125.708 115.388 159.884  1.00  0.00           C
ATOM   2643  CG  GLU A 347     125.565 115.763 158.421  1.00  0.00           C
ATOM   2644  CD  GLU A 347     125.415 114.557 157.521  1.00  0.00           C
ATOM   2645  OE1 GLU A 347     125.542 113.421 158.022  1.00  0.00           O
ATOM   2646  OE2 GLU A 347     125.169 114.745 156.312  1.00  0.00           O
ATOM   2647  C   GLU A 347     125.694 116.183 162.262  1.00  0.00           C
ATOM   2648  O   GLU A 347     124.795 115.391 162.562  1.00  0.00           O
ATOM   2649  N   GLY A 348     126.517 116.698 163.176  1.00  0.00           N
ATOM   2650  CA  GLY A 348     126.280 116.566 164.596  1.00  0.00           C
ATOM   2651  C   GLY A 348     125.426 117.708 165.109  1.00  0.00           C
ATOM   2652  O   GLY A 348     124.897 118.518 164.348  1.00  0.00           O
ATOM   2653  N   ARG A 349     125.284 117.764 166.432  1.00  0.00           N
ATOM   2654  CA  ARG A 349     124.479 118.823 167.029  1.00  0.00           C
ATOM   2655  CB  ARG A 349     124.406 118.652 168.543  1.00  0.00           C
ATOM   2656  CG  ARG A 349     123.640 117.450 168.987  1.00  0.00           C
ATOM   2657  CD  ARG A 349     122.140 117.628 168.853  1.00  0.00           C
ATOM   2658  NE  ARG A 349     121.490 116.325 168.874  1.00  0.00           N
ATOM   2659  CZ  ARG A 349     121.502 115.463 167.862  1.00  0.00           C
ATOM   2660  NH1 ARG A 349     122.116 115.755 166.723  1.00  0.00           N
ATOM   2661  NH2 ARG A 349     120.897 114.296 167.990  1.00  0.00           N
ATOM   2662  C   ARG A 349     125.048 120.192 166.703  1.00  0.00           C
ATOM   2663  O   ARG A 349     124.347 121.055 166.171  1.00  0.00           O
ATOM   2664  N   VAL A 350     126.331 120.397 166.985  1.00  0.00           N
ATOM   2665  CA  VAL A 350     126.885 121.745 166.933  1.00  0.00           C
ATOM   2666  CB  VAL A 350     128.282 121.780 167.572  1.00  0.00           C
ATOM   2667  CG1 VAL A 350     128.739 123.210 167.744  1.00  0.00           C
ATOM   2668  CG2 VAL A 350     128.269 121.068 168.919  1.00  0.00           C
ATOM   2669  C   VAL A 350     126.901 122.256 165.497  1.00  0.00           C
ATOM   2670  O   VAL A 350     126.364 123.327 165.197  1.00  0.00           O
ATOM   2671  N   ARG A 351     127.514 121.499 164.587  1.00  0.00           N
ATOM   2672  CA  ARG A 351     127.584 121.947 163.202  1.00  0.00           C
ATOM   2673  CB  ARG A 351     128.745 121.267 162.480  1.00  0.00           C
ATOM   2674  CG  ARG A 351     130.112 121.701 162.965  1.00  0.00           C
ATOM   2675  CD  ARG A 351     131.213 120.986 162.214  1.00  0.00           C
ATOM   2676  NE  ARG A 351     131.205 121.319 160.793  1.00  0.00           N
ATOM   2677  CZ  ARG A 351     132.024 120.791 159.887  1.00  0.00           C
ATOM   2678  NH1 ARG A 351     132.930 119.890 160.235  1.00  0.00           N
ATOM   2679  NH2 ARG A 351     131.932 121.169 158.621  1.00  0.00           N
ATOM   2680  C   ARG A 351     126.292 121.692 162.436  1.00  0.00           C
ATOM   2681  O   ARG A 351     125.960 122.463 161.531  1.00  0.00           O
ATOM   2682  N   GLY A 352     125.552 120.642 162.781  1.00  0.00           N
ATOM   2683  CA  GLY A 352     124.435 120.208 161.966  1.00  0.00           C
ATOM   2684  C   GLY A 352     123.076 120.694 162.421  1.00  0.00           C
ATOM   2685  O   GLY A 352     122.109 120.622 161.659  1.00  0.00           O
ATOM   2686  N   ASN A 353     122.986 121.190 163.656  1.00  0.00           N
ATOM   2687  CA  ASN A 353     121.721 121.611 164.238  1.00  0.00           C
ATOM   2688  CB  ASN A 353     121.209 120.548 165.222  1.00  0.00           C
ATOM   2689  CG  ASN A 353     120.864 119.241 164.546  1.00  0.00           C
ATOM   2690  OD1 ASN A 353     121.349 118.184 164.937  1.00  0.00           O
ATOM   2691  ND2 ASN A 353     120.006 119.302 163.540  1.00  0.00           N
ATOM   2692  C   ASN A 353     121.793 122.939 164.966  1.00  0.00           C
ATOM   2693  O   ASN A 353     120.738 123.451 165.346  1.00  0.00           O
ATOM   2694  N   LEU A 354     122.979 123.496 165.208  1.00  0.00           N
ATOM   2695  CA  LEU A 354     123.134 124.768 165.904  1.00  0.00           C
ATOM   2696  CB  LEU A 354     123.901 124.550 167.211  1.00  0.00           C
ATOM   2697  CG  LEU A 354     123.057 123.901 168.300  1.00  0.00           C
ATOM   2698  CD1 LEU A 354     123.946 123.236 169.313  1.00  0.00           C
ATOM   2699  CD2 LEU A 354     122.170 124.929 168.955  1.00  0.00           C
ATOM   2700  C   LEU A 354     123.842 125.817 165.066  1.00  0.00           C
ATOM   2701  O   LEU A 354     123.352 126.945 164.953  1.00  0.00           O
ATOM   2702  N   MET A 355     124.992 125.481 164.480  1.00  0.00           N
ATOM   2703  CA  MET A 355     125.658 126.420 163.585  1.00  0.00           C
ATOM   2704  CB  MET A 355     127.093 125.975 163.329  1.00  0.00           C
ATOM   2705  CG  MET A 355     127.987 125.996 164.548  1.00  0.00           C
ATOM   2706  SD  MET A 355     128.589 127.652 164.908  1.00  0.00           S
ATOM   2707  CE  MET A 355     127.554 128.081 166.294  1.00  0.00           C
ATOM   2708  C   MET A 355     124.899 126.536 162.273  1.00  0.00           C
ATOM   2709  O   MET A 355     124.821 127.620 161.684  1.00  0.00           O
ATOM   2710  N   GLY A 356     124.353 125.433 161.801  1.00  0.00           N
ATOM   2711  CA  GLY A 356     123.439 125.453 160.673  1.00  0.00           C
ATOM   2712  C   GLY A 356     122.251 124.576 160.986  1.00  0.00           C
ATOM   2713  O   GLY A 356     122.380 123.563 161.668  1.00  0.00           O
ATOM   2714  N   LYS A 357     121.086 124.982 160.494  1.00  0.00           N
ATOM   2715  CA  LYS A 357     119.875 124.228 160.762  1.00  0.00           C
ATOM   2716  CB  LYS A 357     119.295 124.583 162.131  1.00  0.00           C
ATOM   2717  CG  LYS A 357     119.109 126.065 162.368  1.00  0.00           C
ATOM   2718  CD  LYS A 357     118.680 126.320 163.785  1.00  0.00           C
ATOM   2719  CE  LYS A 357     119.872 126.476 164.688  1.00  0.00           C
ATOM   2720  NZ  LYS A 357     119.456 126.603 166.103  1.00  0.00           N
ATOM   2721  C   LYS A 357     118.856 124.485 159.665  1.00  0.00           C
ATOM   2722  O   LYS A 357     118.981 125.419 158.873  1.00  0.00           O
ATOM   2723  N   ARG A 358     117.847 123.622 159.629  1.00  0.00           N
ATOM   2724  CA  ARG A 358     116.709 123.810 158.747  1.00  0.00           C
ATOM   2725  CB  ARG A 358     115.898 122.522 158.633  1.00  0.00           C
ATOM   2726  CG  ARG A 358     116.702 121.287 158.288  1.00  0.00           C
ATOM   2727  CD  ARG A 358     116.608 120.959 156.834  1.00  0.00           C
ATOM   2728  NE  ARG A 358     117.750 120.161 156.415  1.00  0.00           N
ATOM   2729  CZ  ARG A 358     118.099 119.955 155.152  1.00  0.00           C
ATOM   2730  NH1 ARG A 358     117.379 120.460 154.160  1.00  0.00           N
ATOM   2731  NH2 ARG A 358     119.163 119.217 154.881  1.00  0.00           N
ATOM   2732  C   ARG A 358     115.830 124.925 159.288  1.00  0.00           C
ATOM   2733  O   ARG A 358     115.741 125.137 160.496  1.00  0.00           O
ATOM   2734  N   VAL A 359     115.169 125.642 158.380  1.00  0.00           N
ATOM   2735  CA  VAL A 359     114.396 126.820 158.749  1.00  0.00           C
ATOM   2736  CB  VAL A 359     115.154 128.126 158.424  1.00  0.00           C
ATOM   2737  CG1 VAL A 359     116.462 128.162 159.175  1.00  0.00           C
ATOM   2738  CG2 VAL A 359     115.393 128.268 156.928  1.00  0.00           C
ATOM   2739  C   VAL A 359     113.053 126.800 158.034  1.00  0.00           C
ATOM   2740  O   VAL A 359     112.899 126.211 156.964  1.00  0.00           O
ATOM   2741  N   ASP A 360     112.078 127.456 158.650  1.00  0.00           N
ATOM   2742  CA  ASP A 360     110.783 127.676 158.033  1.00  0.00           C
ATOM   2743  CB  ASP A 360     109.697 127.899 159.084  1.00  0.00           C
ATOM   2744  CG  ASP A 360     109.672 126.827 160.141  1.00  0.00           C
ATOM   2745  OD1 ASP A 360     109.631 125.636 159.779  1.00  0.00           O
ATOM   2746  OD2 ASP A 360     109.686 127.175 161.340  1.00  0.00           O
ATOM   2747  C   ASP A 360     110.859 128.886 157.119  1.00  0.00           C
ATOM   2748  O   ASP A 360     111.854 129.610 157.084  1.00  0.00           O
ATOM   2749  N   PHE A 361     109.772 129.117 156.388  1.00  0.00           N
ATOM   2750  CA  PHE A 361     109.637 130.295 155.541  1.00  0.00           C
ATOM   2751  CB  PHE A 361     109.520 131.555 156.392  1.00  0.00           C
ATOM   2752  CG  PHE A 361     108.428 131.474 157.405  1.00  0.00           C
ATOM   2753  CD1 PHE A 361     107.107 131.555 157.019  1.00  0.00           C
ATOM   2754  CE1 PHE A 361     106.098 131.468 157.946  1.00  0.00           C
ATOM   2755  CZ  PHE A 361     106.403 131.285 159.272  1.00  0.00           C
ATOM   2756  CE2 PHE A 361     107.714 131.187 159.669  1.00  0.00           C
ATOM   2757  CD2 PHE A 361     108.720 131.277 158.739  1.00  0.00           C
ATOM   2758  C   PHE A 361     110.800 130.383 154.563  1.00  0.00           C
ATOM   2759  O   PHE A 361     111.400 131.438 154.355  1.00  0.00           O
ATOM   2760  N   SER A 362     111.114 129.243 153.964  1.00  0.00           N
ATOM   2761  CA  SER A 362     112.130 129.138 152.936  1.00  0.00           C
ATOM   2762  CB  SER A 362     113.355 128.363 153.428  1.00  0.00           C
ATOM   2763  OG  SER A 362     112.976 127.142 154.037  1.00  0.00           O
ATOM   2764  C   SER A 362     111.511 128.458 151.726  1.00  0.00           C
ATOM   2765  O   SER A 362     110.536 127.714 151.836  1.00  0.00           O
ATOM   2766  N   ALA A 363     112.088 128.735 150.565  1.00  0.00           N
ATOM   2767  CA  ALA A 363     111.627 128.140 149.324  1.00  0.00           C
ATOM   2768  CB  ALA A 363     110.598 129.023 148.619  1.00  0.00           C
ATOM   2769  C   ALA A 363     112.828 127.907 148.431  1.00  0.00           C
ATOM   2770  O   ALA A 363     113.886 128.505 148.617  1.00  0.00           O
ATOM   2771  N   ARG A 364     112.653 127.030 147.452  1.00  0.00           N
ATOM   2772  CA  ARG A 364     113.736 126.714 146.539  1.00  0.00           C
ATOM   2773  CB  ARG A 364     114.655 125.639 147.126  1.00  0.00           C
ATOM   2774  CG  ARG A 364     115.887 125.347 146.301  1.00  0.00           C
ATOM   2775  CD  ARG A 364     116.683 124.228 146.922  1.00  0.00           C
ATOM   2776  NE  ARG A 364     117.714 123.717 146.024  1.00  0.00           N
ATOM   2777  CZ  ARG A 364     118.986 124.105 146.002  1.00  0.00           C
ATOM   2778  NH1 ARG A 364     119.446 125.022 146.841  1.00  0.00           N
ATOM   2779  NH2 ARG A 364     119.816 123.551 145.133  1.00  0.00           N
ATOM   2780  C   ARG A 364     113.148 126.249 145.222  1.00  0.00           C
ATOM   2781  O   ARG A 364     112.211 125.450 145.199  1.00  0.00           O
ATOM   2782  N   THR A 365     113.700 126.764 144.133  1.00  0.00           N
ATOM   2783  CA  THR A 365     113.310 126.334 142.801  1.00  0.00           C
ATOM   2784  CB  THR A 365     111.935 126.885 142.385  1.00  0.00           C
ATOM   2785  CG2 THR A 365     111.875 128.383 142.472  1.00  0.00           C
ATOM   2786  OG1 THR A 365     111.636 126.476 141.047  1.00  0.00           O
ATOM   2787  C   THR A 365     114.394 126.763 141.830  1.00  0.00           C
ATOM   2788  O   THR A 365     115.346 127.467 142.187  1.00  0.00           O
ATOM   2789  N   VAL A 366     114.239 126.300 140.590  1.00  0.00           N
ATOM   2790  CA  VAL A 366     115.193 126.597 139.539  1.00  0.00           C
ATOM   2791  CB  VAL A 366     114.872 125.759 138.287  1.00  0.00           C
ATOM   2792  CG1 VAL A 366     115.810 126.095 137.145  1.00  0.00           C
ATOM   2793  CG2 VAL A 366     114.941 124.283 138.619  1.00  0.00           C
ATOM   2794  C   VAL A 366     115.156 128.086 139.238  1.00  0.00           C
ATOM   2795  O   VAL A 366     114.109 128.737 139.337  1.00  0.00           O
ATOM   2796  N   ILE A 367     116.307 128.633 138.866  1.00  0.00           N
ATOM   2797  CA  ILE A 367     116.403 130.039 138.504  1.00  0.00           C
ATOM   2798  CB  ILE A 367     117.653 130.732 139.087  1.00  0.00           C
ATOM   2799  CG2 ILE A 367     117.489 130.944 140.571  1.00  0.00           C
ATOM   2800  CG1 ILE A 367     118.924 129.946 138.781  1.00  0.00           C
ATOM   2801  CD1 ILE A 367     120.161 130.738 139.003  1.00  0.00           C
ATOM   2802  C   ILE A 367     116.368 130.175 136.992  1.00  0.00           C
ATOM   2803  O   ILE A 367     116.745 129.266 136.245  1.00  0.00           O
ATOM   2804  N   THR A 368     115.925 131.345 136.544  1.00  0.00           N
ATOM   2805  CA  THR A 368     115.570 131.616 135.163  1.00  0.00           C
ATOM   2806  CB  THR A 368     114.066 131.371 134.963  1.00  0.00           C
ATOM   2807  CG2 THR A 368     113.607 131.659 133.588  1.00  0.00           C
ATOM   2808  OG1 THR A 368     113.784 129.994 135.224  1.00  0.00           O
ATOM   2809  C   THR A 368     115.938 133.061 134.863  1.00  0.00           C
ATOM   2810  O   THR A 368     115.865 133.903 135.764  1.00  0.00           O
ATOM   2811  N   PRO A 369     116.346 133.385 133.634  1.00  0.00           N
ATOM   2812  CD  PRO A 369     116.633 132.530 132.467  1.00  0.00           C
ATOM   2813  CG  PRO A 369     116.874 133.508 131.366  1.00  0.00           C
ATOM   2814  CB  PRO A 369     117.374 134.716 131.988  1.00  0.00           C
ATOM   2815  CA  PRO A 369     116.650 134.785 133.337  1.00  0.00           C
ATOM   2816  C   PRO A 369     115.385 135.617 133.242  1.00  0.00           C
ATOM   2817  O   PRO A 369     114.304 135.116 132.928  1.00  0.00           O
ATOM   2818  N   ASP A 370     115.530 136.908 133.530  1.00  0.00           N
ATOM   2819  CA  ASP A 370     114.446 137.866 133.331  1.00  0.00           C
ATOM   2820  CB  ASP A 370     113.471 137.866 134.504  1.00  0.00           C
ATOM   2821  CG  ASP A 370     112.111 138.410 134.129  1.00  0.00           C
ATOM   2822  OD1 ASP A 370     111.964 138.944 133.013  1.00  0.00           O
ATOM   2823  OD2 ASP A 370     111.180 138.295 134.947  1.00  0.00           O
ATOM   2824  C   ASP A 370     115.048 139.246 133.122  1.00  0.00           C
ATOM   2825  O   ASP A 370     115.328 139.972 134.085  1.00  0.00           O
ATOM   2826  N   PRO A 371     115.270 139.647 131.867  1.00  0.00           N
ATOM   2827  CD  PRO A 371     115.264 138.825 130.647  1.00  0.00           C
ATOM   2828  CG  PRO A 371     116.057 139.625 129.684  1.00  0.00           C
ATOM   2829  CB  PRO A 371     115.949 141.022 130.082  1.00  0.00           C
ATOM   2830  CA  PRO A 371     115.808 140.991 131.606  1.00  0.00           C
ATOM   2831  C   PRO A 371     114.925 142.127 132.087  1.00  0.00           C
ATOM   2832  O   PRO A 371     115.417 143.256 132.180  1.00  0.00           O
ATOM   2833  N   ASN A 372     113.653 141.877 132.386  1.00  0.00           N
ATOM   2834  CA  ASN A 372     112.708 142.931 132.718  1.00  0.00           C
ATOM   2835  CB  ASN A 372     111.363 142.644 132.063  1.00  0.00           C
ATOM   2836  CG  ASN A 372     111.448 142.642 130.559  1.00  0.00           C
ATOM   2837  OD1 ASN A 372     111.476 143.696 129.925  1.00  0.00           O
ATOM   2838  ND2 ASN A 372     111.487 141.456 129.973  1.00  0.00           N
ATOM   2839  C   ASN A 372     112.528 143.119 134.218  1.00  0.00           C
ATOM   2840  O   ASN A 372     111.610 143.829 134.632  1.00  0.00           O
ATOM   2841  N   LEU A 373     113.368 142.497 135.035  1.00  0.00           N
ATOM   2842  CA  LEU A 373     113.441 142.792 136.455  1.00  0.00           C
ATOM   2843  CB  LEU A 373     113.637 141.523 137.284  1.00  0.00           C
ATOM   2844  CG  LEU A 373     112.575 140.431 137.250  1.00  0.00           C
ATOM   2845  CD1 LEU A 373     113.039 139.290 138.116  1.00  0.00           C
ATOM   2846  CD2 LEU A 373     111.233 140.943 137.724  1.00  0.00           C
ATOM   2847  C   LEU A 373     114.604 143.734 136.710  1.00  0.00           C
ATOM   2848  O   LEU A 373     115.621 143.688 136.018  1.00  0.00           O
ATOM   2849  N   SER A 374     114.446 144.599 137.706  1.00  0.00           N
ATOM   2850  CA  SER A 374     115.581 145.378 138.156  1.00  0.00           C
ATOM   2851  CB  SER A 374     115.124 146.522 139.055  1.00  0.00           C
ATOM   2852  OG  SER A 374     114.919 146.078 140.379  1.00  0.00           O
ATOM   2853  C   SER A 374     116.558 144.463 138.887  1.00  0.00           C
ATOM   2854  O   SER A 374     116.249 143.314 139.207  1.00  0.00           O
ATOM   2855  N   ILE A 375     117.764 144.974 139.140  1.00  0.00           N
ATOM   2856  CA  ILE A 375     118.786 144.130 139.750  1.00  0.00           C
ATOM   2857  CB  ILE A 375     120.157 144.840 139.761  1.00  0.00           C
ATOM   2858  CG2 ILE A 375     120.669 145.008 138.348  1.00  0.00           C
ATOM   2859  CG1 ILE A 375     120.092 146.200 140.462  1.00  0.00           C
ATOM   2860  CD1 ILE A 375     121.431 146.670 140.981  1.00  0.00           C
ATOM   2861  C   ILE A 375     118.365 143.700 141.146  1.00  0.00           C
ATOM   2862  O   ILE A 375     118.744 142.619 141.609  1.00  0.00           O
ATOM   2863  N   ASP A 376     117.573 144.518 141.831  1.00  0.00           N
ATOM   2864  CA  ASP A 376     117.172 144.249 143.203  1.00  0.00           C
ATOM   2865  CB  ASP A 376     117.066 145.557 143.982  1.00  0.00           C
ATOM   2866  CG  ASP A 376     115.927 146.418 143.508  1.00  0.00           C
ATOM   2867  OD1 ASP A 376     115.573 146.327 142.318  1.00  0.00           O
ATOM   2868  OD2 ASP A 376     115.386 147.196 144.321  1.00  0.00           O
ATOM   2869  C   ASP A 376     115.849 143.503 143.297  1.00  0.00           C
ATOM   2870  O   ASP A 376     115.333 143.333 144.403  1.00  0.00           O
ATOM   2871  N   GLN A 377     115.283 143.077 142.178  1.00  0.00           N
ATOM   2872  CA  GLN A 377     114.033 142.337 142.168  1.00  0.00           C
ATOM   2873  CB  GLN A 377     113.109 142.837 141.060  1.00  0.00           C
ATOM   2874  CG  GLN A 377     112.126 143.888 141.504  1.00  0.00           C
ATOM   2875  CD  GLN A 377     111.311 144.428 140.356  1.00  0.00           C
ATOM   2876  OE1 GLN A 377     111.814 144.601 139.251  1.00  0.00           O
ATOM   2877  NE2 GLN A 377     110.038 144.689 140.610  1.00  0.00           N
ATOM   2878  C   GLN A 377     114.304 140.856 141.974  1.00  0.00           C
ATOM   2879  O   GLN A 377     115.318 140.451 141.404  1.00  0.00           O
ATOM   2880  N   VAL A 378     113.375 140.046 142.466  1.00  0.00           N
ATOM   2881  CA  VAL A 378     113.368 138.612 142.220  1.00  0.00           C
ATOM   2882  CB  VAL A 378     113.820 137.803 143.454  1.00  0.00           C
ATOM   2883  CG1 VAL A 378     112.878 138.007 144.628  1.00  0.00           C
ATOM   2884  CG2 VAL A 378     113.935 136.325 143.111  1.00  0.00           C
ATOM   2885  C   VAL A 378     111.961 138.229 141.798  1.00  0.00           C
ATOM   2886  O   VAL A 378     110.991 138.575 142.478  1.00  0.00           O
ATOM   2887  N   GLY A 379     111.853 137.524 140.678  1.00  0.00           N
ATOM   2888  CA  GLY A 379     110.569 137.057 140.210  1.00  0.00           C
ATOM   2889  C   GLY A 379     110.193 135.759 140.887  1.00  0.00           C
ATOM   2890  O   GLY A 379     110.915 134.768 140.776  1.00  0.00           O
ATOM   2891  N   VAL A 380     109.069 135.760 141.594  1.00  0.00           N
ATOM   2892  CA  VAL A 380     108.662 134.641 142.438  1.00  0.00           C
ATOM   2893  CB  VAL A 380     108.458 135.095 143.892  1.00  0.00           C
ATOM   2894  CG1 VAL A 380     107.997 133.932 144.740  1.00  0.00           C
ATOM   2895  CG2 VAL A 380     109.739 135.692 144.445  1.00  0.00           C
ATOM   2896  C   VAL A 380     107.391 134.012 141.876  1.00  0.00           C
ATOM   2897  O   VAL A 380     106.495 134.740 141.419  1.00  0.00           O
ATOM   2898  N   PRO A 381     107.270 132.682 141.858  1.00  0.00           N
ATOM   2899  CD  PRO A 381     108.347 131.678 141.837  1.00  0.00           C
ATOM   2900  CG  PRO A 381     107.625 130.409 142.023  1.00  0.00           C
ATOM   2901  CB  PRO A 381     106.287 130.571 141.485  1.00  0.00           C
ATOM   2902  CA  PRO A 381     105.991 132.074 141.487  1.00  0.00           C
ATOM   2903  C   PRO A 381     104.886 132.396 142.478  1.00  0.00           C
ATOM   2904  O   PRO A 381     105.119 132.675 143.653  1.00  0.00           O
ATOM   2905  N   ARG A 382     103.657 132.333 141.975  1.00  0.00           N
ATOM   2906  CA  ARG A 382     102.494 132.592 142.807  1.00  0.00           C
ATOM   2907  CB  ARG A 382     101.276 132.812 141.908  1.00  0.00           C
ATOM   2908  CG  ARG A 382      99.922 132.717 142.588  1.00  0.00           C
ATOM   2909  CD  ARG A 382      98.828 133.187 141.650  1.00  0.00           C
ATOM   2910  NE  ARG A 382      98.854 134.643 141.495  1.00  0.00           N
ATOM   2911  CZ  ARG A 382      97.789 135.444 141.452  1.00  0.00           C
ATOM   2912  NH1 ARG A 382      96.551 134.971 141.537  1.00  0.00           N
ATOM   2913  NH2 ARG A 382      97.972 136.750 141.310  1.00  0.00           N
ATOM   2914  C   ARG A 382     102.241 131.462 143.797  1.00  0.00           C
ATOM   2915  O   ARG A 382     101.583 131.686 144.813  1.00  0.00           O
ATOM   2916  N   SER A 383     102.762 130.263 143.535  1.00  0.00           N
ATOM   2917  CA  SER A 383     102.575 129.142 144.449  1.00  0.00           C
ATOM   2918  CB  SER A 383     102.768 127.821 143.707  1.00  0.00           C
ATOM   2919  OG  SER A 383     103.931 127.854 142.905  1.00  0.00           O
ATOM   2920  C   SER A 383     103.527 129.225 145.632  1.00  0.00           C
ATOM   2921  O   SER A 383     103.133 128.948 146.771  1.00  0.00           O
ATOM   2922  N   ILE A 384     104.779 129.610 145.389  1.00  0.00           N
ATOM   2923  CA  ILE A 384     105.701 129.860 146.490  1.00  0.00           C
ATOM   2924  CB  ILE A 384     107.113 130.162 145.952  1.00  0.00           C
ATOM   2925  CG2 ILE A 384     107.972 130.833 147.038  1.00  0.00           C
ATOM   2926  CG1 ILE A 384     107.740 128.865 145.425  1.00  0.00           C
ATOM   2927  CD1 ILE A 384     109.139 128.997 144.862  1.00  0.00           C
ATOM   2928  C   ILE A 384     105.169 130.991 147.358  1.00  0.00           C
ATOM   2929  O   ILE A 384     105.189 130.919 148.590  1.00  0.00           O
ATOM   2930  N   ALA A 385     104.683 132.054 146.721  1.00  0.00           N
ATOM   2931  CA  ALA A 385     104.191 133.203 147.466  1.00  0.00           C
ATOM   2932  CB  ALA A 385     104.022 134.388 146.525  1.00  0.00           C
ATOM   2933  C   ALA A 385     102.883 132.892 148.179  1.00  0.00           C
ATOM   2934  O   ALA A 385     102.604 133.470 149.233  1.00  0.00           O
ATOM   2935  N   ALA A 386     102.065 132.002 147.617  1.00  0.00           N
ATOM   2936  CA  ALA A 386     100.849 131.571 148.289  1.00  0.00           C
ATOM   2937  CB  ALA A 386      99.913 130.888 147.296  1.00  0.00           C
ATOM   2938  C   ALA A 386     101.139 130.620 149.438  1.00  0.00           C
ATOM   2939  O   ALA A 386     100.335 130.530 150.369  1.00  0.00           O
ATOM   2940  N   ASN A 387     102.263 129.907 149.390  1.00  0.00           N
ATOM   2941  CA  ASN A 387     102.631 129.034 150.495  1.00  0.00           C
ATOM   2942  CB  ASN A 387     103.580 127.942 150.005  1.00  0.00           C
ATOM   2943  CG  ASN A 387     103.521 126.695 150.856  1.00  0.00           C
ATOM   2944  OD1 ASN A 387     104.212 126.585 151.865  1.00  0.00           O
ATOM   2945  ND2 ASN A 387     102.692 125.745 150.451  1.00  0.00           N
ATOM   2946  C   ASN A 387     103.274 129.822 151.626  1.00  0.00           C
ATOM   2947  O   ASN A 387     103.022 129.546 152.802  1.00  0.00           O
ATOM   2948  N   MET A 388     104.094 130.808 151.286  1.00  0.00           N
ATOM   2949  CA  MET A 388     104.850 131.567 152.267  1.00  0.00           C
ATOM   2950  CB  MET A 388     106.185 132.005 151.673  1.00  0.00           C
ATOM   2951  CG  MET A 388     107.093 130.836 151.390  1.00  0.00           C
ATOM   2952  SD  MET A 388     108.635 131.304 150.618  1.00  0.00           S
ATOM   2953  CE  MET A 388     109.378 132.114 152.011  1.00  0.00           C
ATOM   2954  C   MET A 388     104.058 132.780 152.722  1.00  0.00           C
ATOM   2955  O   MET A 388     103.366 133.419 151.926  1.00  0.00           O
ATOM   2956  N   THR A 389     104.176 133.098 154.010  1.00  0.00           N
ATOM   2957  CA  THR A 389     103.353 134.121 154.636  1.00  0.00           C
ATOM   2958  CB  THR A 389     102.246 133.507 155.498  1.00  0.00           C
ATOM   2959  CG2 THR A 389     101.382 132.565 154.683  1.00  0.00           C
ATOM   2960  OG1 THR A 389     102.831 132.790 156.590  1.00  0.00           O
ATOM   2961  C   THR A 389     104.217 135.024 155.499  1.00  0.00           C
ATOM   2962  O   THR A 389     105.289 134.637 155.968  1.00  0.00           O
ATOM   2963  N   PHE A 390     103.720 136.239 155.706  1.00  0.00           N
ATOM   2964  CA  PHE A 390     104.364 137.253 156.528  1.00  0.00           C
ATOM   2965  CB  PHE A 390     104.880 138.412 155.674  1.00  0.00           C
ATOM   2966  CG  PHE A 390     105.562 139.489 156.462  1.00  0.00           C
ATOM   2967  CD1 PHE A 390     106.901 139.384 156.786  1.00  0.00           C
ATOM   2968  CE1 PHE A 390     107.532 140.376 157.509  1.00  0.00           C
ATOM   2969  CZ  PHE A 390     106.826 141.488 157.911  1.00  0.00           C
ATOM   2970  CE2 PHE A 390     105.494 141.608 157.592  1.00  0.00           C
ATOM   2971  CD2 PHE A 390     104.867 140.615 156.869  1.00  0.00           C
ATOM   2972  C   PHE A 390     103.343 137.738 157.544  1.00  0.00           C
ATOM   2973  O   PHE A 390     102.242 138.152 157.166  1.00  0.00           O
ATOM   2974  N   ALA A 391     103.686 137.635 158.824  1.00  0.00           N
ATOM   2975  CA  ALA A 391     102.776 137.988 159.910  1.00  0.00           C
ATOM   2976  CB  ALA A 391     103.173 137.275 161.196  1.00  0.00           C
ATOM   2977  C   ALA A 391     102.789 139.498 160.091  1.00  0.00           C
ATOM   2978  O   ALA A 391     103.704 140.057 160.699  1.00  0.00           O
ATOM   2979  N   GLU A 392     101.761 140.158 159.577  1.00  0.00           N
ATOM   2980  CA  GLU A 392     101.642 141.605 159.616  1.00  0.00           C
ATOM   2981  CB  GLU A 392     101.096 142.132 158.291  1.00  0.00           C
ATOM   2982  CG  GLU A 392     101.218 143.628 158.125  1.00  0.00           C
ATOM   2983  CD  GLU A 392     100.911 144.080 156.715  1.00  0.00           C
ATOM   2984  OE1 GLU A 392     100.613 143.220 155.863  1.00  0.00           O
ATOM   2985  OE2 GLU A 392     100.971 145.299 156.456  1.00  0.00           O
ATOM   2986  C   GLU A 392     100.721 141.991 160.763  1.00  0.00           C
ATOM   2987  O   GLU A 392      99.640 141.412 160.922  1.00  0.00           O
ATOM   2988  N   ILE A 393     101.163 142.950 161.568  1.00  0.00           N
ATOM   2989  CA  ILE A 393     100.410 143.386 162.737  1.00  0.00           C
ATOM   2990  CB  ILE A 393     101.334 144.086 163.750  1.00  0.00           C
ATOM   2991  CG2 ILE A 393     100.525 144.652 164.908  1.00  0.00           C
ATOM   2992  CG1 ILE A 393     102.387 143.117 164.289  1.00  0.00           C
ATOM   2993  CD1 ILE A 393     103.610 143.798 164.847  1.00  0.00           C
ATOM   2994  C   ILE A 393      99.287 144.304 162.286  1.00  0.00           C
ATOM   2995  O   ILE A 393      99.452 145.119 161.371  1.00  0.00           O
ATOM   2996  N   VAL A 394      98.145 144.182 162.934  1.00  0.00           N
ATOM   2997  CA  VAL A 394      96.962 144.963 162.598  1.00  0.00           C
ATOM   2998  CB  VAL A 394      95.682 144.226 163.027  1.00  0.00           C
ATOM   2999  CG1 VAL A 394      94.453 145.000 162.591  1.00  0.00           C
ATOM   3000  CG2 VAL A 394      95.651 142.814 162.463  1.00  0.00           C
ATOM   3001  C   VAL A 394      97.056 146.323 163.271  1.00  0.00           C
ATOM   3002  O   VAL A 394      97.510 146.440 164.413  1.00  0.00           O
ATOM   3003  N   THR A 395      96.643 147.358 162.552  1.00  0.00           N
ATOM   3004  CA  THR A 395      96.565 148.710 163.082  1.00  0.00           C
ATOM   3005  CB  THR A 395      97.870 149.493 162.866  1.00  0.00           C
ATOM   3006  CG2 THR A 395      99.027 148.847 163.596  1.00  0.00           C
ATOM   3007  OG1 THR A 395      98.168 149.562 161.467  1.00  0.00           O
ATOM   3008  C   THR A 395      95.415 149.415 162.386  1.00  0.00           C
ATOM   3009  O   THR A 395      94.929 148.938 161.355  1.00  0.00           O
ATOM   3010  N   PRO A 396      94.953 150.551 162.918  1.00  0.00           N
ATOM   3011  CD  PRO A 396      95.157 151.094 164.271  1.00  0.00           C
ATOM   3012  CG  PRO A 396      94.795 152.522 164.108  1.00  0.00           C
ATOM   3013  CB  PRO A 396      93.704 152.547 163.084  1.00  0.00           C
ATOM   3014  CA  PRO A 396      93.975 151.348 162.163  1.00  0.00           C
ATOM   3015  C   PRO A 396      94.489 151.796 160.808  1.00  0.00           C
ATOM   3016  O   PRO A 396      93.683 152.136 159.936  1.00  0.00           O
ATOM   3017  N   PHE A 397      95.808 151.804 160.605  1.00  0.00           N
ATOM   3018  CA  PHE A 397      96.360 152.161 159.305  1.00  0.00           C
ATOM   3019  CB  PHE A 397      97.866 152.407 159.431  1.00  0.00           C
ATOM   3020  CG  PHE A 397      98.241 153.634 160.238  1.00  0.00           C
ATOM   3021  CD1 PHE A 397      97.316 154.620 160.557  1.00  0.00           C
ATOM   3022  CE1 PHE A 397      97.685 155.726 161.296  1.00  0.00           C
ATOM   3023  CZ  PHE A 397      98.986 155.861 161.732  1.00  0.00           C
ATOM   3024  CE2 PHE A 397      99.914 154.891 161.429  1.00  0.00           C
ATOM   3025  CD2 PHE A 397      99.543 153.786 160.689  1.00  0.00           C
ATOM   3026  C   PHE A 397      96.107 151.072 158.271  1.00  0.00           C
ATOM   3027  O   PHE A 397      95.918 151.380 157.089  1.00  0.00           O
ATOM   3028  N   ASN A 398      96.098 149.805 158.691  1.00  0.00           N
ATOM   3029  CA  ASN A 398      95.968 148.670 157.783  1.00  0.00           C
ATOM   3030  CB  ASN A 398      97.267 147.854 157.777  1.00  0.00           C
ATOM   3031  CG  ASN A 398      97.609 147.269 159.137  1.00  0.00           C
ATOM   3032  OD1 ASN A 398      96.810 147.312 160.069  1.00  0.00           O
ATOM   3033  ND2 ASN A 398      98.808 146.719 159.253  1.00  0.00           N
ATOM   3034  C   ASN A 398      94.784 147.772 158.118  1.00  0.00           C
ATOM   3035  O   ASN A 398      94.709 146.652 157.602  1.00  0.00           O
ATOM   3036  N   ILE A 399      93.865 148.226 158.973  1.00  0.00           N
ATOM   3037  CA  ILE A 399      92.752 147.382 159.404  1.00  0.00           C
ATOM   3038  CB  ILE A 399      91.908 148.128 160.465  1.00  0.00           C
ATOM   3039  CG2 ILE A 399      91.274 149.403 159.903  1.00  0.00           C
ATOM   3040  CG1 ILE A 399      90.818 147.232 161.064  1.00  0.00           C
ATOM   3041  CD1 ILE A 399      91.342 146.242 162.050  1.00  0.00           C
ATOM   3042  C   ILE A 399      91.916 146.940 158.205  1.00  0.00           C
ATOM   3043  O   ILE A 399      91.557 145.763 158.080  1.00  0.00           O
ATOM   3044  N   ASP A 400      91.622 147.866 157.291  1.00  0.00           N
ATOM   3045  CA  ASP A 400      90.754 147.547 156.162  1.00  0.00           C
ATOM   3046  CB  ASP A 400      90.339 148.833 155.448  1.00  0.00           C
ATOM   3047  CG  ASP A 400      89.669 149.822 156.378  1.00  0.00           C
ATOM   3048  OD1 ASP A 400      90.388 150.527 157.116  1.00  0.00           O
ATOM   3049  OD2 ASP A 400      88.422 149.894 156.372  1.00  0.00           O
ATOM   3050  C   ASP A 400      91.435 146.590 155.192  1.00  0.00           C
ATOM   3051  O   ASP A 400      90.836 145.601 154.755  1.00  0.00           O
ATOM   3052  N   ARG A 401      92.684 146.883 154.825  1.00  0.00           N
ATOM   3053  CA  ARG A 401      93.412 146.023 153.899  1.00  0.00           C
ATOM   3054  CB  ARG A 401      94.772 146.652 153.595  1.00  0.00           C
ATOM   3055  CG  ARG A 401      95.673 145.844 152.682  1.00  0.00           C
ATOM   3056  CD  ARG A 401      96.939 146.615 152.352  1.00  0.00           C
ATOM   3057  NE  ARG A 401      97.677 147.006 153.550  1.00  0.00           N
ATOM   3058  CZ  ARG A 401      98.475 146.206 154.251  1.00  0.00           C
ATOM   3059  NH1 ARG A 401      98.653 144.937 153.901  1.00  0.00           N
ATOM   3060  NH2 ARG A 401      99.094 146.678 155.322  1.00  0.00           N
ATOM   3061  C   ARG A 401      93.578 144.617 154.463  1.00  0.00           C
ATOM   3062  O   ARG A 401      93.407 143.621 153.745  1.00  0.00           O
ATOM   3063  N   LEU A 402      93.912 144.512 155.745  1.00  0.00           N
ATOM   3064  CA  LEU A 402      94.120 143.197 156.331  1.00  0.00           C
ATOM   3065  CB  LEU A 402      94.858 143.340 157.659  1.00  0.00           C
ATOM   3066  CG  LEU A 402      96.387 143.356 157.510  1.00  0.00           C
ATOM   3067  CD1 LEU A 402      96.851 144.325 156.440  1.00  0.00           C
ATOM   3068  CD2 LEU A 402      97.053 143.677 158.834  1.00  0.00           C
ATOM   3069  C   LEU A 402      92.804 142.447 156.490  1.00  0.00           C
ATOM   3070  O   LEU A 402      92.772 141.221 156.347  1.00  0.00           O
ATOM   3071  N   GLN A 403      91.704 143.160 156.749  1.00  0.00           N
ATOM   3072  CA  GLN A 403      90.394 142.514 156.738  1.00  0.00           C
ATOM   3073  CB  GLN A 403      89.326 143.490 157.230  1.00  0.00           C
ATOM   3074  CG  GLN A 403      87.990 142.847 157.561  1.00  0.00           C
ATOM   3075  CD  GLN A 403      88.010 142.107 158.881  1.00  0.00           C
ATOM   3076  OE1 GLN A 403      87.814 142.702 159.940  1.00  0.00           O
ATOM   3077  NE2 GLN A 403      88.242 140.803 158.826  1.00  0.00           N
ATOM   3078  C   GLN A 403      90.052 142.002 155.342  1.00  0.00           C
ATOM   3079  O   GLN A 403      89.475 140.918 155.194  1.00  0.00           O
ATOM   3080  N   GLU A 404      90.386 142.779 154.312  1.00  0.00           N
ATOM   3081  CA  GLU A 404      90.202 142.333 152.934  1.00  0.00           C
ATOM   3082  CB  GLU A 404      90.683 143.432 151.983  1.00  0.00           C
ATOM   3083  CG  GLU A 404      90.526 143.155 150.495  1.00  0.00           C
ATOM   3084  CD  GLU A 404      89.085 143.049 150.062  1.00  0.00           C
ATOM   3085  OE1 GLU A 404      88.217 143.644 150.733  1.00  0.00           O
ATOM   3086  OE2 GLU A 404      88.814 142.371 149.050  1.00  0.00           O
ATOM   3087  C   GLU A 404      90.955 141.032 152.682  1.00  0.00           C
ATOM   3088  O   GLU A 404      90.396 140.062 152.151  1.00  0.00           O
ATOM   3089  N   LEU A 405      92.226 140.987 153.090  1.00  0.00           N
ATOM   3090  CA  LEU A 405      93.020 139.779 152.893  1.00  0.00           C
ATOM   3091  CB  LEU A 405      94.468 140.018 153.319  1.00  0.00           C
ATOM   3092  CG  LEU A 405      95.258 141.090 152.569  1.00  0.00           C
ATOM   3093  CD1 LEU A 405      96.610 141.281 153.221  1.00  0.00           C
ATOM   3094  CD2 LEU A 405      95.424 140.730 151.106  1.00  0.00           C
ATOM   3095  C   LEU A 405      92.437 138.602 153.663  1.00  0.00           C
ATOM   3096  O   LEU A 405      92.409 137.476 153.156  1.00  0.00           O
ATOM   3097  N   VAL A 406      91.967 138.842 154.887  1.00  0.00           N
ATOM   3098  CA  VAL A 406      91.387 137.763 155.679  1.00  0.00           C
ATOM   3099  CB  VAL A 406      91.101 138.248 157.113  1.00  0.00           C
ATOM   3100  CG1 VAL A 406      90.092 137.348 157.813  1.00  0.00           C
ATOM   3101  CG2 VAL A 406      92.386 138.298 157.894  1.00  0.00           C
ATOM   3102  C   VAL A 406      90.136 137.219 155.008  1.00  0.00           C
ATOM   3103  O   VAL A 406      89.926 136.001 154.954  1.00  0.00           O
ATOM   3104  N   ARG A 407      89.278 138.103 154.495  1.00  0.00           N
ATOM   3105  CA  ARG A 407      88.063 137.620 153.853  1.00  0.00           C
ATOM   3106  CB  ARG A 407      87.098 138.771 153.563  1.00  0.00           C
ATOM   3107  CG  ARG A 407      85.690 138.287 153.197  1.00  0.00           C
ATOM   3108  CD  ARG A 407      85.004 139.119 152.126  1.00  0.00           C
ATOM   3109  NE  ARG A 407      85.692 139.049 150.834  1.00  0.00           N
ATOM   3110  CZ  ARG A 407      86.380 140.038 150.264  1.00  0.00           C
ATOM   3111  NH1 ARG A 407      86.494 141.231 150.838  1.00  0.00           N
ATOM   3112  NH2 ARG A 407      86.955 139.833 149.088  1.00  0.00           N
ATOM   3113  C   ARG A 407      88.384 136.865 152.572  1.00  0.00           C
ATOM   3114  O   ARG A 407      87.677 135.911 152.227  1.00  0.00           O
ATOM   3115  N   ARG A 408      89.438 137.264 151.852  1.00  0.00           N
ATOM   3116  CA  ARG A 408      89.832 136.487 150.681  1.00  0.00           C
ATOM   3117  CB  ARG A 408      90.949 137.191 149.915  1.00  0.00           C
ATOM   3118  CG  ARG A 408      90.528 138.477 149.236  1.00  0.00           C
ATOM   3119  CD  ARG A 408      91.675 139.083 148.457  1.00  0.00           C
ATOM   3120  NE  ARG A 408      92.068 138.227 147.338  1.00  0.00           N
ATOM   3121  CZ  ARG A 408      91.504 138.244 146.131  1.00  0.00           C
ATOM   3122  NH1 ARG A 408      90.509 139.076 145.850  1.00  0.00           N
ATOM   3123  NH2 ARG A 408      91.938 137.420 145.190  1.00  0.00           N
ATOM   3124  C   ARG A 408      90.271 135.082 151.074  1.00  0.00           C
ATOM   3125  O   ARG A 408      89.937 134.108 150.390  1.00  0.00           O
ATOM   3126  N   GLY A 409      91.016 134.955 152.165  1.00  0.00           N
ATOM   3127  CA  GLY A 409      91.410 133.654 152.660  1.00  0.00           C
ATOM   3128  C   GLY A 409      92.660 133.135 151.984  1.00  0.00           C
ATOM   3129  O   GLY A 409      93.418 133.864 151.339  1.00  0.00           O
ATOM   3130  N   ASN A 410      92.876 131.831 152.148  1.00  0.00           N
ATOM   3131  CA  ASN A 410      94.034 131.172 151.561  1.00  0.00           C
ATOM   3132  CB  ASN A 410      94.476 129.992 152.429  1.00  0.00           C
ATOM   3133  CG  ASN A 410      95.903 129.574 152.150  1.00  0.00           C
ATOM   3134  OD1 ASN A 410      96.794 130.413 152.043  1.00  0.00           O
ATOM   3135  ND2 ASN A 410      96.121 128.275 151.996  1.00  0.00           N
ATOM   3136  C   ASN A 410      93.776 130.660 150.152  1.00  0.00           C
ATOM   3137  O   ASN A 410      94.735 130.443 149.403  1.00  0.00           O
ATOM   3138  N   SER A 411      92.514 130.454 149.774  1.00  0.00           N
ATOM   3139  CA  SER A 411      92.214 129.894 148.461  1.00  0.00           C
ATOM   3140  CB  SER A 411      90.742 129.489 148.396  1.00  0.00           C
ATOM   3141  OG  SER A 411      89.919 130.476 148.993  1.00  0.00           O
ATOM   3142  C   SER A 411      92.550 130.883 147.353  1.00  0.00           C
ATOM   3143  O   SER A 411      93.179 130.520 146.353  1.00  0.00           O
ATOM   3144  N   GLN A 412      92.136 132.136 147.509  1.00  0.00           N
ATOM   3145  CA  GLN A 412      92.466 133.186 146.558  1.00  0.00           C
ATOM   3146  CB  GLN A 412      91.385 134.267 146.549  1.00  0.00           C
ATOM   3147  CG  GLN A 412      89.983 133.749 146.235  1.00  0.00           C
ATOM   3148  CD  GLN A 412      88.903 134.772 146.524  1.00  0.00           C
ATOM   3149  OE1 GLN A 412      87.923 134.477 147.207  1.00  0.00           O
ATOM   3150  NE2 GLN A 412      89.075 135.979 146.000  1.00  0.00           N
ATOM   3151  C   GLN A 412      93.812 133.783 146.938  1.00  0.00           C
ATOM   3152  O   GLN A 412      94.072 134.037 148.117  1.00  0.00           O
ATOM   3153  N   TYR A 413      94.676 133.996 145.939  1.00  0.00           N
ATOM   3154  CA  TYR A 413      96.071 134.272 146.262  1.00  0.00           C
ATOM   3155  CB  TYR A 413      96.944 134.309 145.006  1.00  0.00           C
ATOM   3156  CG  TYR A 413      98.296 134.894 145.322  1.00  0.00           C
ATOM   3157  CD1 TYR A 413      99.192 134.236 146.139  1.00  0.00           C
ATOM   3158  CE1 TYR A 413     100.414 134.792 146.441  1.00  0.00           C
ATOM   3159  CZ  TYR A 413     100.758 136.011 145.901  1.00  0.00           C
ATOM   3160  OH  TYR A 413     101.974 136.576 146.179  1.00  0.00           O
ATOM   3161  CE2 TYR A 413      99.891 136.672 145.076  1.00  0.00           C
ATOM   3162  CD2 TYR A 413      98.672 136.116 144.791  1.00  0.00           C
ATOM   3163  C   TYR A 413      96.314 135.521 147.103  1.00  0.00           C
ATOM   3164  O   TYR A 413      96.708 135.365 148.264  1.00  0.00           O
ATOM   3165  N   PRO A 414      96.108 136.759 146.628  1.00  0.00           N
ATOM   3166  CD  PRO A 414      95.515 137.252 145.376  1.00  0.00           C
ATOM   3167  CG  PRO A 414      96.200 138.559 145.186  1.00  0.00           C
ATOM   3168  CB  PRO A 414      96.384 139.105 146.547  1.00  0.00           C
ATOM   3169  CA  PRO A 414      96.552 137.883 147.464  1.00  0.00           C
ATOM   3170  C   PRO A 414      95.714 137.977 148.733  1.00  0.00           C
ATOM   3171  O   PRO A 414      94.863 138.858 148.888  1.00  0.00           O
ATOM   3172  N   GLY A 415      95.962 137.040 149.649  1.00  0.00           N
ATOM   3173  CA  GLY A 415      95.164 136.874 150.845  1.00  0.00           C
ATOM   3174  C   GLY A 415      96.007 136.513 152.049  1.00  0.00           C
ATOM   3175  O   GLY A 415      97.122 137.017 152.203  1.00  0.00           O
ATOM   3176  N   ALA A 416      95.486 135.640 152.909  1.00  0.00           N
ATOM   3177  CA  ALA A 416      96.141 135.305 154.162  1.00  0.00           C
ATOM   3178  CB  ALA A 416      95.632 136.181 155.311  1.00  0.00           C
ATOM   3179  C   ALA A 416      95.921 133.838 154.484  1.00  0.00           C
ATOM   3180  O   ALA A 416      95.122 133.147 153.849  1.00  0.00           O
ATOM   3181  N   LYS A 417      96.652 133.374 155.495  1.00  0.00           N
ATOM   3182  CA  LYS A 417      96.618 131.993 155.949  1.00  0.00           C
ATOM   3183  CB  LYS A 417      97.991 131.336 155.751  1.00  0.00           C
ATOM   3184  CG  LYS A 417      97.975 129.821 155.857  1.00  0.00           C
ATOM   3185  CD  LYS A 417      99.324 129.217 155.506  1.00  0.00           C
ATOM   3186  CE  LYS A 417      99.583 129.223 154.010  1.00  0.00           C
ATOM   3187  NZ  LYS A 417     100.808 128.454 153.674  1.00  0.00           N
ATOM   3188  C   LYS A 417      96.229 131.838 157.408  1.00  0.00           C
ATOM   3189  O   LYS A 417      95.604 130.837 157.758  1.00  0.00           O
ATOM   3190  N   TYR A 418      96.587 132.789 158.268  1.00  0.00           N
ATOM   3191  CA  TYR A 418      96.326 132.683 159.695  1.00  0.00           C
ATOM   3192  CB  TYR A 418      97.534 132.119 160.451  1.00  0.00           C
ATOM   3193  CG  TYR A 418      97.690 130.623 160.338  1.00  0.00           C
ATOM   3194  CD1 TYR A 418      96.907 129.767 161.091  1.00  0.00           C
ATOM   3195  CE1 TYR A 418      97.048 128.400 160.991  1.00  0.00           C
ATOM   3196  CZ  TYR A 418      97.977 127.875 160.120  1.00  0.00           C
ATOM   3197  OH  TYR A 418      98.120 126.513 160.011  1.00  0.00           O
ATOM   3198  CE2 TYR A 418      98.764 128.707 159.359  1.00  0.00           C
ATOM   3199  CD2 TYR A 418      98.618 130.070 159.471  1.00  0.00           C
ATOM   3200  C   TYR A 418      95.978 134.049 160.258  1.00  0.00           C
ATOM   3201  O   TYR A 418      96.290 135.088 159.673  1.00  0.00           O
ATOM   3202  N   ILE A 419      95.319 134.027 161.413  1.00  0.00           N
ATOM   3203  CA  ILE A 419      95.165 135.198 162.271  1.00  0.00           C
ATOM   3204  CB  ILE A 419      93.705 135.679 162.364  1.00  0.00           C
ATOM   3205  CG2 ILE A 419      93.638 137.050 163.038  1.00  0.00           C
ATOM   3206  CG1 ILE A 419      93.057 135.742 160.978  1.00  0.00           C
ATOM   3207  CD1 ILE A 419      91.629 136.234 160.990  1.00  0.00           C
ATOM   3208  C   ILE A 419      95.679 134.804 163.645  1.00  0.00           C
ATOM   3209  O   ILE A 419      95.196 133.830 164.229  1.00  0.00           O
ATOM   3210  N   ILE A 420      96.647 135.549 164.163  1.00  0.00           N
ATOM   3211  CA  ILE A 420      97.185 135.309 165.497  1.00  0.00           C
ATOM   3212  CB  ILE A 420      98.717 135.304 165.509  1.00  0.00           C
ATOM   3213  CG2 ILE A 420      99.238 134.932 166.890  1.00  0.00           C
ATOM   3214  CG1 ILE A 420      99.247 134.315 164.471  1.00  0.00           C
ATOM   3215  CD1 ILE A 420      99.762 134.965 163.227  1.00  0.00           C
ATOM   3216  C   ILE A 420      96.626 136.384 166.412  1.00  0.00           C
ATOM   3217  O   ILE A 420      96.954 137.568 166.273  1.00  0.00           O
ATOM   3218  N   ARG A 421      95.780 135.973 167.351  1.00  0.00           N
ATOM   3219  CA  ARG A 421      95.234 136.898 168.325  1.00  0.00           C
ATOM   3220  CB  ARG A 421      94.053 136.275 169.067  1.00  0.00           C
ATOM   3221  CG  ARG A 421      92.822 136.012 168.220  1.00  0.00           C
ATOM   3222  CD  ARG A 421      91.696 135.426 169.061  1.00  0.00           C
ATOM   3223  NE  ARG A 421      90.519 135.076 168.266  1.00  0.00           N
ATOM   3224  CZ  ARG A 421      89.508 135.897 167.984  1.00  0.00           C
ATOM   3225  NH1 ARG A 421      89.492 137.148 168.428  1.00  0.00           N
ATOM   3226  NH2 ARG A 421      88.497 135.457 167.249  1.00  0.00           N
ATOM   3227  C   ARG A 421      96.308 137.287 169.333  1.00  0.00           C
ATOM   3228  O   ARG A 421      97.288 136.567 169.547  1.00  0.00           O
ATOM   3229  N   ASP A 422      96.114 138.446 169.964  1.00  0.00           N
ATOM   3230  CA  ASP A 422      96.988 138.815 171.074  1.00  0.00           C
ATOM   3231  CB  ASP A 422      96.644 140.213 171.598  1.00  0.00           C
ATOM   3232  CG  ASP A 422      95.156 140.420 171.802  1.00  0.00           C
ATOM   3233  OD1 ASP A 422      94.430 139.418 171.980  1.00  0.00           O
ATOM   3234  OD2 ASP A 422      94.712 141.587 171.781  1.00  0.00           O
ATOM   3235  C   ASP A 422      96.907 137.800 172.206  1.00  0.00           C
ATOM   3236  O   ASP A 422      97.840 137.706 173.011  1.00  0.00           O
ATOM   3237  N   ASN A 423      95.812 137.038 172.284  1.00  0.00           N
ATOM   3238  CA  ASN A 423      95.757 135.902 173.197  1.00  0.00           C
ATOM   3239  CB  ASN A 423      94.384 135.236 173.110  1.00  0.00           C
ATOM   3240  CG  ASN A 423      94.176 134.182 174.178  1.00  0.00           C
ATOM   3241  OD1 ASN A 423      95.042 133.955 175.023  1.00  0.00           O
ATOM   3242  ND2 ASN A 423      93.022 133.526 174.142  1.00  0.00           N
ATOM   3243  C   ASN A 423      96.857 134.899 172.883  1.00  0.00           C
ATOM   3244  O   ASN A 423      97.439 134.298 173.794  1.00  0.00           O
ATOM   3245  N   GLY A 424      97.154 134.700 171.594  1.00  0.00           N
ATOM   3246  CA  GLY A 424      98.237 133.843 171.143  1.00  0.00           C
ATOM   3247  C   GLY A 424      97.796 132.750 170.189  1.00  0.00           C
ATOM   3248  O   GLY A 424      98.607 132.272 169.389  1.00  0.00           O
ATOM   3249  N   ASP A 425      96.530 132.346 170.255  1.00  0.00           N
ATOM   3250  CA  ASP A 425      96.071 131.239 169.431  1.00  0.00           C
ATOM   3251  CB  ASP A 425      94.666 130.791 169.846  1.00  0.00           C
ATOM   3252  CG  ASP A 425      93.658 131.924 169.840  1.00  0.00           C
ATOM   3253  OD1 ASP A 425      93.991 133.023 169.356  1.00  0.00           O
ATOM   3254  OD2 ASP A 425      92.526 131.712 170.322  1.00  0.00           O
ATOM   3255  C   ASP A 425      96.094 131.626 167.953  1.00  0.00           C
ATOM   3256  O   ASP A 425      96.256 132.792 167.586  1.00  0.00           O
ATOM   3257  N   ARG A 426      95.916 130.618 167.102  1.00  0.00           N
ATOM   3258  CA  ARG A 426      96.050 130.751 165.657  1.00  0.00           C
ATOM   3259  CB  ARG A 426      97.234 129.920 165.162  1.00  0.00           C
ATOM   3260  CG  ARG A 426      98.581 130.434 165.653  1.00  0.00           C
ATOM   3261  CD  ARG A 426      99.735 129.550 165.209  1.00  0.00           C
ATOM   3262  NE  ARG A 426      99.941 129.509 163.760  1.00  0.00           N
ATOM   3263  CZ  ARG A 426     100.690 130.364 163.067  1.00  0.00           C
ATOM   3264  NH1 ARG A 426     101.322 131.366 163.666  1.00  0.00           N
ATOM   3265  NH2 ARG A 426     100.809 130.214 161.755  1.00  0.00           N
ATOM   3266  C   ARG A 426      94.755 130.296 165.001  1.00  0.00           C
ATOM   3267  O   ARG A 426      94.406 129.112 165.060  1.00  0.00           O
ATOM   3268  N   ILE A 427      94.051 131.235 164.378  1.00  0.00           N
ATOM   3269  CA  ILE A 427      92.839 130.950 163.622  1.00  0.00           C
ATOM   3270  CB  ILE A 427      91.868 132.139 163.663  1.00  0.00           C
ATOM   3271  CG2 ILE A 427      90.684 131.920 162.720  1.00  0.00           C
ATOM   3272  CG1 ILE A 427      91.405 132.368 165.101  1.00  0.00           C
ATOM   3273  CD1 ILE A 427      92.170 133.448 165.791  1.00  0.00           C
ATOM   3274  C   ILE A 427      93.262 130.634 162.198  1.00  0.00           C
ATOM   3275  O   ILE A 427      93.910 131.457 161.542  1.00  0.00           O
ATOM   3276  N   ASP A 428      92.892 129.453 161.722  1.00  0.00           N
ATOM   3277  CA  ASP A 428      93.379 128.921 160.460  1.00  0.00           C
ATOM   3278  CB  ASP A 428      93.667 127.425 160.583  1.00  0.00           C
ATOM   3279  CG  ASP A 428      94.368 126.858 159.367  1.00  0.00           C
ATOM   3280  OD1 ASP A 428      94.610 127.615 158.406  1.00  0.00           O
ATOM   3281  OD2 ASP A 428      94.679 125.650 159.374  1.00  0.00           O
ATOM   3282  C   ASP A 428      92.336 129.185 159.386  1.00  0.00           C
ATOM   3283  O   ASP A 428      91.204 128.697 159.477  1.00  0.00           O
ATOM   3284  N   LEU A 429      92.720 129.952 158.372  1.00  0.00           N
ATOM   3285  CA  LEU A 429      91.812 130.361 157.313  1.00  0.00           C
ATOM   3286  CB  LEU A 429      92.216 131.743 156.783  1.00  0.00           C
ATOM   3287  CG  LEU A 429      92.396 132.858 157.817  1.00  0.00           C
ATOM   3288  CD1 LEU A 429      92.950 134.108 157.162  1.00  0.00           C
ATOM   3289  CD2 LEU A 429      91.087 133.171 158.522  1.00  0.00           C
ATOM   3290  C   LEU A 429      91.770 129.369 156.162  1.00  0.00           C
ATOM   3291  O   LEU A 429      91.048 129.603 155.189  1.00  0.00           O
ATOM   3292  N   ARG A 430      92.526 128.272 156.241  1.00  0.00           N
ATOM   3293  CA  ARG A 430      92.589 127.347 155.116  1.00  0.00           C
ATOM   3294  CB  ARG A 430      93.812 126.438 155.240  1.00  0.00           C
ATOM   3295  CG  ARG A 430      95.122 127.169 155.077  1.00  0.00           C
ATOM   3296  CD  ARG A 430      96.322 126.233 155.115  1.00  0.00           C
ATOM   3297  NE  ARG A 430      96.555 125.641 156.435  1.00  0.00           N
ATOM   3298  CZ  ARG A 430      96.421 124.351 156.744  1.00  0.00           C
ATOM   3299  NH1 ARG A 430      96.040 123.446 155.850  1.00  0.00           N
ATOM   3300  NH2 ARG A 430      96.670 123.955 157.984  1.00  0.00           N
ATOM   3301  C   ARG A 430      91.323 126.506 155.017  1.00  0.00           C
ATOM   3302  O   ARG A 430      90.755 126.353 153.930  1.00  0.00           O
ATOM   3303  N   PHE A 431      90.870 125.953 156.142  1.00  0.00           N
ATOM   3304  CA  PHE A 431      89.718 125.065 156.180  1.00  0.00           C
ATOM   3305  CB  PHE A 431      90.163 123.607 156.420  1.00  0.00           C
ATOM   3306  CG  PHE A 431      90.968 123.408 157.680  1.00  0.00           C
ATOM   3307  CD1 PHE A 431      90.354 123.298 158.917  1.00  0.00           C
ATOM   3308  CE1 PHE A 431      91.101 123.120 160.065  1.00  0.00           C
ATOM   3309  CZ  PHE A 431      92.475 123.042 159.988  1.00  0.00           C
ATOM   3310  CE2 PHE A 431      93.100 123.150 158.763  1.00  0.00           C
ATOM   3311  CD2 PHE A 431      92.349 123.331 157.619  1.00  0.00           C
ATOM   3312  C   PHE A 431      88.731 125.506 157.252  1.00  0.00           C
ATOM   3313  O   PHE A 431      89.131 125.981 158.320  1.00  0.00           O
ATOM   3314  N   HIS A 432      87.447 125.335 156.949  1.00  0.00           N
ATOM   3315  CA  HIS A 432      86.350 125.640 157.860  1.00  0.00           C
ATOM   3316  CB  HIS A 432      86.199 124.521 158.881  1.00  0.00           C
ATOM   3317  CG  HIS A 432      86.240 123.149 158.281  1.00  0.00           C
ATOM   3318  ND1 HIS A 432      87.278 122.270 158.503  1.00  0.00           N
ATOM   3319  CE1 HIS A 432      87.049 121.146 157.849  1.00  0.00           C
ATOM   3320  NE2 HIS A 432      85.899 121.264 157.208  1.00  0.00           N
ATOM   3321  CD2 HIS A 432      85.374 122.509 157.460  1.00  0.00           C
ATOM   3322  C   HIS A 432      86.494 126.993 158.564  1.00  0.00           C
ATOM   3323  O   HIS A 432      86.540 127.054 159.798  1.00  0.00           O
ATOM   3324  N   PRO A 433      86.563 128.095 157.814  1.00  0.00           N
ATOM   3325  CD  PRO A 433      86.612 128.202 156.344  1.00  0.00           C
ATOM   3326  CG  PRO A 433      86.774 129.688 156.093  1.00  0.00           C
ATOM   3327  CB  PRO A 433      87.240 130.305 157.370  1.00  0.00           C
ATOM   3328  CA  PRO A 433      86.616 129.420 158.453  1.00  0.00           C
ATOM   3329  C   PRO A 433      85.216 129.889 158.824  1.00  0.00           C
ATOM   3330  O   PRO A 433      84.359 130.061 157.955  1.00  0.00           O
ATOM   3331  N   LYS A 434      84.984 130.106 160.145  1.00  0.00           N
ATOM   3332  CA  LYS A 434      83.678 130.544 160.615  1.00  0.00           C
ATOM   3333  CB  LYS A 434      83.357 129.938 161.987  1.00  0.00           C
ATOM   3334  CG  LYS A 434      84.353 130.275 163.092  1.00  0.00           C
ATOM   3335  CD  LYS A 434      83.963 129.616 164.408  1.00  0.00           C
ATOM   3336  CE  LYS A 434      84.317 128.136 164.422  1.00  0.00           C
ATOM   3337  NZ  LYS A 434      84.028 127.505 165.739  1.00  0.00           N
ATOM   3338  C   LYS A 434      83.626 132.068 160.707  1.00  0.00           C
ATOM   3339  O   LYS A 434      84.646 132.707 160.976  1.00  0.00           O
ATOM   3340  N   PRO A 435      82.469 132.701 160.484  1.00  0.00           N
ATOM   3341  CD  PRO A 435      81.119 132.139 160.310  1.00  0.00           C
ATOM   3342  CG  PRO A 435      80.400 133.225 159.587  1.00  0.00           C
ATOM   3343  CB  PRO A 435      80.989 134.498 160.075  1.00  0.00           C
ATOM   3344  CA  PRO A 435      82.449 134.174 160.429  1.00  0.00           C
ATOM   3345  C   PRO A 435      82.855 134.848 161.727  1.00  0.00           C
ATOM   3346  O   PRO A 435      83.282 136.009 161.696  1.00  0.00           O
ATOM   3347  N   SER A 436      82.739 134.162 162.865  1.00  0.00           N
ATOM   3348  CA  SER A 436      82.966 134.818 164.149  1.00  0.00           C
ATOM   3349  CB  SER A 436      82.572 133.880 165.290  1.00  0.00           C
ATOM   3350  OG  SER A 436      82.855 134.467 166.548  1.00  0.00           O
ATOM   3351  C   SER A 436      84.415 135.261 164.303  1.00  0.00           C
ATOM   3352  O   SER A 436      84.682 136.335 164.856  1.00  0.00           O
ATOM   3353  N   ASP A 437      85.361 134.460 163.817  1.00  0.00           N
ATOM   3354  CA  ASP A 437      86.776 134.681 164.084  1.00  0.00           C
ATOM   3355  CB  ASP A 437      87.461 133.356 164.442  1.00  0.00           C
ATOM   3356  CG  ASP A 437      87.263 132.280 163.392  1.00  0.00           C
ATOM   3357  OD1 ASP A 437      86.921 132.615 162.240  1.00  0.00           O
ATOM   3358  OD2 ASP A 437      87.449 131.090 163.724  1.00  0.00           O
ATOM   3359  C   ASP A 437      87.514 135.349 162.931  1.00  0.00           C
ATOM   3360  O   ASP A 437      88.722 135.576 163.041  1.00  0.00           O
ATOM   3361  N   LEU A 438      86.830 135.669 161.830  1.00  0.00           N
ATOM   3362  CA  LEU A 438      87.431 136.542 160.831  1.00  0.00           C
ATOM   3363  CB  LEU A 438      86.662 136.459 159.511  1.00  0.00           C
ATOM   3364  CG  LEU A 438      87.149 135.397 158.522  1.00  0.00           C
ATOM   3365  CD1 LEU A 438      86.981 133.999 159.090  1.00  0.00           C
ATOM   3366  CD2 LEU A 438      86.431 135.534 157.192  1.00  0.00           C
ATOM   3367  C   LEU A 438      87.491 137.990 161.295  1.00  0.00           C
ATOM   3368  O   LEU A 438      88.142 138.808 160.637  1.00  0.00           O
ATOM   3369  N   HIS A 439      86.823 138.323 162.396  1.00  0.00           N
ATOM   3370  CA  HIS A 439      86.996 139.629 163.016  1.00  0.00           C
ATOM   3371  CB  HIS A 439      85.985 139.802 164.153  1.00  0.00           C
ATOM   3372  CG  HIS A 439      86.368 140.841 165.161  1.00  0.00           C
ATOM   3373  ND1 HIS A 439      85.991 142.161 165.048  1.00  0.00           N
ATOM   3374  CE1 HIS A 439      86.460 142.840 166.080  1.00  0.00           C
ATOM   3375  NE2 HIS A 439      87.120 142.006 166.863  1.00  0.00           N
ATOM   3376  CD2 HIS A 439      87.073 140.748 166.314  1.00  0.00           C
ATOM   3377  C   HIS A 439      88.420 139.762 163.533  1.00  0.00           C
ATOM   3378  O   HIS A 439      89.009 138.797 164.028  1.00  0.00           O
ATOM   3379  N   LEU A 440      88.981 140.963 163.414  1.00  0.00           N
ATOM   3380  CA  LEU A 440      90.351 141.193 163.842  1.00  0.00           C
ATOM   3381  CB  LEU A 440      91.320 140.891 162.686  1.00  0.00           C
ATOM   3382  CG  LEU A 440      91.214 141.640 161.354  1.00  0.00           C
ATOM   3383  CD1 LEU A 440      91.934 142.957 161.340  1.00  0.00           C
ATOM   3384  CD2 LEU A 440      91.744 140.762 160.252  1.00  0.00           C
ATOM   3385  C   LEU A 440      90.509 142.606 164.385  1.00  0.00           C
ATOM   3386  O   LEU A 440      89.963 143.562 163.829  1.00  0.00           O
ATOM   3387  N   GLN A 441      91.243 142.715 165.493  1.00  0.00           N
ATOM   3388  CA  GLN A 441      91.470 143.946 166.235  1.00  0.00           C
ATOM   3389  CB  GLN A 441      91.212 143.727 167.727  1.00  0.00           C
ATOM   3390  CG  GLN A 441      89.847 143.151 168.071  1.00  0.00           C
ATOM   3391  CD  GLN A 441      89.794 142.564 169.468  1.00  0.00           C
ATOM   3392  OE1 GLN A 441      90.820 142.394 170.126  1.00  0.00           O
ATOM   3393  NE2 GLN A 441      88.589 142.252 169.930  1.00  0.00           N
ATOM   3394  C   GLN A 441      92.898 144.429 165.993  1.00  0.00           C
ATOM   3395  O   GLN A 441      93.640 143.853 165.196  1.00  0.00           O
ATOM   3396  N   THR A 442      93.294 145.483 166.712  1.00  0.00           N
ATOM   3397  CA  THR A 442      94.613 146.072 166.507  1.00  0.00           C
ATOM   3398  CB  THR A 442      94.679 147.464 167.136  1.00  0.00           C
ATOM   3399  CG2 THR A 442      93.792 148.430 166.380  1.00  0.00           C
ATOM   3400  OG1 THR A 442      94.249 147.395 168.501  1.00  0.00           O
ATOM   3401  C   THR A 442      95.734 145.212 167.078  1.00  0.00           C
ATOM   3402  O   THR A 442      96.843 145.217 166.540  1.00  0.00           O
ATOM   3403  N   GLY A 443      95.480 144.476 168.146  1.00  0.00           N
ATOM   3404  CA  GLY A 443      96.542 143.674 168.714  1.00  0.00           C
ATOM   3405  C   GLY A 443      96.848 142.398 167.971  1.00  0.00           C
ATOM   3406  O   GLY A 443      97.754 141.662 168.370  1.00  0.00           O
ATOM   3407  N   TYR A 444      96.129 142.114 166.894  1.00  0.00           N
ATOM   3408  CA  TYR A 444      96.242 140.838 166.211  1.00  0.00           C
ATOM   3409  CB  TYR A 444      94.912 140.452 165.561  1.00  0.00           C
ATOM   3410  CG  TYR A 444      93.780 140.106 166.510  1.00  0.00           C
ATOM   3411  CD1 TYR A 444      93.884 140.303 167.884  1.00  0.00           C
ATOM   3412  CE1 TYR A 444      92.843 139.989 168.728  1.00  0.00           C
ATOM   3413  CZ  TYR A 444      91.683 139.468 168.210  1.00  0.00           C
ATOM   3414  OH  TYR A 444      90.641 139.146 169.047  1.00  0.00           O
ATOM   3415  CE2 TYR A 444      91.557 139.259 166.858  1.00  0.00           C
ATOM   3416  CD2 TYR A 444      92.602 139.573 166.022  1.00  0.00           C
ATOM   3417  C   TYR A 444      97.333 140.897 165.149  1.00  0.00           C
ATOM   3418  O   TYR A 444      97.870 141.956 164.822  1.00  0.00           O
ATOM   3419  N   LYS A 445      97.655 139.727 164.609  1.00  0.00           N
ATOM   3420  CA  LYS A 445      98.547 139.589 163.469  1.00  0.00           C
ATOM   3421  CB  LYS A 445      99.917 139.047 163.887  1.00  0.00           C
ATOM   3422  CG  LYS A 445     100.749 140.032 164.692  1.00  0.00           C
ATOM   3423  CD  LYS A 445     101.686 139.345 165.673  1.00  0.00           C
ATOM   3424  CE  LYS A 445     102.943 138.852 164.987  1.00  0.00           C
ATOM   3425  NZ  LYS A 445     103.883 139.965 164.686  1.00  0.00           N
ATOM   3426  C   LYS A 445      97.897 138.651 162.470  1.00  0.00           C
ATOM   3427  O   LYS A 445      97.359 137.607 162.851  1.00  0.00           O
ATOM   3428  N   VAL A 446      97.940 139.024 161.196  1.00  0.00           N
ATOM   3429  CA  VAL A 446      97.445 138.183 160.112  1.00  0.00           C
ATOM   3430  CB  VAL A 446      96.359 138.889 159.274  1.00  0.00           C
ATOM   3431  CG1 VAL A 446      96.864 140.179 158.687  1.00  0.00           C
ATOM   3432  CG2 VAL A 446      95.858 137.979 158.158  1.00  0.00           C
ATOM   3433  C   VAL A 446      98.627 137.783 159.250  1.00  0.00           C
ATOM   3434  O   VAL A 446      99.468 138.618 158.909  1.00  0.00           O
ATOM   3435  N   GLU A 447      98.685 136.507 158.890  1.00  0.00           N
ATOM   3436  CA  GLU A 447      99.789 135.981 158.092  1.00  0.00           C
ATOM   3437  CB  GLU A 447     100.101 134.551 158.497  1.00  0.00           C
ATOM   3438  CG  GLU A 447     100.878 134.476 159.782  1.00  0.00           C
ATOM   3439  CD  GLU A 447     101.258 133.063 160.153  1.00  0.00           C
ATOM   3440  OE1 GLU A 447     100.843 132.129 159.436  1.00  0.00           O
ATOM   3441  OE2 GLU A 447     101.970 132.882 161.164  1.00  0.00           O
ATOM   3442  C   GLU A 447      99.403 136.095 156.627  1.00  0.00           C
ATOM   3443  O   GLU A 447      98.885 135.159 156.022  1.00  0.00           O
ATOM   3444  N   ARG A 448      99.664 137.265 156.053  1.00  0.00           N
ATOM   3445  CA  ARG A 448      99.280 137.503 154.674  1.00  0.00           C
ATOM   3446  CB  ARG A 448      99.182 139.001 154.390  1.00  0.00           C
ATOM   3447  CG  ARG A 448     100.444 139.799 154.657  1.00  0.00           C
ATOM   3448  CD  ARG A 448     100.525 141.019 153.765  1.00  0.00           C
ATOM   3449  NE  ARG A 448     101.823 141.675 153.872  1.00  0.00           N
ATOM   3450  CZ  ARG A 448     102.947 141.227 153.325  1.00  0.00           C
ATOM   3451  NH1 ARG A 448     102.961 140.108 152.613  1.00  0.00           N
ATOM   3452  NH2 ARG A 448     104.070 141.907 153.490  1.00  0.00           N
ATOM   3453  C   ARG A 448     100.271 136.843 153.725  1.00  0.00           C
ATOM   3454  O   ARG A 448     101.442 136.656 154.045  1.00  0.00           O
ATOM   3455  N   HIS A 449      99.793 136.502 152.537  1.00  0.00           N
ATOM   3456  CA  HIS A 449     100.668 135.878 151.562  1.00  0.00           C
ATOM   3457  CB  HIS A 449      99.876 135.422 150.338  1.00  0.00           C
ATOM   3458  CG  HIS A 449      98.976 134.258 150.599  1.00  0.00           C
ATOM   3459  ND1 HIS A 449      97.938 133.922 149.760  1.00  0.00           N
ATOM   3460  CE1 HIS A 449      97.316 132.859 150.234  1.00  0.00           C
ATOM   3461  NE2 HIS A 449      97.913 132.494 151.354  1.00  0.00           N
ATOM   3462  CD2 HIS A 449      98.953 133.354 151.604  1.00  0.00           C
ATOM   3463  C   HIS A 449     101.760 136.852 151.137  1.00  0.00           C
ATOM   3464  O   HIS A 449     101.619 138.072 151.240  1.00  0.00           O
ATOM   3465  N   MET A 450     102.869 136.293 150.664  1.00  0.00           N
ATOM   3466  CA  MET A 450     103.925 137.114 150.097  1.00  0.00           C
ATOM   3467  CB  MET A 450     105.124 136.239 149.740  1.00  0.00           C
ATOM   3468  CG  MET A 450     106.332 136.999 149.246  1.00  0.00           C
ATOM   3469  SD  MET A 450     107.865 136.112 149.548  1.00  0.00           S
ATOM   3470  CE  MET A 450     107.651 134.723 148.457  1.00  0.00           C
ATOM   3471  C   MET A 450     103.403 137.841 148.866  1.00  0.00           C
ATOM   3472  O   MET A 450     102.877 137.221 147.940  1.00  0.00           O
ATOM   3473  N   CYS A 451     103.534 139.160 148.865  1.00  0.00           N
ATOM   3474  CA  CYS A 451     103.027 140.014 147.801  1.00  0.00           C
ATOM   3475  CB  CYS A 451     102.000 141.012 148.344  1.00  0.00           C
ATOM   3476  SG  CYS A 451     102.689 142.268 149.433  1.00  0.00           S
ATOM   3477  C   CYS A 451     104.190 140.735 147.128  1.00  0.00           C
ATOM   3478  O   CYS A 451     105.354 140.565 147.493  1.00  0.00           O
ATOM   3479  N   ASP A 452     103.860 141.546 146.130  1.00  0.00           N
ATOM   3480  CA  ASP A 452     104.880 142.274 145.396  1.00  0.00           C
ATOM   3481  CB  ASP A 452     104.262 142.968 144.186  1.00  0.00           C
ATOM   3482  CG  ASP A 452     103.850 141.995 143.104  1.00  0.00           C
ATOM   3483  OD1 ASP A 452     104.739 141.410 142.456  1.00  0.00           O
ATOM   3484  OD2 ASP A 452     102.632 141.813 142.899  1.00  0.00           O
ATOM   3485  C   ASP A 452     105.553 143.296 146.301  1.00  0.00           C
ATOM   3486  O   ASP A 452     104.895 143.990 147.079  1.00  0.00           O
ATOM   3487  N   GLY A 453     106.874 143.384 146.194  1.00  0.00           N
ATOM   3488  CA  GLY A 453     107.652 144.279 147.014  1.00  0.00           C
ATOM   3489  C   GLY A 453     108.120 143.700 148.328  1.00  0.00           C
ATOM   3490  O   GLY A 453     108.813 144.396 149.077  1.00  0.00           O
ATOM   3491  N   ASP A 454     107.768 142.456 148.636  1.00  0.00           N
ATOM   3492  CA  ASP A 454     108.243 141.837 149.864  1.00  0.00           C
ATOM   3493  CB  ASP A 454     107.561 140.490 150.093  1.00  0.00           C
ATOM   3494  CG  ASP A 454     106.300 140.608 150.922  1.00  0.00           C
ATOM   3495  OD1 ASP A 454     105.808 141.736 151.119  1.00  0.00           O
ATOM   3496  OD2 ASP A 454     105.807 139.568 151.399  1.00  0.00           O
ATOM   3497  C   ASP A 454     109.750 141.651 149.814  1.00  0.00           C
ATOM   3498  O   ASP A 454     110.318 141.298 148.779  1.00  0.00           O
ATOM   3499  N   ILE A 455     110.394 141.891 150.943  1.00  0.00           N
ATOM   3500  CA  ILE A 455     111.838 141.766 151.056  1.00  0.00           C
ATOM   3501  CB  ILE A 455     112.390 142.726 152.122  1.00  0.00           C
ATOM   3502  CG2 ILE A 455     113.889 142.568 152.238  1.00  0.00           C
ATOM   3503  CG1 ILE A 455     111.986 144.177 151.828  1.00  0.00           C
ATOM   3504  CD1 ILE A 455     112.500 144.738 150.520  1.00  0.00           C
ATOM   3505  C   ILE A 455     112.174 140.326 151.399  1.00  0.00           C
ATOM   3506  O   ILE A 455     111.621 139.757 152.345  1.00  0.00           O
ATOM   3507  N   VAL A 456     113.078 139.732 150.622  1.00  0.00           N
ATOM   3508  CA  VAL A 456     113.549 138.377 150.867  1.00  0.00           C
ATOM   3509  CB  VAL A 456     112.896 137.340 149.922  1.00  0.00           C
ATOM   3510  CG1 VAL A 456     111.386 137.349 150.075  1.00  0.00           C
ATOM   3511  CG2 VAL A 456     113.290 137.599 148.474  1.00  0.00           C
ATOM   3512  C   VAL A 456     115.060 138.356 150.698  1.00  0.00           C
ATOM   3513  O   VAL A 456     115.638 139.191 150.010  1.00  0.00           O
ATOM   3514  N   ILE A 457     115.698 137.391 151.345  1.00  0.00           N
ATOM   3515  CA  ILE A 457     117.084 137.033 151.063  1.00  0.00           C
ATOM   3516  CB  ILE A 457     117.844 136.598 152.329  1.00  0.00           C
ATOM   3517  CG2 ILE A 457     119.234 136.086 151.984  1.00  0.00           C
ATOM   3518  CG1 ILE A 457     117.899 137.722 153.355  1.00  0.00           C
ATOM   3519  CD1 ILE A 457     118.641 138.935 152.832  1.00  0.00           C
ATOM   3520  C   ILE A 457     117.111 135.944 150.019  1.00  0.00           C
ATOM   3521  O   ILE A 457     116.421 134.929 150.141  1.00  0.00           O
ATOM   3522  N   PHE A 458     117.902 136.171 148.988  1.00  0.00           N
ATOM   3523  CA  PHE A 458     118.064 135.241 147.896  1.00  0.00           C
ATOM   3524  CB  PHE A 458     117.713 135.908 146.567  1.00  0.00           C
ATOM   3525  CG  PHE A 458     117.202 134.958 145.546  1.00  0.00           C
ATOM   3526  CD1 PHE A 458     116.107 134.162 145.809  1.00  0.00           C
ATOM   3527  CE1 PHE A 458     115.654 133.288 144.890  1.00  0.00           C
ATOM   3528  CZ  PHE A 458     116.272 133.193 143.677  1.00  0.00           C
ATOM   3529  CE2 PHE A 458     117.345 133.982 143.390  1.00  0.00           C
ATOM   3530  CD2 PHE A 458     117.809 134.859 144.322  1.00  0.00           C
ATOM   3531  C   PHE A 458     119.499 134.751 147.929  1.00  0.00           C
ATOM   3532  O   PHE A 458     120.436 135.558 148.010  1.00  0.00           O
ATOM   3533  N   ASN A 459     119.647 133.429 147.914  1.00  0.00           N
ATOM   3534  CA  ASN A 459     120.882 132.741 148.225  1.00  0.00           C
ATOM   3535  CB  ASN A 459     120.792 132.110 149.621  1.00  0.00           C
ATOM   3536  CG  ASN A 459     121.974 131.234 149.948  1.00  0.00           C
ATOM   3537  OD1 ASN A 459     123.119 131.586 149.685  1.00  0.00           O
ATOM   3538  ND2 ASN A 459     121.699 130.069 150.509  1.00  0.00           N
ATOM   3539  C   ASN A 459     121.159 131.673 147.179  1.00  0.00           C
ATOM   3540  O   ASN A 459     120.237 131.066 146.630  1.00  0.00           O
ATOM   3541  N   ARG A 460     122.442 131.441 146.917  1.00  0.00           N
ATOM   3542  CA  ARG A 460     122.881 130.333 146.083  1.00  0.00           C
ATOM   3543  CB  ARG A 460     123.326 130.782 144.689  1.00  0.00           C
ATOM   3544  CG  ARG A 460     124.001 129.674 143.918  1.00  0.00           C
ATOM   3545  CD  ARG A 460     124.038 129.919 142.437  1.00  0.00           C
ATOM   3546  NE  ARG A 460     124.675 128.798 141.757  1.00  0.00           N
ATOM   3547  CZ  ARG A 460     125.977 128.531 141.791  1.00  0.00           C
ATOM   3548  NH1 ARG A 460     126.816 129.301 142.470  1.00  0.00           N
ATOM   3549  NH2 ARG A 460     126.445 127.479 141.141  1.00  0.00           N
ATOM   3550  C   ARG A 460     124.043 129.642 146.772  1.00  0.00           C
ATOM   3551  O   ARG A 460     124.925 130.303 147.323  1.00  0.00           O
ATOM   3552  N   GLN A 461     124.043 128.316 146.724  1.00  0.00           N
ATOM   3553  CA  GLN A 461     125.128 127.559 147.318  1.00  0.00           C
ATOM   3554  CB  GLN A 461     124.608 126.285 147.980  1.00  0.00           C
ATOM   3555  CG  GLN A 461     124.246 126.445 149.446  1.00  0.00           C
ATOM   3556  CD  GLN A 461     122.803 126.836 149.657  1.00  0.00           C
ATOM   3557  OE1 GLN A 461     122.071 127.101 148.709  1.00  0.00           O
ATOM   3558  NE2 GLN A 461     122.383 126.870 150.913  1.00  0.00           N
ATOM   3559  C   GLN A 461     126.152 127.187 146.252  1.00  0.00           C
ATOM   3560  O   GLN A 461     125.776 126.923 145.106  1.00  0.00           O
ATOM   3561  N   PRO A 462     127.460 127.153 146.559  1.00  0.00           N
ATOM   3562  CD  PRO A 462     128.450 126.698 145.570  1.00  0.00           C
ATOM   3563  CG  PRO A 462     129.756 126.929 146.248  1.00  0.00           C
ATOM   3564  CB  PRO A 462     129.497 126.910 147.697  1.00  0.00           C
ATOM   3565  CA  PRO A 462     128.079 127.455 147.853  1.00  0.00           C
ATOM   3566  C   PRO A 462     128.100 128.948 148.156  1.00  0.00           C
ATOM   3567  O   PRO A 462     128.437 129.750 147.290  1.00  0.00           O
ATOM   3568  N   THR A 463     127.730 129.308 149.381  1.00  0.00           N
ATOM   3569  CA  THR A 463     127.698 130.701 149.816  1.00  0.00           C
ATOM   3570  CB  THR A 463     126.733 130.876 150.983  1.00  0.00           C
ATOM   3571  CG2 THR A 463     126.687 132.321 151.458  1.00  0.00           C
ATOM   3572  OG1 THR A 463     125.417 130.488 150.573  1.00  0.00           O
ATOM   3573  C   THR A 463     129.121 131.091 150.185  1.00  0.00           C
ATOM   3574  O   THR A 463     129.560 130.930 151.322  1.00  0.00           O
ATOM   3575  N   LEU A 464     129.847 131.635 149.211  1.00  0.00           N
ATOM   3576  CA  LEU A 464     131.274 131.872 149.374  1.00  0.00           C
ATOM   3577  CB  LEU A 464     131.972 131.820 148.014  1.00  0.00           C
ATOM   3578  CG  LEU A 464     131.817 130.511 147.240  1.00  0.00           C
ATOM   3579  CD1 LEU A 464     132.415 130.641 145.857  1.00  0.00           C
ATOM   3580  CD2 LEU A 464     132.458 129.363 147.992  1.00  0.00           C
ATOM   3581  C   LEU A 464     131.586 133.195 150.055  1.00  0.00           C
ATOM   3582  O   LEU A 464     132.479 133.251 150.906  1.00  0.00           O
ATOM   3583  N   HIS A 465     130.883 134.264 149.697  1.00  0.00           N
ATOM   3584  CA  HIS A 465     131.136 135.589 150.239  1.00  0.00           C
ATOM   3585  CB  HIS A 465     132.003 136.405 149.271  1.00  0.00           C
ATOM   3586  CG  HIS A 465     131.441 136.521 147.888  1.00  0.00           C
ATOM   3587  ND1 HIS A 465     131.146 135.427 147.105  1.00  0.00           N
ATOM   3588  CE1 HIS A 465     130.692 135.833 145.936  1.00  0.00           C
ATOM   3589  NE2 HIS A 465     130.722 137.151 145.915  1.00  0.00           N
ATOM   3590  CD2 HIS A 465     131.199 137.606 147.119  1.00  0.00           C
ATOM   3591  C   HIS A 465     129.803 136.253 150.548  1.00  0.00           C
ATOM   3592  O   HIS A 465     128.739 135.649 150.389  1.00  0.00           O
ATOM   3593  N   LYS A 466     129.846 137.507 151.002  1.00  0.00           N
ATOM   3594  CA  LYS A 466     128.605 138.106 151.470  1.00  0.00           C
ATOM   3595  CB  LYS A 466     128.859 139.368 152.301  1.00  0.00           C
ATOM   3596  CG  LYS A 466     129.253 140.600 151.522  1.00  0.00           C
ATOM   3597  CD  LYS A 466     129.764 141.684 152.454  1.00  0.00           C
ATOM   3598  CE  LYS A 466     128.634 142.289 153.265  1.00  0.00           C
ATOM   3599  NZ  LYS A 466     128.980 143.635 153.787  1.00  0.00           N
ATOM   3600  C   LYS A 466     127.651 138.435 150.334  1.00  0.00           C
ATOM   3601  O   LYS A 466     126.497 138.782 150.602  1.00  0.00           O
ATOM   3602  N   MET A 467     128.090 138.336 149.087  1.00  0.00           N
ATOM   3603  CA  MET A 467     127.251 138.702 147.963  1.00  0.00           C
ATOM   3604  CB  MET A 467     128.125 139.182 146.812  1.00  0.00           C
ATOM   3605  CG  MET A 467     128.924 140.425 147.132  1.00  0.00           C
ATOM   3606  SD  MET A 467     128.014 141.906 147.484  1.00  0.00           S
ATOM   3607  CE  MET A 467     129.342 142.971 148.014  1.00  0.00           C
ATOM   3608  C   MET A 467     126.428 137.512 147.489  1.00  0.00           C
ATOM   3609  O   MET A 467     125.570 137.669 146.619  1.00  0.00           O
ATOM   3610  N   SER A 468     126.695 136.321 148.031  1.00  0.00           N
ATOM   3611  CA  SER A 468     125.938 135.116 147.736  1.00  0.00           C
ATOM   3612  CB  SER A 468     126.759 133.884 148.118  1.00  0.00           C
ATOM   3613  OG  SER A 468     127.743 133.604 147.142  1.00  0.00           O
ATOM   3614  C   SER A 468     124.597 135.065 148.449  1.00  0.00           C
ATOM   3615  O   SER A 468     123.823 134.141 148.196  1.00  0.00           O
ATOM   3616  N   MET A 469     124.316 136.014 149.340  1.00  0.00           N
ATOM   3617  CA  MET A 469     123.002 136.161 149.964  1.00  0.00           C
ATOM   3618  CB  MET A 469     122.967 135.619 151.384  1.00  0.00           C
ATOM   3619  CG  MET A 469     123.583 134.258 151.565  1.00  0.00           C
ATOM   3620  SD  MET A 469     123.354 133.610 153.229  1.00  0.00           S
ATOM   3621  CE  MET A 469     121.575 133.451 153.323  1.00  0.00           C
ATOM   3622  C   MET A 469     122.679 137.648 149.952  1.00  0.00           C
ATOM   3623  O   MET A 469     123.243 138.407 150.744  1.00  0.00           O
ATOM   3624  N   MET A 470     121.789 138.058 149.054  1.00  0.00           N
ATOM   3625  CA  MET A 470     121.424 139.464 148.945  1.00  0.00           C
ATOM   3626  CB  MET A 470     121.908 140.076 147.630  1.00  0.00           C
ATOM   3627  CG  MET A 470     123.347 139.767 147.320  1.00  0.00           C
ATOM   3628  SD  MET A 470     124.019 140.802 146.018  1.00  0.00           S
ATOM   3629  CE  MET A 470     123.934 139.677 144.641  1.00  0.00           C
ATOM   3630  C   MET A 470     119.922 139.645 149.072  1.00  0.00           C
ATOM   3631  O   MET A 470     119.136 138.739 148.800  1.00  0.00           O
ATOM   3632  N   GLY A 471     119.532 140.849 149.478  1.00  0.00           N
ATOM   3633  CA  GLY A 471     118.134 141.182 149.613  1.00  0.00           C
ATOM   3634  C   GLY A 471     117.530 141.592 148.281  1.00  0.00           C
ATOM   3635  O   GLY A 471     118.119 142.353 147.521  1.00  0.00           O
ATOM   3636  N   HIS A 472     116.333 141.081 148.023  1.00  0.00           N
ATOM   3637  CA  HIS A 472     115.584 141.360 146.814  1.00  0.00           C
ATOM   3638  CB  HIS A 472     115.522 140.154 145.870  1.00  0.00           C
ATOM   3639  CG  HIS A 472     116.814 139.843 145.188  1.00  0.00           C
ATOM   3640  ND1 HIS A 472     117.036 140.125 143.859  1.00  0.00           N
ATOM   3641  CE1 HIS A 472     118.253 139.737 143.527  1.00  0.00           C
ATOM   3642  NE2 HIS A 472     118.821 139.200 144.589  1.00  0.00           N
ATOM   3643  CD2 HIS A 472     117.941 139.247 145.639  1.00  0.00           C
ATOM   3644  C   HIS A 472     114.168 141.755 147.190  1.00  0.00           C
ATOM   3645  O   HIS A 472     113.654 141.382 148.248  1.00  0.00           O
ATOM   3646  N   ARG A 473     113.546 142.513 146.298  1.00  0.00           N
ATOM   3647  CA  ARG A 473     112.130 142.822 146.378  1.00  0.00           C
ATOM   3648  CB  ARG A 473     111.853 144.251 145.916  1.00  0.00           C
ATOM   3649  CG  ARG A 473     112.397 145.303 146.863  1.00  0.00           C
ATOM   3650  CD  ARG A 473     112.217 146.718 146.342  1.00  0.00           C
ATOM   3651  NE  ARG A 473     112.781 146.907 145.003  1.00  0.00           N
ATOM   3652  CZ  ARG A 473     112.086 147.036 143.872  1.00  0.00           C
ATOM   3653  NH1 ARG A 473     110.757 147.003 143.859  1.00  0.00           N
ATOM   3654  NH2 ARG A 473     112.733 147.203 142.729  1.00  0.00           N
ATOM   3655  C   ARG A 473     111.367 141.830 145.516  1.00  0.00           C
ATOM   3656  O   ARG A 473     111.765 141.535 144.387  1.00  0.00           O
ATOM   3657  N   VAL A 474     110.287 141.306 146.055  1.00  0.00           N
ATOM   3658  CA  VAL A 474     109.550 140.243 145.390  1.00  0.00           C
ATOM   3659  CB  VAL A 474     108.696 139.472 146.409  1.00  0.00           C
ATOM   3660  CG1 VAL A 474     107.649 138.632 145.716  1.00  0.00           C
ATOM   3661  CG2 VAL A 474     109.580 138.598 147.265  1.00  0.00           C
ATOM   3662  C   VAL A 474     108.698 140.840 144.280  1.00  0.00           C
ATOM   3663  O   VAL A 474     108.117 141.920 144.427  1.00  0.00           O
ATOM   3664  N   ARG A 475     108.645 140.135 143.155  1.00  0.00           N
ATOM   3665  CA  ARG A 475     107.786 140.460 142.026  1.00  0.00           C
ATOM   3666  CB  ARG A 475     108.615 141.025 140.864  1.00  0.00           C
ATOM   3667  CG  ARG A 475     107.910 141.188 139.527  1.00  0.00           C
ATOM   3668  CD  ARG A 475     106.852 142.253 139.560  1.00  0.00           C
ATOM   3669  NE  ARG A 475     106.031 142.235 138.350  1.00  0.00           N
ATOM   3670  CZ  ARG A 475     106.423 142.691 137.164  1.00  0.00           C
ATOM   3671  NH1 ARG A 475     107.633 143.212 136.995  1.00  0.00           N
ATOM   3672  NH2 ARG A 475     105.593 142.626 136.133  1.00  0.00           N
ATOM   3673  C   ARG A 475     107.089 139.170 141.641  1.00  0.00           C
ATOM   3674  O   ARG A 475     107.735 138.237 141.172  1.00  0.00           O
ATOM   3675  N   ILE A 476     105.789 139.102 141.827  1.00  0.00           N
ATOM   3676  CA  ILE A 476     105.072 137.861 141.582  1.00  0.00           C
ATOM   3677  CB  ILE A 476     103.756 137.820 142.377  1.00  0.00           C
ATOM   3678  CG2 ILE A 476     103.083 136.477 142.218  1.00  0.00           C
ATOM   3679  CG1 ILE A 476     103.990 138.160 143.858  1.00  0.00           C
ATOM   3680  CD1 ILE A 476     104.917 137.209 144.600  1.00  0.00           C
ATOM   3681  C   ILE A 476     104.834 137.734 140.083  1.00  0.00           C
ATOM   3682  O   ILE A 476     104.364 138.678 139.444  1.00  0.00           O
ATOM   3683  N   LEU A 477     105.166 136.576 139.525  1.00  0.00           N
ATOM   3684  CA  LEU A 477     105.106 136.331 138.094  1.00  0.00           C
ATOM   3685  CB  LEU A 477     106.492 136.477 137.448  1.00  0.00           C
ATOM   3686  CG  LEU A 477     107.022 137.902 137.223  1.00  0.00           C
ATOM   3687  CD1 LEU A 477     108.422 137.839 136.678  1.00  0.00           C
ATOM   3688  CD2 LEU A 477     106.142 138.788 136.310  1.00  0.00           C
ATOM   3689  C   LEU A 477     104.543 134.945 137.833  1.00  0.00           C
ATOM   3690  O   LEU A 477     104.569 134.086 138.719  1.00  0.00           O
ATOM   3691  N   PRO A 478     104.052 134.687 136.614  1.00  0.00           N
ATOM   3692  CD  PRO A 478     103.932 135.619 135.486  1.00  0.00           C
ATOM   3693  CG  PRO A 478     102.877 134.997 134.634  1.00  0.00           C
ATOM   3694  CB  PRO A 478     102.951 133.570 134.882  1.00  0.00           C
ATOM   3695  CA  PRO A 478     103.262 133.472 136.376  1.00  0.00           C
ATOM   3696  C   PRO A 478     103.918 132.132 136.702  1.00  0.00           C
ATOM   3697  O   PRO A 478     103.395 131.414 137.553  1.00  0.00           O
ATOM   3698  N   TRP A 479     105.048 131.785 136.089  1.00  0.00           N
ATOM   3699  CA  TRP A 479     105.482 130.395 136.062  1.00  0.00           C
ATOM   3700  CB  TRP A 479     106.280 130.138 134.790  1.00  0.00           C
ATOM   3701  CG  TRP A 479     105.479 130.378 133.560  1.00  0.00           C
ATOM   3702  CD1 TRP A 479     105.333 131.553 132.896  1.00  0.00           C
ATOM   3703  NE1 TRP A 479     104.509 131.387 131.814  1.00  0.00           N
ATOM   3704  CE2 TRP A 479     104.109 130.079 131.763  1.00  0.00           C
ATOM   3705  CZ2 TRP A 479     103.284 129.429 130.852  1.00  0.00           C
ATOM   3706  CH2 TRP A 479     103.055 128.096 131.053  1.00  0.00           C
ATOM   3707  CZ3 TRP A 479     103.631 127.412 132.125  1.00  0.00           C
ATOM   3708  CE3 TRP A 479     104.449 128.054 133.026  1.00  0.00           C
ATOM   3709  CD2 TRP A 479     104.701 129.415 132.848  1.00  0.00           C
ATOM   3710  C   TRP A 479     106.258 130.035 137.333  1.00  0.00           C
ATOM   3711  O   TRP A 479     106.321 130.814 138.282  1.00  0.00           O
ATOM   3712  N   SER A 480     106.867 128.847 137.353  1.00  0.00           N
ATOM   3713  CA  SER A 480     107.357 128.209 138.577  1.00  0.00           C
ATOM   3714  CB  SER A 480     106.889 126.761 138.634  1.00  0.00           C
ATOM   3715  OG  SER A 480     107.522 125.982 137.643  1.00  0.00           O
ATOM   3716  C   SER A 480     108.868 128.262 138.729  1.00  0.00           C
ATOM   3717  O   SER A 480     109.460 127.292 139.201  1.00  0.00           O
ATOM   3718  N   THR A 481     109.523 129.359 138.365  1.00  0.00           N
ATOM   3719  CA  THR A 481     110.955 129.511 138.570  1.00  0.00           C
ATOM   3720  CB  THR A 481     111.736 129.444 137.258  1.00  0.00           C
ATOM   3721  CG2 THR A 481     111.765 128.054 136.720  1.00  0.00           C
ATOM   3722  OG1 THR A 481     111.145 130.310 136.288  1.00  0.00           O
ATOM   3723  C   THR A 481     111.248 130.834 139.254  1.00  0.00           C
ATOM   3724  O   THR A 481     110.437 131.758 139.234  1.00  0.00           O
ATOM   3725  N   PHE A 482     112.422 130.907 139.876  1.00  0.00           N
ATOM   3726  CA  PHE A 482     112.925 132.165 140.417  1.00  0.00           C
ATOM   3727  CB  PHE A 482     113.899 131.916 141.564  1.00  0.00           C
ATOM   3728  CG  PHE A 482     113.254 131.604 142.898  1.00  0.00           C
ATOM   3729  CD1 PHE A 482     112.049 132.166 143.286  1.00  0.00           C
ATOM   3730  CE1 PHE A 482     111.493 131.872 144.505  1.00  0.00           C
ATOM   3731  CZ  PHE A 482     112.136 131.018 145.365  1.00  0.00           C
ATOM   3732  CE2 PHE A 482     113.336 130.461 145.006  1.00  0.00           C
ATOM   3733  CD2 PHE A 482     113.888 130.745 143.779  1.00  0.00           C
ATOM   3734  C   PHE A 482     113.593 132.953 139.298  1.00  0.00           C
ATOM   3735  O   PHE A 482     114.632 132.558 138.770  1.00  0.00           O
ATOM   3736  N   ARG A 483     112.993 134.071 138.949  1.00  0.00           N
ATOM   3737  CA  ARG A 483     113.469 134.952 137.896  1.00  0.00           C
ATOM   3738  CB  ARG A 483     112.225 135.442 137.150  1.00  0.00           C
ATOM   3739  CG  ARG A 483     111.753 134.365 136.176  1.00  0.00           C
ATOM   3740  CD  ARG A 483     110.969 133.191 136.754  1.00  0.00           C
ATOM   3741  NE  ARG A 483     109.732 133.361 137.510  1.00  0.00           N
ATOM   3742  CZ  ARG A 483     108.517 133.463 137.006  1.00  0.00           C
ATOM   3743  NH1 ARG A 483     107.488 133.573 137.835  1.00  0.00           N
ATOM   3744  NH2 ARG A 483     108.298 133.396 135.695  1.00  0.00           N
ATOM   3745  C   ARG A 483     114.374 136.046 138.443  1.00  0.00           C
ATOM   3746  O   ARG A 483     113.992 136.809 139.331  1.00  0.00           O
ATOM   3747  N   LEU A 484     115.597 136.069 137.920  1.00  0.00           N
ATOM   3748  CA  LEU A 484     116.683 136.927 138.357  1.00  0.00           C
ATOM   3749  CB  LEU A 484     117.931 136.116 138.712  1.00  0.00           C
ATOM   3750  CG  LEU A 484     118.180 135.536 140.099  1.00  0.00           C
ATOM   3751  CD1 LEU A 484     119.541 134.849 140.109  1.00  0.00           C
ATOM   3752  CD2 LEU A 484     118.130 136.630 141.159  1.00  0.00           C
ATOM   3753  C   LEU A 484     117.066 137.893 137.252  1.00  0.00           C
ATOM   3754  O   LEU A 484     116.978 137.572 136.065  1.00  0.00           O
ATOM   3755  N   ASN A 485     117.512 139.072 137.656  1.00  0.00           N
ATOM   3756  CA  ASN A 485     118.188 139.948 136.723  1.00  0.00           C
ATOM   3757  CB  ASN A 485     118.402 141.324 137.337  1.00  0.00           C
ATOM   3758  CG  ASN A 485     118.748 142.357 136.311  1.00  0.00           C
ATOM   3759  OD1 ASN A 485     119.910 142.692 136.115  1.00  0.00           O
ATOM   3760  ND2 ASN A 485     117.732 142.863 135.629  1.00  0.00           N
ATOM   3761  C   ASN A 485     119.521 139.330 136.316  1.00  0.00           C
ATOM   3762  O   ASN A 485     120.089 138.498 137.027  1.00  0.00           O
ATOM   3763  N   LEU A 486     120.001 139.712 135.139  1.00  0.00           N
ATOM   3764  CA  LEU A 486     121.184 139.081 134.579  1.00  0.00           C
ATOM   3765  CB  LEU A 486     121.084 139.125 133.061  1.00  0.00           C
ATOM   3766  CG  LEU A 486     120.125 138.025 132.615  1.00  0.00           C
ATOM   3767  CD1 LEU A 486     119.370 138.449 131.404  1.00  0.00           C
ATOM   3768  CD2 LEU A 486     120.916 136.760 132.348  1.00  0.00           C
ATOM   3769  C   LEU A 486     122.485 139.700 135.059  1.00  0.00           C
ATOM   3770  O   LEU A 486     123.535 139.063 134.937  1.00  0.00           O
ATOM   3771  N   SER A 487     122.451 140.915 135.605  1.00  0.00           N
ATOM   3772  CA  SER A 487     123.648 141.462 136.226  1.00  0.00           C
ATOM   3773  CB  SER A 487     123.521 142.972 136.409  1.00  0.00           C
ATOM   3774  OG  SER A 487     123.719 143.654 135.189  1.00  0.00           O
ATOM   3775  C   SER A 487     123.930 140.813 137.569  1.00  0.00           C
ATOM   3776  O   SER A 487     125.093 140.708 137.965  1.00  0.00           O
ATOM   3777  N   VAL A 488     122.897 140.337 138.256  1.00  0.00           N
ATOM   3778  CA  VAL A 488     123.054 139.851 139.619  1.00  0.00           C
ATOM   3779  CB  VAL A 488     121.789 140.166 140.453  1.00  0.00           C
ATOM   3780  CG1 VAL A 488     120.595 139.320 140.041  1.00  0.00           C
ATOM   3781  CG2 VAL A 488     122.060 140.042 141.934  1.00  0.00           C
ATOM   3782  C   VAL A 488     123.390 138.362 139.602  1.00  0.00           C
ATOM   3783  O   VAL A 488     123.373 137.705 140.643  1.00  0.00           O
ATOM   3784  N   THR A 489     123.733 137.823 138.429  1.00  0.00           N
ATOM   3785  CA  THR A 489     124.132 136.425 138.324  1.00  0.00           C
ATOM   3786  CB  THR A 489     123.857 135.904 136.910  1.00  0.00           C
ATOM   3787  CG2 THR A 489     122.385 135.594 136.711  1.00  0.00           C
ATOM   3788  OG1 THR A 489     124.281 136.874 135.947  1.00  0.00           O
ATOM   3789  C   THR A 489     125.601 136.197 138.649  1.00  0.00           C
ATOM   3790  O   THR A 489     125.953 135.113 139.122  1.00  0.00           O
ATOM   3791  N   THR A 490     126.458 137.180 138.416  1.00  0.00           N
ATOM   3792  CA  THR A 490     127.884 137.045 138.681  1.00  0.00           C
ATOM   3793  CB  THR A 490     128.660 138.171 137.991  1.00  0.00           C
ATOM   3794  CG2 THR A 490     130.156 138.044 138.238  1.00  0.00           C
ATOM   3795  OG1 THR A 490     128.413 138.120 136.581  1.00  0.00           O
ATOM   3796  C   THR A 490     128.170 137.016 140.181  1.00  0.00           C
ATOM   3797  O   THR A 490     128.995 136.207 140.624  1.00  0.00           O
ATOM   3798  N   PRO A 491     127.543 137.875 140.997  1.00  0.00           N
ATOM   3799  CD  PRO A 491     126.790 139.099 140.671  1.00  0.00           C
ATOM   3800  CG  PRO A 491     126.641 139.776 141.970  1.00  0.00           C
ATOM   3801  CB  PRO A 491     126.769 138.790 143.016  1.00  0.00           C
ATOM   3802  CA  PRO A 491     127.704 137.718 142.454  1.00  0.00           C
ATOM   3803  C   PRO A 491     127.337 136.338 142.967  1.00  0.00           C
ATOM   3804  O   PRO A 491     128.055 135.780 143.804  1.00  0.00           O
ATOM   3805  N   TYR A 492     126.233 135.770 142.488  1.00  0.00           N
ATOM   3806  CA  TYR A 492     125.823 134.439 142.910  1.00  0.00           C
ATOM   3807  CB  TYR A 492     124.330 134.238 142.644  1.00  0.00           C
ATOM   3808  CG  TYR A 492     123.442 135.070 143.533  1.00  0.00           C
ATOM   3809  CD1 TYR A 492     123.445 134.891 144.905  1.00  0.00           C
ATOM   3810  CE1 TYR A 492     122.644 135.645 145.718  1.00  0.00           C
ATOM   3811  CZ  TYR A 492     121.822 136.589 145.169  1.00  0.00           C
ATOM   3812  OH  TYR A 492     121.022 137.338 145.986  1.00  0.00           O
ATOM   3813  CE2 TYR A 492     121.792 136.786 143.813  1.00  0.00           C
ATOM   3814  CD2 TYR A 492     122.599 136.027 143.003  1.00  0.00           C
ATOM   3815  C   TYR A 492     126.609 133.330 142.232  1.00  0.00           C
ATOM   3816  O   TYR A 492     126.496 132.177 142.652  1.00  0.00           O
ATOM   3817  N   ASN A 493     127.399 133.645 141.208  1.00  0.00           N
ATOM   3818  CA  ASN A 493     128.056 132.625 140.399  1.00  0.00           C
ATOM   3819  CB  ASN A 493     129.066 131.828 141.223  1.00  0.00           C
ATOM   3820  CG  ASN A 493     130.126 131.173 140.368  1.00  0.00           C
ATOM   3821  OD1 ASN A 493     130.570 131.735 139.370  1.00  0.00           O
ATOM   3822  ND2 ASN A 493     130.535 129.973 140.753  1.00  0.00           N
ATOM   3823  C   ASN A 493     127.020 131.704 139.769  1.00  0.00           C
ATOM   3824  O   ASN A 493     127.234 130.500 139.624  1.00  0.00           O
ATOM   3825  N   ALA A 494     125.891 132.285 139.389  1.00  0.00           N
ATOM   3826  CA  ALA A 494     124.718 131.543 138.962  1.00  0.00           C
ATOM   3827  CB  ALA A 494     123.468 132.084 139.651  1.00  0.00           C
ATOM   3828  C   ALA A 494     124.554 131.637 137.454  1.00  0.00           C
ATOM   3829  O   ALA A 494     124.649 132.725 136.881  1.00  0.00           O
ATOM   3830  N   ASP A 495     124.330 130.499 136.815  1.00  0.00           N
ATOM   3831  CA  ASP A 495     123.849 130.451 135.447  1.00  0.00           C
ATOM   3832  CB  ASP A 495     124.896 129.869 134.490  1.00  0.00           C
ATOM   3833  CG  ASP A 495     125.362 128.494 134.891  1.00  0.00           C
ATOM   3834  OD1 ASP A 495     124.936 128.003 135.949  1.00  0.00           O
ATOM   3835  OD2 ASP A 495     126.164 127.902 134.143  1.00  0.00           O
ATOM   3836  C   ASP A 495     122.564 129.641 135.430  1.00  0.00           C
ATOM   3837  O   ASP A 495     122.147 129.075 136.438  1.00  0.00           O
ATOM   3838  N   PHE A 496     121.909 129.618 134.277  1.00  0.00           N
ATOM   3839  CA  PHE A 496     120.570 129.052 134.165  1.00  0.00           C
ATOM   3840  CB  PHE A 496     119.684 130.034 133.417  1.00  0.00           C
ATOM   3841  CG  PHE A 496     119.698 131.405 134.021  1.00  0.00           C
ATOM   3842  CD1 PHE A 496     119.168 131.622 135.276  1.00  0.00           C
ATOM   3843  CE1 PHE A 496     119.190 132.870 135.844  1.00  0.00           C
ATOM   3844  CZ  PHE A 496     119.749 133.918 135.167  1.00  0.00           C
ATOM   3845  CE2 PHE A 496     120.291 133.717 133.923  1.00  0.00           C
ATOM   3846  CD2 PHE A 496     120.268 132.466 133.354  1.00  0.00           C
ATOM   3847  C   PHE A 496     120.579 127.680 133.512  1.00  0.00           C
ATOM   3848  O   PHE A 496     119.679 127.342 132.744  1.00  0.00           O
ATOM   3849  N   ASP A 497     121.591 126.874 133.811  1.00  0.00           N
ATOM   3850  CA  ASP A 497     121.651 125.477 133.378  1.00  0.00           C
ATOM   3851  CB  ASP A 497     123.076 125.115 132.977  1.00  0.00           C
ATOM   3852  CG  ASP A 497     124.070 125.254 134.122  1.00  0.00           C
ATOM   3853  OD1 ASP A 497     123.716 125.826 135.175  1.00  0.00           O
ATOM   3854  OD2 ASP A 497     125.214 124.785 133.964  1.00  0.00           O
ATOM   3855  C   ASP A 497     121.145 124.544 134.467  1.00  0.00           C
ATOM   3856  O   ASP A 497     121.785 123.553 134.804  1.00  0.00           O
ATOM   3857  N   GLY A 498     119.974 124.839 135.016  1.00  0.00           N
ATOM   3858  CA  GLY A 498     119.402 124.031 136.067  1.00  0.00           C
ATOM   3859  C   GLY A 498     119.801 124.419 137.470  1.00  0.00           C
ATOM   3860  O   GLY A 498     119.573 123.631 138.395  1.00  0.00           O
ATOM   3861  N   ASP A 499     120.382 125.599 137.670  1.00  0.00           N
ATOM   3862  CA  ASP A 499     120.685 126.041 139.020  1.00  0.00           C
ATOM   3863  CB  ASP A 499     121.556 127.301 139.016  1.00  0.00           C
ATOM   3864  CG  ASP A 499     122.911 127.069 138.410  1.00  0.00           C
ATOM   3865  OD1 ASP A 499     123.241 125.908 138.181  1.00  0.00           O
ATOM   3866  OD2 ASP A 499     123.680 128.026 138.210  1.00  0.00           O
ATOM   3867  C   ASP A 499     119.398 126.327 139.775  1.00  0.00           C
ATOM   3868  O   ASP A 499     118.403 126.777 139.205  1.00  0.00           O
ATOM   3869  N   GLU A 500     119.432 126.072 141.074  1.00  0.00           N
ATOM   3870  CA  GLU A 500     118.332 126.370 141.970  1.00  0.00           C
ATOM   3871  CB  GLU A 500     117.768 125.104 142.615  1.00  0.00           C
ATOM   3872  CG  GLU A 500     117.117 124.163 141.628  1.00  0.00           C
ATOM   3873  CD  GLU A 500     117.036 122.748 142.139  1.00  0.00           C
ATOM   3874  OE1 GLU A 500     116.737 122.559 143.337  1.00  0.00           O
ATOM   3875  OE2 GLU A 500     117.283 121.819 141.346  1.00  0.00           O
ATOM   3876  C   GLU A 500     118.838 127.319 143.039  1.00  0.00           C
ATOM   3877  O   GLU A 500     120.014 127.287 143.408  1.00  0.00           O
ATOM   3878  N   MET A 501     117.949 128.174 143.523  1.00  0.00           N
ATOM   3879  CA  MET A 501     118.323 129.144 144.539  1.00  0.00           C
ATOM   3880  CB  MET A 501     118.480 130.551 143.953  1.00  0.00           C
ATOM   3881  CG  MET A 501     119.761 130.704 143.141  1.00  0.00           C
ATOM   3882  SD  MET A 501     120.183 132.375 142.619  1.00  0.00           S
ATOM   3883  CE  MET A 501     120.554 133.177 144.169  1.00  0.00           C
ATOM   3884  C   MET A 501     117.300 129.141 145.657  1.00  0.00           C
ATOM   3885  O   MET A 501     116.152 128.730 145.481  1.00  0.00           O
ATOM   3886  N   ASN A 502     117.743 129.607 146.820  1.00  0.00           N
ATOM   3887  CA  ASN A 502     116.961 129.569 148.043  1.00  0.00           C
ATOM   3888  CB  ASN A 502     117.790 129.018 149.201  1.00  0.00           C
ATOM   3889  CG  ASN A 502     118.525 127.756 148.832  1.00  0.00           C
ATOM   3890  OD1 ASN A 502     117.981 126.881 148.169  1.00  0.00           O
ATOM   3891  ND2 ASN A 502     119.777 127.660 149.248  1.00  0.00           N
ATOM   3892  C   ASN A 502     116.463 130.964 148.379  1.00  0.00           C
ATOM   3893  O   ASN A 502     117.237 131.924 148.385  1.00  0.00           O
ATOM   3894  N   LEU A 503     115.174 131.062 148.664  1.00  0.00           N
ATOM   3895  CA  LEU A 503     114.533 132.295 149.082  1.00  0.00           C
ATOM   3896  CB  LEU A 503     113.283 132.561 148.238  1.00  0.00           C
ATOM   3897  CG  LEU A 503     112.405 133.765 148.567  1.00  0.00           C
ATOM   3898  CD1 LEU A 503     111.853 134.366 147.292  1.00  0.00           C
ATOM   3899  CD2 LEU A 503     111.272 133.385 149.497  1.00  0.00           C
ATOM   3900  C   LEU A 503     114.185 132.154 150.554  1.00  0.00           C
ATOM   3901  O   LEU A 503     113.583 131.158 150.953  1.00  0.00           O
ATOM   3902  N   HIS A 504     114.591 133.131 151.354  1.00  0.00           N
ATOM   3903  CA  HIS A 504     114.267 133.208 152.771  1.00  0.00           C
ATOM   3904  CB  HIS A 504     115.534 133.227 153.629  1.00  0.00           C
ATOM   3905  CG  HIS A 504     116.403 132.025 153.451  1.00  0.00           C
ATOM   3906  ND1 HIS A 504     116.244 130.875 154.192  1.00  0.00           N
ATOM   3907  CE1 HIS A 504     117.147 129.986 153.821  1.00  0.00           C
ATOM   3908  NE2 HIS A 504     117.881 130.516 152.860  1.00  0.00           N
ATOM   3909  CD2 HIS A 504     117.439 131.791 152.612  1.00  0.00           C
ATOM   3910  C   HIS A 504     113.465 134.474 153.000  1.00  0.00           C
ATOM   3911  O   HIS A 504     113.873 135.552 152.566  1.00  0.00           O
ATOM   3912  N   LEU A 505     112.336 134.348 153.679  1.00  0.00           N
ATOM   3913  CA  LEU A 505     111.453 135.484 153.911  1.00  0.00           C
ATOM   3914  CB  LEU A 505     110.009 135.090 153.615  1.00  0.00           C
ATOM   3915  CG  LEU A 505     108.885 136.101 153.825  1.00  0.00           C
ATOM   3916  CD1 LEU A 505     109.069 137.329 152.959  1.00  0.00           C
ATOM   3917  CD2 LEU A 505     107.562 135.440 153.518  1.00  0.00           C
ATOM   3918  C   LEU A 505     111.599 135.945 155.355  1.00  0.00           C
ATOM   3919  O   LEU A 505     111.183 135.217 156.267  1.00  0.00           O
ATOM   3920  N   PRO A 506     112.196 137.109 155.632  1.00  0.00           N
ATOM   3921  CD  PRO A 506     113.024 137.962 154.764  1.00  0.00           C
ATOM   3922  CG  PRO A 506     113.047 139.249 155.494  1.00  0.00           C
ATOM   3923  CB  PRO A 506     113.007 138.906 156.925  1.00  0.00           C
ATOM   3924  CA  PRO A 506     112.225 137.590 157.016  1.00  0.00           C
ATOM   3925  C   PRO A 506     110.817 137.803 157.545  1.00  0.00           C
ATOM   3926  O   PRO A 506     109.922 138.242 156.823  1.00  0.00           O
ATOM   3927  N   GLN A 507     110.631 137.481 158.824  1.00  0.00           N
ATOM   3928  CA  GLN A 507     109.308 137.338 159.413  1.00  0.00           C
ATOM   3929  CB  GLN A 507     109.160 135.949 160.033  1.00  0.00           C
ATOM   3930  CG  GLN A 507     109.159 134.834 159.018  1.00  0.00           C
ATOM   3931  CD  GLN A 507     107.893 134.812 158.200  1.00  0.00           C
ATOM   3932  OE1 GLN A 507     106.795 134.693 158.741  1.00  0.00           O
ATOM   3933  NE2 GLN A 507     108.032 134.933 156.889  1.00  0.00           N
ATOM   3934  C   GLN A 507     109.013 138.408 160.453  1.00  0.00           C
ATOM   3935  O   GLN A 507     108.098 138.242 161.263  1.00  0.00           O
ATOM   3936  N   SER A 508     109.758 139.507 160.442  1.00  0.00           N
ATOM   3937  CA  SER A 508     109.511 140.594 161.372  1.00  0.00           C
ATOM   3938  CB  SER A 508     110.281 140.402 162.681  1.00  0.00           C
ATOM   3939  OG  SER A 508     111.667 140.617 162.491  1.00  0.00           O
ATOM   3940  C   SER A 508     109.908 141.899 160.705  1.00  0.00           C
ATOM   3941  O   SER A 508     110.698 141.920 159.760  1.00  0.00           O
ATOM   3942  N   LEU A 509     109.334 142.991 161.205  1.00  0.00           N
ATOM   3943  CA  LEU A 509     109.702 144.303 160.691  1.00  0.00           C
ATOM   3944  CB  LEU A 509     108.802 145.377 161.293  1.00  0.00           C
ATOM   3945  CG  LEU A 509     107.420 145.489 160.658  1.00  0.00           C
ATOM   3946  CD1 LEU A 509     106.491 146.223 161.583  1.00  0.00           C
ATOM   3947  CD2 LEU A 509     107.494 146.189 159.317  1.00  0.00           C
ATOM   3948  C   LEU A 509     111.159 144.618 160.978  1.00  0.00           C
ATOM   3949  O   LEU A 509     111.807 145.317 160.194  1.00  0.00           O
ATOM   3950  N   GLU A 510     111.695 144.111 162.087  1.00  0.00           N
ATOM   3951  CA  GLU A 510     113.084 144.398 162.419  1.00  0.00           C
ATOM   3952  CB  GLU A 510     113.370 143.999 163.862  1.00  0.00           C
ATOM   3953  CG  GLU A 510     112.625 144.858 164.865  1.00  0.00           C
ATOM   3954  CD  GLU A 510     112.895 144.460 166.290  1.00  0.00           C
ATOM   3955  OE1 GLU A 510     113.571 143.433 166.500  1.00  0.00           O
ATOM   3956  OE2 GLU A 510     112.436 145.174 167.206  1.00  0.00           O
ATOM   3957  C   GLU A 510     114.033 143.701 161.456  1.00  0.00           C
ATOM   3958  O   GLU A 510     114.973 144.315 160.942  1.00  0.00           O
ATOM   3959  N   THR A 511     113.794 142.419 161.184  1.00  0.00           N
ATOM   3960  CA  THR A 511     114.625 141.711 160.218  1.00  0.00           C
ATOM   3961  CB  THR A 511     114.314 140.217 160.252  1.00  0.00           C
ATOM   3962  CG2 THR A 511     114.699 139.626 161.589  1.00  0.00           C
ATOM   3963  OG1 THR A 511     112.915 140.013 160.033  1.00  0.00           O
ATOM   3964  C   THR A 511     114.423 142.266 158.815  1.00  0.00           C
ATOM   3965  O   THR A 511     115.374 142.358 158.034  1.00  0.00           O
ATOM   3966  N   ARG A 512     113.191 142.642 158.476  1.00  0.00           N
ATOM   3967  CA  ARG A 512     112.944 143.255 157.177  1.00  0.00           C
ATOM   3968  CB  ARG A 512     111.446 143.505 157.011  1.00  0.00           C
ATOM   3969  CG  ARG A 512     111.036 144.127 155.693  1.00  0.00           C
ATOM   3970  CD  ARG A 512     109.543 144.375 155.667  1.00  0.00           C
ATOM   3971  NE  ARG A 512     108.803 143.185 155.250  1.00  0.00           N
ATOM   3972  CZ  ARG A 512     108.315 142.963 154.031  1.00  0.00           C
ATOM   3973  NH1 ARG A 512     108.466 143.844 153.048  1.00  0.00           N
ATOM   3974  NH2 ARG A 512     107.663 141.836 153.793  1.00  0.00           N
ATOM   3975  C   ARG A 512     113.733 144.550 157.023  1.00  0.00           C
ATOM   3976  O   ARG A 512     114.346 144.786 155.979  1.00  0.00           O
ATOM   3977  N   ALA A 513     113.739 145.399 158.057  1.00  0.00           N
ATOM   3978  CA  ALA A 513     114.498 146.644 157.997  1.00  0.00           C
ATOM   3979  CB  ALA A 513     114.204 147.500 159.225  1.00  0.00           C
ATOM   3980  C   ALA A 513     115.989 146.364 157.920  1.00  0.00           C
ATOM   3981  O   ALA A 513     116.724 147.048 157.203  1.00  0.00           O
ATOM   3982  N   GLU A 514     116.445 145.370 158.672  1.00  0.00           N
ATOM   3983  CA  GLU A 514     117.834 144.940 158.619  1.00  0.00           C
ATOM   3984  CB  GLU A 514     117.984 143.751 159.553  1.00  0.00           C
ATOM   3985  CG  GLU A 514     119.372 143.287 159.829  1.00  0.00           C
ATOM   3986  CD  GLU A 514     119.464 142.652 161.181  1.00  0.00           C
ATOM   3987  OE1 GLU A 514     118.902 143.215 162.127  1.00  0.00           O
ATOM   3988  OE2 GLU A 514     119.992 141.543 161.296  1.00  0.00           O
ATOM   3989  C   GLU A 514     118.253 144.582 157.205  1.00  0.00           C
ATOM   3990  O   GLU A 514     119.275 145.063 156.704  1.00  0.00           O
ATOM   3991  N   ILE A 515     117.478 143.728 156.548  1.00  0.00           N
ATOM   3992  CA  ILE A 515     117.832 143.312 155.200  1.00  0.00           C
ATOM   3993  CB  ILE A 515     116.959 142.120 154.772  1.00  0.00           C
ATOM   3994  CG2 ILE A 515     117.172 141.774 153.302  1.00  0.00           C
ATOM   3995  CG1 ILE A 515     117.163 140.933 155.738  1.00  0.00           C
ATOM   3996  CD1 ILE A 515     118.596 140.480 155.983  1.00  0.00           C
ATOM   3997  C   ILE A 515     117.714 144.481 154.233  1.00  0.00           C
ATOM   3998  O   ILE A 515     118.529 144.628 153.317  1.00  0.00           O
ATOM   3999  N   GLN A 516     116.706 145.330 154.419  1.00  0.00           N
ATOM   4000  CA  GLN A 516     116.497 146.438 153.500  1.00  0.00           C
ATOM   4001  CB  GLN A 516     115.130 147.063 153.766  1.00  0.00           C
ATOM   4002  CG  GLN A 516     114.758 148.206 152.842  1.00  0.00           C
ATOM   4003  CD  GLN A 516     113.312 148.622 153.000  1.00  0.00           C
ATOM   4004  OE1 GLN A 516     112.515 147.913 153.611  1.00  0.00           O
ATOM   4005  NE2 GLN A 516     112.961 149.774 152.443  1.00  0.00           N
ATOM   4006  C   GLN A 516     117.598 147.482 153.610  1.00  0.00           C
ATOM   4007  O   GLN A 516     117.903 148.158 152.623  1.00  0.00           O
ATOM   4008  N   GLU A 517     118.207 147.624 154.787  1.00  0.00           N
ATOM   4009  CA  GLU A 517     119.236 148.629 155.011  1.00  0.00           C
ATOM   4010  CB  GLU A 517     119.022 149.306 156.369  1.00  0.00           C
ATOM   4011  CG  GLU A 517     117.661 149.947 156.530  1.00  0.00           C
ATOM   4012  CD  GLU A 517     117.469 151.130 155.608  1.00  0.00           C
ATOM   4013  OE1 GLU A 517     116.401 151.218 154.967  1.00  0.00           O
ATOM   4014  OE2 GLU A 517     118.388 151.970 155.518  1.00  0.00           O
ATOM   4015  C   GLU A 517     120.654 148.081 154.954  1.00  0.00           C
ATOM   4016  O   GLU A 517     121.594 148.878 154.913  1.00  0.00           O
ATOM   4017  N   LEU A 518     120.836 146.766 154.942  1.00  0.00           N
ATOM   4018  CA  LEU A 518     122.165 146.171 154.910  1.00  0.00           C
ATOM   4019  CB  LEU A 518     122.403 145.329 156.169  1.00  0.00           C
ATOM   4020  CG  LEU A 518     122.293 146.035 157.517  1.00  0.00           C
ATOM   4021  CD1 LEU A 518     122.447 145.020 158.621  1.00  0.00           C
ATOM   4022  CD2 LEU A 518     123.339 147.125 157.647  1.00  0.00           C
ATOM   4023  C   LEU A 518     122.417 145.297 153.696  1.00  0.00           C
ATOM   4024  O   LEU A 518     123.470 145.422 153.073  1.00  0.00           O
ATOM   4025  N   ALA A 519     121.483 144.419 153.336  1.00  0.00           N
ATOM   4026  CA  ALA A 519     121.754 143.334 152.404  1.00  0.00           C
ATOM   4027  CB  ALA A 519     121.329 142.004 153.023  1.00  0.00           C
ATOM   4028  C   ALA A 519     121.074 143.505 151.053  1.00  0.00           C
ATOM   4029  O   ALA A 519     121.151 142.597 150.224  1.00  0.00           O
ATOM   4030  N   MET A 520     120.426 144.636 150.800  1.00  0.00           N
ATOM   4031  CA  MET A 520     119.779 144.837 149.513  1.00  0.00           C
ATOM   4032  CB  MET A 520     118.935 146.113 149.544  1.00  0.00           C
ATOM   4033  CG  MET A 520     117.737 146.160 148.585  1.00  0.00           C
ATOM   4034  SD  MET A 520     116.605 144.765 148.605  1.00  0.00           S
ATOM   4035  CE  MET A 520     116.197 144.678 150.326  1.00  0.00           C
ATOM   4036  C   MET A 520     120.824 144.901 148.404  1.00  0.00           C
ATOM   4037  O   MET A 520     121.945 145.369 148.606  1.00  0.00           O
ATOM   4038  N   VAL A 521     120.436 144.421 147.220  1.00  0.00           N
ATOM   4039  CA  VAL A 521     121.404 144.260 146.128  1.00  0.00           C
ATOM   4040  CB  VAL A 521     120.738 143.562 144.934  1.00  0.00           C
ATOM   4041  CG1 VAL A 521     121.600 143.668 143.691  1.00  0.00           C
ATOM   4042  CG2 VAL A 521     120.492 142.109 145.249  1.00  0.00           C
ATOM   4043  C   VAL A 521     122.082 145.568 145.748  1.00  0.00           C
ATOM   4044  O   VAL A 521     123.296 145.559 145.511  1.00  0.00           O
ATOM   4045  N   PRO A 522     121.388 146.702 145.625  1.00  0.00           N
ATOM   4046  CD  PRO A 522     119.946 146.943 145.738  1.00  0.00           C
ATOM   4047  CG  PRO A 522     119.755 148.168 144.935  1.00  0.00           C
ATOM   4048  CB  PRO A 522     120.966 148.974 145.206  1.00  0.00           C
ATOM   4049  CA  PRO A 522     122.097 147.943 145.286  1.00  0.00           C
ATOM   4050  C   PRO A 522     123.150 148.329 146.305  1.00  0.00           C
ATOM   4051  O   PRO A 522     124.190 148.880 145.927  1.00  0.00           O
ATOM   4052  N   ARG A 523     122.923 148.047 147.587  1.00  0.00           N
ATOM   4053  CA  ARG A 523     123.949 148.259 148.599  1.00  0.00           C
ATOM   4054  CB  ARG A 523     123.351 148.085 149.999  1.00  0.00           C
ATOM   4055  CG  ARG A 523     122.007 148.760 150.228  1.00  0.00           C
ATOM   4056  CD  ARG A 523     122.043 149.681 151.422  1.00  0.00           C
ATOM   4057  NE  ARG A 523     120.744 150.302 151.656  1.00  0.00           N
ATOM   4058  CZ  ARG A 523     120.546 151.381 152.405  1.00  0.00           C
ATOM   4059  NH1 ARG A 523     121.561 151.984 153.009  1.00  0.00           N
ATOM   4060  NH2 ARG A 523     119.320 151.859 152.554  1.00  0.00           N
ATOM   4061  C   ARG A 523     125.118 147.297 148.435  1.00  0.00           C
ATOM   4062  O   ARG A 523     126.180 147.524 149.022  1.00  0.00           O
ATOM   4063  N   MET A 524     124.949 146.256 147.621  1.00  0.00           N
ATOM   4064  CA  MET A 524     125.904 145.178 147.412  1.00  0.00           C
ATOM   4065  CB  MET A 524     125.157 143.848 147.513  1.00  0.00           C
ATOM   4066  CG  MET A 524     124.612 143.518 148.884  1.00  0.00           C
ATOM   4067  SD  MET A 524     125.898 143.336 150.130  1.00  0.00           S
ATOM   4068  CE  MET A 524     125.796 144.891 150.992  1.00  0.00           C
ATOM   4069  C   MET A 524     126.640 145.279 146.081  1.00  0.00           C
ATOM   4070  O   MET A 524     127.263 144.306 145.650  1.00  0.00           O
ATOM   4071  N   ILE A 525     126.582 146.431 145.417  1.00  0.00           N
ATOM   4072  CA  ILE A 525     127.158 146.541 144.080  1.00  0.00           C
ATOM   4073  CB  ILE A 525     126.634 147.806 143.375  1.00  0.00           C
ATOM   4074  CG2 ILE A 525     127.593 148.269 142.274  1.00  0.00           C
ATOM   4075  CG1 ILE A 525     125.255 147.520 142.780  1.00  0.00           C
ATOM   4076  CD1 ILE A 525     124.446 148.751 142.459  1.00  0.00           C
ATOM   4077  C   ILE A 525     128.680 146.510 144.148  1.00  0.00           C
ATOM   4078  O   ILE A 525     129.334 145.831 143.352  1.00  0.00           O
ATOM   4079  N   VAL A 526     129.265 147.247 145.088  1.00  0.00           N
ATOM   4080  CA  VAL A 526     130.711 147.279 145.286  1.00  0.00           C
ATOM   4081  CB  VAL A 526     131.202 148.711 145.555  1.00  0.00           C
ATOM   4082  CG1 VAL A 526     132.659 148.709 145.989  1.00  0.00           C
ATOM   4083  CG2 VAL A 526     131.018 149.564 144.319  1.00  0.00           C
ATOM   4084  C   VAL A 526     131.067 146.351 146.437  1.00  0.00           C
ATOM   4085  O   VAL A 526     130.469 146.432 147.516  1.00  0.00           O
ATOM   4086  N   THR A 527     132.049 145.479 146.213  1.00  0.00           N
ATOM   4087  CA  THR A 527     132.457 144.517 147.229  1.00  0.00           C
ATOM   4088  CB  THR A 527     132.843 143.175 146.599  1.00  0.00           C
ATOM   4089  CG2 THR A 527     134.074 143.299 145.706  1.00  0.00           C
ATOM   4090  OG1 THR A 527     133.126 142.226 147.632  1.00  0.00           O
ATOM   4091  C   THR A 527     133.637 145.046 148.037  1.00  0.00           C
ATOM   4092  O   THR A 527     134.549 145.654 147.470  1.00  0.00           O
ATOM   4093  N   PRO A 528     133.680 144.856 149.360  1.00  0.00           N
ATOM   4094  CD  PRO A 528     132.588 144.471 150.271  1.00  0.00           C
ATOM   4095  CG  PRO A 528     133.283 144.232 151.558  1.00  0.00           C
ATOM   4096  CB  PRO A 528     134.442 145.138 151.572  1.00  0.00           C
ATOM   4097  CA  PRO A 528     134.886 145.239 150.108  1.00  0.00           C
ATOM   4098  C   PRO A 528     136.081 144.344 149.841  1.00  0.00           C
ATOM   4099  O   PRO A 528     137.194 144.704 150.241  1.00  0.00           O
ATOM   4100  N   GLN A 529     135.891 143.194 149.192  1.00  0.00           N
ATOM   4101  CA  GLN A 529     137.001 142.279 148.953  1.00  0.00           C
ATOM   4102  CB  GLN A 529     136.493 141.014 148.262  1.00  0.00           C
ATOM   4103  CG  GLN A 529     137.541 140.291 147.422  1.00  0.00           C
ATOM   4104  CD  GLN A 529     137.077 138.942 146.948  1.00  0.00           C
ATOM   4105  OE1 GLN A 529     136.039 138.440 147.375  1.00  0.00           O
ATOM   4106  NE2 GLN A 529     137.837 138.348 146.041  1.00  0.00           N
ATOM   4107  C   GLN A 529     138.086 142.940 148.117  1.00  0.00           C
ATOM   4108  O   GLN A 529     139.277 142.821 148.421  1.00  0.00           O
ATOM   4109  N   SER A 530     137.688 143.633 147.048  1.00  0.00           N
ATOM   4110  CA  SER A 530     138.637 144.192 146.093  1.00  0.00           C
ATOM   4111  CB  SER A 530     138.763 143.270 144.879  1.00  0.00           C
ATOM   4112  OG  SER A 530     137.491 142.941 144.356  1.00  0.00           O
ATOM   4113  C   SER A 530     138.236 145.594 145.648  1.00  0.00           C
ATOM   4114  O   SER A 530     138.680 146.041 144.586  1.00  0.00           O
ATOM   4115  N   ASN A 531     137.430 146.291 146.449  1.00  0.00           N
ATOM   4116  CA  ASN A 531     137.031 147.685 146.231  1.00  0.00           C
ATOM   4117  CB  ASN A 531     138.113 148.643 146.759  1.00  0.00           C
ATOM   4118  CG  ASN A 531     139.444 148.539 146.022  1.00  0.00           C
ATOM   4119  OD1 ASN A 531     139.510 148.500 144.798  1.00  0.00           O
ATOM   4120  ND2 ASN A 531     140.521 148.477 146.789  1.00  0.00           N
ATOM   4121  C   ASN A 531     136.670 147.963 144.771  1.00  0.00           C
ATOM   4122  O   ASN A 531     137.101 148.944 144.163  1.00  0.00           O
ATOM   4123  N   ARG A 532     135.817 147.107 144.226  1.00  0.00           N
ATOM   4124  CA  ARG A 532     135.340 147.256 142.860  1.00  0.00           C
ATOM   4125  CB  ARG A 532     136.262 146.553 141.857  1.00  0.00           C
ATOM   4126  CG  ARG A 532     136.352 145.045 141.999  1.00  0.00           C
ATOM   4127  CD  ARG A 532     137.437 144.496 141.090  1.00  0.00           C
ATOM   4128  NE  ARG A 532     137.695 143.076 141.298  1.00  0.00           N
ATOM   4129  CZ  ARG A 532     136.880 142.090 140.929  1.00  0.00           C
ATOM   4130  NH1 ARG A 532     135.723 142.348 140.334  1.00  0.00           N
ATOM   4131  NH2 ARG A 532     137.222 140.833 141.168  1.00  0.00           N
ATOM   4132  C   ARG A 532     133.937 146.684 142.792  1.00  0.00           C
ATOM   4133  O   ARG A 532     133.475 146.034 143.737  1.00  0.00           O
ATOM   4134  N   PRO A 533     133.217 146.930 141.699  1.00  0.00           N
ATOM   4135  CD  PRO A 533     133.383 148.030 140.747  1.00  0.00           C
ATOM   4136  CG  PRO A 533     132.552 147.609 139.620  1.00  0.00           C
ATOM   4137  CB  PRO A 533     131.400 146.863 140.205  1.00  0.00           C
ATOM   4138  CA  PRO A 533     131.904 146.304 141.541  1.00  0.00           C
ATOM   4139  C   PRO A 533     131.998 144.788 141.508  1.00  0.00           C
ATOM   4140  O   PRO A 533     132.978 144.211 141.036  1.00  0.00           O
ATOM   4141  N   VAL A 534     130.960 144.144 142.033  1.00  0.00           N
ATOM   4142  CA  VAL A 534     130.886 142.689 142.060  1.00  0.00           C
ATOM   4143  CB  VAL A 534     130.434 142.172 143.438  1.00  0.00           C
ATOM   4144  CG1 VAL A 534     128.982 142.523 143.718  1.00  0.00           C
ATOM   4145  CG2 VAL A 534     130.654 140.669 143.517  1.00  0.00           C
ATOM   4146  C   VAL A 534     129.964 142.213 140.947  1.00  0.00           C
ATOM   4147  O   VAL A 534     130.104 141.090 140.452  1.00  0.00           O
ATOM   4148  N   MET A 535     129.017 143.059 140.550  1.00  0.00           N
ATOM   4149  CA  MET A 535     128.164 142.808 139.400  1.00  0.00           C
ATOM   4150  CB  MET A 535     126.688 142.782 139.791  1.00  0.00           C
ATOM   4151  CG  MET A 535     126.152 144.071 140.356  1.00  0.00           C
ATOM   4152  SD  MET A 535     124.503 143.823 141.028  1.00  0.00           S
ATOM   4153  CE  MET A 535     124.896 143.045 142.589  1.00  0.00           C
ATOM   4154  C   MET A 535     128.407 143.877 138.351  1.00  0.00           C
ATOM   4155  O   MET A 535     128.617 145.047 138.678  1.00  0.00           O
ATOM   4156  N   GLY A 536     128.390 143.459 137.092  1.00  0.00           N
ATOM   4157  CA  GLY A 536     128.552 144.361 135.974  1.00  0.00           C
ATOM   4158  C   GLY A 536     127.588 144.018 134.864  1.00  0.00           C
ATOM   4159  O   GLY A 536     126.662 143.231 135.064  1.00  0.00           O
ATOM   4160  N   ILE A 537     127.773 144.634 133.700  1.00  0.00           N
ATOM   4161  CA  ILE A 537     127.005 144.267 132.521  1.00  0.00           C
ATOM   4162  CB  ILE A 537     127.039 145.417 131.499  1.00  0.00           C
ATOM   4163  CG2 ILE A 537     126.264 145.060 130.262  1.00  0.00           C
ATOM   4164  CG1 ILE A 537     126.477 146.705 132.126  1.00  0.00           C
ATOM   4165  CD1 ILE A 537     125.081 146.580 132.739  1.00  0.00           C
ATOM   4166  C   ILE A 537     127.554 142.967 131.951  1.00  0.00           C
ATOM   4167  O   ILE A 537     128.764 142.715 131.983  1.00  0.00           O
ATOM   4168  N   VAL A 538     126.657 142.127 131.429  1.00  0.00           N
ATOM   4169  CA  VAL A 538     126.943 140.712 131.203  1.00  0.00           C
ATOM   4170  CB  VAL A 538     126.288 139.839 132.305  1.00  0.00           C
ATOM   4171  CG1 VAL A 538     126.681 138.359 132.230  1.00  0.00           C
ATOM   4172  CG2 VAL A 538     126.623 140.375 133.686  1.00  0.00           C
ATOM   4173  C   VAL A 538     126.465 140.419 129.776  1.00  0.00           C
ATOM   4174  O   VAL A 538     126.132 141.347 129.034  1.00  0.00           O
ATOM   4175  N   GLN A 539     126.418 139.145 129.386  1.00  0.00           N
ATOM   4176  CA  GLN A 539     126.638 138.643 128.035  1.00  0.00           C
ATOM   4177  CB  GLN A 539     126.102 137.213 127.998  1.00  0.00           C
ATOM   4178  CG  GLN A 539     126.886 136.223 128.828  1.00  0.00           C
ATOM   4179  CD  GLN A 539     126.265 134.851 128.802  1.00  0.00           C
ATOM   4180  OE1 GLN A 539     125.141 134.680 128.336  1.00  0.00           O
ATOM   4181  NE2 GLN A 539     126.986 133.865 129.314  1.00  0.00           N
ATOM   4182  C   GLN A 539     126.001 139.406 126.879  1.00  0.00           C
ATOM   4183  O   GLN A 539     126.705 140.070 126.107  1.00  0.00           O
ATOM   4184  N   ASP A 540     124.674 139.336 126.747  1.00  0.00           N
ATOM   4185  CA  ASP A 540     124.035 139.973 125.601  1.00  0.00           C
ATOM   4186  CB  ASP A 540     122.560 139.595 125.502  1.00  0.00           C
ATOM   4187  CG  ASP A 540     122.318 138.342 124.700  1.00  0.00           C
ATOM   4188  OD1 ASP A 540     123.288 137.646 124.342  1.00  0.00           O
ATOM   4189  OD2 ASP A 540     121.137 138.039 124.435  1.00  0.00           O
ATOM   4190  C   ASP A 540     124.143 141.474 125.710  1.00  0.00           C
ATOM   4191  O   ASP A 540     124.433 142.155 124.725  1.00  0.00           O
ATOM   4192  N   THR A 541     123.913 142.006 126.905  1.00  0.00           N
ATOM   4193  CA  THR A 541     123.982 143.440 127.099  1.00  0.00           C
ATOM   4194  CB  THR A 541     123.492 143.782 128.503  1.00  0.00           C
ATOM   4195  CG2 THR A 541     123.309 145.275 128.668  1.00  0.00           C
ATOM   4196  OG1 THR A 541     122.237 143.135 128.734  1.00  0.00           O
ATOM   4197  C   THR A 541     125.388 143.966 126.872  1.00  0.00           C
ATOM   4198  O   THR A 541     125.536 145.086 126.389  1.00  0.00           O
ATOM   4199  N   LEU A 542     126.417 143.153 127.099  1.00  0.00           N
ATOM   4200  CA  LEU A 542     127.781 143.620 126.902  1.00  0.00           C
ATOM   4201  CB  LEU A 542     128.735 142.811 127.781  1.00  0.00           C
ATOM   4202  CG  LEU A 542     130.093 143.432 128.107  1.00  0.00           C
ATOM   4203  CD1 LEU A 542     129.967 144.659 128.996  1.00  0.00           C
ATOM   4204  CD2 LEU A 542     130.953 142.401 128.777  1.00  0.00           C
ATOM   4205  C   LEU A 542     128.209 143.539 125.441  1.00  0.00           C
ATOM   4206  O   LEU A 542     128.773 144.503 124.909  1.00  0.00           O
ATOM   4207  N   THR A 543     127.924 142.425 124.765  1.00  0.00           N
ATOM   4208  CA  THR A 543     128.162 142.374 123.326  1.00  0.00           C
ATOM   4209  CB  THR A 543     127.775 140.995 122.788  1.00  0.00           C
ATOM   4210  CG2 THR A 543     128.216 140.805 121.345  1.00  0.00           C
ATOM   4211  OG1 THR A 543     128.403 139.986 123.582  1.00  0.00           O
ATOM   4212  C   THR A 543     127.382 143.475 122.618  1.00  0.00           C
ATOM   4213  O   THR A 543     127.904 144.153 121.721  1.00  0.00           O
ATOM   4214  N   ALA A 544     126.146 143.705 123.050  1.00  0.00           N
ATOM   4215  CA  ALA A 544     125.289 144.669 122.388  1.00  0.00           C
ATOM   4216  CB  ALA A 544     123.841 144.416 122.779  1.00  0.00           C
ATOM   4217  C   ALA A 544     125.697 146.098 122.699  1.00  0.00           C
ATOM   4218  O   ALA A 544     125.591 146.958 121.832  1.00  0.00           O
ATOM   4219  N   VAL A 545     126.117 146.399 123.929  1.00  0.00           N
ATOM   4220  CA  VAL A 545     126.561 147.759 124.203  1.00  0.00           C
ATOM   4221  CB  VAL A 545     126.674 148.019 125.718  1.00  0.00           C
ATOM   4222  CG1 VAL A 545     127.860 147.313 126.310  1.00  0.00           C
ATOM   4223  CG2 VAL A 545     126.758 149.501 125.991  1.00  0.00           C
ATOM   4224  C   VAL A 545     127.870 148.037 123.480  1.00  0.00           C
ATOM   4225  O   VAL A 545     128.136 149.177 123.085  1.00  0.00           O
ATOM   4226  N   ARG A 546     128.716 147.021 123.298  1.00  0.00           N
ATOM   4227  CA  ARG A 546     129.892 147.202 122.457  1.00  0.00           C
ATOM   4228  CB  ARG A 546     130.753 145.940 122.491  1.00  0.00           C
ATOM   4229  CG  ARG A 546     132.234 146.157 122.201  1.00  0.00           C
ATOM   4230  CD  ARG A 546     132.539 146.375 120.729  1.00  0.00           C
ATOM   4231  NE  ARG A 546     132.067 145.278 119.891  1.00  0.00           N
ATOM   4232  CZ  ARG A 546     132.322 145.156 118.593  1.00  0.00           C
ATOM   4233  NH1 ARG A 546     133.060 146.053 117.957  1.00  0.00           N
ATOM   4234  NH2 ARG A 546     131.839 144.121 117.927  1.00  0.00           N
ATOM   4235  C   ARG A 546     129.488 147.546 121.030  1.00  0.00           C
ATOM   4236  O   ARG A 546     130.016 148.490 120.434  1.00  0.00           O
ATOM   4237  N   LYS A 547     128.544 146.794 120.464  1.00  0.00           N
ATOM   4238  CA  LYS A 547     128.100 147.092 119.104  1.00  0.00           C
ATOM   4239  CB  LYS A 547     127.220 145.961 118.582  1.00  0.00           C
ATOM   4240  CG  LYS A 547     127.964 144.658 118.380  1.00  0.00           C
ATOM   4241  CD  LYS A 547     127.280 143.747 117.381  1.00  0.00           C
ATOM   4242  CE  LYS A 547     126.064 143.077 117.978  1.00  0.00           C
ATOM   4243  NZ  LYS A 547     125.438 142.132 117.016  1.00  0.00           N
ATOM   4244  C   LYS A 547     127.354 148.420 119.024  1.00  0.00           C
ATOM   4245  O   LYS A 547     127.385 149.082 117.985  1.00  0.00           O
ATOM   4246  N   PHE A 548     126.687 148.813 120.108  1.00  0.00           N
ATOM   4247  CA  PHE A 548     125.802 149.974 120.126  1.00  0.00           C
ATOM   4248  CB  PHE A 548     124.878 149.857 121.339  1.00  0.00           C
ATOM   4249  CG  PHE A 548     123.796 150.890 121.413  1.00  0.00           C
ATOM   4250  CD1 PHE A 548     122.854 151.003 120.417  1.00  0.00           C
ATOM   4251  CE1 PHE A 548     121.846 151.931 120.503  1.00  0.00           C
ATOM   4252  CZ  PHE A 548     121.759 152.752 121.598  1.00  0.00           C
ATOM   4253  CE2 PHE A 548     122.682 152.645 122.607  1.00  0.00           C
ATOM   4254  CD2 PHE A 548     123.688 151.712 122.519  1.00  0.00           C
ATOM   4255  C   PHE A 548     126.586 151.276 120.166  1.00  0.00           C
ATOM   4256  O   PHE A 548     126.199 152.260 119.530  1.00  0.00           O
ATOM   4257  N   THR A 549     127.690 151.298 120.901  1.00  0.00           N
ATOM   4258  CA  THR A 549     128.500 152.493 121.061  1.00  0.00           C
ATOM   4259  CB  THR A 549     129.099 152.545 122.466  1.00  0.00           C
ATOM   4260  CG2 THR A 549     128.010 152.779 123.494  1.00  0.00           C
ATOM   4261  OG1 THR A 549     129.775 151.317 122.753  1.00  0.00           O
ATOM   4262  C   THR A 549     129.607 152.596 120.025  1.00  0.00           C
ATOM   4263  O   THR A 549     130.483 153.452 120.157  1.00  0.00           O
ATOM   4264  N   LYS A 550     129.594 151.746 119.005  1.00  0.00           N
ATOM   4265  CA  LYS A 550     130.485 151.948 117.878  1.00  0.00           C
ATOM   4266  CB  LYS A 550     130.383 150.781 116.902  1.00  0.00           C
ATOM   4267  CG  LYS A 550     131.188 149.568 117.328  1.00  0.00           C
ATOM   4268  CD  LYS A 550     130.843 148.338 116.514  1.00  0.00           C
ATOM   4269  CE  LYS A 550     131.557 148.335 115.179  1.00  0.00           C
ATOM   4270  NZ  LYS A 550     131.347 147.059 114.444  1.00  0.00           N
ATOM   4271  C   LYS A 550     130.135 153.260 117.189  1.00  0.00           C
ATOM   4272  O   LYS A 550     129.046 153.811 117.356  1.00  0.00           O
ATOM   4273  N   ARG A 551     131.082 153.766 116.405  1.00  0.00           N
ATOM   4274  CA  ARG A 551     130.933 155.110 115.866  1.00  0.00           C
ATOM   4275  CB  ARG A 551     132.264 155.589 115.306  1.00  0.00           C
ATOM   4276  CG  ARG A 551     132.317 157.066 115.011  1.00  0.00           C
ATOM   4277  CD  ARG A 551     133.708 157.452 114.588  1.00  0.00           C
ATOM   4278  NE  ARG A 551     134.537 157.781 115.742  1.00  0.00           N
ATOM   4279  CZ  ARG A 551     135.860 157.667 115.795  1.00  0.00           C
ATOM   4280  NH1 ARG A 551     136.557 157.216 114.761  1.00  0.00           N
ATOM   4281  NH2 ARG A 551     136.493 158.002 116.906  1.00  0.00           N
ATOM   4282  C   ARG A 551     129.853 155.180 114.797  1.00  0.00           C
ATOM   4283  O   ARG A 551     129.239 156.236 114.615  1.00  0.00           O
ATOM   4284  N   ASP A 552     129.593 154.079 114.098  1.00  0.00           N
ATOM   4285  CA  ASP A 552     128.680 154.072 112.957  1.00  0.00           C
ATOM   4286  CB  ASP A 552     129.299 153.314 111.792  1.00  0.00           C
ATOM   4287  CG  ASP A 552     129.573 151.862 112.117  1.00  0.00           C
ATOM   4288  OD1 ASP A 552     129.438 151.475 113.296  1.00  0.00           O
ATOM   4289  OD2 ASP A 552     129.918 151.104 111.189  1.00  0.00           O
ATOM   4290  C   ASP A 552     127.322 153.485 113.307  1.00  0.00           C
ATOM   4291  O   ASP A 552     126.677 152.858 112.465  1.00  0.00           O
ATOM   4292  N   VAL A 553     126.858 153.680 114.534  1.00  0.00           N
ATOM   4293  CA  VAL A 553     125.531 153.252 114.950  1.00  0.00           C
ATOM   4294  CB  VAL A 553     125.539 152.631 116.352  1.00  0.00           C
ATOM   4295  CG1 VAL A 553     124.121 152.265 116.777  1.00  0.00           C
ATOM   4296  CG2 VAL A 553     126.430 151.423 116.394  1.00  0.00           C
ATOM   4297  C   VAL A 553     124.642 154.480 114.900  1.00  0.00           C
ATOM   4298  O   VAL A 553     124.816 155.412 115.688  1.00  0.00           O
ATOM   4299  N   PHE A 554     123.694 154.484 113.969  1.00  0.00           N
ATOM   4300  CA  PHE A 554     122.782 155.599 113.774  1.00  0.00           C
ATOM   4301  CB  PHE A 554     122.991 156.254 112.410  1.00  0.00           C
ATOM   4302  CG  PHE A 554     124.385 156.730 112.192  1.00  0.00           C
ATOM   4303  CD1 PHE A 554     124.804 157.934 112.714  1.00  0.00           C
ATOM   4304  CE1 PHE A 554     126.086 158.367 112.526  1.00  0.00           C
ATOM   4305  CZ  PHE A 554     126.966 157.610 111.804  1.00  0.00           C
ATOM   4306  CE2 PHE A 554     126.567 156.412 111.276  1.00  0.00           C
ATOM   4307  CD2 PHE A 554     125.284 155.973 111.470  1.00  0.00           C
ATOM   4308  C   PHE A 554     121.360 155.095 113.912  1.00  0.00           C
ATOM   4309  O   PHE A 554     120.961 154.147 113.228  1.00  0.00           O
ATOM   4310  N   LEU A 555     120.601 155.735 114.789  1.00  0.00           N
ATOM   4311  CA  LEU A 555     119.249 155.325 115.112  1.00  0.00           C
ATOM   4312  CB  LEU A 555     119.047 155.272 116.625  1.00  0.00           C
ATOM   4313  CG  LEU A 555     120.099 154.487 117.408  1.00  0.00           C
ATOM   4314  CD1 LEU A 555     119.964 154.762 118.882  1.00  0.00           C
ATOM   4315  CD2 LEU A 555     119.981 153.007 117.127  1.00  0.00           C
ATOM   4316  C   LEU A 555     118.276 156.307 114.484  1.00  0.00           C
ATOM   4317  O   LEU A 555     118.539 157.512 114.441  1.00  0.00           O
ATOM   4318  N   GLU A 556     117.162 155.789 113.988  1.00  0.00           N
ATOM   4319  CA  GLU A 556     116.129 156.620 113.403  1.00  0.00           C
ATOM   4320  CB  GLU A 556     115.396 155.858 112.303  1.00  0.00           C
ATOM   4321  CG  GLU A 556     116.339 155.272 111.259  1.00  0.00           C
ATOM   4322  CD  GLU A 556     115.800 155.335 109.841  1.00  0.00           C
ATOM   4323  OE1 GLU A 556     115.069 156.291 109.504  1.00  0.00           O
ATOM   4324  OE2 GLU A 556     116.114 154.419 109.055  1.00  0.00           O
ATOM   4325  C   GLU A 556     115.165 157.081 114.490  1.00  0.00           C
ATOM   4326  O   GLU A 556     115.233 156.646 115.639  1.00  0.00           O
ATOM   4327  N   ARG A 557     114.256 157.977 114.112  1.00  0.00           N
ATOM   4328  CA  ARG A 557     113.384 158.602 115.100  1.00  0.00           C
ATOM   4329  CB  ARG A 557     112.534 159.665 114.409  1.00  0.00           C
ATOM   4330  CG  ARG A 557     111.441 160.249 115.252  1.00  0.00           C
ATOM   4331  CD  ARG A 557     110.950 161.546 114.655  1.00  0.00           C
ATOM   4332  NE  ARG A 557     109.599 161.879 115.097  1.00  0.00           N
ATOM   4333  CZ  ARG A 557     108.480 161.433 114.529  1.00  0.00           C
ATOM   4334  NH1 ARG A 557     108.519 160.616 113.483  1.00  0.00           N
ATOM   4335  NH2 ARG A 557     107.308 161.806 115.019  1.00  0.00           N
ATOM   4336  C   ARG A 557     112.509 157.570 115.803  1.00  0.00           C
ATOM   4337  O   ARG A 557     112.380 157.588 117.034  1.00  0.00           O
ATOM   4338  N   GLY A 558     111.938 156.634 115.045  1.00  0.00           N
ATOM   4339  CA  GLY A 558     111.089 155.625 115.653  1.00  0.00           C
ATOM   4340  C   GLY A 558     111.869 154.658 116.519  1.00  0.00           C
ATOM   4341  O   GLY A 558     111.415 154.270 117.597  1.00  0.00           O
ATOM   4342  N   GLU A 559     113.059 154.263 116.064  1.00  0.00           N
ATOM   4343  CA  GLU A 559     113.916 153.403 116.872  1.00  0.00           C
ATOM   4344  CB  GLU A 559     115.159 153.011 116.073  1.00  0.00           C
ATOM   4345  CG  GLU A 559     114.858 152.267 114.776  1.00  0.00           C
ATOM   4346  CD  GLU A 559     116.085 152.074 113.901  1.00  0.00           C
ATOM   4347  OE1 GLU A 559     117.165 152.590 114.253  1.00  0.00           O
ATOM   4348  OE2 GLU A 559     115.967 151.404 112.854  1.00  0.00           O
ATOM   4349  C   GLU A 559     114.312 154.097 118.166  1.00  0.00           C
ATOM   4350  O   GLU A 559     114.311 153.483 119.239  1.00  0.00           O
ATOM   4351  N   VAL A 560     114.641 155.385 118.086  1.00  0.00           N
ATOM   4352  CA  VAL A 560     115.035 156.132 119.274  1.00  0.00           C
ATOM   4353  CB  VAL A 560     115.539 157.528 118.873  1.00  0.00           C
ATOM   4354  CG1 VAL A 560     115.645 158.444 120.086  1.00  0.00           C
ATOM   4355  CG2 VAL A 560     116.866 157.402 118.209  1.00  0.00           C
ATOM   4356  C   VAL A 560     113.881 156.210 120.257  1.00  0.00           C
ATOM   4357  O   VAL A 560     114.072 156.056 121.465  1.00  0.00           O
ATOM   4358  N   MET A 561     112.671 156.470 119.767  1.00  0.00           N
ATOM   4359  CA  MET A 561     111.528 156.510 120.672  1.00  0.00           C
ATOM   4360  CB  MET A 561     110.300 157.020 119.928  1.00  0.00           C
ATOM   4361  CG  MET A 561     110.417 158.473 119.523  1.00  0.00           C
ATOM   4362  SD  MET A 561     109.085 159.034 118.466  1.00  0.00           S
ATOM   4363  CE  MET A 561     109.531 160.752 118.280  1.00  0.00           C
ATOM   4364  C   MET A 561     111.258 155.141 121.287  1.00  0.00           C
ATOM   4365  O   MET A 561     110.916 155.045 122.473  1.00  0.00           O
ATOM   4366  N   ASN A 562     111.438 154.076 120.504  1.00  0.00           N
ATOM   4367  CA  ASN A 562     111.313 152.727 121.040  1.00  0.00           C
ATOM   4368  CB  ASN A 562     111.556 151.710 119.927  1.00  0.00           C
ATOM   4369  CG  ASN A 562     111.247 150.291 120.347  1.00  0.00           C
ATOM   4370  OD1 ASN A 562     110.871 150.035 121.488  1.00  0.00           O
ATOM   4371  ND2 ASN A 562     111.410 149.355 119.423  1.00  0.00           N
ATOM   4372  C   ASN A 562     112.285 152.502 122.188  1.00  0.00           C
ATOM   4373  O   ASN A 562     111.922 151.924 123.217  1.00  0.00           O
ATOM   4374  N   LEU A 563     113.529 152.950 122.028  1.00  0.00           N
ATOM   4375  CA  LEU A 563     114.515 152.743 123.084  1.00  0.00           C
ATOM   4376  CB  LEU A 563     115.921 152.995 122.549  1.00  0.00           C
ATOM   4377  CG  LEU A 563     116.376 152.121 121.382  1.00  0.00           C
ATOM   4378  CD1 LEU A 563     117.765 152.532 120.947  1.00  0.00           C
ATOM   4379  CD2 LEU A 563     116.332 150.653 121.742  1.00  0.00           C
ATOM   4380  C   LEU A 563     114.234 153.631 124.287  1.00  0.00           C
ATOM   4381  O   LEU A 563     114.423 153.208 125.432  1.00  0.00           O
ATOM   4382  N   LEU A 564     113.795 154.867 124.055  1.00  0.00           N
ATOM   4383  CA  LEU A 564     113.475 155.758 125.162  1.00  0.00           C
ATOM   4384  CB  LEU A 564     113.217 157.172 124.652  1.00  0.00           C
ATOM   4385  CG  LEU A 564     114.407 157.858 123.986  1.00  0.00           C
ATOM   4386  CD1 LEU A 564     113.953 159.060 123.184  1.00  0.00           C
ATOM   4387  CD2 LEU A 564     115.436 158.255 125.010  1.00  0.00           C
ATOM   4388  C   LEU A 564     112.277 155.275 125.959  1.00  0.00           C
ATOM   4389  O   LEU A 564     112.120 155.669 127.118  1.00  0.00           O
ATOM   4390  N   MET A 565     111.419 154.442 125.368  1.00  0.00           N
ATOM   4391  CA  MET A 565     110.352 153.837 126.159  1.00  0.00           C
ATOM   4392  CB  MET A 565     109.438 152.992 125.276  1.00  0.00           C
ATOM   4393  CG  MET A 565     108.492 153.796 124.415  1.00  0.00           C
ATOM   4394  SD  MET A 565     107.297 154.796 125.324  1.00  0.00           S
ATOM   4395  CE  MET A 565     106.561 153.620 126.454  1.00  0.00           C
ATOM   4396  C   MET A 565     110.886 152.968 127.288  1.00  0.00           C
ATOM   4397  O   MET A 565     110.178 152.762 128.278  1.00  0.00           O
ATOM   4398  N   PHE A 566     112.115 152.474 127.176  1.00  0.00           N
ATOM   4399  CA  PHE A 566     112.690 151.550 128.141  1.00  0.00           C
ATOM   4400  CB  PHE A 566     113.352 150.392 127.401  1.00  0.00           C
ATOM   4401  CG  PHE A 566     112.374 149.481 126.735  1.00  0.00           C
ATOM   4402  CD1 PHE A 566     111.749 148.483 127.453  1.00  0.00           C
ATOM   4403  CE1 PHE A 566     110.839 147.651 126.849  1.00  0.00           C
ATOM   4404  CZ  PHE A 566     110.534 147.817 125.522  1.00  0.00           C
ATOM   4405  CE2 PHE A 566     111.138 148.816 124.798  1.00  0.00           C
ATOM   4406  CD2 PHE A 566     112.051 149.643 125.403  1.00  0.00           C
ATOM   4407  C   PHE A 566     113.682 152.215 129.081  1.00  0.00           C
ATOM   4408  O   PHE A 566     114.382 151.516 129.817  1.00  0.00           O
ATOM   4409  N   LEU A 567     113.759 153.542 129.075  1.00  0.00           N
ATOM   4410  CA  LEU A 567     114.504 154.282 130.083  1.00  0.00           C
ATOM   4411  CB  LEU A 567     115.095 155.561 129.504  1.00  0.00           C
ATOM   4412  CG  LEU A 567     116.513 155.577 128.958  1.00  0.00           C
ATOM   4413  CD1 LEU A 567     116.782 156.905 128.295  1.00  0.00           C
ATOM   4414  CD2 LEU A 567     117.485 155.358 130.081  1.00  0.00           C
ATOM   4415  C   LEU A 567     113.572 154.639 131.227  1.00  0.00           C
ATOM   4416  O   LEU A 567     112.612 155.392 131.038  1.00  0.00           O
ATOM   4417  N   SER A 568     113.863 154.121 132.415  1.00  0.00           N
ATOM   4418  CA  SER A 568     113.088 154.517 133.580  1.00  0.00           C
ATOM   4419  CB  SER A 568     113.309 153.518 134.714  1.00  0.00           C
ATOM   4420  OG  SER A 568     114.668 153.485 135.107  1.00  0.00           O
ATOM   4421  C   SER A 568     113.453 155.926 134.025  1.00  0.00           C
ATOM   4422  O   SER A 568     112.582 156.693 134.447  1.00  0.00           O
ATOM   4423  N   THR A 569     114.729 156.279 133.927  1.00  0.00           N
ATOM   4424  CA  THR A 569     115.227 157.583 134.358  1.00  0.00           C
ATOM   4425  CB  THR A 569     116.560 157.421 135.080  1.00  0.00           C
ATOM   4426  CG2 THR A 569     116.428 156.481 136.263  1.00  0.00           C
ATOM   4427  OG1 THR A 569     117.538 156.902 134.171  1.00  0.00           O
ATOM   4428  C   THR A 569     115.362 158.529 133.168  1.00  0.00           C
ATOM   4429  O   THR A 569     116.441 159.040 132.873  1.00  0.00           O
ATOM   4430  N   TRP A 570     114.245 158.764 132.485  1.00  0.00           N
ATOM   4431  CA  TRP A 570     114.202 159.636 131.319  1.00  0.00           C
ATOM   4432  CB  TRP A 570     113.660 158.900 130.094  1.00  0.00           C
ATOM   4433  CG  TRP A 570     113.628 159.715 128.844  1.00  0.00           C
ATOM   4434  CD1 TRP A 570     114.627 160.496 128.349  1.00  0.00           C
ATOM   4435  NE1 TRP A 570     114.233 161.082 127.177  1.00  0.00           N
ATOM   4436  CE2 TRP A 570     112.955 160.680 126.889  1.00  0.00           C
ATOM   4437  CZ2 TRP A 570     112.132 161.005 125.819  1.00  0.00           C
ATOM   4438  CH2 TRP A 570     110.888 160.446 125.793  1.00  0.00           C
ATOM   4439  CZ3 TRP A 570     110.453 159.583 126.800  1.00  0.00           C
ATOM   4440  CE3 TRP A 570     111.265 159.261 127.861  1.00  0.00           C
ATOM   4441  CD2 TRP A 570     112.545 159.816 127.917  1.00  0.00           C
ATOM   4442  C   TRP A 570     113.334 160.838 131.643  1.00  0.00           C
ATOM   4443  O   TRP A 570     112.217 160.686 132.144  1.00  0.00           O
ATOM   4444  N   ASP A 571     113.854 162.028 131.360  1.00  0.00           N
ATOM   4445  CA  ASP A 571     113.141 163.266 131.638  1.00  0.00           C
ATOM   4446  CB  ASP A 571     114.130 164.429 131.736  1.00  0.00           C
ATOM   4447  CG  ASP A 571     114.933 164.621 130.468  1.00  0.00           C
ATOM   4448  OD1 ASP A 571     115.150 163.625 129.752  1.00  0.00           O
ATOM   4449  OD2 ASP A 571     115.350 165.763 130.191  1.00  0.00           O
ATOM   4450  C   ASP A 571     112.079 163.591 130.597  1.00  0.00           C
ATOM   4451  O   ASP A 571     111.452 164.650 130.691  1.00  0.00           O
ATOM   4452  N   GLY A 572     111.864 162.723 129.612  1.00  0.00           N
ATOM   4453  CA  GLY A 572     110.846 162.939 128.613  1.00  0.00           C
ATOM   4454  C   GLY A 572     111.238 163.871 127.490  1.00  0.00           C
ATOM   4455  O   GLY A 572     110.412 164.127 126.607  1.00  0.00           O
ATOM   4456  N   LYS A 573     112.468 164.372 127.483  1.00  0.00           N
ATOM   4457  CA  LYS A 573     112.946 165.274 126.447  1.00  0.00           C
ATOM   4458  CB  LYS A 573     113.814 166.379 127.046  1.00  0.00           C
ATOM   4459  CG  LYS A 573     113.085 167.301 127.997  1.00  0.00           C
ATOM   4460  CD  LYS A 573     113.997 168.414 128.476  1.00  0.00           C
ATOM   4461  CE  LYS A 573     113.289 169.338 129.450  1.00  0.00           C
ATOM   4462  NZ  LYS A 573     112.200 170.114 128.797  1.00  0.00           N
ATOM   4463  C   LYS A 573     113.747 164.469 125.435  1.00  0.00           C
ATOM   4464  O   LYS A 573     114.760 163.858 125.787  1.00  0.00           O
ATOM   4465  N   VAL A 574     113.298 164.468 124.189  1.00  0.00           N
ATOM   4466  CA  VAL A 574     114.080 163.820 123.135  1.00  0.00           C
ATOM   4467  CB  VAL A 574     113.248 163.681 121.860  1.00  0.00           C
ATOM   4468  CG1 VAL A 574     114.017 162.909 120.796  1.00  0.00           C
ATOM   4469  CG2 VAL A 574     111.931 162.990 122.167  1.00  0.00           C
ATOM   4470  C   VAL A 574     115.335 164.649 122.883  1.00  0.00           C
ATOM   4471  O   VAL A 574     115.227 165.868 122.678  1.00  0.00           O
ATOM   4472  N   PRO A 575     116.530 164.066 122.890  1.00  0.00           N
ATOM   4473  CD  PRO A 575     116.883 162.657 123.137  1.00  0.00           C
ATOM   4474  CG  PRO A 575     118.370 162.618 122.940  1.00  0.00           C
ATOM   4475  CB  PRO A 575     118.872 163.974 123.075  1.00  0.00           C
ATOM   4476  CA  PRO A 575     117.718 164.874 122.624  1.00  0.00           C
ATOM   4477  C   PRO A 575     117.838 165.231 121.155  1.00  0.00           C
ATOM   4478  O   PRO A 575     117.348 164.533 120.267  1.00  0.00           O
ATOM   4479  N   GLN A 576     118.507 166.346 120.918  1.00  0.00           N
ATOM   4480  CA  GLN A 576     118.733 166.824 119.569  1.00  0.00           C
ATOM   4481  CB  GLN A 576     119.476 168.154 119.676  1.00  0.00           C
ATOM   4482  CG  GLN A 576     119.752 168.926 118.419  1.00  0.00           C
ATOM   4483  CD  GLN A 576     118.481 169.362 117.748  1.00  0.00           C
ATOM   4484  OE1 GLN A 576     118.073 168.807 116.747  1.00  0.00           O
ATOM   4485  NE2 GLN A 576     117.839 170.377 118.313  1.00  0.00           N
ATOM   4486  C   GLN A 576     119.582 165.775 118.847  1.00  0.00           C
ATOM   4487  O   GLN A 576     120.645 165.406 119.361  1.00  0.00           O
ATOM   4488  N   PRO A 577     119.169 165.263 117.681  1.00  0.00           N
ATOM   4489  CD  PRO A 577     117.960 165.551 116.894  1.00  0.00           C
ATOM   4490  CG  PRO A 577     118.268 164.982 115.554  1.00  0.00           C
ATOM   4491  CB  PRO A 577     119.162 163.861 115.786  1.00  0.00           C
ATOM   4492  CA  PRO A 577     119.979 164.227 117.028  1.00  0.00           C
ATOM   4493  C   PRO A 577     121.367 164.714 116.651  1.00  0.00           C
ATOM   4494  O   PRO A 577     121.585 165.890 116.360  1.00  0.00           O
ATOM   4495  N   ALA A 578     122.318 163.775 116.664  1.00  0.00           N
ATOM   4496  CA  ALA A 578     123.685 164.102 116.284  1.00  0.00           C
ATOM   4497  CB  ALA A 578     124.611 162.920 116.566  1.00  0.00           C
ATOM   4498  C   ALA A 578     123.778 164.503 114.823  1.00  0.00           C
ATOM   4499  O   ALA A 578     124.649 165.296 114.459  1.00  0.00           O
ATOM   4500  N   ILE A 579     122.905 163.966 113.977  1.00  0.00           N
ATOM   4501  CA  ILE A 579     122.833 164.318 112.565  1.00  0.00           C
ATOM   4502  CB  ILE A 579     123.128 163.115 111.654  1.00  0.00           C
ATOM   4503  CG2 ILE A 579     123.206 163.549 110.186  1.00  0.00           C
ATOM   4504  CG1 ILE A 579     124.435 162.442 112.080  1.00  0.00           C
ATOM   4505  CD1 ILE A 579     124.928 161.367 111.151  1.00  0.00           C
ATOM   4506  C   ILE A 579     121.438 164.864 112.313  1.00  0.00           C
ATOM   4507  O   ILE A 579     120.447 164.170 112.551  1.00  0.00           O
ATOM   4508  N   LEU A 580     121.361 166.113 111.859  1.00  0.00           N
ATOM   4509  CA  LEU A 580     120.095 166.736 111.493  1.00  0.00           C
ATOM   4510  CB  LEU A 580     120.121 168.221 111.844  1.00  0.00           C
ATOM   4511  CG  LEU A 580     119.929 168.534 113.313  1.00  0.00           C
ATOM   4512  CD1 LEU A 580     120.486 169.881 113.660  1.00  0.00           C
ATOM   4513  CD2 LEU A 580     118.430 168.522 113.518  1.00  0.00           C
ATOM   4514  C   LEU A 580     119.743 166.601 110.026  1.00  0.00           C
ATOM   4515  O   LEU A 580     118.557 166.491 109.697  1.00  0.00           O
ATOM   4516  N   LYS A 581     120.729 166.613 109.140  1.00  0.00           N
ATOM   4517  CA  LYS A 581     120.483 166.532 107.714  1.00  0.00           C
ATOM   4518  CB  LYS A 581     120.553 167.915 107.052  1.00  0.00           C
ATOM   4519  CG  LYS A 581     119.404 168.823 107.424  1.00  0.00           C
ATOM   4520  CD  LYS A 581     119.483 170.160 106.712  1.00  0.00           C
ATOM   4521  CE  LYS A 581     119.099 170.051 105.246  1.00  0.00           C
ATOM   4522  NZ  LYS A 581     118.919 171.391 104.625  1.00  0.00           N
ATOM   4523  C   LYS A 581     121.521 165.608 107.102  1.00  0.00           C
ATOM   4524  O   LYS A 581     122.629 165.486 107.635  1.00  0.00           O
ATOM   4525  N   PRO A 582     121.197 164.942 105.985  1.00  0.00           N
ATOM   4526  CD  PRO A 582     122.232 164.130 105.329  1.00  0.00           C
ATOM   4527  CG  PRO A 582     121.476 163.375 104.300  1.00  0.00           C
ATOM   4528  CB  PRO A 582     120.325 164.210 103.933  1.00  0.00           C
ATOM   4529  CA  PRO A 582     119.949 164.958 105.212  1.00  0.00           C
ATOM   4530  C   PRO A 582     118.770 164.270 105.892  1.00  0.00           C
ATOM   4531  O   PRO A 582     117.656 164.352 105.383  1.00  0.00           O
ATOM   4532  N   ARG A 583     119.009 163.609 107.026  1.00  0.00           N
ATOM   4533  CA  ARG A 583     117.978 162.836 107.686  1.00  0.00           C
ATOM   4534  CB  ARG A 583     117.927 161.440 107.063  1.00  0.00           C
ATOM   4535  CG  ARG A 583     116.765 160.557 107.494  1.00  0.00           C
ATOM   4536  CD  ARG A 583     117.186 159.495 108.490  1.00  0.00           C
ATOM   4537  NE  ARG A 583     118.206 158.607 107.936  1.00  0.00           N
ATOM   4538  CZ  ARG A 583     117.964 157.580 107.123  1.00  0.00           C
ATOM   4539  NH1 ARG A 583     116.727 157.285 106.744  1.00  0.00           N
ATOM   4540  NH2 ARG A 583     118.974 156.843 106.682  1.00  0.00           N
ATOM   4541  C   ARG A 583     118.278 162.755 109.180  1.00  0.00           C
ATOM   4542  O   ARG A 583     119.426 162.452 109.541  1.00  0.00           O
ATOM   4543  N   PRO A 584     117.314 163.024 110.066  1.00  0.00           N
ATOM   4544  CD  PRO A 584     115.913 163.417 109.834  1.00  0.00           C
ATOM   4545  CG  PRO A 584     115.277 163.227 111.165  1.00  0.00           C
ATOM   4546  CB  PRO A 584     116.321 163.472 112.160  1.00  0.00           C
ATOM   4547  CA  PRO A 584     117.629 163.014 111.505  1.00  0.00           C
ATOM   4548  C   PRO A 584     118.051 161.636 111.989  1.00  0.00           C
ATOM   4549  O   PRO A 584     117.327 160.652 111.827  1.00  0.00           O
ATOM   4550  N   LEU A 585     119.240 161.571 112.589  1.00  0.00           N
ATOM   4551  CA  LEU A 585     119.792 160.329 113.109  1.00  0.00           C
ATOM   4552  CB  LEU A 585     120.829 159.728 112.158  1.00  0.00           C
ATOM   4553  CG  LEU A 585     120.337 159.225 110.806  1.00  0.00           C
ATOM   4554  CD1 LEU A 585     121.518 158.905 109.924  1.00  0.00           C
ATOM   4555  CD2 LEU A 585     119.449 158.010 110.978  1.00  0.00           C
ATOM   4556  C   LEU A 585     120.439 160.578 114.460  1.00  0.00           C
ATOM   4557  O   LEU A 585     121.263 161.485 114.598  1.00  0.00           O
ATOM   4558  N   TRP A 586     120.059 159.776 115.445  1.00  0.00           N
ATOM   4559  CA  TRP A 586     120.717 159.739 116.738  1.00  0.00           C
ATOM   4560  CB  TRP A 586     119.719 159.437 117.852  1.00  0.00           C
ATOM   4561  CG  TRP A 586     118.728 160.526 118.134  1.00  0.00           C
ATOM   4562  CD1 TRP A 586     118.697 161.333 119.225  1.00  0.00           C
ATOM   4563  NE1 TRP A 586     117.640 162.198 119.146  1.00  0.00           N
ATOM   4564  CE2 TRP A 586     116.959 161.960 117.984  1.00  0.00           C
ATOM   4565  CZ2 TRP A 586     115.829 162.578 117.464  1.00  0.00           C
ATOM   4566  CH2 TRP A 586     115.362 162.125 116.264  1.00  0.00           C
ATOM   4567  CZ3 TRP A 586     115.991 161.084 115.583  1.00  0.00           C
ATOM   4568  CE3 TRP A 586     117.106 160.470 116.096  1.00  0.00           C
ATOM   4569  CD2 TRP A 586     117.611 160.909 117.323  1.00  0.00           C
ATOM   4570  C   TRP A 586     121.783 158.655 116.709  1.00  0.00           C
ATOM   4571  O   TRP A 586     121.706 157.709 115.928  1.00  0.00           O
ATOM   4572  N   THR A 587     122.777 158.792 117.575  1.00  0.00           N
ATOM   4573  CA  THR A 587     123.824 157.791 117.699  1.00  0.00           C
ATOM   4574  CB  THR A 587     125.211 158.432 117.699  1.00  0.00           C
ATOM   4575  CG2 THR A 587     125.523 159.025 116.341  1.00  0.00           C
ATOM   4576  OG1 THR A 587     125.259 159.459 118.686  1.00  0.00           O
ATOM   4577  C   THR A 587     123.631 156.985 118.973  1.00  0.00           C
ATOM   4578  O   THR A 587     122.951 157.408 119.908  1.00  0.00           O
ATOM   4579  N   GLY A 588     124.238 155.800 118.986  1.00  0.00           N
ATOM   4580  CA  GLY A 588     124.162 154.956 120.163  1.00  0.00           C
ATOM   4581  C   GLY A 588     124.795 155.594 121.381  1.00  0.00           C
ATOM   4582  O   GLY A 588     124.301 155.438 122.500  1.00  0.00           O
ATOM   4583  N   LYS A 589     125.903 156.310 121.187  1.00  0.00           N
ATOM   4584  CA  LYS A 589     126.486 157.061 122.290  1.00  0.00           C
ATOM   4585  CB  LYS A 589     127.808 157.700 121.868  1.00  0.00           C
ATOM   4586  CG  LYS A 589     128.803 156.749 121.244  1.00  0.00           C
ATOM   4587  CD  LYS A 589     130.162 157.405 121.095  1.00  0.00           C
ATOM   4588  CE  LYS A 589     130.940 156.810 119.943  1.00  0.00           C
ATOM   4589  NZ  LYS A 589     131.445 155.470 120.294  1.00  0.00           N
ATOM   4590  C   LYS A 589     125.534 158.134 122.787  1.00  0.00           C
ATOM   4591  O   LYS A 589     125.493 158.423 123.983  1.00  0.00           O
ATOM   4592  N   GLN A 590     124.741 158.712 121.889  1.00  0.00           N
ATOM   4593  CA  GLN A 590     123.824 159.770 122.281  1.00  0.00           C
ATOM   4594  CB  GLN A 590     123.268 160.435 121.030  1.00  0.00           C
ATOM   4595  CG  GLN A 590     122.690 161.799 121.248  1.00  0.00           C
ATOM   4596  CD  GLN A 590     122.451 162.518 119.948  1.00  0.00           C
ATOM   4597  OE1 GLN A 590     122.699 161.978 118.874  1.00  0.00           O
ATOM   4598  NE2 GLN A 590     121.967 163.745 120.036  1.00  0.00           N
ATOM   4599  C   GLN A 590     122.698 159.246 123.161  1.00  0.00           C
ATOM   4600  O   GLN A 590     122.156 159.996 123.978  1.00  0.00           O
ATOM   4601  N   ILE A 591     122.337 157.975 123.017  1.00  0.00           N
ATOM   4602  CA  ILE A 591     121.303 157.367 123.849  1.00  0.00           C
ATOM   4603  CB  ILE A 591     120.553 156.287 123.039  1.00  0.00           C
ATOM   4604  CG2 ILE A 591     119.452 155.652 123.876  1.00  0.00           C
ATOM   4605  CG1 ILE A 591     119.972 156.870 121.742  1.00  0.00           C
ATOM   4606  CD1 ILE A 591     119.013 158.039 121.926  1.00  0.00           C
ATOM   4607  C   ILE A 591     121.899 156.791 125.126  1.00  0.00           C
ATOM   4608  O   ILE A 591     121.290 156.865 126.198  1.00  0.00           O
ATOM   4609  N   PHE A 592     123.097 156.215 125.042  1.00  0.00           N
ATOM   4610  CA  PHE A 592     123.758 155.778 126.262  1.00  0.00           C
ATOM   4611  CB  PHE A 592     125.027 154.999 125.938  1.00  0.00           C
ATOM   4612  CG  PHE A 592     125.362 153.974 126.970  1.00  0.00           C
ATOM   4613  CD1 PHE A 592     126.100 154.312 128.084  1.00  0.00           C
ATOM   4614  CE1 PHE A 592     126.390 153.376 129.042  1.00  0.00           C
ATOM   4615  CZ  PHE A 592     125.945 152.092 128.898  1.00  0.00           C
ATOM   4616  CE2 PHE A 592     125.199 151.742 127.803  1.00  0.00           C
ATOM   4617  CD2 PHE A 592     124.908 152.678 126.846  1.00  0.00           C
ATOM   4618  C   PHE A 592     124.071 156.960 127.167  1.00  0.00           C
ATOM   4619  O   PHE A 592     124.100 156.811 128.391  1.00  0.00           O
ATOM   4620  N   SER A 593     124.304 158.139 126.587  1.00  0.00           N
ATOM   4621  CA  SER A 593     124.459 159.343 127.389  1.00  0.00           C
ATOM   4622  CB  SER A 593     124.752 160.533 126.482  1.00  0.00           C
ATOM   4623  OG  SER A 593     126.010 160.390 125.854  1.00  0.00           O
ATOM   4624  C   SER A 593     123.216 159.612 128.216  1.00  0.00           C
ATOM   4625  O   SER A 593     123.314 160.094 129.349  1.00  0.00           O
ATOM   4626  N   LEU A 594     122.040 159.313 127.666  1.00  0.00           N
ATOM   4627  CA  LEU A 594     120.813 159.407 128.443  1.00  0.00           C
ATOM   4628  CB  LEU A 594     119.602 159.328 127.519  1.00  0.00           C
ATOM   4629  CG  LEU A 594     119.062 160.644 126.966  1.00  0.00           C
ATOM   4630  CD1 LEU A 594     120.145 161.441 126.282  1.00  0.00           C
ATOM   4631  CD2 LEU A 594     117.946 160.346 126.001  1.00  0.00           C
ATOM   4632  C   LEU A 594     120.745 158.310 129.491  1.00  0.00           C
ATOM   4633  O   LEU A 594     120.212 158.530 130.582  1.00  0.00           O
ATOM   4634  N   ILE A 595     121.275 157.128 129.182  1.00  0.00           N
ATOM   4635  CA  ILE A 595     121.298 156.062 130.181  1.00  0.00           C
ATOM   4636  CB  ILE A 595     121.663 154.709 129.540  1.00  0.00           C
ATOM   4637  CG2 ILE A 595     121.715 153.628 130.606  1.00  0.00           C
ATOM   4638  CG1 ILE A 595     120.652 154.315 128.458  1.00  0.00           C
ATOM   4639  CD1 ILE A 595     121.122 153.193 127.561  1.00  0.00           C
ATOM   4640  C   ILE A 595     122.249 156.415 131.318  1.00  0.00           C
ATOM   4641  O   ILE A 595     121.967 156.124 132.486  1.00  0.00           O
ATOM   4642  N   ILE A 596     123.389 157.024 131.003  1.00  0.00           N
ATOM   4643  CA  ILE A 596     124.403 157.291 132.030  1.00  0.00           C
ATOM   4644  CB  ILE A 596     125.677 157.873 131.390  1.00  0.00           C
ATOM   4645  CG2 ILE A 596     126.597 158.468 132.445  1.00  0.00           C
ATOM   4646  CG1 ILE A 596     126.433 156.782 130.633  1.00  0.00           C
ATOM   4647  CD1 ILE A 596     127.412 157.299 129.598  1.00  0.00           C
ATOM   4648  C   ILE A 596     123.822 158.249 133.067  1.00  0.00           C
ATOM   4649  O   ILE A 596     123.241 159.284 132.688  1.00  0.00           O
ATOM   4650  N   PRO A 597     123.947 157.986 134.369  1.00  0.00           N
ATOM   4651  CD  PRO A 597     124.697 156.906 135.037  1.00  0.00           C
ATOM   4652  CG  PRO A 597     124.234 156.970 136.467  1.00  0.00           C
ATOM   4653  CB  PRO A 597     123.078 157.873 136.533  1.00  0.00           C
ATOM   4654  CA  PRO A 597     123.281 158.831 135.358  1.00  0.00           C
ATOM   4655  C   PRO A 597     124.118 160.023 135.794  1.00  0.00           C
ATOM   4656  O   PRO A 597     125.335 160.071 135.612  1.00  0.00           O
ATOM   4657  N   GLY A 598     123.427 160.985 136.399  1.00  0.00           N
ATOM   4658  CA  GLY A 598     124.096 162.107 137.033  1.00  0.00           C
ATOM   4659  C   GLY A 598     124.977 162.867 136.069  1.00  0.00           C
ATOM   4660  O   GLY A 598     124.653 163.040 134.890  1.00  0.00           O
ATOM   4661  N   HIS A 599     126.114 163.325 136.581  1.00  0.00           N
ATOM   4662  CA  HIS A 599     127.120 164.043 135.815  1.00  0.00           C
ATOM   4663  CB  HIS A 599     127.140 165.520 136.188  1.00  0.00           C
ATOM   4664  CG  HIS A 599     125.839 166.219 135.951  1.00  0.00           C
ATOM   4665  ND1 HIS A 599     125.395 166.551 134.690  1.00  0.00           N
ATOM   4666  CE1 HIS A 599     124.225 167.156 134.784  1.00  0.00           C
ATOM   4667  NE2 HIS A 599     123.895 167.229 136.060  1.00  0.00           N
ATOM   4668  CD2 HIS A 599     124.889 166.651 136.812  1.00  0.00           C
ATOM   4669  C   HIS A 599     128.485 163.420 136.035  1.00  0.00           C
ATOM   4670  O   HIS A 599     129.491 164.116 136.185  1.00  0.00           O
ATOM   4671  N   ILE A 600     128.539 162.089 136.048  1.00  0.00           N
ATOM   4672  CA  ILE A 600     129.793 161.407 136.311  1.00  0.00           C
ATOM   4673  CB  ILE A 600     129.557 159.904 136.540  1.00  0.00           C
ATOM   4674  CG2 ILE A 600     128.580 159.698 137.682  1.00  0.00           C
ATOM   4675  CG1 ILE A 600     129.048 159.216 135.268  1.00  0.00           C
ATOM   4676  CD1 ILE A 600     128.698 157.756 135.453  1.00  0.00           C
ATOM   4677  C   ILE A 600     130.775 161.648 135.169  1.00  0.00           C
ATOM   4678  O   ILE A 600     130.398 161.935 134.028  1.00  0.00           O
ATOM   4679  N   ASN A 601     132.059 161.529 135.495  1.00  0.00           N
ATOM   4680  CA  ASN A 601     133.152 161.710 134.550  1.00  0.00           C
ATOM   4681  CB  ASN A 601     133.979 162.957 134.869  1.00  0.00           C
ATOM   4682  CG  ASN A 601     133.133 164.200 135.014  1.00  0.00           C
ATOM   4683  OD1 ASN A 601     132.783 164.843 134.031  1.00  0.00           O
ATOM   4684  ND2 ASN A 601     132.833 164.566 136.247  1.00  0.00           N
ATOM   4685  C   ASN A 601     134.030 160.472 134.614  1.00  0.00           C
ATOM   4686  O   ASN A 601     134.365 160.009 135.707  1.00  0.00           O
ATOM   4687  N   CYS A 602     134.398 159.936 133.455  1.00  0.00           N
ATOM   4688  CA  CYS A 602     135.119 158.674 133.415  1.00  0.00           C
ATOM   4689  CB  CYS A 602     134.138 157.499 133.479  1.00  0.00           C
ATOM   4690  SG  CYS A 602     134.897 155.869 133.537  1.00  0.00           S
ATOM   4691  C   CYS A 602     135.960 158.592 132.151  1.00  0.00           C
ATOM   4692  O   CYS A 602     135.508 158.978 131.072  1.00  0.00           O
ATOM   4693  N   ILE A 603     137.180 158.081 132.297  1.00  0.00           N
ATOM   4694  CA  ILE A 603     138.070 157.788 131.180  1.00  0.00           C
ATOM   4695  CB  ILE A 603     139.364 158.626 131.218  1.00  0.00           C
ATOM   4696  CG2 ILE A 603     140.241 158.296 130.016  1.00  0.00           C
ATOM   4697  CG1 ILE A 603     139.071 160.128 131.308  1.00  0.00           C
ATOM   4698  CD1 ILE A 603     138.620 160.786 130.019  1.00  0.00           C
ATOM   4699  C   ILE A 603     138.409 156.309 131.244  1.00  0.00           C
ATOM   4700  O   ILE A 603     138.872 155.820 132.280  1.00  0.00           O
ATOM   4701  N   ARG A 604     138.176 155.599 130.146  1.00  0.00           N
ATOM   4702  CA  ARG A 604     138.584 154.209 130.022  1.00  0.00           C
ATOM   4703  CB  ARG A 604     137.418 153.248 130.294  1.00  0.00           C
ATOM   4704  CG  ARG A 604     136.701 153.470 131.610  1.00  0.00           C
ATOM   4705  CD  ARG A 604     137.542 153.047 132.799  1.00  0.00           C
ATOM   4706  NE  ARG A 604     137.500 151.606 133.016  1.00  0.00           N
ATOM   4707  CZ  ARG A 604     138.231 150.957 133.917  1.00  0.00           C
ATOM   4708  NH1 ARG A 604     139.083 151.607 134.697  1.00  0.00           N
ATOM   4709  NH2 ARG A 604     138.113 149.645 134.035  1.00  0.00           N
ATOM   4710  C   ARG A 604     139.156 154.026 128.627  1.00  0.00           C
ATOM   4711  O   ARG A 604     139.311 154.986 127.869  1.00  0.00           O
ATOM   4712  N   THR A 605     139.476 152.784 128.286  1.00  0.00           N
ATOM   4713  CA  THR A 605     139.990 152.453 126.967  1.00  0.00           C
ATOM   4714  CB  THR A 605     141.520 152.363 126.962  1.00  0.00           C
ATOM   4715  CG2 THR A 605     142.137 153.740 127.100  1.00  0.00           C
ATOM   4716  OG1 THR A 605     141.960 151.535 128.045  1.00  0.00           O
ATOM   4717  C   THR A 605     139.386 151.131 126.534  1.00  0.00           C
ATOM   4718  O   THR A 605     139.394 150.161 127.295  1.00  0.00           O
ATOM   4719  N   HIS A 606     138.867 151.100 125.313  1.00  0.00           N
ATOM   4720  CA  HIS A 606     138.328 149.869 124.765  1.00  0.00           C
ATOM   4721  CB  HIS A 606     137.688 150.150 123.408  1.00  0.00           C
ATOM   4722  CG  HIS A 606     136.979 148.978 122.813  1.00  0.00           C
ATOM   4723  ND1 HIS A 606     136.194 148.128 123.557  1.00  0.00           N
ATOM   4724  CE1 HIS A 606     135.695 147.193 122.770  1.00  0.00           C
ATOM   4725  NE2 HIS A 606     136.127 147.410 121.542  1.00  0.00           N
ATOM   4726  CD2 HIS A 606     136.929 148.522 121.541  1.00  0.00           C
ATOM   4727  C   HIS A 606     139.437 148.832 124.644  1.00  0.00           C
ATOM   4728  O   HIS A 606     140.613 149.166 124.498  1.00  0.00           O
ATOM   4729  N   SER A 607     139.050 147.558 124.722  1.00  0.00           N
ATOM   4730  CA  SER A 607     140.040 146.488 124.770  1.00  0.00           C
ATOM   4731  CB  SER A 607     139.340 145.143 124.934  1.00  0.00           C
ATOM   4732  OG  SER A 607     138.489 144.881 123.836  1.00  0.00           O
ATOM   4733  C   SER A 607     140.925 146.473 123.532  1.00  0.00           C
ATOM   4734  O   SER A 607     142.079 146.038 123.604  1.00  0.00           O
ATOM   4735  N   THR A 608     140.415 146.941 122.398  1.00  0.00           N
ATOM   4736  CA  THR A 608     141.180 146.998 121.163  1.00  0.00           C
ATOM   4737  CB  THR A 608     140.256 146.810 119.957  1.00  0.00           C
ATOM   4738  CG2 THR A 608     139.490 145.503 120.060  1.00  0.00           C
ATOM   4739  OG1 THR A 608     139.329 147.897 119.887  1.00  0.00           O
ATOM   4740  C   THR A 608     141.956 148.299 121.010  1.00  0.00           C
ATOM   4741  O   THR A 608     142.434 148.593 119.912  1.00  0.00           O
ATOM   4742  N   HIS A 609     142.092 149.079 122.076  1.00  0.00           N
ATOM   4743  CA  HIS A 609     142.822 150.334 122.006  1.00  0.00           C
ATOM   4744  CB  HIS A 609     142.696 151.090 123.324  1.00  0.00           C
ATOM   4745  CG  HIS A 609     143.305 152.457 123.299  1.00  0.00           C
ATOM   4746  ND1 HIS A 609     142.773 153.496 122.567  1.00  0.00           N
ATOM   4747  CE1 HIS A 609     143.512 154.576 122.735  1.00  0.00           C
ATOM   4748  NE2 HIS A 609     144.507 154.276 123.549  1.00  0.00           N
ATOM   4749  CD2 HIS A 609     144.401 152.958 123.915  1.00  0.00           C
ATOM   4750  C   HIS A 609     144.291 150.055 121.705  1.00  0.00           C
ATOM   4751  O   HIS A 609     144.952 149.372 122.501  1.00  0.00           O
ATOM   4752  N   PRO A 610     144.847 150.547 120.594  1.00  0.00           N
ATOM   4753  CD  PRO A 610     144.220 151.268 119.472  1.00  0.00           C
ATOM   4754  CG  PRO A 610     145.378 151.800 118.712  1.00  0.00           C
ATOM   4755  CB  PRO A 610     146.495 150.878 118.943  1.00  0.00           C
ATOM   4756  CA  PRO A 610     146.279 150.337 120.359  1.00  0.00           C
ATOM   4757  C   PRO A 610     147.115 151.085 121.382  1.00  0.00           C
ATOM   4758  O   PRO A 610     146.779 152.197 121.795  1.00  0.00           O
ATOM   4759  N   ASP A 611     148.222 150.463 121.783  1.00  0.00           N
ATOM   4760  CA  ASP A 611     149.053 151.025 122.840  1.00  0.00           C
ATOM   4761  CB  ASP A 611     149.976 149.949 123.427  1.00  0.00           C
ATOM   4762  CG  ASP A 611     150.772 149.205 122.368  1.00  0.00           C
ATOM   4763  OD1 ASP A 611     150.952 149.743 121.255  1.00  0.00           O
ATOM   4764  OD2 ASP A 611     151.219 148.074 122.650  1.00  0.00           O
ATOM   4765  C   ASP A 611     149.889 152.209 122.373  1.00  0.00           C
ATOM   4766  O   ASP A 611     150.343 152.994 123.211  1.00  0.00           O
ATOM   4767  N   ASP A 612     150.101 152.357 121.065  1.00  0.00           N
ATOM   4768  CA  ASP A 612     150.905 153.441 120.515  1.00  0.00           C
ATOM   4769  CB  ASP A 612     151.806 152.913 119.398  1.00  0.00           C
ATOM   4770  CG  ASP A 612     151.024 152.294 118.257  1.00  0.00           C
ATOM   4771  OD1 ASP A 612     149.790 152.149 118.386  1.00  0.00           O
ATOM   4772  OD2 ASP A 612     151.645 151.953 117.228  1.00  0.00           O
ATOM   4773  C   ASP A 612     150.055 154.598 119.998  1.00  0.00           C
ATOM   4774  O   ASP A 612     150.548 155.416 119.215  1.00  0.00           O
ATOM   4775  N   GLU A 613     148.795 154.686 120.423  1.00  0.00           N
ATOM   4776  CA  GLU A 613     147.918 155.770 119.997  1.00  0.00           C
ATOM   4777  CB  GLU A 613     146.485 155.259 119.837  1.00  0.00           C
ATOM   4778  CG  GLU A 613     145.433 156.362 119.762  1.00  0.00           C
ATOM   4779  CD  GLU A 613     144.149 155.924 119.086  1.00  0.00           C
ATOM   4780  OE1 GLU A 613     144.203 155.067 118.178  1.00  0.00           O
ATOM   4781  OE2 GLU A 613     143.077 156.439 119.464  1.00  0.00           O
ATOM   4782  C   GLU A 613     147.944 156.938 120.969  1.00  0.00           C
ATOM   4783  O   GLU A 613     147.814 158.093 120.551  1.00  0.00           O
ATOM   4784  N   ASP A 614     148.109 156.664 122.262  1.00  0.00           N
ATOM   4785  CA  ASP A 614     148.168 157.733 123.248  1.00  0.00           C
ATOM   4786  CB  ASP A 614     148.043 157.152 124.656  1.00  0.00           C
ATOM   4787  CG  ASP A 614     146.642 156.661 124.962  1.00  0.00           C
ATOM   4788  OD1 ASP A 614     145.671 157.281 124.481  1.00  0.00           O
ATOM   4789  OD2 ASP A 614     146.511 155.656 125.690  1.00  0.00           O
ATOM   4790  C   ASP A 614     149.445 158.556 123.148  1.00  0.00           C
ATOM   4791  O   ASP A 614     149.533 159.605 123.794  1.00  0.00           O
ATOM   4792  N   SER A 615     150.426 158.115 122.362  1.00  0.00           N
ATOM   4793  CA  SER A 615     151.668 158.854 122.180  1.00  0.00           C
ATOM   4794  CB  SER A 615     152.836 157.875 122.038  1.00  0.00           C
ATOM   4795  OG  SER A 615     152.810 157.239 120.772  1.00  0.00           O
ATOM   4796  C   SER A 615     151.605 159.772 120.964  1.00  0.00           C
ATOM   4797  O   SER A 615     151.900 160.965 121.067  1.00  0.00           O
ATOM   4798  N   GLY A 616     151.221 159.229 119.813  1.00  0.00           N
ATOM   4799  CA  GLY A 616     151.195 159.983 118.584  1.00  0.00           C
ATOM   4800  C   GLY A 616     150.066 160.992 118.567  1.00  0.00           C
ATOM   4801  O   GLY A 616     149.458 161.287 119.600  1.00  0.00           O
ATOM   4802  N   PRO A 617     149.756 161.544 117.391  1.00  0.00           N
ATOM   4803  CD  PRO A 617     150.307 161.248 116.057  1.00  0.00           C
ATOM   4804  CG  PRO A 617     149.380 161.982 115.117  1.00  0.00           C
ATOM   4805  CB  PRO A 617     148.753 163.062 115.908  1.00  0.00           C
ATOM   4806  CA  PRO A 617     148.613 162.458 117.306  1.00  0.00           C
ATOM   4807  C   PRO A 617     147.314 161.693 117.473  1.00  0.00           C
ATOM   4808  O   PRO A 617     147.337 160.483 117.714  1.00  0.00           O
ATOM   4809  N   TYR A 618     146.179 162.372 117.355  1.00  0.00           N
ATOM   4810  CA  TYR A 618     144.880 161.719 117.448  1.00  0.00           C
ATOM   4811  CB  TYR A 618     144.717 160.648 116.361  1.00  0.00           C
ATOM   4812  CG  TYR A 618     145.183 161.060 114.983  1.00  0.00           C
ATOM   4813  CD1 TYR A 618     144.988 162.351 114.516  1.00  0.00           C
ATOM   4814  CE1 TYR A 618     145.411 162.724 113.259  1.00  0.00           C
ATOM   4815  CZ  TYR A 618     146.027 161.802 112.448  1.00  0.00           C
ATOM   4816  OH  TYR A 618     146.447 162.172 111.192  1.00  0.00           O
ATOM   4817  CE2 TYR A 618     146.227 160.513 112.885  1.00  0.00           C
ATOM   4818  CD2 TYR A 618     145.805 160.148 114.144  1.00  0.00           C
ATOM   4819  C   TYR A 618     144.649 161.097 118.819  1.00  0.00           C
ATOM   4820  O   TYR A 618     143.863 160.156 118.952  1.00  0.00           O
ATOM   4821  N   LYS A 619     145.337 161.590 119.849  1.00  0.00           N
ATOM   4822  CA  LYS A 619     145.123 161.063 121.191  1.00  0.00           C
ATOM   4823  CB  LYS A 619     146.159 161.643 122.152  1.00  0.00           C
ATOM   4824  CG  LYS A 619     146.340 160.841 123.430  1.00  0.00           C
ATOM   4825  CD  LYS A 619     145.779 161.549 124.649  1.00  0.00           C
ATOM   4826  CE  LYS A 619     146.015 160.724 125.904  1.00  0.00           C
ATOM   4827  NZ  LYS A 619     145.418 161.339 127.121  1.00  0.00           N
ATOM   4828  C   LYS A 619     143.717 161.375 121.680  1.00  0.00           C
ATOM   4829  O   LYS A 619     143.072 160.531 122.313  1.00  0.00           O
ATOM   4830  N   HIS A 620     143.226 162.575 121.387  1.00  0.00           N
ATOM   4831  CA  HIS A 620     141.913 163.021 121.823  1.00  0.00           C
ATOM   4832  CB  HIS A 620     142.018 164.452 122.340  1.00  0.00           C
ATOM   4833  CG  HIS A 620     143.017 164.598 123.441  1.00  0.00           C
ATOM   4834  ND1 HIS A 620     144.266 165.145 123.244  1.00  0.00           N
ATOM   4835  CE1 HIS A 620     144.937 165.121 124.381  1.00  0.00           C
ATOM   4836  NE2 HIS A 620     144.171 164.574 125.305  1.00  0.00           N
ATOM   4837  CD2 HIS A 620     142.968 164.228 124.742  1.00  0.00           C
ATOM   4838  C   HIS A 620     140.869 162.921 120.724  1.00  0.00           C
ATOM   4839  O   HIS A 620     139.714 163.292 120.947  1.00  0.00           O
ATOM   4840  N   ILE A 621     141.252 162.445 119.544  1.00  0.00           N
ATOM   4841  CA  ILE A 621     140.307 162.116 118.489  1.00  0.00           C
ATOM   4842  CB  ILE A 621     140.268 163.220 117.411  1.00  0.00           C
ATOM   4843  CG2 ILE A 621     141.667 163.576 116.876  1.00  0.00           C
ATOM   4844  CG1 ILE A 621     139.337 162.829 116.271  1.00  0.00           C
ATOM   4845  CD1 ILE A 621     138.856 164.002 115.466  1.00  0.00           C
ATOM   4846  C   ILE A 621     140.710 160.752 117.941  1.00  0.00           C
ATOM   4847  O   ILE A 621     141.482 160.652 116.986  1.00  0.00           O
ATOM   4848  N   SER A 622     140.168 159.699 118.527  1.00  0.00           N
ATOM   4849  CA  SER A 622     140.690 158.356 118.297  1.00  0.00           C
ATOM   4850  CB  SER A 622     140.262 157.425 119.425  1.00  0.00           C
ATOM   4851  OG  SER A 622     140.817 156.134 119.260  1.00  0.00           O
ATOM   4852  C   SER A 622     140.191 157.810 116.962  1.00  0.00           C
ATOM   4853  O   SER A 622     138.981 157.792 116.729  1.00  0.00           O
ATOM   4854  N   PRO A 623     141.075 157.358 116.062  1.00  0.00           N
ATOM   4855  CD  PRO A 623     142.540 157.488 116.032  1.00  0.00           C
ATOM   4856  CG  PRO A 623     142.941 156.497 115.014  1.00  0.00           C
ATOM   4857  CB  PRO A 623     141.847 156.436 114.031  1.00  0.00           C
ATOM   4858  CA  PRO A 623     140.566 156.776 114.808  1.00  0.00           C
ATOM   4859  C   PRO A 623     139.695 155.551 115.013  1.00  0.00           C
ATOM   4860  O   PRO A 623     138.707 155.375 114.290  1.00  0.00           O
ATOM   4861  N   GLY A 624     140.024 154.701 115.979  1.00  0.00           N
ATOM   4862  CA  GLY A 624     139.272 153.493 116.238  1.00  0.00           C
ATOM   4863  C   GLY A 624     138.110 153.631 117.188  1.00  0.00           C
ATOM   4864  O   GLY A 624     137.477 152.626 117.517  1.00  0.00           O
ATOM   4865  N   ASP A 625     137.805 154.843 117.649  1.00  0.00           N
ATOM   4866  CA  ASP A 625     136.741 155.070 118.622  1.00  0.00           C
ATOM   4867  CB  ASP A 625     135.368 154.720 118.048  1.00  0.00           C
ATOM   4868  CG  ASP A 625     134.232 155.384 118.796  1.00  0.00           C
ATOM   4869  OD1 ASP A 625     134.472 156.368 119.526  1.00  0.00           O
ATOM   4870  OD2 ASP A 625     133.088 154.913 118.658  1.00  0.00           O
ATOM   4871  C   ASP A 625     136.984 154.293 119.908  1.00  0.00           C
ATOM   4872  O   ASP A 625     136.047 153.834 120.560  1.00  0.00           O
ATOM   4873  N   THR A 626     138.244 154.111 120.255  1.00  0.00           N
ATOM   4874  CA  THR A 626     138.634 153.600 121.555  1.00  0.00           C
ATOM   4875  CB  THR A 626     139.897 152.762 121.402  1.00  0.00           C
ATOM   4876  CG2 THR A 626     139.628 151.595 120.455  1.00  0.00           C
ATOM   4877  OG1 THR A 626     140.938 153.567 120.836  1.00  0.00           O
ATOM   4878  C   THR A 626     138.767 154.811 122.479  1.00  0.00           C
ATOM   4879  O   THR A 626     138.317 155.907 122.140  1.00  0.00           O
ATOM   4880  N   LYS A 627     139.364 154.645 123.659  1.00  0.00           N
ATOM   4881  CA  LYS A 627     139.535 155.760 124.591  1.00  0.00           C
ATOM   4882  CB  LYS A 627     140.450 156.842 123.996  1.00  0.00           C
ATOM   4883  CG  LYS A 627     140.699 158.064 124.890  1.00  0.00           C
ATOM   4884  CD  LYS A 627     141.232 157.727 126.282  1.00  0.00           C
ATOM   4885  CE  LYS A 627     142.635 157.144 126.238  1.00  0.00           C
ATOM   4886  NZ  LYS A 627     143.619 158.125 125.710  1.00  0.00           N
ATOM   4887  C   LYS A 627     138.176 156.344 124.994  1.00  0.00           C
ATOM   4888  O   LYS A 627     137.773 157.426 124.573  1.00  0.00           O
ATOM   4889  N   VAL A 628     137.453 155.554 125.791  1.00  0.00           N
ATOM   4890  CA  VAL A 628     136.172 156.003 126.316  1.00  0.00           C
ATOM   4891  CB  VAL A 628     135.516 154.889 127.146  1.00  0.00           C
ATOM   4892  CG1 VAL A 628     134.210 155.366 127.764  1.00  0.00           C
ATOM   4893  CG2 VAL A 628     135.283 153.668 126.286  1.00  0.00           C
ATOM   4894  C   VAL A 628     136.353 157.267 127.137  1.00  0.00           C
ATOM   4895  O   VAL A 628     137.260 157.373 127.970  1.00  0.00           O
ATOM   4896  N   VAL A 629     135.480 158.239 126.891  1.00  0.00           N
ATOM   4897  CA  VAL A 629     135.447 159.491 127.631  1.00  0.00           C
ATOM   4898  CB  VAL A 629     136.132 160.648 126.890  1.00  0.00           C
ATOM   4899  CG1 VAL A 629     136.018 161.930 127.694  1.00  0.00           C
ATOM   4900  CG2 VAL A 629     137.581 160.314 126.589  1.00  0.00           C
ATOM   4901  C   VAL A 629     133.981 159.810 127.870  1.00  0.00           C
ATOM   4902  O   VAL A 629     133.223 160.020 126.910  1.00  0.00           O
ATOM   4903  N   VAL A 630     133.579 159.793 129.139  1.00  0.00           N
ATOM   4904  CA  VAL A 630     132.274 160.244 129.604  1.00  0.00           C
ATOM   4905  CB  VAL A 630     131.593 159.172 130.476  1.00  0.00           C
ATOM   4906  CG1 VAL A 630     130.301 159.689 131.087  1.00  0.00           C
ATOM   4907  CG2 VAL A 630     131.346 157.911 129.664  1.00  0.00           C
ATOM   4908  C   VAL A 630     132.487 161.538 130.378  1.00  0.00           C
ATOM   4909  O   VAL A 630     133.322 161.589 131.285  1.00  0.00           O
ATOM   4910  N   GLU A 631     131.745 162.583 130.012  1.00  0.00           N
ATOM   4911  CA  GLU A 631     131.856 163.893 130.646  1.00  0.00           C
ATOM   4912  CB  GLU A 631     132.591 164.899 129.755  1.00  0.00           C
ATOM   4913  CG  GLU A 631     134.079 164.698 129.641  1.00  0.00           C
ATOM   4914  CD  GLU A 631     134.756 165.825 128.883  1.00  0.00           C
ATOM   4915  OE1 GLU A 631     134.049 166.758 128.450  1.00  0.00           O
ATOM   4916  OE2 GLU A 631     135.992 165.777 128.712  1.00  0.00           O
ATOM   4917  C   GLU A 631     130.468 164.428 130.937  1.00  0.00           C
ATOM   4918  O   GLU A 631     129.630 164.487 130.035  1.00  0.00           O
ATOM   4919  N   ASN A 632     130.234 164.837 132.183  1.00  0.00           N
ATOM   4920  CA  ASN A 632     128.937 165.358 132.608  1.00  0.00           C
ATOM   4921  CB  ASN A 632     128.639 166.709 131.948  1.00  0.00           C
ATOM   4922  CG  ASN A 632     129.275 167.862 132.681  1.00  0.00           C
ATOM   4923  OD1 ASN A 632     129.069 168.036 133.879  1.00  0.00           O
ATOM   4924  ND2 ASN A 632     130.053 168.662 131.965  1.00  0.00           N
ATOM   4925  C   ASN A 632     127.820 164.359 132.322  1.00  0.00           C
ATOM   4926  O   ASN A 632     126.678 164.735 132.054  1.00  0.00           O
ATOM   4927  N   GLY A 633     128.137 163.073 132.406  1.00  0.00           N
ATOM   4928  CA  GLY A 633     127.150 162.046 132.159  1.00  0.00           C
ATOM   4929  C   GLY A 633     126.758 161.889 130.709  1.00  0.00           C
ATOM   4930  O   GLY A 633     125.671 161.383 130.425  1.00  0.00           O
ATOM   4931  N   GLU A 634     127.615 162.311 129.780  1.00  0.00           N
ATOM   4932  CA  GLU A 634     127.424 162.055 128.359  1.00  0.00           C
ATOM   4933  CB  GLU A 634     127.258 163.332 127.519  1.00  0.00           C
ATOM   4934  CG  GLU A 634     125.983 164.132 127.775  1.00  0.00           C
ATOM   4935  CD  GLU A 634     126.079 165.069 128.959  1.00  0.00           C
ATOM   4936  OE1 GLU A 634     127.164 165.162 129.562  1.00  0.00           O
ATOM   4937  OE2 GLU A 634     125.062 165.712 129.296  1.00  0.00           O
ATOM   4938  C   GLU A 634     128.624 161.281 127.849  1.00  0.00           C
ATOM   4939  O   GLU A 634     129.766 161.657 128.117  1.00  0.00           O
ATOM   4940  N   LEU A 635     128.361 160.212 127.106  1.00  0.00           N
ATOM   4941  CA  LEU A 635     129.420 159.428 126.485  1.00  0.00           C
ATOM   4942  CB  LEU A 635     128.903 158.066 126.047  1.00  0.00           C
ATOM   4943  CG  LEU A 635     129.900 157.143 125.350  1.00  0.00           C
ATOM   4944  CD1 LEU A 635     131.082 156.843 126.249  1.00  0.00           C
ATOM   4945  CD2 LEU A 635     129.217 155.863 124.934  1.00  0.00           C
ATOM   4946  C   LEU A 635     129.946 160.240 125.318  1.00  0.00           C
ATOM   4947  O   LEU A 635     129.456 160.152 124.193  1.00  0.00           O
ATOM   4948  N   ILE A 636     130.956 161.060 125.603  1.00  0.00           N
ATOM   4949  CA  ILE A 636     131.534 161.911 124.571  1.00  0.00           C
ATOM   4950  CB  ILE A 636     132.546 162.891 125.192  1.00  0.00           C
ATOM   4951  CG2 ILE A 636     133.148 163.785 124.127  1.00  0.00           C
ATOM   4952  CG1 ILE A 636     131.892 163.736 126.291  1.00  0.00           C
ATOM   4953  CD1 ILE A 636     130.591 164.398 125.900  1.00  0.00           C
ATOM   4954  C   ILE A 636     132.170 161.058 123.489  1.00  0.00           C
ATOM   4955  O   ILE A 636     132.075 161.372 122.298  1.00  0.00           O
ATOM   4956  N   MET A 637     132.826 159.969 123.873  1.00  0.00           N
ATOM   4957  CA  MET A 637     133.396 159.120 122.834  1.00  0.00           C
ATOM   4958  CB  MET A 637     134.642 159.750 122.201  1.00  0.00           C
ATOM   4959  CG  MET A 637     135.818 159.906 123.141  1.00  0.00           C
ATOM   4960  SD  MET A 637     137.233 160.715 122.390  1.00  0.00           S
ATOM   4961  CE  MET A 637     137.203 162.272 123.256  1.00  0.00           C
ATOM   4962  C   MET A 637     133.738 157.761 123.415  1.00  0.00           C
ATOM   4963  O   MET A 637     133.796 157.584 124.632  1.00  0.00           O
ATOM   4964  N   GLY A 638     133.944 156.809 122.526  1.00  0.00           N
ATOM   4965  CA  GLY A 638     134.528 155.530 122.861  1.00  0.00           C
ATOM   4966  C   GLY A 638     133.519 154.402 122.835  1.00  0.00           C
ATOM   4967  O   GLY A 638     132.311 154.600 123.007  1.00  0.00           O
ATOM   4968  N   ILE A 639     134.028 153.194 122.629  1.00  0.00           N
ATOM   4969  CA  ILE A 639     133.222 151.984 122.571  1.00  0.00           C
ATOM   4970  CB  ILE A 639     133.775 150.990 121.538  1.00  0.00           C
ATOM   4971  CG2 ILE A 639     132.985 149.703 121.572  1.00  0.00           C
ATOM   4972  CG1 ILE A 639     133.720 151.576 120.129  1.00  0.00           C
ATOM   4973  CD1 ILE A 639     134.734 150.984 119.188  1.00  0.00           C
ATOM   4974  C   ILE A 639     133.215 151.373 123.962  1.00  0.00           C
ATOM   4975  O   ILE A 639     134.277 151.083 124.525  1.00  0.00           O
ATOM   4976  N   LEU A 640     132.029 151.175 124.520  1.00  0.00           N
ATOM   4977  CA  LEU A 640     131.919 150.605 125.849  1.00  0.00           C
ATOM   4978  CB  LEU A 640     130.582 150.979 126.482  1.00  0.00           C
ATOM   4979  CG  LEU A 640     130.365 152.474 126.707  1.00  0.00           C
ATOM   4980  CD1 LEU A 640     128.965 152.710 127.195  1.00  0.00           C
ATOM   4981  CD2 LEU A 640     131.360 153.024 127.696  1.00  0.00           C
ATOM   4982  C   LEU A 640     132.063 149.092 125.783  1.00  0.00           C
ATOM   4983  O   LEU A 640     131.664 148.452 124.812  1.00  0.00           O
ATOM   4984  N   CYS A 641     132.651 148.524 126.826  1.00  0.00           N
ATOM   4985  CA  CYS A 641     132.940 147.099 126.852  1.00  0.00           C
ATOM   4986  CB  CYS A 641     134.190 146.783 126.026  1.00  0.00           C
ATOM   4987  SG  CYS A 641     135.742 147.333 126.764  1.00  0.00           S
ATOM   4988  C   CYS A 641     133.089 146.669 128.305  1.00  0.00           C
ATOM   4989  O   CYS A 641     132.689 147.385 129.227  1.00  0.00           O
ATOM   4990  N   LYS A 642     133.651 145.475 128.498  1.00  0.00           N
ATOM   4991  CA  LYS A 642     133.955 144.977 129.833  1.00  0.00           C
ATOM   4992  CB  LYS A 642     134.735 143.672 129.714  1.00  0.00           C
ATOM   4993  CG  LYS A 642     134.815 142.860 130.984  1.00  0.00           C
ATOM   4994  CD  LYS A 642     135.585 141.571 130.753  1.00  0.00           C
ATOM   4995  CE  LYS A 642     137.084 141.828 130.688  1.00  0.00           C
ATOM   4996  NZ  LYS A 642     137.880 140.569 130.694  1.00  0.00           N
ATOM   4997  C   LYS A 642     134.755 145.986 130.643  1.00  0.00           C
ATOM   4998  O   LYS A 642     134.520 146.160 131.842  1.00  0.00           O
ATOM   4999  N   LYS A 643     135.717 146.652 130.006  1.00  0.00           N
ATOM   5000  CA  LYS A 643     136.572 147.590 130.719  1.00  0.00           C
ATOM   5001  CB  LYS A 643     137.717 148.046 129.816  1.00  0.00           C
ATOM   5002  CG  LYS A 643     138.550 146.919 129.217  1.00  0.00           C
ATOM   5003  CD  LYS A 643     139.294 146.136 130.288  1.00  0.00           C
ATOM   5004  CE  LYS A 643     140.213 145.087 129.678  1.00  0.00           C
ATOM   5005  NZ  LYS A 643     139.914 143.715 130.173  1.00  0.00           N
ATOM   5006  C   LYS A 643     135.808 148.805 131.223  1.00  0.00           C
ATOM   5007  O   LYS A 643     136.271 149.461 132.160  1.00  0.00           O
ATOM   5008  N   SER A 644     134.650 149.108 130.640  1.00  0.00           N
ATOM   5009  CA  SER A 644     133.877 150.293 130.985  1.00  0.00           C
ATOM   5010  CB  SER A 644     133.469 151.038 129.712  1.00  0.00           C
ATOM   5011  OG  SER A 644     134.566 151.151 128.828  1.00  0.00           O
ATOM   5012  C   SER A 644     132.624 149.986 131.780  1.00  0.00           C
ATOM   5013  O   SER A 644     132.165 150.841 132.535  1.00  0.00           O
ATOM   5014  N   LEU A 645     132.065 148.788 131.625  1.00  0.00           N
ATOM   5015  CA  LEU A 645     130.816 148.410 132.262  1.00  0.00           C
ATOM   5016  CB  LEU A 645     129.706 148.266 131.212  1.00  0.00           C
ATOM   5017  CG  LEU A 645     129.310 149.537 130.463  1.00  0.00           C
ATOM   5018  CD1 LEU A 645     128.438 149.191 129.285  1.00  0.00           C
ATOM   5019  CD2 LEU A 645     128.599 150.510 131.380  1.00  0.00           C
ATOM   5020  C   LEU A 645     130.923 147.117 133.054  1.00  0.00           C
ATOM   5021  O   LEU A 645     129.923 146.686 133.634  1.00  0.00           O
ATOM   5022  N   GLY A 646     132.092 146.491 133.099  1.00  0.00           N
ATOM   5023  CA  GLY A 646     132.277 145.262 133.838  1.00  0.00           C
ATOM   5024  C   GLY A 646     132.506 145.513 135.313  1.00  0.00           C
ATOM   5025  O   GLY A 646     132.130 146.547 135.867  1.00  0.00           O
ATOM   5026  N   THR A 647     133.145 144.537 135.955  1.00  0.00           N
ATOM   5027  CA  THR A 647     133.324 144.524 137.399  1.00  0.00           C
ATOM   5028  CB  THR A 647     133.085 143.113 137.938  1.00  0.00           C
ATOM   5029  CG2 THR A 647     131.627 142.738 137.822  1.00  0.00           C
ATOM   5030  OG1 THR A 647     133.878 142.179 137.199  1.00  0.00           O
ATOM   5031  C   THR A 647     134.702 145.013 137.829  1.00  0.00           C
ATOM   5032  O   THR A 647     135.084 144.813 138.984  1.00  0.00           O
ATOM   5033  N   SER A 648     135.452 145.652 136.937  1.00  0.00           N
ATOM   5034  CA  SER A 648     136.777 146.136 137.286  1.00  0.00           C
ATOM   5035  CB  SER A 648     137.652 146.242 136.042  1.00  0.00           C
ATOM   5036  OG  SER A 648     137.156 147.223 135.154  1.00  0.00           O
ATOM   5037  C   SER A 648     136.685 147.485 137.992  1.00  0.00           C
ATOM   5038  O   SER A 648     135.621 148.101 138.086  1.00  0.00           O
ATOM   5039  N   ALA A 649     137.825 147.942 138.500  1.00  0.00           N
ATOM   5040  CA  ALA A 649     137.872 149.164 139.287  1.00  0.00           C
ATOM   5041  CB  ALA A 649     139.060 149.136 140.246  1.00  0.00           C
ATOM   5042  C   ALA A 649     137.965 150.382 138.381  1.00  0.00           C
ATOM   5043  O   ALA A 649     138.728 150.399 137.412  1.00  0.00           O
ATOM   5044  N   GLY A 650     137.184 151.405 138.706  1.00  0.00           N
ATOM   5045  CA  GLY A 650     137.185 152.640 137.959  1.00  0.00           C
ATOM   5046  C   GLY A 650     136.308 152.640 136.732  1.00  0.00           C
ATOM   5047  O   GLY A 650     136.408 153.568 135.924  1.00  0.00           O
ATOM   5048  N   SER A 651     135.450 151.638 136.569  1.00  0.00           N
ATOM   5049  CA  SER A 651     134.546 151.570 135.435  1.00  0.00           C
ATOM   5050  CB  SER A 651     134.091 150.130 135.223  1.00  0.00           C
ATOM   5051  OG  SER A 651     133.338 149.666 136.326  1.00  0.00           O
ATOM   5052  C   SER A 651     133.360 152.507 135.654  1.00  0.00           C
ATOM   5053  O   SER A 651     133.214 153.133 136.705  1.00  0.00           O
ATOM   5054  N   LEU A 652     132.496 152.608 134.643  1.00  0.00           N
ATOM   5055  CA  LEU A 652     131.337 153.488 134.752  1.00  0.00           C
ATOM   5056  CB  LEU A 652     130.577 153.548 133.427  1.00  0.00           C
ATOM   5057  CG  LEU A 652     131.131 154.471 132.350  1.00  0.00           C
ATOM   5058  CD1 LEU A 652     130.399 154.228 131.051  1.00  0.00           C
ATOM   5059  CD2 LEU A 652     130.985 155.924 132.769  1.00  0.00           C
ATOM   5060  C   LEU A 652     130.402 153.051 135.866  1.00  0.00           C
ATOM   5061  O   LEU A 652     129.813 153.891 136.547  1.00  0.00           O
ATOM   5062  N   VAL A 653     130.221 151.746 136.047  1.00  0.00           N
ATOM   5063  CA  VAL A 653     129.332 151.287 137.107  1.00  0.00           C
[truncated: 6,239,813 more chars]
