# Supplementary material for: Molecular model of TFIIH recruitment to the transcription-coupled repair machinery
Source: Nat Commun. 2025 Mar 8;16:2341. doi: 10.1038/s41467-025-57593-0 (PMC11890784; doi:10.1038/s41467-025-57593-0)
Supplement: Supplementary file 4 — Supplementary Data 1 [file 41467_2025_57593_MOESM4_ESM.zip › Initial_and_final_structures/TCRΓÇôDDB1ΓÇôVHS-initial.txt]

ATOM      1  N   SER A  11     108.946 136.267 184.788  1.00  0.00           N
ATOM      2  CA  SER A  11     108.212 137.437 184.327  1.00  0.00           C
ATOM      3  CB  SER A  11     106.765 137.065 184.004  1.00  0.00           C
ATOM      4  OG  SER A  11     106.080 138.149 183.402  1.00  0.00           O
ATOM      5  C   SER A  11     108.246 138.540 185.377  1.00  0.00           C
ATOM      6  O   SER A  11     108.405 139.716 185.051  1.00  0.00           O
ATOM      7  N   ALA A  12     108.095 138.151 186.643  1.00  0.00           N
ATOM      8  CA  ALA A  12     108.169 139.107 187.739  1.00  0.00           C
ATOM      9  CB  ALA A  12     107.417 138.568 188.957  1.00  0.00           C
ATOM     10  C   ALA A  12     109.600 139.436 188.137  1.00  0.00           C
ATOM     11  O   ALA A  12     109.822 140.445 188.815  1.00  0.00           O
ATOM     12  N   CYS A  13     110.569 138.616 187.739  1.00  0.00           N
ATOM     13  CA  CYS A  13     111.942 138.835 188.156  1.00  0.00           C
ATOM     14  CB  CYS A  13     112.783 137.595 187.882  1.00  0.00           C
ATOM     15  SG  CYS A  13     112.409 136.217 188.980  1.00  0.00           S
ATOM     16  C   CYS A  13     112.535 140.043 187.428  1.00  0.00           C
ATOM     17  O   CYS A  13     112.138 140.348 186.300  1.00  0.00           O
ATOM     18  N   PRO A  14     113.483 140.753 188.047  1.00  0.00           N
ATOM     19  CD  PRO A  14     114.123 140.518 189.352  1.00  0.00           C
ATOM     20  CG  PRO A  14     114.642 141.859 189.714  1.00  0.00           C
ATOM     21  CB  PRO A  14     114.974 142.542 188.443  1.00  0.00           C
ATOM     22  CA  PRO A  14     114.051 141.931 187.380  1.00  0.00           C
ATOM     23  C   PRO A  14     114.827 141.551 186.130  1.00  0.00           C
ATOM     24  O   PRO A  14     115.466 140.499 186.065  1.00  0.00           O
ATOM     25  N   LEU A  15     114.768 142.430 185.134  1.00  0.00           N
ATOM     26  CA  LEU A  15     115.518 142.243 183.901  1.00  0.00           C
ATOM     27  CB  LEU A  15     114.885 143.037 182.765  1.00  0.00           C
ATOM     28  CG  LEU A  15     115.428 142.688 181.377  1.00  0.00           C
ATOM     29  CD1 LEU A  15     114.970 141.328 180.934  1.00  0.00           C
ATOM     30  CD2 LEU A  15     115.012 143.742 180.367  1.00  0.00           C
ATOM     31  C   LEU A  15     116.964 142.668 184.105  1.00  0.00           C
ATOM     32  O   LEU A  15     117.232 143.801 184.520  1.00  0.00           O
ATOM     33  N   ARG A  16     117.891 141.760 183.811  1.00  0.00           N
ATOM     34  CA  ARG A  16     119.311 141.982 184.022  1.00  0.00           C
ATOM     35  CB  ARG A  16     119.811 141.185 185.227  1.00  0.00           C
ATOM     36  CG  ARG A  16     119.125 141.552 186.530  1.00  0.00           C
ATOM     37  CD  ARG A  16     119.484 142.946 187.004  1.00  0.00           C
ATOM     38  NE  ARG A  16     118.796 143.279 188.248  1.00  0.00           N
ATOM     39  CZ  ARG A  16     119.263 143.043 189.471  1.00  0.00           C
ATOM     40  NH1 ARG A  16     118.540 143.400 190.524  1.00  0.00           N
ATOM     41  NH2 ARG A  16     120.429 142.436 189.659  1.00  0.00           N
ATOM     42  C   ARG A  16     120.090 141.582 182.778  1.00  0.00           C
ATOM     43  O   ARG A  16     119.578 140.903 181.885  1.00  0.00           O
ATOM     44  N   THR A  17     121.346 142.021 182.731  1.00  0.00           N
ATOM     45  CA  THR A  17     122.310 141.592 181.731  1.00  0.00           C
ATOM     46  CB  THR A  17     122.844 142.767 180.909  1.00  0.00           C
ATOM     47  CG2 THR A  17     121.718 143.457 180.161  1.00  0.00           C
ATOM     48  OG1 THR A  17     123.492 143.705 181.775  1.00  0.00           O
ATOM     49  C   THR A  17     123.465 140.892 182.429  1.00  0.00           C
ATOM     50  O   THR A  17     123.752 141.153 183.599  1.00  0.00           O
ATOM     51  N   ILE A  18     124.123 139.996 181.701  1.00  0.00           N
ATOM     52  CA  ILE A  18     125.220 139.210 182.252  1.00  0.00           C
ATOM     53  CB  ILE A  18     125.441 137.923 181.447  1.00  0.00           C
ATOM     54  CG2 ILE A  18     126.536 137.070 182.075  1.00  0.00           C
ATOM     55  CG1 ILE A  18     124.139 137.117 181.349  1.00  0.00           C
ATOM     56  CD1 ILE A  18     123.320 137.059 182.625  1.00  0.00           C
ATOM     57  C   ILE A  18     126.472 140.079 182.261  1.00  0.00           C
ATOM     58  O   ILE A  18     126.958 140.497 181.209  1.00  0.00           O
ATOM     59  N   LYS A  19     126.996 140.353 183.456  1.00  0.00           N
ATOM     60  CA  LYS A  19     128.237 141.099 183.600  1.00  0.00           C
ATOM     61  CB  LYS A  19     128.269 141.810 184.955  1.00  0.00           C
ATOM     62  CG  LYS A  19     127.359 143.033 185.052  1.00  0.00           C
ATOM     63  CD  LYS A  19     127.881 144.243 184.270  1.00  0.00           C
ATOM     64  CE  LYS A  19     129.193 144.789 184.830  1.00  0.00           C
ATOM     65  NZ  LYS A  19     129.609 146.053 184.163  1.00  0.00           N
ATOM     66  C   LYS A  19     129.466 140.216 183.473  1.00  0.00           C
ATOM     67  O   LYS A  19     130.525 140.699 183.061  1.00  0.00           O
ATOM     68  N   ARG A  20     129.354 138.939 183.819  1.00  0.00           N
ATOM     69  CA  ARG A  20     130.466 138.014 183.682  1.00  0.00           C
ATOM     70  CB  ARG A  20     131.483 138.182 184.815  1.00  0.00           C
ATOM     71  CG  ARG A  20     130.961 137.786 186.180  1.00  0.00           C
ATOM     72  CD  ARG A  20     131.821 138.352 187.295  1.00  0.00           C
ATOM     73  NE  ARG A  20     131.495 137.762 188.593  1.00  0.00           N
ATOM     74  CZ  ARG A  20     131.954 136.594 189.039  1.00  0.00           C
ATOM     75  NH1 ARG A  20     132.778 135.859 188.305  1.00  0.00           N
ATOM     76  NH2 ARG A  20     131.588 136.161 190.236  1.00  0.00           N
ATOM     77  C   ARG A  20     129.914 136.601 183.666  1.00  0.00           C
ATOM     78  O   ARG A  20     128.809 136.342 184.143  1.00  0.00           O
ATOM     79  N   VAL A  21     130.704 135.690 183.109  1.00  0.00           N
ATOM     80  CA  VAL A  21     130.371 134.274 183.059  1.00  0.00           C
ATOM     81  CB  VAL A  21     130.253 133.748 181.622  1.00  0.00           C
ATOM     82  CG1 VAL A  21     130.008 132.248 181.628  1.00  0.00           C
ATOM     83  CG2 VAL A  21     129.130 134.456 180.895  1.00  0.00           C
ATOM     84  C   VAL A  21     131.462 133.549 183.823  1.00  0.00           C
ATOM     85  O   VAL A  21     132.600 133.445 183.351  1.00  0.00           O
ATOM     86  N   GLN A  22     131.121 133.058 185.006  1.00  0.00           N
ATOM     87  CA  GLN A  22     132.060 132.334 185.845  1.00  0.00           C
ATOM     88  CB  GLN A  22     131.730 132.558 187.319  1.00  0.00           C
ATOM     89  CG  GLN A  22     132.567 131.763 188.296  1.00  0.00           C
ATOM     90  CD  GLN A  22     134.027 132.143 188.257  1.00  0.00           C
ATOM     91  OE1 GLN A  22     134.401 133.241 188.662  1.00  0.00           O
ATOM     92  NE2 GLN A  22     134.862 131.237 187.771  1.00  0.00           N
ATOM     93  C   GLN A  22     131.990 130.859 185.482  1.00  0.00           C
ATOM     94  O   GLN A  22     130.955 130.215 185.674  1.00  0.00           O
ATOM     95  N   PHE A  23     133.087 130.330 184.956  1.00  0.00           N
ATOM     96  CA  PHE A  23     133.157 128.925 184.613  1.00  0.00           C
ATOM     97  CB  PHE A  23     134.103 128.714 183.434  1.00  0.00           C
ATOM     98  CG  PHE A  23     133.503 129.085 182.117  1.00  0.00           C
ATOM     99  CD1 PHE A  23     132.791 128.154 181.387  1.00  0.00           C
ATOM    100  CE1 PHE A  23     132.230 128.488 180.180  1.00  0.00           C
ATOM    101  CZ  PHE A  23     132.370 129.764 179.688  1.00  0.00           C
ATOM    102  CE2 PHE A  23     133.070 130.705 180.405  1.00  0.00           C
ATOM    103  CD2 PHE A  23     133.633 130.366 181.615  1.00  0.00           C
ATOM    104  C   PHE A  23     133.585 128.115 185.831  1.00  0.00           C
ATOM    105  O   PHE A  23     133.899 128.649 186.896  1.00  0.00           O
ATOM    106  N   GLY A  24     133.581 126.806 185.670  1.00  0.00           N
ATOM    107  CA  GLY A  24     133.880 125.906 186.760  1.00  0.00           C
ATOM    108  C   GLY A  24     133.351 124.530 186.434  1.00  0.00           C
ATOM    109  O   GLY A  24     132.750 124.301 185.386  1.00  0.00           O
ATOM    110  N   VAL A  25     133.588 123.622 187.356  1.00  0.00           N
ATOM    111  CA  VAL A  25     133.088 122.262 187.245  1.00  0.00           C
ATOM    112  CB  VAL A  25     134.145 121.222 187.670  1.00  0.00           C
ATOM    113  CG1 VAL A  25     133.696 119.821 187.286  1.00  0.00           C
ATOM    114  CG2 VAL A  25     135.489 121.537 187.034  1.00  0.00           C
ATOM    115  C   VAL A  25     131.837 122.165 188.099  1.00  0.00           C
ATOM    116  O   VAL A  25     131.704 122.843 189.122  1.00  0.00           O
ATOM    117  N   LEU A  26     130.904 121.327 187.670  1.00  0.00           N
ATOM    118  CA  LEU A  26     129.676 121.097 188.414  1.00  0.00           C
ATOM    119  CB  LEU A  26     128.542 120.696 187.476  1.00  0.00           C
ATOM    120  CG  LEU A  26     127.721 121.834 186.865  1.00  0.00           C
ATOM    121  CD1 LEU A  26     126.827 121.318 185.753  1.00  0.00           C
ATOM    122  CD2 LEU A  26     126.884 122.541 187.919  1.00  0.00           C
ATOM    123  C   LEU A  26     129.937 120.009 189.445  1.00  0.00           C
ATOM    124  O   LEU A  26     130.260 118.873 189.086  1.00  0.00           O
ATOM    125  N   SER A  27     129.796 120.355 190.719  1.00  0.00           N
ATOM    126  CA  SER A  27     130.085 119.398 191.768  1.00  0.00           C
ATOM    127  CB  SER A  27     130.176 120.097 193.119  1.00  0.00           C
ATOM    128  OG  SER A  27     128.909 120.560 193.542  1.00  0.00           O
ATOM    129  C   SER A  27     128.992 118.333 191.808  1.00  0.00           C
ATOM    130  O   SER A  27     127.830 118.625 191.518  1.00  0.00           O
ATOM    131  N   PRO A  28     129.331 117.089 192.168  1.00  0.00           N
ATOM    132  CD  PRO A  28     130.660 116.533 192.477  1.00  0.00           C
ATOM    133  CG  PRO A  28     130.448 115.067 192.367  1.00  0.00           C
ATOM    134  CB  PRO A  28     129.045 114.827 192.761  1.00  0.00           C
ATOM    135  CA  PRO A  28     128.280 116.063 192.270  1.00  0.00           C
ATOM    136  C   PRO A  28     127.170 116.447 193.225  1.00  0.00           C
ATOM    137  O   PRO A  28     125.997 116.155 192.959  1.00  0.00           O
ATOM    138  N   ASP A  29     127.510 117.121 194.322  1.00  0.00           N
ATOM    139  CA  ASP A  29     126.488 117.592 195.246  1.00  0.00           C
ATOM    140  CB  ASP A  29     127.149 118.224 196.470  1.00  0.00           C
ATOM    141  CG  ASP A  29     126.149 118.608 197.541  1.00  0.00           C
ATOM    142  OD1 ASP A  29     125.640 117.698 198.228  1.00  0.00           O
ATOM    143  OD2 ASP A  29     125.870 119.815 197.698  1.00  0.00           O
ATOM    144  C   ASP A  29     125.562 118.583 194.558  1.00  0.00           C
ATOM    145  O   ASP A  29     124.335 118.468 194.642  1.00  0.00           O
ATOM    146  N   GLU A  30     126.137 119.560 193.855  1.00  0.00           N
ATOM    147  CA  GLU A  30     125.313 120.533 193.148  1.00  0.00           C
ATOM    148  CB  GLU A  30     126.186 121.655 192.586  1.00  0.00           C
ATOM    149  CG  GLU A  30     125.421 122.692 191.782  1.00  0.00           C
ATOM    150  CD  GLU A  30     126.255 123.917 191.468  1.00  0.00           C
ATOM    151  OE1 GLU A  30     127.488 123.865 191.661  1.00  0.00           O
ATOM    152  OE2 GLU A  30     125.681 124.933 191.021  1.00  0.00           O
ATOM    153  C   GLU A  30     124.516 119.880 192.033  1.00  0.00           C
ATOM    154  O   GLU A  30     123.362 120.253 191.806  1.00  0.00           O
ATOM    155  N   LEU A  31     125.102 118.906 191.333  1.00  0.00           N
ATOM    156  CA  LEU A  31     124.356 118.187 190.305  1.00  0.00           C
ATOM    157  CB  LEU A  31     125.244 117.142 189.629  1.00  0.00           C
ATOM    158  CG  LEU A  31     126.424 117.624 188.788  1.00  0.00           C
ATOM    159  CD1 LEU A  31     127.243 116.445 188.336  1.00  0.00           C
ATOM    160  CD2 LEU A  31     125.916 118.383 187.599  1.00  0.00           C
ATOM    161  C   LEU A  31     123.121 117.525 190.894  1.00  0.00           C
ATOM    162  O   LEU A  31     122.017 117.654 190.353  1.00  0.00           O
ATOM    163  N   LYS A  32     123.284 116.807 192.007  1.00  0.00           N
ATOM    164  CA  LYS A  32     122.134 116.149 192.618  1.00  0.00           C
ATOM    165  CB  LYS A  32     122.585 115.228 193.750  1.00  0.00           C
ATOM    166  CG  LYS A  32     123.358 114.010 193.274  1.00  0.00           C
ATOM    167  CD  LYS A  32     123.291 112.864 194.274  1.00  0.00           C
ATOM    168  CE  LYS A  32     124.107 113.134 195.528  1.00  0.00           C
ATOM    169  NZ  LYS A  32     125.570 113.106 195.260  1.00  0.00           N
ATOM    170  C   LYS A  32     121.114 117.164 193.122  1.00  0.00           C
ATOM    171  O   LYS A  32     119.905 116.955 192.981  1.00  0.00           O
ATOM    172  N   ARG A  33     121.574 118.272 193.707  1.00  0.00           N
ATOM    173  CA  ARG A  33     120.631 119.252 194.240  1.00  0.00           C
ATOM    174  CB  ARG A  33     121.358 120.303 195.081  1.00  0.00           C
ATOM    175  CG  ARG A  33     121.963 119.774 196.367  1.00  0.00           C
ATOM    176  CD  ARG A  33     122.682 120.874 197.131  1.00  0.00           C
ATOM    177  NE  ARG A  33     123.871 121.337 196.420  1.00  0.00           N
ATOM    178  CZ  ARG A  33     124.615 122.378 196.783  1.00  0.00           C
ATOM    179  NH1 ARG A  33     124.309 123.093 197.860  1.00  0.00           N
ATOM    180  NH2 ARG A  33     125.677 122.709 196.061  1.00  0.00           N
ATOM    181  C   ARG A  33     119.822 119.922 193.136  1.00  0.00           C
ATOM    182  O   ARG A  33     118.591 119.990 193.219  1.00  0.00           O
ATOM    183  N   MET A  34     120.480 120.428 192.091  1.00  0.00           N
ATOM    184  CA  MET A  34     119.714 121.159 191.087  1.00  0.00           C
ATOM    185  CB  MET A  34     120.608 122.026 190.201  1.00  0.00           C
ATOM    186  CG  MET A  34     121.569 121.283 189.308  1.00  0.00           C
ATOM    187  SD  MET A  34     122.571 122.453 188.383  1.00  0.00           S
ATOM    188  CE  MET A  34     123.588 121.320 187.469  1.00  0.00           C
ATOM    189  C   MET A  34     118.901 120.239 190.190  1.00  0.00           C
ATOM    190  O   MET A  34     118.091 120.735 189.401  1.00  0.00           O
ATOM    191  N   SER A  35     119.098 118.929 190.280  1.00  0.00           N
ATOM    192  CA  SER A  35     118.369 118.022 189.416  1.00  0.00           C
ATOM    193  CB  SER A  35     118.940 116.611 189.509  1.00  0.00           C
ATOM    194  OG  SER A  35     118.094 115.698 188.835  1.00  0.00           O
ATOM    195  C   SER A  35     116.889 117.995 189.777  1.00  0.00           C
ATOM    196  O   SER A  35     116.477 118.369 190.879  1.00  0.00           O
ATOM    197  N   VAL A  36     116.088 117.536 188.819  1.00  0.00           N
ATOM    198  CA  VAL A  36     114.658 117.352 189.020  1.00  0.00           C
ATOM    199  CB  VAL A  36     113.839 118.044 187.910  1.00  0.00           C
ATOM    200  CG1 VAL A  36     114.009 119.547 187.993  1.00  0.00           C
ATOM    201  CG2 VAL A  36     114.230 117.533 186.526  1.00  0.00           C
ATOM    202  C   VAL A  36     114.278 115.883 189.109  1.00  0.00           C
ATOM    203  O   VAL A  36     113.195 115.574 189.626  1.00  0.00           O
ATOM    204  N   THR A  37     115.114 114.975 188.610  1.00  0.00           N
ATOM    205  CA  THR A  37     114.866 113.540 188.707  1.00  0.00           C
ATOM    206  CB  THR A  37     115.533 112.799 187.555  1.00  0.00           C
ATOM    207  CG2 THR A  37     115.124 113.397 186.218  1.00  0.00           C
ATOM    208  OG1 THR A  37     116.957 112.872 187.692  1.00  0.00           O
ATOM    209  C   THR A  37     115.379 113.054 190.058  1.00  0.00           C
ATOM    210  O   THR A  37     116.505 112.570 190.196  1.00  0.00           O
ATOM    211  N   GLU A  38     114.535 113.202 191.080  1.00  0.00           N
ATOM    212  CA  GLU A  38     114.901 112.725 192.407  1.00  0.00           C
ATOM    213  CB  GLU A  38     113.810 113.038 193.432  1.00  0.00           C
ATOM    214  CG  GLU A  38     113.615 114.527 193.723  1.00  0.00           C
ATOM    215  CD  GLU A  38     112.733 115.233 192.712  1.00  0.00           C
ATOM    216  OE1 GLU A  38     112.204 114.563 191.800  1.00  0.00           O
ATOM    217  OE2 GLU A  38     112.574 116.467 192.826  1.00  0.00           O
ATOM    218  C   GLU A  38     115.162 111.226 192.367  1.00  0.00           C
ATOM    219  O   GLU A  38     114.406 110.461 191.762  1.00  0.00           O
ATOM    220  N   GLY A  39     116.247 110.808 193.016  1.00  0.00           N
ATOM    221  CA  GLY A  39     116.707 109.442 192.946  1.00  0.00           C
ATOM    222  C   GLY A  39     117.597 109.137 191.763  1.00  0.00           C
ATOM    223  O   GLY A  39     118.385 108.187 191.830  1.00  0.00           O
ATOM    224  N   GLY A  40     117.501 109.904 190.689  1.00  0.00           N
ATOM    225  CA  GLY A  40     118.341 109.722 189.524  1.00  0.00           C
ATOM    226  C   GLY A  40     117.674 108.856 188.475  1.00  0.00           C
ATOM    227  O   GLY A  40     116.797 108.037 188.765  1.00  0.00           O
ATOM    228  N   ILE A  41     118.092 109.042 187.225  1.00  0.00           N
ATOM    229  CA  ILE A  41     117.571 108.224 186.140  1.00  0.00           C
ATOM    230  CB  ILE A  41     117.875 108.870 184.779  1.00  0.00           C
ATOM    231  CG2 ILE A  41     117.730 107.826 183.642  1.00  0.00           C
ATOM    232  CG1 ILE A  41     116.978 110.109 184.614  1.00  0.00           C
ATOM    233  CD1 ILE A  41     116.952 110.737 183.242  1.00  0.00           C
ATOM    234  C   ILE A  41     118.158 106.826 186.253  1.00  0.00           C
ATOM    235  O   ILE A  41     119.372 106.653 186.415  1.00  0.00           O
ATOM    236  N   LYS A  42     117.289 105.821 186.172  1.00  0.00           N
ATOM    237  CA  LYS A  42     117.680 104.435 186.387  1.00  0.00           C
ATOM    238  CB  LYS A  42     117.354 104.039 187.831  1.00  0.00           C
ATOM    239  CG  LYS A  42     115.866 104.049 188.158  1.00  0.00           C
ATOM    240  CD  LYS A  42     115.595 103.634 189.594  1.00  0.00           C
ATOM    241  CE  LYS A  42     115.995 104.725 190.578  1.00  0.00           C
ATOM    242  NZ  LYS A  42     115.613 104.386 191.976  1.00  0.00           N
ATOM    243  C   LYS A  42     117.010 103.482 185.406  1.00  0.00           C
ATOM    244  O   LYS A  42     117.067 102.265 185.617  1.00  0.00           O
ATOM    245  N   TYR A  43     116.374 103.992 184.358  1.00  0.00           N
ATOM    246  CA  TYR A  43     115.594 103.184 183.424  1.00  0.00           C
ATOM    247  CB  TYR A  43     114.106 103.414 183.668  1.00  0.00           C
ATOM    248  CG  TYR A  43     113.637 102.973 185.038  1.00  0.00           C
ATOM    249  CD1 TYR A  43     113.887 101.690 185.505  1.00  0.00           C
ATOM    250  CE1 TYR A  43     113.454 101.288 186.750  1.00  0.00           C
ATOM    251  CZ  TYR A  43     112.754 102.168 187.544  1.00  0.00           C
ATOM    252  OH  TYR A  43     112.319 101.771 188.787  1.00  0.00           O
ATOM    253  CE2 TYR A  43     112.489 103.445 187.103  1.00  0.00           C
ATOM    254  CD2 TYR A  43     112.924 103.838 185.856  1.00  0.00           C
ATOM    255  C   TYR A  43     115.980 103.574 182.002  1.00  0.00           C
ATOM    256  O   TYR A  43     115.656 104.699 181.570  1.00  0.00           O
ATOM    257  N   PRO A  44     116.662 102.717 181.235  1.00  0.00           N
ATOM    258  CD  PRO A  44     116.881 101.276 181.445  1.00  0.00           C
ATOM    259  CG  PRO A  44     117.768 100.869 180.322  1.00  0.00           C
ATOM    260  CB  PRO A  44     117.985 102.008 179.409  1.00  0.00           C
ATOM    261  CA  PRO A  44     117.084 103.148 179.893  1.00  0.00           C
ATOM    262  C   PRO A  44     115.930 103.383 178.939  1.00  0.00           C
ATOM    263  O   PRO A  44     116.104 104.099 177.946  1.00  0.00           O
ATOM    264  N   GLU A  45     114.764 102.804 179.200  1.00  0.00           N
ATOM    265  CA  GLU A  45     113.621 103.012 178.324  1.00  0.00           C
ATOM    266  CB  GLU A  45     112.522 101.981 178.598  1.00  0.00           C
ATOM    267  CG  GLU A  45     112.176 101.767 180.072  1.00  0.00           C
ATOM    268  CD  GLU A  45     112.908 100.589 180.698  1.00  0.00           C
ATOM    269  OE1 GLU A  45     113.899 100.107 180.108  1.00  0.00           O
ATOM    270  OE2 GLU A  45     112.491 100.141 181.787  1.00  0.00           O
ATOM    271  C   GLU A  45     113.068 104.422 178.501  1.00  0.00           C
ATOM    272  O   GLU A  45     113.088 104.991 179.595  1.00  0.00           O
ATOM    273  N   THR A  46     112.568 104.985 177.400  1.00  0.00           N
ATOM    274  CA  THR A  46     112.050 106.348 177.426  1.00  0.00           C
ATOM    275  CB  THR A  46     112.156 106.979 176.037  1.00  0.00           C
ATOM    276  CG2 THR A  46     113.556 106.799 175.467  1.00  0.00           C
ATOM    277  OG1 THR A  46     111.202 106.370 175.159  1.00  0.00           O
ATOM    278  C   THR A  46     110.605 106.391 177.909  1.00  0.00           C
ATOM    279  O   THR A  46     110.225 107.304 178.650  1.00  0.00           O
ATOM    280  N   THR A  47     109.792 105.419 177.500  1.00  0.00           N
ATOM    281  CA  THR A  47     108.370 105.396 177.807  1.00  0.00           C
ATOM    282  CB  THR A  47     107.525 105.827 176.595  1.00  0.00           C
ATOM    283  CG2 THR A  47     107.838 104.970 175.368  1.00  0.00           C
ATOM    284  OG1 THR A  47     106.134 105.710 176.912  1.00  0.00           O
ATOM    285  C   THR A  47     107.959 104.001 178.255  1.00  0.00           C
ATOM    286  O   THR A  47     108.601 103.001 177.921  1.00  0.00           O
ATOM    287  N   GLU A  48     106.874 103.949 179.027  1.00  0.00           N
ATOM    288  CA  GLU A  48     106.293 102.697 179.500  1.00  0.00           C
ATOM    289  CB  GLU A  48     106.621 102.455 180.980  1.00  0.00           C
ATOM    290  CG  GLU A  48     106.162 103.560 181.946  1.00  0.00           C
ATOM    291  CD  GLU A  48     104.809 103.297 182.596  1.00  0.00           C
ATOM    292  OE1 GLU A  48     104.366 102.130 182.646  1.00  0.00           O
ATOM    293  OE2 GLU A  48     104.184 104.273 183.063  1.00  0.00           O
ATOM    294  C   GLU A  48     104.790 102.751 179.276  1.00  0.00           C
ATOM    295  O   GLU A  48     104.111 103.628 179.817  1.00  0.00           O
ATOM    296  N   GLY A  49     104.281 101.828 178.467  1.00  0.00           N
ATOM    297  CA  GLY A  49     102.854 101.817 178.168  1.00  0.00           C
ATOM    298  C   GLY A  49     102.358 103.120 177.587  1.00  0.00           C
ATOM    299  O   GLY A  49     101.258 103.576 177.925  1.00  0.00           O
ATOM    300  N   GLY A  50     103.147 103.734 176.717  1.00  0.00           N
ATOM    301  CA  GLY A  50     102.793 105.037 176.155  1.00  0.00           C
ATOM    302  C   GLY A  50     103.136 106.214 177.041  1.00  0.00           C
ATOM    303  O   GLY A  50     103.757 107.176 176.581  1.00  0.00           O
ATOM    304  N   ARG A  51     102.746 106.162 178.311  1.00  0.00           N
ATOM    305  CA  ARG A  51     103.070 107.243 179.228  1.00  0.00           C
ATOM    306  CB  ARG A  51     102.327 107.062 180.553  1.00  0.00           C
ATOM    307  CG  ARG A  51     101.759 108.348 181.141  1.00  0.00           C
ATOM    308  CD  ARG A  51     100.701 108.066 182.200  1.00  0.00           C
ATOM    309  NE  ARG A  51      99.519 107.409 181.647  1.00  0.00           N
ATOM    310  CZ  ARG A  51      98.588 108.013 180.912  1.00  0.00           C
ATOM    311  NH1 ARG A  51      98.682 109.305 180.623  1.00  0.00           N
ATOM    312  NH2 ARG A  51      97.554 107.317 180.461  1.00  0.00           N
ATOM    313  C   ARG A  51     104.578 107.272 179.479  1.00  0.00           C
ATOM    314  O   ARG A  51     105.207 106.214 179.582  1.00  0.00           O
ATOM    315  N   PRO A  52     105.194 108.453 179.579  1.00  0.00           N
ATOM    316  CD  PRO A  52     104.628 109.812 179.485  1.00  0.00           C
ATOM    317  CG  PRO A  52     105.759 110.700 179.916  1.00  0.00           C
ATOM    318  CB  PRO A  52     107.004 109.961 179.624  1.00  0.00           C
ATOM    319  CA  PRO A  52     106.639 108.488 179.831  1.00  0.00           C
ATOM    320  C   PRO A  52     106.960 108.025 181.243  1.00  0.00           C
ATOM    321  O   PRO A  52     106.287 108.397 182.207  1.00  0.00           O
ATOM    322  N   LYS A  53     108.001 107.206 181.357  1.00  0.00           N
ATOM    323  CA  LYS A  53     108.386 106.678 182.656  1.00  0.00           C
ATOM    324  CB  LYS A  53     109.404 105.548 182.494  1.00  0.00           C
ATOM    325  CG  LYS A  53     109.526 104.654 183.721  1.00  0.00           C
ATOM    326  CD  LYS A  53     110.534 103.529 183.527  1.00  0.00           C
ATOM    327  CE  LYS A  53     110.014 102.417 182.633  1.00  0.00           C
ATOM    328  NZ  LYS A  53     108.911 101.648 183.271  1.00  0.00           N
ATOM    329  C   LYS A  53     108.962 107.792 183.522  1.00  0.00           C
ATOM    330  O   LYS A  53     109.626 108.710 183.034  1.00  0.00           O
ATOM    331  N   LEU A  54     108.706 107.704 184.826  1.00  0.00           N
ATOM    332  CA  LEU A  54     109.073 108.772 185.746  1.00  0.00           C
ATOM    333  CB  LEU A  54     108.153 108.740 186.970  1.00  0.00           C
ATOM    334  CG  LEU A  54     108.187 109.920 187.947  1.00  0.00           C
ATOM    335  CD1 LEU A  54     107.892 111.237 187.245  1.00  0.00           C
ATOM    336  CD2 LEU A  54     107.197 109.688 189.074  1.00  0.00           C
ATOM    337  C   LEU A  54     110.527 108.700 186.190  1.00  0.00           C
ATOM    338  O   LEU A  54     110.969 109.577 186.938  1.00  0.00           O
ATOM    339  N   GLY A  55     111.276 107.693 185.751  1.00  0.00           N
ATOM    340  CA  GLY A  55     112.691 107.606 186.049  1.00  0.00           C
ATOM    341  C   GLY A  55     113.527 107.327 184.819  1.00  0.00           C
ATOM    342  O   GLY A  55     114.724 107.054 184.932  1.00  0.00           O
ATOM    343  N   GLY A  56     112.911 107.394 183.638  1.00  0.00           N
ATOM    344  CA  GLY A  56     113.581 107.074 182.398  1.00  0.00           C
ATOM    345  C   GLY A  56     114.139 108.308 181.716  1.00  0.00           C
ATOM    346  O   GLY A  56     114.079 109.426 182.230  1.00  0.00           O
ATOM    347  N   LEU A  57     114.667 108.092 180.512  1.00  0.00           N
ATOM    348  CA  LEU A  57     115.362 109.164 179.806  1.00  0.00           C
ATOM    349  CB  LEU A  57     116.026 108.611 178.550  1.00  0.00           C
ATOM    350  CG  LEU A  57     117.095 107.552 178.820  1.00  0.00           C
ATOM    351  CD1 LEU A  57     117.444 106.823 177.546  1.00  0.00           C
ATOM    352  CD2 LEU A  57     118.337 108.179 179.432  1.00  0.00           C
ATOM    353  C   LEU A  57     114.412 110.303 179.457  1.00  0.00           C
ATOM    354  O   LEU A  57     114.699 111.471 179.744  1.00  0.00           O
ATOM    355  N   MET A  58     113.271 109.986 178.850  1.00  0.00           N
ATOM    356  CA  MET A  58     112.269 110.995 178.514  1.00  0.00           C
ATOM    357  CB  MET A  58     111.445 110.536 177.319  1.00  0.00           C
ATOM    358  CG  MET A  58     110.448 111.561 176.802  1.00  0.00           C
ATOM    359  SD  MET A  58     109.524 110.953 175.380  1.00  0.00           S
ATOM    360  CE  MET A  58     110.792 110.991 174.118  1.00  0.00           C
ATOM    361  C   MET A  58     111.394 111.278 179.739  1.00  0.00           C
ATOM    362  O   MET A  58     110.188 111.042 179.765  1.00  0.00           O
ATOM    363  N   ASP A  59     112.045 111.783 180.776  1.00  0.00           N
ATOM    364  CA  ASP A  59     111.374 112.014 182.047  1.00  0.00           C
ATOM    365  CB  ASP A  59     112.411 112.204 183.149  1.00  0.00           C
ATOM    366  CG  ASP A  59     111.795 112.273 184.525  1.00  0.00           C
ATOM    367  OD1 ASP A  59     111.033 113.221 184.794  1.00  0.00           O
ATOM    368  OD2 ASP A  59     112.076 111.375 185.344  1.00  0.00           O
ATOM    369  C   ASP A  59     110.474 113.243 181.943  1.00  0.00           C
ATOM    370  O   ASP A  59     110.917 114.281 181.440  1.00  0.00           O
ATOM    371  N   PRO A  60     109.219 113.181 182.407  1.00  0.00           N
ATOM    372  CD  PRO A  60     108.587 112.126 183.221  1.00  0.00           C
ATOM    373  CG  PRO A  60     107.169 112.586 183.387  1.00  0.00           C
ATOM    374  CB  PRO A  60     106.950 113.802 182.582  1.00  0.00           C
ATOM    375  CA  PRO A  60     108.345 114.356 182.268  1.00  0.00           C
ATOM    376  C   PRO A  60     108.702 115.504 183.193  1.00  0.00           C
ATOM    377  O   PRO A  60     108.202 116.614 182.984  1.00  0.00           O
ATOM    378  N   ARG A  61     109.535 115.276 184.208  1.00  0.00           N
ATOM    379  CA  ARG A  61     110.021 116.372 185.033  1.00  0.00           C
ATOM    380  CB  ARG A  61     110.545 115.839 186.368  1.00  0.00           C
ATOM    381  CG  ARG A  61     109.475 115.217 187.248  1.00  0.00           C
ATOM    382  CD  ARG A  61     110.077 114.431 188.401  1.00  0.00           C
ATOM    383  NE  ARG A  61     110.820 113.262 187.937  1.00  0.00           N
ATOM    384  CZ  ARG A  61     111.364 112.346 188.733  1.00  0.00           C
ATOM    385  NH1 ARG A  61     111.259 112.442 190.052  1.00  0.00           N
ATOM    386  NH2 ARG A  61     112.020 111.322 188.204  1.00  0.00           N
ATOM    387  C   ARG A  61     111.120 117.167 184.343  1.00  0.00           C
ATOM    388  O   ARG A  61     111.378 118.309 184.736  1.00  0.00           O
ATOM    389  N   GLN A  62     111.761 116.595 183.324  1.00  0.00           N
ATOM    390  CA  GLN A  62     112.885 117.216 182.642  1.00  0.00           C
ATOM    391  CB  GLN A  62     113.828 116.133 182.113  1.00  0.00           C
ATOM    392  CG  GLN A  62     114.844 115.633 183.110  1.00  0.00           C
ATOM    393  CD  GLN A  62     116.013 114.961 182.434  1.00  0.00           C
ATOM    394  OE1 GLN A  62     117.134 115.464 182.465  1.00  0.00           O
ATOM    395  NE2 GLN A  62     115.759 113.817 181.812  1.00  0.00           N
ATOM    396  C   GLN A  62     112.458 118.130 181.498  1.00  0.00           C
ATOM    397  O   GLN A  62     113.307 118.546 180.702  1.00  0.00           O
ATOM    398  N   GLY A  63     111.172 118.467 181.405  1.00  0.00           N
ATOM    399  CA  GLY A  63     110.671 119.343 180.373  1.00  0.00           C
ATOM    400  C   GLY A  63     109.408 118.788 179.758  1.00  0.00           C
ATOM    401  O   GLY A  63     108.712 117.962 180.356  1.00  0.00           O
ATOM    402  N   VAL A  64     109.120 119.250 178.545  1.00  0.00           N
ATOM    403  CA  VAL A  64     107.888 118.932 177.836  1.00  0.00           C
ATOM    404  CB  VAL A  64     107.255 120.193 177.215  1.00  0.00           C
ATOM    405  CG1 VAL A  64     105.851 119.900 176.724  1.00  0.00           C
ATOM    406  CG2 VAL A  64     107.243 121.335 178.218  1.00  0.00           C
ATOM    407  C   VAL A  64     108.200 117.899 176.765  1.00  0.00           C
ATOM    408  O   VAL A  64     109.192 118.022 176.038  1.00  0.00           O
ATOM    409  N   ILE A  65     107.348 116.882 176.667  1.00  0.00           N
ATOM    410  CA  ILE A  65     107.575 115.779 175.737  1.00  0.00           C
ATOM    411  CB  ILE A  65     106.959 114.481 176.298  1.00  0.00           C
ATOM    412  CG2 ILE A  65     107.111 113.337 175.293  1.00  0.00           C
ATOM    413  CG1 ILE A  65     107.590 114.131 177.648  1.00  0.00           C
ATOM    414  CD1 ILE A  65     106.740 114.533 178.823  1.00  0.00           C
ATOM    415  C   ILE A  65     107.016 116.095 174.359  1.00  0.00           C
ATOM    416  O   ILE A  65     107.701 115.929 173.347  1.00  0.00           O
ATOM    417  N   GLU A  66     105.767 116.552 174.304  1.00  0.00           N
ATOM    418  CA  GLU A  66     105.064 116.759 173.048  1.00  0.00           C
ATOM    419  CB  GLU A  66     104.050 115.632 172.790  1.00  0.00           C
ATOM    420  CG  GLU A  66     102.957 115.499 173.857  1.00  0.00           C
ATOM    421  CD  GLU A  66     101.655 116.197 173.495  1.00  0.00           C
ATOM    422  OE1 GLU A  66     101.364 116.369 172.293  1.00  0.00           O
ATOM    423  OE2 GLU A  66     100.914 116.576 174.426  1.00  0.00           O
ATOM    424  C   GLU A  66     104.367 118.111 173.074  1.00  0.00           C
ATOM    425  O   GLU A  66     104.036 118.636 174.139  1.00  0.00           O
ATOM    426  N   ARG A  67     104.165 118.669 171.882  1.00  0.00           N
ATOM    427  CA  ARG A  67     103.565 119.989 171.750  1.00  0.00           C
ATOM    428  CB  ARG A  67     103.449 120.359 170.270  1.00  0.00           C
ATOM    429  CG  ARG A  67     102.966 121.772 170.001  1.00  0.00           C
ATOM    430  CD  ARG A  67     103.107 122.116 168.526  1.00  0.00           C
ATOM    431  NE  ARG A  67     102.415 123.354 168.174  1.00  0.00           N
ATOM    432  CZ  ARG A  67     101.103 123.463 167.989  1.00  0.00           C
ATOM    433  NH1 ARG A  67     100.302 122.411 168.125  1.00  0.00           N
ATOM    434  NH2 ARG A  67     100.581 124.640 167.669  1.00  0.00           N
ATOM    435  C   ARG A  67     102.196 120.021 172.415  1.00  0.00           C
ATOM    436  O   ARG A  67     101.509 119.002 172.525  1.00  0.00           O
ATOM    437  N   THR A  68     101.801 121.210 172.868  1.00  0.00           N
ATOM    438  CA  THR A  68     100.546 121.484 173.565  1.00  0.00           C
ATOM    439  CB  THR A  68      99.320 120.929 172.822  1.00  0.00           C
ATOM    440  CG2 THR A  68      99.364 121.296 171.341  1.00  0.00           C
ATOM    441  OG1 THR A  68      99.267 119.504 172.962  1.00  0.00           O
ATOM    442  C   THR A  68     100.525 120.941 174.990  1.00  0.00           C
ATOM    443  O   THR A  68      99.527 121.144 175.692  1.00  0.00           O
ATOM    444  N   GLY A  69     101.586 120.270 175.451  1.00  0.00           N
ATOM    445  CA  GLY A  69     101.651 119.787 176.813  1.00  0.00           C
ATOM    446  C   GLY A  69     102.300 120.806 177.731  1.00  0.00           C
ATOM    447  O   GLY A  69     102.722 121.882 177.311  1.00  0.00           O
ATOM    448  N   ARG A  70     102.371 120.454 179.013  1.00  0.00           N
ATOM    449  CA  ARG A  70     102.979 121.322 180.009  1.00  0.00           C
ATOM    450  CB  ARG A  70     101.972 121.737 181.085  1.00  0.00           C
ATOM    451  CG  ARG A  70     100.761 122.503 180.558  1.00  0.00           C
ATOM    452  CD  ARG A  70     101.004 123.874 179.942  1.00  0.00           C
ATOM    453  NE  ARG A  70     101.529 124.908 180.830  1.00  0.00           N
ATOM    454  CZ  ARG A  70     102.076 126.048 180.398  1.00  0.00           C
ATOM    455  NH1 ARG A  70     102.127 126.311 179.099  1.00  0.00           N
ATOM    456  NH2 ARG A  70     102.549 126.937 181.252  1.00  0.00           N
ATOM    457  C   ARG A  70     104.136 120.567 180.653  1.00  0.00           C
ATOM    458  O   ARG A  70     104.328 119.372 180.421  1.00  0.00           O
ATOM    459  N   CYS A  71     104.916 121.276 181.462  1.00  0.00           N
ATOM    460  CA  CYS A  71     105.998 120.679 182.233  1.00  0.00           C
ATOM    461  CB  CYS A  71     107.240 121.567 182.207  1.00  0.00           C
ATOM    462  SG  CYS A  71     108.678 120.832 183.007  1.00  0.00           S
ATOM    463  C   CYS A  71     105.556 120.453 183.673  1.00  0.00           C
ATOM    464  O   CYS A  71     104.890 121.302 184.268  1.00  0.00           O
ATOM    465  N   GLN A  72     105.930 119.299 184.230  1.00  0.00           N
ATOM    466  CA  GLN A  72     105.608 119.014 185.623  1.00  0.00           C
ATOM    467  CB  GLN A  72     105.780 117.527 185.919  1.00  0.00           C
ATOM    468  CG  GLN A  72     104.943 116.616 185.050  1.00  0.00           C
ATOM    469  CD  GLN A  72     105.050 115.169 185.472  1.00  0.00           C
ATOM    470  OE1 GLN A  72     105.721 114.846 186.454  1.00  0.00           O
ATOM    471  NE2 GLN A  72     104.380 114.288 184.742  1.00  0.00           N
ATOM    472  C   GLN A  72     106.456 119.816 186.600  1.00  0.00           C
ATOM    473  O   GLN A  72     106.078 119.931 187.770  1.00  0.00           O
ATOM    474  N   THR A  73     107.582 120.370 186.156  1.00  0.00           N
ATOM    475  CA  THR A  73     108.451 121.140 187.039  1.00  0.00           C
ATOM    476  CB  THR A  73     109.913 120.954 186.622  1.00  0.00           C
ATOM    477  CG2 THR A  73     110.843 121.428 187.721  1.00  0.00           C
ATOM    478  OG1 THR A  73     110.162 119.568 186.361  1.00  0.00           O
ATOM    479  C   THR A  73     108.081 122.619 187.031  1.00  0.00           C
ATOM    480  O   THR A  73     107.754 123.192 188.075  1.00  0.00           O
ATOM    481  N   CYS A  74     108.120 123.241 185.856  1.00  0.00           N
ATOM    482  CA  CYS A  74     107.900 124.673 185.720  1.00  0.00           C
ATOM    483  CB  CYS A  74     108.925 125.270 184.750  1.00  0.00           C
ATOM    484  SG  CYS A  74     109.034 124.420 183.167  1.00  0.00           S
ATOM    485  C   CYS A  74     106.502 125.033 185.245  1.00  0.00           C
ATOM    486  O   CYS A  74     106.126 126.205 185.331  1.00  0.00           O
ATOM    487  N   ALA A  75     105.728 124.065 184.750  1.00  0.00           N
ATOM    488  CA  ALA A  75     104.403 124.329 184.190  1.00  0.00           C
ATOM    489  CB  ALA A  75     103.440 124.837 185.262  1.00  0.00           C
ATOM    490  C   ALA A  75     104.499 125.315 183.031  1.00  0.00           C
ATOM    491  O   ALA A  75     103.792 126.326 182.980  1.00  0.00           O
ATOM    492  N   GLY A  76     105.412 125.022 182.110  1.00  0.00           N
ATOM    493  CA  GLY A  76     105.637 125.859 180.950  1.00  0.00           C
ATOM    494  C   GLY A  76     105.393 125.077 179.677  1.00  0.00           C
ATOM    495  O   GLY A  76     105.562 123.858 179.640  1.00  0.00           O
ATOM    496  N   ASN A  77     104.966 125.787 178.637  1.00  0.00           N
ATOM    497  CA  ASN A  77     104.742 125.147 177.350  1.00  0.00           C
ATOM    498  CB  ASN A  77     103.926 126.053 176.425  1.00  0.00           C
ATOM    499  CG  ASN A  77     104.543 127.425 176.239  1.00  0.00           C
ATOM    500  OD1 ASN A  77     105.760 127.582 176.220  1.00  0.00           O
ATOM    501  ND2 ASN A  77     103.693 128.435 176.134  1.00  0.00           N
ATOM    502  C   ASN A  77     106.080 124.774 176.715  1.00  0.00           C
ATOM    503  O   ASN A  77     107.156 125.043 177.254  1.00  0.00           O
ATOM    504  N   MET A  78     106.003 124.150 175.539  1.00  0.00           N
ATOM    505  CA  MET A  78     107.203 123.725 174.833  1.00  0.00           C
ATOM    506  CB  MET A  78     106.786 122.918 173.591  1.00  0.00           C
ATOM    507  CG  MET A  78     107.896 122.487 172.610  1.00  0.00           C
ATOM    508  SD  MET A  78     108.648 120.877 172.955  1.00  0.00           S
ATOM    509  CE  MET A  78     107.246 119.754 172.947  1.00  0.00           C
ATOM    510  C   MET A  78     108.085 124.911 174.460  1.00  0.00           C
ATOM    511  O   MET A  78     109.288 124.731 174.243  1.00  0.00           O
ATOM    512  N   THR A  79     107.526 126.120 174.406  1.00  0.00           N
ATOM    513  CA  THR A  79     108.268 127.306 174.003  1.00  0.00           C
ATOM    514  CB  THR A  79     107.370 128.218 173.158  1.00  0.00           C
ATOM    515  CG2 THR A  79     108.110 129.484 172.731  1.00  0.00           C
ATOM    516  OG1 THR A  79     106.939 127.512 171.990  1.00  0.00           O
ATOM    517  C   THR A  79     108.825 128.103 175.173  1.00  0.00           C
ATOM    518  O   THR A  79     109.890 128.711 175.032  1.00  0.00           O
ATOM    519  N   GLU A  80     108.151 128.112 176.324  1.00  0.00           N
ATOM    520  CA  GLU A  80     108.588 128.885 177.481  1.00  0.00           C
ATOM    521  CB  GLU A  80     107.430 129.724 178.029  1.00  0.00           C
ATOM    522  CG  GLU A  80     106.511 128.978 178.991  1.00  0.00           C
ATOM    523  CD  GLU A  80     105.156 129.641 179.156  1.00  0.00           C
ATOM    524  OE1 GLU A  80     104.935 130.719 178.566  1.00  0.00           O
ATOM    525  OE2 GLU A  80     104.309 129.080 179.882  1.00  0.00           O
ATOM    526  C   GLU A  80     109.154 128.010 178.588  1.00  0.00           C
ATOM    527  O   GLU A  80     109.392 128.506 179.693  1.00  0.00           O
ATOM    528  N   CYS A  81     109.388 126.728 178.319  1.00  0.00           N
ATOM    529  CA  CYS A  81     109.954 125.832 179.313  1.00  0.00           C
ATOM    530  CB  CYS A  81     109.262 124.475 179.274  1.00  0.00           C
ATOM    531  SG  CYS A  81     110.091 123.217 180.262  1.00  0.00           S
ATOM    532  C   CYS A  81     111.437 125.669 179.032  1.00  0.00           C
ATOM    533  O   CYS A  81     111.794 125.037 178.027  1.00  0.00           O
ATOM    534  N   PRO A  82     112.336 126.207 179.854  1.00  0.00           N
ATOM    535  CD  PRO A  82     112.138 127.054 181.046  1.00  0.00           C
ATOM    536  CG  PRO A  82     113.511 127.098 181.682  1.00  0.00           C
ATOM    537  CB  PRO A  82     114.472 126.809 180.605  1.00  0.00           C
ATOM    538  CA  PRO A  82     113.731 125.790 179.743  1.00  0.00           C
ATOM    539  C   PRO A  82     113.867 124.385 180.284  1.00  0.00           C
ATOM    540  O   PRO A  82     113.251 124.030 181.290  1.00  0.00           O
ATOM    541  N   GLY A  83     114.654 123.577 179.596  1.00  0.00           N
ATOM    542  CA  GLY A  83     114.853 122.221 180.045  1.00  0.00           C
ATOM    543  C   GLY A  83     115.387 122.154 181.461  1.00  0.00           C
ATOM    544  O   GLY A  83     116.165 123.017 181.875  1.00  0.00           O
ATOM    545  N   HIS A  84     114.969 121.140 182.212  1.00  0.00           N
ATOM    546  CA  HIS A  84     115.437 120.914 183.571  1.00  0.00           C
ATOM    547  CB  HIS A  84     114.258 120.742 184.523  1.00  0.00           C
ATOM    548  CG  HIS A  84     113.186 121.763 184.333  1.00  0.00           C
ATOM    549  ND1 HIS A  84     113.233 123.008 184.921  1.00  0.00           N
ATOM    550  CE1 HIS A  84     112.164 123.698 184.570  1.00  0.00           C
ATOM    551  NE2 HIS A  84     111.427 122.949 183.771  1.00  0.00           N
ATOM    552  CD2 HIS A  84     112.046 121.735 183.604  1.00  0.00           C
ATOM    553  C   HIS A  84     116.333 119.686 183.604  1.00  0.00           C
ATOM    554  O   HIS A  84     116.022 118.661 182.993  1.00  0.00           O
ATOM    555  N   PHE A  85     117.432 119.788 184.341  1.00  0.00           N
ATOM    556  CA  PHE A  85     118.478 118.779 184.284  1.00  0.00           C
ATOM    557  CB  PHE A  85     119.821 119.392 184.668  1.00  0.00           C
ATOM    558  CG  PHE A  85     120.589 119.910 183.503  1.00  0.00           C
ATOM    559  CD1 PHE A  85     120.286 121.142 182.963  1.00  0.00           C
ATOM    560  CE1 PHE A  85     120.981 121.621 181.887  1.00  0.00           C
ATOM    561  CZ  PHE A  85     121.985 120.873 181.335  1.00  0.00           C
ATOM    562  CE2 PHE A  85     122.301 119.648 181.862  1.00  0.00           C
ATOM    563  CD2 PHE A  85     121.603 119.166 182.938  1.00  0.00           C
ATOM    564  C   PHE A  85     118.174 117.607 185.200  1.00  0.00           C
ATOM    565  O   PHE A  85     117.614 117.776 186.285  1.00  0.00           O
ATOM    566  N   GLY A  86     118.547 116.408 184.750  1.00  0.00           N
ATOM    567  CA  GLY A  86     118.530 115.233 185.574  1.00  0.00           C
ATOM    568  C   GLY A  86     119.928 114.746 185.883  1.00  0.00           C
ATOM    569  O   GLY A  86     120.931 115.331 185.453  1.00  0.00           O
ATOM    570  N   HIS A  87     120.000 113.584 186.522  1.00  0.00           N
ATOM    571  CA  HIS A  87     121.306 113.017 186.819  1.00  0.00           C
ATOM    572  CB  HIS A  87     121.881 113.599 188.113  1.00  0.00           C
ATOM    573  CG  HIS A  87     121.237 113.069 189.354  1.00  0.00           C
ATOM    574  ND1 HIS A  87     120.147 113.671 189.943  1.00  0.00           N
ATOM    575  CE1 HIS A  87     119.796 112.990 191.018  1.00  0.00           C
ATOM    576  NE2 HIS A  87     120.625 111.971 191.152  1.00  0.00           N
ATOM    577  CD2 HIS A  87     121.537 112.001 190.127  1.00  0.00           C
ATOM    578  C   HIS A  87     121.203 111.505 186.918  1.00  0.00           C
ATOM    579  O   HIS A  87     120.132 110.945 187.162  1.00  0.00           O
ATOM    580  N   ILE A  88     122.346 110.860 186.716  1.00  0.00           N
ATOM    581  CA  ILE A  88     122.514 109.420 186.847  1.00  0.00           C
ATOM    582  CB  ILE A  88     122.871 108.755 185.510  1.00  0.00           C
ATOM    583  CG2 ILE A  88     123.297 107.312 185.727  1.00  0.00           C
ATOM    584  CG1 ILE A  88     121.695 108.821 184.538  1.00  0.00           C
ATOM    585  CD1 ILE A  88     122.112 108.711 183.086  1.00  0.00           C
ATOM    586  C   ILE A  88     123.619 109.211 187.870  1.00  0.00           C
ATOM    587  O   ILE A  88     124.773 109.588 187.629  1.00  0.00           O
ATOM    588  N   GLU A  89     123.276 108.630 189.014  1.00  0.00           N
ATOM    589  CA  GLU A  89     124.269 108.325 190.040  1.00  0.00           C
ATOM    590  CB  GLU A  89     123.602 108.097 191.391  1.00  0.00           C
ATOM    591  CG  GLU A  89     122.958 109.336 191.971  1.00  0.00           C
ATOM    592  CD  GLU A  89     122.287 109.080 193.303  1.00  0.00           C
ATOM    593  OE1 GLU A  89     122.215 107.905 193.720  1.00  0.00           O
ATOM    594  OE2 GLU A  89     121.827 110.056 193.933  1.00  0.00           O
ATOM    595  C   GLU A  89     125.038 107.095 189.589  1.00  0.00           C
ATOM    596  O   GLU A  89     124.543 105.970 189.684  1.00  0.00           O
ATOM    597  N   LEU A  90     126.249 107.303 189.080  1.00  0.00           N
ATOM    598  CA  LEU A  90     127.031 106.187 188.572  1.00  0.00           C
ATOM    599  CB  LEU A  90     128.309 106.688 187.896  1.00  0.00           C
ATOM    600  CG  LEU A  90     128.152 107.495 186.604  1.00  0.00           C
ATOM    601  CD1 LEU A  90     129.509 107.965 186.123  1.00  0.00           C
ATOM    602  CD2 LEU A  90     127.457 106.696 185.515  1.00  0.00           C
ATOM    603  C   LEU A  90     127.378 105.229 189.704  1.00  0.00           C
ATOM    604  O   LEU A  90     127.626 105.638 190.841  1.00  0.00           O
ATOM    605  N   ALA A  91     127.386 103.933 189.384  1.00  0.00           N
ATOM    606  CA  ALA A  91     127.711 102.929 190.391  1.00  0.00           C
ATOM    607  CB  ALA A  91     127.508 101.529 189.814  1.00  0.00           C
ATOM    608  C   ALA A  91     129.138 103.106 190.892  1.00  0.00           C
ATOM    609  O   ALA A  91     129.380 103.174 192.102  1.00  0.00           O
ATOM    610  N   LYS A  92     130.096 103.194 189.969  1.00  0.00           N
ATOM    611  CA  LYS A  92     131.491 103.490 190.247  1.00  0.00           C
ATOM    612  CB  LYS A  92     132.427 102.461 189.597  1.00  0.00           C
ATOM    613  CG  LYS A  92     132.266 101.011 190.044  1.00  0.00           C
ATOM    614  CD  LYS A  92     132.761 100.758 191.471  1.00  0.00           C
ATOM    615  CE  LYS A  92     131.666 100.859 192.512  1.00  0.00           C
ATOM    616  NZ  LYS A  92     132.147 100.500 193.873  1.00  0.00           N
ATOM    617  C   LYS A  92     131.850 104.873 189.716  1.00  0.00           C
ATOM    618  O   LYS A  92     131.324 105.282 188.675  1.00  0.00           O
ATOM    619  N   PRO A  93     132.723 105.624 190.391  1.00  0.00           N
ATOM    620  CD  PRO A  93     133.133 105.496 191.799  1.00  0.00           C
ATOM    621  CG  PRO A  93     134.056 106.633 192.017  1.00  0.00           C
ATOM    622  CB  PRO A  93     134.212 107.413 190.811  1.00  0.00           C
ATOM    623  CA  PRO A  93     133.261 106.831 189.761  1.00  0.00           C
ATOM    624  C   PRO A  93     134.004 106.471 188.489  1.00  0.00           C
ATOM    625  O   PRO A  93     134.531 105.367 188.343  1.00  0.00           O
ATOM    626  N   VAL A  94     134.035 107.418 187.560  1.00  0.00           N
ATOM    627  CA  VAL A  94     134.645 107.197 186.261  1.00  0.00           C
ATOM    628  CB  VAL A  94     133.597 106.660 185.260  1.00  0.00           C
ATOM    629  CG1 VAL A  94     132.612 107.744 184.853  1.00  0.00           C
ATOM    630  CG2 VAL A  94     134.258 106.062 184.064  1.00  0.00           C
ATOM    631  C   VAL A  94     135.279 108.499 185.793  1.00  0.00           C
ATOM    632  O   VAL A  94     134.821 109.592 186.136  1.00  0.00           O
ATOM    633  N   PHE A  95     136.350 108.375 185.016  1.00  0.00           N
ATOM    634  CA  PHE A  95     137.078 109.553 184.577  1.00  0.00           C
ATOM    635  CB  PHE A  95     138.391 109.168 183.892  1.00  0.00           C
ATOM    636  CG  PHE A  95     139.444 108.635 184.823  1.00  0.00           C
ATOM    637  CD1 PHE A  95     139.814 109.332 185.958  1.00  0.00           C
ATOM    638  CE1 PHE A  95     140.782 108.840 186.802  1.00  0.00           C
ATOM    639  CZ  PHE A  95     141.401 107.644 186.515  1.00  0.00           C
ATOM    640  CE2 PHE A  95     141.049 106.943 185.387  1.00  0.00           C
ATOM    641  CD2 PHE A  95     140.078 107.437 184.546  1.00  0.00           C
ATOM    642  C   PHE A  95     136.242 110.373 183.605  1.00  0.00           C
ATOM    643  O   PHE A  95     135.379 109.859 182.888  1.00  0.00           O
ATOM    644  N   HIS A  96     136.526 111.670 183.581  1.00  0.00           N
ATOM    645  CA  HIS A  96     135.950 112.595 182.615  1.00  0.00           C
ATOM    646  CB  HIS A  96     135.588 113.921 183.278  1.00  0.00           C
ATOM    647  CG  HIS A  96     134.672 114.778 182.462  1.00  0.00           C
ATOM    648  ND1 HIS A  96     135.026 115.290 181.233  1.00  0.00           N
ATOM    649  CE1 HIS A  96     134.027 116.007 180.751  1.00  0.00           C
ATOM    650  NE2 HIS A  96     133.040 115.984 181.627  1.00  0.00           N
ATOM    651  CD2 HIS A  96     133.418 115.224 182.707  1.00  0.00           C
ATOM    652  C   HIS A  96     136.998 112.785 181.528  1.00  0.00           C
ATOM    653  O   HIS A  96     138.037 113.408 181.765  1.00  0.00           O
ATOM    654  N   VAL A  97     136.731 112.236 180.341  1.00  0.00           N
ATOM    655  CA  VAL A  97     137.722 112.265 179.269  1.00  0.00           C
ATOM    656  CB  VAL A  97     137.194 111.498 178.042  1.00  0.00           C
ATOM    657  CG1 VAL A  97     136.163 112.321 177.302  1.00  0.00           C
ATOM    658  CG2 VAL A  97     138.334 111.135 177.120  1.00  0.00           C
ATOM    659  C   VAL A  97     138.091 113.698 178.919  1.00  0.00           C
ATOM    660  O   VAL A  97     139.201 113.968 178.444  1.00  0.00           O
ATOM    661  N   GLY A  98     137.169 114.634 179.137  1.00  0.00           N
ATOM    662  CA  GLY A  98     137.470 116.033 178.913  1.00  0.00           C
ATOM    663  C   GLY A  98     138.478 116.606 179.885  1.00  0.00           C
ATOM    664  O   GLY A  98     139.275 117.472 179.515  1.00  0.00           O
ATOM    665  N   PHE A  99     138.469 116.129 181.128  1.00  0.00           N
ATOM    666  CA  PHE A  99     139.370 116.605 182.170  1.00  0.00           C
ATOM    667  CB  PHE A  99     138.601 116.796 183.477  1.00  0.00           C
ATOM    668  CG  PHE A  99     137.653 117.954 183.473  1.00  0.00           C
ATOM    669  CD1 PHE A  99     138.113 119.249 183.338  1.00  0.00           C
ATOM    670  CE1 PHE A  99     137.237 120.310 183.347  1.00  0.00           C
ATOM    671  CZ  PHE A  99     135.886 120.084 183.473  1.00  0.00           C
ATOM    672  CE2 PHE A  99     135.416 118.801 183.607  1.00  0.00           C
ATOM    673  CD2 PHE A  99     136.294 117.744 183.606  1.00  0.00           C
ATOM    674  C   PHE A  99     140.526 115.650 182.415  1.00  0.00           C
ATOM    675  O   PHE A  99     141.335 115.892 183.318  1.00  0.00           O
ATOM    676  N   LEU A 100     140.649 114.596 181.605  1.00  0.00           N
ATOM    677  CA  LEU A 100     141.524 113.486 181.962  1.00  0.00           C
ATOM    678  CB  LEU A 100     141.383 112.371 180.927  1.00  0.00           C
ATOM    679  CG  LEU A 100     142.173 111.083 181.159  1.00  0.00           C
ATOM    680  CD1 LEU A 100     141.725 110.405 182.437  1.00  0.00           C
ATOM    681  CD2 LEU A 100     142.004 110.152 179.978  1.00  0.00           C
ATOM    682  C   LEU A 100     142.970 113.944 182.075  1.00  0.00           C
ATOM    683  O   LEU A 100     143.623 113.716 183.102  1.00  0.00           O
ATOM    684  N   VAL A 101     143.463 114.664 181.064  1.00  0.00           N
ATOM    685  CA  VAL A 101     144.836 115.155 181.117  1.00  0.00           C
ATOM    686  CB  VAL A 101     145.200 115.930 179.833  1.00  0.00           C
ATOM    687  CG1 VAL A 101     145.370 114.974 178.660  1.00  0.00           C
ATOM    688  CG2 VAL A 101     144.184 117.040 179.514  1.00  0.00           C
ATOM    689  C   VAL A 101     145.029 116.016 182.353  1.00  0.00           C
ATOM    690  O   VAL A 101     146.018 115.867 183.083  1.00  0.00           O
ATOM    691  N   LYS A 102     144.041 116.856 182.666  1.00  0.00           N
ATOM    692  CA  LYS A 102     144.162 117.705 183.841  1.00  0.00           C
ATOM    693  CB  LYS A 102     142.961 118.645 183.940  1.00  0.00           C
ATOM    694  CG  LYS A 102     143.134 119.813 184.914  1.00  0.00           C
ATOM    695  CD  LYS A 102     144.211 120.812 184.519  1.00  0.00           C
ATOM    696  CE  LYS A 102     143.831 121.635 183.310  1.00  0.00           C
ATOM    697  NZ  LYS A 102     144.994 122.410 182.797  1.00  0.00           N
ATOM    698  C   LYS A 102     144.293 116.872 185.102  1.00  0.00           C
ATOM    699  O   LYS A 102     145.175 117.134 185.930  1.00  0.00           O
ATOM    700  N   THR A 103     143.490 115.808 185.227  1.00  0.00           N
ATOM    701  CA  THR A 103     143.615 114.961 186.405  1.00  0.00           C
ATOM    702  CB  THR A 103     142.591 113.825 186.377  1.00  0.00           C
ATOM    703  CG2 THR A 103     141.171 114.366 186.455  1.00  0.00           C
ATOM    704  OG1 THR A 103     142.739 113.066 185.174  1.00  0.00           O
ATOM    705  C   THR A 103     145.020 114.400 186.487  1.00  0.00           C
ATOM    706  O   THR A 103     145.659 114.457 187.548  1.00  0.00           O
ATOM    707  N   MET A 104     145.559 113.961 185.345  1.00  0.00           N
ATOM    708  CA  MET A 104     146.911 113.424 185.340  1.00  0.00           C
ATOM    709  CB  MET A 104     147.303 112.988 183.933  1.00  0.00           C
ATOM    710  CG  MET A 104     146.440 111.908 183.348  1.00  0.00           C
ATOM    711  SD  MET A 104     147.455 110.747 182.429  1.00  0.00           S
ATOM    712  CE  MET A 104     147.930 111.761 181.031  1.00  0.00           C
ATOM    713  C   MET A 104     147.893 114.455 185.860  1.00  0.00           C
ATOM    714  O   MET A 104     148.727 114.146 186.721  1.00  0.00           O
ATOM    715  N   LYS A 105     147.760 115.705 185.412  1.00  0.00           N
ATOM    716  CA  LYS A 105     148.685 116.721 185.887  1.00  0.00           C
ATOM    717  CB  LYS A 105     148.436 118.047 185.171  1.00  0.00           C
ATOM    718  CG  LYS A 105     148.765 117.997 183.685  1.00  0.00           C
ATOM    719  CD  LYS A 105     148.488 119.317 182.990  1.00  0.00           C
ATOM    720  CE  LYS A 105     149.611 120.313 183.227  1.00  0.00           C
ATOM    721  NZ  LYS A 105     149.328 121.637 182.609  1.00  0.00           N
ATOM    722  C   LYS A 105     148.555 116.876 187.391  1.00  0.00           C
ATOM    723  O   LYS A 105     149.559 116.826 188.113  1.00  0.00           O
ATOM    724  N   VAL A 106     147.318 116.938 187.890  1.00  0.00           N
ATOM    725  CA  VAL A 106     147.123 117.056 189.330  1.00  0.00           C
ATOM    726  CB  VAL A 106     145.627 117.209 189.662  1.00  0.00           C
ATOM    727  CG1 VAL A 106     145.412 117.213 191.168  1.00  0.00           C
ATOM    728  CG2 VAL A 106     145.070 118.483 189.042  1.00  0.00           C
ATOM    729  C   VAL A 106     147.736 115.854 190.025  1.00  0.00           C
ATOM    730  O   VAL A 106     148.411 115.990 191.054  1.00  0.00           O
ATOM    731  N   LEU A 107     147.578 114.668 189.431  1.00  0.00           N
ATOM    732  CA  LEU A 107     148.159 113.470 190.021  1.00  0.00           C
ATOM    733  CB  LEU A 107     147.794 112.239 189.191  1.00  0.00           C
ATOM    734  CG  LEU A 107     146.405 111.640 189.418  1.00  0.00           C
ATOM    735  CD1 LEU A 107     146.107 110.603 188.353  1.00  0.00           C
ATOM    736  CD2 LEU A 107     146.281 111.027 190.805  1.00  0.00           C
ATOM    737  C   LEU A 107     149.667 113.612 190.139  1.00  0.00           C
ATOM    738  O   LEU A 107     150.253 113.296 191.181  1.00  0.00           O
ATOM    739  N   ARG A 108     150.318 114.097 189.081  1.00  0.00           N
ATOM    740  CA  ARG A 108     151.764 114.244 189.148  1.00  0.00           C
ATOM    741  CB  ARG A 108     152.346 114.478 187.753  1.00  0.00           C
ATOM    742  CG  ARG A 108     152.236 113.272 186.823  1.00  0.00           C
ATOM    743  CD  ARG A 108     152.840 113.569 185.456  1.00  0.00           C
ATOM    744  NE  ARG A 108     152.778 112.426 184.542  1.00  0.00           N
ATOM    745  CZ  ARG A 108     151.783 112.171 183.694  1.00  0.00           C
ATOM    746  NH1 ARG A 108     150.734 112.977 183.598  1.00  0.00           N
ATOM    747  NH2 ARG A 108     151.847 111.100 182.917  1.00  0.00           N
ATOM    748  C   ARG A 108     152.188 115.364 190.089  1.00  0.00           C
ATOM    749  O   ARG A 108     153.341 115.375 190.532  1.00  0.00           O
ATOM    750  N   CYS A 109     151.292 116.301 190.415  1.00  0.00           N
ATOM    751  CA  CYS A 109     151.658 117.414 191.281  1.00  0.00           C
ATOM    752  CB  CYS A 109     150.886 118.679 190.890  1.00  0.00           C
ATOM    753  SG  CYS A 109     151.075 119.180 189.168  1.00  0.00           S
ATOM    754  C   CYS A 109     151.423 117.140 192.759  1.00  0.00           C
ATOM    755  O   CYS A 109     151.928 117.897 193.595  1.00  0.00           O
ATOM    756  N   VAL A 110     150.675 116.093 193.102  1.00  0.00           N
ATOM    757  CA  VAL A 110     150.299 115.823 194.482  1.00  0.00           C
ATOM    758  CB  VAL A 110     148.773 115.942 194.688  1.00  0.00           C
ATOM    759  CG1 VAL A 110     148.039 114.812 193.974  1.00  0.00           C
ATOM    760  CG2 VAL A 110     148.426 115.989 196.161  1.00  0.00           C
ATOM    761  C   VAL A 110     150.791 114.433 194.861  1.00  0.00           C
ATOM    762  O   VAL A 110     150.967 113.553 194.015  1.00  0.00           O
ATOM    763  N   CYS A 111     151.017 114.244 196.161  1.00  0.00           N
ATOM    764  CA  CYS A 111     151.467 112.955 196.667  1.00  0.00           C
ATOM    765  CB  CYS A 111     151.752 113.049 198.163  1.00  0.00           C
ATOM    766  SG  CYS A 111     152.334 111.508 198.907  1.00  0.00           S
ATOM    767  C   CYS A 111     150.421 111.881 196.410  1.00  0.00           C
ATOM    768  O   CYS A 111     149.236 112.064 196.701  1.00  0.00           O
ATOM    769  N   PHE A 112     150.872 110.748 195.874  1.00  0.00           N
ATOM    770  CA  PHE A 112     149.971 109.640 195.590  1.00  0.00           C
ATOM    771  CB  PHE A 112     150.745 108.587 194.782  1.00  0.00           C
ATOM    772  CG  PHE A 112     149.898 107.479 194.209  1.00  0.00           C
ATOM    773  CD1 PHE A 112     149.361 106.489 195.015  1.00  0.00           C
ATOM    774  CE1 PHE A 112     148.589 105.484 194.480  1.00  0.00           C
ATOM    775  CZ  PHE A 112     148.326 105.463 193.131  1.00  0.00           C
ATOM    776  CE2 PHE A 112     148.840 106.445 192.315  1.00  0.00           C
ATOM    777  CD2 PHE A 112     149.616 107.450 192.855  1.00  0.00           C
ATOM    778  C   PHE A 112     149.358 109.058 196.858  1.00  0.00           C
ATOM    779  O   PHE A 112     148.252 108.515 196.800  1.00  0.00           O
ATOM    780  N   PHE A 113     150.023 109.196 198.005  1.00  0.00           N
ATOM    781  CA  PHE A 113     149.580 108.578 199.250  1.00  0.00           C
ATOM    782  CB  PHE A 113     150.739 107.788 199.873  1.00  0.00           C
ATOM    783  CG  PHE A 113     151.442 106.883 198.903  1.00  0.00           C
ATOM    784  CD1 PHE A 113     150.981 105.597 198.676  1.00  0.00           C
ATOM    785  CE1 PHE A 113     151.624 104.764 197.783  1.00  0.00           C
ATOM    786  CZ  PHE A 113     152.738 105.211 197.105  1.00  0.00           C
ATOM    787  CE2 PHE A 113     153.206 106.490 197.322  1.00  0.00           C
ATOM    788  CD2 PHE A 113     152.561 107.318 198.215  1.00  0.00           C
ATOM    789  C   PHE A 113     149.036 109.576 200.262  1.00  0.00           C
ATOM    790  O   PHE A 113     147.906 109.418 200.731  1.00  0.00           O
ATOM    791  N   CYS A 114     149.806 110.604 200.615  1.00  0.00           N
ATOM    792  CA  CYS A 114     149.369 111.577 201.610  1.00  0.00           C
ATOM    793  CB  CYS A 114     150.581 112.165 202.342  1.00  0.00           C
ATOM    794  SG  CYS A 114     151.515 110.987 203.339  1.00  0.00           S
ATOM    795  C   CYS A 114     148.532 112.706 201.022  1.00  0.00           C
ATOM    796  O   CYS A 114     147.950 113.484 201.785  1.00  0.00           O
ATOM    797  N   SER A 115     148.452 112.810 199.695  1.00  0.00           N
ATOM    798  CA  SER A 115     147.638 113.822 199.020  1.00  0.00           C
ATOM    799  CB  SER A 115     146.148 113.579 199.260  1.00  0.00           C
ATOM    800  OG  SER A 115     145.374 114.555 198.582  1.00  0.00           O
ATOM    801  C   SER A 115     148.033 115.235 199.447  1.00  0.00           C
ATOM    802  O   SER A 115     147.188 116.093 199.710  1.00  0.00           O
ATOM    803  N   LYS A 116     149.340 115.468 199.515  1.00  0.00           N
ATOM    804  CA  LYS A 116     149.914 116.793 199.683  1.00  0.00           C
ATOM    805  CB  LYS A 116     150.662 116.943 201.017  1.00  0.00           C
ATOM    806  CG  LYS A 116     149.819 116.737 202.265  1.00  0.00           C
ATOM    807  CD  LYS A 116     148.765 117.827 202.407  1.00  0.00           C
ATOM    808  CE  LYS A 116     148.030 117.732 203.732  1.00  0.00           C
ATOM    809  NZ  LYS A 116     147.161 116.529 203.819  1.00  0.00           N
ATOM    810  C   LYS A 116     150.866 117.053 198.528  1.00  0.00           C
ATOM    811  O   LYS A 116     151.373 116.124 197.894  1.00  0.00           O
ATOM    812  N   LEU A 117     151.090 118.334 198.247  1.00  0.00           N
ATOM    813  CA  LEU A 117     151.964 118.705 197.145  1.00  0.00           C
ATOM    814  CB  LEU A 117     152.029 120.226 197.003  1.00  0.00           C
ATOM    815  CG  LEU A 117     150.812 120.921 196.389  1.00  0.00           C
ATOM    816  CD1 LEU A 117     150.906 122.427 196.586  1.00  0.00           C
ATOM    817  CD2 LEU A 117     150.679 120.587 194.912  1.00  0.00           C
ATOM    818  C   LEU A 117     153.362 118.146 197.369  1.00  0.00           C
ATOM    819  O   LEU A 117     153.862 118.108 198.495  1.00  0.00           O
ATOM    820  N   LEU A 118     153.997 117.712 196.280  1.00  0.00           N
ATOM    821  CA  LEU A 118     155.364 117.216 196.355  1.00  0.00           C
ATOM    822  CB  LEU A 118     155.760 116.572 195.025  1.00  0.00           C
ATOM    823  CG  LEU A 118     154.828 115.482 194.489  1.00  0.00           C
ATOM    824  CD1 LEU A 118     155.373 114.917 193.188  1.00  0.00           C
ATOM    825  CD2 LEU A 118     154.629 114.372 195.510  1.00  0.00           C
ATOM    826  C   LEU A 118     156.365 118.308 196.709  1.00  0.00           C
ATOM    827  O   LEU A 118     157.524 117.989 196.996  1.00  0.00           O
ATOM    828  N   VAL A 119     155.952 119.574 196.692  1.00  0.00           N
ATOM    829  CA  VAL A 119     156.801 120.703 197.045  1.00  0.00           C
ATOM    830  CB  VAL A 119     157.213 121.517 195.803  1.00  0.00           C
ATOM    831  CG1 VAL A 119     157.996 120.648 194.830  1.00  0.00           C
ATOM    832  CG2 VAL A 119     155.990 122.117 195.117  1.00  0.00           C
ATOM    833  C   VAL A 119     156.041 121.575 198.035  1.00  0.00           C
ATOM    834  O   VAL A 119     154.857 121.865 197.830  1.00  0.00           O
ATOM    835  N   ASP A 120     156.713 121.976 199.111  1.00  0.00           N
ATOM    836  CA  ASP A 120     156.073 122.794 200.130  1.00  0.00           C
ATOM    837  CB  ASP A 120     156.996 122.960 201.336  1.00  0.00           C
ATOM    838  CG  ASP A 120     156.330 123.692 202.483  1.00  0.00           C
ATOM    839  OD1 ASP A 120     155.432 123.105 203.122  1.00  0.00           O
ATOM    840  OD2 ASP A 120     156.702 124.854 202.743  1.00  0.00           O
ATOM    841  C   ASP A 120     155.699 124.162 199.568  1.00  0.00           C
ATOM    842  O   ASP A 120     156.402 124.729 198.727  1.00  0.00           O
ATOM    843  N   SER A 121     154.575 124.697 200.052  1.00  0.00           N
ATOM    844  CA  SER A 121     154.102 125.989 199.565  1.00  0.00           C
ATOM    845  CB  SER A 121     152.673 126.239 200.047  1.00  0.00           C
ATOM    846  OG  SER A 121     152.277 127.575 199.787  1.00  0.00           O
ATOM    847  C   SER A 121     155.008 127.131 200.006  1.00  0.00           C
ATOM    848  O   SER A 121     155.094 128.151 199.311  1.00  0.00           O
ATOM    849  N   ASN A 122     155.689 126.986 201.141  1.00  0.00           N
ATOM    850  CA  ASN A 122     156.564 128.032 201.655  1.00  0.00           C
ATOM    851  CB  ASN A 122     156.660 127.936 203.182  1.00  0.00           C
ATOM    852  CG  ASN A 122     155.305 127.768 203.841  1.00  0.00           C
ATOM    853  OD1 ASN A 122     154.306 128.321 203.380  1.00  0.00           O
ATOM    854  ND2 ASN A 122     155.264 127.003 204.925  1.00  0.00           N
ATOM    855  C   ASN A 122     157.962 127.984 201.053  1.00  0.00           C
ATOM    856  O   ASN A 122     158.816 128.784 201.448  1.00  0.00           O
ATOM    857  N   ASN A 123     158.222 127.068 200.127  1.00  0.00           N
ATOM    858  CA  ASN A 123     159.495 127.067 199.427  1.00  0.00           C
ATOM    859  CB  ASN A 123     159.633 125.798 198.586  1.00  0.00           C
ATOM    860  CG  ASN A 123     160.960 125.715 197.857  1.00  0.00           C
ATOM    861  OD1 ASN A 123     161.210 126.458 196.910  1.00  0.00           O
ATOM    862  ND2 ASN A 123     161.819 124.803 198.297  1.00  0.00           N
ATOM    863  C   ASN A 123     159.586 128.308 198.537  1.00  0.00           C
ATOM    864  O   ASN A 123     158.568 128.756 197.998  1.00  0.00           O
ATOM    865  N   PRO A 124     160.778 128.903 198.373  1.00  0.00           N
ATOM    866  CD  PRO A 124     162.081 128.599 198.995  1.00  0.00           C
ATOM    867  CG  PRO A 124     162.852 129.859 198.810  1.00  0.00           C
ATOM    868  CB  PRO A 124     162.349 130.469 197.560  1.00  0.00           C
ATOM    869  CA  PRO A 124     160.866 130.077 197.484  1.00  0.00           C
ATOM    870  C   PRO A 124     160.432 129.789 196.057  1.00  0.00           C
ATOM    871  O   PRO A 124     159.815 130.650 195.414  1.00  0.00           O
ATOM    872  N   LYS A 125     160.732 128.591 195.546  1.00  0.00           N
ATOM    873  CA  LYS A 125     160.384 128.262 194.168  1.00  0.00           C
ATOM    874  CB  LYS A 125     160.932 126.884 193.799  1.00  0.00           C
ATOM    875  CG  LYS A 125     162.443 126.839 193.632  1.00  0.00           C
ATOM    876  CD  LYS A 125     162.952 125.408 193.534  1.00  0.00           C
ATOM    877  CE  LYS A 125     163.754 125.193 192.261  1.00  0.00           C
ATOM    878  NZ  LYS A 125     164.170 123.773 192.093  1.00  0.00           N
ATOM    879  C   LYS A 125     158.879 128.305 193.940  1.00  0.00           C
ATOM    880  O   LYS A 125     158.435 128.544 192.813  1.00  0.00           O
ATOM    881  N   ILE A 126     158.086 128.058 194.981  1.00  0.00           N
ATOM    882  CA  ILE A 126     156.634 128.145 194.867  1.00  0.00           C
ATOM    883  CB  ILE A 126     155.962 126.988 195.631  1.00  0.00           C
ATOM    884  CG2 ILE A 126     154.440 127.169 195.673  1.00  0.00           C
ATOM    885  CG1 ILE A 126     156.351 125.638 195.010  1.00  0.00           C
ATOM    886  CD1 ILE A 126     157.612 124.999 195.571  1.00  0.00           C
ATOM    887  C   ILE A 126     156.109 129.500 195.334  1.00  0.00           C
ATOM    888  O   ILE A 126     155.090 129.974 194.823  1.00  0.00           O
ATOM    889  N   LYS A 127     156.781 130.141 196.291  1.00  0.00           N
ATOM    890  CA  LYS A 127     156.350 131.468 196.717  1.00  0.00           C
ATOM    891  CB  LYS A 127     157.181 131.936 197.912  1.00  0.00           C
ATOM    892  CG  LYS A 127     156.654 131.458 199.257  1.00  0.00           C
ATOM    893  CD  LYS A 127     157.376 132.127 200.419  1.00  0.00           C
ATOM    894  CE  LYS A 127     158.858 131.786 200.445  1.00  0.00           C
ATOM    895  NZ  LYS A 127     159.430 131.910 201.814  1.00  0.00           N
ATOM    896  C   LYS A 127     156.452 132.463 195.568  1.00  0.00           C
ATOM    897  O   LYS A 127     155.529 133.253 195.328  1.00  0.00           O
ATOM    898  N   ASP A 128     157.569 132.437 194.837  1.00  0.00           N
ATOM    899  CA  ASP A 128     157.704 133.343 193.702  1.00  0.00           C
ATOM    900  CB  ASP A 128     159.151 133.376 193.208  1.00  0.00           C
ATOM    901  CG  ASP A 128     159.563 132.098 192.519  1.00  0.00           C
ATOM    902  OD1 ASP A 128     159.010 131.039 192.867  1.00  0.00           O
ATOM    903  OD2 ASP A 128     160.438 132.151 191.630  1.00  0.00           O
ATOM    904  C   ASP A 128     156.758 132.960 192.570  1.00  0.00           C
ATOM    905  O   ASP A 128     156.334 133.831 191.806  1.00  0.00           O
ATOM    906  N   ILE A 129     156.420 131.674 192.436  1.00  0.00           N
ATOM    907  CA  ILE A 129     155.423 131.277 191.442  1.00  0.00           C
ATOM    908  CB  ILE A 129     155.341 129.740 191.339  1.00  0.00           C
ATOM    909  CG2 ILE A 129     154.005 129.301 190.715  1.00  0.00           C
ATOM    910  CG1 ILE A 129     156.514 129.200 190.515  1.00  0.00           C
ATOM    911  CD1 ILE A 129     156.715 127.691 190.617  1.00  0.00           C
ATOM    912  C   ILE A 129     154.070 131.887 191.787  1.00  0.00           C
ATOM    913  O   ILE A 129     153.382 132.445 190.924  1.00  0.00           O
ATOM    914  N   LEU A 130     153.667 131.783 193.056  1.00  0.00           N
ATOM    915  CA  LEU A 130     152.402 132.378 193.478  1.00  0.00           C
ATOM    916  CB  LEU A 130     152.108 132.033 194.939  1.00  0.00           C
ATOM    917  CG  LEU A 130     151.283 130.767 195.180  1.00  0.00           C
ATOM    918  CD1 LEU A 130     152.118 129.519 194.975  1.00  0.00           C
ATOM    919  CD2 LEU A 130     150.677 130.789 196.577  1.00  0.00           C
ATOM    920  C   LEU A 130     152.412 133.888 193.283  1.00  0.00           C
ATOM    921  O   LEU A 130     151.424 134.469 192.824  1.00  0.00           O
ATOM    922  N   ALA A 131     153.523 134.542 193.631  1.00  0.00           N
ATOM    923  CA  ALA A 131     153.621 135.981 193.407  1.00  0.00           C
ATOM    924  CB  ALA A 131     154.894 136.527 194.052  1.00  0.00           C
ATOM    925  C   ALA A 131     153.595 136.316 191.920  1.00  0.00           C
ATOM    926  O   ALA A 131     153.153 137.405 191.538  1.00  0.00           O
ATOM    927  N   LYS A 132     154.059 135.395 191.073  1.00  0.00           N
ATOM    928  CA  LYS A 132     154.099 135.613 189.634  1.00  0.00           C
ATOM    929  CB  LYS A 132     155.182 134.721 189.013  1.00  0.00           C
ATOM    930  CG  LYS A 132     155.418 134.905 187.508  1.00  0.00           C
ATOM    931  CD  LYS A 132     155.956 136.289 187.144  1.00  0.00           C
ATOM    932  CE  LYS A 132     157.348 136.547 187.715  1.00  0.00           C
ATOM    933  NZ  LYS A 132     158.346 135.515 187.315  1.00  0.00           N
ATOM    934  C   LYS A 132     152.764 135.331 188.959  1.00  0.00           C
ATOM    935  O   LYS A 132     152.503 135.883 187.885  1.00  0.00           O
ATOM    936  N   SER A 133     151.919 134.498 189.562  1.00  0.00           N
ATOM    937  CA  SER A 133     150.652 134.069 188.974  1.00  0.00           C
ATOM    938  CB  SER A 133     150.633 132.554 188.773  1.00  0.00           C
ATOM    939  OG  SER A 133     151.806 132.114 188.112  1.00  0.00           O
ATOM    940  C   SER A 133     149.521 134.528 189.888  1.00  0.00           C
ATOM    941  O   SER A 133     149.073 133.785 190.764  1.00  0.00           O
ATOM    942  N   LYS A 134     149.068 135.760 189.679  1.00  0.00           N
ATOM    943  CA  LYS A 134     147.888 136.308 190.338  1.00  0.00           C
ATOM    944  CB  LYS A 134     148.201 137.639 191.018  1.00  0.00           C
ATOM    945  CG  LYS A 134     149.181 137.536 192.176  1.00  0.00           C
ATOM    946  CD  LYS A 134     149.453 138.900 192.791  1.00  0.00           C
ATOM    947  CE  LYS A 134     150.486 138.822 193.904  1.00  0.00           C
ATOM    948  NZ  LYS A 134     150.007 138.023 195.065  1.00  0.00           N
ATOM    949  C   LYS A 134     146.813 136.471 189.271  1.00  0.00           C
ATOM    950  O   LYS A 134     146.935 137.325 188.386  1.00  0.00           O
ATOM    951  N   GLY A 135     145.765 135.657 189.355  1.00  0.00           N
ATOM    952  CA  GLY A 135     144.740 135.660 188.331  1.00  0.00           C
ATOM    953  C   GLY A 135     145.095 134.900 187.075  1.00  0.00           C
ATOM    954  O   GLY A 135     144.448 135.101 186.043  1.00  0.00           O
ATOM    955  N   GLN A 136     146.109 134.036 187.125  1.00  0.00           N
ATOM    956  CA  GLN A 136     146.479 133.161 186.010  1.00  0.00           C
ATOM    957  CB  GLN A 136     147.768 133.640 185.341  1.00  0.00           C
ATOM    958  CG  GLN A 136     147.632 134.965 184.609  1.00  0.00           C
ATOM    959  CD  GLN A 136     148.952 135.700 184.475  1.00  0.00           C
ATOM    960  OE1 GLN A 136     149.027 136.907 184.701  1.00  0.00           O
ATOM    961  NE2 GLN A 136     150.001 134.975 184.101  1.00  0.00           N
ATOM    962  C   GLN A 136     146.633 131.740 186.541  1.00  0.00           C
ATOM    963  O   GLN A 136     147.747 131.208 186.615  1.00  0.00           O
ATOM    964  N   PRO A 137     145.528 131.095 186.926  1.00  0.00           N
ATOM    965  CD  PRO A 137     144.120 131.485 186.761  1.00  0.00           C
ATOM    966  CG  PRO A 137     143.444 130.713 187.832  1.00  0.00           C
ATOM    967  CB  PRO A 137     144.206 129.435 187.953  1.00  0.00           C
ATOM    968  CA  PRO A 137     145.647 129.759 187.533  1.00  0.00           C
ATOM    969  C   PRO A 137     146.209 128.703 186.596  1.00  0.00           C
ATOM    970  O   PRO A 137     146.885 127.778 187.062  1.00  0.00           O
ATOM    971  N   LYS A 138     145.936 128.796 185.292  1.00  0.00           N
ATOM    972  CA  LYS A 138     146.503 127.837 184.347  1.00  0.00           C
ATOM    973  CB  LYS A 138     145.965 128.114 182.942  1.00  0.00           C
ATOM    974  CG  LYS A 138     146.282 127.029 181.922  1.00  0.00           C
ATOM    975  CD  LYS A 138     145.904 127.468 180.513  1.00  0.00           C
ATOM    976  CE  LYS A 138     146.540 126.580 179.452  1.00  0.00           C
ATOM    977  NZ  LYS A 138     148.018 126.749 179.383  1.00  0.00           N
ATOM    978  C   LYS A 138     148.025 127.894 184.359  1.00  0.00           C
ATOM    979  O   LYS A 138     148.699 126.859 184.423  1.00  0.00           O
ATOM    980  N   LYS A 139     148.584 129.104 184.292  1.00  0.00           N
ATOM    981  CA  LYS A 139     150.033 129.249 184.347  1.00  0.00           C
ATOM    982  CB  LYS A 139     150.422 130.707 184.107  1.00  0.00           C
ATOM    983  CG  LYS A 139     151.866 130.899 183.674  1.00  0.00           C
ATOM    984  CD  LYS A 139     152.434 132.215 184.180  1.00  0.00           C
ATOM    985  CE  LYS A 139     153.575 132.701 183.300  1.00  0.00           C
ATOM    986  NZ  LYS A 139     154.315 133.835 183.917  1.00  0.00           N
ATOM    987  C   LYS A 139     150.574 128.760 185.683  1.00  0.00           C
ATOM    988  O   LYS A 139     151.669 128.188 185.748  1.00  0.00           O
ATOM    989  N   ARG A 140     149.821 128.980 186.763  1.00  0.00           N
ATOM    990  CA  ARG A 140     150.250 128.495 188.069  1.00  0.00           C
ATOM    991  CB  ARG A 140     149.285 128.985 189.149  1.00  0.00           C
ATOM    992  CG  ARG A 140     149.443 128.277 190.482  1.00  0.00           C
ATOM    993  CD  ARG A 140     149.007 129.141 191.657  1.00  0.00           C
ATOM    994  NE  ARG A 140     147.553 129.294 191.719  1.00  0.00           N
ATOM    995  CZ  ARG A 140     146.860 130.323 191.234  1.00  0.00           C
ATOM    996  NH1 ARG A 140     147.459 131.338 190.622  1.00  0.00           N
ATOM    997  NH2 ARG A 140     145.540 130.334 191.361  1.00  0.00           N
ATOM    998  C   ARG A 140     150.340 126.975 188.083  1.00  0.00           C
ATOM    999  O   ARG A 140     151.323 126.408 188.578  1.00  0.00           O
ATOM   1000  N   LEU A 141     149.327 126.296 187.538  1.00  0.00           N
ATOM   1001  CA  LEU A 141     149.376 124.840 187.484  1.00  0.00           C
ATOM   1002  CB  LEU A 141     148.061 124.264 186.950  1.00  0.00           C
ATOM   1003  CG  LEU A 141     147.855 122.759 187.222  1.00  0.00           C
ATOM   1004  CD1 LEU A 141     146.390 122.373 187.206  1.00  0.00           C
ATOM   1005  CD2 LEU A 141     148.605 121.864 186.241  1.00  0.00           C
ATOM   1006  C   LEU A 141     150.533 124.381 186.615  1.00  0.00           C
ATOM   1007  O   LEU A 141     151.221 123.416 186.950  1.00  0.00           O
ATOM   1008  N   THR A 142     150.760 125.056 185.486  1.00  0.00           N
ATOM   1009  CA  THR A 142     151.853 124.657 184.604  1.00  0.00           C
ATOM   1010  CB  THR A 142     151.831 125.501 183.330  1.00  0.00           C
ATOM   1011  CG2 THR A 142     152.733 124.890 182.265  1.00  0.00           C
ATOM   1012  OG1 THR A 142     150.492 125.578 182.827  1.00  0.00           O
ATOM   1013  C   THR A 142     153.201 124.783 185.305  1.00  0.00           C
ATOM   1014  O   THR A 142     154.053 123.892 185.197  1.00  0.00           O
ATOM   1015  N   HIS A 143     153.413 125.886 186.026  1.00  0.00           N
ATOM   1016  CA  HIS A 143     154.663 126.066 186.758  1.00  0.00           C
ATOM   1017  CB  HIS A 143     154.719 127.469 187.361  1.00  0.00           C
ATOM   1018  CG  HIS A 143     154.839 128.564 186.348  1.00  0.00           C
ATOM   1019  ND1 HIS A 143     155.354 128.360 185.086  1.00  0.00           N
ATOM   1020  CE1 HIS A 143     155.341 129.499 184.418  1.00  0.00           C
ATOM   1021  NE2 HIS A 143     154.841 130.437 185.202  1.00  0.00           N
ATOM   1022  CD2 HIS A 143     154.520 129.878 186.415  1.00  0.00           C
ATOM   1023  C   HIS A 143     154.821 125.008 187.842  1.00  0.00           C
ATOM   1024  O   HIS A 143     155.880 124.380 187.964  1.00  0.00           O
ATOM   1025  N   VAL A 144     153.768 124.781 188.632  1.00  0.00           N
ATOM   1026  CA  VAL A 144     153.863 123.788 189.696  1.00  0.00           C
ATOM   1027  CB  VAL A 144     152.616 123.849 190.597  1.00  0.00           C
ATOM   1028  CG1 VAL A 144     152.609 122.690 191.585  1.00  0.00           C
ATOM   1029  CG2 VAL A 144     152.564 125.176 191.338  1.00  0.00           C
ATOM   1030  C   VAL A 144     154.063 122.397 189.111  1.00  0.00           C
ATOM   1031  O   VAL A 144     154.687 121.536 189.738  1.00  0.00           O
ATOM   1032  N   TYR A 145     153.552 122.156 187.905  1.00  0.00           N
ATOM   1033  CA  TYR A 145     153.688 120.847 187.282  1.00  0.00           C
ATOM   1034  CB  TYR A 145     152.682 120.718 186.140  1.00  0.00           C
ATOM   1035  CG  TYR A 145     152.818 119.440 185.360  1.00  0.00           C
ATOM   1036  CD1 TYR A 145     152.704 118.213 185.989  1.00  0.00           C
ATOM   1037  CE1 TYR A 145     152.828 117.044 185.286  1.00  0.00           C
ATOM   1038  CZ  TYR A 145     153.066 117.082 183.931  1.00  0.00           C
ATOM   1039  OH  TYR A 145     153.189 115.907 183.226  1.00  0.00           O
ATOM   1040  CE2 TYR A 145     153.181 118.289 183.280  1.00  0.00           C
ATOM   1041  CD2 TYR A 145     153.057 119.458 183.995  1.00  0.00           C
ATOM   1042  C   TYR A 145     155.107 120.621 186.780  1.00  0.00           C
ATOM   1043  O   TYR A 145     155.708 119.573 187.043  1.00  0.00           O
ATOM   1044  N   ASP A 146     155.664 121.592 186.052  1.00  0.00           N
ATOM   1045  CA  ASP A 146     157.051 121.453 185.620  1.00  0.00           C
ATOM   1046  CB  ASP A 146     157.415 122.520 184.580  1.00  0.00           C
ATOM   1047  CG  ASP A 146     157.189 123.936 185.071  1.00  0.00           C
ATOM   1048  OD1 ASP A 146     157.756 124.315 186.117  1.00  0.00           O
ATOM   1049  OD2 ASP A 146     156.460 124.682 184.386  1.00  0.00           O
ATOM   1050  C   ASP A 146     158.021 121.505 186.794  1.00  0.00           C
ATOM   1051  O   ASP A 146     159.175 121.091 186.645  1.00  0.00           O
ATOM   1052  N   LEU A 147     157.581 121.997 187.955  1.00  0.00           N
ATOM   1053  CA  LEU A 147     158.412 121.994 189.152  1.00  0.00           C
ATOM   1054  CB  LEU A 147     158.002 123.155 190.063  1.00  0.00           C
ATOM   1055  CG  LEU A 147     158.922 123.486 191.238  1.00  0.00           C
ATOM   1056  CD1 LEU A 147     160.225 124.102 190.752  1.00  0.00           C
ATOM   1057  CD2 LEU A 147     158.215 124.419 192.207  1.00  0.00           C
ATOM   1058  C   LEU A 147     158.323 120.680 189.921  1.00  0.00           C
ATOM   1059  O   LEU A 147     159.326 120.225 190.483  1.00  0.00           O
ATOM   1060  N   CYS A 148     157.145 120.057 189.956  1.00  0.00           N
ATOM   1061  CA  CYS A 148     156.914 118.860 190.754  1.00  0.00           C
ATOM   1062  CB  CYS A 148     155.472 118.846 191.272  1.00  0.00           C
ATOM   1063  SG  CYS A 148     155.093 120.144 192.465  1.00  0.00           S
ATOM   1064  C   CYS A 148     157.172 117.565 189.997  1.00  0.00           C
ATOM   1065  O   CYS A 148     157.275 116.510 190.633  1.00  0.00           O
ATOM   1066  N   LYS A 149     157.271 117.608 188.667  1.00  0.00           N
ATOM   1067  CA  LYS A 149     157.470 116.379 187.905  1.00  0.00           C
ATOM   1068  CB  LYS A 149     157.412 116.673 186.404  1.00  0.00           C
ATOM   1069  CG  LYS A 149     158.368 117.760 185.928  1.00  0.00           C
ATOM   1070  CD  LYS A 149     158.703 117.613 184.450  1.00  0.00           C
ATOM   1071  CE  LYS A 149     157.480 117.817 183.566  1.00  0.00           C
ATOM   1072  NZ  LYS A 149     157.818 117.728 182.119  1.00  0.00           N
ATOM   1073  C   LYS A 149     158.786 115.700 188.263  1.00  0.00           C
ATOM   1074  O   LYS A 149     158.910 114.478 188.126  1.00  0.00           O
ATOM   1075  N   GLY A 150     159.776 116.469 188.723  1.00  0.00           N
ATOM   1076  CA  GLY A 150     161.048 115.878 189.097  1.00  0.00           C
ATOM   1077  C   GLY A 150     161.030 115.197 190.448  1.00  0.00           C
ATOM   1078  O   GLY A 150     161.828 114.288 190.693  1.00  0.00           O
ATOM   1079  N   LYS A 151     160.134 115.616 191.339  1.00  0.00           N
ATOM   1080  CA  LYS A 151     160.061 115.011 192.662  1.00  0.00           C
ATOM   1081  CB  LYS A 151     159.117 115.808 193.561  1.00  0.00           C
ATOM   1082  CG  LYS A 151     159.592 117.220 193.870  1.00  0.00           C
ATOM   1083  CD  LYS A 151     160.833 117.212 194.751  1.00  0.00           C
ATOM   1084  CE  LYS A 151     161.099 118.580 195.356  1.00  0.00           C
ATOM   1085  NZ  LYS A 151     162.376 118.615 196.120  1.00  0.00           N
ATOM   1086  C   LYS A 151     159.593 113.566 192.556  1.00  0.00           C
ATOM   1087  O   LYS A 151     158.580 113.276 191.912  1.00  0.00           O
ATOM   1088  N   ASN A 152     160.335 112.662 193.196  1.00  0.00           N
ATOM   1089  CA  ASN A 152     160.030 111.235 193.189  1.00  0.00           C
ATOM   1090  CB  ASN A 152     161.211 110.446 192.619  1.00  0.00           C
ATOM   1091  CG  ASN A 152     161.524 110.819 191.183  1.00  0.00           C
ATOM   1092  OD1 ASN A 152     160.921 111.733 190.621  1.00  0.00           O
ATOM   1093  ND2 ASN A 152     162.473 110.110 190.582  1.00  0.00           N
ATOM   1094  C   ASN A 152     159.680 110.704 194.573  1.00  0.00           C
ATOM   1095  O   ASN A 152     159.532 109.487 194.735  1.00  0.00           O
ATOM   1096  N   ILE A 153     159.543 111.574 195.573  1.00  0.00           N
ATOM   1097  CA  ILE A 153     159.259 111.145 196.936  1.00  0.00           C
ATOM   1098  CB  ILE A 153     160.559 110.787 197.696  1.00  0.00           C
ATOM   1099  CG2 ILE A 153     161.356 112.044 198.025  1.00  0.00           C
ATOM   1100  CG1 ILE A 153     160.237 110.005 198.972  1.00  0.00           C
ATOM   1101  CD1 ILE A 153     161.450 109.393 199.638  1.00  0.00           C
ATOM   1102  C   ILE A 153     158.492 112.256 197.638  1.00  0.00           C
ATOM   1103  O   ILE A 153     158.669 113.440 197.341  1.00  0.00           O
ATOM   1104  N   CYS A 154     157.633 111.863 198.580  1.00  0.00           N
ATOM   1105  CA  CYS A 154     156.818 112.835 199.298  1.00  0.00           C
ATOM   1106  CB  CYS A 154     155.660 112.127 200.002  1.00  0.00           C
ATOM   1107  SG  CYS A 154     154.511 113.225 200.858  1.00  0.00           S
ATOM   1108  C   CYS A 154     157.627 113.637 200.311  1.00  0.00           C
ATOM   1109  O   CYS A 154     157.221 114.752 200.654  1.00  0.00           O
ATOM   1110  N   GLU A 155     158.759 113.100 200.770  1.00  0.00           N
ATOM   1111  CA  GLU A 155     159.630 113.708 201.786  1.00  0.00           C
ATOM   1112  CB  GLU A 155     160.644 114.669 201.132  1.00  0.00           C
ATOM   1113  CG  GLU A 155     160.088 115.908 200.406  1.00  0.00           C
ATOM   1114  CD  GLU A 155     159.694 117.042 201.340  1.00  0.00           C
ATOM   1115  OE1 GLU A 155     160.230 117.109 202.467  1.00  0.00           O
ATOM   1116  OE2 GLU A 155     158.846 117.869 200.945  1.00  0.00           O
ATOM   1117  C   GLU A 155     158.868 114.429 202.896  1.00  0.00           C
ATOM   1118  O   GLU A 155     158.769 113.932 204.018  1.00  0.00           O
ATOM   1119  N   GLY A 156     156.161 116.841 208.001  1.00  0.00           N
ATOM   1120  CA  GLY A 156     155.505 117.823 208.833  1.00  0.00           C
ATOM   1121  C   GLY A 156     156.520 118.757 209.443  1.00  0.00           C
ATOM   1122  O   GLY A 156     156.397 119.133 210.606  1.00  0.00           O
ATOM   1123  N   GLY A 157     157.538 119.114 208.668  1.00  0.00           N
ATOM   1124  CA  GLY A 157     158.480 120.119 209.118  1.00  0.00           C
ATOM   1125  C   GLY A 157     159.237 120.898 208.059  1.00  0.00           C
ATOM   1126  O   GLY A 157     159.617 120.364 207.015  1.00  0.00           O
ATOM   1127  N   GLU A 158     159.443 122.184 208.348  1.00  0.00           N
ATOM   1128  CA  GLU A 158     160.232 123.078 207.503  1.00  0.00           C
ATOM   1129  CB  GLU A 158     159.349 123.843 206.517  1.00  0.00           C
ATOM   1130  CG  GLU A 158     157.974 124.179 207.034  1.00  0.00           C
ATOM   1131  CD  GLU A 158     157.269 125.177 206.150  1.00  0.00           C
ATOM   1132  OE1 GLU A 158     156.463 124.750 205.304  1.00  0.00           O
ATOM   1133  OE2 GLU A 158     157.517 126.393 206.317  1.00  0.00           O
ATOM   1134  C   GLU A 158     161.042 124.079 208.321  1.00  0.00           C
ATOM   1135  O   GLU A 158     160.789 124.293 209.508  1.00  0.00           O
ATOM   1136  N   GLU A 159     162.018 124.696 207.666  1.00  0.00           N
ATOM   1137  CA  GLU A 159     162.867 125.694 208.306  1.00  0.00           C
ATOM   1138  CB  GLU A 159     164.107 125.959 207.452  1.00  0.00           C
ATOM   1139  CG  GLU A 159     164.847 124.694 207.049  1.00  0.00           C
ATOM   1140  CD  GLU A 159     164.516 124.255 205.641  1.00  0.00           C
ATOM   1141  OE1 GLU A 159     163.467 124.685 205.116  1.00  0.00           O
ATOM   1142  OE2 GLU A 159     165.295 123.468 205.064  1.00  0.00           O
ATOM   1143  C   GLU A 159     162.069 126.977 208.524  1.00  0.00           C
ATOM   1144  O   GLU A 159     161.140 127.267 207.772  1.00  0.00           O
ATOM   1145  N   MET A 160     162.429 127.737 209.552  1.00  0.00           N
ATOM   1146  CA  MET A 160     161.694 128.953 209.906  1.00  0.00           C
ATOM   1147  CB  MET A 160     162.204 129.511 211.237  1.00  0.00           C
ATOM   1148  CG  MET A 160     161.932 128.617 212.433  1.00  0.00           C
ATOM   1149  SD  MET A 160     160.178 128.461 212.814  1.00  0.00           S
ATOM   1150  CE  MET A 160     160.242 127.470 214.304  1.00  0.00           C
ATOM   1151  C   MET A 160     161.797 130.025 208.823  1.00  0.00           C
ATOM   1152  O   MET A 160     162.787 130.085 208.092  1.00  0.00           O
ATOM   1153  N   ASP A 161     160.776 130.871 208.728  1.00  0.00           N
ATOM   1154  CA  ASP A 161     160.767 131.951 207.743  1.00  0.00           C
ATOM   1155  CB  ASP A 161     160.382 131.405 206.367  1.00  0.00           C
ATOM   1156  CG  ASP A 161     160.420 132.467 205.290  1.00  0.00           C
ATOM   1157  OD1 ASP A 161     161.169 133.454 205.446  1.00  0.00           O
ATOM   1158  OD2 ASP A 161     159.708 132.309 204.278  1.00  0.00           O
ATOM   1159  C   ASP A 161     159.820 133.080 208.150  1.00  0.00           C
ATOM   1160  O   ASP A 161     160.173 134.257 208.064  1.00  0.00           O
ATOM   1161  N   ASN A 162     158.619 132.718 208.590  1.00  0.00           N
ATOM   1162  CA  ASN A 162     157.633 133.699 209.038  1.00  0.00           C
ATOM   1163  CB  ASN A 162     156.968 134.375 207.835  1.00  0.00           C
ATOM   1164  CG  ASN A 162     156.360 135.726 208.182  1.00  0.00           C
ATOM   1165  OD1 ASN A 162     155.931 135.958 209.313  1.00  0.00           O
ATOM   1166  ND2 ASN A 162     156.322 136.625 207.205  1.00  0.00           N
ATOM   1167  C   ASN A 162     156.573 133.059 209.927  1.00  0.00           C
ATOM   1168  O   ASN A 162     156.444 131.837 209.971  1.00  0.00           O
ATOM   1169  N   LYS A 163     155.813 133.891 210.632  1.00  0.00           N
ATOM   1170  CA  LYS A 163     154.748 133.396 211.494  1.00  0.00           C
ATOM   1171  CB  LYS A 163     154.495 134.360 212.654  1.00  0.00           C
ATOM   1172  CG  LYS A 163     153.356 133.939 213.574  1.00  0.00           C
ATOM   1173  CD  LYS A 163     153.675 132.644 214.302  1.00  0.00           C
ATOM   1174  CE  LYS A 163     152.477 132.151 215.096  1.00  0.00           C
ATOM   1175  NZ  LYS A 163     152.824 131.006 215.983  1.00  0.00           N
ATOM   1176  C   LYS A 163     153.472 133.189 210.687  1.00  0.00           C
ATOM   1177  O   LYS A 163     153.052 134.067 209.934  1.00  0.00           O
ATOM   1178  N   PHE A 164     152.861 132.023 210.853  1.00  0.00           N
ATOM   1179  CA  PHE A 164     151.648 131.681 210.122  1.00  0.00           C
ATOM   1180  CB  PHE A 164     152.007 130.983 208.809  1.00  0.00           C
ATOM   1181  CG  PHE A 164     150.832 130.733 207.907  1.00  0.00           C
ATOM   1182  CD1 PHE A 164     150.192 131.784 207.268  1.00  0.00           C
ATOM   1183  CE1 PHE A 164     149.113 131.549 206.438  1.00  0.00           C
ATOM   1184  CZ  PHE A 164     148.668 130.259 206.232  1.00  0.00           C
ATOM   1185  CE2 PHE A 164     149.298 129.207 206.859  1.00  0.00           C
ATOM   1186  CD2 PHE A 164     150.377 129.447 207.688  1.00  0.00           C
ATOM   1187  C   PHE A 164     150.735 130.797 210.967  1.00  0.00           C
ATOM   1188  O   PHE A 164     151.199 130.080 211.854  1.00  0.00           O
ATOM   1189  N   GLY A 165     149.437 130.852 210.690  1.00  0.00           N
ATOM   1190  CA  GLY A 165     148.470 130.066 211.432  1.00  0.00           C
ATOM   1191  C   GLY A 165     148.189 128.723 210.787  1.00  0.00           C
ATOM   1192  O   GLY A 165     147.699 128.656 209.659  1.00  0.00           O
ATOM   1193  N   VAL A 166     148.501 127.651 211.508  1.00  0.00           N
ATOM   1194  CA  VAL A 166     148.252 126.293 211.035  1.00  0.00           C
ATOM   1195  CB  VAL A 166     149.526 125.651 210.443  1.00  0.00           C
ATOM   1196  CG1 VAL A 166     149.899 126.300 209.120  1.00  0.00           C
ATOM   1197  CG2 VAL A 166     150.674 125.737 211.437  1.00  0.00           C
ATOM   1198  C   VAL A 166     147.725 125.409 212.160  1.00  0.00           C
ATOM   1199  O   VAL A 166     147.383 125.897 213.236  1.00  0.00           O
ATOM   1200  N   GLU A 167     147.665 124.103 211.905  1.00  0.00           N
ATOM   1201  CA  GLU A 167     147.217 123.147 212.913  1.00  0.00           C
ATOM   1202  CB  GLU A 167     146.884 121.802 212.268  1.00  0.00           C
ATOM   1203  CG  GLU A 167     148.072 121.115 211.617  1.00  0.00           C
ATOM   1204  CD  GLU A 167     147.664 119.909 210.798  1.00  0.00           C
ATOM   1205  OE1 GLU A 167     146.511 119.455 210.937  1.00  0.00           O
ATOM   1206  OE2 GLU A 167     148.496 119.414 210.009  1.00  0.00           O
ATOM   1207  C   GLU A 167     148.266 122.956 214.003  1.00  0.00           C
ATOM   1208  O   GLU A 167     147.999 122.357 215.043  1.00  0.00           O
ATOM   1209  N   GLN A 168     149.462 123.475 213.753  1.00  0.00           N
ATOM   1210  CA  GLN A 168     150.538 123.465 214.733  1.00  0.00           C
ATOM   1211  CB  GLN A 168     151.509 122.306 214.478  1.00  0.00           C
ATOM   1212  CG  GLN A 168     152.571 122.128 215.556  1.00  0.00           C
ATOM   1213  CD  GLN A 168     153.360 120.843 215.396  1.00  0.00           C
ATOM   1214  OE1 GLN A 168     153.093 120.044 214.496  1.00  0.00           O
ATOM   1215  NE2 GLN A 168     154.343 120.637 216.265  1.00  0.00           N
ATOM   1216  C   GLN A 168     151.261 124.804 214.660  1.00  0.00           C
ATOM   1217  O   GLN A 168     152.374 124.888 214.141  1.00  0.00           O
ATOM   1218  N   PRO A 169     150.616 125.864 215.173  1.00  0.00           N
ATOM   1219  CD  PRO A 169     149.353 125.842 215.931  1.00  0.00           C
ATOM   1220  CG  PRO A 169     149.169 127.286 216.342  1.00  0.00           C
ATOM   1221  CB  PRO A 169     149.925 128.091 215.346  1.00  0.00           C
ATOM   1222  CA  PRO A 169     151.143 127.224 215.034  1.00  0.00           C
ATOM   1223  C   PRO A 169     152.280 127.521 215.999  1.00  0.00           C
ATOM   1224  O   PRO A 169     152.340 128.619 216.553  1.00  0.00           O
ATOM   1225  N   GLU A 170     153.172 126.556 216.198  1.00  0.00           N
ATOM   1226  CA  GLU A 170     154.340 126.777 217.034  1.00  0.00           C
ATOM   1227  CB  GLU A 170     155.071 125.461 217.310  1.00  0.00           C
ATOM   1228  CG  GLU A 170     155.549 124.734 216.063  1.00  0.00           C
ATOM   1229  CD  GLU A 170     156.304 123.461 216.390  1.00  0.00           C
ATOM   1230  OE1 GLU A 170     156.562 123.210 217.586  1.00  0.00           O
ATOM   1231  OE2 GLU A 170     156.639 122.709 215.453  1.00  0.00           O
ATOM   1232  C   GLU A 170     155.258 127.778 216.344  1.00  0.00           C
ATOM   1233  O   GLU A 170     155.187 127.962 215.130  1.00  0.00           O
ATOM   1234  N   GLY A 171     156.128 128.415 217.117  1.00  0.00           N
ATOM   1235  CA  GLY A 171     157.021 129.414 216.564  1.00  0.00           C
ATOM   1236  C   GLY A 171     158.027 129.934 217.568  1.00  0.00           C
ATOM   1237  O   GLY A 171     157.849 129.793 218.780  1.00  0.00           O
ATOM   1238  N   ASP A 172     159.087 130.544 217.053  1.00  0.00           N
ATOM   1239  CA  ASP A 172     160.154 131.070 217.893  1.00  0.00           C
ATOM   1240  CB  ASP A 172     161.221 129.999 218.125  1.00  0.00           C
ATOM   1241  CG  ASP A 172     162.108 130.304 219.314  1.00  0.00           C
ATOM   1242  OD1 ASP A 172     161.829 131.291 220.028  1.00  0.00           O
ATOM   1243  OD2 ASP A 172     163.084 129.559 219.535  1.00  0.00           O
ATOM   1244  C   ASP A 172     160.769 132.308 217.254  1.00  0.00           C
ATOM   1245  O   ASP A 172     160.577 132.565 216.067  1.00  0.00           O
ATOM   1246  N   GLU A 173     161.502 133.078 218.050  1.00  0.00           N
ATOM   1247  CA  GLU A 173     162.162 134.280 217.556  1.00  0.00           C
ATOM   1248  CB  GLU A 173     162.684 135.126 218.717  1.00  0.00           C
ATOM   1249  CG  GLU A 173     163.377 136.414 218.293  1.00  0.00           C
ATOM   1250  CD  GLU A 173     162.425 137.424 217.677  1.00  0.00           C
ATOM   1251  OE1 GLU A 173     161.200 137.303 217.886  1.00  0.00           O
ATOM   1252  OE2 GLU A 173     162.906 138.340 216.978  1.00  0.00           O
ATOM   1253  C   GLU A 173     163.301 133.913 216.612  1.00  0.00           C
ATOM   1254  O   GLU A 173     163.569 134.626 215.642  1.00  0.00           O
ATOM   1255  N   ASP A 174     163.966 132.799 216.899  1.00  0.00           N
ATOM   1256  CA  ASP A 174     165.077 132.340 216.076  1.00  0.00           C
ATOM   1257  CB  ASP A 174     165.841 131.220 216.788  1.00  0.00           C
ATOM   1258  CG  ASP A 174     167.057 130.755 216.010  1.00  0.00           C
ATOM   1259  OD1 ASP A 174     167.575 131.538 215.184  1.00  0.00           O
ATOM   1260  OD2 ASP A 174     167.495 129.605 216.223  1.00  0.00           O
ATOM   1261  C   ASP A 174     164.575 131.862 214.718  1.00  0.00           C
ATOM   1262  O   ASP A 174     163.484 131.304 214.610  1.00  0.00           O
ATOM   1263  N   LEU A 175     165.379 132.082 213.682  1.00  0.00           N
ATOM   1264  CA  LEU A 175     165.005 131.695 212.326  1.00  0.00           C
ATOM   1265  CB  LEU A 175     165.318 132.822 211.335  1.00  0.00           C
ATOM   1266  CG  LEU A 175     164.326 133.979 211.179  1.00  0.00           C
ATOM   1267  CD1 LEU A 175     164.242 134.834 212.435  1.00  0.00           C
ATOM   1268  CD2 LEU A 175     164.692 134.834 209.973  1.00  0.00           C
ATOM   1269  C   LEU A 175     165.720 130.418 211.902  1.00  0.00           C
ATOM   1270  O   LEU A 175     165.459 129.877 210.828  1.00  0.00           O
ATOM   1271  N   THR A 176     166.625 129.941 212.751  1.00  0.00           N
ATOM   1272  CA  THR A 176     167.422 128.762 212.437  1.00  0.00           C
ATOM   1273  CB  THR A 176     168.920 129.011 212.702  1.00  0.00           C
ATOM   1274  CG2 THR A 176     169.779 128.086 211.846  1.00  0.00           C
ATOM   1275  OG1 THR A 176     169.242 130.371 212.390  1.00  0.00           O
ATOM   1276  C   THR A 176     166.964 127.539 213.231  1.00  0.00           C
ATOM   1277  O   THR A 176     167.764 126.879 213.896  1.00  0.00           O
ATOM   1278  N   LYS A 177     165.668 127.252 213.176  1.00  0.00           N
ATOM   1279  CA  LYS A 177     165.125 126.072 213.838  1.00  0.00           C
ATOM   1280  CB  LYS A 177     164.421 126.458 215.142  1.00  0.00           C
ATOM   1281  CG  LYS A 177     165.363 127.016 216.199  1.00  0.00           C
ATOM   1282  CD  LYS A 177     164.640 127.352 217.492  1.00  0.00           C
ATOM   1283  CE  LYS A 177     165.627 127.828 218.548  1.00  0.00           C
ATOM   1284  NZ  LYS A 177     164.955 128.191 219.828  1.00  0.00           N
ATOM   1285  C   LYS A 177     164.169 125.346 212.902  1.00  0.00           C
ATOM   1286  O   LYS A 177     163.772 125.888 211.869  1.00  0.00           O
ATOM   1287  N   GLU A 178     163.800 124.123 213.259  1.00  0.00           N
ATOM   1288  CA  GLU A 178     162.934 123.326 212.399  1.00  0.00           C
ATOM   1289  CB  GLU A 178     163.422 121.876 212.345  1.00  0.00           C
ATOM   1290  CG  GLU A 178     162.642 120.987 211.381  1.00  0.00           C
ATOM   1291  CD  GLU A 178     163.037 119.524 211.481  1.00  0.00           C
ATOM   1292  OE1 GLU A 178     163.947 119.205 212.276  1.00  0.00           O
ATOM   1293  OE2 GLU A 178     162.443 118.697 210.762  1.00  0.00           O
ATOM   1294  C   GLU A 178     161.490 123.390 212.883  1.00  0.00           C
ATOM   1295  O   GLU A 178     161.162 122.911 213.969  1.00  0.00           O
ATOM   1296  N   LYS A 179     160.630 123.981 212.059  1.00  0.00           N
ATOM   1297  CA  LYS A 179     159.228 124.178 212.407  1.00  0.00           C
ATOM   1298  CB  LYS A 179     158.646 125.403 211.709  1.00  0.00           C
ATOM   1299  CG  LYS A 179     157.241 125.738 212.179  1.00  0.00           C
ATOM   1300  CD  LYS A 179     156.717 127.011 211.555  1.00  0.00           C
ATOM   1301  CE  LYS A 179     156.410 126.785 210.084  1.00  0.00           C
ATOM   1302  NZ  LYS A 179     155.817 127.985 209.444  1.00  0.00           N
ATOM   1303  C   LYS A 179     158.406 122.967 212.020  1.00  0.00           C
ATOM   1304  O   LYS A 179     158.559 122.447 210.923  1.00  0.00           O
ATOM   1305  N   GLY A 180     157.520 122.534 212.908  1.00  0.00           N
ATOM   1306  CA  GLY A 180     156.660 121.407 212.613  1.00  0.00           C
ATOM   1307  C   GLY A 180     155.297 121.876 212.140  1.00  0.00           C
ATOM   1308  O   GLY A 180     154.712 122.790 212.723  1.00  0.00           O
ATOM   1309  N   HIS A 181     154.790 121.254 211.080  1.00  0.00           N
ATOM   1310  CA  HIS A 181     153.480 121.609 210.546  1.00  0.00           C
ATOM   1311  CB  HIS A 181     153.633 122.383 209.226  1.00  0.00           C
ATOM   1312  CG  HIS A 181     154.377 121.641 208.157  1.00  0.00           C
ATOM   1313  ND1 HIS A 181     153.839 120.570 207.478  1.00  0.00           N
ATOM   1314  CE1 HIS A 181     154.714 120.126 206.592  1.00  0.00           C
ATOM   1315  NE2 HIS A 181     155.805 120.864 206.679  1.00  0.00           N
ATOM   1316  CD2 HIS A 181     155.620 121.820 207.648  1.00  0.00           C
ATOM   1317  C   HIS A 181     152.606 120.370 210.364  1.00  0.00           C
ATOM   1318  O   HIS A 181     152.425 119.867 209.255  1.00  0.00           O
ATOM   1319  N   GLY A 182     157.008 118.072 205.613  1.00  0.00           N
ATOM   1320  CA  GLY A 182     156.298 117.111 206.437  1.00  0.00           C
ATOM   1321  C   GLY A 182     155.572 116.061 205.620  1.00  0.00           C
ATOM   1322  O   GLY A 182     154.420 115.730 205.899  1.00  0.00           O
ATOM   1323  N   GLY A 183     156.255 115.532 204.602  1.00  0.00           N
ATOM   1324  CA  GLY A 183     155.687 114.492 203.771  1.00  0.00           C
ATOM   1325  C   GLY A 183     155.874 113.102 204.357  1.00  0.00           C
ATOM   1326  O   GLY A 183     156.578 112.901 205.344  1.00  0.00           O
ATOM   1327  N   CYS A 184     155.223 112.131 203.719  1.00  0.00           N
ATOM   1328  CA  CYS A 184     155.256 110.748 204.176  1.00  0.00           C
ATOM   1329  CB  CYS A 184     153.985 110.022 203.722  1.00  0.00           C
ATOM   1330  SG  CYS A 184     153.985 109.543 201.980  1.00  0.00           S
ATOM   1331  C   CYS A 184     156.480 109.980 203.690  1.00  0.00           C
ATOM   1332  O   CYS A 184     156.690 108.844 204.129  1.00  0.00           O
ATOM   1333  N   GLY A 185     157.284 110.559 202.805  1.00  0.00           N
ATOM   1334  CA  GLY A 185     158.526 109.929 202.390  1.00  0.00           C
ATOM   1335  C   GLY A 185     158.374 108.612 201.659  1.00  0.00           C
ATOM   1336  O   GLY A 185     159.156 107.683 201.903  1.00  0.00           O
ATOM   1337  N   ARG A 186     157.389 108.504 200.771  1.00  0.00           N
ATOM   1338  CA  ARG A 186     157.181 107.317 199.955  1.00  0.00           C
ATOM   1339  CB  ARG A 186     155.771 106.754 200.152  1.00  0.00           C
ATOM   1340  CG  ARG A 186     155.473 106.343 201.585  1.00  0.00           C
ATOM   1341  CD  ARG A 186     154.091 105.721 201.723  1.00  0.00           C
ATOM   1342  NE  ARG A 186     153.960 104.486 200.953  1.00  0.00           N
ATOM   1343  CZ  ARG A 186     152.974 103.604 201.099  1.00  0.00           C
ATOM   1344  NH1 ARG A 186     152.012 103.798 201.994  1.00  0.00           N
ATOM   1345  NH2 ARG A 186     152.951 102.514 200.344  1.00  0.00           N
ATOM   1346  C   ARG A 186     157.408 107.649 198.487  1.00  0.00           C
ATOM   1347  O   ARG A 186     157.162 108.774 198.045  1.00  0.00           O
ATOM   1348  N   TYR A 187     157.877 106.658 197.734  1.00  0.00           N
ATOM   1349  CA  TYR A 187     158.159 106.870 196.322  1.00  0.00           C
ATOM   1350  CB  TYR A 187     158.880 105.658 195.731  1.00  0.00           C
ATOM   1351  CG  TYR A 187     160.360 105.599 196.030  1.00  0.00           C
ATOM   1352  CD1 TYR A 187     160.824 105.143 197.255  1.00  0.00           C
ATOM   1353  CE1 TYR A 187     162.177 105.082 197.528  1.00  0.00           C
ATOM   1354  CZ  TYR A 187     163.084 105.478 196.568  1.00  0.00           C
ATOM   1355  OH  TYR A 187     164.433 105.420 196.833  1.00  0.00           O
ATOM   1356  CE2 TYR A 187     162.647 105.930 195.342  1.00  0.00           C
ATOM   1357  CD2 TYR A 187     161.294 105.988 195.079  1.00  0.00           C
ATOM   1358  C   TYR A 187     156.868 107.118 195.555  1.00  0.00           C
ATOM   1359  O   TYR A 187     155.892 106.376 195.695  1.00  0.00           O
ATOM   1360  N   GLN A 188     156.875 108.171 194.716  1.00  0.00           N
ATOM   1361  CA  GLN A 188     155.694 108.486 193.930  1.00  0.00           C
ATOM   1362  CB  GLN A 188     155.580 109.992 193.719  1.00  0.00           C
ATOM   1363  CG  GLN A 188     155.645 110.801 195.001  1.00  0.00           C
ATOM   1364  CD  GLN A 188     154.597 110.377 196.008  1.00  0.00           C
ATOM   1365  OE1 GLN A 188     153.423 110.226 195.673  1.00  0.00           O
ATOM   1366  NE2 GLN A 188     155.022 110.156 197.243  1.00  0.00           N
ATOM   1367  C   GLN A 188     155.765 107.782 192.578  1.00  0.00           C
ATOM   1368  O   GLN A 188     156.846 107.669 191.991  1.00  0.00           O
ATOM   1369  N   PRO A 189     154.654 107.296 192.037  1.00  0.00           N
ATOM   1370  CD  PRO A 189     153.270 107.395 192.538  1.00  0.00           C
ATOM   1371  CG  PRO A 189     152.484 106.514 191.601  1.00  0.00           C
ATOM   1372  CB  PRO A 189     153.441 105.691 190.839  1.00  0.00           C
ATOM   1373  CA  PRO A 189     154.712 106.534 190.789  1.00  0.00           C
ATOM   1374  C   PRO A 189     154.721 107.454 189.575  1.00  0.00           C
ATOM   1375  O   PRO A 189     154.575 108.671 189.674  1.00  0.00           O
ATOM   1376  N   ARG A 190     154.897 106.834 188.413  1.00  0.00           N
ATOM   1377  CA  ARG A 190     154.801 107.502 187.123  1.00  0.00           C
ATOM   1378  CB  ARG A 190     155.952 107.089 186.209  1.00  0.00           C
ATOM   1379  CG  ARG A 190     156.366 108.149 185.194  1.00  0.00           C
ATOM   1380  CD  ARG A 190     157.789 107.924 184.698  1.00  0.00           C
ATOM   1381  NE  ARG A 190     158.779 108.102 185.759  1.00  0.00           N
ATOM   1382  CZ  ARG A 190     160.097 108.106 185.575  1.00  0.00           C
ATOM   1383  NH1 ARG A 190     160.617 107.944 184.363  1.00  0.00           N
ATOM   1384  NH2 ARG A 190     160.905 108.275 186.613  1.00  0.00           N
ATOM   1385  C   ARG A 190     153.451 107.124 186.529  1.00  0.00           C
ATOM   1386  O   ARG A 190     153.178 105.942 186.295  1.00  0.00           O
ATOM   1387  N   ILE A 191     152.587 108.118 186.355  1.00  0.00           N
ATOM   1388  CA  ILE A 191     151.255 107.890 185.810  1.00  0.00           C
ATOM   1389  CB  ILE A 191     150.269 108.955 186.317  1.00  0.00           C
ATOM   1390  CG2 ILE A 191     148.840 108.560 185.978  1.00  0.00           C
ATOM   1391  CG1 ILE A 191     150.422 109.176 187.829  1.00  0.00           C
ATOM   1392  CD1 ILE A 191     150.378 107.907 188.666  1.00  0.00           C
ATOM   1393  C   ILE A 191     151.340 107.896 184.290  1.00  0.00           C
ATOM   1394  O   ILE A 191     151.910 108.817 183.694  1.00  0.00           O
ATOM   1395  N   ARG A 192     150.779 106.867 183.662  1.00  0.00           N
ATOM   1396  CA  ARG A 192     150.753 106.734 182.212  1.00  0.00           C
ATOM   1397  CB  ARG A 192     151.615 105.554 181.757  1.00  0.00           C
ATOM   1398  CG  ARG A 192     151.749 105.422 180.251  1.00  0.00           C
ATOM   1399  CD  ARG A 192     151.059 104.166 179.741  1.00  0.00           C
ATOM   1400  NE  ARG A 192     151.752 102.951 180.167  1.00  0.00           N
ATOM   1401  CZ  ARG A 192     151.357 101.713 179.879  1.00  0.00           C
ATOM   1402  NH1 ARG A 192     150.262 101.499 179.159  1.00  0.00           N
ATOM   1403  NH2 ARG A 192     152.063 100.680 180.317  1.00  0.00           N
ATOM   1404  C   ARG A 192     149.317 106.545 181.748  1.00  0.00           C
ATOM   1405  O   ARG A 192     148.542 105.818 182.376  1.00  0.00           O
ATOM   1406  N   ARG A 193     148.965 107.203 180.648  1.00  0.00           N
ATOM   1407  CA  ARG A 193     147.633 107.105 180.068  1.00  0.00           C
ATOM   1408  CB  ARG A 193     147.140 108.473 179.590  1.00  0.00           C
ATOM   1409  CG  ARG A 193     145.948 108.428 178.644  1.00  0.00           C
ATOM   1410  CD  ARG A 193     145.339 109.806 178.462  1.00  0.00           C
ATOM   1411  NE  ARG A 193     144.444 109.857 177.310  1.00  0.00           N
ATOM   1412  CZ  ARG A 193     143.835 110.957 176.874  1.00  0.00           C
ATOM   1413  NH1 ARG A 193     144.008 112.120 177.490  1.00  0.00           N
ATOM   1414  NH2 ARG A 193     143.039 110.892 175.816  1.00  0.00           N
ATOM   1415  C   ARG A 193     147.643 106.122 178.907  1.00  0.00           C
ATOM   1416  O   ARG A 193     148.566 106.118 178.087  1.00  0.00           O
ATOM   1417  N   SER A 194     146.608 105.288 178.846  1.00  0.00           N
ATOM   1418  CA  SER A 194     146.402 104.370 177.730  1.00  0.00           C
ATOM   1419  CB  SER A 194     146.963 102.983 178.034  1.00  0.00           C
ATOM   1420  OG  SER A 194     146.389 102.455 179.215  1.00  0.00           O
ATOM   1421  C   SER A 194     144.905 104.314 177.471  1.00  0.00           C
ATOM   1422  O   SER A 194     144.154 103.750 178.274  1.00  0.00           O
ATOM   1423  N   GLY A 195     144.470 104.917 176.368  1.00  0.00           N
ATOM   1424  CA  GLY A 195     143.055 104.986 176.074  1.00  0.00           C
ATOM   1425  C   GLY A 195     142.327 105.805 177.116  1.00  0.00           C
ATOM   1426  O   GLY A 195     142.463 107.032 177.160  1.00  0.00           O
ATOM   1427  N   LEU A 196     141.551 105.129 177.964  1.00  0.00           N
ATOM   1428  CA  LEU A 196     140.826 105.767 179.057  1.00  0.00           C
ATOM   1429  CB  LEU A 196     139.320 105.581 178.864  1.00  0.00           C
ATOM   1430  CG  LEU A 196     138.720 106.282 177.640  1.00  0.00           C
ATOM   1431  CD1 LEU A 196     137.258 105.920 177.460  1.00  0.00           C
ATOM   1432  CD2 LEU A 196     138.868 107.796 177.722  1.00  0.00           C
ATOM   1433  C   LEU A 196     141.263 105.224 180.413  1.00  0.00           C
ATOM   1434  O   LEU A 196     140.550 105.403 181.406  1.00  0.00           O
ATOM   1435  N   GLU A 197     142.424 104.571 180.477  1.00  0.00           N
ATOM   1436  CA  GLU A 197     142.927 103.954 181.696  1.00  0.00           C
ATOM   1437  CB  GLU A 197     143.155 102.450 181.507  1.00  0.00           C
ATOM   1438  CG  GLU A 197     141.926 101.682 181.043  1.00  0.00           C
ATOM   1439  CD  GLU A 197     142.250 100.262 180.626  1.00  0.00           C
ATOM   1440  OE1 GLU A 197     142.741  99.490 181.476  1.00  0.00           O
ATOM   1441  OE2 GLU A 197     142.015  99.918 179.448  1.00  0.00           O
ATOM   1442  C   GLU A 197     144.228 104.617 182.124  1.00  0.00           C
ATOM   1443  O   GLU A 197     145.032 105.039 181.285  1.00  0.00           O
ATOM   1444  N   LEU A 198     144.418 104.712 183.437  1.00  0.00           N
ATOM   1445  CA  LEU A 198     145.637 105.232 184.041  1.00  0.00           C
ATOM   1446  CB  LEU A 198     145.321 106.321 185.068  1.00  0.00           C
ATOM   1447  CG  LEU A 198     145.406 107.767 184.580  1.00  0.00           C
ATOM   1448  CD1 LEU A 198     144.343 108.062 183.547  1.00  0.00           C
ATOM   1449  CD2 LEU A 198     145.280 108.720 185.755  1.00  0.00           C
ATOM   1450  C   LEU A 198     146.389 104.092 184.707  1.00  0.00           C
ATOM   1451  O   LEU A 198     145.788 103.286 185.423  1.00  0.00           O
ATOM   1452  N   TYR A 199     147.693 104.015 184.458  1.00  0.00           N
ATOM   1453  CA  TYR A 199     148.560 103.004 185.051  1.00  0.00           C
ATOM   1454  CB  TYR A 199     149.162 102.096 183.975  1.00  0.00           C
ATOM   1455  CG  TYR A 199     148.181 101.097 183.403  1.00  0.00           C
ATOM   1456  CD1 TYR A 199     147.628 100.103 184.199  1.00  0.00           C
ATOM   1457  CE1 TYR A 199     146.732  99.189 183.682  1.00  0.00           C
ATOM   1458  CZ  TYR A 199     146.375  99.263 182.354  1.00  0.00           C
ATOM   1459  OH  TYR A 199     145.481  98.356 181.832  1.00  0.00           O
ATOM   1460  CE2 TYR A 199     146.908 100.241 181.544  1.00  0.00           C
ATOM   1461  CD2 TYR A 199     147.804 101.151 182.069  1.00  0.00           C
ATOM   1462  C   TYR A 199     149.654 103.701 185.844  1.00  0.00           C
ATOM   1463  O   TYR A 199     150.418 104.495 185.288  1.00  0.00           O
ATOM   1464  N   ALA A 200     149.709 103.417 187.143  1.00  0.00           N
ATOM   1465  CA  ALA A 200     150.724 103.976 188.030  1.00  0.00           C
ATOM   1466  CB  ALA A 200     150.126 104.296 189.398  1.00  0.00           C
ATOM   1467  C   ALA A 200     151.865 102.972 188.147  1.00  0.00           C
ATOM   1468  O   ALA A 200     151.679 101.872 188.680  1.00  0.00           O
ATOM   1469  N   GLU A 201     153.038 103.345 187.636  1.00  0.00           N
ATOM   1470  CA  GLU A 201     154.225 102.503 187.665  1.00  0.00           C
ATOM   1471  CB  GLU A 201     155.013 102.636 186.360  1.00  0.00           C
ATOM   1472  CG  GLU A 201     154.279 102.143 185.123  1.00  0.00           C
ATOM   1473  CD  GLU A 201     154.149 100.634 185.074  1.00  0.00           C
ATOM   1474  OE1 GLU A 201     154.921  99.941 185.770  1.00  0.00           O
ATOM   1475  OE2 GLU A 201     153.275 100.140 184.332  1.00  0.00           O
ATOM   1476  C   GLU A 201     155.118 102.893 188.836  1.00  0.00           C
ATOM   1477  O   GLU A 201     155.255 104.077 189.154  1.00  0.00           O
ATOM   1478  N   TRP A 202     152.134 102.254 198.232  1.00  0.00           N
ATOM   1479  CA  TRP A 202     153.049 102.650 199.294  1.00  0.00           C
ATOM   1480  CB  TRP A 202     152.392 102.561 200.677  1.00  0.00           C
ATOM   1481  CG  TRP A 202     151.287 103.515 200.970  1.00  0.00           C
ATOM   1482  CD1 TRP A 202     151.375 104.665 201.693  1.00  0.00           C
ATOM   1483  NE1 TRP A 202     150.140 105.259 201.787  1.00  0.00           N
ATOM   1484  CE2 TRP A 202     149.222 104.472 201.147  1.00  0.00           C
ATOM   1485  CZ2 TRP A 202     147.852 104.650 200.975  1.00  0.00           C
ATOM   1486  CH2 TRP A 202     147.172 103.688 200.280  1.00  0.00           C
ATOM   1487  CZ3 TRP A 202     147.827 102.567 199.757  1.00  0.00           C
ATOM   1488  CE3 TRP A 202     149.185 102.388 199.925  1.00  0.00           C
ATOM   1489  CD2 TRP A 202     149.907 103.356 200.631  1.00  0.00           C
ATOM   1490  C   TRP A 202     154.296 101.793 199.334  1.00  0.00           C
ATOM   1491  O   TRP A 202     154.246 100.592 199.102  1.00  0.00           O
ATOM   1492  N   LYS A 203     155.415 102.437 199.644  1.00  0.00           N
ATOM   1493  CA  LYS A 203     156.663 101.755 199.945  1.00  0.00           C
ATOM   1494  CB  LYS A 203     157.591 101.719 198.732  1.00  0.00           C
ATOM   1495  CG  LYS A 203     158.857 100.903 198.953  1.00  0.00           C
ATOM   1496  CD  LYS A 203     159.702 100.818 197.692  1.00  0.00           C
ATOM   1497  CE  LYS A 203     158.975 100.069 196.589  1.00  0.00           C
ATOM   1498  NZ  LYS A 203     159.667 100.210 195.278  1.00  0.00           N
ATOM   1499  C   LYS A 203     157.315 102.494 201.105  1.00  0.00           C
ATOM   1500  O   LYS A 203     157.323 103.721 201.135  1.00  0.00           O
ATOM   1501  N   HIS A 204     157.862 101.749 202.058  1.00  0.00           N
ATOM   1502  CA  HIS A 204     158.382 102.362 203.270  1.00  0.00           C
ATOM   1503  CB  HIS A 204     157.309 102.370 204.361  1.00  0.00           C
ATOM   1504  CG  HIS A 204     157.681 103.170 205.568  1.00  0.00           C
ATOM   1505  ND1 HIS A 204     158.044 104.498 205.501  1.00  0.00           N
ATOM   1506  CE1 HIS A 204     158.315 104.940 206.717  1.00  0.00           C
ATOM   1507  NE2 HIS A 204     158.138 103.947 207.571  1.00  0.00           N
ATOM   1508  CD2 HIS A 204     157.741 102.829 206.876  1.00  0.00           C
ATOM   1509  C   HIS A 204     159.631 101.650 203.765  1.00  0.00           C
ATOM   1510  O   HIS A 204     159.584 100.892 204.732  1.00  0.00           O
ATOM   1511  N   VAL A 205     160.753 101.909 203.098  1.00  0.00           N
ATOM   1512  CA  VAL A 205     162.039 101.316 203.460  1.00  0.00           C
ATOM   1513  CB  VAL A 205     163.120 101.706 202.430  1.00  0.00           C
ATOM   1514  CG1 VAL A 205     162.897 100.966 201.120  1.00  0.00           C
ATOM   1515  CG2 VAL A 205     163.130 103.214 202.203  1.00  0.00           C
ATOM   1516  C   VAL A 205     162.515 101.703 204.868  1.00  0.00           C
ATOM   1517  O   VAL A 205     163.661 102.115 205.056  1.00  0.00           O
ATOM   1518  N   ASN A 206     161.633 101.550 205.850  1.00  0.00           N
ATOM   1519  CA  ASN A 206     161.944 101.883 207.234  1.00  0.00           C
ATOM   1520  CB  ASN A 206     161.396 103.272 207.579  1.00  0.00           C
ATOM   1521  CG  ASN A 206     161.916 103.804 208.903  1.00  0.00           C
ATOM   1522  OD1 ASN A 206     162.413 103.053 209.742  1.00  0.00           O
ATOM   1523  ND2 ASN A 206     161.800 105.113 209.096  1.00  0.00           N
ATOM   1524  C   ASN A 206     161.373 100.840 208.188  1.00  0.00           C
ATOM   1525  O   ASN A 206     162.089 100.294 209.028  1.00  0.00           O
ATOM   1526  N   GLU A 207     160.082 100.563 208.048  1.00  0.00           N
ATOM   1527  CA  GLU A 207     159.408  99.587 208.895  1.00  0.00           C
ATOM   1528  CB  GLU A 207     158.803 100.274 210.125  1.00  0.00           C
ATOM   1529  CG  GLU A 207     157.678 101.245 209.817  1.00  0.00           C
ATOM   1530  CD  GLU A 207     157.152 101.949 211.056  1.00  0.00           C
ATOM   1531  OE1 GLU A 207     157.403 101.452 212.174  1.00  0.00           O
ATOM   1532  OE2 GLU A 207     156.496 103.001 210.911  1.00  0.00           O
ATOM   1533  C   GLU A 207     158.337  98.844 208.105  1.00  0.00           C
ATOM   1534  O   GLU A 207     157.602  98.022 208.651  1.00  0.00           O
ATOM   1535  N   ASP A 208     158.253  99.149 206.813  1.00  0.00           N
ATOM   1536  CA  ASP A 208     157.322  98.470 205.920  1.00  0.00           C
ATOM   1537  CB  ASP A 208     155.934  99.100 206.014  1.00  0.00           C
ATOM   1538  CG  ASP A 208     154.847  98.183 205.497  1.00  0.00           C
ATOM   1539  OD1 ASP A 208     155.127  96.985 205.286  1.00  0.00           O
ATOM   1540  OD2 ASP A 208     153.706  98.656 205.319  1.00  0.00           O
ATOM   1541  C   ASP A 208     157.826  98.498 204.479  1.00  0.00           C
ATOM   1542  O   ASP A 208     157.196  99.087 203.600  1.00  0.00           O
ATOM   1543  N   SER A 209     158.978  97.868 204.254  1.00  0.00           N
ATOM   1544  CA  SER A 209     159.642  97.864 202.951  1.00  0.00           C
ATOM   1545  CB  SER A 209     160.913  97.012 203.015  1.00  0.00           C
ATOM   1546  OG  SER A 209     161.765  97.445 204.061  1.00  0.00           O
ATOM   1547  C   SER A 209     158.749  97.366 201.817  1.00  0.00           C
ATOM   1548  O   SER A 209     158.909  97.778 200.668  1.00  0.00           O
ATOM   1549  N   GLN A 210     157.820  96.471 202.144  1.00  0.00           N
ATOM   1550  CA  GLN A 210     156.922  95.886 201.152  1.00  0.00           C
ATOM   1551  CB  GLN A 210     156.040  94.817 201.797  1.00  0.00           C
ATOM   1552  CG  GLN A 210     155.170  94.067 200.803  1.00  0.00           C
ATOM   1553  CD  GLN A 210     154.176  93.143 201.479  1.00  0.00           C
ATOM   1554  OE1 GLN A 210     154.182  92.990 202.699  1.00  0.00           O
ATOM   1555  NE2 GLN A 210     153.313  92.520 200.683  1.00  0.00           N
ATOM   1556  C   GLN A 210     156.047  96.931 200.461  1.00  0.00           C
ATOM   1557  O   GLN A 210     155.311  97.676 201.111  1.00  0.00           O
ATOM   1558  N   GLU A 211     156.143  96.979 199.138  1.00  0.00           N
ATOM   1559  CA  GLU A 211     155.365  97.901 198.318  1.00  0.00           C
ATOM   1560  CB  GLU A 211     155.918  97.905 196.887  1.00  0.00           C
ATOM   1561  CG  GLU A 211     155.417  99.034 196.004  1.00  0.00           C
ATOM   1562  CD  GLU A 211     156.017  98.982 194.612  1.00  0.00           C
ATOM   1563  OE1 GLU A 211     156.850  98.086 194.357  1.00  0.00           O
ATOM   1564  OE2 GLU A 211     155.660  99.835 193.775  1.00  0.00           O
ATOM   1565  C   GLU A 211     153.873  97.557 198.319  1.00  0.00           C
ATOM   1566  O   GLU A 211     153.468  96.538 197.756  1.00  0.00           O
ATOM   1567  N   LYS A 212     153.052  98.402 198.943  1.00  0.00           N
ATOM   1568  CA  LYS A 212     151.621  98.105 199.077  1.00  0.00           C
ATOM   1569  CB  LYS A 212     151.021  98.762 200.323  1.00  0.00           C
ATOM   1570  CG  LYS A 212     151.205  98.042 201.636  1.00  0.00           C
ATOM   1571  CD  LYS A 212     150.896  99.007 202.774  1.00  0.00           C
ATOM   1572  CE  LYS A 212     152.047  99.955 203.051  1.00  0.00           C
ATOM   1573  NZ  LYS A 212     153.355  99.262 203.095  1.00  0.00           N
ATOM   1574  C   LYS A 212     150.829  98.615 197.883  1.00  0.00           C
ATOM   1575  O   LYS A 212     151.001  99.761 197.476  1.00  0.00           O
ATOM   1576  N   LYS A 213     153.309  98.330 189.121  1.00  0.00           N
ATOM   1577  CA  LYS A 213     152.269  98.710 188.172  1.00  0.00           C
ATOM   1578  CB  LYS A 213     152.446  97.948 186.857  1.00  0.00           C
ATOM   1579  CG  LYS A 213     151.396  98.260 185.799  1.00  0.00           C
ATOM   1580  CD  LYS A 213     151.739  97.601 184.467  1.00  0.00           C
ATOM   1581  CE  LYS A 213     151.032  98.272 183.297  1.00  0.00           C
ATOM   1582  NZ  LYS A 213     151.696  97.969 182.001  1.00  0.00           N
ATOM   1583  C   LYS A 213     150.889  98.437 188.759  1.00  0.00           C
ATOM   1584  O   LYS A 213     150.621  97.333 189.233  1.00  0.00           O
ATOM   1585  N   ILE A 214     150.013  99.441 188.728  1.00  0.00           N
ATOM   1586  CA  ILE A 214     148.643  99.293 189.210  1.00  0.00           C
ATOM   1587  CB  ILE A 214     148.491  99.789 190.668  1.00  0.00           C
ATOM   1588  CG2 ILE A 214     147.021 100.143 190.981  1.00  0.00           C
ATOM   1589  CG1 ILE A 214     149.021  98.721 191.633  1.00  0.00           C
ATOM   1590  CD1 ILE A 214     149.054  99.132 193.098  1.00  0.00           C
ATOM   1591  C   ILE A 214     147.717 100.051 188.272  1.00  0.00           C
ATOM   1592  O   ILE A 214     148.028 101.164 187.837  1.00  0.00           O
ATOM   1593  N   LEU A 215     146.571  99.447 187.965  1.00  0.00           N
ATOM   1594  CA  LEU A 215     145.523 100.130 187.211  1.00  0.00           C
ATOM   1595  CB  LEU A 215     144.518  99.128 186.655  1.00  0.00           C
ATOM   1596  CG  LEU A 215     143.466  99.693 185.693  1.00  0.00           C
ATOM   1597  CD1 LEU A 215     143.153  98.687 184.598  1.00  0.00           C
ATOM   1598  CD2 LEU A 215     142.187 100.091 186.420  1.00  0.00           C
ATOM   1599  C   LEU A 215     144.856 101.131 188.141  1.00  0.00           C
ATOM   1600  O   LEU A 215     143.946 100.789 188.899  1.00  0.00           O
ATOM   1601  N   LEU A 216     145.322 102.376 188.094  1.00  0.00           N
ATOM   1602  CA  LEU A 216     144.800 103.431 188.947  1.00  0.00           C
ATOM   1603  CB  LEU A 216     145.621 104.707 188.747  1.00  0.00           C
ATOM   1604  CG  LEU A 216     145.331 105.910 189.642  1.00  0.00           C
ATOM   1605  CD1 LEU A 216     145.437 105.534 191.105  1.00  0.00           C
ATOM   1606  CD2 LEU A 216     146.275 107.055 189.311  1.00  0.00           C
ATOM   1607  C   LEU A 216     143.330 103.674 188.627  1.00  0.00           C
ATOM   1608  O   LEU A 216     143.002 104.199 187.559  1.00  0.00           O
ATOM   1609  N   SER A 217     142.440 103.301 189.542  1.00  0.00           N
ATOM   1610  CA  SER A 217     141.018 103.381 189.255  1.00  0.00           C
ATOM   1611  CB  SER A 217     140.241 102.404 190.127  1.00  0.00           C
ATOM   1612  OG  SER A 217     140.164 102.868 191.463  1.00  0.00           O
ATOM   1613  C   SER A 217     140.501 104.800 189.498  1.00  0.00           C
ATOM   1614  O   SER A 217     141.069 105.540 190.304  1.00  0.00           O
ATOM   1615  N   PRO A 218     139.426 105.207 188.812  1.00  0.00           N
ATOM   1616  CD  PRO A 218     138.994 104.721 187.491  1.00  0.00           C
ATOM   1617  CG  PRO A 218     137.800 105.546 187.169  1.00  0.00           C
ATOM   1618  CB  PRO A 218     137.609 106.590 188.203  1.00  0.00           C
ATOM   1619  CA  PRO A 218     138.813 106.502 189.150  1.00  0.00           C
ATOM   1620  C   PRO A 218     138.384 106.602 190.602  1.00  0.00           C
ATOM   1621  O   PRO A 218     138.368 107.708 191.152  1.00  0.00           O
ATOM   1622  N   GLU A 219     138.020 105.486 191.238  1.00  0.00           N
ATOM   1623  CA  GLU A 219     137.787 105.495 192.680  1.00  0.00           C
ATOM   1624  CB  GLU A 219     137.392 104.089 193.145  1.00  0.00           C
ATOM   1625  CG  GLU A 219     137.080 103.945 194.640  1.00  0.00           C
ATOM   1626  CD  GLU A 219     135.857 104.716 195.090  1.00  0.00           C
ATOM   1627  OE1 GLU A 219     134.965 104.965 194.258  1.00  0.00           O
ATOM   1628  OE2 GLU A 219     135.789 105.075 196.285  1.00  0.00           O
ATOM   1629  C   GLU A 219     139.028 105.971 193.421  1.00  0.00           C
ATOM   1630  O   GLU A 219     138.954 106.838 194.303  1.00  0.00           O
ATOM   1631  N   ARG A 220     140.184 105.413 193.067  1.00  0.00           N
ATOM   1632  CA  ARG A 220     141.419 105.782 193.742  1.00  0.00           C
ATOM   1633  CB  ARG A 220     142.549 104.866 193.273  1.00  0.00           C
ATOM   1634  CG  ARG A 220     143.840 104.909 194.096  1.00  0.00           C
ATOM   1635  CD  ARG A 220     143.649 104.455 195.550  1.00  0.00           C
ATOM   1636  NE  ARG A 220     144.765 104.845 196.406  1.00  0.00           N
ATOM   1637  CZ  ARG A 220     145.998 104.352 196.319  1.00  0.00           C
ATOM   1638  NH1 ARG A 220     146.938 104.787 197.146  1.00  0.00           N
ATOM   1639  NH2 ARG A 220     146.295 103.410 195.430  1.00  0.00           N
ATOM   1640  C   ARG A 220     141.763 107.244 193.498  1.00  0.00           C
ATOM   1641  O   ARG A 220     142.190 107.950 194.418  1.00  0.00           O
ATOM   1642  N   VAL A 221     141.596 107.717 192.260  1.00  0.00           N
ATOM   1643  CA  VAL A 221     141.910 109.109 191.956  1.00  0.00           C
ATOM   1644  CB  VAL A 221     141.875 109.354 190.437  1.00  0.00           C
ATOM   1645  CG1 VAL A 221     142.227 110.803 190.127  1.00  0.00           C
ATOM   1646  CG2 VAL A 221     142.826 108.416 189.722  1.00  0.00           C
ATOM   1647  C   VAL A 221     140.957 110.040 192.690  1.00  0.00           C
ATOM   1648  O   VAL A 221     141.353 111.114 193.152  1.00  0.00           O
ATOM   1649  N   HIS A 222     139.683 109.655 192.796  1.00  0.00           N
ATOM   1650  CA  HIS A 222     138.732 110.463 193.548  1.00  0.00           C
ATOM   1651  CB  HIS A 222     137.326 109.884 193.412  1.00  0.00           C
ATOM   1652  CG  HIS A 222     136.257 110.762 193.983  1.00  0.00           C
ATOM   1653  ND1 HIS A 222     135.848 110.677 195.295  1.00  0.00           N
ATOM   1654  CE1 HIS A 222     134.900 111.571 195.518  1.00  0.00           C
ATOM   1655  NE2 HIS A 222     134.682 112.234 194.397  1.00  0.00           N
ATOM   1656  CD2 HIS A 222     135.518 111.748 193.422  1.00  0.00           C
ATOM   1657  C   HIS A 222     139.132 110.547 195.012  1.00  0.00           C
ATOM   1658  O   HIS A 222     139.061 111.619 195.623  1.00  0.00           O
ATOM   1659  N   GLU A 223     139.561 109.424 195.592  1.00  0.00           N
ATOM   1660  CA  GLU A 223     140.018 109.446 196.978  1.00  0.00           C
ATOM   1661  CB  GLU A 223     140.293 108.023 197.463  1.00  0.00           C
ATOM   1662  CG  GLU A 223     139.054 107.148 197.557  1.00  0.00           C
ATOM   1663  CD  GLU A 223     138.086 107.615 198.630  1.00  0.00           C
ATOM   1664  OE1 GLU A 223     138.548 108.167 199.650  1.00  0.00           O
ATOM   1665  OE2 GLU A 223     136.864 107.431 198.450  1.00  0.00           O
ATOM   1666  C   GLU A 223     141.260 110.315 197.138  1.00  0.00           C
ATOM   1667  O   GLU A 223     141.371 111.076 198.107  1.00  0.00           O
ATOM   1668  N   ILE A 224     142.207 110.209 196.204  1.00  0.00           N
ATOM   1669  CA  ILE A 224     143.414 111.031 196.261  1.00  0.00           C
ATOM   1670  CB  ILE A 224     144.373 110.653 195.117  1.00  0.00           C
ATOM   1671  CG2 ILE A 224     145.514 111.658 195.025  1.00  0.00           C
ATOM   1672  CG1 ILE A 224     144.926 109.240 195.318  1.00  0.00           C
ATOM   1673  CD1 ILE A 224     145.451 108.601 194.048  1.00  0.00           C
ATOM   1674  C   ILE A 224     143.051 112.510 196.213  1.00  0.00           C
ATOM   1675  O   ILE A 224     143.497 113.307 197.046  1.00  0.00           O
ATOM   1676  N   PHE A 225     142.228 112.896 195.237  1.00  0.00           N
ATOM   1677  CA  PHE A 225     141.903 114.303 195.039  1.00  0.00           C
ATOM   1678  CB  PHE A 225     141.166 114.486 193.711  1.00  0.00           C
ATOM   1679  CG  PHE A 225     142.025 114.290 192.478  1.00  0.00           C
ATOM   1680  CD1 PHE A 225     143.372 113.964 192.559  1.00  0.00           C
ATOM   1681  CE1 PHE A 225     144.123 113.791 191.421  1.00  0.00           C
ATOM   1682  CZ  PHE A 225     143.544 113.943 190.186  1.00  0.00           C
ATOM   1683  CE2 PHE A 225     142.216 114.265 190.088  1.00  0.00           C
ATOM   1684  CD2 PHE A 225     141.463 114.437 191.224  1.00  0.00           C
ATOM   1685  C   PHE A 225     141.056 114.859 196.174  1.00  0.00           C
ATOM   1686  O   PHE A 225     141.191 116.037 196.522  1.00  0.00           O
ATOM   1687  N   LYS A 226     140.178 114.041 196.754  1.00  0.00           N
ATOM   1688  CA  LYS A 226     139.329 114.528 197.836  1.00  0.00           C
ATOM   1689  CB  LYS A 226     138.291 113.462 198.193  1.00  0.00           C
ATOM   1690  CG  LYS A 226     137.294 113.855 199.282  1.00  0.00           C
ATOM   1691  CD  LYS A 226     136.363 114.966 198.825  1.00  0.00           C
ATOM   1692  CE  LYS A 226     135.385 115.359 199.919  1.00  0.00           C
ATOM   1693  NZ  LYS A 226     134.424 114.267 200.241  1.00  0.00           N
ATOM   1694  C   LYS A 226     140.154 114.911 199.056  1.00  0.00           C
ATOM   1695  O   LYS A 226     139.764 115.808 199.810  1.00  0.00           O
ATOM   1696  N   ARG A 227     141.290 114.246 199.264  1.00  0.00           N
ATOM   1697  CA  ARG A 227     142.158 114.537 200.397  1.00  0.00           C
ATOM   1698  CB  ARG A 227     143.108 113.358 200.627  1.00  0.00           C
ATOM   1699  CG  ARG A 227     142.482 112.186 201.370  1.00  0.00           C
ATOM   1700  CD  ARG A 227     143.541 111.288 201.993  1.00  0.00           C
ATOM   1701  NE  ARG A 227     144.307 110.558 200.981  1.00  0.00           N
ATOM   1702  CZ  ARG A 227     143.923 109.419 200.407  1.00  0.00           C
ATOM   1703  NH1 ARG A 227     142.772 108.842 200.730  1.00  0.00           N
ATOM   1704  NH2 ARG A 227     144.701 108.847 199.499  1.00  0.00           N
ATOM   1705  C   ARG A 227     142.961 115.820 200.219  1.00  0.00           C
ATOM   1706  O   ARG A 227     143.556 116.295 201.191  1.00  0.00           O
ATOM   1707  N   ILE A 228     142.992 116.389 199.013  1.00  0.00           N
ATOM   1708  CA  ILE A 228     143.694 117.647 198.794  1.00  0.00           C
ATOM   1709  CB  ILE A 228     143.758 117.972 197.288  1.00  0.00           C
ATOM   1710  CG2 ILE A 228     144.429 119.330 197.052  1.00  0.00           C
ATOM   1711  CG1 ILE A 228     144.498 116.852 196.544  1.00  0.00           C
ATOM   1712  CD1 ILE A 228     144.556 117.008 195.036  1.00  0.00           C
ATOM   1713  C   ILE A 228     143.002 118.756 199.578  1.00  0.00           C
ATOM   1714  O   ILE A 228     141.783 118.734 199.792  1.00  0.00           O
ATOM   1715  N   SER A 229     143.786 119.737 200.011  1.00  0.00           N
ATOM   1716  CA  SER A 229     143.285 120.859 200.788  1.00  0.00           C
ATOM   1717  CB  SER A 229     144.323 121.300 201.819  1.00  0.00           C
ATOM   1718  OG  SER A 229     145.458 121.861 201.183  1.00  0.00           O
ATOM   1719  C   SER A 229     142.928 122.030 199.878  1.00  0.00           C
ATOM   1720  O   SER A 229     143.305 122.077 198.706  1.00  0.00           O
ATOM   1721  N   ASP A 230     142.185 122.988 200.440  1.00  0.00           N
ATOM   1722  CA  ASP A 230     141.784 124.155 199.663  1.00  0.00           C
ATOM   1723  CB  ASP A 230     140.779 124.990 200.457  1.00  0.00           C
ATOM   1724  CG  ASP A 230     139.377 124.404 200.433  1.00  0.00           C
ATOM   1725  OD1 ASP A 230     138.952 123.888 199.378  1.00  0.00           O
ATOM   1726  OD2 ASP A 230     138.698 124.459 201.481  1.00  0.00           O
ATOM   1727  C   ASP A 230     142.983 125.010 199.277  1.00  0.00           C
ATOM   1728  O   ASP A 230     143.042 125.528 198.155  1.00  0.00           O
ATOM   1729  N   GLU A 231     143.966 125.135 200.168  1.00  0.00           N
ATOM   1730  CA  GLU A 231     145.133 125.948 199.853  1.00  0.00           C
ATOM   1731  CB  GLU A 231     145.885 126.313 201.143  1.00  0.00           C
ATOM   1732  CG  GLU A 231     146.600 125.171 201.886  1.00  0.00           C
ATOM   1733  CD  GLU A 231     145.676 124.406 202.821  1.00  0.00           C
ATOM   1734  OE1 GLU A 231     144.441 124.545 202.685  1.00  0.00           O
ATOM   1735  OE2 GLU A 231     146.185 123.665 203.689  1.00  0.00           O
ATOM   1736  C   GLU A 231     146.041 125.249 198.847  1.00  0.00           C
ATOM   1737  O   GLU A 231     146.621 125.905 197.976  1.00  0.00           O
ATOM   1738  N   GLU A 232     146.161 123.923 198.927  1.00  0.00           N
ATOM   1739  CA  GLU A 232     146.976 123.214 197.948  1.00  0.00           C
ATOM   1740  CB  GLU A 232     147.200 121.769 198.388  1.00  0.00           C
ATOM   1741  CG  GLU A 232     148.417 121.594 199.281  1.00  0.00           C
ATOM   1742  CD  GLU A 232     148.575 120.179 199.788  1.00  0.00           C
ATOM   1743  OE1 GLU A 232     147.590 119.410 199.739  1.00  0.00           O
ATOM   1744  OE2 GLU A 232     149.691 119.829 200.228  1.00  0.00           O
ATOM   1745  C   GLU A 232     146.345 123.261 196.564  1.00  0.00           C
ATOM   1746  O   GLU A 232     147.049 123.435 195.563  1.00  0.00           O
ATOM   1747  N   CYS A 233     145.021 123.108 196.478  1.00  0.00           N
ATOM   1748  CA  CYS A 233     144.381 123.178 195.169  1.00  0.00           C
ATOM   1749  CB  CYS A 233     142.947 122.654 195.232  1.00  0.00           C
ATOM   1750  SG  CYS A 233     141.795 123.747 196.061  1.00  0.00           S
ATOM   1751  C   CYS A 233     144.394 124.601 194.632  1.00  0.00           C
ATOM   1752  O   CYS A 233     144.453 124.800 193.415  1.00  0.00           O
ATOM   1753  N   PHE A 234     144.339 125.601 195.517  1.00  0.00           N
ATOM   1754  CA  PHE A 234     144.552 126.971 195.070  1.00  0.00           C
ATOM   1755  CB  PHE A 234     144.309 127.946 196.219  1.00  0.00           C
ATOM   1756  CG  PHE A 234     144.469 129.384 195.828  1.00  0.00           C
ATOM   1757  CD1 PHE A 234     143.487 130.027 195.095  1.00  0.00           C
ATOM   1758  CE1 PHE A 234     143.633 131.349 194.728  1.00  0.00           C
ATOM   1759  CZ  PHE A 234     144.771 132.042 195.086  1.00  0.00           C
ATOM   1760  CE2 PHE A 234     145.760 131.410 195.811  1.00  0.00           C
ATOM   1761  CD2 PHE A 234     145.608 130.088 196.176  1.00  0.00           C
ATOM   1762  C   PHE A 234     145.960 127.142 194.516  1.00  0.00           C
ATOM   1763  O   PHE A 234     146.164 127.840 193.517  1.00  0.00           O
ATOM   1764  N   VAL A 235     146.946 126.512 195.159  1.00  0.00           N
ATOM   1765  CA  VAL A 235     148.308 126.522 194.635  1.00  0.00           C
ATOM   1766  CB  VAL A 235     149.276 125.907 195.668  1.00  0.00           C
ATOM   1767  CG1 VAL A 235     150.613 125.550 195.024  1.00  0.00           C
ATOM   1768  CG2 VAL A 235     149.492 126.869 196.824  1.00  0.00           C
ATOM   1769  C   VAL A 235     148.373 125.796 193.299  1.00  0.00           C
ATOM   1770  O   VAL A 235     149.229 126.101 192.461  1.00  0.00           O
ATOM   1771  N   LEU A 236     147.490 124.825 193.079  1.00  0.00           N
ATOM   1772  CA  LEU A 236     147.432 124.116 191.808  1.00  0.00           C
ATOM   1773  CB  LEU A 236     146.822 122.724 192.002  1.00  0.00           C
ATOM   1774  CG  LEU A 236     147.660 121.653 192.704  1.00  0.00           C
ATOM   1775  CD1 LEU A 236     146.816 120.413 192.948  1.00  0.00           C
ATOM   1776  CD2 LEU A 236     148.897 121.295 191.893  1.00  0.00           C
ATOM   1777  C   LEU A 236     146.632 124.858 190.745  1.00  0.00           C
ATOM   1778  O   LEU A 236     146.534 124.364 189.621  1.00  0.00           O
ATOM   1779  N   GLY A 237     146.056 126.015 191.064  1.00  0.00           N
ATOM   1780  CA  GLY A 237     145.270 126.773 190.118  1.00  0.00           C
ATOM   1781  C   GLY A 237     143.791 126.453 190.123  1.00  0.00           C
ATOM   1782  O   GLY A 237     143.002 127.217 189.558  1.00  0.00           O
ATOM   1783  N   MET A 238     143.391 125.347 190.738  1.00  0.00           N
ATOM   1784  CA  MET A 238     141.978 124.989 190.834  1.00  0.00           C
ATOM   1785  CB  MET A 238     141.818 123.487 191.036  1.00  0.00           C
ATOM   1786  CG  MET A 238     142.753 122.643 190.182  1.00  0.00           C
ATOM   1787  SD  MET A 238     142.122 120.996 189.807  1.00  0.00           S
ATOM   1788  CE  MET A 238     140.717 121.360 188.759  1.00  0.00           C
ATOM   1789  C   MET A 238     141.373 125.778 191.987  1.00  0.00           C
ATOM   1790  O   MET A 238     141.606 125.466 193.154  1.00  0.00           O
ATOM   1791  N   GLU A 239     140.608 126.810 191.661  1.00  0.00           N
ATOM   1792  CA  GLU A 239     139.937 127.586 192.692  1.00  0.00           C
ATOM   1793  CB  GLU A 239     139.178 128.781 192.117  1.00  0.00           C
ATOM   1794  CG  GLU A 239     139.891 129.545 191.007  1.00  0.00           C
ATOM   1795  CD  GLU A 239     139.125 130.777 190.566  1.00  0.00           C
ATOM   1796  OE1 GLU A 239     138.254 131.243 191.331  1.00  0.00           O
ATOM   1797  OE2 GLU A 239     139.396 131.281 189.455  1.00  0.00           O
ATOM   1798  C   GLU A 239     138.965 126.671 193.438  1.00  0.00           C
ATOM   1799  O   GLU A 239     138.074 126.092 192.801  1.00  0.00           O
ATOM   1800  N   PRO A 240     139.090 126.510 194.763  1.00  0.00           N
ATOM   1801  CD  PRO A 240     139.841 127.348 195.716  1.00  0.00           C
ATOM   1802  CG  PRO A 240     139.251 126.983 197.043  1.00  0.00           C
ATOM   1803  CB  PRO A 240     138.718 125.612 196.899  1.00  0.00           C
ATOM   1804  CA  PRO A 240     138.235 125.532 195.451  1.00  0.00           C
ATOM   1805  C   PRO A 240     136.753 125.840 195.345  1.00  0.00           C
ATOM   1806  O   PRO A 240     135.934 124.909 195.322  1.00  0.00           O
ATOM   1807  N   ARG A 241     136.382 127.112 195.287  1.00  0.00           N
ATOM   1808  CA  ARG A 241     134.982 127.498 195.329  1.00  0.00           C
ATOM   1809  CB  ARG A 241     134.894 128.951 195.822  1.00  0.00           C
ATOM   1810  CG  ARG A 241     133.496 129.507 196.066  1.00  0.00           C
ATOM   1811  CD  ARG A 241     132.941 130.241 194.864  1.00  0.00           C
ATOM   1812  NE  ARG A 241     131.623 130.816 195.122  1.00  0.00           N
ATOM   1813  CZ  ARG A 241     130.468 130.163 195.002  1.00  0.00           C
ATOM   1814  NH1 ARG A 241     130.436 128.888 194.625  1.00  0.00           N
ATOM   1815  NH2 ARG A 241     129.330 130.791 195.262  1.00  0.00           N
ATOM   1816  C   ARG A 241     134.280 127.307 193.991  1.00  0.00           C
ATOM   1817  O   ARG A 241     133.046 127.283 193.961  1.00  0.00           O
ATOM   1818  N   TYR A 242     135.029 127.113 192.902  1.00  0.00           N
ATOM   1819  CA  TYR A 242     134.456 126.908 191.576  1.00  0.00           C
ATOM   1820  CB  TYR A 242     134.803 128.083 190.651  1.00  0.00           C
ATOM   1821  CG  TYR A 242     134.264 129.409 191.122  1.00  0.00           C
ATOM   1822  CD1 TYR A 242     132.897 129.624 191.226  1.00  0.00           C
ATOM   1823  CE1 TYR A 242     132.399 130.833 191.658  1.00  0.00           C
ATOM   1824  CZ  TYR A 242     133.268 131.849 191.980  1.00  0.00           C
ATOM   1825  OH  TYR A 242     132.777 133.059 192.409  1.00  0.00           O
ATOM   1826  CE2 TYR A 242     134.629 131.660 191.883  1.00  0.00           C
ATOM   1827  CD2 TYR A 242     135.117 130.447 191.455  1.00  0.00           C
ATOM   1828  C   TYR A 242     134.900 125.626 190.900  1.00  0.00           C
ATOM   1829  O   TYR A 242     134.249 125.210 189.936  1.00  0.00           O
ATOM   1830  N   ALA A 243     135.977 124.991 191.351  1.00  0.00           N
ATOM   1831  CA  ALA A 243     136.402 123.723 190.768  1.00  0.00           C
ATOM   1832  CB  ALA A 243     137.088 123.946 189.423  1.00  0.00           C
ATOM   1833  C   ALA A 243     137.339 123.027 191.739  1.00  0.00           C
ATOM   1834  O   ALA A 243     138.394 123.570 192.079  1.00  0.00           O
ATOM   1835  N   ARG A 244     136.966 121.849 192.169  1.00  0.00           N
ATOM   1836  CA  ARG A 244     137.798 120.945 192.937  1.00  0.00           C
ATOM   1837  CB  ARG A 244     136.983 120.262 194.038  1.00  0.00           C
ATOM   1838  CG  ARG A 244     136.386 121.190 195.087  1.00  0.00           C
ATOM   1839  CD  ARG A 244     137.457 121.848 195.933  1.00  0.00           C
ATOM   1840  NE  ARG A 244     138.182 120.840 196.709  1.00  0.00           N
ATOM   1841  CZ  ARG A 244     139.362 121.029 197.293  1.00  0.00           C
ATOM   1842  NH1 ARG A 244     139.990 122.193 197.201  1.00  0.00           N
ATOM   1843  NH2 ARG A 244     139.922 120.040 197.971  1.00  0.00           N
ATOM   1844  C   ARG A 244     138.385 119.880 192.022  1.00  0.00           C
ATOM   1845  O   ARG A 244     137.775 119.527 191.009  1.00  0.00           O
ATOM   1846  N   PRO A 245     139.569 119.340 192.317  1.00  0.00           N
ATOM   1847  CD  PRO A 245     140.482 119.629 193.435  1.00  0.00           C
ATOM   1848  CG  PRO A 245     141.789 119.134 192.936  1.00  0.00           C
ATOM   1849  CB  PRO A 245     141.487 117.993 192.038  1.00  0.00           C
ATOM   1850  CA  PRO A 245     140.105 118.292 191.438  1.00  0.00           C
ATOM   1851  C   PRO A 245     139.228 117.055 191.388  1.00  0.00           C
ATOM   1852  O   PRO A 245     139.153 116.403 190.340  1.00  0.00           O
ATOM   1853  N   GLU A 246     138.551 116.716 192.488  1.00  0.00           N
ATOM   1854  CA  GLU A 246     137.730 115.510 192.502  1.00  0.00           C
ATOM   1855  CB  GLU A 246     137.392 115.107 193.941  1.00  0.00           C
ATOM   1856  CG  GLU A 246     136.530 116.086 194.733  1.00  0.00           C
ATOM   1857  CD  GLU A 246     137.345 117.095 195.501  1.00  0.00           C
ATOM   1858  OE1 GLU A 246     138.506 117.339 195.116  1.00  0.00           O
ATOM   1859  OE2 GLU A 246     136.827 117.649 196.491  1.00  0.00           O
ATOM   1860  C   GLU A 246     136.461 115.679 191.676  1.00  0.00           C
ATOM   1861  O   GLU A 246     135.925 114.691 191.162  1.00  0.00           O
ATOM   1862  N   TRP A 247     135.965 116.911 191.534  1.00  0.00           N
ATOM   1863  CA  TRP A 247     134.775 117.133 190.720  1.00  0.00           C
ATOM   1864  CB  TRP A 247     134.312 118.588 190.819  1.00  0.00           C
ATOM   1865  CG  TRP A 247     133.941 119.031 192.199  1.00  0.00           C
ATOM   1866  CD1 TRP A 247     133.840 118.255 193.312  1.00  0.00           C
ATOM   1867  NE1 TRP A 247     133.484 119.019 194.392  1.00  0.00           N
ATOM   1868  CE2 TRP A 247     133.347 120.319 193.988  1.00  0.00           C
ATOM   1869  CZ2 TRP A 247     132.996 121.452 194.715  1.00  0.00           C
ATOM   1870  CH2 TRP A 247     132.932 122.637 194.039  1.00  0.00           C
ATOM   1871  CZ3 TRP A 247     133.208 122.714 192.670  1.00  0.00           C
ATOM   1872  CE3 TRP A 247     133.554 121.591 191.947  1.00  0.00           C
ATOM   1873  CD2 TRP A 247     133.626 120.364 192.610  1.00  0.00           C
ATOM   1874  C   TRP A 247     135.011 116.779 189.260  1.00  0.00           C
ATOM   1875  O   TRP A 247     134.044 116.571 188.521  1.00  0.00           O
ATOM   1876  N   MET A 248     136.269 116.709 188.827  1.00  0.00           N
ATOM   1877  CA  MET A 248     136.582 116.222 187.493  1.00  0.00           C
ATOM   1878  CB  MET A 248     137.996 116.643 187.096  1.00  0.00           C
ATOM   1879  CG  MET A 248     138.309 118.106 187.357  1.00  0.00           C
ATOM   1880  SD  MET A 248     139.781 118.653 186.474  1.00  0.00           S
ATOM   1881  CE  MET A 248     141.078 117.975 187.502  1.00  0.00           C
ATOM   1882  C   MET A 248     136.448 114.713 187.374  1.00  0.00           C
ATOM   1883  O   MET A 248     136.563 114.186 186.262  1.00  0.00           O
ATOM   1884  N   ILE A 249     136.218 114.011 188.478  1.00  0.00           N
ATOM   1885  CA  ILE A 249     135.903 112.588 188.450  1.00  0.00           C
ATOM   1886  CB  ILE A 249     136.493 111.856 189.665  1.00  0.00           C
ATOM   1887  CG2 ILE A 249     136.101 110.387 189.639  1.00  0.00           C
ATOM   1888  CG1 ILE A 249     138.020 112.012 189.720  1.00  0.00           C
ATOM   1889  CD1 ILE A 249     138.780 111.338 188.586  1.00  0.00           C
ATOM   1890  C   ILE A 249     134.388 112.461 188.416  1.00  0.00           C
ATOM   1891  O   ILE A 249     133.694 112.964 189.306  1.00  0.00           O
ATOM   1892  N   VAL A 250     133.872 111.787 187.391  1.00  0.00           N
ATOM   1893  CA  VAL A 250     132.434 111.743 187.140  1.00  0.00           C
ATOM   1894  CB  VAL A 250     132.118 111.387 185.685  1.00  0.00           C
ATOM   1895  CG1 VAL A 250     130.639 111.593 185.392  1.00  0.00           C
ATOM   1896  CG2 VAL A 250     132.971 112.203 184.736  1.00  0.00           C
ATOM   1897  C   VAL A 250     131.829 110.732 188.109  1.00  0.00           C
ATOM   1898  O   VAL A 250     131.906 109.523 187.890  1.00  0.00           O
ATOM   1899  N   THR A 251     131.226 111.227 189.189  1.00  0.00           N
ATOM   1900  CA  THR A 251     130.478 110.398 190.128  1.00  0.00           C
ATOM   1901  CB  THR A 251     130.754 110.833 191.570  1.00  0.00           C
ATOM   1902  CG2 THR A 251     132.229 110.747 191.883  1.00  0.00           C
ATOM   1903  OG1 THR A 251     130.322 112.185 191.753  1.00  0.00           O
ATOM   1904  C   THR A 251     128.982 110.468 189.883  1.00  0.00           C
ATOM   1905  O   THR A 251     128.282 109.461 190.024  1.00  0.00           O
ATOM   1906  N   VAL A 252     128.488 111.643 189.510  1.00  0.00           N
ATOM   1907  CA  VAL A 252     127.082 111.879 189.217  1.00  0.00           C
ATOM   1908  CB  VAL A 252     126.423 112.828 190.224  1.00  0.00           C
ATOM   1909  CG1 VAL A 252     124.985 113.105 189.840  1.00  0.00           C
ATOM   1910  CG2 VAL A 252     126.493 112.244 191.621  1.00  0.00           C
ATOM   1911  C   VAL A 252     127.064 112.459 187.811  1.00  0.00           C
ATOM   1912  O   VAL A 252     127.487 113.599 187.600  1.00  0.00           O
ATOM   1913  N   LEU A 253     126.632 111.671 186.848  1.00  0.00           N
ATOM   1914  CA  LEU A 253     126.605 112.133 185.471  1.00  0.00           C
ATOM   1915  CB  LEU A 253     126.532 110.942 184.528  1.00  0.00           C
ATOM   1916  CG  LEU A 253     126.651 111.217 183.035  1.00  0.00           C
ATOM   1917  CD1 LEU A 253     128.079 111.597 182.692  1.00  0.00           C
ATOM   1918  CD2 LEU A 253     126.219 109.988 182.271  1.00  0.00           C
ATOM   1919  C   LEU A 253     125.401 113.047 185.263  1.00  0.00           C
ATOM   1920  O   LEU A 253     124.276 112.640 185.552  1.00  0.00           O
ATOM   1921  N   PRO A 254     125.580 114.275 184.766  1.00  0.00           N
ATOM   1922  CD  PRO A 254     126.834 114.999 184.495  1.00  0.00           C
ATOM   1923  CG  PRO A 254     126.381 116.336 183.991  1.00  0.00           C
ATOM   1924  CB  PRO A 254     124.977 116.520 184.378  1.00  0.00           C
ATOM   1925  CA  PRO A 254     124.404 115.103 184.467  1.00  0.00           C
ATOM   1926  C   PRO A 254     123.779 114.682 183.147  1.00  0.00           C
ATOM   1927  O   PRO A 254     124.432 114.724 182.101  1.00  0.00           O
ATOM   1928  N   VAL A 255     122.512 114.284 183.190  1.00  0.00           N
ATOM   1929  CA  VAL A 255     121.755 113.968 181.984  1.00  0.00           C
ATOM   1930  CB  VAL A 255     120.841 112.747 182.166  1.00  0.00           C
ATOM   1931  CG1 VAL A 255     119.781 112.952 183.181  1.00  0.00           C
ATOM   1932  CG2 VAL A 255     120.162 112.429 180.864  1.00  0.00           C
ATOM   1933  C   VAL A 255     120.981 115.217 181.566  1.00  0.00           C
ATOM   1934  O   VAL A 255     120.235 115.774 182.392  1.00  0.00           O
ATOM   1935  N   PRO A 256     121.164 115.718 180.343  1.00  0.00           N
ATOM   1936  CD  PRO A 256     122.003 115.195 179.248  1.00  0.00           C
ATOM   1937  CG  PRO A 256     121.594 116.010 178.077  1.00  0.00           C
ATOM   1938  CB  PRO A 256     121.190 117.302 178.612  1.00  0.00           C
ATOM   1939  CA  PRO A 256     120.558 116.986 179.973  1.00  0.00           C
ATOM   1940  C   PRO A 256     119.053 116.868 179.856  1.00  0.00           C
ATOM   1941  O   PRO A 256     118.499 115.760 179.875  1.00  0.00           O
ATOM   1942  N   PRO A 257     118.361 117.987 179.736  1.00  0.00           N
ATOM   1943  CD  PRO A 257     118.851 119.365 179.901  1.00  0.00           C
ATOM   1944  CG  PRO A 257     117.676 120.195 179.551  1.00  0.00           C
ATOM   1945  CB  PRO A 257     116.476 119.375 179.818  1.00  0.00           C
ATOM   1946  CA  PRO A 257     116.910 117.934 179.554  1.00  0.00           C
ATOM   1947  C   PRO A 257     116.511 117.487 178.161  1.00  0.00           C
ATOM   1948  O   PRO A 257     117.360 117.146 177.334  1.00  0.00           O
ATOM   1949  N   LEU A 258     115.207 117.493 177.898  1.00  0.00           N
ATOM   1950  CA  LEU A 258     114.695 117.021 176.622  1.00  0.00           C
ATOM   1951  CB  LEU A 258     113.203 116.716 176.757  1.00  0.00           C
ATOM   1952  CG  LEU A 258     112.812 115.843 177.960  1.00  0.00           C
ATOM   1953  CD1 LEU A 258     111.307 115.663 178.019  1.00  0.00           C
ATOM   1954  CD2 LEU A 258     113.513 114.492 177.941  1.00  0.00           C
ATOM   1955  C   LEU A 258     114.934 118.022 175.502  1.00  0.00           C
ATOM   1956  O   LEU A 258     114.955 117.630 174.331  1.00  0.00           O
ATOM   1957  N   SER A 259     115.101 119.305 175.831  1.00  0.00           N
ATOM   1958  CA  SER A 259     115.377 120.306 174.807  1.00  0.00           C
ATOM   1959  CB  SER A 259     115.333 121.701 175.423  1.00  0.00           C
ATOM   1960  OG  SER A 259     114.128 121.902 176.136  1.00  0.00           O
ATOM   1961  C   SER A 259     116.725 120.062 174.144  1.00  0.00           C
ATOM   1962  O   SER A 259     116.866 120.236 172.929  1.00  0.00           O
ATOM   1963  N   VAL A 260     117.733 119.667 174.925  1.00  0.00           N
ATOM   1964  CA  VAL A 260     119.054 119.422 174.366  1.00  0.00           C
ATOM   1965  CB  VAL A 260     120.093 119.294 175.496  1.00  0.00           C
ATOM   1966  CG1 VAL A 260     121.490 119.110 174.929  1.00  0.00           C
ATOM   1967  CG2 VAL A 260     120.052 120.514 176.399  1.00  0.00           C
ATOM   1968  C   VAL A 260     119.061 118.183 173.485  1.00  0.00           C
ATOM   1969  O   VAL A 260     119.914 118.061 172.601  1.00  0.00           O
ATOM   1970  N   ARG A 261     118.124 117.262 173.693  1.00  0.00           N
ATOM   1971  CA  ARG A 261     118.053 116.009 172.940  1.00  0.00           C
ATOM   1972  CB  ARG A 261     118.636 114.851 173.754  1.00  0.00           C
ATOM   1973  CG  ARG A 261     118.185 114.808 175.206  1.00  0.00           C
ATOM   1974  CD  ARG A 261     118.962 113.787 176.005  1.00  0.00           C
ATOM   1975  NE  ARG A 261     118.440 113.672 177.364  1.00  0.00           N
ATOM   1976  CZ  ARG A 261     117.412 112.909 177.725  1.00  0.00           C
ATOM   1977  NH1 ARG A 261     116.766 112.164 176.839  1.00  0.00           N
ATOM   1978  NH2 ARG A 261     117.027 112.890 178.991  1.00  0.00           N
ATOM   1979  C   ARG A 261     116.599 115.754 172.571  1.00  0.00           C
ATOM   1980  O   ARG A 261     115.953 114.849 173.108  1.00  0.00           O
ATOM   1981  N   PRO A 262     116.047 116.542 171.649  1.00  0.00           N
ATOM   1982  CD  PRO A 262     116.682 117.574 170.815  1.00  0.00           C
ATOM   1983  CG  PRO A 262     115.550 118.466 170.474  1.00  0.00           C
ATOM   1984  CB  PRO A 262     114.325 117.623 170.450  1.00  0.00           C
ATOM   1985  CA  PRO A 262     114.620 116.407 171.339  1.00  0.00           C
ATOM   1986  C   PRO A 262     114.321 115.109 170.612  1.00  0.00           C
ATOM   1987  O   PRO A 262     115.078 114.671 169.743  1.00  0.00           O
ATOM   1988  N   ALA A 263     113.198 114.496 170.977  1.00  0.00           N
ATOM   1989  CA  ALA A 263     112.708 113.288 170.316  1.00  0.00           C
ATOM   1990  CB  ALA A 263     111.991 112.381 171.306  1.00  0.00           C
ATOM   1991  C   ALA A 263     111.789 113.729 169.186  1.00  0.00           C
ATOM   1992  O   ALA A 263     110.605 114.003 169.388  1.00  0.00           O
ATOM   1993  N   VAL A 264     112.340 113.801 167.979  1.00  0.00           N
ATOM   1994  CA  VAL A 264     111.587 114.289 166.830  1.00  0.00           C
ATOM   1995  CB  VAL A 264     112.541 114.804 165.735  1.00  0.00           C
ATOM   1996  CG1 VAL A 264     113.331 113.659 165.096  1.00  0.00           C
ATOM   1997  CG2 VAL A 264     111.767 115.580 164.678  1.00  0.00           C
ATOM   1998  C   VAL A 264     110.687 113.178 166.310  1.00  0.00           C
ATOM   1999  O   VAL A 264     111.115 112.028 166.153  1.00  0.00           O
ATOM   2000  N   VAL A 265     109.432 113.521 166.044  1.00  0.00           N
ATOM   2001  CA  VAL A 265     108.466 112.579 165.494  1.00  0.00           C
ATOM   2002  CB  VAL A 265     107.034 112.932 165.935  1.00  0.00           C
ATOM   2003  CG1 VAL A 265     106.548 114.223 165.277  1.00  0.00           C
ATOM   2004  CG2 VAL A 265     106.085 111.781 165.627  1.00  0.00           C
ATOM   2005  C   VAL A 265     108.598 112.575 163.977  1.00  0.00           C
ATOM   2006  O   VAL A 265     108.670 113.635 163.343  1.00  0.00           O
ATOM   2007  N   MET A 266     108.641 111.380 163.397  1.00  0.00           N
ATOM   2008  CA  MET A 266     108.774 111.221 161.956  1.00  0.00           C
ATOM   2009  CB  MET A 266     109.370 109.848 161.647  1.00  0.00           C
ATOM   2010  CG  MET A 266     110.806 109.681 162.113  1.00  0.00           C
ATOM   2011  SD  MET A 266     111.447 108.021 161.819  1.00  0.00           S
ATOM   2012  CE  MET A 266     111.593 108.009 160.035  1.00  0.00           C
ATOM   2013  C   MET A 266     107.407 111.433 161.303  1.00  0.00           C
ATOM   2014  O   MET A 266     106.459 111.907 161.936  1.00  0.00           O
ATOM   2015  N   GLN A 267     107.301 111.103 160.011  1.00  0.00           N
ATOM   2016  CA  GLN A 267     106.046 111.285 159.287  1.00  0.00           C
ATOM   2017  CB  GLN A 267     106.203 110.818 157.833  1.00  0.00           C
ATOM   2018  CG  GLN A 267     106.301 109.298 157.600  1.00  0.00           C
ATOM   2019  CD  GLN A 267     107.587 108.689 158.125  1.00  0.00           C
ATOM   2020  OE1 GLN A 267     108.579 109.389 158.332  1.00  0.00           O
ATOM   2021  NE2 GLN A 267     107.576 107.380 158.344  1.00  0.00           N
ATOM   2022  C   GLN A 267     104.893 110.556 159.968  1.00  0.00           C
ATOM   2023  O   GLN A 267     103.763 111.059 160.003  1.00  0.00           O
ATOM   2024  N   GLY A 268     105.158 109.374 160.520  1.00  0.00           N
ATOM   2025  CA  GLY A 268     104.131 108.596 161.182  1.00  0.00           C
ATOM   2026  C   GLY A 268     104.037 108.904 162.661  1.00  0.00           C
ATOM   2027  O   GLY A 268     103.946 110.071 163.057  1.00  0.00           O
ATOM   2028  N   SER A 269     104.059 107.857 163.486  1.00  0.00           N
ATOM   2029  CA  SER A 269     104.074 107.990 164.935  1.00  0.00           C
ATOM   2030  CB  SER A 269     102.943 107.156 165.557  1.00  0.00           C
ATOM   2031  OG  SER A 269     103.108 105.780 165.266  1.00  0.00           O
ATOM   2032  C   SER A 269     105.396 107.572 165.560  1.00  0.00           C
ATOM   2033  O   SER A 269     105.599 107.816 166.755  1.00  0.00           O
ATOM   2034  N   ALA A 270     106.293 106.948 164.796  1.00  0.00           N
ATOM   2035  CA  ALA A 270     107.577 106.508 165.326  1.00  0.00           C
ATOM   2036  CB  ALA A 270     108.356 105.734 164.261  1.00  0.00           C
ATOM   2037  C   ALA A 270     108.394 107.695 165.818  1.00  0.00           C
ATOM   2038  O   ALA A 270     108.843 108.524 165.021  1.00  0.00           O
ATOM   2039  N   ARG A 271     108.587 107.781 167.132  1.00  0.00           N
ATOM   2040  CA  ARG A 271     109.370 108.855 167.732  1.00  0.00           C
ATOM   2041  CB  ARG A 271     108.894 109.128 169.156  1.00  0.00           C
ATOM   2042  CG  ARG A 271     109.157 110.542 169.641  1.00  0.00           C
ATOM   2043  CD  ARG A 271     108.090 111.508 169.155  1.00  0.00           C
ATOM   2044  NE  ARG A 271     106.892 111.465 169.991  1.00  0.00           N
ATOM   2045  CZ  ARG A 271     106.775 112.044 171.184  1.00  0.00           C
ATOM   2046  NH1 ARG A 271     107.786 112.722 171.716  1.00  0.00           N
ATOM   2047  NH2 ARG A 271     105.636 111.940 171.855  1.00  0.00           N
ATOM   2048  C   ARG A 271     110.840 108.458 167.711  1.00  0.00           C
ATOM   2049  O   ARG A 271     111.242 107.503 168.383  1.00  0.00           O
ATOM   2050  N   ASN A 272     111.642 109.184 166.940  1.00  0.00           N
ATOM   2051  CA  ASN A 272     113.076 108.946 166.875  1.00  0.00           C
ATOM   2052  CB  ASN A 272     113.633 109.372 165.517  1.00  0.00           C
ATOM   2053  CG  ASN A 272     115.000 108.784 165.238  1.00  0.00           C
ATOM   2054  OD1 ASN A 272     115.751 108.466 166.160  1.00  0.00           O
ATOM   2055  ND2 ASN A 272     115.332 108.637 163.961  1.00  0.00           N
ATOM   2056  C   ASN A 272     113.768 109.712 167.994  1.00  0.00           C
ATOM   2057  O   ASN A 272     113.495 110.898 168.204  1.00  0.00           O
ATOM   2058  N   GLN A 273     114.661 109.034 168.706  1.00  0.00           N
ATOM   2059  CA  GLN A 273     115.385 109.638 169.812  1.00  0.00           C
ATOM   2060  CB  GLN A 273     115.636 108.616 170.920  1.00  0.00           C
ATOM   2061  CG  GLN A 273     114.390 107.923 171.440  1.00  0.00           C
ATOM   2062  CD  GLN A 273     113.458 108.861 172.168  1.00  0.00           C
ATOM   2063  OE1 GLN A 273     113.822 109.990 172.491  1.00  0.00           O
ATOM   2064  NE2 GLN A 273     112.242 108.399 172.427  1.00  0.00           N
ATOM   2065  C   GLN A 273     116.711 110.206 169.323  1.00  0.00           C
ATOM   2066  O   GLN A 273     117.239 109.814 168.280  1.00  0.00           O
ATOM   2067  N   ASP A 274     117.249 111.142 170.096  1.00  0.00           N
ATOM   2068  CA  ASP A 274     118.505 111.776 169.738  1.00  0.00           C
ATOM   2069  CB  ASP A 274     118.690 113.077 170.518  1.00  0.00           C
ATOM   2070  CG  ASP A 274     119.613 114.051 169.815  1.00  0.00           C
ATOM   2071  OD1 ASP A 274     119.142 114.766 168.906  1.00  0.00           O
ATOM   2072  OD2 ASP A 274     120.808 114.103 170.170  1.00  0.00           O
ATOM   2073  C   ASP A 274     119.674 110.836 170.009  1.00  0.00           C
ATOM   2074  O   ASP A 274     119.553 109.834 170.718  1.00  0.00           O
ATOM   2075  N   ASP A 275     120.826 111.175 169.424  1.00  0.00           N
ATOM   2076  CA  ASP A 275     122.039 110.413 169.691  1.00  0.00           C
ATOM   2077  CB  ASP A 275     123.188 110.953 168.843  1.00  0.00           C
ATOM   2078  CG  ASP A 275     122.973 110.727 167.363  1.00  0.00           C
ATOM   2079  OD1 ASP A 275     121.897 110.215 166.991  1.00  0.00           O
ATOM   2080  OD2 ASP A 275     123.879 111.059 166.571  1.00  0.00           O
ATOM   2081  C   ASP A 275     122.396 110.465 171.168  1.00  0.00           C
ATOM   2082  O   ASP A 275     122.822 109.459 171.751  1.00  0.00           O
ATOM   2083  N   LEU A 276     122.223 111.631 171.793  1.00  0.00           N
ATOM   2084  CA  LEU A 276     122.478 111.745 173.222  1.00  0.00           C
ATOM   2085  CB  LEU A 276     122.259 113.183 173.689  1.00  0.00           C
ATOM   2086  CG  LEU A 276     123.239 114.265 173.239  1.00  0.00           C
ATOM   2087  CD1 LEU A 276     122.869 115.577 173.906  1.00  0.00           C
ATOM   2088  CD2 LEU A 276     124.680 113.899 173.547  1.00  0.00           C
ATOM   2089  C   LEU A 276     121.582 110.805 174.009  1.00  0.00           C
ATOM   2090  O   LEU A 276     122.021 110.204 174.990  1.00  0.00           O
ATOM   2091  N   THR A 277     120.318 110.674 173.602  1.00  0.00           N
ATOM   2092  CA  THR A 277     119.403 109.801 174.329  1.00  0.00           C
ATOM   2093  CB  THR A 277     117.972 110.020 173.846  1.00  0.00           C
ATOM   2094  CG2 THR A 277     116.993 109.257 174.721  1.00  0.00           C
ATOM   2095  OG1 THR A 277     117.657 111.415 173.905  1.00  0.00           O
ATOM   2096  C   THR A 277     119.800 108.336 174.187  1.00  0.00           C
ATOM   2097  O   THR A 277     119.747 107.583 175.162  1.00  0.00           O
ATOM   2098  N   HIS A 278     120.191 107.909 172.984  1.00  0.00           N
ATOM   2099  CA  HIS A 278     120.682 106.544 172.813  1.00  0.00           C
ATOM   2100  CB  HIS A 278     121.009 106.285 171.343  1.00  0.00           C
ATOM   2101  CG  HIS A 278     119.815 106.277 170.443  1.00  0.00           C
ATOM   2102  ND1 HIS A 278     119.921 106.358 169.072  1.00  0.00           N
ATOM   2103  CE1 HIS A 278     118.714 106.319 168.536  1.00  0.00           C
ATOM   2104  NE2 HIS A 278     117.830 106.209 169.510  1.00  0.00           N
ATOM   2105  CD2 HIS A 278     118.492 106.177 170.713  1.00  0.00           C
ATOM   2106  C   HIS A 278     121.917 106.298 173.668  1.00  0.00           C
ATOM   2107  O   HIS A 278     122.062 105.234 174.291  1.00  0.00           O
ATOM   2108  N   LYS A 279     122.816 107.276 173.720  1.00  0.00           N
ATOM   2109  CA  LYS A 279     124.024 107.102 174.510  1.00  0.00           C
ATOM   2110  CB  LYS A 279     124.997 108.240 174.220  1.00  0.00           C
ATOM   2111  CG  LYS A 279     126.409 107.960 174.658  1.00  0.00           C
ATOM   2112  CD  LYS A 279     127.101 106.983 173.728  1.00  0.00           C
ATOM   2113  CE  LYS A 279     128.338 106.425 174.373  1.00  0.00           C
ATOM   2114  NZ  LYS A 279     128.896 105.287 173.610  1.00  0.00           N
ATOM   2115  C   LYS A 279     123.696 107.036 175.992  1.00  0.00           C
ATOM   2116  O   LYS A 279     124.271 106.226 176.726  1.00  0.00           O
ATOM   2117  N   LEU A 280     122.790 107.893 176.453  1.00  0.00           N
ATOM   2118  CA  LEU A 280     122.357 107.834 177.839  1.00  0.00           C
ATOM   2119  CB  LEU A 280     121.433 109.006 178.141  1.00  0.00           C
ATOM   2120  CG  LEU A 280     122.128 110.363 178.137  1.00  0.00           C
ATOM   2121  CD1 LEU A 280     121.145 111.446 177.721  1.00  0.00           C
ATOM   2122  CD2 LEU A 280     122.763 110.651 179.487  1.00  0.00           C
ATOM   2123  C   LEU A 280     121.660 106.519 178.141  1.00  0.00           C
ATOM   2124  O   LEU A 280     121.741 106.021 179.264  1.00  0.00           O
ATOM   2125  N   ALA A 281     120.967 105.946 177.157  1.00  0.00           N
ATOM   2126  CA  ALA A 281     120.375 104.627 177.343  1.00  0.00           C
ATOM   2127  CB  ALA A 281     119.528 104.252 176.128  1.00  0.00           C
ATOM   2128  C   ALA A 281     121.456 103.588 177.580  1.00  0.00           C
ATOM   2129  O   ALA A 281     121.346 102.753 178.485  1.00  0.00           O
ATOM   2130  N   ASP A 282     122.521 103.633 176.778  1.00  0.00           N
ATOM   2131  CA  ASP A 282     123.640 102.722 177.002  1.00  0.00           C
ATOM   2132  CB  ASP A 282     124.697 102.909 175.915  1.00  0.00           C
ATOM   2133  CG  ASP A 282     124.361 102.166 174.641  1.00  0.00           C
ATOM   2134  OD1 ASP A 282     124.138 100.938 174.709  1.00  0.00           O
ATOM   2135  OD2 ASP A 282     124.321 102.807 173.570  1.00  0.00           O
ATOM   2136  C   ASP A 282     124.258 102.942 178.379  1.00  0.00           C
ATOM   2137  O   ASP A 282     124.591 101.980 179.085  1.00  0.00           O
ATOM   2138  N   ILE A 283     124.412 104.205 178.775  1.00  0.00           N
ATOM   2139  CA  ILE A 283     125.041 104.517 180.055  1.00  0.00           C
ATOM   2140  CB  ILE A 283     125.293 106.032 180.174  1.00  0.00           C
ATOM   2141  CG2 ILE A 283     125.618 106.409 181.614  1.00  0.00           C
ATOM   2142  CG1 ILE A 283     126.441 106.448 179.254  1.00  0.00           C
ATOM   2143  CD1 ILE A 283     126.459 107.921 178.918  1.00  0.00           C
ATOM   2144  C   ILE A 283     124.192 103.998 181.204  1.00  0.00           C
ATOM   2145  O   ILE A 283     124.710 103.401 182.149  1.00  0.00           O
ATOM   2146  N   VAL A 284     122.876 104.213 181.144  1.00  0.00           N
ATOM   2147  CA  VAL A 284     122.000 103.729 182.203  1.00  0.00           C
ATOM   2148  CB  VAL A 284     120.590 104.331 182.055  1.00  0.00           C
ATOM   2149  CG1 VAL A 284     119.642 103.714 183.068  1.00  0.00           C
ATOM   2150  CG2 VAL A 284     120.630 105.836 182.244  1.00  0.00           C
ATOM   2151  C   VAL A 284     121.955 102.210 182.210  1.00  0.00           C
ATOM   2152  O   VAL A 284     121.911 101.593 183.281  1.00  0.00           O
ATOM   2153  N   LYS A 285     121.989 101.579 181.035  1.00  0.00           N
ATOM   2154  CA  LYS A 285     121.998 100.122 180.983  1.00  0.00           C
ATOM   2155  CB  LYS A 285     121.988  99.642 179.531  1.00  0.00           C
ATOM   2156  CG  LYS A 285     120.625  99.629 178.877  1.00  0.00           C
ATOM   2157  CD  LYS A 285     120.721  99.342 177.388  1.00  0.00           C
ATOM   2158  CE  LYS A 285     121.084  97.891 177.118  1.00  0.00           C
ATOM   2159  NZ  LYS A 285     121.035  97.570 175.666  1.00  0.00           N
ATOM   2160  C   LYS A 285     123.218  99.571 181.698  1.00  0.00           C
ATOM   2161  O   LYS A 285     123.103  98.724 182.591  1.00  0.00           O
ATOM   2162  N   ILE A 286     124.403 100.055 181.326  1.00  0.00           N
ATOM   2163  CA  ILE A 286     125.613  99.512 181.925  1.00  0.00           C
ATOM   2164  CB  ILE A 286     126.852  99.914 181.105  1.00  0.00           C
ATOM   2165  CG2 ILE A 286     128.134  99.401 181.765  1.00  0.00           C
ATOM   2166  CG1 ILE A 286     126.718  99.399 179.664  1.00  0.00           C
ATOM   2167  CD1 ILE A 286     126.601  97.884 179.523  1.00  0.00           C
ATOM   2168  C   ILE A 286     125.731  99.940 183.378  1.00  0.00           C
ATOM   2169  O   ILE A 286     126.305  99.215 184.191  1.00  0.00           O
ATOM   2170  N   ASN A 287     125.193 101.102 183.742  1.00  0.00           N
ATOM   2171  CA  ASN A 287     125.240 101.525 185.135  1.00  0.00           C
ATOM   2172  CB  ASN A 287     124.784 102.978 185.253  1.00  0.00           C
ATOM   2173  CG  ASN A 287     125.051 103.555 186.621  1.00  0.00           C
ATOM   2174  OD1 ASN A 287     126.159 103.447 187.141  1.00  0.00           O
ATOM   2175  ND2 ASN A 287     124.040 104.184 187.208  1.00  0.00           N
ATOM   2176  C   ASN A 287     124.386 100.616 186.007  1.00  0.00           C
ATOM   2177  O   ASN A 287     124.819 100.189 187.082  1.00  0.00           O
ATOM   2178  N   ASN A 288     123.169 100.301 185.559  1.00  0.00           N
ATOM   2179  CA  ASN A 288     122.324  99.373 186.301  1.00  0.00           C
ATOM   2180  CB  ASN A 288     120.939  99.306 185.656  1.00  0.00           C
ATOM   2181  CG  ASN A 288     120.094 100.567 185.873  1.00  0.00           C
ATOM   2182  OD1 ASN A 288     120.302 101.267 186.862  1.00  0.00           O
ATOM   2183  ND2 ASN A 288     119.177 100.883 184.957  1.00  0.00           N
ATOM   2184  C   ASN A 288     122.951  97.986 186.339  1.00  0.00           C
ATOM   2185  O   ASN A 288     122.899  97.292 187.362  1.00  0.00           O
ATOM   2186  N   GLN A 289     123.534  97.562 185.218  1.00  0.00           N
ATOM   2187  CA  GLN A 289     124.184  96.259 185.143  1.00  0.00           C
ATOM   2188  CB  GLN A 289     124.636  96.042 183.698  1.00  0.00           C
ATOM   2189  CG  GLN A 289     125.173  94.673 183.344  1.00  0.00           C
ATOM   2190  CD  GLN A 289     126.644  94.527 183.638  1.00  0.00           C
ATOM   2191  OE1 GLN A 289     127.398  95.498 183.597  1.00  0.00           O
ATOM   2192  NE2 GLN A 289     127.073  93.300 183.886  1.00  0.00           N
ATOM   2193  C   GLN A 289     125.339  96.168 186.134  1.00  0.00           C
ATOM   2194  O   GLN A 289     125.465  95.187 186.875  1.00  0.00           O
ATOM   2195  N   LEU A 290     126.170  97.209 186.188  1.00  0.00           N
ATOM   2196  CA  LEU A 290     127.254  97.274 187.159  1.00  0.00           C
ATOM   2197  CB  LEU A 290     128.126  98.492 186.846  1.00  0.00           C
ATOM   2198  CG  LEU A 290     129.374  98.774 187.678  1.00  0.00           C
ATOM   2199  CD1 LEU A 290     130.386  97.665 187.553  1.00  0.00           C
ATOM   2200  CD2 LEU A 290     129.994 100.083 187.216  1.00  0.00           C
ATOM   2201  C   LEU A 290     126.731  97.339 188.586  1.00  0.00           C
ATOM   2202  O   LEU A 290     127.324  96.742 189.491  1.00  0.00           O
ATOM   2203  N   ARG A 291     125.624  98.049 188.809  1.00  0.00           N
ATOM   2204  CA  ARG A 291     125.069  98.148 190.154  1.00  0.00           C
ATOM   2205  CB  ARG A 291     123.913  99.146 190.165  1.00  0.00           C
ATOM   2206  CG  ARG A 291     123.463  99.565 191.552  1.00  0.00           C
ATOM   2207  CD  ARG A 291     122.261 100.490 191.481  1.00  0.00           C
ATOM   2208  NE  ARG A 291     122.575 101.749 190.809  1.00  0.00           N
ATOM   2209  CZ  ARG A 291     123.258 102.752 191.354  1.00  0.00           C
ATOM   2210  NH1 ARG A 291     123.724 102.667 192.595  1.00  0.00           N
ATOM   2211  NH2 ARG A 291     123.483 103.852 190.648  1.00  0.00           N
ATOM   2212  C   ARG A 291     124.604  96.786 190.650  1.00  0.00           C
ATOM   2213  O   ARG A 291     124.860  96.410 191.802  1.00  0.00           O
ATOM   2214  N   ARG A 292     123.933  96.020 189.791  1.00  0.00           N
ATOM   2215  CA  ARG A 292     123.517  94.694 190.226  1.00  0.00           C
ATOM   2216  CB  ARG A 292     122.465  94.108 189.279  1.00  0.00           C
ATOM   2217  CG  ARG A 292     122.880  93.931 187.829  1.00  0.00           C
ATOM   2218  CD  ARG A 292     121.936  92.969 187.122  1.00  0.00           C
ATOM   2219  NE  ARG A 292     121.884  93.184 185.678  1.00  0.00           N
ATOM   2220  CZ  ARG A 292     121.201  94.158 185.079  1.00  0.00           C
ATOM   2221  NH1 ARG A 292     120.502  95.037 185.788  1.00  0.00           N
ATOM   2222  NH2 ARG A 292     121.224  94.258 183.757  1.00  0.00           N
ATOM   2223  C   ARG A 292     124.714  93.762 190.360  1.00  0.00           C
ATOM   2224  O   ARG A 292     124.776  92.985 191.318  1.00  0.00           O
ATOM   2225  N   ASN A 293     125.701  93.866 189.463  1.00  0.00           N
ATOM   2226  CA  ASN A 293     126.850  92.970 189.542  1.00  0.00           C
ATOM   2227  CB  ASN A 293     127.712  93.094 188.290  1.00  0.00           C
ATOM   2228  CG  ASN A 293     127.098  92.407 187.098  1.00  0.00           C
ATOM   2229  OD1 ASN A 293     125.878  92.304 186.983  1.00  0.00           O
ATOM   2230  ND2 ASN A 293     127.945  91.893 186.219  1.00  0.00           N
ATOM   2231  C   ASN A 293     127.694  93.232 190.779  1.00  0.00           C
ATOM   2232  O   ASN A 293     128.315  92.303 191.306  1.00  0.00           O
ATOM   2233  N   GLU A 294     127.736  94.475 191.259  1.00  0.00           N
ATOM   2234  CA  GLU A 294     128.389  94.721 192.538  1.00  0.00           C
ATOM   2235  CB  GLU A 294     128.754  96.202 192.684  1.00  0.00           C
ATOM   2236  CG  GLU A 294     127.560  97.146 192.772  1.00  0.00           C
ATOM   2237  CD  GLU A 294     127.953  98.581 193.019  1.00  0.00           C
ATOM   2238  OE1 GLU A 294     127.237  99.279 193.767  1.00  0.00           O
ATOM   2239  OE2 GLU A 294     128.967  99.016 192.446  1.00  0.00           O
ATOM   2240  C   GLU A 294     127.504  94.285 193.694  1.00  0.00           C
ATOM   2241  O   GLU A 294     128.015  93.832 194.724  1.00  0.00           O
ATOM   2242  N   GLN A 295     126.183  94.409 193.542  1.00  0.00           N
ATOM   2243  CA  GLN A 295     125.292  94.030 194.630  1.00  0.00           C
ATOM   2244  CB  GLN A 295     123.926  94.689 194.436  1.00  0.00           C
ATOM   2245  CG  GLN A 295     122.999  94.609 195.652  1.00  0.00           C
ATOM   2246  CD  GLN A 295     123.594  95.219 196.911  1.00  0.00           C
ATOM   2247  OE1 GLN A 295     123.523  94.633 197.991  1.00  0.00           O
ATOM   2248  NE2 GLN A 295     124.180  96.405 196.778  1.00  0.00           N
ATOM   2249  C   GLN A 295     125.161  92.512 194.745  1.00  0.00           C
ATOM   2250  O   GLN A 295     125.125  91.976 195.859  1.00  0.00           O
ATOM   2251  N   ASN A 296     125.090  91.803 193.615  1.00  0.00           N
ATOM   2252  CA  ASN A 296     124.964  90.350 193.606  1.00  0.00           C
ATOM   2253  CB  ASN A 296     123.750  89.891 192.776  1.00  0.00           C
ATOM   2254  CG  ASN A 296     123.986  89.923 191.264  1.00  0.00           C
ATOM   2255  OD1 ASN A 296     124.934  90.524 190.761  1.00  0.00           O
ATOM   2256  ND2 ASN A 296     123.099  89.259 190.531  1.00  0.00           N
ATOM   2257  C   ASN A 296     126.243  89.705 193.084  1.00  0.00           C
ATOM   2258  O   ASN A 296     127.250  90.374 192.838  1.00  0.00           O
ATOM   2259  N   GLY A 297     126.190  88.385 192.924  1.00  0.00           N
ATOM   2260  CA  GLY A 297     127.359  87.612 192.552  1.00  0.00           C
ATOM   2261  C   GLY A 297     127.972  87.981 191.219  1.00  0.00           C
ATOM   2262  O   GLY A 297     127.339  87.826 190.171  1.00  0.00           O
ATOM   2263  N   ALA A 298     129.211  88.468 191.247  1.00  0.00           N
ATOM   2264  CA  ALA A 298     129.957  88.716 190.025  1.00  0.00           C
ATOM   2265  CB  ALA A 298     129.605  90.075 189.411  1.00  0.00           C
ATOM   2266  C   ALA A 298     131.445  88.643 190.331  1.00  0.00           C
ATOM   2267  O   ALA A 298     131.896  89.010 191.418  1.00  0.00           O
ATOM   2268  N   ALA A 299     132.203  88.165 189.350  1.00  0.00           N
ATOM   2269  CA  ALA A 299     133.648  88.079 189.491  1.00  0.00           C
ATOM   2270  CB  ALA A 299     134.242  87.192 188.399  1.00  0.00           C
ATOM   2271  C   ALA A 299     134.271  89.468 189.433  1.00  0.00           C
ATOM   2272  O   ALA A 299     133.677  90.420 188.919  1.00  0.00           O
ATOM   2273  N   ALA A 300     135.485  89.580 189.974  1.00  0.00           N
ATOM   2274  CA  ALA A 300     136.185  90.858 189.938  1.00  0.00           C
ATOM   2275  CB  ALA A 300     137.483  90.770 190.739  1.00  0.00           C
ATOM   2276  C   ALA A 300     136.471  91.287 188.504  1.00  0.00           C
ATOM   2277  O   ALA A 300     136.333  92.468 188.166  1.00  0.00           O
ATOM   2278  N   HIS A 301     136.863  90.344 187.644  1.00  0.00           N
ATOM   2279  CA  HIS A 301     137.122  90.689 186.251  1.00  0.00           C
ATOM   2280  CB  HIS A 301     137.815  89.524 185.540  1.00  0.00           C
ATOM   2281  CG  HIS A 301     136.896  88.403 185.165  1.00  0.00           C
ATOM   2282  ND1 HIS A 301     136.497  87.437 186.063  1.00  0.00           N
ATOM   2283  CE1 HIS A 301     135.695  86.580 185.456  1.00  0.00           C
ATOM   2284  NE2 HIS A 301     135.556  86.958 184.199  1.00  0.00           N
ATOM   2285  CD2 HIS A 301     136.298  88.095 183.990  1.00  0.00           C
ATOM   2286  C   HIS A 301     135.843  91.083 185.522  1.00  0.00           C
ATOM   2287  O   HIS A 301     135.881  91.931 184.623  1.00  0.00           O
ATOM   2288  N   VAL A 302     134.702  90.508 185.904  1.00  0.00           N
ATOM   2289  CA  VAL A 302     133.435  90.908 185.298  1.00  0.00           C
ATOM   2290  CB  VAL A 302     132.310  89.952 185.735  1.00  0.00           C
ATOM   2291  CG1 VAL A 302     130.949  90.502 185.335  1.00  0.00           C
ATOM   2292  CG2 VAL A 302     132.519  88.571 185.132  1.00  0.00           C
ATOM   2293  C   VAL A 302     133.115  92.354 185.656  1.00  0.00           C
ATOM   2294  O   VAL A 302     132.735  93.158 184.793  1.00  0.00           O
ATOM   2295  N   ILE A 303     133.263  92.705 186.934  1.00  0.00           N
ATOM   2296  CA  ILE A 303     133.036  94.084 187.357  1.00  0.00           C
ATOM   2297  CB  ILE A 303     133.126  94.197 188.891  1.00  0.00           C
ATOM   2298  CG2 ILE A 303     133.063  95.663 189.318  1.00  0.00           C
ATOM   2299  CG1 ILE A 303     132.018  93.367 189.553  1.00  0.00           C
ATOM   2300  CD1 ILE A 303     132.166  93.201 191.055  1.00  0.00           C
ATOM   2301  C   ILE A 303     134.019  95.016 186.663  1.00  0.00           C
ATOM   2302  O   ILE A 303     133.673  96.143 186.294  1.00  0.00           O
ATOM   2303  N   ALA A 304     135.262  94.565 186.480  1.00  0.00           N
ATOM   2304  CA  ALA A 304     136.252  95.391 185.796  1.00  0.00           C
ATOM   2305  CB  ALA A 304     137.623  94.720 185.857  1.00  0.00           C
ATOM   2306  C   ALA A 304     135.848  95.651 184.351  1.00  0.00           C
ATOM   2307  O   ALA A 304     135.957  96.781 183.860  1.00  0.00           O
ATOM   2308  N   GLU A 305     135.380  94.616 183.653  1.00  0.00           N
ATOM   2309  CA  GLU A 305     134.931  94.795 182.276  1.00  0.00           C
ATOM   2310  CB  GLU A 305     134.579  93.438 181.664  1.00  0.00           C
ATOM   2311  CG  GLU A 305     134.313  93.461 180.163  1.00  0.00           C
ATOM   2312  CD  GLU A 305     135.541  93.828 179.353  1.00  0.00           C
ATOM   2313  OE1 GLU A 305     136.661  93.771 179.905  1.00  0.00           O
ATOM   2314  OE2 GLU A 305     135.387  94.172 178.162  1.00  0.00           O
ATOM   2315  C   GLU A 305     133.734  95.736 182.216  1.00  0.00           C
ATOM   2316  O   GLU A 305     133.637  96.580 181.315  1.00  0.00           O
ATOM   2317  N   ASP A 306     132.815  95.608 183.173  1.00  0.00           N
ATOM   2318  CA  ASP A 306     131.654  96.490 183.202  1.00  0.00           C
ATOM   2319  CB  ASP A 306     130.681  96.022 184.281  1.00  0.00           C
ATOM   2320  CG  ASP A 306     130.144  94.631 184.015  1.00  0.00           C
ATOM   2321  OD1 ASP A 306     129.707  94.367 182.875  1.00  0.00           O
ATOM   2322  OD2 ASP A 306     130.147  93.803 184.951  1.00  0.00           O
ATOM   2323  C   ASP A 306     132.069  97.939 183.435  1.00  0.00           C
ATOM   2324  O   ASP A 306     131.533  98.856 182.803  1.00  0.00           O
ATOM   2325  N   VAL A 307     133.024  98.164 184.339  1.00  0.00           N
ATOM   2326  CA  VAL A 307     133.507  99.519 184.593  1.00  0.00           C
ATOM   2327  CB  VAL A 307     134.436  99.532 185.821  1.00  0.00           C
ATOM   2328  CG1 VAL A 307     135.190 100.852 185.915  1.00  0.00           C
ATOM   2329  CG2 VAL A 307     133.635  99.295 187.081  1.00  0.00           C
ATOM   2330  C   VAL A 307     134.203 100.074 183.358  1.00  0.00           C
ATOM   2331  O   VAL A 307     134.062 101.256 183.027  1.00  0.00           O
ATOM   2332  N   LYS A 308     134.974  99.234 182.665  1.00  0.00           N
ATOM   2333  CA  LYS A 308     135.623  99.671 181.434  1.00  0.00           C
ATOM   2334  CB  LYS A 308     136.510  98.546 180.894  1.00  0.00           C
ATOM   2335  CG  LYS A 308     137.391  98.915 179.700  1.00  0.00           C
ATOM   2336  CD  LYS A 308     136.711  98.634 178.359  1.00  0.00           C
ATOM   2337  CE  LYS A 308     137.635  98.936 177.191  1.00  0.00           C
ATOM   2338  NZ  LYS A 308     136.967  98.699 175.880  1.00  0.00           N
ATOM   2339  C   LYS A 308     134.592 100.094 180.398  1.00  0.00           C
ATOM   2340  O   LYS A 308     134.754 101.120 179.726  1.00  0.00           O
ATOM   2341  N   LEU A 309     133.521  99.315 180.256  1.00  0.00           N
ATOM   2342  CA  LEU A 309     132.501  99.651 179.270  1.00  0.00           C
ATOM   2343  CB  LEU A 309     131.553  98.467 179.094  1.00  0.00           C
ATOM   2344  CG  LEU A 309     130.504  98.547 177.987  1.00  0.00           C
ATOM   2345  CD1 LEU A 309     131.154  98.626 176.615  1.00  0.00           C
ATOM   2346  CD2 LEU A 309     129.619  97.323 178.063  1.00  0.00           C
ATOM   2347  C   LEU A 309     131.749 100.920 179.663  1.00  0.00           C
ATOM   2348  O   LEU A 309     131.412 101.740 178.801  1.00  0.00           O
ATOM   2349  N   LEU A 310     131.479 101.102 180.958  1.00  0.00           N
ATOM   2350  CA  LEU A 310     130.858 102.342 181.418  1.00  0.00           C
ATOM   2351  CB  LEU A 310     130.565 102.248 182.916  1.00  0.00           C
ATOM   2352  CG  LEU A 310     129.873 103.441 183.577  1.00  0.00           C
ATOM   2353  CD1 LEU A 310     128.504 103.686 182.972  1.00  0.00           C
ATOM   2354  CD2 LEU A 310     129.763 103.222 185.073  1.00  0.00           C
ATOM   2355  C   LEU A 310     131.747 103.546 181.123  1.00  0.00           C
ATOM   2356  O   LEU A 310     131.261 104.600 180.687  1.00  0.00           O
ATOM   2357  N   GLN A 311     133.050 103.412 181.377  1.00  0.00           N
ATOM   2358  CA  GLN A 311     133.994 104.469 181.034  1.00  0.00           C
ATOM   2359  CB  GLN A 311     135.403 104.053 181.473  1.00  0.00           C
ATOM   2360  CG  GLN A 311     136.561 104.955 181.035  1.00  0.00           C
ATOM   2361  CD  GLN A 311     136.615 106.261 181.791  1.00  0.00           C
ATOM   2362  OE1 GLN A 311     136.992 106.301 182.960  1.00  0.00           O
ATOM   2363  NE2 GLN A 311     136.234 107.344 181.126  1.00  0.00           N
ATOM   2364  C   GLN A 311     133.946 104.773 179.549  1.00  0.00           C
ATOM   2365  O   GLN A 311     133.927 105.943 179.145  1.00  0.00           O
ATOM   2366  N   PHE A 312     133.915 103.731 178.720  1.00  0.00           N
ATOM   2367  CA  PHE A 312     133.857 103.951 177.283  1.00  0.00           C
ATOM   2368  CB  PHE A 312     133.913 102.619 176.543  1.00  0.00           C
ATOM   2369  CG  PHE A 312     133.598 102.734 175.087  1.00  0.00           C
ATOM   2370  CD1 PHE A 312     134.546 103.207 174.203  1.00  0.00           C
ATOM   2371  CE1 PHE A 312     134.264 103.318 172.865  1.00  0.00           C
ATOM   2372  CZ  PHE A 312     133.022 102.957 172.389  1.00  0.00           C
ATOM   2373  CE2 PHE A 312     132.065 102.485 173.258  1.00  0.00           C
ATOM   2374  CD2 PHE A 312     132.353 102.374 174.600  1.00  0.00           C
ATOM   2375  C   PHE A 312     132.597 104.711 176.907  1.00  0.00           C
ATOM   2376  O   PHE A 312     132.643 105.642 176.095  1.00  0.00           O
ATOM   2377  N   HIS A 313     131.469 104.358 177.520  1.00  0.00           N
ATOM   2378  CA  HIS A 313     130.209 104.997 177.161  1.00  0.00           C
ATOM   2379  CB  HIS A 313     129.041 104.256 177.809  1.00  0.00           C
ATOM   2380  CG  HIS A 313     128.700 102.966 177.135  1.00  0.00           C
ATOM   2381  ND1 HIS A 313     128.479 102.870 175.779  1.00  0.00           N
ATOM   2382  CE1 HIS A 313     128.202 101.618 175.465  1.00  0.00           C
ATOM   2383  NE2 HIS A 313     128.235 100.897 176.571  1.00  0.00           N
ATOM   2384  CD2 HIS A 313     128.545 101.716 177.629  1.00  0.00           C
ATOM   2385  C   HIS A 313     130.202 106.466 177.559  1.00  0.00           C
ATOM   2386  O   HIS A 313     129.789 107.325 176.776  1.00  0.00           O
ATOM   2387  N   VAL A 314     130.660 106.782 178.770  1.00  0.00           N
ATOM   2388  CA  VAL A 314     130.662 108.182 179.195  1.00  0.00           C
ATOM   2389  CB  VAL A 314     131.010 108.283 180.692  1.00  0.00           C
ATOM   2390  CG1 VAL A 314     131.161 109.738 181.112  1.00  0.00           C
ATOM   2391  CG2 VAL A 314     129.942 107.599 181.528  1.00  0.00           C
ATOM   2392  C   VAL A 314     131.618 109.002 178.332  1.00  0.00           C
ATOM   2393  O   VAL A 314     131.273 110.098 177.849  1.00  0.00           O
ATOM   2394  N   ALA A 315     132.823 108.473 178.097  1.00  0.00           N
ATOM   2395  CA  ALA A 315     133.801 109.195 177.293  1.00  0.00           C
ATOM   2396  CB  ALA A 315     135.111 108.413 177.236  1.00  0.00           C
ATOM   2397  C   ALA A 315     133.268 109.450 175.892  1.00  0.00           C
ATOM   2398  O   ALA A 315     133.374 110.565 175.371  1.00  0.00           O
ATOM   2399  N   THR A 316     132.672 108.432 175.269  1.00  0.00           N
ATOM   2400  CA  THR A 316     132.109 108.623 173.942  1.00  0.00           C
ATOM   2401  CB  THR A 316     131.863 107.277 173.258  1.00  0.00           C
ATOM   2402  CG2 THR A 316     133.167 106.703 172.734  1.00  0.00           C
ATOM   2403  OG1 THR A 316     131.277 106.354 174.181  1.00  0.00           O
ATOM   2404  C   THR A 316     130.821 109.431 173.965  1.00  0.00           C
ATOM   2405  O   THR A 316     130.366 109.852 172.898  1.00  0.00           O
ATOM   2406  N   MET A 317     130.210 109.641 175.134  1.00  0.00           N
ATOM   2407  CA  MET A 317     129.082 110.562 175.190  1.00  0.00           C
ATOM   2408  CB  MET A 317     128.271 110.381 176.473  1.00  0.00           C
ATOM   2409  CG  MET A 317     127.038 111.297 176.524  1.00  0.00           C
ATOM   2410  SD  MET A 317     126.015 111.141 177.987  1.00  0.00           S
ATOM   2411  CE  MET A 317     127.090 111.917 179.185  1.00  0.00           C
ATOM   2412  C   MET A 317     129.565 111.998 175.103  1.00  0.00           C
ATOM   2413  O   MET A 317     128.944 112.822 174.424  1.00  0.00           O
ATOM   2414  N   VAL A 318     130.649 112.327 175.811  1.00  0.00           N
ATOM   2415  CA  VAL A 318     131.157 113.698 175.753  1.00  0.00           C
ATOM   2416  CB  VAL A 318     131.741 114.143 177.108  1.00  0.00           C
ATOM   2417  CG1 VAL A 318     130.749 113.885 178.233  1.00  0.00           C
ATOM   2418  CG2 VAL A 318     133.057 113.448 177.393  1.00  0.00           C
ATOM   2419  C   VAL A 318     132.195 113.903 174.653  1.00  0.00           C
ATOM   2420  O   VAL A 318     132.422 115.048 174.239  1.00  0.00           O
ATOM   2421  N   ASP A 319     132.827 112.837 174.164  1.00  0.00           N
ATOM   2422  CA  ASP A 319     133.851 112.966 173.128  1.00  0.00           C
ATOM   2423  CB  ASP A 319     135.182 113.395 173.734  1.00  0.00           C
ATOM   2424  CG  ASP A 319     136.289 113.508 172.700  1.00  0.00           C
ATOM   2425  OD1 ASP A 319     135.987 113.508 171.488  1.00  0.00           O
ATOM   2426  OD2 ASP A 319     137.468 113.597 173.102  1.00  0.00           O
ATOM   2427  C   ASP A 319     133.976 111.623 172.425  1.00  0.00           C
ATOM   2428  O   ASP A 319     134.498 110.672 173.009  1.00  0.00           O
ATOM   2429  N   ASN A 320     133.542 111.559 171.169  1.00  0.00           N
ATOM   2430  CA  ASN A 320     133.491 110.295 170.449  1.00  0.00           C
ATOM   2431  CB  ASN A 320     132.327 110.307 169.457  1.00  0.00           C
ATOM   2432  CG  ASN A 320     131.805 108.923 169.153  1.00  0.00           C
ATOM   2433  OD1 ASN A 320     132.573 107.969 169.042  1.00  0.00           O
ATOM   2434  ND2 ASN A 320     130.493 108.805 169.010  1.00  0.00           N
ATOM   2435  C   ASN A 320     134.779 109.979 169.706  1.00  0.00           C
ATOM   2436  O   ASN A 320     135.128 108.801 169.568  1.00  0.00           O
ATOM   2437  N   GLU A 321     135.497 110.994 169.226  1.00  0.00           N
ATOM   2438  CA  GLU A 321     136.746 110.780 168.493  1.00  0.00           C
ATOM   2439  CB  GLU A 321     136.958 111.885 167.466  1.00  0.00           C
ATOM   2440  CG  GLU A 321     136.314 111.606 166.119  1.00  0.00           C
ATOM   2441  CD  GLU A 321     134.802 111.625 166.182  1.00  0.00           C
ATOM   2442  OE1 GLU A 321     134.258 111.919 167.266  1.00  0.00           O
ATOM   2443  OE2 GLU A 321     134.157 111.341 165.151  1.00  0.00           O
ATOM   2444  C   GLU A 321     137.917 110.689 169.473  1.00  0.00           C
ATOM   2445  O   GLU A 321     138.780 111.565 169.560  1.00  0.00           O
ATOM   2446  N   LEU A 322     137.927 109.594 170.229  1.00  0.00           N
ATOM   2447  CA  LEU A 322     139.104 109.226 171.008  1.00  0.00           C
ATOM   2448  CB  LEU A 322     138.721 108.401 172.228  1.00  0.00           C
ATOM   2449  CG  LEU A 322     138.505 109.162 173.536  1.00  0.00           C
ATOM   2450  CD1 LEU A 322     139.824 109.733 174.048  1.00  0.00           C
ATOM   2451  CD2 LEU A 322     137.490 110.261 173.327  1.00  0.00           C
ATOM   2452  C   LEU A 322     140.068 108.427 170.137  1.00  0.00           C
ATOM   2453  O   LEU A 322     139.648 107.448 169.509  1.00  0.00           O
ATOM   2454  N   PRO A 323     141.349 108.796 170.050  1.00  0.00           N
ATOM   2455  CD  PRO A 323     142.069 109.824 170.825  1.00  0.00           C
ATOM   2456  CG  PRO A 323     143.513 109.514 170.573  1.00  0.00           C
ATOM   2457  CB  PRO A 323     143.571 108.819 169.271  1.00  0.00           C
ATOM   2458  CA  PRO A 323     142.257 108.036 169.184  1.00  0.00           C
ATOM   2459  C   PRO A 323     142.421 106.606 169.676  1.00  0.00           C
ATOM   2460  O   PRO A 323     142.569 106.352 170.873  1.00  0.00           O
ATOM   2461  N   GLY A 324     142.385 105.668 168.736  1.00  0.00           N
ATOM   2462  CA  GLY A 324     142.564 104.255 169.024  1.00  0.00           C
ATOM   2463  C   GLY A 324     141.293 103.519 169.398  1.00  0.00           C
ATOM   2464  O   GLY A 324     141.068 102.397 168.939  1.00  0.00           O
ATOM   2465  N   LEU A 325     140.453 104.134 170.226  1.00  0.00           N
ATOM   2466  CA  LEU A 325     139.263 103.464 170.717  1.00  0.00           C
ATOM   2467  CB  LEU A 325     138.659 104.236 171.888  1.00  0.00           C
ATOM   2468  CG  LEU A 325     139.621 104.802 172.933  1.00  0.00           C
ATOM   2469  CD1 LEU A 325     138.840 105.470 174.048  1.00  0.00           C
ATOM   2470  CD2 LEU A 325     140.530 103.717 173.488  1.00  0.00           C
ATOM   2471  C   LEU A 325     138.232 103.334 169.597  1.00  0.00           C
ATOM   2472  O   LEU A 325     138.250 104.104 168.634  1.00  0.00           O
ATOM   2473  N   PRO A 326     137.320 102.369 169.695  1.00  0.00           N
ATOM   2474  CD  PRO A 326     137.160 101.357 170.757  1.00  0.00           C
ATOM   2475  CG  PRO A 326     135.912 100.611 170.363  1.00  0.00           C
ATOM   2476  CB  PRO A 326     135.690 100.861 168.922  1.00  0.00           C
ATOM   2477  CA  PRO A 326     136.268 102.259 168.682  1.00  0.00           C
ATOM   2478  C   PRO A 326     135.209 103.332 168.869  1.00  0.00           C
ATOM   2479  O   PRO A 326     134.869 103.722 169.986  1.00  0.00           O
ATOM   2480  N   ARG A 327     134.688 103.815 167.746  1.00  0.00           N
ATOM   2481  CA  ARG A 327     133.682 104.863 167.786  1.00  0.00           C
ATOM   2482  CB  ARG A 327     133.523 105.511 166.410  1.00  0.00           C
ATOM   2483  CG  ARG A 327     134.574 106.566 166.103  1.00  0.00           C
ATOM   2484  CD  ARG A 327     135.838 105.949 165.531  1.00  0.00           C
ATOM   2485  NE  ARG A 327     136.772 106.968 165.059  1.00  0.00           N
ATOM   2486  CZ  ARG A 327     137.542 107.713 165.849  1.00  0.00           C
ATOM   2487  NH1 ARG A 327     138.358 108.611 165.315  1.00  0.00           N
ATOM   2488  NH2 ARG A 327     137.505 107.569 167.169  1.00  0.00           N
ATOM   2489  C   ARG A 327     132.351 104.292 168.250  1.00  0.00           C
ATOM   2490  O   ARG A 327     131.956 103.195 167.848  1.00  0.00           O
ATOM   2491  N   ALA A 328     131.670 105.035 169.117  1.00  0.00           N
ATOM   2492  CA  ALA A 328     130.349 104.630 169.573  1.00  0.00           C
ATOM   2493  CB  ALA A 328     129.828 105.612 170.615  1.00  0.00           C
ATOM   2494  C   ALA A 328     129.394 104.549 168.393  1.00  0.00           C
ATOM   2495  O   ALA A 328     129.149 105.548 167.711  1.00  0.00           O
ATOM   2496  N   MET A 329     128.853 103.362 168.158  1.00  0.00           N
ATOM   2497  CA  MET A 329     128.090 103.076 166.955  1.00  0.00           C
ATOM   2498  CB  MET A 329     128.403 101.663 166.451  1.00  0.00           C
ATOM   2499  CG  MET A 329     129.838 101.468 165.977  1.00  0.00           C
ATOM   2500  SD  MET A 329     130.322 102.525 164.599  1.00  0.00           S
ATOM   2501  CE  MET A 329     129.340 101.830 163.277  1.00  0.00           C
ATOM   2502  C   MET A 329     126.597 103.217 167.229  1.00  0.00           C
ATOM   2503  O   MET A 329     126.153 103.351 168.372  1.00  0.00           O
ATOM   2504  N   GLN A 330     125.821 103.192 166.150  1.00  0.00           N
ATOM   2505  CA  GLN A 330     124.369 103.202 166.233  1.00  0.00           C
ATOM   2506  CB  GLN A 330     123.845 104.648 166.279  1.00  0.00           C
ATOM   2507  CG  GLN A 330     122.386 104.860 166.728  1.00  0.00           C
ATOM   2508  CD  GLN A 330     121.948 103.956 167.868  1.00  0.00           C
ATOM   2509  OE1 GLN A 330     121.138 103.050 167.679  1.00  0.00           O
ATOM   2510  NE2 GLN A 330     122.489 104.194 169.056  1.00  0.00           N
ATOM   2511  C   GLN A 330     123.829 102.422 165.040  1.00  0.00           C
ATOM   2512  O   GLN A 330     124.592 101.895 164.224  1.00  0.00           O
ATOM   2513  N   LYS A 331     122.502 102.333 164.950  1.00  0.00           N
ATOM   2514  CA  LYS A 331     121.873 101.718 163.789  1.00  0.00           C
ATOM   2515  CB  LYS A 331     120.348 101.774 163.909  1.00  0.00           C
ATOM   2516  CG  LYS A 331     119.777 101.136 165.170  1.00  0.00           C
ATOM   2517  CD  LYS A 331     120.163  99.672 165.305  1.00  0.00           C
ATOM   2518  CE  LYS A 331     121.260  99.473 166.339  1.00  0.00           C
ATOM   2519  NZ  LYS A 331     121.641  98.041 166.483  1.00  0.00           N
ATOM   2520  C   LYS A 331     122.320 102.422 162.514  1.00  0.00           C
ATOM   2521  O   LYS A 331     122.568 103.631 162.501  1.00  0.00           O
ATOM   2522  N   SER A 332     122.432 101.647 161.438  1.00  0.00           N
ATOM   2523  CA  SER A 332     122.870 102.069 160.110  1.00  0.00           C
ATOM   2524  CB  SER A 332     122.203 103.373 159.645  1.00  0.00           C
ATOM   2525  OG  SER A 332     122.887 104.508 160.150  1.00  0.00           O
ATOM   2526  C   SER A 332     124.384 102.243 160.048  1.00  0.00           C
ATOM   2527  O   SER A 332     124.896 102.664 159.003  1.00  0.00           O
ATOM   2528  N   GLY A 333     125.117 101.940 161.117  1.00  0.00           N
ATOM   2529  CA  GLY A 333     126.562 102.016 161.070  1.00  0.00           C
ATOM   2530  C   GLY A 333     127.134 103.413 161.097  1.00  0.00           C
ATOM   2531  O   GLY A 333     128.293 103.600 160.715  1.00  0.00           O
ATOM   2532  N   ARG A 334     126.358 104.407 161.536  1.00  0.00           N
ATOM   2533  CA  ARG A 334     126.870 105.768 161.639  1.00  0.00           C
ATOM   2534  CB  ARG A 334     125.799 106.782 161.228  1.00  0.00           C
ATOM   2535  CG  ARG A 334     124.527 106.763 162.071  1.00  0.00           C
ATOM   2536  CD  ARG A 334     123.521 107.784 161.565  1.00  0.00           C
ATOM   2537  NE  ARG A 334     122.387 107.942 162.472  1.00  0.00           N
ATOM   2538  CZ  ARG A 334     122.404 108.649 163.599  1.00  0.00           C
ATOM   2539  NH1 ARG A 334     123.504 109.284 163.990  1.00  0.00           N
ATOM   2540  NH2 ARG A 334     121.312 108.721 164.346  1.00  0.00           N
ATOM   2541  C   ARG A 334     127.321 106.057 163.069  1.00  0.00           C
ATOM   2542  O   ARG A 334     126.611 105.707 164.019  1.00  0.00           O
ATOM   2543  N   PRO A 335     128.478 106.677 163.307  1.00  0.00           N
ATOM   2544  CD  PRO A 335     129.684 106.644 162.462  1.00  0.00           C
ATOM   2545  CG  PRO A 335     130.513 107.690 163.081  1.00  0.00           C
ATOM   2546  CB  PRO A 335     130.297 107.510 164.558  1.00  0.00           C
ATOM   2547  CA  PRO A 335     128.858 106.987 164.690  1.00  0.00           C
ATOM   2548  C   PRO A 335     127.951 108.046 165.293  1.00  0.00           C
ATOM   2549  O   PRO A 335     127.399 108.900 164.595  1.00  0.00           O
ATOM   2550  N   LEU A 336     127.802 107.981 166.612  1.00  0.00           N
ATOM   2551  CA  LEU A 336     126.980 108.949 167.320  1.00  0.00           C
ATOM   2552  CB  LEU A 336     126.665 108.455 168.730  1.00  0.00           C
ATOM   2553  CG  LEU A 336     125.777 107.213 168.803  1.00  0.00           C
ATOM   2554  CD1 LEU A 336     126.032 106.446 170.087  1.00  0.00           C
ATOM   2555  CD2 LEU A 336     124.314 107.601 168.696  1.00  0.00           C
ATOM   2556  C   LEU A 336     127.682 110.299 167.392  1.00  0.00           C
ATOM   2557  O   LEU A 336     128.911 110.391 167.364  1.00  0.00           O
ATOM   2558  N   LYS A 337     126.880 111.357 167.495  1.00  0.00           N
ATOM   2559  CA  LYS A 337     127.382 112.722 167.601  1.00  0.00           C
ATOM   2560  CB  LYS A 337     126.501 113.688 166.811  1.00  0.00           C
ATOM   2561  CG  LYS A 337     126.608 115.141 167.255  1.00  0.00           C
ATOM   2562  CD  LYS A 337     126.180 116.101 166.157  1.00  0.00           C
ATOM   2563  CE  LYS A 337     127.304 116.388 165.176  1.00  0.00           C
ATOM   2564  NZ  LYS A 337     127.007 117.584 164.342  1.00  0.00           N
ATOM   2565  C   LYS A 337     127.417 113.087 169.079  1.00  0.00           C
ATOM   2566  O   LYS A 337     126.374 113.353 169.685  1.00  0.00           O
ATOM   2567  N   SER A 338     128.615 113.097 169.656  1.00  0.00           N
ATOM   2568  CA  SER A 338     128.762 113.394 171.069  1.00  0.00           C
ATOM   2569  CB  SER A 338     130.092 112.862 171.596  1.00  0.00           C
ATOM   2570  OG  SER A 338     131.171 113.237 170.774  1.00  0.00           O
ATOM   2571  C   SER A 338     128.648 114.894 171.313  1.00  0.00           C
ATOM   2572  O   SER A 338     128.588 115.703 170.385  1.00  0.00           O
ATOM   2573  N   LEU A 339     128.615 115.257 172.596  1.00  0.00           N
ATOM   2574  CA  LEU A 339     128.491 116.659 172.979  1.00  0.00           C
ATOM   2575  CB  LEU A 339     128.450 116.775 174.502  1.00  0.00           C
ATOM   2576  CG  LEU A 339     127.209 116.152 175.145  1.00  0.00           C
ATOM   2577  CD1 LEU A 339     127.467 115.750 176.584  1.00  0.00           C
ATOM   2578  CD2 LEU A 339     126.028 117.103 175.064  1.00  0.00           C
ATOM   2579  C   LEU A 339     129.628 117.498 172.405  1.00  0.00           C
ATOM   2580  O   LEU A 339     129.446 118.686 172.120  1.00  0.00           O
ATOM   2581  N   LYS A 340     130.810 116.906 172.242  1.00  0.00           N
ATOM   2582  CA  LYS A 340     131.926 117.662 171.685  1.00  0.00           C
ATOM   2583  CB  LYS A 340     133.229 116.889 171.895  1.00  0.00           C
ATOM   2584  CG  LYS A 340     134.389 117.316 171.007  1.00  0.00           C
ATOM   2585  CD  LYS A 340     135.713 117.036 171.692  1.00  0.00           C
ATOM   2586  CE  LYS A 340     136.894 117.416 170.820  1.00  0.00           C
ATOM   2587  NZ  LYS A 340     138.140 117.554 171.623  1.00  0.00           N
ATOM   2588  C   LYS A 340     131.701 117.993 170.213  1.00  0.00           C
ATOM   2589  O   LYS A 340     131.910 119.138 169.801  1.00  0.00           O
ATOM   2590  N   GLN A 341     131.260 117.023 169.404  1.00  0.00           N
ATOM   2591  CA  GLN A 341     130.984 117.328 168.001  1.00  0.00           C
ATOM   2592  CB  GLN A 341     130.716 116.060 167.189  1.00  0.00           C
ATOM   2593  CG  GLN A 341     131.921 115.144 167.032  1.00  0.00           C
ATOM   2594  CD  GLN A 341     132.152 114.250 168.219  1.00  0.00           C
ATOM   2595  OE1 GLN A 341     131.266 114.058 169.042  1.00  0.00           O
ATOM   2596  NE2 GLN A 341     133.355 113.700 168.320  1.00  0.00           N
ATOM   2597  C   GLN A 341     129.818 118.293 167.846  1.00  0.00           C
ATOM   2598  O   GLN A 341     129.716 118.974 166.820  1.00  0.00           O
ATOM   2599  N   ARG A 342     128.933 118.371 168.839  1.00  0.00           N
ATOM   2600  CA  ARG A 342     127.838 119.326 168.762  1.00  0.00           C
ATOM   2601  CB  ARG A 342     126.902 119.157 169.954  1.00  0.00           C
ATOM   2602  CG  ARG A 342     125.907 118.030 169.820  1.00  0.00           C
ATOM   2603  CD  ARG A 342     124.831 118.158 170.873  1.00  0.00           C
ATOM   2604  NE  ARG A 342     123.686 117.292 170.616  1.00  0.00           N
ATOM   2605  CZ  ARG A 342     122.478 117.466 171.143  1.00  0.00           C
ATOM   2606  NH1 ARG A 342     122.233 118.484 171.958  1.00  0.00           N
ATOM   2607  NH2 ARG A 342     121.503 116.620 170.846  1.00  0.00           N
ATOM   2608  C   ARG A 342     128.331 120.763 168.723  1.00  0.00           C
ATOM   2609  O   ARG A 342     127.608 121.641 168.241  1.00  0.00           O
ATOM   2610  N   LEU A 343     129.534 121.025 169.233  1.00  0.00           N
ATOM   2611  CA  LEU A 343     130.060 122.381 169.294  1.00  0.00           C
ATOM   2612  CB  LEU A 343     129.707 122.985 170.660  1.00  0.00           C
ATOM   2613  CG  LEU A 343     130.196 122.271 171.927  1.00  0.00           C
ATOM   2614  CD1 LEU A 343     131.606 122.661 172.298  1.00  0.00           C
ATOM   2615  CD2 LEU A 343     129.253 122.528 173.090  1.00  0.00           C
ATOM   2616  C   LEU A 343     131.557 122.439 169.007  1.00  0.00           C
ATOM   2617  O   LEU A 343     132.225 123.384 169.440  1.00  0.00           O
ATOM   2618  N   LYS A 344     132.097 121.469 168.266  1.00  0.00           N
ATOM   2619  CA  LYS A 344     133.545 121.372 168.109  1.00  0.00           C
ATOM   2620  CB  LYS A 344     133.918 120.020 167.503  1.00  0.00           C
ATOM   2621  CG  LYS A 344     135.327 119.565 167.829  1.00  0.00           C
ATOM   2622  CD  LYS A 344     135.926 118.749 166.696  1.00  0.00           C
ATOM   2623  CE  LYS A 344     135.095 117.508 166.406  1.00  0.00           C
ATOM   2624  NZ  LYS A 344     135.846 116.506 165.601  1.00  0.00           N
ATOM   2625  C   LYS A 344     134.096 122.499 167.248  1.00  0.00           C
ATOM   2626  O   LYS A 344     135.085 123.144 167.618  1.00  0.00           O
ATOM   2627  N   GLY A 345     133.485 122.748 166.096  1.00  0.00           N
ATOM   2628  CA  GLY A 345     134.012 123.712 165.138  1.00  0.00           C
ATOM   2629  C   GLY A 345     132.937 124.348 164.308  1.00  0.00           C
ATOM   2630  O   GLY A 345     131.876 124.727 164.823  1.00  0.00           O
ATOM   2631  N   LYS A 346     133.211 124.488 163.015  1.00  0.00           N
ATOM   2632  CA  LYS A 346     132.222 124.986 162.074  1.00  0.00           C
ATOM   2633  CB  LYS A 346     132.817 125.016 160.669  1.00  0.00           C
ATOM   2634  CG  LYS A 346     132.085 125.885 159.671  1.00  0.00           C
ATOM   2635  CD  LYS A 346     132.373 125.430 158.242  1.00  0.00           C
ATOM   2636  CE  LYS A 346     133.870 125.261 157.978  1.00  0.00           C
ATOM   2637  NZ  LYS A 346     134.186 125.156 156.530  1.00  0.00           N
ATOM   2638  C   LYS A 346     130.982 124.103 162.099  1.00  0.00           C
ATOM   2639  O   LYS A 346     131.064 122.882 162.255  1.00  0.00           O
ATOM   2640  N   GLU A 347     129.824 124.740 161.956  1.00  0.00           N
ATOM   2641  CA  GLU A 347     128.511 124.111 162.069  1.00  0.00           C
ATOM   2642  CB  GLU A 347     128.325 123.006 161.020  1.00  0.00           C
ATOM   2643  CG  GLU A 347     128.271 123.533 159.598  1.00  0.00           C
ATOM   2644  CD  GLU A 347     128.106 122.433 158.574  1.00  0.00           C
ATOM   2645  OE1 GLU A 347     128.154 121.247 158.961  1.00  0.00           O
ATOM   2646  OE2 GLU A 347     127.927 122.754 157.381  1.00  0.00           O
ATOM   2647  C   GLU A 347     128.237 123.559 163.464  1.00  0.00           C
ATOM   2648  O   GLU A 347     127.286 122.789 163.643  1.00  0.00           O
ATOM   2649  N   GLY A 348     129.038 123.935 164.461  1.00  0.00           N
ATOM   2650  CA  GLY A 348     128.727 123.674 165.848  1.00  0.00           C
ATOM   2651  C   GLY A 348     127.905 124.803 166.438  1.00  0.00           C
ATOM   2652  O   GLY A 348     127.454 125.712 165.742  1.00  0.00           O
ATOM   2653  N   ARG A 349     127.703 124.734 167.753  1.00  0.00           N
ATOM   2654  CA  ARG A 349     126.922 125.769 168.420  1.00  0.00           C
ATOM   2655  CB  ARG A 349     126.768 125.451 169.904  1.00  0.00           C
ATOM   2656  CG  ARG A 349     125.925 124.253 170.189  1.00  0.00           C
ATOM   2657  CD  ARG A 349     124.443 124.523 170.010  1.00  0.00           C
ATOM   2658  NE  ARG A 349     123.730 123.261 169.869  1.00  0.00           N
ATOM   2659  CZ  ARG A 349     123.749 122.505 168.776  1.00  0.00           C
ATOM   2660  NH1 ARG A 349     124.431 122.877 167.700  1.00  0.00           N
ATOM   2661  NH2 ARG A 349     123.084 121.365 168.758  1.00  0.00           N
ATOM   2662  C   ARG A 349     127.572 127.131 168.261  1.00  0.00           C
ATOM   2663  O   ARG A 349     126.940 128.079 167.790  1.00  0.00           O
ATOM   2664  N   VAL A 350     128.848 127.239 168.617  1.00  0.00           N
ATOM   2665  CA  VAL A 350     129.469 128.554 168.728  1.00  0.00           C
ATOM   2666  CB  VAL A 350     130.834 128.450 169.426  1.00  0.00           C
ATOM   2667  CG1 VAL A 350     131.350 129.830 169.763  1.00  0.00           C
ATOM   2668  CG2 VAL A 350     130.721 127.608 170.691  1.00  0.00           C
ATOM   2669  C   VAL A 350     129.579 129.205 167.353  1.00  0.00           C
ATOM   2670  O   VAL A 350     129.109 130.327 167.142  1.00  0.00           O
ATOM   2671  N   ARG A 351     130.197 128.511 166.398  1.00  0.00           N
ATOM   2672  CA  ARG A 351     130.355 129.091 165.070  1.00  0.00           C
ATOM   2673  CB  ARG A 351     131.515 128.426 164.333  1.00  0.00           C
ATOM   2674  CG  ARG A 351     132.877 128.736 164.918  1.00  0.00           C
ATOM   2675  CD  ARG A 351     133.977 128.042 164.145  1.00  0.00           C
ATOM   2676  NE  ARG A 351     134.053 128.516 162.767  1.00  0.00           N
ATOM   2677  CZ  ARG A 351     134.888 128.039 161.848  1.00  0.00           C
ATOM   2678  NH1 ARG A 351     135.733 127.060 162.140  1.00  0.00           N
ATOM   2679  NH2 ARG A 351     134.876 128.546 160.624  1.00  0.00           N
ATOM   2680  C   ARG A 351     129.091 128.983 164.227  1.00  0.00           C
ATOM   2681  O   ARG A 351     128.840 129.857 163.393  1.00  0.00           O
ATOM   2682  N   GLY A 352     128.285 127.945 164.431  1.00  0.00           N
ATOM   2683  CA  GLY A 352     127.189 127.654 163.528  1.00  0.00           C
ATOM   2684  C   GLY A 352     125.835 128.164 163.972  1.00  0.00           C
ATOM   2685  O   GLY A 352     124.903 128.220 163.166  1.00  0.00           O
ATOM   2686  N   ASN A 353     125.710 128.538 165.246  1.00  0.00           N
ATOM   2687  CA  ASN A 353     124.440 128.965 165.814  1.00  0.00           C
ATOM   2688  CB  ASN A 353     123.830 127.837 166.661  1.00  0.00           C
ATOM   2689  CG  ASN A 353     123.455 126.625 165.840  1.00  0.00           C
ATOM   2690  OD1 ASN A 353     123.869 125.510 166.141  1.00  0.00           O
ATOM   2691  ND2 ASN A 353     122.651 126.832 164.810  1.00  0.00           N
ATOM   2692  C   ASN A 353     124.541 130.208 166.676  1.00  0.00           C
ATOM   2693  O   ASN A 353     123.495 130.734 167.061  1.00  0.00           O
ATOM   2694  N   LEU A 354     125.740 130.674 167.025  1.00  0.00           N
ATOM   2695  CA  LEU A 354     125.923 131.860 167.854  1.00  0.00           C
ATOM   2696  CB  LEU A 354     126.615 131.471 169.164  1.00  0.00           C
ATOM   2697  CG  LEU A 354     125.689 130.762 170.142  1.00  0.00           C
ATOM   2698  CD1 LEU A 354     126.495 129.953 171.119  1.00  0.00           C
ATOM   2699  CD2 LEU A 354     124.822 131.765 170.861  1.00  0.00           C
ATOM   2700  C   LEU A 354     126.720 132.948 167.158  1.00  0.00           C
ATOM   2701  O   LEU A 354     126.291 134.106 167.141  1.00  0.00           O
ATOM   2702  N   MET A 355     127.879 132.612 166.591  1.00  0.00           N
ATOM   2703  CA  MET A 355     128.632 133.599 165.826  1.00  0.00           C
ATOM   2704  CB  MET A 355     130.055 133.106 165.588  1.00  0.00           C
ATOM   2705  CG  MET A 355     130.889 132.958 166.840  1.00  0.00           C
ATOM   2706  SD  MET A 355     131.553 134.535 167.393  1.00  0.00           S
ATOM   2707  CE  MET A 355     130.474 134.877 168.770  1.00  0.00           C
ATOM   2708  C   MET A 355     127.945 133.886 164.502  1.00  0.00           C
ATOM   2709  O   MET A 355     127.947 135.026 164.024  1.00  0.00           O
ATOM   2710  N   GLY A 356     127.368 132.867 163.896  1.00  0.00           N
ATOM   2711  CA  GLY A 356     126.512 133.048 162.738  1.00  0.00           C
ATOM   2712  C   GLY A 356     125.269 132.208 162.908  1.00  0.00           C
ATOM   2713  O   GLY A 356     125.316 131.127 163.488  1.00  0.00           O
ATOM   2714  N   LYS A 357     124.150 132.723 162.411  1.00  0.00           N
ATOM   2715  CA  LYS A 357     122.893 132.011 162.548  1.00  0.00           C
ATOM   2716  CB  LYS A 357     122.265 132.258 163.920  1.00  0.00           C
ATOM   2717  CG  LYS A 357     122.140 133.716 164.300  1.00  0.00           C
ATOM   2718  CD  LYS A 357     121.656 133.850 165.716  1.00  0.00           C
ATOM   2719  CE  LYS A 357     122.810 133.851 166.680  1.00  0.00           C
ATOM   2720  NZ  LYS A 357     122.333 133.859 168.082  1.00  0.00           N
ATOM   2721  C   LYS A 357     121.941 132.430 161.441  1.00  0.00           C
ATOM   2722  O   LYS A 357     122.149 133.431 160.756  1.00  0.00           O
ATOM   2723  N   ARG A 358     120.894 131.630 161.273  1.00  0.00           N
ATOM   2724  CA  ARG A 358     119.810 131.966 160.367  1.00  0.00           C
ATOM   2725  CB  ARG A 358     118.944 130.741 160.087  1.00  0.00           C
ATOM   2726  CG  ARG A 358     119.703 129.505 159.652  1.00  0.00           C
ATOM   2727  CD  ARG A 358     119.663 129.330 158.169  1.00  0.00           C
ATOM   2728  NE  ARG A 358     120.784 128.519 157.720  1.00  0.00           N
ATOM   2729  CZ  ARG A 358     121.183 128.422 156.459  1.00  0.00           C
ATOM   2730  NH1 ARG A 358     120.537 129.061 155.494  1.00  0.00           N
ATOM   2731  NH2 ARG A 358     122.222 127.659 156.160  1.00  0.00           N
ATOM   2732  C   ARG A 358     118.961 133.066 160.981  1.00  0.00           C
ATOM   2733  O   ARG A 358     118.825 133.160 162.200  1.00  0.00           O
ATOM   2734  N   VAL A 359     118.380 133.905 160.125  1.00  0.00           N
ATOM   2735  CA  VAL A 359     117.648 135.079 160.578  1.00  0.00           C
ATOM   2736  CB  VAL A 359     118.484 136.369 160.422  1.00  0.00           C
ATOM   2737  CG1 VAL A 359     119.754 136.260 161.228  1.00  0.00           C
ATOM   2738  CG2 VAL A 359     118.801 136.647 158.960  1.00  0.00           C
ATOM   2739  C   VAL A 359     116.342 135.202 159.808  1.00  0.00           C
ATOM   2740  O   VAL A 359     116.211 134.732 158.678  1.00  0.00           O
ATOM   2741  N   ASP A 360     115.371 135.844 160.446  1.00  0.00           N
ATOM   2742  CA  ASP A 360     114.120 136.193 159.799  1.00  0.00           C
ATOM   2743  CB  ASP A 360     112.997 136.367 160.820  1.00  0.00           C
ATOM   2744  CG  ASP A 360     112.869 135.197 161.760  1.00  0.00           C
ATOM   2745  OD1 ASP A 360     112.788 134.053 161.276  1.00  0.00           O
ATOM   2746  OD2 ASP A 360     112.842 135.422 162.988  1.00  0.00           O
ATOM   2747  C   ASP A 360     114.298 137.483 159.018  1.00  0.00           C
ATOM   2748  O   ASP A 360     115.328 138.153 159.100  1.00  0.00           O
ATOM   2749  N   PHE A 361     113.260 137.843 158.269  1.00  0.00           N
ATOM   2750  CA  PHE A 361     113.223 139.107 157.543  1.00  0.00           C
ATOM   2751  CB  PHE A 361     113.127 140.278 158.512  1.00  0.00           C
ATOM   2752  CG  PHE A 361     111.985 140.155 159.464  1.00  0.00           C
ATOM   2753  CD1 PHE A 361     110.689 140.344 159.031  1.00  0.00           C
ATOM   2754  CE1 PHE A 361     109.634 140.218 159.901  1.00  0.00           C
ATOM   2755  CZ  PHE A 361     109.865 139.887 161.213  1.00  0.00           C
ATOM   2756  CE2 PHE A 361     111.150 139.681 161.653  1.00  0.00           C
ATOM   2757  CD2 PHE A 361     112.202 139.810 160.782  1.00  0.00           C
ATOM   2758  C   PHE A 361     114.435 139.229 156.629  1.00  0.00           C
ATOM   2759  O   PHE A 361     115.094 140.266 156.556  1.00  0.00           O
ATOM   2760  N   SER A 362     114.722 138.140 155.930  1.00  0.00           N
ATOM   2761  CA  SER A 362     115.779 138.085 154.942  1.00  0.00           C
ATOM   2762  CB  SER A 362     116.940 137.200 155.404  1.00  0.00           C
ATOM   2763  OG  SER A 362     116.474 135.947 155.867  1.00  0.00           O
ATOM   2764  C   SER A 362     115.187 137.563 153.643  1.00  0.00           C
ATOM   2765  O   SER A 362     114.173 136.865 153.634  1.00  0.00           O
ATOM   2766  N   ALA A 363     115.832 137.924 152.542  1.00  0.00           N
ATOM   2767  CA  ALA A 363     115.403 137.481 151.228  1.00  0.00           C
ATOM   2768  CB  ALA A 363     114.453 138.484 150.574  1.00  0.00           C
ATOM   2769  C   ALA A 363     116.633 137.276 150.368  1.00  0.00           C
ATOM   2770  O   ALA A 363     117.708 137.795 150.660  1.00  0.00           O
ATOM   2771  N   ARG A 364     116.463 136.512 149.298  1.00  0.00           N
ATOM   2772  CA  ARG A 364     117.572 136.231 148.405  1.00  0.00           C
ATOM   2773  CB  ARG A 364     118.408 135.056 148.917  1.00  0.00           C
ATOM   2774  CG  ARG A 364     119.663 134.783 148.120  1.00  0.00           C
ATOM   2775  CD  ARG A 364     120.373 133.567 148.657  1.00  0.00           C
ATOM   2776  NE  ARG A 364     121.420 133.094 147.756  1.00  0.00           N
ATOM   2777  CZ  ARG A 364     122.709 133.414 147.829  1.00  0.00           C
ATOM   2778  NH1 ARG A 364     123.172 134.217 148.776  1.00  0.00           N
ATOM   2779  NH2 ARG A 364     123.552 132.907 146.944  1.00  0.00           N
ATOM   2780  C   ARG A 364     117.026 135.933 147.023  1.00  0.00           C
ATOM   2781  O   ARG A 364     116.053 135.191 146.878  1.00  0.00           O
ATOM   2782  N   THR A 365     117.654 136.524 146.017  1.00  0.00           N
ATOM   2783  CA  THR A 365     117.308 136.251 144.632  1.00  0.00           C
ATOM   2784  CB  THR A 365     115.983 136.913 144.217  1.00  0.00           C
ATOM   2785  CG2 THR A 365     115.991 138.396 144.454  1.00  0.00           C
ATOM   2786  OG1 THR A 365     115.729 136.656 142.832  1.00  0.00           O
ATOM   2787  C   THR A 365     118.457 136.717 143.758  1.00  0.00           C
ATOM   2788  O   THR A 365     119.423 137.330 144.226  1.00  0.00           O
ATOM   2789  N   VAL A 366     118.339 136.389 142.472  1.00  0.00           N
ATOM   2790  CA  VAL A 366     119.356 136.739 141.498  1.00  0.00           C
ATOM   2791  CB  VAL A 366     119.055 136.049 140.155  1.00  0.00           C
ATOM   2792  CG1 VAL A 366     120.062 136.447 139.094  1.00  0.00           C
ATOM   2793  CG2 VAL A 366     119.037 134.545 140.336  1.00  0.00           C
ATOM   2794  C   VAL A 366     119.406 138.250 141.350  1.00  0.00           C
ATOM   2795  O   VAL A 366     118.388 138.943 141.470  1.00  0.00           O
ATOM   2796  N   ILE A 367     120.598 138.770 141.086  1.00  0.00           N
ATOM   2797  CA  ILE A 367     120.780 140.197 140.874  1.00  0.00           C
ATOM   2798  CB  ILE A 367     122.032 140.762 141.578  1.00  0.00           C
ATOM   2799  CG2 ILE A 367     121.808 140.833 143.069  1.00  0.00           C
ATOM   2800  CG1 ILE A 367     123.277 139.944 141.248  1.00  0.00           C
ATOM   2801  CD1 ILE A 367     124.539 140.643 141.603  1.00  0.00           C
ATOM   2802  C   ILE A 367     120.824 140.487 139.384  1.00  0.00           C
ATOM   2803  O   ILE A 367     121.192 139.638 138.565  1.00  0.00           O
ATOM   2804  N   THR A 368     120.460 141.717 139.040  1.00  0.00           N
ATOM   2805  CA  THR A 368     120.186 142.145 137.680  1.00  0.00           C
ATOM   2806  CB  THR A 368     118.683 142.000 137.392  1.00  0.00           C
ATOM   2807  CG2 THR A 368     118.305 142.448 136.036  1.00  0.00           C
ATOM   2808  OG1 THR A 368     118.322 140.621 137.498  1.00  0.00           O
ATOM   2809  C   THR A 368     120.637 143.590 137.546  1.00  0.00           C
ATOM   2810  O   THR A 368     120.562 144.340 138.524  1.00  0.00           O
ATOM   2811  N   PRO A 369     121.119 144.013 136.375  1.00  0.00           N
ATOM   2812  CD  PRO A 369     121.420 143.265 135.140  1.00  0.00           C
ATOM   2813  CG  PRO A 369     121.761 144.335 134.156  1.00  0.00           C
ATOM   2814  CB  PRO A 369     122.288 145.446 134.921  1.00  0.00           C
ATOM   2815  CA  PRO A 369     121.505 145.418 136.236  1.00  0.00           C
ATOM   2816  C   PRO A 369     120.287 146.321 136.173  1.00  0.00           C
ATOM   2817  O   PRO A 369     119.200 145.912 135.763  1.00  0.00           O
ATOM   2818  N   ASP A 370     120.481 147.567 136.598  1.00  0.00           N
ATOM   2819  CA  ASP A 370     119.455 148.597 136.452  1.00  0.00           C
ATOM   2820  CB  ASP A 370     118.426 148.531 137.575  1.00  0.00           C
ATOM   2821  CG  ASP A 370     117.114 149.181 137.200  1.00  0.00           C
ATOM   2822  OD1 ASP A 370     117.047 149.831 136.139  1.00  0.00           O
ATOM   2823  OD2 ASP A 370     116.140 149.035 137.961  1.00  0.00           O
ATOM   2824  C   ASP A 370     120.133 149.957 136.411  1.00  0.00           C
ATOM   2825  O   ASP A 370     120.401 150.566 137.454  1.00  0.00           O
ATOM   2826  N   PRO A 371     120.434 150.469 135.214  1.00  0.00           N
ATOM   2827  CD  PRO A 371     120.447 149.775 133.917  1.00  0.00           C
ATOM   2828  CG  PRO A 371     121.323 150.624 133.076  1.00  0.00           C
ATOM   2829  CB  PRO A 371     121.264 151.978 133.610  1.00  0.00           C
ATOM   2830  CA  PRO A 371     121.049 151.802 135.116  1.00  0.00           C
ATOM   2831  C   PRO A 371     120.200 152.929 135.672  1.00  0.00           C
ATOM   2832  O   PRO A 371     120.741 154.016 135.902  1.00  0.00           O
ATOM   2833  N   ASN A 372     118.904 152.719 135.889  1.00  0.00           N
ATOM   2834  CA  ASN A 372     117.998 153.783 136.287  1.00  0.00           C
ATOM   2835  CB  ASN A 372     116.672 153.635 135.549  1.00  0.00           C
ATOM   2836  CG  ASN A 372     116.829 153.779 134.057  1.00  0.00           C
ATOM   2837  OD1 ASN A 372     116.939 154.888 133.537  1.00  0.00           O
ATOM   2838  ND2 ASN A 372     116.839 152.657 133.355  1.00  0.00           N
ATOM   2839  C   ASN A 372     117.754 153.829 137.789  1.00  0.00           C
ATOM   2840  O   ASN A 372     116.853 154.542 138.234  1.00  0.00           O
ATOM   2841  N   LEU A 373     118.523 153.084 138.573  1.00  0.00           N
ATOM   2842  CA  LEU A 373     118.542 153.231 140.018  1.00  0.00           C
ATOM   2843  CB  LEU A 373     118.635 151.877 140.720  1.00  0.00           C
ATOM   2844  CG  LEU A 373     117.525 150.852 140.529  1.00  0.00           C
ATOM   2845  CD1 LEU A 373     117.891 149.607 141.292  1.00  0.00           C
ATOM   2846  CD2 LEU A 373     116.189 151.385 140.995  1.00  0.00           C
ATOM   2847  C   LEU A 373     119.735 154.080 140.418  1.00  0.00           C
ATOM   2848  O   LEU A 373     120.781 154.050 139.769  1.00  0.00           O
ATOM   2849  N   SER A 374     119.572 154.848 141.489  1.00  0.00           N
ATOM   2850  CA  SER A 374     120.720 155.517 142.065  1.00  0.00           C
ATOM   2851  CB  SER A 374     120.276 156.588 143.056  1.00  0.00           C
ATOM   2852  OG  SER A 374     119.987 156.025 144.318  1.00  0.00           O
ATOM   2853  C   SER A 374     121.615 154.483 142.740  1.00  0.00           C
ATOM   2854  O   SER A 374     121.236 153.325 142.927  1.00  0.00           O
ATOM   2855  N   ILE A 375     122.831 154.901 143.095  1.00  0.00           N
ATOM   2856  CA  ILE A 375     123.781 153.947 143.659  1.00  0.00           C
ATOM   2857  CB  ILE A 375     125.182 154.578 143.801  1.00  0.00           C
ATOM   2858  CG2 ILE A 375     125.769 154.860 142.436  1.00  0.00           C
ATOM   2859  CG1 ILE A 375     125.150 155.863 144.635  1.00  0.00           C
ATOM   2860  CD1 ILE A 375     126.483 156.207 145.256  1.00  0.00           C
ATOM   2861  C   ILE A 375     123.273 153.402 144.984  1.00  0.00           C
ATOM   2862  O   ILE A 375     123.576 152.262 145.350  1.00  0.00           O
ATOM   2863  N   ASP A 376     122.489 154.188 145.715  1.00  0.00           N
ATOM   2864  CA  ASP A 376     122.010 153.805 147.033  1.00  0.00           C
ATOM   2865  CB  ASP A 376     121.930 155.032 147.937  1.00  0.00           C
ATOM   2866  CG  ASP A 376     120.859 155.996 147.505  1.00  0.00           C
ATOM   2867  OD1 ASP A 376     120.558 156.043 146.298  1.00  0.00           O
ATOM   2868  OD2 ASP A 376     120.317 156.716 148.370  1.00  0.00           O
ATOM   2869  C   ASP A 376     120.650 153.125 146.994  1.00  0.00           C
ATOM   2870  O   ASP A 376     120.073 152.873 148.053  1.00  0.00           O
ATOM   2871  N   GLN A 377     120.118 152.844 145.814  1.00  0.00           N
ATOM   2872  CA  GLN A 377     118.836 152.176 145.674  1.00  0.00           C
ATOM   2873  CB  GLN A 377     117.991 152.833 144.585  1.00  0.00           C
ATOM   2874  CG  GLN A 377     117.040 153.885 145.091  1.00  0.00           C
ATOM   2875  CD  GLN A 377     116.308 154.579 143.971  1.00  0.00           C
ATOM   2876  OE1 GLN A 377     116.872 154.835 142.912  1.00  0.00           O
ATOM   2877  NE2 GLN A 377     115.039 154.881 144.196  1.00  0.00           N
ATOM   2878  C   GLN A 377     119.043 150.709 145.341  1.00  0.00           C
ATOM   2879  O   GLN A 377     120.063 150.310 144.777  1.00  0.00           O
ATOM   2880  N   VAL A 378     118.054 149.905 145.707  1.00  0.00           N
ATOM   2881  CA  VAL A 378     117.988 148.505 145.316  1.00  0.00           C
ATOM   2882  CB  VAL A 378     118.341 147.555 146.479  1.00  0.00           C
ATOM   2883  CG1 VAL A 378     117.355 147.688 147.626  1.00  0.00           C
ATOM   2884  CG2 VAL A 378     118.400 146.113 145.991  1.00  0.00           C
ATOM   2885  C   VAL A 378     116.587 148.241 144.797  1.00  0.00           C
ATOM   2886  O   VAL A 378     115.603 148.569 145.466  1.00  0.00           O
ATOM   2887  N   GLY A 379     116.499 147.659 143.607  1.00  0.00           N
ATOM   2888  CA  GLY A 379     115.218 147.310 143.039  1.00  0.00           C
ATOM   2889  C   GLY A 379     114.747 145.972 143.562  1.00  0.00           C
ATOM   2890  O   GLY A 379     115.425 144.961 143.382  1.00  0.00           O
ATOM   2891  N   VAL A 380     113.592 145.962 144.217  1.00  0.00           N
ATOM   2892  CA  VAL A 380     113.091 144.788 144.924  1.00  0.00           C
ATOM   2893  CB  VAL A 380     112.840 145.104 146.406  1.00  0.00           C
ATOM   2894  CG1 VAL A 380     112.282 143.888 147.110  1.00  0.00           C
ATOM   2895  CG2 VAL A 380     114.120 145.574 147.072  1.00  0.00           C
ATOM   2896  C   VAL A 380     111.819 144.286 144.246  1.00  0.00           C
ATOM   2897  O   VAL A 380     110.983 145.103 143.828  1.00  0.00           O
ATOM   2898  N   PRO A 381     111.635 142.973 144.087  1.00  0.00           N
ATOM   2899  CD  PRO A 381     112.662 141.921 144.009  1.00  0.00           C
ATOM   2900  CG  PRO A 381     111.871 140.680 144.033  1.00  0.00           C
ATOM   2901  CB  PRO A 381     110.570 140.965 143.458  1.00  0.00           C
ATOM   2902  CA  PRO A 381     110.347 142.474 143.601  1.00  0.00           C
ATOM   2903  C   PRO A 381     109.213 142.754 144.571  1.00  0.00           C
ATOM   2904  O   PRO A 381     109.402 142.901 145.778  1.00  0.00           O
ATOM   2905  N   ARG A 382     108.008 142.807 144.012  1.00  0.00           N
ATOM   2906  CA  ARG A 382     106.821 143.042 144.816  1.00  0.00           C
ATOM   2907  CB  ARG A 382     105.659 143.416 143.893  1.00  0.00           C
ATOM   2908  CG  ARG A 382     104.271 143.325 144.500  1.00  0.00           C
ATOM   2909  CD  ARG A 382     103.247 143.944 143.570  1.00  0.00           C
ATOM   2910  NE  ARG A 382     103.351 145.405 143.566  1.00  0.00           N
ATOM   2911  CZ  ARG A 382     102.330 146.262 143.560  1.00  0.00           C
ATOM   2912  NH1 ARG A 382     101.068 145.849 143.543  1.00  0.00           N
ATOM   2913  NH2 ARG A 382     102.582 147.564 143.560  1.00  0.00           N
ATOM   2914  C   ARG A 382     106.465 141.834 145.673  1.00  0.00           C
ATOM   2915  O   ARG A 382     105.771 141.990 146.678  1.00  0.00           O
ATOM   2916  N   SER A 383     106.940 140.641 145.312  1.00  0.00           N
ATOM   2917  CA  SER A 383     106.655 139.446 146.098  1.00  0.00           C
ATOM   2918  CB  SER A 383     106.819 138.199 145.233  1.00  0.00           C
ATOM   2919  OG  SER A 383     108.019 138.249 144.489  1.00  0.00           O
ATOM   2920  C   SER A 383     107.552 139.359 147.323  1.00  0.00           C
ATOM   2921  O   SER A 383     107.091 138.991 148.409  1.00  0.00           O
ATOM   2922  N   ILE A 384     108.831 139.700 147.174  1.00  0.00           N
ATOM   2923  CA  ILE A 384     109.710 139.789 148.334  1.00  0.00           C
ATOM   2924  CB  ILE A 384     111.158 140.068 147.890  1.00  0.00           C
ATOM   2925  CG2 ILE A 384     111.997 140.580 149.075  1.00  0.00           C
ATOM   2926  CG1 ILE A 384     111.747 138.799 147.261  1.00  0.00           C
ATOM   2927  CD1 ILE A 384     113.177 138.912 146.775  1.00  0.00           C
ATOM   2928  C   ILE A 384     109.193 140.854 149.289  1.00  0.00           C
ATOM   2929  O   ILE A 384     109.150 140.658 150.508  1.00  0.00           O
ATOM   2930  N   ALA A 385     108.790 142.001 148.744  1.00  0.00           N
ATOM   2931  CA  ALA A 385     108.319 143.093 149.581  1.00  0.00           C
ATOM   2932  CB  ALA A 385     108.253 144.373 148.760  1.00  0.00           C
ATOM   2933  C   ALA A 385     106.965 142.782 150.202  1.00  0.00           C
ATOM   2934  O   ALA A 385     106.664 143.265 151.297  1.00  0.00           O
ATOM   2935  N   ALA A 386     106.132 141.997 149.517  1.00  0.00           N
ATOM   2936  CA  ALA A 386     104.866 141.566 150.089  1.00  0.00           C
ATOM   2937  CB  ALA A 386     103.948 141.037 148.992  1.00  0.00           C
ATOM   2938  C   ALA A 386     105.054 140.491 151.146  1.00  0.00           C
ATOM   2939  O   ALA A 386     104.203 140.351 152.027  1.00  0.00           O
ATOM   2940  N   ASN A 387     106.143 139.728 151.073  1.00  0.00           N
ATOM   2941  CA  ASN A 387     106.415 138.730 152.098  1.00  0.00           C
ATOM   2942  CB  ASN A 387     107.332 137.644 151.539  1.00  0.00           C
ATOM   2943  CG  ASN A 387     107.172 136.323 152.255  1.00  0.00           C
ATOM   2944  OD1 ASN A 387     107.808 136.076 153.276  1.00  0.00           O
ATOM   2945  ND2 ASN A 387     106.318 135.464 151.719  1.00  0.00           N
ATOM   2946  C   ASN A 387     107.040 139.366 153.330  1.00  0.00           C
ATOM   2947  O   ASN A 387     106.719 138.987 154.460  1.00  0.00           O
ATOM   2948  N   MET A 388     107.922 140.336 153.128  1.00  0.00           N
ATOM   2949  CA  MET A 388     108.667 140.952 154.213  1.00  0.00           C
ATOM   2950  CB  MET A 388     110.048 141.375 153.726  1.00  0.00           C
ATOM   2951  CG  MET A 388     110.911 140.194 153.363  1.00  0.00           C
ATOM   2952  SD  MET A 388     112.509 140.654 152.710  1.00  0.00           S
ATOM   2953  CE  MET A 388     113.223 141.280 154.209  1.00  0.00           C
ATOM   2954  C   MET A 388     107.913 142.153 154.756  1.00  0.00           C
ATOM   2955  O   MET A 388     107.292 142.905 154.001  1.00  0.00           O
ATOM   2956  N   THR A 389     107.984 142.333 156.073  1.00  0.00           N
ATOM   2957  CA  THR A 389     107.183 143.331 156.765  1.00  0.00           C
ATOM   2958  CB  THR A 389     106.007 142.694 157.511  1.00  0.00           C
ATOM   2959  CG2 THR A 389     105.139 141.886 156.568  1.00  0.00           C
ATOM   2960  OG1 THR A 389     106.504 141.841 158.548  1.00  0.00           O
ATOM   2961  C   THR A 389     108.047 144.096 157.752  1.00  0.00           C
ATOM   2962  O   THR A 389     109.075 143.608 158.225  1.00  0.00           O
ATOM   2963  N   PHE A 390     107.600 145.309 158.061  1.00  0.00           N
ATOM   2964  CA  PHE A 390     108.252 146.200 159.010  1.00  0.00           C
ATOM   2965  CB  PHE A 390     108.864 147.411 158.302  1.00  0.00           C
ATOM   2966  CG  PHE A 390     109.559 148.365 159.225  1.00  0.00           C
ATOM   2967  CD1 PHE A 390     110.874 148.157 159.593  1.00  0.00           C
ATOM   2968  CE1 PHE A 390     111.517 149.036 160.440  1.00  0.00           C
ATOM   2969  CZ  PHE A 390     110.848 150.138 160.924  1.00  0.00           C
ATOM   2970  CE2 PHE A 390     109.540 150.360 160.562  1.00  0.00           C
ATOM   2971  CD2 PHE A 390     108.901 149.479 159.715  1.00  0.00           C
ATOM   2972  C   PHE A 390     107.208 146.634 160.025  1.00  0.00           C
ATOM   2973  O   PHE A 390     106.148 147.142 159.645  1.00  0.00           O
ATOM   2974  N   ALA A 391     107.484 146.386 161.302  1.00  0.00           N
ATOM   2975  CA  ALA A 391     106.541 146.676 162.378  1.00  0.00           C
ATOM   2976  CB  ALA A 391     106.841 145.818 163.600  1.00  0.00           C
ATOM   2977  C   ALA A 391     106.619 148.157 162.713  1.00  0.00           C
ATOM   2978  O   ALA A 391     107.529 148.603 163.414  1.00  0.00           O
ATOM   2979  N   GLU A 392     105.650 148.919 162.226  1.00  0.00           N
ATOM   2980  CA  GLU A 392     105.599 150.359 162.408  1.00  0.00           C
ATOM   2981  CB  GLU A 392     105.144 151.045 161.123  1.00  0.00           C
ATOM   2982  CG  GLU A 392     105.346 152.541 161.115  1.00  0.00           C
ATOM   2983  CD  GLU A 392     105.129 153.148 159.747  1.00  0.00           C
ATOM   2984  OE1 GLU A 392     104.831 152.394 158.799  1.00  0.00           O
ATOM   2985  OE2 GLU A 392     105.261 154.382 159.617  1.00  0.00           O
ATOM   2986  C   GLU A 392     104.644 150.676 163.548  1.00  0.00           C
ATOM   2987  O   GLU A 392     103.530 150.143 163.600  1.00  0.00           O
ATOM   2988  N   ILE A 393     105.093 151.526 164.465  1.00  0.00           N
ATOM   2989  CA  ILE A 393     104.308 151.882 165.639  1.00  0.00           C
ATOM   2990  CB  ILE A 393     105.215 152.427 166.757  1.00  0.00           C
ATOM   2991  CG2 ILE A 393     104.378 152.916 167.931  1.00  0.00           C
ATOM   2992  CG1 ILE A 393     106.191 151.354 167.239  1.00  0.00           C
ATOM   2993  CD1 ILE A 393     107.419 151.910 167.916  1.00  0.00           C
ATOM   2994  C   ILE A 393     103.251 152.899 165.237  1.00  0.00           C
ATOM   2995  O   ILE A 393     103.501 153.791 164.418  1.00  0.00           O
ATOM   2996  N   VAL A 394     102.076 152.773 165.819  1.00  0.00           N
ATOM   2997  CA  VAL A 394     100.950 153.646 165.515  1.00  0.00           C
ATOM   2998  CB  VAL A 394      99.616 152.938 165.811  1.00  0.00           C
ATOM   2999  CG1 VAL A 394      98.449 153.816 165.404  1.00  0.00           C
ATOM   3000  CG2 VAL A 394      99.544 151.595 165.104  1.00  0.00           C
ATOM   3001  C   VAL A 394     101.077 154.925 166.327  1.00  0.00           C
ATOM   3002  O   VAL A 394     101.481 154.902 167.493  1.00  0.00           O
ATOM   3003  N   THR A 395     100.750 156.047 165.701  1.00  0.00           N
ATOM   3004  CA  THR A 395     100.712 157.341 166.363  1.00  0.00           C
ATOM   3005  CB  THR A 395     102.062 158.071 166.284  1.00  0.00           C
ATOM   3006  CG2 THR A 395     103.150 157.295 166.993  1.00  0.00           C
ATOM   3007  OG1 THR A 395     102.430 158.264 164.914  1.00  0.00           O
ATOM   3008  C   THR A 395      99.632 158.172 165.694  1.00  0.00           C
ATOM   3009  O   THR A 395      99.174 157.827 164.599  1.00  0.00           O
ATOM   3010  N   PRO A 396      99.201 159.272 166.319  1.00  0.00           N
ATOM   3011  CD  PRO A 396      99.366 159.665 167.728  1.00  0.00           C
ATOM   3012  CG  PRO A 396      99.082 161.120 167.697  1.00  0.00           C
ATOM   3013  CB  PRO A 396      98.044 161.305 166.635  1.00  0.00           C
ATOM   3014  CA  PRO A 396      98.300 160.192 165.608  1.00  0.00           C
ATOM   3015  C   PRO A 396      98.900 160.745 164.330  1.00  0.00           C
ATOM   3016  O   PRO A 396      98.154 161.213 163.463  1.00  0.00           O
ATOM   3017  N   PHE A 397     100.227 160.703 164.185  1.00  0.00           N
ATOM   3018  CA  PHE A 397     100.857 161.159 162.954  1.00  0.00           C
ATOM   3019  CB  PHE A 397     102.366 161.311 163.169  1.00  0.00           C
ATOM   3020  CG  PHE A 397     102.760 162.429 164.113  1.00  0.00           C
ATOM   3021  CD1 PHE A 397     101.869 163.426 164.491  1.00  0.00           C
ATOM   3022  CE1 PHE A 397     102.256 164.431 165.355  1.00  0.00           C
ATOM   3023  CZ  PHE A 397     103.539 164.453 165.858  1.00  0.00           C
ATOM   3024  CE2 PHE A 397     104.433 163.471 165.497  1.00  0.00           C
ATOM   3025  CD2 PHE A 397     104.044 162.466 164.632  1.00  0.00           C
ATOM   3026  C   PHE A 397     100.601 160.194 161.804  1.00  0.00           C
ATOM   3027  O   PHE A 397     100.484 160.628 160.652  1.00  0.00           O
ATOM   3028  N   ASN A 398     100.510 158.894 162.091  1.00  0.00           N
ATOM   3029  CA  ASN A 398     100.369 157.864 161.067  1.00  0.00           C
ATOM   3030  CB  ASN A 398     101.626 156.986 161.033  1.00  0.00           C
ATOM   3031  CG  ASN A 398     101.873 156.249 162.339  1.00  0.00           C
ATOM   3032  OD1 ASN A 398     101.034 156.241 163.236  1.00  0.00           O
ATOM   3033  ND2 ASN A 398     103.036 155.627 162.449  1.00  0.00           N
ATOM   3034  C   ASN A 398      99.128 157.001 161.258  1.00  0.00           C
ATOM   3035  O   ASN A 398      99.024 155.944 160.626  1.00  0.00           O
ATOM   3036  N   ILE A 399      98.192 157.415 162.114  1.00  0.00           N
ATOM   3037  CA  ILE A 399      97.020 156.592 162.408  1.00  0.00           C
ATOM   3038  CB  ILE A 399      96.164 157.272 163.502  1.00  0.00           C
ATOM   3039  CG2 ILE A 399      95.620 158.629 163.047  1.00  0.00           C
ATOM   3040  CG1 ILE A 399      95.004 156.380 163.959  1.00  0.00           C
ATOM   3041  CD1 ILE A 399      95.430 155.270 164.860  1.00  0.00           C
ATOM   3042  C   ILE A 399      96.223 156.318 161.135  1.00  0.00           C
ATOM   3043  O   ILE A 399      95.813 155.180 160.875  1.00  0.00           O
ATOM   3044  N   ASP A 400      96.018 157.345 160.309  1.00  0.00           N
ATOM   3045  CA  ASP A 400      95.191 157.187 159.117  1.00  0.00           C
ATOM   3046  CB  ASP A 400      94.874 158.558 158.521  1.00  0.00           C
ATOM   3047  CG  ASP A 400      94.208 159.484 159.518  1.00  0.00           C
ATOM   3048  OD1 ASP A 400      94.924 160.072 160.355  1.00  0.00           O
ATOM   3049  OD2 ASP A 400      92.968 159.622 159.466  1.00  0.00           O
ATOM   3050  C   ASP A 400      95.871 156.297 158.084  1.00  0.00           C
ATOM   3051  O   ASP A 400      95.246 155.390 157.523  1.00  0.00           O
ATOM   3052  N   ARG A 401      97.148 156.559 157.803  1.00  0.00           N
ATOM   3053  CA  ARG A 401      97.878 155.758 156.826  1.00  0.00           C
ATOM   3054  CB  ARG A 401      99.279 156.342 156.647  1.00  0.00           C
ATOM   3055  CG  ARG A 401     100.183 155.582 155.695  1.00  0.00           C
ATOM   3056  CD  ARG A 401     101.499 156.314 155.500  1.00  0.00           C
ATOM   3057  NE  ARG A 401     102.197 156.544 156.763  1.00  0.00           N
ATOM   3058  CZ  ARG A 401     102.922 155.636 157.412  1.00  0.00           C
ATOM   3059  NH1 ARG A 401     103.054 154.401 156.941  1.00  0.00           N
ATOM   3060  NH2 ARG A 401     103.510 155.965 158.551  1.00  0.00           N
ATOM   3061  C   ARG A 401      97.948 154.296 157.249  1.00  0.00           C
ATOM   3062  O   ARG A 401      97.764 153.388 156.427  1.00  0.00           O
ATOM   3063  N   LEU A 402      98.214 154.046 158.527  1.00  0.00           N
ATOM   3064  CA  LEU A 402      98.329 152.669 158.984  1.00  0.00           C
ATOM   3065  CB  LEU A 402      99.009 152.639 160.350  1.00  0.00           C
ATOM   3066  CG  LEU A 402     100.543 152.589 160.269  1.00  0.00           C
ATOM   3067  CD1 LEU A 402     101.104 153.634 159.325  1.00  0.00           C
ATOM   3068  CD2 LEU A 402     101.159 152.740 161.646  1.00  0.00           C
ATOM   3069  C   LEU A 402      96.973 151.978 159.008  1.00  0.00           C
ATOM   3070  O   LEU A 402      96.889 150.776 158.739  1.00  0.00           O
ATOM   3071  N   GLN A 403      95.898 152.719 159.292  1.00  0.00           N
ATOM   3072  CA  GLN A 403      94.560 152.148 159.158  1.00  0.00           C
ATOM   3073  CB  GLN A 403      93.518 153.125 159.701  1.00  0.00           C
ATOM   3074  CG  GLN A 403      92.138 152.524 159.907  1.00  0.00           C
ATOM   3075  CD  GLN A 403      92.059 151.656 161.144  1.00  0.00           C
ATOM   3076  OE1 GLN A 403      91.841 152.151 162.249  1.00  0.00           O
ATOM   3077  NE2 GLN A 403      92.230 150.353 160.966  1.00  0.00           N
ATOM   3078  C   GLN A 403      94.261 151.797 157.704  1.00  0.00           C
ATOM   3079  O   GLN A 403      93.640 150.766 157.421  1.00  0.00           O
ATOM   3080  N   GLU A 404      94.682 152.655 156.774  1.00  0.00           N
ATOM   3081  CA  GLU A 404      94.542 152.359 155.351  1.00  0.00           C
ATOM   3082  CB  GLU A 404      95.121 153.521 154.539  1.00  0.00           C
ATOM   3083  CG  GLU A 404      95.023 153.403 153.025  1.00  0.00           C
ATOM   3084  CD  GLU A 404      93.601 153.417 152.522  1.00  0.00           C
ATOM   3085  OE1 GLU A 404      92.730 153.988 153.213  1.00  0.00           O
ATOM   3086  OE2 GLU A 404      93.346 152.861 151.435  1.00  0.00           O
ATOM   3087  C   GLU A 404      95.243 151.052 155.000  1.00  0.00           C
ATOM   3088  O   GLU A 404      94.664 150.171 154.349  1.00  0.00           O
ATOM   3089  N   LEU A 405      96.489 150.899 155.455  1.00  0.00           N
ATOM   3090  CA  LEU A 405      97.232 149.676 155.169  1.00  0.00           C
ATOM   3091  CB  LEU A 405      98.668 149.794 155.679  1.00  0.00           C
ATOM   3092  CG  LEU A 405      99.544 150.892 155.078  1.00  0.00           C
ATOM   3093  CD1 LEU A 405     100.871 150.945 155.804  1.00  0.00           C
ATOM   3094  CD2 LEU A 405      99.762 150.672 153.594  1.00  0.00           C
ATOM   3095  C   LEU A 405      96.556 148.461 155.789  1.00  0.00           C
ATOM   3096  O   LEU A 405      96.498 147.394 155.169  1.00  0.00           O
ATOM   3097  N   VAL A 406      96.040 148.602 157.010  1.00  0.00           N
ATOM   3098  CA  VAL A 406      95.371 147.481 157.662  1.00  0.00           C
ATOM   3099  CB  VAL A 406      95.040 147.834 159.124  1.00  0.00           C
ATOM   3100  CG1 VAL A 406      93.957 146.924 159.684  1.00  0.00           C
ATOM   3101  CG2 VAL A 406      96.287 147.738 159.961  1.00  0.00           C
ATOM   3102  C   VAL A 406      94.129 147.074 156.885  1.00  0.00           C
ATOM   3103  O   VAL A 406      93.862 145.881 156.698  1.00  0.00           O
ATOM   3104  N   ARG A 407      93.341 148.049 156.429  1.00  0.00           N
ATOM   3105  CA  ARG A 407      92.136 147.698 155.690  1.00  0.00           C
ATOM   3106  CB  ARG A 407      91.243 148.922 155.478  1.00  0.00           C
ATOM   3107  CG  ARG A 407      89.832 148.553 155.005  1.00  0.00           C
ATOM   3108  CD  ARG A 407      89.241 149.523 153.996  1.00  0.00           C
ATOM   3109  NE  ARG A 407      89.986 149.546 152.734  1.00  0.00           N
ATOM   3110  CZ  ARG A 407      90.747 150.550 152.299  1.00  0.00           C
ATOM   3111  NH1 ARG A 407      90.890 151.671 152.996  1.00  0.00           N
ATOM   3112  NH2 ARG A 407      91.367 150.433 151.133  1.00  0.00           N
ATOM   3113  C   ARG A 407      92.480 147.059 154.353  1.00  0.00           C
ATOM   3114  O   ARG A 407      91.746 146.183 153.882  1.00  0.00           O
ATOM   3115  N   ARG A 408      93.586 147.472 153.724  1.00  0.00           N
ATOM   3116  CA  ARG A 408      93.998 146.796 152.497  1.00  0.00           C
ATOM   3117  CB  ARG A 408      95.184 147.513 151.856  1.00  0.00           C
ATOM   3118  CG  ARG A 408      94.858 148.881 151.295  1.00  0.00           C
ATOM   3119  CD  ARG A 408      96.070 149.500 150.632  1.00  0.00           C
ATOM   3120  NE  ARG A 408      96.474 148.741 149.449  1.00  0.00           N
ATOM   3121  CZ  ARG A 408      95.970 148.909 148.227  1.00  0.00           C
ATOM   3122  NH1 ARG A 408      95.031 149.817 147.990  1.00  0.00           N
ATOM   3123  NH2 ARG A 408      96.408 148.161 147.226  1.00  0.00           N
ATOM   3124  C   ARG A 408      94.349 145.338 152.763  1.00  0.00           C
ATOM   3125  O   ARG A 408      94.002 144.456 151.969  1.00  0.00           O
ATOM   3126  N   GLY A 409      95.034 145.063 153.866  1.00  0.00           N
ATOM   3127  CA  GLY A 409      95.340 143.700 154.241  1.00  0.00           C
ATOM   3128  C   GLY A 409      96.594 143.185 153.570  1.00  0.00           C
ATOM   3129  O   GLY A 409      97.417 143.934 153.036  1.00  0.00           O
ATOM   3130  N   ASN A 410      96.739 141.862 153.608  1.00  0.00           N
ATOM   3131  CA  ASN A 410      97.890 141.204 153.007  1.00  0.00           C
ATOM   3132  CB  ASN A 410      98.232 139.922 153.768  1.00  0.00           C
ATOM   3133  CG  ASN A 410      99.649 139.458 153.509  1.00  0.00           C
ATOM   3134  OD1 ASN A 410     100.584 140.255 153.528  1.00  0.00           O
ATOM   3135  ND2 ASN A 410      99.811 138.171 153.232  1.00  0.00           N
ATOM   3136  C   ASN A 410      97.676 140.850 151.543  1.00  0.00           C
ATOM   3137  O   ASN A 410      98.658 140.659 150.818  1.00  0.00           O
ATOM   3138  N   SER A 411      96.425 140.751 151.093  1.00  0.00           N
ATOM   3139  CA  SER A 411      96.162 140.342 149.718  1.00  0.00           C
ATOM   3140  CB  SER A 411      94.677 140.024 149.548  1.00  0.00           C
ATOM   3141  OG  SER A 411      93.875 140.990 150.207  1.00  0.00           O
ATOM   3142  C   SER A 411      96.598 141.417 148.732  1.00  0.00           C
ATOM   3143  O   SER A 411      97.256 141.123 147.728  1.00  0.00           O
ATOM   3144  N   GLN A 412      96.238 142.669 148.998  1.00  0.00           N
ATOM   3145  CA  GLN A 412      96.664 143.790 148.174  1.00  0.00           C
ATOM   3146  CB  GLN A 412      95.638 144.922 148.230  1.00  0.00           C
ATOM   3147  CG  GLN A 412      94.229 144.513 147.805  1.00  0.00           C
ATOM   3148  CD  GLN A 412      93.188 145.558 148.150  1.00  0.00           C
ATOM   3149  OE1 GLN A 412      92.163 145.249 148.757  1.00  0.00           O
ATOM   3150  NE2 GLN A 412      93.443 146.801 147.761  1.00  0.00           N
ATOM   3151  C   GLN A 412      98.018 144.273 148.672  1.00  0.00           C
ATOM   3152  O   GLN A 412      98.233 144.394 149.880  1.00  0.00           O
ATOM   3153  N   TYR A 413      98.938 144.539 147.737  1.00  0.00           N
ATOM   3154  CA  TYR A 413     100.329 144.707 148.146  1.00  0.00           C
ATOM   3155  CB  TYR A 413     101.261 144.823 146.940  1.00  0.00           C
ATOM   3156  CG  TYR A 413     102.623 145.301 147.371  1.00  0.00           C
ATOM   3157  CD1 TYR A 413     103.445 144.518 148.154  1.00  0.00           C
ATOM   3158  CE1 TYR A 413     104.677 144.976 148.564  1.00  0.00           C
ATOM   3159  CZ  TYR A 413     105.105 146.222 148.167  1.00  0.00           C
ATOM   3160  OH  TYR A 413     106.333 146.691 148.553  1.00  0.00           O
ATOM   3161  CE2 TYR A 413     104.313 147.007 147.377  1.00  0.00           C
ATOM   3162  CD2 TYR A 413     103.083 146.548 146.985  1.00  0.00           C
ATOM   3163  C   TYR A 413     100.590 145.851 149.120  1.00  0.00           C
ATOM   3164  O   TYR A 413     100.920 145.558 150.275  1.00  0.00           O
ATOM   3165  N   PRO A 414     100.468 147.139 148.766  1.00  0.00           N
ATOM   3166  CD  PRO A 414      99.960 147.786 147.547  1.00  0.00           C
ATOM   3167  CG  PRO A 414     100.716 149.067 147.522  1.00  0.00           C
ATOM   3168  CB  PRO A 414     100.860 149.463 148.938  1.00  0.00           C
ATOM   3169  CA  PRO A 414     100.925 148.149 149.731  1.00  0.00           C
ATOM   3170  C   PRO A 414     100.031 148.159 150.966  1.00  0.00           C
ATOM   3171  O   PRO A 414      99.219 149.064 151.174  1.00  0.00           O
ATOM   3172  N   GLY A 415     100.190 147.124 151.792  1.00  0.00           N
ATOM   3173  CA  GLY A 415      99.329 146.881 152.928  1.00  0.00           C
ATOM   3174  C   GLY A 415     100.094 146.357 154.124  1.00  0.00           C
ATOM   3175  O   GLY A 415     101.224 146.783 154.377  1.00  0.00           O
ATOM   3176  N   ALA A 416      99.491 145.431 154.867  1.00  0.00           N
ATOM   3177  CA  ALA A 416     100.068 144.938 156.106  1.00  0.00           C
ATOM   3178  CB  ALA A 416      99.547 145.722 157.316  1.00  0.00           C
ATOM   3179  C   ALA A 416      99.762 143.460 156.266  1.00  0.00           C
ATOM   3180  O   ALA A 416      98.962 142.880 155.530  1.00  0.00           O
ATOM   3181  N   LYS A 417     100.420 142.859 157.255  1.00  0.00           N
ATOM   3182  CA  LYS A 417     100.297 141.443 157.563  1.00  0.00           C
ATOM   3183  CB  LYS A 417     101.645 140.737 157.358  1.00  0.00           C
ATOM   3184  CG  LYS A 417     101.550 139.222 157.307  1.00  0.00           C
ATOM   3185  CD  LYS A 417     102.884 138.586 156.954  1.00  0.00           C
ATOM   3186  CE  LYS A 417     103.214 138.728 155.479  1.00  0.00           C
ATOM   3187  NZ  LYS A 417     104.415 137.932 155.119  1.00  0.00           N
ATOM   3188  C   LYS A 417      99.832 141.164 158.981  1.00  0.00           C
ATOM   3189  O   LYS A 417      99.143 140.167 159.199  1.00  0.00           O
ATOM   3190  N   TYR A 418     100.194 142.004 159.948  1.00  0.00           N
ATOM   3191  CA  TYR A 418      99.859 141.769 161.344  1.00  0.00           C
ATOM   3192  CB  TYR A 418     101.001 141.070 162.089  1.00  0.00           C
ATOM   3193  CG  TYR A 418     101.089 139.586 161.831  1.00  0.00           C
ATOM   3194  CD1 TYR A 418     100.231 138.701 162.458  1.00  0.00           C
ATOM   3195  CE1 TYR A 418     100.310 137.346 162.224  1.00  0.00           C
ATOM   3196  CZ  TYR A 418     101.253 136.862 161.345  1.00  0.00           C
ATOM   3197  OH  TYR A 418     101.335 135.512 161.103  1.00  0.00           O
ATOM   3198  CE2 TYR A 418     102.115 137.723 160.707  1.00  0.00           C
ATOM   3199  CD2 TYR A 418     102.030 139.074 160.953  1.00  0.00           C
ATOM   3200  C   TYR A 418      99.551 143.089 162.029  1.00  0.00           C
ATOM   3201  O   TYR A 418      99.941 144.163 161.567  1.00  0.00           O
ATOM   3202  N   ILE A 419      98.837 142.986 163.146  1.00  0.00           N
ATOM   3203  CA  ILE A 419      98.699 144.072 164.112  1.00  0.00           C
ATOM   3204  CB  ILE A 419      97.262 144.618 164.191  1.00  0.00           C
ATOM   3205  CG2 ILE A 419      97.229 145.916 164.999  1.00  0.00           C
ATOM   3206  CG1 ILE A 419      96.685 144.854 162.792  1.00  0.00           C
ATOM   3207  CD1 ILE A 419      95.283 145.418 162.793  1.00  0.00           C
ATOM   3208  C   ILE A 419      99.127 143.515 165.459  1.00  0.00           C
ATOM   3209  O   ILE A 419      98.570 142.515 165.919  1.00  0.00           O
ATOM   3210  N   ILE A 420     100.103 144.152 166.092  1.00  0.00           N
ATOM   3211  CA  ILE A 420     100.565 143.752 167.416  1.00  0.00           C
ATOM   3212  CB  ILE A 420     102.094 143.664 167.493  1.00  0.00           C
ATOM   3213  CG2 ILE A 420     102.528 143.129 168.850  1.00  0.00           C
ATOM   3214  CG1 ILE A 420     102.623 142.758 166.383  1.00  0.00           C
ATOM   3215  CD1 ILE A 420     103.228 143.500 165.235  1.00  0.00           C
ATOM   3216  C   ILE A 420     100.015 144.758 168.412  1.00  0.00           C
ATOM   3217  O   ILE A 420     100.407 145.931 168.409  1.00  0.00           O
ATOM   3218  N   ARG A 421      99.106 144.300 169.266  1.00  0.00           N
ATOM   3219  CA  ARG A 421      98.560 145.151 170.306  1.00  0.00           C
ATOM   3220  CB  ARG A 421      97.315 144.520 170.929  1.00  0.00           C
ATOM   3221  CG  ARG A 421      96.115 144.409 170.007  1.00  0.00           C
ATOM   3222  CD  ARG A 421      94.923 143.802 170.735  1.00  0.00           C
ATOM   3223  NE  ARG A 421      93.770 143.597 169.858  1.00  0.00           N
ATOM   3224  CZ  ARG A 421      92.815 144.494 169.620  1.00  0.00           C
ATOM   3225  NH1 ARG A 421      92.838 145.694 170.187  1.00  0.00           N
ATOM   3226  NH2 ARG A 421      91.820 144.186 168.800  1.00  0.00           N
ATOM   3227  C   ARG A 421      99.602 145.379 171.393  1.00  0.00           C
ATOM   3228  O   ARG A 421     100.534 144.591 171.574  1.00  0.00           O
ATOM   3229  N   ASP A 422      99.434 146.478 172.131  1.00  0.00           N
ATOM   3230  CA  ASP A 422     100.270 146.687 173.309  1.00  0.00           C
ATOM   3231  CB  ASP A 422      99.970 148.042 173.959  1.00  0.00           C
ATOM   3232  CG  ASP A 422      98.485 148.306 174.119  1.00  0.00           C
ATOM   3233  OD1 ASP A 422      97.704 147.331 174.162  1.00  0.00           O
ATOM   3234  OD2 ASP A 422      98.100 149.492 174.198  1.00  0.00           O
ATOM   3235  C   ASP A 422     100.086 145.569 174.327  1.00  0.00           C
ATOM   3236  O   ASP A 422     100.974 145.347 175.157  1.00  0.00           O
ATOM   3237  N   ASN A 423      98.953 144.863 174.279  1.00  0.00           N
ATOM   3238  CA  ASN A 423      98.799 143.646 175.068  1.00  0.00           C
ATOM   3239  CB  ASN A 423      97.401 143.065 174.854  1.00  0.00           C
ATOM   3240  CG  ASN A 423      97.091 141.922 175.799  1.00  0.00           C
ATOM   3241  OD1 ASN A 423      97.904 141.566 176.652  1.00  0.00           O
ATOM   3242  ND2 ASN A 423      95.910 141.335 175.646  1.00  0.00           N
ATOM   3243  C   ASN A 423      99.863 142.622 174.700  1.00  0.00           C
ATOM   3244  O   ASN A 423     100.371 141.903 175.569  1.00  0.00           O
ATOM   3245  N   GLY A 424     100.212 142.538 173.412  1.00  0.00           N
ATOM   3246  CA  GLY A 424     101.272 141.674 172.922  1.00  0.00           C
ATOM   3247  C   GLY A 424     100.825 140.707 171.843  1.00  0.00           C
ATOM   3248  O   GLY A 424     101.649 140.269 171.034  1.00  0.00           O
ATOM   3249  N   ASP A 425      99.539 140.366 171.813  1.00  0.00           N
ATOM   3250  CA  ASP A 425      99.066 139.373 170.861  1.00  0.00           C
ATOM   3251  CB  ASP A 425      97.624 138.961 171.167  1.00  0.00           C
ATOM   3252  CG  ASP A 425      96.673 140.141 171.234  1.00  0.00           C
ATOM   3253  OD1 ASP A 425      97.082 141.264 170.880  1.00  0.00           O
ATOM   3254  OD2 ASP A 425      95.510 139.942 171.643  1.00  0.00           O
ATOM   3255  C   ASP A 425      99.180 139.904 169.433  1.00  0.00           C
ATOM   3256  O   ASP A 425      99.416 141.091 169.194  1.00  0.00           O
ATOM   3257  N   ARG A 426      98.994 138.999 168.476  1.00  0.00           N
ATOM   3258  CA  ARG A 426      99.204 139.267 167.059  1.00  0.00           C
ATOM   3259  CB  ARG A 426     100.369 138.428 166.533  1.00  0.00           C
ATOM   3260  CG  ARG A 426     101.714 138.818 167.131  1.00  0.00           C
ATOM   3261  CD  ARG A 426     102.844 137.923 166.649  1.00  0.00           C
ATOM   3262  NE  ARG A 426     103.117 138.017 165.214  1.00  0.00           N
ATOM   3263  CZ  ARG A 426     103.939 138.896 164.645  1.00  0.00           C
ATOM   3264  NH1 ARG A 426     104.589 139.798 165.370  1.00  0.00           N
ATOM   3265  NH2 ARG A 426     104.113 138.872 163.331  1.00  0.00           N
ATOM   3266  C   ARG A 426      97.921 138.950 166.305  1.00  0.00           C
ATOM   3267  O   ARG A 426      97.514 137.786 166.227  1.00  0.00           O
ATOM   3268  N   ILE A 427      97.294 139.982 165.752  1.00  0.00           N
ATOM   3269  CA  ILE A 427      96.108 139.839 164.920  1.00  0.00           C
ATOM   3270  CB  ILE A 427      95.194 141.068 165.041  1.00  0.00           C
ATOM   3271  CG2 ILE A 427      94.048 141.008 164.030  1.00  0.00           C
ATOM   3272  CG1 ILE A 427      94.675 141.176 166.473  1.00  0.00           C
ATOM   3273  CD1 ILE A 427      95.457 142.140 167.303  1.00  0.00           C
ATOM   3274  C   ILE A 427      96.583 139.646 163.490  1.00  0.00           C
ATOM   3275  O   ILE A 427      97.301 140.495 162.950  1.00  0.00           O
ATOM   3276  N   ASP A 428      96.179 138.540 162.880  1.00  0.00           N
ATOM   3277  CA  ASP A 428      96.700 138.111 161.592  1.00  0.00           C
ATOM   3278  CB  ASP A 428      96.909 136.597 161.573  1.00  0.00           C
ATOM   3279  CG  ASP A 428      97.639 136.119 160.337  1.00  0.00           C
ATOM   3280  OD1 ASP A 428      97.964 136.954 159.471  1.00  0.00           O
ATOM   3281  OD2 ASP A 428      97.891 134.902 160.234  1.00  0.00           O
ATOM   3282  C   ASP A 428      95.724 138.537 160.507  1.00  0.00           C
ATOM   3283  O   ASP A 428      94.567 138.103 160.499  1.00  0.00           O
ATOM   3284  N   LEU A 429      96.193 139.380 159.595  1.00  0.00           N
ATOM   3285  CA  LEU A 429      95.358 139.941 158.545  1.00  0.00           C
ATOM   3286  CB  LEU A 429      95.853 141.345 158.177  1.00  0.00           C
ATOM   3287  CG  LEU A 429      96.037 142.340 159.327  1.00  0.00           C
ATOM   3288  CD1 LEU A 429      96.682 143.618 158.828  1.00  0.00           C
ATOM   3289  CD2 LEU A 429      94.713 142.650 160.004  1.00  0.00           C
ATOM   3290  C   LEU A 429      95.323 139.072 157.298  1.00  0.00           C
ATOM   3291  O   LEU A 429      94.661 139.441 156.324  1.00  0.00           O
ATOM   3292  N   ARG A 430      96.020 137.934 157.296  1.00  0.00           N
ATOM   3293  CA  ARG A 430      96.092 137.125 156.086  1.00  0.00           C
ATOM   3294  CB  ARG A 430      97.263 136.145 156.169  1.00  0.00           C
ATOM   3295  CG  ARG A 430      98.613 136.817 156.138  1.00  0.00           C
ATOM   3296  CD  ARG A 430      99.763 135.820 156.131  1.00  0.00           C
ATOM   3297  NE  ARG A 430      99.903 135.087 157.393  1.00  0.00           N
ATOM   3298  CZ  ARG A 430      99.692 133.780 157.562  1.00  0.00           C
ATOM   3299  NH1 ARG A 430      99.311 132.992 156.564  1.00  0.00           N
ATOM   3300  NH2 ARG A 430      99.862 133.251 158.764  1.00  0.00           N
ATOM   3301  C   ARG A 430      94.793 136.366 155.847  1.00  0.00           C
ATOM   3302  O   ARG A 430      94.272 136.353 154.727  1.00  0.00           O
ATOM   3303  N   PHE A 431      94.261 135.728 156.889  1.00  0.00           N
ATOM   3304  CA  PHE A 431      93.066 134.903 156.787  1.00  0.00           C
ATOM   3305  CB  PHE A 431      93.428 133.407 156.895  1.00  0.00           C
ATOM   3306  CG  PHE A 431      94.161 133.041 158.161  1.00  0.00           C
ATOM   3307  CD1 PHE A 431      93.484 132.840 159.353  1.00  0.00           C
ATOM   3308  CE1 PHE A 431      94.165 132.508 160.508  1.00  0.00           C
ATOM   3309  CZ  PHE A 431      95.536 132.366 160.482  1.00  0.00           C
ATOM   3310  CE2 PHE A 431      96.223 132.562 159.303  1.00  0.00           C
ATOM   3311  CD2 PHE A 431      95.538 132.897 158.152  1.00  0.00           C
ATOM   3312  C   PHE A 431      92.052 135.287 157.855  1.00  0.00           C
ATOM   3313  O   PHE A 431      92.422 135.630 158.982  1.00  0.00           O
ATOM   3314  N   HIS A 432      90.777 135.215 157.481  1.00  0.00           N
ATOM   3315  CA  HIS A 432      89.653 135.485 158.371  1.00  0.00           C
ATOM   3316  CB  HIS A 432      89.399 134.279 159.264  1.00  0.00           C
ATOM   3317  CG  HIS A 432      89.403 132.974 158.529  1.00  0.00           C
ATOM   3318  ND1 HIS A 432      90.385 132.023 158.704  1.00  0.00           N
ATOM   3319  CE1 HIS A 432      90.133 130.984 157.929  1.00  0.00           C
ATOM   3320  NE2 HIS A 432      89.023 131.227 157.255  1.00  0.00           N
ATOM   3321  CD2 HIS A 432      88.547 132.466 157.611  1.00  0.00           C
ATOM   3322  C   HIS A 432      89.829 136.751 159.215  1.00  0.00           C
ATOM   3323  O   HIS A 432      89.818 136.686 160.450  1.00  0.00           O
ATOM   3324  N   PRO A 433      89.987 137.918 158.586  1.00  0.00           N
ATOM   3325  CD  PRO A 433      90.112 138.169 157.138  1.00  0.00           C
ATOM   3326  CG  PRO A 433      90.358 139.662 157.048  1.00  0.00           C
ATOM   3327  CB  PRO A 433      90.791 140.121 158.400  1.00  0.00           C
ATOM   3328  CA  PRO A 433      90.074 139.167 159.359  1.00  0.00           C
ATOM   3329  C   PRO A 433      88.682 139.670 159.716  1.00  0.00           C
ATOM   3330  O   PRO A 433      87.877 139.974 158.833  1.00  0.00           O
ATOM   3331  N   LYS A 434      88.397 139.766 161.041  1.00  0.00           N
ATOM   3332  CA  LYS A 434      87.093 140.224 161.497  1.00  0.00           C
ATOM   3333  CB  LYS A 434      86.677 139.501 162.784  1.00  0.00           C
ATOM   3334  CG  LYS A 434      87.634 139.672 163.960  1.00  0.00           C
ATOM   3335  CD  LYS A 434      87.150 138.907 165.183  1.00  0.00           C
ATOM   3336  CE  LYS A 434      87.431 137.416 165.061  1.00  0.00           C
ATOM   3337  NZ  LYS A 434      87.049 136.672 166.293  1.00  0.00           N
ATOM   3338  C   LYS A 434      87.111 141.732 161.742  1.00  0.00           C
ATOM   3339  O   LYS A 434      88.146 142.285 162.119  1.00  0.00           O
ATOM   3340  N   PRO A 435      85.998 142.445 161.536  1.00  0.00           N
ATOM   3341  CD  PRO A 435      84.632 141.975 161.247  1.00  0.00           C
ATOM   3342  CG  PRO A 435      84.002 143.164 160.609  1.00  0.00           C
ATOM   3343  CB  PRO A 435      84.628 144.349 161.250  1.00  0.00           C
ATOM   3344  CA  PRO A 435      86.052 143.914 161.631  1.00  0.00           C
ATOM   3345  C   PRO A 435      86.427 144.432 163.008  1.00  0.00           C
ATOM   3346  O   PRO A 435      86.911 145.566 163.114  1.00  0.00           O
ATOM   3347  N   SER A 436      86.223 143.643 164.063  1.00  0.00           N
ATOM   3348  CA  SER A 436      86.419 144.154 165.416  1.00  0.00           C
ATOM   3349  CB  SER A 436      85.927 143.129 166.437  1.00  0.00           C
ATOM   3350  OG  SER A 436      86.177 143.572 167.760  1.00  0.00           O
ATOM   3351  C   SER A 436      87.880 144.502 165.677  1.00  0.00           C
ATOM   3352  O   SER A 436      88.172 145.499 166.348  1.00  0.00           O
ATOM   3353  N   ASP A 437      88.808 143.704 165.152  1.00  0.00           N
ATOM   3354  CA  ASP A 437      90.218 143.822 165.501  1.00  0.00           C
ATOM   3355  CB  ASP A 437      90.820 142.433 165.750  1.00  0.00           C
ATOM   3356  CG  ASP A 437      90.621 141.480 164.588  1.00  0.00           C
ATOM   3357  OD1 ASP A 437      90.351 141.946 163.463  1.00  0.00           O
ATOM   3358  OD2 ASP A 437      90.732 140.255 164.804  1.00  0.00           O
ATOM   3359  C   ASP A 437      91.042 144.562 164.455  1.00  0.00           C
ATOM   3360  O   ASP A 437      92.253 144.711 164.640  1.00  0.00           O
ATOM   3361  N   LEU A 438      90.428 145.026 163.365  1.00  0.00           N
ATOM   3362  CA  LEU A 438      91.118 145.962 162.487  1.00  0.00           C
ATOM   3363  CB  LEU A 438      90.410 146.053 161.134  1.00  0.00           C
ATOM   3364  CG  LEU A 438      90.892 145.071 160.063  1.00  0.00           C
ATOM   3365  CD1 LEU A 438      90.629 143.634 160.477  1.00  0.00           C
ATOM   3366  CD2 LEU A 438      90.246 145.378 158.724  1.00  0.00           C
ATOM   3367  C   LEU A 438      91.225 147.351 163.099  1.00  0.00           C
ATOM   3368  O   LEU A 438      91.946 148.195 162.557  1.00  0.00           O
ATOM   3369  N   HIS A 439      90.522 147.607 164.199  1.00  0.00           N
ATOM   3370  CA  HIS A 439      90.728 148.833 164.956  1.00  0.00           C
ATOM   3371  CB  HIS A 439      89.673 148.945 166.060  1.00  0.00           C
ATOM   3372  CG  HIS A 439      90.058 149.856 167.185  1.00  0.00           C
ATOM   3373  ND1 HIS A 439      89.751 151.199 167.192  1.00  0.00           N
ATOM   3374  CE1 HIS A 439      90.202 151.745 168.307  1.00  0.00           C
ATOM   3375  NE2 HIS A 439      90.782 150.803 169.028  1.00  0.00           N
ATOM   3376  CD2 HIS A 439      90.701 149.611 168.352  1.00  0.00           C
ATOM   3377  C   HIS A 439      92.131 148.838 165.545  1.00  0.00           C
ATOM   3378  O   HIS A 439      92.648 147.798 165.963  1.00  0.00           O
ATOM   3379  N   LEU A 440      92.754 150.014 165.573  1.00  0.00           N
ATOM   3380  CA  LEU A 440      94.112 150.126 166.081  1.00  0.00           C
ATOM   3381  CB  LEU A 440      95.119 149.891 164.943  1.00  0.00           C
ATOM   3382  CG  LEU A 440      95.114 150.774 163.691  1.00  0.00           C
ATOM   3383  CD1 LEU A 440      95.897 152.046 163.843  1.00  0.00           C
ATOM   3384  CD2 LEU A 440      95.653 149.984 162.529  1.00  0.00           C
ATOM   3385  C   LEU A 440      94.312 151.468 166.772  1.00  0.00           C
ATOM   3386  O   LEU A 440      93.840 152.502 166.294  1.00  0.00           O
ATOM   3387  N   GLN A 441      94.996 151.425 167.916  1.00  0.00           N
ATOM   3388  CA  GLN A 441      95.247 152.563 168.789  1.00  0.00           C
ATOM   3389  CB  GLN A 441      94.907 152.209 170.239  1.00  0.00           C
ATOM   3390  CG  GLN A 441      93.501 151.675 170.463  1.00  0.00           C
ATOM   3391  CD  GLN A 441      93.352 150.955 171.789  1.00  0.00           C
ATOM   3392  OE1 GLN A 441      94.336 150.665 172.469  1.00  0.00           O
ATOM   3393  NE2 GLN A 441      92.113 150.663 172.164  1.00  0.00           N
ATOM   3394  C   GLN A 441      96.706 152.991 168.660  1.00  0.00           C
ATOM   3395  O   GLN A 441      97.457 152.459 167.840  1.00  0.00           O
ATOM   3396  N   THR A 442      97.118 153.945 169.499  1.00  0.00           N
ATOM   3397  CA  THR A 442      98.472 154.481 169.412  1.00  0.00           C
ATOM   3398  CB  THR A 442      98.575 155.797 170.183  1.00  0.00           C
ATOM   3399  CG2 THR A 442      97.774 156.880 169.493  1.00  0.00           C
ATOM   3400  OG1 THR A 442      98.077 155.616 171.514  1.00  0.00           O
ATOM   3401  C   THR A 442      99.521 153.510 169.940  1.00  0.00           C
ATOM   3402  O   THR A 442     100.654 153.509 169.453  1.00  0.00           O
ATOM   3403  N   GLY A 443      99.181 152.685 170.915  1.00  0.00           N
ATOM   3404  CA  GLY A 443     100.174 151.775 171.443  1.00  0.00           C
ATOM   3405  C   GLY A 443     100.454 150.565 170.587  1.00  0.00           C
ATOM   3406  O   GLY A 443     101.303 149.746 170.947  1.00  0.00           O
ATOM   3407  N   TYR A 444      99.774 150.429 169.456  1.00  0.00           N
ATOM   3408  CA  TYR A 444      99.858 149.224 168.652  1.00  0.00           C
ATOM   3409  CB  TYR A 444      98.544 148.976 167.909  1.00  0.00           C
ATOM   3410  CG  TYR A 444      97.352 148.597 168.768  1.00  0.00           C
ATOM   3411  CD1 TYR A 444      97.399 148.650 170.158  1.00  0.00           C
ATOM   3412  CE1 TYR A 444      96.305 148.309 170.920  1.00  0.00           C
ATOM   3413  CZ  TYR A 444      95.147 147.904 170.302  1.00  0.00           C
ATOM   3414  OH  TYR A 444      94.052 147.556 171.057  1.00  0.00           O
ATOM   3415  CE2 TYR A 444      95.076 147.839 168.932  1.00  0.00           C
ATOM   3416  CD2 TYR A 444      96.174 148.179 168.178  1.00  0.00           C
ATOM   3417  C   TYR A 444     101.000 149.331 167.649  1.00  0.00           C
ATOM   3418  O   TYR A 444     101.603 150.387 167.456  1.00  0.00           O
ATOM   3419  N   LYS A 445     101.291 148.205 167.006  1.00  0.00           N
ATOM   3420  CA  LYS A 445     102.229 148.135 165.898  1.00  0.00           C
ATOM   3421  CB  LYS A 445     103.549 147.482 166.316  1.00  0.00           C
ATOM   3422  CG  LYS A 445     104.388 148.336 167.253  1.00  0.00           C
ATOM   3423  CD  LYS A 445     105.242 147.505 168.198  1.00  0.00           C
ATOM   3424  CE  LYS A 445     106.506 147.017 167.519  1.00  0.00           C
ATOM   3425  NZ  LYS A 445     107.512 148.103 167.374  1.00  0.00           N
ATOM   3426  C   LYS A 445     101.583 147.338 164.781  1.00  0.00           C
ATOM   3427  O   LYS A 445     100.977 146.291 165.029  1.00  0.00           O
ATOM   3428  N   VAL A 446     101.705 147.833 163.555  1.00  0.00           N
ATOM   3429  CA  VAL A 446     101.222 147.133 162.370  1.00  0.00           C
ATOM   3430  CB  VAL A 446     100.213 147.976 161.563  1.00  0.00           C
ATOM   3431  CG1 VAL A 446     100.808 149.289 161.133  1.00  0.00           C
ATOM   3432  CG2 VAL A 446      99.723 147.211 160.339  1.00  0.00           C
ATOM   3433  C   VAL A 446     102.424 146.759 161.523  1.00  0.00           C
ATOM   3434  O   VAL A 446     103.320 147.578 161.306  1.00  0.00           O
ATOM   3435  N   GLU A 447     102.437 145.524 161.037  1.00  0.00           N
ATOM   3436  CA  GLU A 447     103.551 145.023 160.237  1.00  0.00           C
ATOM   3437  CB  GLU A 447     103.774 143.545 160.507  1.00  0.00           C
ATOM   3438  CG  GLU A 447     104.484 143.300 161.810  1.00  0.00           C
ATOM   3439  CD  GLU A 447     104.776 141.839 162.050  1.00  0.00           C
ATOM   3440  OE1 GLU A 447     104.351 141.005 161.224  1.00  0.00           O
ATOM   3441  OE2 GLU A 447     105.429 141.520 163.066  1.00  0.00           O
ATOM   3442  C   GLU A 447     103.242 145.303 158.777  1.00  0.00           C
ATOM   3443  O   GLU A 447     102.709 144.461 158.057  1.00  0.00           O
ATOM   3444  N   ARG A 448     103.587 146.509 158.337  1.00  0.00           N
ATOM   3445  CA  ARG A 448     103.281 146.904 156.975  1.00  0.00           C
ATOM   3446  CB  ARG A 448     103.270 148.426 156.842  1.00  0.00           C
ATOM   3447  CG  ARG A 448     104.555 149.125 157.243  1.00  0.00           C
ATOM   3448  CD  ARG A 448     104.738 150.422 156.485  1.00  0.00           C
ATOM   3449  NE  ARG A 448     106.059 150.995 156.714  1.00  0.00           N
ATOM   3450  CZ  ARG A 448     107.185 150.544 156.173  1.00  0.00           C
ATOM   3451  NH1 ARG A 448     107.179 149.502 155.351  1.00  0.00           N
ATOM   3452  NH2 ARG A 448     108.331 151.144 156.455  1.00  0.00           N
ATOM   3453  C   ARG A 448     104.284 146.291 156.007  1.00  0.00           C
ATOM   3454  O   ARG A 448     105.428 146.011 156.356  1.00  0.00           O
ATOM   3455  N   HIS A 449     103.847 146.096 154.770  1.00  0.00           N
ATOM   3456  CA  HIS A 449     104.737 145.528 153.775  1.00  0.00           C
ATOM   3457  CB  HIS A 449     103.984 145.239 152.478  1.00  0.00           C
ATOM   3458  CG  HIS A 449     103.018 144.104 152.579  1.00  0.00           C
ATOM   3459  ND1 HIS A 449     102.005 143.910 151.667  1.00  0.00           N
ATOM   3460  CE1 HIS A 449     101.310 142.839 152.002  1.00  0.00           C
ATOM   3461  NE2 HIS A 449     101.834 142.333 153.103  1.00  0.00           N
ATOM   3462  CD2 HIS A 449     102.902 143.107 153.485  1.00  0.00           C
ATOM   3463  C   HIS A 449     105.894 146.480 153.499  1.00  0.00           C
ATOM   3464  O   HIS A 449     105.808 147.689 153.721  1.00  0.00           O
ATOM   3465  N   MET A 450     106.996 145.913 153.020  1.00  0.00           N
ATOM   3466  CA  MET A 450     108.117 146.729 152.585  1.00  0.00           C
ATOM   3467  CB  MET A 450     109.288 145.832 152.192  1.00  0.00           C
ATOM   3468  CG  MET A 450     110.553 146.572 151.831  1.00  0.00           C
ATOM   3469  SD  MET A 450     112.025 145.579 152.106  1.00  0.00           S
ATOM   3470  CE  MET A 450     111.797 144.320 150.870  1.00  0.00           C
ATOM   3471  C   MET A 450     107.690 147.603 151.414  1.00  0.00           C
ATOM   3472  O   MET A 450     107.180 147.107 150.408  1.00  0.00           O
ATOM   3473  N   CYS A 451     107.885 148.906 151.554  1.00  0.00           N
ATOM   3474  CA  CYS A 451     107.472 149.888 150.562  1.00  0.00           C
ATOM   3475  CB  CYS A 451     106.470 150.880 151.160  1.00  0.00           C
ATOM   3476  SG  CYS A 451     107.165 151.982 152.401  1.00  0.00           S
ATOM   3477  C   CYS A 451     108.699 150.610 150.017  1.00  0.00           C
ATOM   3478  O   CYS A 451     109.835 150.343 150.412  1.00  0.00           O
ATOM   3479  N   ASP A 452     108.457 151.533 149.094  1.00  0.00           N
ATOM   3480  CA  ASP A 452     109.546 152.276 148.483  1.00  0.00           C
ATOM   3481  CB  ASP A 452     109.021 153.120 147.324  1.00  0.00           C
ATOM   3482  CG  ASP A 452     108.615 152.283 146.133  1.00  0.00           C
ATOM   3483  OD1 ASP A 452     109.504 151.720 145.467  1.00  0.00           O
ATOM   3484  OD2 ASP A 452     107.401 152.187 145.858  1.00  0.00           O
ATOM   3485  C   ASP A 452     110.223 153.165 149.516  1.00  0.00           C
ATOM   3486  O   ASP A 452     109.563 153.812 150.332  1.00  0.00           O
ATOM   3487  N   GLY A 453     111.550 153.193 149.475  1.00  0.00           N
ATOM   3488  CA  GLY A 453     112.331 153.959 150.416  1.00  0.00           C
ATOM   3489  C   GLY A 453     112.706 153.227 151.682  1.00  0.00           C
ATOM   3490  O   GLY A 453     113.396 153.807 152.528  1.00  0.00           O
ATOM   3491  N   ASP A 454     112.280 151.979 151.846  1.00  0.00           N
ATOM   3492  CA  ASP A 454     112.665 151.216 153.023  1.00  0.00           C
ATOM   3493  CB  ASP A 454     111.908 149.891 153.083  1.00  0.00           C
ATOM   3494  CG  ASP A 454     110.616 149.992 153.865  1.00  0.00           C
ATOM   3495  OD1 ASP A 454     110.170 151.119 154.155  1.00  0.00           O
ATOM   3496  OD2 ASP A 454     110.051 148.937 154.212  1.00  0.00           O
ATOM   3497  C   ASP A 454     114.163 150.956 153.019  1.00  0.00           C
ATOM   3498  O   ASP A 454     114.761 150.680 151.979  1.00  0.00           O
ATOM   3499  N   ILE A 455     114.762 151.047 154.193  1.00  0.00           N
ATOM   3500  CA  ILE A 455     116.191 150.835 154.355  1.00  0.00           C
ATOM   3501  CB  ILE A 455     116.737 151.653 155.536  1.00  0.00           C
ATOM   3502  CG2 ILE A 455     118.219 151.405 155.699  1.00  0.00           C
ATOM   3503  CG1 ILE A 455     116.418 153.145 155.376  1.00  0.00           C
ATOM   3504  CD1 ILE A 455     117.021 153.806 154.155  1.00  0.00           C
ATOM   3505  C   ILE A 455     116.439 149.352 154.562  1.00  0.00           C
ATOM   3506  O   ILE A 455     115.815 148.721 155.420  1.00  0.00           O
ATOM   3507  N   VAL A 456     117.350 148.792 153.768  1.00  0.00           N
ATOM   3508  CA  VAL A 456     117.743 147.396 153.893  1.00  0.00           C
ATOM   3509  CB  VAL A 456     117.086 146.495 152.819  1.00  0.00           C
ATOM   3510  CG1 VAL A 456     115.573 146.569 152.908  1.00  0.00           C
ATOM   3511  CG2 VAL A 456     117.561 146.876 151.424  1.00  0.00           C
ATOM   3512  C   VAL A 456     119.257 147.312 153.788  1.00  0.00           C
ATOM   3513  O   VAL A 456     119.907 148.180 153.214  1.00  0.00           O
ATOM   3514  N   ILE A 457     119.816 146.254 154.359  1.00  0.00           N
ATOM   3515  CA  ILE A 457     121.195 145.853 154.102  1.00  0.00           C
ATOM   3516  CB  ILE A 457     121.871 145.254 155.348  1.00  0.00           C
ATOM   3517  CG2 ILE A 457     123.250 144.706 155.012  1.00  0.00           C
ATOM   3518  CG1 ILE A 457     121.931 146.265 156.485  1.00  0.00           C
ATOM   3519  CD1 ILE A 457     122.755 147.483 156.121  1.00  0.00           C
ATOM   3520  C   ILE A 457     121.219 144.874 152.954  1.00  0.00           C
ATOM   3521  O   ILE A 457     120.476 143.890 152.941  1.00  0.00           O
ATOM   3522  N   PHE A 458     122.069 145.161 151.986  1.00  0.00           N
ATOM   3523  CA  PHE A 458     122.238 144.338 150.813  1.00  0.00           C
ATOM   3524  CB  PHE A 458     121.984 145.151 149.545  1.00  0.00           C
ATOM   3525  CG  PHE A 458     121.477 144.338 148.411  1.00  0.00           C
ATOM   3526  CD1 PHE A 458     120.333 143.579 148.544  1.00  0.00           C
ATOM   3527  CE1 PHE A 458     119.883 142.826 147.522  1.00  0.00           C
ATOM   3528  CZ  PHE A 458     120.553 142.821 146.333  1.00  0.00           C
ATOM   3529  CE2 PHE A 458     121.676 143.576 146.175  1.00  0.00           C
ATOM   3530  CD2 PHE A 458     122.137 144.330 147.211  1.00  0.00           C
ATOM   3531  C   PHE A 458     123.644 143.771 150.857  1.00  0.00           C
ATOM   3532  O   PHE A 458     124.614 144.515 151.060  1.00  0.00           O
ATOM   3533  N   ASN A 459     123.728 142.452 150.713  1.00  0.00           N
ATOM   3534  CA  ASN A 459     124.912 141.671 151.004  1.00  0.00           C
ATOM   3535  CB  ASN A 459     124.725 140.909 152.323  1.00  0.00           C
ATOM   3536  CG  ASN A 459     125.846 139.943 152.609  1.00  0.00           C
ATOM   3537  OD1 ASN A 459     127.018 140.259 152.433  1.00  0.00           O
ATOM   3538  ND2 ASN A 459     125.488 138.744 153.035  1.00  0.00           N
ATOM   3539  C   ASN A 459     125.187 140.700 149.868  1.00  0.00           C
ATOM   3540  O   ASN A 459     124.264 140.201 149.220  1.00  0.00           O
ATOM   3541  N   ARG A 460     126.468 140.428 149.638  1.00  0.00           N
ATOM   3542  CA  ARG A 460     126.893 139.387 148.715  1.00  0.00           C
ATOM   3543  CB  ARG A 460     127.425 139.949 147.394  1.00  0.00           C
ATOM   3544  CG  ARG A 460     128.082 138.890 146.543  1.00  0.00           C
ATOM   3545  CD  ARG A 460     128.202 139.280 145.098  1.00  0.00           C
ATOM   3546  NE  ARG A 460     128.816 138.200 144.335  1.00  0.00           N
ATOM   3547  CZ  ARG A 460     130.100 137.862 144.397  1.00  0.00           C
ATOM   3548  NH1 ARG A 460     130.942 138.515 145.186  1.00  0.00           N
ATOM   3549  NH2 ARG A 460     130.547 136.857 143.663  1.00  0.00           N
ATOM   3550  C   ARG A 460     127.985 138.570 149.378  1.00  0.00           C
ATOM   3551  O   ARG A 460     128.871 139.126 150.031  1.00  0.00           O
ATOM   3552  N   GLN A 461     127.923 137.257 149.195  1.00  0.00           N
ATOM   3553  CA  GLN A 461     128.941 136.388 149.754  1.00  0.00           C
ATOM   3554  CB  GLN A 461     128.328 135.084 150.259  1.00  0.00           C
ATOM   3555  CG  GLN A 461     127.904 135.115 151.717  1.00  0.00           C
ATOM   3556  CD  GLN A 461     126.474 135.559 151.905  1.00  0.00           C
ATOM   3557  OE1 GLN A 461     125.802 135.956 150.958  1.00  0.00           O
ATOM   3558  NE2 GLN A 461     125.997 135.489 153.138  1.00  0.00           N
ATOM   3559  C   GLN A 461     129.995 136.071 148.700  1.00  0.00           C
ATOM   3560  O   GLN A 461     129.663 135.943 147.518  1.00  0.00           O
ATOM   3561  N   PRO A 462     131.284 135.937 149.058  1.00  0.00           N
ATOM   3562  CD  PRO A 462     132.296 135.531 148.071  1.00  0.00           C
ATOM   3563  CG  PRO A 462     133.579 135.623 148.825  1.00  0.00           C
ATOM   3564  CB  PRO A 462     133.250 135.472 150.252  1.00  0.00           C
ATOM   3565  CA  PRO A 462     131.854 136.074 150.402  1.00  0.00           C
ATOM   3566  C   PRO A 462     131.933 137.526 150.857  1.00  0.00           C
ATOM   3567  O   PRO A 462     132.349 138.392 150.093  1.00  0.00           O
ATOM   3568  N   THR A 463     131.522 137.781 152.095  1.00  0.00           N
ATOM   3569  CA  THR A 463     131.537 139.123 152.669  1.00  0.00           C
ATOM   3570  CB  THR A 463     130.526 139.231 153.805  1.00  0.00           C
ATOM   3571  CG2 THR A 463     130.528 140.623 154.423  1.00  0.00           C
ATOM   3572  OG1 THR A 463     129.215 138.957 153.301  1.00  0.00           O
ATOM   3573  C   THR A 463     132.957 139.398 153.136  1.00  0.00           C
ATOM   3574  O   THR A 463     133.333 139.101 154.269  1.00  0.00           O
ATOM   3575  N   LEU A 464     133.755 139.998 152.255  1.00  0.00           N
ATOM   3576  CA  LEU A 464     135.183 140.141 152.503  1.00  0.00           C
ATOM   3577  CB  LEU A 464     135.943 140.188 151.176  1.00  0.00           C
ATOM   3578  CG  LEU A 464     135.761 138.974 150.266  1.00  0.00           C
ATOM   3579  CD1 LEU A 464     136.430 139.210 148.930  1.00  0.00           C
ATOM   3580  CD2 LEU A 464     136.309 137.724 150.923  1.00  0.00           C
ATOM   3581  C   LEU A 464     135.525 141.371 153.329  1.00  0.00           C
ATOM   3582  O   LEU A 464     136.378 141.294 154.218  1.00  0.00           O
ATOM   3583  N   HIS A 465     134.893 142.506 153.052  1.00  0.00           N
ATOM   3584  CA  HIS A 465     135.184 143.755 153.737  1.00  0.00           C
ATOM   3585  CB  HIS A 465     136.135 144.616 152.896  1.00  0.00           C
ATOM   3586  CG  HIS A 465     135.646 144.900 151.510  1.00  0.00           C
ATOM   3587  ND1 HIS A 465     135.336 143.907 150.607  1.00  0.00           N
ATOM   3588  CE1 HIS A 465     134.959 144.452 149.467  1.00  0.00           C
ATOM   3589  NE2 HIS A 465     135.054 145.762 149.582  1.00  0.00           N
ATOM   3590  CD2 HIS A 465     135.494 146.069 150.846  1.00  0.00           C
ATOM   3591  C   HIS A 465     133.871 144.454 154.055  1.00  0.00           C
ATOM   3592  O   HIS A 465     132.788 143.927 153.790  1.00  0.00           O
ATOM   3593  N   LYS A 466     133.953 145.652 154.637  1.00  0.00           N
ATOM   3594  CA  LYS A 466     132.721 146.267 155.110  1.00  0.00           C
ATOM   3595  CB  LYS A 466     132.996 147.423 156.076  1.00  0.00           C
ATOM   3596  CG  LYS A 466     133.486 148.705 155.445  1.00  0.00           C
ATOM   3597  CD  LYS A 466     134.004 149.661 156.504  1.00  0.00           C
ATOM   3598  CE  LYS A 466     132.867 150.241 157.324  1.00  0.00           C
ATOM   3599  NZ  LYS A 466     133.252 151.508 157.995  1.00  0.00           N
ATOM   3600  C   LYS A 466     131.840 146.758 153.974  1.00  0.00           C
ATOM   3601  O   LYS A 466     130.693 147.137 154.226  1.00  0.00           O
ATOM   3602  N   MET A 467     132.333 146.761 152.743  1.00  0.00           N
ATOM   3603  CA  MET A 467     131.568 147.282 151.628  1.00  0.00           C
ATOM   3604  CB  MET A 467     132.518 147.828 150.571  1.00  0.00           C
ATOM   3605  CG  MET A 467     133.360 148.988 151.050  1.00  0.00           C
ATOM   3606  SD  MET A 467     132.508 150.473 151.513  1.00  0.00           S
ATOM   3607  CE  MET A 467     133.859 151.407 152.206  1.00  0.00           C
ATOM   3608  C   MET A 467     130.712 146.191 151.000  1.00  0.00           C
ATOM   3609  O   MET A 467     129.905 146.479 150.114  1.00  0.00           O
ATOM   3610  N   SER A 468     130.894 144.939 151.428  1.00  0.00           N
ATOM   3611  CA  SER A 468     130.095 143.811 150.978  1.00  0.00           C
ATOM   3612  CB  SER A 468     130.836 142.506 151.267  1.00  0.00           C
ATOM   3613  OG  SER A 468     131.851 142.273 150.311  1.00  0.00           O
ATOM   3614  C   SER A 468     128.720 143.761 151.624  1.00  0.00           C
ATOM   3615  O   SER A 468     127.916 142.909 151.245  1.00  0.00           O
ATOM   3616  N   MET A 469     128.443 144.629 152.595  1.00  0.00           N
ATOM   3617  CA  MET A 469     127.109 144.783 153.174  1.00  0.00           C
ATOM   3618  CB  MET A 469     126.980 144.104 154.528  1.00  0.00           C
ATOM   3619  CG  MET A 469     127.520 142.701 154.595  1.00  0.00           C
ATOM   3620  SD  MET A 469     127.180 141.902 156.172  1.00  0.00           S
ATOM   3621  CE  MET A 469     125.393 141.829 156.173  1.00  0.00           C
ATOM   3622  C   MET A 469     126.860 146.278 153.300  1.00  0.00           C
ATOM   3623  O   MET A 469     127.421 146.923 154.189  1.00  0.00           O
ATOM   3624  N   MET A 470     126.035 146.823 152.413  1.00  0.00           N
ATOM   3625  CA  MET A 470     125.744 148.250 152.432  1.00  0.00           C
ATOM   3626  CB  MET A 470     126.320 148.964 151.209  1.00  0.00           C
ATOM   3627  CG  MET A 470     127.756 148.611 150.931  1.00  0.00           C
ATOM   3628  SD  MET A 470     128.540 149.735 149.771  1.00  0.00           S
ATOM   3629  CE  MET A 470     128.466 148.759 148.284  1.00  0.00           C
ATOM   3630  C   MET A 470     124.249 148.497 152.512  1.00  0.00           C
ATOM   3631  O   MET A 470     123.432 147.666 152.115  1.00  0.00           O
ATOM   3632  N   GLY A 471     123.898 149.673 153.022  1.00  0.00           N
ATOM   3633  CA  GLY A 471     122.513 150.065 153.131  1.00  0.00           C
ATOM   3634  C   GLY A 471     121.994 150.638 151.823  1.00  0.00           C
ATOM   3635  O   GLY A 471     122.655 151.440 151.171  1.00  0.00           O
ATOM   3636  N   HIS A 472     120.788 150.219 151.463  1.00  0.00           N
ATOM   3637  CA  HIS A 472     120.112 150.657 150.258  1.00  0.00           C
ATOM   3638  CB  HIS A 472     120.037 149.557 149.193  1.00  0.00           C
ATOM   3639  CG  HIS A 472     121.344 149.248 148.539  1.00  0.00           C
ATOM   3640  ND1 HIS A 472     121.643 149.649 147.257  1.00  0.00           N
ATOM   3641  CE1 HIS A 472     122.854 149.232 146.939  1.00  0.00           C
ATOM   3642  NE2 HIS A 472     123.344 148.562 147.964  1.00  0.00           N
ATOM   3643  CD2 HIS A 472     122.418 148.551 148.975  1.00  0.00           C
ATOM   3644  C   HIS A 472     118.701 151.087 150.611  1.00  0.00           C
ATOM   3645  O   HIS A 472     118.119 150.638 151.602  1.00  0.00           O
ATOM   3646  N   ARG A 473     118.160 151.963 149.776  1.00  0.00           N
ATOM   3647  CA  ARG A 473     116.758 152.337 149.826  1.00  0.00           C
ATOM   3648  CB  ARG A 473     116.573 153.818 149.502  1.00  0.00           C
ATOM   3649  CG  ARG A 473     117.122 154.739 150.574  1.00  0.00           C
ATOM   3650  CD  ARG A 473     117.036 156.207 150.193  1.00  0.00           C
ATOM   3651  NE  ARG A 473     117.672 156.499 148.906  1.00  0.00           N
ATOM   3652  CZ  ARG A 473     117.039 156.777 147.766  1.00  0.00           C
ATOM   3653  NH1 ARG A 473     115.712 156.816 147.692  1.00  0.00           N
ATOM   3654  NH2 ARG A 473     117.747 157.023 146.675  1.00  0.00           N
ATOM   3655  C   ARG A 473     115.990 151.478 148.835  1.00  0.00           C
ATOM   3656  O   ARG A 473     116.427 151.277 147.700  1.00  0.00           O
ATOM   3657  N   VAL A 474     114.861 150.961 149.271  1.00  0.00           N
ATOM   3658  CA  VAL A 474     114.107 150.011 148.469  1.00  0.00           C
ATOM   3659  CB  VAL A 474     113.168 149.188 149.366  1.00  0.00           C
ATOM   3660  CG1 VAL A 474     112.116 148.478 148.547  1.00  0.00           C
ATOM   3661  CG2 VAL A 474     113.967 148.187 150.166  1.00  0.00           C
ATOM   3662  C   VAL A 474     113.339 150.760 147.391  1.00  0.00           C
ATOM   3663  O   VAL A 474     112.804 151.849 147.623  1.00  0.00           O
ATOM   3664  N   ARG A 475     113.306 150.175 146.198  1.00  0.00           N
ATOM   3665  CA  ARG A 475     112.519 150.657 145.073  1.00  0.00           C
ATOM   3666  CB  ARG A 475     113.429 151.291 144.011  1.00  0.00           C
ATOM   3667  CG  ARG A 475     112.798 151.624 142.669  1.00  0.00           C
ATOM   3668  CD  ARG A 475     111.792 152.735 142.766  1.00  0.00           C
ATOM   3669  NE  ARG A 475     111.031 152.882 141.526  1.00  0.00           N
ATOM   3670  CZ  ARG A 475     111.501 153.433 140.412  1.00  0.00           C
ATOM   3671  NH1 ARG A 475     112.741 153.903 140.348  1.00  0.00           N
ATOM   3672  NH2 ARG A 475     110.719 153.516 139.344  1.00  0.00           N
ATOM   3673  C   ARG A 475     111.779 149.451 144.528  1.00  0.00           C
ATOM   3674  O   ARG A 475     112.401 148.537 143.994  1.00  0.00           O
ATOM   3675  N   ILE A 476     110.470 149.434 144.650  1.00  0.00           N
ATOM   3676  CA  ILE A 476     109.707 148.263 144.249  1.00  0.00           C
ATOM   3677  CB  ILE A 476     108.353 148.213 144.978  1.00  0.00           C
ATOM   3678  CG2 ILE A 476     107.624 146.931 144.654  1.00  0.00           C
ATOM   3679  CG1 ILE A 476     108.532 148.390 146.495  1.00  0.00           C
ATOM   3680  CD1 ILE A 476     109.375 147.321 147.175  1.00  0.00           C
ATOM   3681  C   ILE A 476     109.535 148.300 142.736  1.00  0.00           C
ATOM   3682  O   ILE A 476     109.143 149.327 142.177  1.00  0.00           O
ATOM   3683  N   LEU A 477     109.837 147.188 142.077  1.00  0.00           N
ATOM   3684  CA  LEU A 477     109.834 147.091 140.627  1.00  0.00           C
ATOM   3685  CB  LEU A 477     111.255 147.227 140.060  1.00  0.00           C
ATOM   3686  CG  LEU A 477     111.863 148.637 140.005  1.00  0.00           C
ATOM   3687  CD1 LEU A 477     113.283 148.555 139.517  1.00  0.00           C
ATOM   3688  CD2 LEU A 477     111.072 149.655 139.150  1.00  0.00           C
ATOM   3689  C   LEU A 477     109.218 145.771 140.202  1.00  0.00           C
ATOM   3690  O   LEU A 477     109.159 144.826 140.995  1.00  0.00           O
ATOM   3691  N   PRO A 478     108.774 145.661 138.943  1.00  0.00           N
ATOM   3692  CD  PRO A 478     108.753 146.707 137.912  1.00  0.00           C
ATOM   3693  CG  PRO A 478     107.712 146.230 136.956  1.00  0.00           C
ATOM   3694  CB  PRO A 478     107.704 144.784 137.060  1.00  0.00           C
ATOM   3695  CA  PRO A 478     107.937 144.520 138.548  1.00  0.00           C
ATOM   3696  C   PRO A 478     108.512 143.121 138.762  1.00  0.00           C
ATOM   3697  O   PRO A 478     107.914 142.350 139.512  1.00  0.00           O
ATOM   3698  N   TRP A 479     109.652 142.778 138.166  1.00  0.00           N
ATOM   3699  CA  TRP A 479     110.019 141.376 138.016  1.00  0.00           C
ATOM   3700  CB  TRP A 479     110.864 141.206 136.759  1.00  0.00           C
ATOM   3701  CG  TRP A 479     110.135 141.611 135.527  1.00  0.00           C
ATOM   3702  CD1 TRP A 479     110.078 142.852 134.981  1.00  0.00           C
ATOM   3703  NE1 TRP A 479     109.300 142.839 133.854  1.00  0.00           N
ATOM   3704  CE2 TRP A 479     108.840 141.566 133.652  1.00  0.00           C
ATOM   3705  CZ2 TRP A 479     108.029 141.055 132.645  1.00  0.00           C
ATOM   3706  CH2 TRP A 479     107.727 139.723 132.698  1.00  0.00           C
ATOM   3707  CZ3 TRP A 479     108.216 138.905 133.718  1.00  0.00           C
ATOM   3708  CE3 TRP A 479     109.021 139.409 134.714  1.00  0.00           C
ATOM   3709  CD2 TRP A 479     109.347 140.766 134.688  1.00  0.00           C
ATOM   3710  C   TRP A 479     110.714 140.850 139.275  1.00  0.00           C
ATOM   3711  O   TRP A 479     110.769 141.526 140.301  1.00  0.00           O
ATOM   3712  N   SER A 480     111.264 139.636 139.199  1.00  0.00           N
ATOM   3713  CA  SER A 480     111.662 138.853 140.371  1.00  0.00           C
ATOM   3714  CB  SER A 480     111.123 137.433 140.260  1.00  0.00           C
ATOM   3715  OG  SER A 480     111.764 136.725 139.222  1.00  0.00           O
ATOM   3716  C   SER A 480     113.166 138.810 140.593  1.00  0.00           C
ATOM   3717  O   SER A 480     113.686 137.768 140.988  1.00  0.00           O
ATOM   3718  N   THR A 481     113.889 139.902 140.372  1.00  0.00           N
ATOM   3719  CA  THR A 481     115.316 139.956 140.652  1.00  0.00           C
ATOM   3720  CB  THR A 481     116.155 139.980 139.375  1.00  0.00           C
ATOM   3721  CG2 THR A 481     116.142 138.651 138.699  1.00  0.00           C
ATOM   3722  OG1 THR A 481     115.654 140.969 138.474  1.00  0.00           O
ATOM   3723  C   THR A 481     115.639 141.187 141.480  1.00  0.00           C
ATOM   3724  O   THR A 481     114.876 142.150 141.520  1.00  0.00           O
ATOM   3725  N   PHE A 482     116.784 141.135 142.156  1.00  0.00           N
ATOM   3726  CA  PHE A 482     117.321 142.304 142.844  1.00  0.00           C
ATOM   3727  CB  PHE A 482     118.226 141.890 144.000  1.00  0.00           C
ATOM   3728  CG  PHE A 482     117.503 141.480 145.267  1.00  0.00           C
ATOM   3729  CD1 PHE A 482     116.309 142.063 145.658  1.00  0.00           C
ATOM   3730  CE1 PHE A 482     115.682 141.679 146.816  1.00  0.00           C
ATOM   3731  CZ  PHE A 482     116.240 140.710 147.610  1.00  0.00           C
ATOM   3732  CE2 PHE A 482     117.428 140.130 147.248  1.00  0.00           C
ATOM   3733  CD2 PHE A 482     118.051 140.505 146.081  1.00  0.00           C
ATOM   3734  C   PHE A 482     118.079 143.163 141.842  1.00  0.00           C
ATOM   3735  O   PHE A 482     119.122 142.768 141.321  1.00  0.00           O
ATOM   3736  N   ARG A 483     117.552 144.341 141.584  1.00  0.00           N
ATOM   3737  CA  ARG A 483     118.120 145.296 140.648  1.00  0.00           C
ATOM   3738  CB  ARG A 483     116.939 145.924 139.903  1.00  0.00           C
ATOM   3739  CG  ARG A 483     116.462 144.976 138.805  1.00  0.00           C
ATOM   3740  CD  ARG A 483     115.595 143.794 139.225  1.00  0.00           C
ATOM   3741  NE  ARG A 483     114.333 143.953 139.940  1.00  0.00           N
ATOM   3742  CZ  ARG A 483     113.150 144.169 139.398  1.00  0.00           C
ATOM   3743  NH1 ARG A 483     112.089 144.250 140.189  1.00  0.00           N
ATOM   3744  NH2 ARG A 483     112.991 144.245 138.079  1.00  0.00           N
ATOM   3745  C   ARG A 483     119.050 146.280 141.342  1.00  0.00           C
ATOM   3746  O   ARG A 483     118.663 146.971 142.287  1.00  0.00           O
ATOM   3747  N   LEU A 484     120.296 146.291 140.877  1.00  0.00           N
ATOM   3748  CA  LEU A 484     121.400 147.042 141.446  1.00  0.00           C
ATOM   3749  CB  LEU A 484     122.588 146.134 141.769  1.00  0.00           C
ATOM   3750  CG  LEU A 484     122.742 145.406 143.099  1.00  0.00           C
ATOM   3751  CD1 LEU A 484     124.067 144.650 143.097  1.00  0.00           C
ATOM   3752  CD2 LEU A 484     122.695 146.389 144.262  1.00  0.00           C
ATOM   3753  C   LEU A 484     121.882 148.092 140.463  1.00  0.00           C
ATOM   3754  O   LEU A 484     121.836 147.896 139.247  1.00  0.00           O
ATOM   3755  N   ASN A 485     122.365 149.199 141.005  1.00  0.00           N
ATOM   3756  CA  ASN A 485     123.127 150.127 140.196  1.00  0.00           C
ATOM   3757  CB  ASN A 485     123.378 151.421 140.957  1.00  0.00           C
ATOM   3758  CG  ASN A 485     123.822 152.532 140.058  1.00  0.00           C
ATOM   3759  OD1 ASN A 485     125.007 152.823 139.947  1.00  0.00           O
ATOM   3760  ND2 ASN A 485     122.866 153.157 139.388  1.00  0.00           N
ATOM   3761  C   ASN A 485     124.446 149.484 139.786  1.00  0.00           C
ATOM   3762  O   ASN A 485     124.938 148.555 140.431  1.00  0.00           O
ATOM   3763  N   LEU A 486     125.000 149.955 138.676  1.00  0.00           N
ATOM   3764  CA  LEU A 486     126.177 149.321 138.105  1.00  0.00           C
ATOM   3765  CB  LEU A 486     126.152 149.522 136.597  1.00  0.00           C
ATOM   3766  CG  LEU A 486     125.164 148.525 136.000  1.00  0.00           C
ATOM   3767  CD1 LEU A 486     124.489 149.107 134.807  1.00  0.00           C
ATOM   3768  CD2 LEU A 486     125.904 147.253 135.639  1.00  0.00           C
ATOM   3769  C   LEU A 486     127.482 149.819 138.702  1.00  0.00           C
ATOM   3770  O   LEU A 486     128.504 149.142 138.560  1.00  0.00           O
ATOM   3771  N   SER A 487     127.480 150.973 139.367  1.00  0.00           N
ATOM   3772  CA  SER A 487     128.671 151.391 140.092  1.00  0.00           C
ATOM   3773  CB  SER A 487     128.609 152.880 140.423  1.00  0.00           C
ATOM   3774  OG  SER A 487     128.898 153.669 139.289  1.00  0.00           O
ATOM   3775  C   SER A 487     128.857 150.597 141.372  1.00  0.00           C
ATOM   3776  O   SER A 487     129.993 150.391 141.805  1.00  0.00           O
ATOM   3777  N   VAL A 488     127.770 150.110 141.962  1.00  0.00           N
ATOM   3778  CA  VAL A 488     127.837 149.482 143.273  1.00  0.00           C
ATOM   3779  CB  VAL A 488     126.551 149.779 144.080  1.00  0.00           C
ATOM   3780  CG1 VAL A 488     125.338 149.043 143.533  1.00  0.00           C
ATOM   3781  CG2 VAL A 488     126.744 149.493 145.551  1.00  0.00           C
ATOM   3782  C   VAL A 488     128.101 147.986 143.118  1.00  0.00           C
ATOM   3783  O   VAL A 488     128.002 147.230 144.085  1.00  0.00           O
ATOM   3784  N   THR A 489     128.474 147.550 141.912  1.00  0.00           N
ATOM   3785  CA  THR A 489     128.809 146.151 141.681  1.00  0.00           C
ATOM   3786  CB  THR A 489     128.577 145.789 140.211  1.00  0.00           C
ATOM   3787  CG2 THR A 489     127.103 145.579 139.918  1.00  0.00           C
ATOM   3788  OG1 THR A 489     129.094 146.827 139.372  1.00  0.00           O
ATOM   3789  C   THR A 489     130.248 145.813 142.044  1.00  0.00           C
ATOM   3790  O   THR A 489     130.524 144.670 142.418  1.00  0.00           O
ATOM   3791  N   THR A 490     131.162 146.768 141.950  1.00  0.00           N
ATOM   3792  CA  THR A 490     132.565 146.531 142.261  1.00  0.00           C
ATOM   3793  CB  THR A 490     133.427 147.678 141.724  1.00  0.00           C
ATOM   3794  CG2 THR A 490     134.902 147.448 142.020  1.00  0.00           C
ATOM   3795  OG1 THR A 490     133.246 147.782 140.307  1.00  0.00           O
ATOM   3796  C   THR A 490     132.777 146.337 143.761  1.00  0.00           C
ATOM   3797  O   THR A 490     133.539 145.445 144.153  1.00  0.00           O
ATOM   3798  N   PRO A 491     132.154 147.142 144.633  1.00  0.00           N
ATOM   3799  CD  PRO A 491     131.478 148.431 144.402  1.00  0.00           C
ATOM   3800  CG  PRO A 491     131.299 148.982 145.756  1.00  0.00           C
ATOM   3801  CB  PRO A 491     131.329 147.890 146.700  1.00  0.00           C
ATOM   3802  CA  PRO A 491     132.237 146.832 146.072  1.00  0.00           C
ATOM   3803  C   PRO A 491     131.779 145.429 146.424  1.00  0.00           C
ATOM   3804  O   PRO A 491     132.428 144.752 147.230  1.00  0.00           O
ATOM   3805  N   TYR A 492     130.673 144.971 145.843  1.00  0.00           N
ATOM   3806  CA  TYR A 492     130.179 143.628 146.108  1.00  0.00           C
ATOM   3807  CB  TYR A 492     128.693 143.534 145.759  1.00  0.00           C
ATOM   3808  CG  TYR A 492     127.805 144.319 146.690  1.00  0.00           C
ATOM   3809  CD1 TYR A 492     127.733 144.005 148.035  1.00  0.00           C
ATOM   3810  CE1 TYR A 492     126.931 144.714 148.886  1.00  0.00           C
ATOM   3811  CZ  TYR A 492     126.184 145.751 148.402  1.00  0.00           C
ATOM   3812  OH  TYR A 492     125.382 146.455 149.256  1.00  0.00           O
ATOM   3813  CE2 TYR A 492     126.228 146.084 147.073  1.00  0.00           C
ATOM   3814  CD2 TYR A 492     127.035 145.367 146.225  1.00  0.00           C
ATOM   3815  C   TYR A 492     130.942 142.553 145.354  1.00  0.00           C
ATOM   3816  O   TYR A 492     130.754 141.371 145.649  1.00  0.00           O
ATOM   3817  N   ASN A 493     131.795 142.925 144.403  1.00  0.00           N
ATOM   3818  CA  ASN A 493     132.440 141.959 143.522  1.00  0.00           C
ATOM   3819  CB  ASN A 493     133.369 141.031 144.303  1.00  0.00           C
ATOM   3820  CG  ASN A 493     134.436 140.409 143.432  1.00  0.00           C
ATOM   3821  OD1 ASN A 493     134.953 141.044 142.516  1.00  0.00           O
ATOM   3822  ND2 ASN A 493     134.767 139.157 143.709  1.00  0.00           N
ATOM   3823  C   ASN A 493     131.392 141.162 142.758  1.00  0.00           C
ATOM   3824  O   ASN A 493     131.554 139.968 142.499  1.00  0.00           O
ATOM   3825  N   ALA A 494     130.312 141.837 142.391  1.00  0.00           N
ATOM   3826  CA  ALA A 494     129.126 141.205 141.840  1.00  0.00           C
ATOM   3827  CB  ALA A 494     127.872 141.740 142.527  1.00  0.00           C
ATOM   3828  C   ALA A 494     129.040 141.458 140.344  1.00  0.00           C
ATOM   3829  O   ALA A 494     129.215 142.591 139.890  1.00  0.00           O
ATOM   3830  N   ASP A 495     128.792 140.403 139.583  1.00  0.00           N
ATOM   3831  CA  ASP A 495     128.375 140.518 138.198  1.00  0.00           C
ATOM   3832  CB  ASP A 495     129.438 139.980 137.232  1.00  0.00           C
ATOM   3833  CG  ASP A 495     129.817 138.549 137.510  1.00  0.00           C
ATOM   3834  OD1 ASP A 495     129.317 137.977 138.493  1.00  0.00           O
ATOM   3835  OD2 ASP A 495     130.624 137.993 136.740  1.00  0.00           O
ATOM   3836  C   ASP A 495     127.055 139.783 138.043  1.00  0.00           C
ATOM   3837  O   ASP A 495     126.563 139.142 138.969  1.00  0.00           O
ATOM   3838  N   PHE A 496     126.456 139.911 136.867  1.00  0.00           N
ATOM   3839  CA  PHE A 496     125.098 139.431 136.640  1.00  0.00           C
ATOM   3840  CB  PHE A 496     124.297 140.528 135.959  1.00  0.00           C
ATOM   3841  CG  PHE A 496     124.349 141.829 136.700  1.00  0.00           C
ATOM   3842  CD1 PHE A 496     123.770 141.947 137.947  1.00  0.00           C
ATOM   3843  CE1 PHE A 496     123.825 143.129 138.640  1.00  0.00           C
ATOM   3844  CZ  PHE A 496     124.466 144.209 138.099  1.00  0.00           C
ATOM   3845  CE2 PHE A 496     125.057 144.105 136.865  1.00  0.00           C
ATOM   3846  CD2 PHE A 496     125.001 142.920 136.170  1.00  0.00           C
ATOM   3847  C   PHE A 496     125.071 138.132 135.852  1.00  0.00           C
ATOM   3848  O   PHE A 496     124.194 137.921 135.014  1.00  0.00           O
ATOM   3849  N   ASP A 497     126.028 137.249 136.109  1.00  0.00           N
ATOM   3850  CA  ASP A 497     126.041 135.900 135.538  1.00  0.00           C
ATOM   3851  CB  ASP A 497     127.464 135.505 135.163  1.00  0.00           C
ATOM   3852  CG  ASP A 497     128.407 135.476 136.358  1.00  0.00           C
ATOM   3853  OD1 ASP A 497     128.031 135.957 137.447  1.00  0.00           O
ATOM   3854  OD2 ASP A 497     129.534 134.965 136.202  1.00  0.00           O
ATOM   3855  C   ASP A 497     125.438 134.891 136.503  1.00  0.00           C
ATOM   3856  O   ASP A 497     126.012 133.839 136.764  1.00  0.00           O
ATOM   3857  N   GLY A 498     124.258 135.191 137.028  1.00  0.00           N
ATOM   3858  CA  GLY A 498     123.598 134.314 137.966  1.00  0.00           C
ATOM   3859  C   GLY A 498     123.947 134.537 139.417  1.00  0.00           C
ATOM   3860  O   GLY A 498     123.637 133.674 140.245  1.00  0.00           O
ATOM   3861  N   ASP A 499     124.574 135.658 139.761  1.00  0.00           N
ATOM   3862  CA  ASP A 499     124.833 135.947 141.161  1.00  0.00           C
ATOM   3863  CB  ASP A 499     125.763 137.153 141.324  1.00  0.00           C
ATOM   3864  CG  ASP A 499     127.134 136.911 140.756  1.00  0.00           C
ATOM   3865  OD1 ASP A 499     127.417 135.763 140.423  1.00  0.00           O
ATOM   3866  OD2 ASP A 499     127.956 137.841 140.688  1.00  0.00           O
ATOM   3867  C   ASP A 499     123.527 136.224 141.886  1.00  0.00           C
ATOM   3868  O   ASP A 499     122.583 136.781 141.323  1.00  0.00           O
ATOM   3869  N   GLU A 500     123.486 135.838 143.152  1.00  0.00           N
ATOM   3870  CA  GLU A 500     122.360 136.103 144.026  1.00  0.00           C
ATOM   3871  CB  GLU A 500     121.705 134.811 144.513  1.00  0.00           C
ATOM   3872  CG  GLU A 500     121.057 134.009 143.408  1.00  0.00           C
ATOM   3873  CD  GLU A 500     120.883 132.556 143.767  1.00  0.00           C
ATOM   3874  OE1 GLU A 500     120.518 132.265 144.925  1.00  0.00           O
ATOM   3875  OE2 GLU A 500     121.123 131.700 142.894  1.00  0.00           O
ATOM   3876  C   GLU A 500     122.859 136.912 145.207  1.00  0.00           C
ATOM   3877  O   GLU A 500     124.013 136.781 145.621  1.00  0.00           O
ATOM   3878  N   MET A 501     121.990 137.760 145.738  1.00  0.00           N
ATOM   3879  CA  MET A 501     122.362 138.603 146.863  1.00  0.00           C
ATOM   3880  CB  MET A 501     122.615 140.051 146.431  1.00  0.00           C
ATOM   3881  CG  MET A 501     123.939 140.216 145.695  1.00  0.00           C
ATOM   3882  SD  MET A 501     124.466 141.906 145.365  1.00  0.00           S
ATOM   3883  CE  MET A 501     124.801 142.528 147.004  1.00  0.00           C
ATOM   3884  C   MET A 501     121.287 138.542 147.930  1.00  0.00           C
ATOM   3885  O   MET A 501     120.131 138.212 147.663  1.00  0.00           O
ATOM   3886  N   ASN A 502     121.696 138.865 149.153  1.00  0.00           N
ATOM   3887  CA  ASN A 502     120.855 138.746 150.330  1.00  0.00           C
ATOM   3888  CB  ASN A 502     121.600 138.039 151.460  1.00  0.00           C
ATOM   3889  CG  ASN A 502     122.290 136.783 150.996  1.00  0.00           C
ATOM   3890  OD1 ASN A 502     121.736 136.009 150.224  1.00  0.00           O
ATOM   3891  ND2 ASN A 502     123.514 136.580 151.453  1.00  0.00           N
ATOM   3892  C   ASN A 502     120.410 140.125 150.786  1.00  0.00           C
ATOM   3893  O   ASN A 502     121.228 141.037 150.923  1.00  0.00           O
ATOM   3894  N   LEU A 503     119.115 140.262 151.024  1.00  0.00           N
ATOM   3895  CA  LEU A 503     118.515 141.479 151.538  1.00  0.00           C
ATOM   3896  CB  LEU A 503     117.322 141.895 150.673  1.00  0.00           C
ATOM   3897  CG  LEU A 503     116.489 143.105 151.085  1.00  0.00           C
ATOM   3898  CD1 LEU A 503     116.028 143.859 149.856  1.00  0.00           C
ATOM   3899  CD2 LEU A 503     115.295 142.694 151.922  1.00  0.00           C
ATOM   3900  C   LEU A 503     118.090 141.211 152.971  1.00  0.00           C
ATOM   3901  O   LEU A 503     117.422 140.213 153.240  1.00  0.00           O
ATOM   3902  N   HIS A 504     118.504 142.080 153.884  1.00  0.00           N
ATOM   3903  CA  HIS A 504     118.117 142.031 155.286  1.00  0.00           C
ATOM   3904  CB  HIS A 504     119.340 141.897 156.195  1.00  0.00           C
ATOM   3905  CG  HIS A 504     120.158 140.674 155.932  1.00  0.00           C
ATOM   3906  ND1 HIS A 504     119.908 139.466 156.544  1.00  0.00           N
ATOM   3907  CE1 HIS A 504     120.783 138.572 156.123  1.00  0.00           C
ATOM   3908  NE2 HIS A 504     121.588 139.156 155.254  1.00  0.00           N
ATOM   3909  CD2 HIS A 504     121.220 140.471 155.119  1.00  0.00           C
ATOM   3910  C   HIS A 504     117.367 143.309 155.609  1.00  0.00           C
ATOM   3911  O   HIS A 504     117.847 144.402 155.306  1.00  0.00           O
ATOM   3912  N   LEU A 505     116.202 143.176 156.223  1.00  0.00           N
ATOM   3913  CA  LEU A 505     115.366 144.328 156.531  1.00  0.00           C
ATOM   3914  CB  LEU A 505     113.919 144.043 156.135  1.00  0.00           C
ATOM   3915  CG  LEU A 505     112.837 145.086 156.399  1.00  0.00           C
ATOM   3916  CD1 LEU A 505     113.122 146.383 155.672  1.00  0.00           C
ATOM   3917  CD2 LEU A 505     111.500 144.530 155.970  1.00  0.00           C
ATOM   3918  C   LEU A 505     115.464 144.634 158.020  1.00  0.00           C
ATOM   3919  O   LEU A 505     114.969 143.841 158.834  1.00  0.00           O
ATOM   3920  N   PRO A 506     116.101 145.731 158.440  1.00  0.00           N
ATOM   3921  CD  PRO A 506     117.011 146.621 157.701  1.00  0.00           C
ATOM   3922  CG  PRO A 506     117.062 147.826 158.559  1.00  0.00           C
ATOM   3923  CB  PRO A 506     116.936 147.344 159.944  1.00  0.00           C
ATOM   3924  CA  PRO A 506     116.088 146.068 159.866  1.00  0.00           C
ATOM   3925  C   PRO A 506     114.668 146.302 160.354  1.00  0.00           C
ATOM   3926  O   PRO A 506     113.831 146.859 159.643  1.00  0.00           O
ATOM   3927  N   GLN A 507     114.406 145.864 161.584  1.00  0.00           N
ATOM   3928  CA  GLN A 507     113.050 145.733 162.098  1.00  0.00           C
ATOM   3929  CB  GLN A 507     112.806 144.299 162.565  1.00  0.00           C
ATOM   3930  CG  GLN A 507     112.799 143.293 161.442  1.00  0.00           C
ATOM   3931  CD  GLN A 507     111.574 143.420 160.573  1.00  0.00           C
ATOM   3932  OE1 GLN A 507     110.447 143.306 161.051  1.00  0.00           O
ATOM   3933  NE2 GLN A 507     111.782 143.664 159.288  1.00  0.00           N
ATOM   3934  C   GLN A 507     112.758 146.708 163.228  1.00  0.00           C
ATOM   3935  O   GLN A 507     111.798 146.510 163.977  1.00  0.00           O
ATOM   3936  N   SER A 508     113.555 147.761 163.362  1.00  0.00           N
ATOM   3937  CA  SER A 508     113.317 148.761 164.387  1.00  0.00           C
ATOM   3938  CB  SER A 508     114.013 148.398 165.701  1.00  0.00           C
ATOM   3939  OG  SER A 508     115.415 148.557 165.594  1.00  0.00           O
ATOM   3940  C   SER A 508     113.808 150.103 163.875  1.00  0.00           C
ATOM   3941  O   SER A 508     114.643 150.177 162.972  1.00  0.00           O
ATOM   3942  N   LEU A 509     113.264 151.169 164.459  1.00  0.00           N
ATOM   3943  CA  LEU A 509     113.720 152.504 164.098  1.00  0.00           C
ATOM   3944  CB  LEU A 509     112.845 153.559 164.768  1.00  0.00           C
ATOM   3945  CG  LEU A 509     111.502 153.807 164.089  1.00  0.00           C
ATOM   3946  CD1 LEU A 509     110.566 154.493 165.044  1.00  0.00           C
ATOM   3947  CD2 LEU A 509     111.674 154.633 162.831  1.00  0.00           C
ATOM   3948  C   LEU A 509     115.175 152.711 164.478  1.00  0.00           C
ATOM   3949  O   LEU A 509     115.893 153.450 163.799  1.00  0.00           O
ATOM   3950  N   GLU A 510     115.632 152.068 165.551  1.00  0.00           N
ATOM   3951  CA  GLU A 510     117.015 152.246 165.970  1.00  0.00           C
ATOM   3952  CB  GLU A 510     117.212 151.690 167.376  1.00  0.00           C
ATOM   3953  CG  GLU A 510     116.462 152.481 168.429  1.00  0.00           C
ATOM   3954  CD  GLU A 510     116.644 151.930 169.816  1.00  0.00           C
ATOM   3955  OE1 GLU A 510     117.258 150.853 169.948  1.00  0.00           O
ATOM   3956  OE2 GLU A 510     116.177 152.572 170.780  1.00  0.00           O
ATOM   3957  C   GLU A 510     117.975 151.599 164.983  1.00  0.00           C
ATOM   3958  O   GLU A 510     118.967 152.211 164.575  1.00  0.00           O
ATOM   3959  N   THR A 511     117.687 150.366 164.571  1.00  0.00           N
ATOM   3960  CA  THR A 511     118.528 149.715 163.574  1.00  0.00           C
ATOM   3961  CB  THR A 511     118.144 148.244 163.441  1.00  0.00           C
ATOM   3962  CG2 THR A 511     118.435 147.502 164.726  1.00  0.00           C
ATOM   3963  OG1 THR A 511     116.749 148.137 163.143  1.00  0.00           O
ATOM   3964  C   THR A 511     118.421 150.417 162.228  1.00  0.00           C
ATOM   3965  O   THR A 511     119.412 150.536 161.502  1.00  0.00           O
ATOM   3966  N   ARG A 512     117.227 150.890 161.876  1.00  0.00           N
ATOM   3967  CA  ARG A 512     117.072 151.643 160.638  1.00  0.00           C
ATOM   3968  CB  ARG A 512     115.598 151.987 160.434  1.00  0.00           C
ATOM   3969  CG  ARG A 512     115.282 152.759 159.170  1.00  0.00           C
ATOM   3970  CD  ARG A 512     113.806 153.087 159.106  1.00  0.00           C
ATOM   3971  NE  ARG A 512     113.030 151.986 158.538  1.00  0.00           N
ATOM   3972  CZ  ARG A 512     112.591 151.913 157.283  1.00  0.00           C
ATOM   3973  NH1 ARG A 512     112.832 152.880 156.403  1.00  0.00           N
ATOM   3974  NH2 ARG A 512     111.897 150.852 156.903  1.00  0.00           N
ATOM   3975  C   ARG A 512     117.930 152.903 160.651  1.00  0.00           C
ATOM   3976  O   ARG A 512     118.603 153.209 159.664  1.00  0.00           O
ATOM   3977  N   ALA A 513     117.927 153.642 161.766  1.00  0.00           N
ATOM   3978  CA  ALA A 513     118.748 154.845 161.867  1.00  0.00           C
ATOM   3979  CB  ALA A 513     118.437 155.588 163.162  1.00  0.00           C
ATOM   3980  C   ALA A 513     120.225 154.496 161.825  1.00  0.00           C
ATOM   3981  O   ALA A 513     121.026 155.208 161.214  1.00  0.00           O
ATOM   3982  N   GLU A 514     120.596 153.408 162.490  1.00  0.00           N
ATOM   3983  CA  GLU A 514     121.963 152.913 162.453  1.00  0.00           C
ATOM   3984  CB  GLU A 514     122.010 151.630 163.266  1.00  0.00           C
ATOM   3985  CG  GLU A 514     123.359 151.067 163.552  1.00  0.00           C
ATOM   3986  CD  GLU A 514     123.355 150.296 164.835  1.00  0.00           C
ATOM   3987  OE1 GLU A 514     122.777 150.791 165.809  1.00  0.00           O
ATOM   3988  OE2 GLU A 514     123.823 149.155 164.858  1.00  0.00           O
ATOM   3989  C   GLU A 514     122.432 152.676 161.029  1.00  0.00           C
ATOM   3990  O   GLU A 514     123.499 153.150 160.624  1.00  0.00           O
ATOM   3991  N   ILE A 515     121.649 151.935 160.256  1.00  0.00           N
ATOM   3992  CA  ILE A 515     122.047 151.638 158.888  1.00  0.00           C
ATOM   3993  CB  ILE A 515     121.138 150.543 158.304  1.00  0.00           C
ATOM   3994  CG2 ILE A 515     121.405 150.335 156.816  1.00  0.00           C
ATOM   3995  CG1 ILE A 515     121.238 149.256 159.151  1.00  0.00           C
ATOM   3996  CD1 ILE A 515     122.634 148.705 159.409  1.00  0.00           C
ATOM   3997  C   ILE A 515     122.033 152.902 158.042  1.00  0.00           C
ATOM   3998  O   ILE A 515     122.896 153.097 157.182  1.00  0.00           O
ATOM   3999  N   GLN A 516     121.059 153.782 158.271  1.00  0.00           N
ATOM   4000  CA  GLN A 516     120.948 154.985 157.462  1.00  0.00           C
ATOM   4001  CB  GLN A 516     119.602 155.652 157.732  1.00  0.00           C
ATOM   4002  CG  GLN A 516     119.330 156.899 156.915  1.00  0.00           C
ATOM   4003  CD  GLN A 516     117.900 157.374 157.052  1.00  0.00           C
ATOM   4004  OE1 GLN A 516     117.041 156.650 157.553  1.00  0.00           O
ATOM   4005  NE2 GLN A 516     117.633 158.593 156.602  1.00  0.00           N
ATOM   4006  C   GLN A 516     122.092 155.952 157.725  1.00  0.00           C
ATOM   4007  O   GLN A 516     122.476 156.707 156.827  1.00  0.00           O
ATOM   4008  N   GLU A 517     122.650 155.943 158.936  1.00  0.00           N
ATOM   4009  CA  GLU A 517     123.714 156.865 159.306  1.00  0.00           C
ATOM   4010  CB  GLU A 517     123.468 157.413 160.715  1.00  0.00           C
ATOM   4011  CG  GLU A 517     122.134 158.106 160.883  1.00  0.00           C
ATOM   4012  CD  GLU A 517     122.044 159.384 160.079  1.00  0.00           C
ATOM   4013  OE1 GLU A 517     121.013 159.592 159.406  1.00  0.00           O
ATOM   4014  OE2 GLU A 517     123.006 160.179 160.115  1.00  0.00           O
ATOM   4015  C   GLU A 517     125.105 156.251 159.254  1.00  0.00           C
ATOM   4016  O   GLU A 517     126.084 156.997 159.335  1.00  0.00           O
ATOM   4017  N   LEU A 518     125.223 154.936 159.115  1.00  0.00           N
ATOM   4018  CA  LEU A 518     126.521 154.277 159.079  1.00  0.00           C
ATOM   4019  CB  LEU A 518     126.658 153.303 160.254  1.00  0.00           C
ATOM   4020  CG  LEU A 518     126.518 153.874 161.661  1.00  0.00           C
ATOM   4021  CD1 LEU A 518     126.569 152.747 162.661  1.00  0.00           C
ATOM   4022  CD2 LEU A 518     127.608 154.889 161.947  1.00  0.00           C
ATOM   4023  C   LEU A 518     126.789 153.517 157.794  1.00  0.00           C
ATOM   4024  O   LEU A 518     127.876 153.648 157.233  1.00  0.00           O
ATOM   4025  N   ALA A 519     125.832 152.730 157.306  1.00  0.00           N
ATOM   4026  CA  ALA A 519     126.095 151.731 156.280  1.00  0.00           C
ATOM   4027  CB  ALA A 519     125.577 150.370 156.741  1.00  0.00           C
ATOM   4028  C   ALA A 519     125.490 152.072 154.926  1.00  0.00           C
ATOM   4029  O   ALA A 519     125.562 151.249 154.012  1.00  0.00           O
ATOM   4030  N   MET A 520     124.911 153.256 154.763  1.00  0.00           N
ATOM   4031  CA  MET A 520     124.336 153.619 153.476  1.00  0.00           C
ATOM   4032  CB  MET A 520     123.555 154.928 153.602  1.00  0.00           C
ATOM   4033  CG  MET A 520     122.408 155.135 152.602  1.00  0.00           C
ATOM   4034  SD  MET A 520     121.210 153.807 152.430  1.00  0.00           S
ATOM   4035  CE  MET A 520     120.716 153.570 154.114  1.00  0.00           C
ATOM   4036  C   MET A 520     125.435 153.738 152.426  1.00  0.00           C
ATOM   4037  O   MET A 520     126.567 154.123 152.722  1.00  0.00           O
ATOM   4038  N   VAL A 521     125.082 153.399 151.183  1.00  0.00           N
ATOM   4039  CA  VAL A 521     126.092 153.298 150.123  1.00  0.00           C
ATOM   4040  CB  VAL A 521     125.451 152.760 148.836  1.00  0.00           C
ATOM   4041  CG1 VAL A 521     126.376 152.944 147.649  1.00  0.00           C
ATOM   4042  CG2 VAL A 521     125.120 151.298 148.990  1.00  0.00           C
ATOM   4043  C   VAL A 521     126.850 154.600 149.908  1.00  0.00           C
ATOM   4044  O   VAL A 521     128.072 154.550 149.724  1.00  0.00           O
ATOM   4045  N   PRO A 522     126.219 155.776 149.873  1.00  0.00           N
ATOM   4046  CD  PRO A 522     124.786 156.081 149.948  1.00  0.00           C
ATOM   4047  CG  PRO A 522     124.694 157.388 149.267  1.00  0.00           C
ATOM   4048  CB  PRO A 522     125.928 158.098 149.671  1.00  0.00           C
ATOM   4049  CA  PRO A 522     127.003 157.005 149.693  1.00  0.00           C
ATOM   4050  C   PRO A 522     128.023 157.231 150.791  1.00  0.00           C
ATOM   4051  O   PRO A 522     129.105 157.761 150.516  1.00  0.00           O
ATOM   4052  N   ARG A 523     127.721 156.834 152.026  1.00  0.00           N
ATOM   4053  CA  ARG A 523     128.706 156.889 153.098  1.00  0.00           C
ATOM   4054  CB  ARG A 523     128.034 156.608 154.445  1.00  0.00           C
ATOM   4055  CG  ARG A 523     126.715 157.327 154.685  1.00  0.00           C
ATOM   4056  CD  ARG A 523     126.739 158.120 155.967  1.00  0.00           C
ATOM   4057  NE  ARG A 523     125.461 158.783 156.207  1.00  0.00           N
ATOM   4058  CZ  ARG A 523     125.280 159.790 157.054  1.00  0.00           C
ATOM   4059  NH1 ARG A 523     126.293 160.275 157.759  1.00  0.00           N
ATOM   4060  NH2 ARG A 523     124.073 160.316 157.198  1.00  0.00           N
ATOM   4061  C   ARG A 523     129.834 155.887 152.887  1.00  0.00           C
ATOM   4062  O   ARG A 523     130.876 155.998 153.538  1.00  0.00           O
ATOM   4063  N   MET A 524     129.654 154.944 151.963  1.00  0.00           N
ATOM   4064  CA  MET A 524     130.565 153.844 151.686  1.00  0.00           C
ATOM   4065  CB  MET A 524     129.750 152.551 151.618  1.00  0.00           C
ATOM   4066  CG  MET A 524     129.124 152.115 152.923  1.00  0.00           C
ATOM   4067  SD  MET A 524     130.338 151.741 154.198  1.00  0.00           S
ATOM   4068  CE  MET A 524     130.271 153.206 155.210  1.00  0.00           C
ATOM   4069  C   MET A 524     131.367 154.037 150.406  1.00  0.00           C
ATOM   4070  O   MET A 524     131.963 153.081 149.904  1.00  0.00           O
ATOM   4071  N   ILE A 525     131.398 155.252 149.862  1.00  0.00           N
ATOM   4072  CA  ILE A 525     132.042 155.464 148.568  1.00  0.00           C
ATOM   4073  CB  ILE A 525     131.614 156.819 147.975  1.00  0.00           C
ATOM   4074  CG2 ILE A 525     132.646 157.339 146.969  1.00  0.00           C
ATOM   4075  CG1 ILE A 525     130.254 156.668 147.295  1.00  0.00           C
ATOM   4076  CD1 ILE A 525     129.521 157.966 147.068  1.00  0.00           C
ATOM   4077  C   ILE A 525     133.556 155.346 148.698  1.00  0.00           C
ATOM   4078  O   ILE A 525     134.213 154.716 147.866  1.00  0.00           O
ATOM   4079  N   VAL A 526     134.130 155.953 149.733  1.00  0.00           N
ATOM   4080  CA  VAL A 526     135.564 155.888 149.995  1.00  0.00           C
ATOM   4081  CB  VAL A 526     136.111 157.258 150.430  1.00  0.00           C
ATOM   4082  CG1 VAL A 526     137.543 157.134 150.923  1.00  0.00           C
ATOM   4083  CG2 VAL A 526     136.029 158.239 149.281  1.00  0.00           C
ATOM   4084  C   VAL A 526     135.819 154.832 151.059  1.00  0.00           C
ATOM   4085  O   VAL A 526     135.175 154.836 152.114  1.00  0.00           O
ATOM   4086  N   THR A 527     136.767 153.936 150.789  1.00  0.00           N
ATOM   4087  CA  THR A 527     137.079 152.856 151.717  1.00  0.00           C
ATOM   4088  CB  THR A 527     137.429 151.566 150.970  1.00  0.00           C
ATOM   4089  CG2 THR A 527     138.706 151.713 150.148  1.00  0.00           C
ATOM   4090  OG1 THR A 527     137.616 150.504 151.912  1.00  0.00           O
ATOM   4091  C   THR A 527     138.244 153.238 152.625  1.00  0.00           C
ATOM   4092  O   THR A 527     139.210 153.851 152.163  1.00  0.00           O
ATOM   4093  N   PRO A 528     138.213 152.915 153.923  1.00  0.00           N
ATOM   4094  CD  PRO A 528     137.061 152.499 154.742  1.00  0.00           C
ATOM   4095  CG  PRO A 528     137.681 152.096 156.026  1.00  0.00           C
ATOM   4096  CB  PRO A 528     138.881 152.933 156.182  1.00  0.00           C
ATOM   4097  CA  PRO A 528     139.399 153.156 154.757  1.00  0.00           C
ATOM   4098  C   PRO A 528     140.561 152.230 154.451  1.00  0.00           C
ATOM   4099  O   PRO A 528     141.669 152.489 154.933  1.00  0.00           O
ATOM   4100  N   GLN A 529     140.346 151.163 153.680  1.00  0.00           N
ATOM   4101  CA  GLN A 529     141.421 150.219 153.396  1.00  0.00           C
ATOM   4102  CB  GLN A 529     140.886 149.058 152.558  1.00  0.00           C
ATOM   4103  CG  GLN A 529     141.937 148.368 151.694  1.00  0.00           C
ATOM   4104  CD  GLN A 529     141.431 147.100 151.065  1.00  0.00           C
ATOM   4105  OE1 GLN A 529     140.351 146.614 151.394  1.00  0.00           O
ATOM   4106  NE2 GLN A 529     142.204 146.560 150.135  1.00  0.00           N
ATOM   4107  C   GLN A 529     142.576 150.902 152.680  1.00  0.00           C
ATOM   4108  O   GLN A 529     143.744 150.690 153.021  1.00  0.00           O
ATOM   4109  N   SER A 530     142.264 151.718 151.671  1.00  0.00           N
ATOM   4110  CA  SER A 530     143.283 152.319 150.820  1.00  0.00           C
ATOM   4111  CB  SER A 530     143.423 151.518 149.525  1.00  0.00           C
ATOM   4112  OG  SER A 530     142.163 151.311 148.917  1.00  0.00           O
ATOM   4113  C   SER A 530     142.973 153.778 150.505  1.00  0.00           C
ATOM   4114  O   SER A 530     143.488 154.305 149.514  1.00  0.00           O
ATOM   4115  N   ASN A 531     142.164 154.433 151.337  1.00  0.00           N
ATOM   4116  CA  ASN A 531     141.844 155.861 151.246  1.00  0.00           C
ATOM   4117  CB  ASN A 531     142.944 156.702 151.916  1.00  0.00           C
ATOM   4118  CG  ASN A 531     144.303 156.601 151.230  1.00  0.00           C
ATOM   4119  OD1 ASN A 531     144.426 156.683 150.012  1.00  0.00           O
ATOM   4120  ND2 ASN A 531     145.337 156.407 152.032  1.00  0.00           N
ATOM   4121  C   ASN A 531     141.567 156.303 149.809  1.00  0.00           C
ATOM   4122  O   ASN A 531     142.074 157.315 149.323  1.00  0.00           O
ATOM   4123  N   ARG A 532     140.701 155.552 149.143  1.00  0.00           N
ATOM   4124  CA  ARG A 532     140.298 155.862 147.780  1.00  0.00           C
ATOM   4125  CB  ARG A 532     141.232 155.215 146.751  1.00  0.00           C
ATOM   4126  CG  ARG A 532     141.242 153.698 146.741  1.00  0.00           C
ATOM   4127  CD  ARG A 532     142.341 153.186 145.828  1.00  0.00           C
ATOM   4128  NE  ARG A 532     142.520 151.740 145.900  1.00  0.00           N
ATOM   4129  CZ  ARG A 532     141.677 150.841 145.398  1.00  0.00           C
ATOM   4130  NH1 ARG A 532     140.564 151.218 144.783  1.00  0.00           N
ATOM   4131  NH2 ARG A 532     141.946 149.550 145.521  1.00  0.00           N
ATOM   4132  C   ARG A 532     138.874 155.375 147.593  1.00  0.00           C
ATOM   4133  O   ARG A 532     138.336 154.659 148.446  1.00  0.00           O
ATOM   4134  N   PRO A 533     138.220 155.767 146.502  1.00  0.00           N
ATOM   4135  CD  PRO A 533     138.485 156.947 145.675  1.00  0.00           C
ATOM   4136  CG  PRO A 533     137.689 156.685 144.476  1.00  0.00           C
ATOM   4137  CB  PRO A 533     136.476 155.947 144.932  1.00  0.00           C
ATOM   4138  CA  PRO A 533     136.888 155.231 146.224  1.00  0.00           C
ATOM   4139  C   PRO A 533     136.910 153.723 146.040  1.00  0.00           C
ATOM   4140  O   PRO A 533     137.883 153.145 145.554  1.00  0.00           O
ATOM   4141  N   VAL A 534     135.818 153.086 146.451  1.00  0.00           N
ATOM   4142  CA  VAL A 534     135.672 151.641 146.326  1.00  0.00           C
ATOM   4143  CB  VAL A 534     135.129 151.014 147.623  1.00  0.00           C
ATOM   4144  CG1 VAL A 534     133.684 151.411 147.875  1.00  0.00           C
ATOM   4145  CG2 VAL A 534     135.272 149.501 147.557  1.00  0.00           C
ATOM   4146  C   VAL A 534     134.782 151.329 145.131  1.00  0.00           C
ATOM   4147  O   VAL A 534     134.891 150.255 144.530  1.00  0.00           O
ATOM   4148  N   MET A 535     133.897 152.259 144.783  1.00  0.00           N
ATOM   4149  CA  MET A 535     133.089 152.170 143.578  1.00  0.00           C
ATOM   4150  CB  MET A 535     131.597 152.184 143.900  1.00  0.00           C
ATOM   4151  CG  MET A 535     131.097 153.436 144.571  1.00  0.00           C
ATOM   4152  SD  MET A 535     129.408 153.210 145.143  1.00  0.00           S
ATOM   4153  CE  MET A 535     129.687 152.260 146.631  1.00  0.00           C
ATOM   4154  C   MET A 535     133.434 153.325 142.655  1.00  0.00           C
ATOM   4155  O   MET A 535     133.685 154.443 143.109  1.00  0.00           O
ATOM   4156  N   GLY A 536     133.457 153.036 141.360  1.00  0.00           N
ATOM   4157  CA  GLY A 536     133.716 154.036 140.349  1.00  0.00           C
ATOM   4158  C   GLY A 536     132.791 153.859 139.169  1.00  0.00           C
ATOM   4159  O   GLY A 536     131.820 153.105 139.247  1.00  0.00           O
ATOM   4160  N   ILE A 537     133.062 154.577 138.083  1.00  0.00           N
ATOM   4161  CA  ILE A 537     132.334 154.371 136.841  1.00  0.00           C
ATOM   4162  CB  ILE A 537     132.473 155.614 135.945  1.00  0.00           C
ATOM   4163  CG2 ILE A 537     131.742 155.424 134.646  1.00  0.00           C
ATOM   4164  CG1 ILE A 537     131.945 156.860 136.676  1.00  0.00           C
ATOM   4165  CD1 ILE A 537     130.517 156.748 137.211  1.00  0.00           C
ATOM   4166  C   ILE A 537     132.846 153.107 136.165  1.00  0.00           C
ATOM   4167  O   ILE A 537     134.040 152.789 136.223  1.00  0.00           O
ATOM   4168  N   VAL A 538     131.936 152.372 135.522  1.00  0.00           N
ATOM   4169  CA  VAL A 538     132.164 150.974 135.164  1.00  0.00           C
ATOM   4170  CB  VAL A 538     131.415 150.031 136.142  1.00  0.00           C
ATOM   4171  CG1 VAL A 538     131.739 148.547 135.933  1.00  0.00           C
ATOM   4172  CG2 VAL A 538     131.709 150.407 137.584  1.00  0.00           C
ATOM   4173  C   VAL A 538     131.741 150.852 133.696  1.00  0.00           C
ATOM   4174  O   VAL A 538     131.489 151.865 133.039  1.00  0.00           O
ATOM   4175  N   GLN A 539     131.651 149.627 133.175  1.00  0.00           N
ATOM   4176  CA  GLN A 539     131.911 149.251 131.791  1.00  0.00           C
ATOM   4177  CB  GLN A 539     131.309 147.862 131.585  1.00  0.00           C
ATOM   4178  CG  GLN A 539     132.003 146.754 132.342  1.00  0.00           C
ATOM   4179  CD  GLN A 539     131.318 145.427 132.149  1.00  0.00           C
ATOM   4180  OE1 GLN A 539     130.211 145.363 131.620  1.00  0.00           O
ATOM   4181  NE2 GLN A 539     131.965 144.358 132.587  1.00  0.00           N
ATOM   4182  C   GLN A 539     131.368 150.159 130.693  1.00  0.00           C
ATOM   4183  O   GLN A 539     132.140 150.859 130.024  1.00  0.00           O
ATOM   4184  N   ASP A 540     130.047 150.173 130.497  1.00  0.00           N
ATOM   4185  CA  ASP A 540     129.496 150.955 129.397  1.00  0.00           C
ATOM   4186  CB  ASP A 540     128.011 150.668 129.196  1.00  0.00           C
ATOM   4187  CG  ASP A 540     127.747 149.516 128.260  1.00  0.00           C
ATOM   4188  OD1 ASP A 540     128.698 148.809 127.875  1.00  0.00           O
ATOM   4189  OD2 ASP A 540     126.567 149.304 127.915  1.00  0.00           O
ATOM   4190  C   ASP A 540     129.672 152.430 129.663  1.00  0.00           C
ATOM   4191  O   ASP A 540     130.041 153.189 128.767  1.00  0.00           O
ATOM   4192  N   THR A 541     129.410 152.851 130.896  1.00  0.00           N
ATOM   4193  CA  THR A 541     129.539 154.252 131.238  1.00  0.00           C
ATOM   4194  CB  THR A 541     128.999 154.478 132.648  1.00  0.00           C
ATOM   4195  CG2 THR A 541     128.881 155.954 132.957  1.00  0.00           C
ATOM   4196  OG1 THR A 541     127.705 153.877 132.757  1.00  0.00           O
ATOM   4197  C   THR A 541     130.978 154.723 131.127  1.00  0.00           C
ATOM   4198  O   THR A 541     131.203 155.876 130.768  1.00  0.00           O
ATOM   4199  N   LEU A 542     131.954 153.838 131.313  1.00  0.00           N
ATOM   4200  CA  LEU A 542     133.347 154.249 131.224  1.00  0.00           C
ATOM   4201  CB  LEU A 542     134.218 153.307 132.055  1.00  0.00           C
ATOM   4202  CG  LEU A 542     135.587 153.819 132.501  1.00  0.00           C
ATOM   4203  CD1 LEU A 542     135.478 154.956 133.506  1.00  0.00           C
ATOM   4204  CD2 LEU A 542     136.363 152.682 133.098  1.00  0.00           C
ATOM   4205  C   LEU A 542     133.841 154.292 129.782  1.00  0.00           C
ATOM   4206  O   LEU A 542     134.476 155.273 129.376  1.00  0.00           O
ATOM   4207  N   THR A 543     133.535 153.268 128.983  1.00  0.00           N
ATOM   4208  CA  THR A 543     133.839 153.349 127.559  1.00  0.00           C
ATOM   4209  CB  THR A 543     133.412 152.053 126.866  1.00  0.00           C
ATOM   4210  CG2 THR A 543     133.912 151.986 125.431  1.00  0.00           C
ATOM   4211  OG1 THR A 543     133.951 150.939 127.579  1.00  0.00           O
ATOM   4212  C   THR A 543     133.148 154.555 126.934  1.00  0.00           C
ATOM   4213  O   THR A 543     133.745 155.291 126.135  1.00  0.00           O
ATOM   4214  N   ALA A 544     131.905 154.806 127.334  1.00  0.00           N
ATOM   4215  CA  ALA A 544     131.129 155.875 126.738  1.00  0.00           C
ATOM   4216  CB  ALA A 544     129.653 155.662 127.039  1.00  0.00           C
ATOM   4217  C   ALA A 544     131.590 157.243 127.211  1.00  0.00           C
ATOM   4218  O   ALA A 544     131.568 158.190 126.433  1.00  0.00           O
ATOM   4219  N   VAL A 545     131.965 157.396 128.483  1.00  0.00           N
ATOM   4220  CA  VAL A 545     132.461 158.697 128.913  1.00  0.00           C
ATOM   4221  CB  VAL A 545     132.513 158.797 130.450  1.00  0.00           C
ATOM   4222  CG1 VAL A 545     133.634 157.973 131.017  1.00  0.00           C
ATOM   4223  CG2 VAL A 545     132.656 160.238 130.877  1.00  0.00           C
ATOM   4224  C   VAL A 545     133.815 158.976 128.279  1.00  0.00           C
ATOM   4225  O   VAL A 545     134.154 160.134 128.015  1.00  0.00           O
ATOM   4226  N   ARG A 546     134.618 157.939 128.031  1.00  0.00           N
ATOM   4227  CA  ARG A 546     135.841 158.141 127.264  1.00  0.00           C
ATOM   4228  CB  ARG A 546     136.637 156.838 127.205  1.00  0.00           C
ATOM   4229  CG  ARG A 546     138.139 157.004 127.003  1.00  0.00           C
ATOM   4230  CD  ARG A 546     138.524 157.352 125.575  1.00  0.00           C
ATOM   4231  NE  ARG A 546     138.041 156.372 124.610  1.00  0.00           N
ATOM   4232  CZ  ARG A 546     138.351 156.366 123.318  1.00  0.00           C
ATOM   4233  NH1 ARG A 546     139.162 157.282 122.810  1.00  0.00           N
ATOM   4234  NH2 ARG A 546     137.852 155.430 122.530  1.00  0.00           N
ATOM   4235  C   ARG A 546     135.523 158.647 125.864  1.00  0.00           C
ATOM   4236  O   ARG A 546     136.124 159.617 125.391  1.00  0.00           O
ATOM   4237  N   LYS A 547     134.572 158.007 125.184  1.00  0.00           N
ATOM   4238  CA  LYS A 547     134.209 158.463 123.844  1.00  0.00           C
ATOM   4239  CB  LYS A 547     133.301 157.438 123.171  1.00  0.00           C
ATOM   4240  CG  LYS A 547     133.990 156.124 122.869  1.00  0.00           C
ATOM   4241  CD  LYS A 547     133.311 155.355 121.753  1.00  0.00           C
ATOM   4242  CE  LYS A 547     132.037 154.695 122.226  1.00  0.00           C
ATOM   4243  NZ  LYS A 547     131.413 153.885 121.146  1.00  0.00           N
ATOM   4244  C   LYS A 547     133.533 159.830 123.868  1.00  0.00           C
ATOM   4245  O   LYS A 547     133.646 160.590 122.905  1.00  0.00           O
ATOM   4246  N   PHE A 548     132.834 160.147 124.957  1.00  0.00           N
ATOM   4247  CA  PHE A 548     132.007 161.346 125.056  1.00  0.00           C
ATOM   4248  CB  PHE A 548     131.022 161.157 126.210  1.00  0.00           C
ATOM   4249  CG  PHE A 548     129.988 162.234 126.343  1.00  0.00           C
ATOM   4250  CD1 PHE A 548     129.101 162.496 125.324  1.00  0.00           C
ATOM   4251  CE1 PHE A 548     128.137 163.463 125.461  1.00  0.00           C
ATOM   4252  CZ  PHE A 548     128.038 164.173 126.630  1.00  0.00           C
ATOM   4253  CE2 PHE A 548     128.903 163.917 127.661  1.00  0.00           C
ATOM   4254  CD2 PHE A 548     129.867 162.945 127.522  1.00  0.00           C
ATOM   4255  C   PHE A 548     132.850 162.594 125.263  1.00  0.00           C
ATOM   4256  O   PHE A 548     132.542 163.656 124.715  1.00  0.00           O
ATOM   4257  N   THR A 549     133.917 162.483 126.043  1.00  0.00           N
ATOM   4258  CA  THR A 549     134.776 163.612 126.359  1.00  0.00           C
ATOM   4259  CB  THR A 549     135.308 163.491 127.786  1.00  0.00           C
ATOM   4260  CG2 THR A 549     134.184 163.677 128.785  1.00  0.00           C
ATOM   4261  OG1 THR A 549     135.909 162.206 127.975  1.00  0.00           O
ATOM   4262  C   THR A 549     135.935 163.759 125.387  1.00  0.00           C
ATOM   4263  O   THR A 549     136.844 164.550 125.644  1.00  0.00           O
ATOM   4264  N   LYS A 550     135.929 163.017 124.286  1.00  0.00           N
ATOM   4265  CA  LYS A 550     136.882 163.284 123.225  1.00  0.00           C
ATOM   4266  CB  LYS A 550     136.771 162.227 122.131  1.00  0.00           C
ATOM   4267  CG  LYS A 550     137.494 160.937 122.465  1.00  0.00           C
ATOM   4268  CD  LYS A 550     137.130 159.814 121.515  1.00  0.00           C
ATOM   4269  CE  LYS A 550     137.906 159.907 120.218  1.00  0.00           C
ATOM   4270  NZ  LYS A 550     137.670 158.724 119.348  1.00  0.00           N
ATOM   4271  C   LYS A 550     136.630 164.675 122.660  1.00  0.00           C
ATOM   4272  O   LYS A 550     135.562 165.263 122.835  1.00  0.00           O
ATOM   4273  N   ARG A 551     137.637 165.205 121.973  1.00  0.00           N
ATOM   4274  CA  ARG A 551     137.580 166.603 121.569  1.00  0.00           C
ATOM   4275  CB  ARG A 551     138.957 167.064 121.118  1.00  0.00           C
ATOM   4276  CG  ARG A 551     139.096 168.558 120.979  1.00  0.00           C
ATOM   4277  CD  ARG A 551     140.523 168.910 120.657  1.00  0.00           C
ATOM   4278  NE  ARG A 551     141.310 169.078 121.874  1.00  0.00           N
ATOM   4279  CZ  ARG A 551     142.623 168.889 121.971  1.00  0.00           C
ATOM   4280  NH1 ARG A 551     143.345 168.508 120.927  1.00  0.00           N
ATOM   4281  NH2 ARG A 551     143.217 169.077 123.137  1.00  0.00           N
ATOM   4282  C   ARG A 551     136.557 166.837 120.467  1.00  0.00           C
ATOM   4283  O   ARG A 551     136.005 167.937 120.368  1.00  0.00           O
ATOM   4284  N   ASP A 552     136.278 165.827 119.648  1.00  0.00           N
ATOM   4285  CA  ASP A 552     135.421 165.983 118.474  1.00  0.00           C
ATOM   4286  CB  ASP A 552     136.058 165.313 117.266  1.00  0.00           C
ATOM   4287  CG  ASP A 552     136.245 163.824 117.452  1.00  0.00           C
ATOM   4288  OD1 ASP A 552     136.035 163.328 118.577  1.00  0.00           O
ATOM   4289  OD2 ASP A 552     136.597 163.145 116.466  1.00  0.00           O
ATOM   4290  C   ASP A 552     134.021 165.436 118.704  1.00  0.00           C
ATOM   4291  O   ASP A 552     133.388 164.932 117.775  1.00  0.00           O
ATOM   4292  N   VAL A 553     133.509 165.532 119.924  1.00  0.00           N
ATOM   4293  CA  VAL A 553     132.144 165.136 120.236  1.00  0.00           C
ATOM   4294  CB  VAL A 553     132.054 164.378 121.566  1.00  0.00           C
ATOM   4295  CG1 VAL A 553     130.602 164.047 121.890  1.00  0.00           C
ATOM   4296  CG2 VAL A 553     132.883 163.126 121.522  1.00  0.00           C
ATOM   4297  C   VAL A 553     131.319 166.408 120.274  1.00  0.00           C
ATOM   4298  O   VAL A 553     131.500 167.246 121.160  1.00  0.00           O
ATOM   4299  N   PHE A 554     130.418 166.555 119.309  1.00  0.00           N
ATOM   4300  CA  PHE A 554     129.572 167.731 119.190  1.00  0.00           C
ATOM   4301  CB  PHE A 554     129.877 168.507 117.911  1.00  0.00           C
ATOM   4302  CG  PHE A 554     131.302 168.928 117.802  1.00  0.00           C
ATOM   4303  CD1 PHE A 554     131.753 170.050 118.463  1.00  0.00           C
ATOM   4304  CE1 PHE A 554     133.062 170.431 118.375  1.00  0.00           C
ATOM   4305  CZ  PHE A 554     133.938 169.704 117.618  1.00  0.00           C
ATOM   4306  CE2 PHE A 554     133.507 168.588 116.953  1.00  0.00           C
ATOM   4307  CD2 PHE A 554     132.197 168.201 117.046  1.00  0.00           C
ATOM   4308  C   PHE A 554     128.122 167.292 119.215  1.00  0.00           C
ATOM   4309  O   PHE A 554     127.711 166.440 118.421  1.00  0.00           O
ATOM   4310  N   LEU A 555     127.354 167.880 120.119  1.00  0.00           N
ATOM   4311  CA  LEU A 555     125.969 167.513 120.340  1.00  0.00           C
ATOM   4312  CB  LEU A 555     125.692 167.319 121.830  1.00  0.00           C
ATOM   4313  CG  LEU A 555     126.666 166.405 122.573  1.00  0.00           C
ATOM   4314  CD1 LEU A 555     126.474 166.538 124.060  1.00  0.00           C
ATOM   4315  CD2 LEU A 555     126.490 164.969 122.137  1.00  0.00           C
ATOM   4316  C   LEU A 555     125.076 168.603 119.775  1.00  0.00           C
ATOM   4317  O   LEU A 555     125.399 169.790 119.867  1.00  0.00           O
ATOM   4318  N   GLU A 556     123.964 168.197 119.181  1.00  0.00           N
ATOM   4319  CA  GLU A 556     123.001 169.136 118.641  1.00  0.00           C
ATOM   4320  CB  GLU A 556     122.286 168.528 117.438  1.00  0.00           C
ATOM   4321  CG  GLU A 556     123.249 168.000 116.381  1.00  0.00           C
ATOM   4322  CD  GLU A 556     122.782 168.234 114.955  1.00  0.00           C
ATOM   4323  OE1 GLU A 556     122.115 169.256 114.687  1.00  0.00           O
ATOM   4324  OE2 GLU A 556     123.089 167.386 114.093  1.00  0.00           O
ATOM   4325  C   GLU A 556     122.011 169.536 119.727  1.00  0.00           C
ATOM   4326  O   GLU A 556     122.001 168.986 120.827  1.00  0.00           O
ATOM   4327  N   ARG A 557     121.165 170.513 119.404  1.00  0.00           N
ATOM   4328  CA  ARG A 557     120.277 171.081 120.412  1.00  0.00           C
ATOM   4329  CB  ARG A 557     119.514 172.252 119.797  1.00  0.00           C
ATOM   4330  CG  ARG A 557     118.413 172.805 120.649  1.00  0.00           C
ATOM   4331  CD  ARG A 557     118.013 174.180 120.167  1.00  0.00           C
ATOM   4332  NE  ARG A 557     116.660 174.538 120.583  1.00  0.00           N
ATOM   4333  CZ  ARG A 557     115.550 174.213 119.925  1.00  0.00           C
ATOM   4334  NH1 ARG A 557     115.599 173.503 118.803  1.00  0.00           N
ATOM   4335  NH2 ARG A 557     114.375 174.595 120.400  1.00  0.00           N
ATOM   4336  C   ARG A 557     119.321 170.032 120.968  1.00  0.00           C
ATOM   4337  O   ARG A 557     119.134 169.933 122.188  1.00  0.00           O
ATOM   4338  N   GLY A 558     118.742 169.208 120.094  1.00  0.00           N
ATOM   4339  CA  GLY A 558     117.817 168.190 120.559  1.00  0.00           C
ATOM   4340  C   GLY A 558     118.506 167.101 121.354  1.00  0.00           C
ATOM   4341  O   GLY A 558     117.983 166.632 122.366  1.00  0.00           O
ATOM   4342  N   GLU A 559     119.697 166.691 120.912  1.00  0.00           N
ATOM   4343  CA  GLU A 559     120.471 165.711 121.664  1.00  0.00           C
ATOM   4344  CB  GLU A 559     121.730 165.334 120.883  1.00  0.00           C
ATOM   4345  CG  GLU A 559     121.456 164.741 119.505  1.00  0.00           C
ATOM   4346  CD  GLU A 559     122.713 164.572 118.668  1.00  0.00           C
ATOM   4347  OE1 GLU A 559     123.799 164.992 119.117  1.00  0.00           O
ATOM   4348  OE2 GLU A 559     122.613 164.017 117.554  1.00  0.00           O
ATOM   4349  C   GLU A 559     120.837 166.249 123.038  1.00  0.00           C
ATOM   4350  O   GLU A 559     120.756 165.531 124.041  1.00  0.00           O
ATOM   4351  N   VAL A 560     121.232 167.519 123.104  1.00  0.00           N
ATOM   4352  CA  VAL A 560     121.604 168.121 124.378  1.00  0.00           C
ATOM   4353  CB  VAL A 560     122.194 169.522 124.145  1.00  0.00           C
ATOM   4354  CG1 VAL A 560     122.286 170.305 125.448  1.00  0.00           C
ATOM   4355  CG2 VAL A 560     123.544 169.393 123.529  1.00  0.00           C
ATOM   4356  C   VAL A 560     120.409 168.162 125.314  1.00  0.00           C
ATOM   4357  O   VAL A 560     120.535 167.879 126.507  1.00  0.00           O
ATOM   4358  N   MET A 561     119.238 168.533 124.801  1.00  0.00           N
ATOM   4359  CA  MET A 561     118.057 168.543 125.656  1.00  0.00           C
ATOM   4360  CB  MET A 561     116.892 169.190 124.916  1.00  0.00           C
ATOM   4361  CG  MET A 561     117.099 170.668 124.668  1.00  0.00           C
ATOM   4362  SD  MET A 561     115.848 171.402 123.618  1.00  0.00           S
ATOM   4363  CE  MET A 561     116.385 173.103 123.628  1.00  0.00           C
ATOM   4364  C   MET A 561     117.691 167.136 126.115  1.00  0.00           C
ATOM   4365  O   MET A 561     117.288 166.940 127.270  1.00  0.00           O
ATOM   4366  N   ASN A 562     117.857 166.146 125.236  1.00  0.00           N
ATOM   4367  CA  ASN A 562     117.641 164.759 125.625  1.00  0.00           C
ATOM   4368  CB  ASN A 562     117.888 163.847 124.425  1.00  0.00           C
ATOM   4369  CG  ASN A 562     117.490 162.412 124.684  1.00  0.00           C
ATOM   4370  OD1 ASN A 562     117.048 162.063 125.775  1.00  0.00           O
ATOM   4371  ND2 ASN A 562     117.652 161.566 123.677  1.00  0.00           N
ATOM   4372  C   ASN A 562     118.544 164.369 126.784  1.00  0.00           C
ATOM   4373  O   ASN A 562     118.105 163.711 127.732  1.00  0.00           O
ATOM   4374  N   LEU A 563     119.815 164.764 126.725  1.00  0.00           N
ATOM   4375  CA  LEU A 563     120.737 164.400 127.795  1.00  0.00           C
ATOM   4376  CB  LEU A 563     122.179 164.630 127.350  1.00  0.00           C
ATOM   4377  CG  LEU A 563     122.646 163.854 126.120  1.00  0.00           C
ATOM   4378  CD1 LEU A 563     124.073 164.232 125.789  1.00  0.00           C
ATOM   4379  CD2 LEU A 563     122.514 162.362 126.326  1.00  0.00           C
ATOM   4380  C   LEU A 563     120.443 165.178 129.070  1.00  0.00           C
ATOM   4381  O   LEU A 563     120.556 164.632 130.172  1.00  0.00           O
ATOM   4382  N   LEU A 564     120.076 166.452 128.947  1.00  0.00           N
ATOM   4383  CA  LEU A 564     119.747 167.243 130.125  1.00  0.00           C
ATOM   4384  CB  LEU A 564     119.582 168.713 129.752  1.00  0.00           C
ATOM   4385  CG  LEU A 564     120.835 169.398 129.211  1.00  0.00           C
ATOM   4386  CD1 LEU A 564     120.479 170.696 128.518  1.00  0.00           C
ATOM   4387  CD2 LEU A 564     121.832 169.635 130.314  1.00  0.00           C
ATOM   4388  C   LEU A 564     118.490 166.747 130.816  1.00  0.00           C
ATOM   4389  O   LEU A 564     118.297 167.031 132.001  1.00  0.00           O
ATOM   4390  N   MET A 565     117.622 166.024 130.105  1.00  0.00           N
ATOM   4391  CA  MET A 565     116.490 165.400 130.785  1.00  0.00           C
ATOM   4392  CB  MET A 565     115.580 164.698 129.781  1.00  0.00           C
ATOM   4393  CG  MET A 565     114.715 165.633 128.968  1.00  0.00           C
ATOM   4394  SD  MET A 565     113.529 166.599 129.923  1.00  0.00           S
ATOM   4395  CE  MET A 565     112.683 165.357 130.893  1.00  0.00           C
ATOM   4396  C   MET A 565     116.926 164.396 131.841  1.00  0.00           C
ATOM   4397  O   MET A 565     116.162 164.129 132.773  1.00  0.00           O
ATOM   4398  N   PHE A 566     118.134 163.851 131.731  1.00  0.00           N
ATOM   4399  CA  PHE A 566     118.616 162.806 132.620  1.00  0.00           C
ATOM   4400  CB  PHE A 566     119.256 161.694 131.795  1.00  0.00           C
ATOM   4401  CG  PHE A 566     118.268 160.907 130.998  1.00  0.00           C
ATOM   4402  CD1 PHE A 566     117.562 159.877 131.582  1.00  0.00           C
ATOM   4403  CE1 PHE A 566     116.643 159.159 130.858  1.00  0.00           C
ATOM   4404  CZ  PHE A 566     116.410 159.473 129.543  1.00  0.00           C
ATOM   4405  CE2 PHE A 566     117.096 160.506 128.951  1.00  0.00           C
ATOM   4406  CD2 PHE A 566     118.018 161.219 129.677  1.00  0.00           C
ATOM   4407  C   PHE A 566     119.593 163.319 133.666  1.00  0.00           C
ATOM   4408  O   PHE A 566     120.222 162.514 134.355  1.00  0.00           O
ATOM   4409  N   LEU A 567     119.735 164.634 133.799  1.00  0.00           N
ATOM   4410  CA  LEU A 567     120.465 165.229 134.908  1.00  0.00           C
ATOM   4411  CB  LEU A 567     121.145 166.526 134.489  1.00  0.00           C
ATOM   4412  CG  LEU A 567     122.587 166.522 134.009  1.00  0.00           C
ATOM   4413  CD1 LEU A 567     122.951 167.893 133.498  1.00  0.00           C
ATOM   4414  CD2 LEU A 567     123.492 166.140 135.144  1.00  0.00           C
ATOM   4415  C   LEU A 567     119.498 165.519 136.042  1.00  0.00           C
ATOM   4416  O   LEU A 567     118.586 166.337 135.890  1.00  0.00           O
ATOM   4417  N   SER A 568     119.706 164.870 137.182  1.00  0.00           N
ATOM   4418  CA  SER A 568     118.895 165.188 138.347  1.00  0.00           C
ATOM   4419  CB  SER A 568     119.014 164.070 139.381  1.00  0.00           C
ATOM   4420  OG  SER A 568     120.349 163.925 139.826  1.00  0.00           O
ATOM   4421  C   SER A 568     119.307 166.524 138.949  1.00  0.00           C
ATOM   4422  O   SER A 568     118.455 167.290 139.410  1.00  0.00           O
ATOM   4423  N   THR A 569     120.602 166.816 138.943  1.00  0.00           N
ATOM   4424  CA  THR A 569     121.141 168.042 139.526  1.00  0.00           C
ATOM   4425  CB  THR A 569     122.429 167.738 140.284  1.00  0.00           C
ATOM   4426  CG2 THR A 569     122.194 166.694 141.358  1.00  0.00           C
ATOM   4427  OG1 THR A 569     123.423 167.262 139.369  1.00  0.00           O
ATOM   4428  C   THR A 569     121.379 169.094 138.446  1.00  0.00           C
ATOM   4429  O   THR A 569     122.494 169.574 138.252  1.00  0.00           O
ATOM   4430  N   TRP A 570     120.309 169.455 137.743  1.00  0.00           N
ATOM   4431  CA  TRP A 570     120.364 170.441 136.672  1.00  0.00           C
ATOM   4432  CB  TRP A 570     119.847 169.861 135.356  1.00  0.00           C
ATOM   4433  CG  TRP A 570     119.914 170.798 134.196  1.00  0.00           C
ATOM   4434  CD1 TRP A 570     120.973 171.570 133.827  1.00  0.00           C
ATOM   4435  NE1 TRP A 570     120.664 172.291 132.705  1.00  0.00           N
ATOM   4436  CE2 TRP A 570     119.384 171.988 132.323  1.00  0.00           C
ATOM   4437  CZ2 TRP A 570     118.630 172.462 131.258  1.00  0.00           C
ATOM   4438  CH2 TRP A 570     117.363 171.975 131.121  1.00  0.00           C
ATOM   4439  CZ3 TRP A 570     116.839 171.040 132.014  1.00  0.00           C
ATOM   4440  CE3 TRP A 570     117.582 170.571 133.071  1.00  0.00           C
ATOM   4441  CD2 TRP A 570     118.883 171.048 133.239  1.00  0.00           C
ATOM   4442  C   TRP A 570     119.541 171.649 137.080  1.00  0.00           C
ATOM   4443  O   TRP A 570     118.395 171.507 137.514  1.00  0.00           O
ATOM   4444  N   ASP A 571     120.131 172.832 136.943  1.00  0.00           N
ATOM   4445  CA  ASP A 571     119.466 174.072 137.316  1.00  0.00           C
ATOM   4446  CB  ASP A 571     120.505 175.165 137.575  1.00  0.00           C
ATOM   4447  CG  ASP A 571     121.376 175.440 136.369  1.00  0.00           C
ATOM   4448  OD1 ASP A 571     121.579 174.511 135.564  1.00  0.00           O
ATOM   4449  OD2 ASP A 571     121.861 176.580 136.228  1.00  0.00           O
ATOM   4450  C   ASP A 571     118.473 174.555 136.269  1.00  0.00           C
ATOM   4451  O   ASP A 571     117.894 175.631 136.444  1.00  0.00           O
ATOM   4452  N   GLY A 572     118.263 173.803 135.192  1.00  0.00           N
ATOM   4453  CA  GLY A 572     117.307 174.172 134.177  1.00  0.00           C
ATOM   4454  C   GLY A 572     117.796 175.189 133.174  1.00  0.00           C
ATOM   4455  O   GLY A 572     117.027 175.576 132.287  1.00  0.00           O
ATOM   4456  N   LYS A 573     119.048 175.623 133.271  1.00  0.00           N
ATOM   4457  CA  LYS A 573     119.619 176.597 132.354  1.00  0.00           C
ATOM   4458  CB  LYS A 573     120.509 177.588 133.100  1.00  0.00           C
ATOM   4459  CG  LYS A 573     119.781 178.448 134.108  1.00  0.00           C
ATOM   4460  CD  LYS A 573     120.722 179.458 134.737  1.00  0.00           C
ATOM   4461  CE  LYS A 573     120.014 180.316 135.770  1.00  0.00           C
ATOM   4462  NZ  LYS A 573     118.996 181.210 135.153  1.00  0.00           N
ATOM   4463  C   LYS A 573     120.428 175.856 131.300  1.00  0.00           C
ATOM   4464  O   LYS A 573     121.392 175.160 131.631  1.00  0.00           O
ATOM   4465  N   VAL A 574     120.039 176.005 130.043  1.00  0.00           N
ATOM   4466  CA  VAL A 574     120.839 175.424 128.962  1.00  0.00           C
ATOM   4467  CB  VAL A 574     120.063 175.458 127.645  1.00  0.00           C
ATOM   4468  CG1 VAL A 574     120.844 174.756 126.542  1.00  0.00           C
ATOM   4469  CG2 VAL A 574     118.701 174.810 127.823  1.00  0.00           C
ATOM   4470  C   VAL A 574     122.143 176.205 128.851  1.00  0.00           C
ATOM   4471  O   VAL A 574     122.104 177.444 128.767  1.00  0.00           O
ATOM   4472  N   PRO A 575     123.307 175.562 128.849  1.00  0.00           N
ATOM   4473  CD  PRO A 575     123.579 174.119 128.965  1.00  0.00           C
ATOM   4474  CG  PRO A 575     125.070 174.021 128.829  1.00  0.00           C
ATOM   4475  CB  PRO A 575     125.630 175.328 129.124  1.00  0.00           C
ATOM   4476  CA  PRO A 575     124.544 176.329 128.718  1.00  0.00           C
ATOM   4477  C   PRO A 575     124.752 176.825 127.300  1.00  0.00           C
ATOM   4478  O   PRO A 575     124.271 176.246 126.325  1.00  0.00           O
ATOM   4479  N   GLN A 576     125.484 177.920 127.208  1.00  0.00           N
ATOM   4480  CA  GLN A 576     125.798 178.518 125.926  1.00  0.00           C
ATOM   4481  CB  GLN A 576     126.599 179.790 126.200  1.00  0.00           C
ATOM   4482  CG  GLN A 576     126.972 180.668 125.042  1.00  0.00           C
ATOM   4483  CD  GLN A 576     125.757 181.236 124.365  1.00  0.00           C
ATOM   4484  OE1 GLN A 576     125.371 180.806 123.296  1.00  0.00           O
ATOM   4485  NE2 GLN A 576     125.139 182.222 125.003  1.00  0.00           N
ATOM   4486  C   GLN A 576     126.629 177.504 125.138  1.00  0.00           C
ATOM   4487  O   GLN A 576     127.647 177.029 125.656  1.00  0.00           O
ATOM   4488  N   PRO A 577     126.248 177.133 123.908  1.00  0.00           N
ATOM   4489  CD  PRO A 577     125.094 177.563 123.104  1.00  0.00           C
ATOM   4490  CG  PRO A 577     125.438 177.115 121.727  1.00  0.00           C
ATOM   4491  CB  PRO A 577     126.264 175.931 121.881  1.00  0.00           C
ATOM   4492  CA  PRO A 577     127.037 176.127 123.188  1.00  0.00           C
ATOM   4493  C   PRO A 577     128.464 176.574 122.923  1.00  0.00           C
ATOM   4494  O   PRO A 577     128.752 177.761 122.763  1.00  0.00           O
ATOM   4495  N   ALA A 578     129.366 175.591 122.880  1.00  0.00           N
ATOM   4496  CA  ALA A 578     130.765 175.880 122.595  1.00  0.00           C
ATOM   4497  CB  ALA A 578     131.617 174.628 122.793  1.00  0.00           C
ATOM   4498  C   ALA A 578     130.947 176.420 121.188  1.00  0.00           C
ATOM   4499  O   ALA A 578     131.872 177.198 120.945  1.00  0.00           O
ATOM   4500  N   ILE A 579     130.090 176.017 120.254  1.00  0.00           N
ATOM   4501  CA  ILE A 579     130.103 176.512 118.884  1.00  0.00           C
ATOM   4502  CB  ILE A 579     130.383 175.393 117.868  1.00  0.00           C
ATOM   4503  CG2 ILE A 579     130.553 175.967 116.457  1.00  0.00           C
ATOM   4504  CG1 ILE A 579     131.634 174.612 118.279  1.00  0.00           C
ATOM   4505  CD1 ILE A 579     132.118 173.611 117.266  1.00  0.00           C
ATOM   4506  C   ILE A 579     128.750 177.154 118.630  1.00  0.00           C
ATOM   4507  O   ILE A 579     127.716 176.493 118.753  1.00  0.00           O
ATOM   4508  N   LEU A 580     128.756 178.445 118.303  1.00  0.00           N
ATOM   4509  CA  LEU A 580     127.541 179.168 117.949  1.00  0.00           C
ATOM   4510  CB  LEU A 580     127.622 180.606 118.451  1.00  0.00           C
ATOM   4511  CG  LEU A 580     127.375 180.780 119.935  1.00  0.00           C
ATOM   4512  CD1 LEU A 580     127.979 182.054 120.442  1.00  0.00           C
ATOM   4513  CD2 LEU A 580     125.869 180.828 120.073  1.00  0.00           C
ATOM   4514  C   LEU A 580     127.252 179.199 116.462  1.00  0.00           C
ATOM   4515  O   LEU A 580     126.081 179.186 116.073  1.00  0.00           O
ATOM   4516  N   LYS A 581     128.280 179.247 115.625  1.00  0.00           N
ATOM   4517  CA  LYS A 581     128.099 179.323 114.189  1.00  0.00           C
ATOM   4518  CB  LYS A 581     128.268 180.759 113.676  1.00  0.00           C
ATOM   4519  CG  LYS A 581     127.148 181.685 114.089  1.00  0.00           C
ATOM   4520  CD  LYS A 581     127.326 183.081 113.522  1.00  0.00           C
ATOM   4521  CE  LYS A 581     127.008 183.140 112.038  1.00  0.00           C
ATOM   4522  NZ  LYS A 581     126.923 184.543 111.550  1.00  0.00           N
ATOM   4523  C   LYS A 581     129.120 178.411 113.531  1.00  0.00           C
ATOM   4524  O   LYS A 581     130.193 178.177 114.096  1.00  0.00           O
ATOM   4525  N   PRO A 582     128.818 177.878 112.339  1.00  0.00           N
ATOM   4526  CD  PRO A 582     129.842 177.082 111.648  1.00  0.00           C
ATOM   4527  CG  PRO A 582     129.101 176.475 110.515  1.00  0.00           C
ATOM   4528  CB  PRO A 582     128.011 177.403 110.187  1.00  0.00           C
ATOM   4529  CA  PRO A 582     127.611 178.038 111.519  1.00  0.00           C
ATOM   4530  C   PRO A 582     126.368 177.349 112.073  1.00  0.00           C
ATOM   4531  O   PRO A 582     125.285 177.540 111.528  1.00  0.00           O
ATOM   4532  N   ARG A 583     126.520 176.566 113.143  1.00  0.00           N
ATOM   4533  CA  ARG A 583     125.422 175.786 113.675  1.00  0.00           C
ATOM   4534  CB  ARG A 583     125.334 174.464 112.911  1.00  0.00           C
ATOM   4535  CG  ARG A 583     124.111 173.606 113.199  1.00  0.00           C
ATOM   4536  CD  ARG A 583     124.432 172.428 114.098  1.00  0.00           C
ATOM   4537  NE  ARG A 583     125.434 171.547 113.500  1.00  0.00           N
ATOM   4538  CZ  ARG A 583     125.181 170.621 112.578  1.00  0.00           C
ATOM   4539  NH1 ARG A 583     123.950 170.432 112.117  1.00  0.00           N
ATOM   4540  NH2 ARG A 583     126.174 169.880 112.106  1.00  0.00           N
ATOM   4541  C   ARG A 583     125.646 175.540 115.165  1.00  0.00           C
ATOM   4542  O   ARG A 583     126.759 175.142 115.541  1.00  0.00           O
ATOM   4543  N   PRO A 584     124.655 175.770 116.031  1.00  0.00           N
ATOM   4544  CD  PRO A 584     123.287 176.258 115.781  1.00  0.00           C
ATOM   4545  CG  PRO A 584     122.579 175.970 117.057  1.00  0.00           C
ATOM   4546  CB  PRO A 584     123.585 176.058 118.116  1.00  0.00           C
ATOM   4547  CA  PRO A 584     124.899 175.599 117.474  1.00  0.00           C
ATOM   4548  C   PRO A 584     125.230 174.159 117.832  1.00  0.00           C
ATOM   4549  O   PRO A 584     124.468 173.236 117.539  1.00  0.00           O
ATOM   4550  N   LEU A 585     126.384 173.972 118.472  1.00  0.00           N
ATOM   4551  CA  LEU A 585     126.850 172.656 118.886  1.00  0.00           C
ATOM   4552  CB  LEU A 585     127.901 172.099 117.923  1.00  0.00           C
ATOM   4553  CG  LEU A 585     127.451 171.761 116.507  1.00  0.00           C
ATOM   4554  CD1 LEU A 585     128.657 171.469 115.648  1.00  0.00           C
ATOM   4555  CD2 LEU A 585     126.498 170.584 116.516  1.00  0.00           C
ATOM   4556  C   LEU A 585     127.443 172.734 120.282  1.00  0.00           C
ATOM   4557  O   LEU A 585     128.302 173.577 120.547  1.00  0.00           O
ATOM   4558  N   TRP A 586     126.976 171.859 121.162  1.00  0.00           N
ATOM   4559  CA  TRP A 586     127.570 171.657 122.471  1.00  0.00           C
ATOM   4560  CB  TRP A 586     126.506 171.299 123.505  1.00  0.00           C
ATOM   4561  CG  TRP A 586     125.556 172.405 123.854  1.00  0.00           C
ATOM   4562  CD1 TRP A 586     125.512 173.099 125.020  1.00  0.00           C
ATOM   4563  NE1 TRP A 586     124.503 174.023 124.984  1.00  0.00           N
ATOM   4564  CE2 TRP A 586     123.868 173.939 123.776  1.00  0.00           C
ATOM   4565  CZ2 TRP A 586     122.796 174.665 123.274  1.00  0.00           C
ATOM   4566  CH2 TRP A 586     122.366 174.360 122.015  1.00  0.00           C
ATOM   4567  CZ3 TRP A 586     122.975 173.360 121.259  1.00  0.00           C
ATOM   4568  CE3 TRP A 586     124.034 172.640 121.753  1.00  0.00           C
ATOM   4569  CD2 TRP A 586     124.500 172.926 123.039  1.00  0.00           C
ATOM   4570  C   TRP A 586     128.581 170.527 122.377  1.00  0.00           C
ATOM   4571  O   TRP A 586     128.497 169.669 121.501  1.00  0.00           O
ATOM   4572  N   THR A 587     129.539 170.523 123.294  1.00  0.00           N
ATOM   4573  CA  THR A 587     130.529 169.461 123.360  1.00  0.00           C
ATOM   4574  CB  THR A 587     131.944 170.024 123.485  1.00  0.00           C
ATOM   4575  CG2 THR A 587     132.349 170.732 122.210  1.00  0.00           C
ATOM   4576  OG1 THR A 587     131.994 170.943 124.573  1.00  0.00           O
ATOM   4577  C   THR A 587     130.236 168.543 124.535  1.00  0.00           C
ATOM   4578  O   THR A 587     129.533 168.905 125.479  1.00  0.00           O
ATOM   4579  N   GLY A 588     130.784 167.332 124.453  1.00  0.00           N
ATOM   4580  CA  GLY A 588     130.610 166.379 125.533  1.00  0.00           C
ATOM   4581  C   GLY A 588     131.214 166.857 126.836  1.00  0.00           C
ATOM   4582  O   GLY A 588     130.660 166.617 127.911  1.00  0.00           O
ATOM   4583  N   LYS A 589     132.364 167.529 126.764  1.00  0.00           N
ATOM   4584  CA  LYS A 589     132.929 168.134 127.962  1.00  0.00           C
ATOM   4585  CB  LYS A 589     134.299 168.741 127.665  1.00  0.00           C
ATOM   4586  CG  LYS A 589     135.275 167.806 126.990  1.00  0.00           C
ATOM   4587  CD  LYS A 589     136.670 168.400 126.967  1.00  0.00           C
ATOM   4588  CE  LYS A 589     137.473 167.883 125.795  1.00  0.00           C
ATOM   4589  NZ  LYS A 589     137.895 166.490 126.028  1.00  0.00           N
ATOM   4590  C   LYS A 589     132.007 169.201 128.525  1.00  0.00           C
ATOM   4591  O   LYS A 589     131.923 169.371 129.742  1.00  0.00           O
ATOM   4592  N   GLN A 590     131.287 169.907 127.658  1.00  0.00           N
ATOM   4593  CA  GLN A 590     130.405 170.968 128.117  1.00  0.00           C
ATOM   4594  CB  GLN A 590     129.942 171.784 126.918  1.00  0.00           C
ATOM   4595  CG  GLN A 590     129.421 173.148 127.249  1.00  0.00           C
ATOM   4596  CD  GLN A 590     129.280 174.005 126.021  1.00  0.00           C
ATOM   4597  OE1 GLN A 590     129.553 173.563 124.908  1.00  0.00           O
ATOM   4598  NE2 GLN A 590     128.853 175.241 126.213  1.00  0.00           N
ATOM   4599  C   GLN A 590     129.214 170.419 128.889  1.00  0.00           C
ATOM   4600  O   GLN A 590     128.670 171.111 129.755  1.00  0.00           O
ATOM   4601  N   ILE A 591     128.799 169.190 128.600  1.00  0.00           N
ATOM   4602  CA  ILE A 591     127.698 168.557 129.320  1.00  0.00           C
ATOM   4603  CB  ILE A 591     126.936 167.606 128.373  1.00  0.00           C
ATOM   4604  CG2 ILE A 591     125.767 166.949 129.092  1.00  0.00           C
ATOM   4605  CG1 ILE A 591     126.447 168.345 127.118  1.00  0.00           C
ATOM   4606  CD1 ILE A 591     125.538 169.538 127.380  1.00  0.00           C
ATOM   4607  C   ILE A 591     128.203 167.826 130.556  1.00  0.00           C
ATOM   4608  O   ILE A 591     127.547 167.823 131.603  1.00  0.00           O
ATOM   4609  N   PHE A 592     129.374 167.198 130.465  1.00  0.00           N
ATOM   4610  CA  PHE A 592     129.954 166.607 131.661  1.00  0.00           C
ATOM   4611  CB  PHE A 592     131.198 165.798 131.314  1.00  0.00           C
ATOM   4612  CG  PHE A 592     131.433 164.658 132.249  1.00  0.00           C
ATOM   4613  CD1 PHE A 592     132.132 164.843 133.422  1.00  0.00           C
ATOM   4614  CE1 PHE A 592     132.330 163.801 134.291  1.00  0.00           C
ATOM   4615  CZ  PHE A 592     131.830 162.564 133.997  1.00  0.00           C
ATOM   4616  CE2 PHE A 592     131.122 162.366 132.841  1.00  0.00           C
ATOM   4617  CD2 PHE A 592     130.923 163.407 131.973  1.00  0.00           C
ATOM   4618  C   PHE A 592     130.280 167.673 132.695  1.00  0.00           C
ATOM   4619  O   PHE A 592     130.243 167.402 133.898  1.00  0.00           O
ATOM   4620  N   SER A 593     130.598 168.891 132.249  1.00  0.00           N
ATOM   4621  CA  SER A 593     130.772 169.999 133.176  1.00  0.00           C
ATOM   4622  CB  SER A 593     131.166 171.256 132.409  1.00  0.00           C
ATOM   4623  OG  SER A 593     132.444 171.110 131.825  1.00  0.00           O
ATOM   4624  C   SER A 593     129.505 170.249 133.973  1.00  0.00           C
ATOM   4625  O   SER A 593     129.572 170.610 135.152  1.00  0.00           O
ATOM   4626  N   LEU A 594     128.344 170.069 133.345  1.00  0.00           N
ATOM   4627  CA  LEU A 594     127.087 170.151 134.074  1.00  0.00           C
ATOM   4628  CB  LEU A 594     125.919 170.229 133.096  1.00  0.00           C
ATOM   4629  CG  LEU A 594     125.471 171.620 132.658  1.00  0.00           C
ATOM   4630  CD1 LEU A 594     126.623 172.423 132.106  1.00  0.00           C
ATOM   4631  CD2 LEU A 594     124.390 171.480 131.620  1.00  0.00           C
ATOM   4632  C   LEU A 594     126.916 168.959 135.000  1.00  0.00           C
ATOM   4633  O   LEU A 594     126.342 169.097 136.085  1.00  0.00           O
ATOM   4634  N   ILE A 595     127.402 167.787 134.594  1.00  0.00           N
ATOM   4635  CA  ILE A 595     127.325 166.627 135.479  1.00  0.00           C
ATOM   4636  CB  ILE A 595     127.654 165.329 134.719  1.00  0.00           C
ATOM   4637  CG2 ILE A 595     127.603 164.144 135.670  1.00  0.00           C
ATOM   4638  CG1 ILE A 595     126.679 165.098 133.560  1.00  0.00           C
ATOM   4639  CD1 ILE A 595     127.136 164.048 132.574  1.00  0.00           C
ATOM   4640  C   ILE A 595     128.236 166.813 136.686  1.00  0.00           C
ATOM   4641  O   ILE A 595     127.885 166.422 137.804  1.00  0.00           O
ATOM   4642  N   ILE A 596     129.418 167.389 136.484  1.00  0.00           N
ATOM   4643  CA  ILE A 596     130.394 167.498 137.576  1.00  0.00           C
ATOM   4644  CB  ILE A 596     131.724 168.073 137.054  1.00  0.00           C
ATOM   4645  CG2 ILE A 596     132.620 168.509 138.203  1.00  0.00           C
ATOM   4646  CG1 ILE A 596     132.461 167.024 136.223  1.00  0.00           C
ATOM   4647  CD1 ILE A 596     133.513 167.590 135.289  1.00  0.00           C
ATOM   4648  C   ILE A 596     129.811 168.377 138.680  1.00  0.00           C
ATOM   4649  O   ILE A 596     129.299 169.474 138.384  1.00  0.00           O
ATOM   4650  N   PRO A 597     129.860 167.978 139.952  1.00  0.00           N
ATOM   4651  CD  PRO A 597     130.524 166.799 140.538  1.00  0.00           C
ATOM   4652  CG  PRO A 597     129.996 166.744 141.945  1.00  0.00           C
ATOM   4653  CB  PRO A 597     128.884 167.696 142.054  1.00  0.00           C
ATOM   4654  CA  PRO A 597     129.189 168.754 140.993  1.00  0.00           C
ATOM   4655  C   PRO A 597     130.062 169.851 141.583  1.00  0.00           C
ATOM   4656  O   PRO A 597     131.286 169.852 141.461  1.00  0.00           O
ATOM   4657  N   GLY A 598     129.389 170.782 142.255  1.00  0.00           N
ATOM   4658  CA  GLY A 598     130.080 171.798 143.028  1.00  0.00           C
ATOM   4659  C   GLY A 598     131.042 172.603 142.186  1.00  0.00           C
ATOM   4660  O   GLY A 598     130.784 172.910 141.018  1.00  0.00           O
ATOM   4661  N   HIS A 599     132.174 172.946 142.790  1.00  0.00           N
ATOM   4662  CA  HIS A 599     133.250 173.683 142.146  1.00  0.00           C
ATOM   4663  CB  HIS A 599     133.323 175.112 142.669  1.00  0.00           C
ATOM   4664  CG  HIS A 599     132.071 175.899 142.449  1.00  0.00           C
ATOM   4665  ND1 HIS A 599     131.704 176.379 141.211  1.00  0.00           N
ATOM   4666  CE1 HIS A 599     130.562 177.033 141.316  1.00  0.00           C
ATOM   4667  NE2 HIS A 599     130.175 176.995 142.578  1.00  0.00           N
ATOM   4668  CD2 HIS A 599     131.102 176.293 143.308  1.00  0.00           C
ATOM   4669  C   HIS A 599     134.571 172.970 142.359  1.00  0.00           C
ATOM   4670  O   HIS A 599     135.601 173.593 142.623  1.00  0.00           O
ATOM   4671  N   ILE A 600     134.559 171.643 142.238  1.00  0.00           N
ATOM   4672  CA  ILE A 600     135.765 170.872 142.483  1.00  0.00           C
ATOM   4673  CB  ILE A 600     135.446 169.369 142.547  1.00  0.00           C
ATOM   4674  CG2 ILE A 600     134.406 169.102 143.619  1.00  0.00           C
ATOM   4675  CG1 ILE A 600     134.966 168.840 141.190  1.00  0.00           C
ATOM   4676  CD1 ILE A 600     134.537 167.388 141.209  1.00  0.00           C
ATOM   4677  C   ILE A 600     136.811 171.174 141.415  1.00  0.00           C
ATOM   4678  O   ILE A 600     136.504 171.593 140.295  1.00  0.00           O
ATOM   4679  N   ASN A 601     138.071 170.955 141.782  1.00  0.00           N
ATOM   4680  CA  ASN A 601     139.215 171.171 140.908  1.00  0.00           C
ATOM   4681  CB  ASN A 601     140.085 172.334 141.389  1.00  0.00           C
ATOM   4682  CG  ASN A 601     139.295 173.600 141.624  1.00  0.00           C
ATOM   4683  OD1 ASN A 601     139.024 174.356 140.698  1.00  0.00           O
ATOM   4684  ND2 ASN A 601     138.954 173.856 142.874  1.00  0.00           N
ATOM   4685  C   ASN A 601     140.029 169.888 140.883  1.00  0.00           C
ATOM   4686  O   ASN A 601     140.287 169.301 141.936  1.00  0.00           O
ATOM   4687  N   CYS A 602     140.425 169.452 139.692  1.00  0.00           N
ATOM   4688  CA  CYS A 602     141.085 168.164 139.554  1.00  0.00           C
ATOM   4689  CB  CYS A 602     140.046 167.042 139.455  1.00  0.00           C
ATOM   4690  SG  CYS A 602     140.722 165.377 139.378  1.00  0.00           S
ATOM   4691  C   CYS A 602     141.981 168.165 138.325  1.00  0.00           C
ATOM   4692  O   CYS A 602     141.600 168.680 137.273  1.00  0.00           O
ATOM   4693  N   ILE A 603     143.166 167.578 138.470  1.00  0.00           N
ATOM   4694  CA  ILE A 603     144.094 167.351 137.368  1.00  0.00           C
ATOM   4695  CB  ILE A 603     145.423 168.111 137.547  1.00  0.00           C
ATOM   4696  CG2 ILE A 603     146.340 167.857 136.357  1.00  0.00           C
ATOM   4697  CG1 ILE A 603     145.200 169.610 137.778  1.00  0.00           C
ATOM   4698  CD1 ILE A 603     144.844 170.417 136.545  1.00  0.00           C
ATOM   4699  C   ILE A 603     144.357 165.857 137.295  1.00  0.00           C
ATOM   4700  O   ILE A 603     144.745 165.243 138.294  1.00  0.00           O
ATOM   4701  N   ARG A 604     144.143 165.274 136.121  1.00  0.00           N
ATOM   4702  CA  ARG A 604     144.489 163.884 135.873  1.00  0.00           C
ATOM   4703  CB  ARG A 604     143.266 162.964 135.995  1.00  0.00           C
ATOM   4704  CG  ARG A 604     142.498 163.090 137.295  1.00  0.00           C
ATOM   4705  CD  ARG A 604     143.258 162.506 138.469  1.00  0.00           C
ATOM   4706  NE  ARG A 604     143.137 161.056 138.535  1.00  0.00           N
ATOM   4707  CZ  ARG A 604     143.792 160.281 139.395  1.00  0.00           C
ATOM   4708  NH1 ARG A 604     144.636 160.804 140.274  1.00  0.00           N
ATOM   4709  NH2 ARG A 604     143.604 158.972 139.373  1.00  0.00           N
ATOM   4710  C   ARG A 604     145.117 163.811 134.492  1.00  0.00           C
ATOM   4711  O   ARG A 604     145.355 164.833 133.844  1.00  0.00           O
ATOM   4712  N   THR A 605     145.393 162.594 134.040  1.00  0.00           N
ATOM   4713  CA  THR A 605     145.953 162.370 132.717  1.00  0.00           C
ATOM   4714  CB  THR A 605     147.475 162.200 132.769  1.00  0.00           C
ATOM   4715  CG2 THR A 605     148.151 163.522 133.073  1.00  0.00           C
ATOM   4716  OG1 THR A 605     147.822 161.246 133.779  1.00  0.00           O
ATOM   4717  C   THR A 605     145.307 161.133 132.125  1.00  0.00           C
ATOM   4718  O   THR A 605     145.231 160.092 132.783  1.00  0.00           O
ATOM   4719  N   HIS A 606     144.846 161.251 130.887  1.00  0.00           N
ATOM   4720  CA  HIS A 606     144.275 160.112 130.193  1.00  0.00           C
ATOM   4721  CB  HIS A 606     143.716 160.561 128.845  1.00  0.00           C
ATOM   4722  CG  HIS A 606     142.980 159.494 128.104  1.00  0.00           C
ATOM   4723  ND1 HIS A 606     142.120 158.615 128.722  1.00  0.00           N
ATOM   4724  CE1 HIS A 606     141.615 157.793 127.823  1.00  0.00           C
ATOM   4725  NE2 HIS A 606     142.115 158.108 126.643  1.00  0.00           N
ATOM   4726  CD2 HIS A 606     142.969 159.171 126.791  1.00  0.00           C
ATOM   4727  C   HIS A 606     145.337 159.035 130.014  1.00  0.00           C
ATOM   4728  O   HIS A 606     146.534 159.319 129.953  1.00  0.00           O
ATOM   4729  N   SER A 607     144.886 157.782 129.944  1.00  0.00           N
ATOM   4730  CA  SER A 607     145.819 156.661 129.925  1.00  0.00           C
ATOM   4731  CB  SER A 607     145.048 155.345 129.920  1.00  0.00           C
ATOM   4732  OG  SER A 607     144.239 155.240 128.765  1.00  0.00           O
ATOM   4733  C   SER A 607     146.761 156.723 128.731  1.00  0.00           C
ATOM   4734  O   SER A 607     147.888 156.221 128.807  1.00  0.00           O
ATOM   4735  N   THR A 608     146.329 157.329 127.630  1.00  0.00           N
ATOM   4736  CA  THR A 608     147.155 157.468 126.440  1.00  0.00           C
ATOM   4737  CB  THR A 608     146.281 157.452 125.184  1.00  0.00           C
ATOM   4738  CG2 THR A 608     145.449 156.183 125.119  1.00  0.00           C
ATOM   4739  OG1 THR A 608     145.413 158.588 125.186  1.00  0.00           O
ATOM   4740  C   THR A 608     147.999 158.735 126.456  1.00  0.00           C
ATOM   4741  O   THR A 608     148.543 159.112 125.415  1.00  0.00           O
ATOM   4742  N   HIS A 609     148.121 159.395 127.601  1.00  0.00           N
ATOM   4743  CA  HIS A 609     148.914 160.611 127.691  1.00  0.00           C
ATOM   4744  CB  HIS A 609     148.762 161.237 129.073  1.00  0.00           C
ATOM   4745  CG  HIS A 609     149.437 162.566 129.214  1.00  0.00           C
ATOM   4746  ND1 HIS A 609     148.991 163.699 128.571  1.00  0.00           N
ATOM   4747  CE1 HIS A 609     149.773 164.716 128.880  1.00  0.00           C
ATOM   4748  NE2 HIS A 609     150.712 164.284 129.701  1.00  0.00           N
ATOM   4749  CD2 HIS A 609     150.525 162.943 129.925  1.00  0.00           C
ATOM   4750  C   HIS A 609     150.381 160.286 127.426  1.00  0.00           C
ATOM   4751  O   HIS A 609     150.969 159.494 128.176  1.00  0.00           O
ATOM   4752  N   PRO A 610     151.012 160.857 126.397  1.00  0.00           N
ATOM   4753  CD  PRO A 610     150.476 161.718 125.329  1.00  0.00           C
ATOM   4754  CG  PRO A 610     151.693 162.262 124.677  1.00  0.00           C
ATOM   4755  CB  PRO A 610     152.753 161.264 124.860  1.00  0.00           C
ATOM   4756  CA  PRO A 610     152.442 160.596 126.203  1.00  0.00           C
ATOM   4757  C   PRO A 610     153.263 161.192 127.332  1.00  0.00           C
ATOM   4758  O   PRO A 610     152.962 162.273 127.842  1.00  0.00           O
ATOM   4759  N   ASP A 611     154.318 160.475 127.714  1.00  0.00           N
ATOM   4760  CA  ASP A 611     155.124 160.883 128.858  1.00  0.00           C
ATOM   4761  CB  ASP A 611     155.964 159.706 129.371  1.00  0.00           C
ATOM   4762  CG  ASP A 611     156.773 159.031 128.275  1.00  0.00           C
ATOM   4763  OD1 ASP A 611     157.032 159.668 127.233  1.00  0.00           O
ATOM   4764  OD2 ASP A 611     157.151 157.855 128.460  1.00  0.00           O
ATOM   4765  C   ASP A 611     156.038 162.062 128.551  1.00  0.00           C
ATOM   4766  O   ASP A 611     156.489 162.734 129.484  1.00  0.00           O
ATOM   4767  N   ASP A 612     156.319 162.329 127.275  1.00  0.00           N
ATOM   4768  CA  ASP A 612     157.200 163.418 126.874  1.00  0.00           C
ATOM   4769  CB  ASP A 612     158.127 162.958 125.749  1.00  0.00           C
ATOM   4770  CG  ASP A 612     157.373 162.499 124.518  1.00  0.00           C
ATOM   4771  OD1 ASP A 612     156.128 162.407 124.578  1.00  0.00           O
ATOM   4772  OD2 ASP A 612     158.025 162.230 123.487  1.00  0.00           O
ATOM   4773  C   ASP A 612     156.433 164.666 126.443  1.00  0.00           C
ATOM   4774  O   ASP A 612     157.003 165.530 125.770  1.00  0.00           O
ATOM   4775  N   GLU A 613     155.160 164.777 126.820  1.00  0.00           N
ATOM   4776  CA  GLU A 613     154.358 165.943 126.470  1.00  0.00           C
ATOM   4777  CB  GLU A 613     152.911 165.527 126.197  1.00  0.00           C
ATOM   4778  CG  GLU A 613     151.919 166.687 126.191  1.00  0.00           C
ATOM   4779  CD  GLU A 613     150.649 166.388 125.419  1.00  0.00           C
ATOM   4780  OE1 GLU A 613     150.705 165.624 124.431  1.00  0.00           O
ATOM   4781  OE2 GLU A 613     149.587 166.918 125.801  1.00  0.00           O
ATOM   4782  C   GLU A 613     154.394 167.005 127.557  1.00  0.00           C
ATOM   4783  O   GLU A 613     154.342 168.201 127.254  1.00  0.00           O
ATOM   4784  N   ASP A 614     154.483 166.595 128.821  1.00  0.00           N
ATOM   4785  CA  ASP A 614     154.547 167.554 129.913  1.00  0.00           C
ATOM   4786  CB  ASP A 614     154.326 166.843 131.247  1.00  0.00           C
ATOM   4787  CG  ASP A 614     152.890 166.399 131.441  1.00  0.00           C
ATOM   4788  OD1 ASP A 614     151.974 167.114 130.985  1.00  0.00           O
ATOM   4789  OD2 ASP A 614     152.675 165.334 132.056  1.00  0.00           O
ATOM   4790  C   ASP A 614     155.865 168.314 129.953  1.00  0.00           C
ATOM   4791  O   ASP A 614     155.973 169.287 130.706  1.00  0.00           O
ATOM   4792  N   SER A 615     156.860 167.903 129.168  1.00  0.00           N
ATOM   4793  CA  SER A 615     158.144 168.589 129.116  1.00  0.00           C
ATOM   4794  CB  SER A 615     159.268 167.569 128.925  1.00  0.00           C
ATOM   4795  OG  SER A 615     159.273 167.065 127.601  1.00  0.00           O
ATOM   4796  C   SER A 615     158.184 169.626 127.999  1.00  0.00           C
ATOM   4797  O   SER A 615     158.531 170.786 128.237  1.00  0.00           O
ATOM   4798  N   GLY A 616     157.830 169.223 126.782  1.00  0.00           N
ATOM   4799  CA  GLY A 616     157.900 170.096 125.638  1.00  0.00           C
ATOM   4800  C   GLY A 616     156.823 171.160 125.676  1.00  0.00           C
ATOM   4801  O   GLY A 616     156.181 171.382 126.706  1.00  0.00           O
ATOM   4802  N   PRO A 617     156.597 171.843 124.551  1.00  0.00           N
ATOM   4803  CD  PRO A 617     157.197 171.653 123.218  1.00  0.00           C
ATOM   4804  CG  PRO A 617     156.353 172.526 122.320  1.00  0.00           C
ATOM   4805  CB  PRO A 617     155.741 173.553 123.189  1.00  0.00           C
ATOM   4806  CA  PRO A 617     155.505 172.820 124.511  1.00  0.00           C
ATOM   4807  C   PRO A 617     154.164 172.113 124.543  1.00  0.00           C
ATOM   4808  O   PRO A 617     154.117 170.885 124.659  1.00  0.00           O
ATOM   4809  N   TYR A 618     153.069 172.859 124.446  1.00  0.00           N
ATOM   4810  CA  TYR A 618     151.738 172.270 124.416  1.00  0.00           C
ATOM   4811  CB  TYR A 618     151.576 171.324 123.219  1.00  0.00           C
ATOM   4812  CG  TYR A 618     152.127 171.846 121.912  1.00  0.00           C
ATOM   4813  CD1 TYR A 618     152.018 173.186 121.572  1.00  0.00           C
ATOM   4814  CE1 TYR A 618     152.518 173.660 120.379  1.00  0.00           C
ATOM   4815  CZ  TYR A 618     153.127 172.792 119.505  1.00  0.00           C
ATOM   4816  OH  TYR A 618     153.624 173.263 118.313  1.00  0.00           O
ATOM   4817  CE2 TYR A 618     153.243 171.457 119.816  1.00  0.00           C
ATOM   4818  CD2 TYR A 618     152.745 170.991 121.011  1.00  0.00           C
ATOM   4819  C   TYR A 618     151.412 171.527 125.705  1.00  0.00           C
ATOM   4820  O   TYR A 618     150.577 170.621 125.707  1.00  0.00           O
ATOM   4821  N   LYS A 619     152.073 171.877 126.809  1.00  0.00           N
ATOM   4822  CA  LYS A 619     151.769 171.231 128.079  1.00  0.00           C
ATOM   4823  CB  LYS A 619     152.785 171.656 129.138  1.00  0.00           C
ATOM   4824  CG  LYS A 619     152.865 170.721 130.334  1.00  0.00           C
ATOM   4825  CD  LYS A 619     152.281 171.332 131.594  1.00  0.00           C
ATOM   4826  CE  LYS A 619     152.416 170.374 132.767  1.00  0.00           C
ATOM   4827  NZ  LYS A 619     151.792 170.895 134.013  1.00  0.00           N
ATOM   4828  C   LYS A 619     150.358 171.566 128.537  1.00  0.00           C
ATOM   4829  O   LYS A 619     149.644 170.699 129.051  1.00  0.00           O
ATOM   4830  N   HIS A 620     149.940 172.814 128.348  1.00  0.00           N
ATOM   4831  CA  HIS A 620     148.631 173.283 128.770  1.00  0.00           C
ATOM   4832  CB  HIS A 620     148.780 174.648 129.435  1.00  0.00           C
ATOM   4833  CG  HIS A 620     149.731 174.629 130.587  1.00  0.00           C
ATOM   4834  ND1 HIS A 620     151.013 175.126 130.501  1.00  0.00           N
ATOM   4835  CE1 HIS A 620     151.627 174.953 131.657  1.00  0.00           C
ATOM   4836  NE2 HIS A 620     150.792 174.357 132.487  1.00  0.00           N
ATOM   4837  CD2 HIS A 620     149.602 174.134 131.840  1.00  0.00           C
ATOM   4838  C   HIS A 620     147.637 173.349 127.623  1.00  0.00           C
ATOM   4839  O   HIS A 620     146.492 173.757 127.833  1.00  0.00           O
ATOM   4840  N   ILE A 621     148.053 172.974 126.418  1.00  0.00           N
ATOM   4841  CA  ILE A 621     147.145 172.803 125.295  1.00  0.00           C
ATOM   4842  CB  ILE A 621     147.212 174.010 124.335  1.00  0.00           C
ATOM   4843  CG2 ILE A 621     148.650 174.343 123.900  1.00  0.00           C
ATOM   4844  CG1 ILE A 621     146.319 173.785 123.122  1.00  0.00           C
ATOM   4845  CD1 ILE A 621     145.934 175.057 122.422  1.00  0.00           C
ATOM   4846  C   ILE A 621     147.507 171.482 124.628  1.00  0.00           C
ATOM   4847  O   ILE A 621     148.319 171.437 123.702  1.00  0.00           O
ATOM   4848  N   SER A 622     146.887 170.405 125.079  1.00  0.00           N
ATOM   4849  CA  SER A 622     147.354 169.066 124.736  1.00  0.00           C
ATOM   4850  CB  SER A 622     146.828 168.051 125.744  1.00  0.00           C
ATOM   4851  OG  SER A 622     147.327 166.755 125.469  1.00  0.00           O
ATOM   4852  C   SER A 622     146.894 168.684 123.332  1.00  0.00           C
ATOM   4853  O   SER A 622     145.697 168.754 123.046  1.00  0.00           O
ATOM   4854  N   PRO A 623     147.797 168.278 122.429  1.00  0.00           N
ATOM   4855  CD  PRO A 623     149.267 168.332 122.475  1.00  0.00           C
ATOM   4856  CG  PRO A 623     149.668 167.429 121.379  1.00  0.00           C
ATOM   4857  CB  PRO A 623     148.620 167.524 120.349  1.00  0.00           C
ATOM   4858  CA  PRO A 623     147.322 167.852 121.101  1.00  0.00           C
ATOM   4859  C   PRO A 623     146.383 166.661 121.142  1.00  0.00           C
ATOM   4860  O   PRO A 623     145.424 166.611 120.363  1.00  0.00           O
ATOM   4861  N   GLY A 624     146.624 165.702 122.029  1.00  0.00           N
ATOM   4862  CA  GLY A 624     145.803 164.516 122.130  1.00  0.00           C
ATOM   4863  C   GLY A 624     144.604 164.620 123.039  1.00  0.00           C
ATOM   4864  O   GLY A 624     143.908 163.622 123.236  1.00  0.00           O
ATOM   4865  N   ASP A 625     144.337 165.794 123.608  1.00  0.00           N
ATOM   4866  CA  ASP A 625     143.239 165.979 124.553  1.00  0.00           C
ATOM   4867  CB  ASP A 625     141.880 165.761 123.887  1.00  0.00           C
ATOM   4868  CG  ASP A 625     140.743 166.407 124.650  1.00  0.00           C
ATOM   4869  OD1 ASP A 625     140.995 167.298 125.487  1.00  0.00           O
ATOM   4870  OD2 ASP A 625     139.586 166.013 124.416  1.00  0.00           O
ATOM   4871  C   ASP A 625     143.382 165.065 125.761  1.00  0.00           C
ATOM   4872  O   ASP A 625     142.394 164.593 126.322  1.00  0.00           O
ATOM   4873  N   THR A 626     144.614 164.782 126.142  1.00  0.00           N
ATOM   4874  CA  THR A 626     144.916 164.124 127.398  1.00  0.00           C
ATOM   4875  CB  THR A 626     146.143 163.241 127.214  1.00  0.00           C
ATOM   4876  CG2 THR A 626     145.863 162.189 126.142  1.00  0.00           C
ATOM   4877  OG1 THR A 626     147.247 164.041 126.779  1.00  0.00           O
ATOM   4878  C   THR A 626     145.063 165.227 128.446  1.00  0.00           C
ATOM   4879  O   THR A 626     144.683 166.374 128.202  1.00  0.00           O
ATOM   4880  N   LYS A 627     145.594 164.913 129.627  1.00  0.00           N
ATOM   4881  CA  LYS A 627     145.774 165.918 130.674  1.00  0.00           C
ATOM   4882  CB  LYS A 627     146.767 167.005 130.234  1.00  0.00           C
ATOM   4883  CG  LYS A 627     147.032 168.116 131.258  1.00  0.00           C
ATOM   4884  CD  LYS A 627     147.481 167.613 132.630  1.00  0.00           C
ATOM   4885  CE  LYS A 627     148.854 166.964 132.587  1.00  0.00           C
ATOM   4886  NZ  LYS A 627     149.909 167.939 132.205  1.00  0.00           N
ATOM   4887  C   LYS A 627     144.427 166.530 131.077  1.00  0.00           C
ATOM   4888  O   LYS A 627     144.097 167.669 130.752  1.00  0.00           O
ATOM   4889  N   VAL A 628     143.629 165.704 131.757  1.00  0.00           N
ATOM   4890  CA  VAL A 628     142.347 166.165 132.270  1.00  0.00           C
ATOM   4891  CB  VAL A 628     141.599 165.010 132.953  1.00  0.00           C
ATOM   4892  CG1 VAL A 628     140.289 165.492 133.560  1.00  0.00           C
ATOM   4893  CG2 VAL A 628     141.349 163.896 131.963  1.00  0.00           C
ATOM   4894  C   VAL A 628     142.550 167.328 133.223  1.00  0.00           C
ATOM   4895  O   VAL A 628     143.420 167.303 134.101  1.00  0.00           O
ATOM   4896  N   VAL A 629     141.738 168.366 133.041  1.00  0.00           N
ATOM   4897  CA  VAL A 629     141.730 169.538 133.903  1.00  0.00           C
ATOM   4898  CB  VAL A 629     142.505 170.725 133.315  1.00  0.00           C
ATOM   4899  CG1 VAL A 629     142.415 171.924 134.240  1.00  0.00           C
ATOM   4900  CG2 VAL A 629     143.949 170.346 133.044  1.00  0.00           C
ATOM   4901  C   VAL A 629     140.271 169.910 134.111  1.00  0.00           C
ATOM   4902  O   VAL A 629     139.571 170.253 133.146  1.00  0.00           O
ATOM   4903  N   VAL A 630     139.808 169.786 135.353  1.00  0.00           N
ATOM   4904  CA  VAL A 630     138.506 170.257 135.805  1.00  0.00           C
ATOM   4905  CB  VAL A 630     137.733 169.140 136.533  1.00  0.00           C
ATOM   4906  CG1 VAL A 630     136.439 169.662 137.138  1.00  0.00           C
ATOM   4907  CG2 VAL A 630     137.464 167.982 135.586  1.00  0.00           C
ATOM   4908  C   VAL A 630     138.744 171.454 136.716  1.00  0.00           C
ATOM   4909  O   VAL A 630     139.536 171.369 137.659  1.00  0.00           O
ATOM   4910  N   GLU A 631     138.072 172.568 136.428  1.00  0.00           N
ATOM   4911  CA  GLU A 631     138.216 173.800 137.197  1.00  0.00           C
ATOM   4912  CB  GLU A 631     139.041 174.850 136.446  1.00  0.00           C
ATOM   4913  CG  GLU A 631     140.521 174.582 136.376  1.00  0.00           C
ATOM   4914  CD  GLU A 631     141.287 175.742 135.767  1.00  0.00           C
ATOM   4915  OE1 GLU A 631     140.648 176.750 135.402  1.00  0.00           O
ATOM   4916  OE2 GLU A 631     142.526 175.646 135.645  1.00  0.00           O
ATOM   4917  C   GLU A 631     136.843 174.376 137.481  1.00  0.00           C
ATOM   4918  O   GLU A 631     136.053 174.570 136.555  1.00  0.00           O
ATOM   4919  N   ASN A 632     136.570 174.670 138.751  1.00  0.00           N
ATOM   4920  CA  ASN A 632     135.280 175.214 139.171  1.00  0.00           C
ATOM   4921  CB  ASN A 632     135.080 176.638 138.641  1.00  0.00           C
ATOM   4922  CG  ASN A 632     135.736 177.677 139.515  1.00  0.00           C
ATOM   4923  OD1 ASN A 632     135.481 177.741 140.715  1.00  0.00           O
ATOM   4924  ND2 ASN A 632     136.585 178.502 138.919  1.00  0.00           N
ATOM   4925  C   ASN A 632     134.131 174.310 138.737  1.00  0.00           C
ATOM   4926  O   ASN A 632     133.023 174.771 138.460  1.00  0.00           O
ATOM   4927  N   GLY A 633     134.381 173.007 138.702  1.00  0.00           N
ATOM   4928  CA  GLY A 633     133.359 172.063 138.309  1.00  0.00           C
ATOM   4929  C   GLY A 633     133.030 172.074 136.835  1.00  0.00           C
ATOM   4930  O   GLY A 633     131.934 171.657 136.455  1.00  0.00           O
ATOM   4931  N   GLU A 634     133.950 172.540 135.992  1.00  0.00           N
ATOM   4932  CA  GLU A 634     133.815 172.438 134.545  1.00  0.00           C
ATOM   4933  CB  GLU A 634     133.752 173.800 133.834  1.00  0.00           C
ATOM   4934  CG  GLU A 634     132.506 174.637 134.116  1.00  0.00           C
ATOM   4935  CD  GLU A 634     132.591 175.444 135.393  1.00  0.00           C
ATOM   4936  OE1 GLU A 634     133.648 175.420 136.048  1.00  0.00           O
ATOM   4937  OE2 GLU A 634     131.591 176.103 135.750  1.00  0.00           O
ATOM   4938  C   GLU A 634     134.999 171.657 134.011  1.00  0.00           C
ATOM   4939  O   GLU A 634     136.144 171.943 134.365  1.00  0.00           O
ATOM   4940  N   LEU A 635     134.721 170.683 133.152  1.00  0.00           N
ATOM   4941  CA  LEU A 635     135.769 169.910 132.499  1.00  0.00           C
ATOM   4942  CB  LEU A 635     135.208 168.628 131.902  1.00  0.00           C
ATOM   4943  CG  LEU A 635     136.192 167.728 131.158  1.00  0.00           C
ATOM   4944  CD1 LEU A 635     137.313 167.277 132.071  1.00  0.00           C
ATOM   4945  CD2 LEU A 635     135.468 166.534 130.584  1.00  0.00           C
ATOM   4946  C   LEU A 635     136.389 170.806 131.445  1.00  0.00           C
ATOM   4947  O   LEU A 635     135.950 170.857 130.297  1.00  0.00           O
ATOM   4948  N   ILE A 636     137.423 171.538 131.856  1.00  0.00           N
ATOM   4949  CA  ILE A 636     138.090 172.456 130.942  1.00  0.00           C
ATOM   4950  CB  ILE A 636     139.118 173.314 131.703  1.00  0.00           C
ATOM   4951  CG2 ILE A 636     139.813 174.277 130.762  1.00  0.00           C
ATOM   4952  CG1 ILE A 636     138.453 174.078 132.854  1.00  0.00           C
ATOM   4953  CD1 ILE A 636     137.206 174.844 132.478  1.00  0.00           C
ATOM   4954  C   ILE A 636     138.736 171.683 129.807  1.00  0.00           C
ATOM   4955  O   ILE A 636     138.713 172.120 128.651  1.00  0.00           O
ATOM   4956  N   MET A 637     139.319 170.528 130.105  1.00  0.00           N
ATOM   4957  CA  MET A 637     139.896 169.757 129.010  1.00  0.00           C
ATOM   4958  CB  MET A 637     141.200 170.382 128.499  1.00  0.00           C
ATOM   4959  CG  MET A 637     142.336 170.379 129.500  1.00  0.00           C
ATOM   4960  SD  MET A 637     143.823 171.185 128.897  1.00  0.00           S
ATOM   4961  CE  MET A 637     143.827 172.646 129.916  1.00  0.00           C
ATOM   4962  C   MET A 637     140.144 168.332 129.463  1.00  0.00           C
ATOM   4963  O   MET A 637     140.134 168.031 130.657  1.00  0.00           O
ATOM   4964  N   GLY A 638     140.346 167.464 128.491  1.00  0.00           N
ATOM   4965  CA  GLY A 638     140.850 166.129 128.718  1.00  0.00           C
ATOM   4966  C   GLY A 638     139.790 165.064 128.533  1.00  0.00           C
ATOM   4967  O   GLY A 638     138.586 165.308 128.672  1.00  0.00           O
ATOM   4968  N   ILE A 639     140.249 163.858 128.226  1.00  0.00           N
ATOM   4969  CA  ILE A 639     139.389 162.704 128.010  1.00  0.00           C
ATOM   4970  CB  ILE A 639     139.942 161.791 126.905  1.00  0.00           C
ATOM   4971  CG2 ILE A 639     139.090 160.549 126.773  1.00  0.00           C
ATOM   4972  CG1 ILE A 639     139.984 162.517 125.563  1.00  0.00           C
ATOM   4973  CD1 ILE A 639     141.012 161.969 124.610  1.00  0.00           C
ATOM   4974  C   ILE A 639     139.286 161.958 129.330  1.00  0.00           C
ATOM   4975  O   ILE A 639     140.304 161.557 129.905  1.00  0.00           O
ATOM   4976  N   LEU A 640     138.066 161.768 129.813  1.00  0.00           N
ATOM   4977  CA  LEU A 640     137.865 161.075 131.071  1.00  0.00           C
ATOM   4978  CB  LEU A 640     136.519 161.454 131.681  1.00  0.00           C
ATOM   4979  CG  LEU A 640     136.364 162.928 132.048  1.00  0.00           C
ATOM   4980  CD1 LEU A 640     134.955 163.188 132.497  1.00  0.00           C
ATOM   4981  CD2 LEU A 640     137.336 163.323 133.130  1.00  0.00           C
ATOM   4982  C   LEU A 640     137.937 159.571 130.856  1.00  0.00           C
ATOM   4983  O   LEU A 640     137.556 159.053 129.808  1.00  0.00           O
ATOM   4984  N   CYS A 641     138.447 158.871 131.860  1.00  0.00           N
ATOM   4985  CA  CYS A 641     138.665 157.437 131.752  1.00  0.00           C
ATOM   4986  CB  CYS A 641     139.937 157.139 130.952  1.00  0.00           C
ATOM   4987  SG  CYS A 641     141.476 157.529 131.809  1.00  0.00           S
ATOM   4988  C   CYS A 641     138.723 156.856 133.158  1.00  0.00           C
ATOM   4989  O   CYS A 641     138.315 157.496 134.131  1.00  0.00           O
ATOM   4990  N   LYS A 642     139.217 155.621 133.252  1.00  0.00           N
ATOM   4991  CA  LYS A 642     139.432 154.976 134.541  1.00  0.00           C
ATOM   4992  CB  LYS A 642     140.152 153.650 134.322  1.00  0.00           C
ATOM   4993  CG  LYS A 642     140.132 152.712 135.504  1.00  0.00           C
ATOM   4994  CD  LYS A 642     140.848 151.413 135.176  1.00  0.00           C
ATOM   4995  CE  LYS A 642     142.360 151.595 135.202  1.00  0.00           C
ATOM   4996  NZ  LYS A 642     143.093 150.302 135.113  1.00  0.00           N
ATOM   4997  C   LYS A 642     140.240 155.855 135.483  1.00  0.00           C
ATOM   4998  O   LYS A 642     139.956 155.920 136.683  1.00  0.00           O
ATOM   4999  N   LYS A 643     141.263 156.530 134.960  1.00  0.00           N
ATOM   5000  CA  LYS A 643     142.127 157.344 135.801  1.00  0.00           C
ATOM   5001  CB  LYS A 643     143.335 157.827 134.999  1.00  0.00           C
ATOM   5002  CG  LYS A 643     144.140 156.723 134.324  1.00  0.00           C
ATOM   5003  CD  LYS A 643     144.793 155.798 135.340  1.00  0.00           C
ATOM   5004  CE  LYS A 643     145.688 154.768 134.666  1.00  0.00           C
ATOM   5005  NZ  LYS A 643     145.299 153.372 135.005  1.00  0.00           N
ATOM   5006  C   LYS A 643     141.399 158.542 136.394  1.00  0.00           C
ATOM   5007  O   LYS A 643     141.848 159.075 137.412  1.00  0.00           O
ATOM   5008  N   SER A 644     140.287 158.963 135.796  1.00  0.00           N
ATOM   5009  CA  SER A 644     139.556 160.146 136.227  1.00  0.00           C
ATOM   5010  CB  SER A 644     139.247 161.036 135.021  1.00  0.00           C
ATOM   5011  OG  SER A 644     140.389 161.178 134.201  1.00  0.00           O
ATOM   5012  C   SER A 644     138.253 159.828 136.932  1.00  0.00           C
ATOM   5013  O   SER A 644     137.800 160.627 137.750  1.00  0.00           O
ATOM   5014  N   LEU A 645     137.645 158.684 136.631  1.00  0.00           N
ATOM   5015  CA  LEU A 645     136.350 158.310 137.172  1.00  0.00           C
ATOM   5016  CB  LEU A 645     135.286 158.331 136.065  1.00  0.00           C
ATOM   5017  CG  LEU A 645     134.988 159.690 135.435  1.00  0.00           C
ATOM   5018  CD1 LEU A 645     134.158 159.511 134.191  1.00  0.00           C
ATOM   5019  CD2 LEU A 645     134.282 160.603 136.414  1.00  0.00           C
ATOM   5020  C   LEU A 645     136.356 156.941 137.831  1.00  0.00           C
ATOM   5021  O   LEU A 645     135.309 156.508 138.320  1.00  0.00           O
ATOM   5022  N   GLY A 646     137.490 156.252 137.862  1.00  0.00           N
ATOM   5023  CA  GLY A 646     137.579 154.947 138.478  1.00  0.00           C
ATOM   5024  C   GLY A 646     137.749 155.037 139.979  1.00  0.00           C
ATOM   5025  O   GLY A 646     137.397 156.029 140.620  1.00  0.00           O
ATOM   5026  N   THR A 647     138.308 153.969 140.545  1.00  0.00           N
ATOM   5027  CA  THR A 647     138.417 153.802 141.986  1.00  0.00           C
ATOM   5028  CB  THR A 647     138.084 152.359 142.367  1.00  0.00           C
ATOM   5029  CG2 THR A 647     136.617 152.076 142.151  1.00  0.00           C
ATOM   5030  OG1 THR A 647     138.865 151.462 141.571  1.00  0.00           O
ATOM   5031  C   THR A 647     139.795 154.171 142.523  1.00  0.00           C
ATOM   5032  O   THR A 647     140.110 153.837 143.667  1.00  0.00           O
ATOM   5033  N   SER A 648     140.617 154.856 141.734  1.00  0.00           N
ATOM   5034  CA  SER A 648     141.945 155.231 142.187  1.00  0.00           C
ATOM   5035  CB  SER A 648     142.883 155.415 140.999  1.00  0.00           C
ATOM   5036  OG  SER A 648     142.479 156.505 140.196  1.00  0.00           O
ATOM   5037  C   SER A 648     141.885 156.506 143.023  1.00  0.00           C
ATOM   5038  O   SER A 648     140.849 157.165 143.134  1.00  0.00           O
ATOM   5039  N   ALA A 649     143.020 156.848 143.624  1.00  0.00           N
ATOM   5040  CA  ALA A 649     143.088 157.981 144.533  1.00  0.00           C
ATOM   5041  CB  ALA A 649     144.226 157.794 145.534  1.00  0.00           C
ATOM   5042  C   ALA A 649     143.284 159.277 143.761  1.00  0.00           C
ATOM   5043  O   ALA A 649     144.092 159.351 142.833  1.00  0.00           O
ATOM   5044  N   GLY A 650     142.538 160.302 144.156  1.00  0.00           N
ATOM   5045  CA  GLY A 650     142.635 161.604 143.540  1.00  0.00           C
ATOM   5046  C   GLY A 650     141.819 161.774 142.283  1.00  0.00           C
ATOM   5047  O   GLY A 650     142.003 162.771 141.579  1.00  0.00           O
ATOM   5048  N   SER A 651     140.923 160.840 141.981  1.00  0.00           N
ATOM   5049  CA  SER A 651     140.072 160.934 140.809  1.00  0.00           C
ATOM   5050  CB  SER A 651     139.558 159.549 140.430  1.00  0.00           C
ATOM   5051  OG  SER A 651     138.732 159.017 141.447  1.00  0.00           O
ATOM   5052  C   SER A 651     138.924 161.906 141.072  1.00  0.00           C
ATOM   5053  O   SER A 651     138.758 162.430 142.174  1.00  0.00           O
ATOM   5054  N   LEU A 652     138.115 162.154 140.040  1.00  0.00           N
ATOM   5055  CA  LEU A 652     136.996 163.079 140.189  1.00  0.00           C
ATOM   5056  CB  LEU A 652     136.305 163.311 138.846  1.00  0.00           C
ATOM   5057  CG  LEU A 652     136.954 164.306 137.894  1.00  0.00           C
ATOM   5058  CD1 LEU A 652     136.274 164.234 136.546  1.00  0.00           C
ATOM   5059  CD2 LEU A 652     136.858 165.716 138.453  1.00  0.00           C
ATOM   5060  C   LEU A 652     135.989 162.582 141.211  1.00  0.00           C
ATOM   5061  O   LEU A 652     135.409 163.380 141.949  1.00  0.00           O
ATOM   5062  N   VAL A 653     135.736 161.277 141.249  1.00  0.00           N
ATOM   5063  CA  VAL A 653     134.776 160.762 142.218  1.00  0.00           C
[truncated: 5,682,782 more chars]
