# Supplementary material for: Molecular model of TFIIH recruitment to the transcription-coupled repair machinery
Source: Nat Commun. 2025 Mar 8;16:2341. doi: 10.1038/s41467-025-57593-0 (PMC11890784; doi:10.1038/s41467-025-57593-0)
Supplement: Supplementary file 4 — Supplementary Data 1 [file 41467_2025_57593_MOESM4_ESM.zip › Initial_and_final_structures/TCRΓÇôCRL4CSA-hinged-initial.txt]

ATOM      1  N   SER A  11     106.300 160.288 183.526  1.00  0.00           N
ATOM      2  CA  SER A  11     105.486 161.368 182.986  1.00  0.00           C
ATOM      3  CB  SER A  11     104.048 160.895 182.772  1.00  0.00           C
ATOM      4  OG  SER A  11     103.281 161.877 182.098  1.00  0.00           O
ATOM      5  C   SER A  11     105.506 162.573 183.918  1.00  0.00           C
ATOM      6  O   SER A  11     105.589 163.715 183.468  1.00  0.00           O
ATOM      7  N   ALA A  12     105.431 162.309 185.222  1.00  0.00           N
ATOM      8  CA  ALA A  12     105.501 163.373 186.212  1.00  0.00           C
ATOM      9  CB  ALA A  12     104.831 162.927 187.512  1.00  0.00           C
ATOM     10  C   ALA A  12     106.928 163.811 186.506  1.00  0.00           C
ATOM     11  O   ALA A  12     107.125 164.894 187.068  1.00  0.00           O
ATOM     12  N   CYS A  13     107.921 163.003 186.146  1.00  0.00           N
ATOM     13  CA  CYS A  13     109.297 163.330 186.472  1.00  0.00           C
ATOM     14  CB  CYS A  13     110.190 162.110 186.283  1.00  0.00           C
ATOM     15  SG  CYS A  13     109.937 160.836 187.531  1.00  0.00           S
ATOM     16  C   CYS A  13     109.793 164.484 185.599  1.00  0.00           C
ATOM     17  O   CYS A  13     109.334 164.652 184.467  1.00  0.00           O
ATOM     18  N   PRO A  14     110.727 165.299 186.098  1.00  0.00           N
ATOM     19  CD  PRO A  14     111.435 165.230 187.387  1.00  0.00           C
ATOM     20  CG  PRO A  14     111.897 166.625 187.588  1.00  0.00           C
ATOM     21  CB  PRO A  14     112.138 167.189 186.240  1.00  0.00           C
ATOM     22  CA  PRO A  14     111.204 166.429 185.290  1.00  0.00           C
ATOM     23  C   PRO A  14     111.944 165.961 184.048  1.00  0.00           C
ATOM     24  O   PRO A  14     112.635 164.940 184.058  1.00  0.00           O
ATOM     25  N   LEU A  15     111.796 166.729 182.973  1.00  0.00           N
ATOM     26  CA  LEU A  15     112.501 166.453 181.730  1.00  0.00           C
ATOM     27  CB  LEU A  15     111.779 167.095 180.551  1.00  0.00           C
ATOM     28  CG  LEU A  15     112.280 166.632 179.182  1.00  0.00           C
ATOM     29  CD1 LEU A  15     111.876 165.214 178.900  1.00  0.00           C
ATOM     30  CD2 LEU A  15     111.765 167.556 178.092  1.00  0.00           C
ATOM     31  C   LEU A  15     113.930 166.967 181.821  1.00  0.00           C
ATOM     32  O   LEU A  15     114.155 168.148 182.107  1.00  0.00           O
ATOM     33  N   ARG A  16     114.891 166.079 181.575  1.00  0.00           N
ATOM     34  CA  ARG A  16     116.305 166.390 181.694  1.00  0.00           C
ATOM     35  CB  ARG A  16     116.897 165.746 182.948  1.00  0.00           C
ATOM     36  CG  ARG A  16     116.249 166.211 184.239  1.00  0.00           C
ATOM     37  CD  ARG A  16     116.554 167.661 184.552  1.00  0.00           C
ATOM     38  NE  ARG A  16     115.903 168.087 185.789  1.00  0.00           N
ATOM     39  CZ  ARG A  16     116.434 168.000 187.006  1.00  0.00           C
ATOM     40  NH1 ARG A  16     115.739 168.428 188.051  1.00  0.00           N
ATOM     41  NH2 ARG A  16     117.638 167.473 187.197  1.00  0.00           N
ATOM     42  C   ARG A  16     117.050 165.903 180.461  1.00  0.00           C
ATOM     43  O   ARG A  16     116.537 165.112 179.666  1.00  0.00           O
ATOM     44  N   THR A  17     118.277 166.395 180.311  1.00  0.00           N
ATOM     45  CA  THR A  17     119.219 165.913 179.313  1.00  0.00           C
ATOM     46  CB  THR A  17     119.654 167.023 178.352  1.00  0.00           C
ATOM     47  CG2 THR A  17     118.462 167.577 177.594  1.00  0.00           C
ATOM     48  OG1 THR A  17     120.288 168.075 179.088  1.00  0.00           O
ATOM     49  C   THR A  17     120.438 165.345 180.021  1.00  0.00           C
ATOM     50  O   THR A  17     120.761 165.739 181.144  1.00  0.00           O
ATOM     51  N   ILE A  18     121.111 164.413 179.355  1.00  0.00           N
ATOM     52  CA  ILE A  18     122.271 163.740 179.929  1.00  0.00           C
ATOM     53  CB  ILE A  18     122.525 162.391 179.247  1.00  0.00           C
ATOM     54  CG2 ILE A  18     123.690 161.661 179.904  1.00  0.00           C
ATOM     55  CG1 ILE A  18     121.265 161.517 179.293  1.00  0.00           C
ATOM     56  CD1 ILE A  18     120.505 161.550 180.607  1.00  0.00           C
ATOM     57  C   ILE A  18     123.474 164.666 179.791  1.00  0.00           C
ATOM     58  O   ILE A  18     123.892 164.997 178.680  1.00  0.00           O
ATOM     59  N   LYS A  19     124.033 165.086 180.926  1.00  0.00           N
ATOM     60  CA  LYS A  19     125.239 165.902 180.935  1.00  0.00           C
ATOM     61  CB  LYS A  19     125.291 166.749 182.208  1.00  0.00           C
ATOM     62  CG  LYS A  19     124.322 167.930 182.226  1.00  0.00           C
ATOM     63  CD  LYS A  19     124.745 169.078 181.303  1.00  0.00           C
ATOM     64  CE  LYS A  19     126.049 169.741 181.741  1.00  0.00           C
ATOM     65  NZ  LYS A  19     126.368 170.949 180.932  1.00  0.00           N
ATOM     66  C   LYS A  19     126.506 165.072 180.838  1.00  0.00           C
ATOM     67  O   LYS A  19     127.519 165.561 180.328  1.00  0.00           O
ATOM     68  N   ARG A  20     126.477 163.833 181.315  1.00  0.00           N
ATOM     69  CA  ARG A  20     127.630 162.954 181.218  1.00  0.00           C
ATOM     70  CB  ARG A  20     128.684 163.286 182.278  1.00  0.00           C
ATOM     71  CG  ARG A  20     128.243 163.007 183.699  1.00  0.00           C
ATOM     72  CD  ARG A  20     129.118 163.726 184.710  1.00  0.00           C
ATOM     73  NE  ARG A  20     128.880 163.257 186.074  1.00  0.00           N
ATOM     74  CZ  ARG A  20     129.419 162.165 186.612  1.00  0.00           C
ATOM     75  NH1 ARG A  20     130.249 161.399 185.917  1.00  0.00           N
ATOM     76  NH2 ARG A  20     129.129 161.839 187.863  1.00  0.00           N
ATOM     77  C   ARG A  20     127.153 161.521 181.369  1.00  0.00           C
ATOM     78  O   ARG A  20     126.085 161.260 181.923  1.00  0.00           O
ATOM     79  N   VAL A  21     127.966 160.598 180.870  1.00  0.00           N
ATOM     80  CA  VAL A  21     127.707 159.170 180.978  1.00  0.00           C
ATOM     81  CB  VAL A  21     127.555 158.494 179.609  1.00  0.00           C
ATOM     82  CG1 VAL A  21     127.392 156.992 179.776  1.00  0.00           C
ATOM     83  CG2 VAL A  21     126.366 159.068 178.869  1.00  0.00           C
ATOM     84  C   VAL A  21     128.867 158.580 181.757  1.00  0.00           C
ATOM     85  O   VAL A  21     129.987 158.484 181.244  1.00  0.00           O
ATOM     86  N   GLN A  22     128.603 158.197 182.999  1.00  0.00           N
ATOM     87  CA  GLN A  22     129.614 157.609 183.860  1.00  0.00           C
ATOM     88  CB  GLN A  22     129.337 157.967 185.318  1.00  0.00           C
ATOM     89  CG  GLN A  22     130.256 157.318 186.328  1.00  0.00           C
ATOM     90  CD  GLN A  22     131.690 157.762 186.181  1.00  0.00           C
ATOM     91  OE1 GLN A  22     132.023 158.913 186.456  1.00  0.00           O
ATOM     92  NE2 GLN A  22     132.551 156.853 185.748  1.00  0.00           N
ATOM     93  C   GLN A  22     129.607 156.103 183.650  1.00  0.00           C
ATOM     94  O   GLN A  22     128.617 155.433 183.955  1.00  0.00           O
ATOM     95  N   PHE A  23     130.707 155.577 183.128  1.00  0.00           N
ATOM     96  CA  PHE A  23     130.837 154.149 182.924  1.00  0.00           C
ATOM     97  CB  PHE A  23     131.742 153.865 181.728  1.00  0.00           C
ATOM     98  CG  PHE A  23     131.067 154.069 180.411  1.00  0.00           C
ATOM     99  CD1 PHE A  23     130.375 153.035 179.813  1.00  0.00           C
ATOM    100  CE1 PHE A  23     129.745 153.216 178.607  1.00  0.00           C
ATOM    101  CZ  PHE A  23     129.796 154.440 177.983  1.00  0.00           C
ATOM    102  CE2 PHE A  23     130.475 155.482 178.568  1.00  0.00           C
ATOM    103  CD2 PHE A  23     131.106 155.297 179.777  1.00  0.00           C
ATOM    104  C   PHE A  23     131.359 153.490 184.195  1.00  0.00           C
ATOM    105  O   PHE A  23     131.690 154.145 185.185  1.00  0.00           O
ATOM    106  N   GLY A  24     131.418 152.173 184.166  1.00  0.00           N
ATOM    107  CA  GLY A  24     131.811 151.405 185.325  1.00  0.00           C
ATOM    108  C   GLY A  24     131.342 149.979 185.165  1.00  0.00           C
ATOM    109  O   GLY A  24     130.710 149.615 184.175  1.00  0.00           O
ATOM    110  N   VAL A  25     131.666 149.182 186.160  1.00  0.00           N
ATOM    111  CA  VAL A  25     131.235 147.796 186.210  1.00  0.00           C
ATOM    112  CB  VAL A  25     132.363 146.857 186.686  1.00  0.00           C
ATOM    113  CG1 VAL A  25     131.973 145.405 186.466  1.00  0.00           C
ATOM    114  CG2 VAL A  25     133.660 147.170 185.958  1.00  0.00           C
ATOM    115  C   VAL A  25     130.029 147.726 187.129  1.00  0.00           C
ATOM    116  O   VAL A  25     129.904 148.498 188.084  1.00  0.00           O
ATOM    117  N   LEU A  26     129.124 146.803 186.831  1.00  0.00           N
ATOM    118  CA  LEU A  26     127.943 146.592 187.653  1.00  0.00           C
ATOM    119  CB  LEU A  26     126.793 146.043 186.815  1.00  0.00           C
ATOM    120  CG  LEU A  26     125.887 147.071 186.133  1.00  0.00           C
ATOM    121  CD1 LEU A  26     124.975 146.402 185.123  1.00  0.00           C
ATOM    122  CD2 LEU A  26     125.060 147.841 187.150  1.00  0.00           C
ATOM    123  C   LEU A  26     128.305 145.630 188.774  1.00  0.00           C
ATOM    124  O   LEU A  26     128.673 144.480 188.515  1.00  0.00           O
ATOM    125  N   SER A  27     128.201 146.097 190.012  1.00  0.00           N
ATOM    126  CA  SER A  27     128.585 145.268 191.136  1.00  0.00           C
ATOM    127  CB  SER A  27     128.697 146.105 192.405  1.00  0.00           C
ATOM    128  OG  SER A  27     127.427 146.547 192.840  1.00  0.00           O
ATOM    129  C   SER A  27     127.553 144.161 191.335  1.00  0.00           C
ATOM    130  O   SER A  27     126.366 144.365 191.074  1.00  0.00           O
ATOM    131  N   PRO A  28     127.973 142.978 191.801  1.00  0.00           N
ATOM    132  CD  PRO A  28     129.341 142.522 192.100  1.00  0.00           C
ATOM    133  CG  PRO A  28     129.202 141.044 192.148  1.00  0.00           C
ATOM    134  CB  PRO A  28     127.833 140.778 192.631  1.00  0.00           C
ATOM    135  CA  PRO A  28     126.983 141.918 192.056  1.00  0.00           C
ATOM    136  C   PRO A  28     125.896 142.344 193.020  1.00  0.00           C
ATOM    137  O   PRO A  28     124.730 141.970 192.840  1.00  0.00           O
ATOM    138  N   ASP A  29     126.247 143.142 194.026  1.00  0.00           N
ATOM    139  CA  ASP A  29     125.242 143.655 194.947  1.00  0.00           C
ATOM    140  CB  ASP A  29     125.920 144.441 196.068  1.00  0.00           C
ATOM    141  CG  ASP A  29     124.948 144.884 197.142  1.00  0.00           C
ATOM    142  OD1 ASP A  29     124.518 144.025 197.940  1.00  0.00           O
ATOM    143  OD2 ASP A  29     124.613 146.086 197.191  1.00  0.00           O
ATOM    144  C   ASP A  29     124.236 144.525 194.208  1.00  0.00           C
ATOM    145  O   ASP A  29     123.021 144.360 194.362  1.00  0.00           O
ATOM    146  N   GLU A  30     124.727 145.451 193.384  1.00  0.00           N
ATOM    147  CA  GLU A  30     123.824 146.306 192.624  1.00  0.00           C
ATOM    148  CB  GLU A  30     124.610 147.405 191.911  1.00  0.00           C
ATOM    149  CG  GLU A  30     123.758 148.316 191.045  1.00  0.00           C
ATOM    150  CD  GLU A  30     124.511 149.541 190.569  1.00  0.00           C
ATOM    151  OE1 GLU A  30     125.752 149.569 190.708  1.00  0.00           O
ATOM    152  OE2 GLU A  30     123.865 150.477 190.051  1.00  0.00           O
ATOM    153  C   GLU A  30     123.015 145.504 191.619  1.00  0.00           C
ATOM    154  O   GLU A  30     121.834 145.795 191.412  1.00  0.00           O
ATOM    155  N   LEU A  31     123.621 144.493 190.993  1.00  0.00           N
ATOM    156  CA  LEU A  31     122.871 143.637 190.079  1.00  0.00           C
ATOM    157  CB  LEU A  31     123.784 142.573 189.469  1.00  0.00           C
ATOM    158  CG  LEU A  31     124.899 143.022 188.529  1.00  0.00           C
ATOM    159  CD1 LEU A  31     125.759 141.844 188.158  1.00  0.00           C
ATOM    160  CD2 LEU A  31     124.301 143.630 187.294  1.00  0.00           C
ATOM    161  C   LEU A  31     121.698 142.980 190.790  1.00  0.00           C
ATOM    162  O   LEU A  31     120.568 142.999 190.293  1.00  0.00           O
ATOM    163  N   LYS A  32     121.948 142.388 191.960  1.00  0.00           N
ATOM    164  CA  LYS A  32     120.862 141.741 192.689  1.00  0.00           C
ATOM    165  CB  LYS A  32     121.409 140.964 193.884  1.00  0.00           C
ATOM    166  CG  LYS A  32     122.225 139.743 193.496  1.00  0.00           C
ATOM    167  CD  LYS A  32     122.262 138.703 194.608  1.00  0.00           C
ATOM    168  CE  LYS A  32     123.115 139.140 195.788  1.00  0.00           C
ATOM    169  NZ  LYS A  32     124.565 139.155 195.454  1.00  0.00           N
ATOM    170  C   LYS A  32     119.812 142.752 193.137  1.00  0.00           C
ATOM    171  O   LYS A  32     118.611 142.471 193.076  1.00  0.00           O
ATOM    172  N   ARG A  33     120.237 143.935 193.585  1.00  0.00           N
ATOM    173  CA  ARG A  33     119.267 144.918 194.062  1.00  0.00           C
ATOM    174  CB  ARG A  33     119.973 146.083 194.758  1.00  0.00           C
ATOM    175  CG  ARG A  33     120.659 145.719 196.060  1.00  0.00           C
ATOM    176  CD  ARG A  33     121.351 146.925 196.674  1.00  0.00           C
ATOM    177  NE  ARG A  33     122.482 147.370 195.864  1.00  0.00           N
ATOM    178  CZ  ARG A  33     123.185 148.477 196.085  1.00  0.00           C
ATOM    179  NH1 ARG A  33     122.888 149.283 197.098  1.00  0.00           N
ATOM    180  NH2 ARG A  33     124.196 148.783 195.283  1.00  0.00           N
ATOM    181  C   ARG A  33     118.377 145.431 192.937  1.00  0.00           C
ATOM    182  O   ARG A  33     117.149 145.447 193.072  1.00  0.00           O
ATOM    183  N   MET A  34     118.962 145.859 191.816  1.00  0.00           N
ATOM    184  CA  MET A  34     118.116 146.445 190.781  1.00  0.00           C
ATOM    185  CB  MET A  34     118.923 147.259 189.771  1.00  0.00           C
ATOM    186  CG  MET A  34     119.883 146.476 188.912  1.00  0.00           C
ATOM    187  SD  MET A  34     120.781 147.592 187.828  1.00  0.00           S
ATOM    188  CE  MET A  34     121.817 146.422 186.984  1.00  0.00           C
ATOM    189  C   MET A  34     117.315 145.400 190.021  1.00  0.00           C
ATOM    190  O   MET A  34     116.447 145.772 189.227  1.00  0.00           O
ATOM    191  N   SER A  35     117.585 144.117 190.233  1.00  0.00           N
ATOM    192  CA  SER A  35     116.869 143.092 189.500  1.00  0.00           C
ATOM    193  CB  SER A  35     117.517 141.727 189.706  1.00  0.00           C
ATOM    194  OG  SER A  35     116.693 140.711 189.168  1.00  0.00           O
ATOM    195  C   SER A  35     115.409 143.030 189.932  1.00  0.00           C
ATOM    196  O   SER A  35     115.025 143.495 191.010  1.00  0.00           O
ATOM    197  N   VAL A  36     114.593 142.437 189.065  1.00  0.00           N
ATOM    198  CA  VAL A  36     113.185 142.206 189.352  1.00  0.00           C
ATOM    199  CB  VAL A  36     112.283 142.741 188.219  1.00  0.00           C
ATOM    200  CG1 VAL A  36     112.377 144.250 188.142  1.00  0.00           C
ATOM    201  CG2 VAL A  36     112.641 142.109 186.876  1.00  0.00           C
ATOM    202  C   VAL A  36     112.888 140.737 189.605  1.00  0.00           C
ATOM    203  O   VAL A  36     111.846 140.429 190.202  1.00  0.00           O
ATOM    204  N   THR A  37     113.749 139.824 189.160  1.00  0.00           N
ATOM    205  CA  THR A  37     113.582 138.396 189.412  1.00  0.00           C
ATOM    206  CB  THR A  37     114.237 137.573 188.310  1.00  0.00           C
ATOM    207  CG2 THR A  37     113.740 138.011 186.941  1.00  0.00           C
ATOM    208  OG1 THR A  37     115.660 137.730 188.370  1.00  0.00           O
ATOM    209  C   THR A  37     114.177 138.077 190.779  1.00  0.00           C
ATOM    210  O   THR A  37     115.332 137.664 190.911  1.00  0.00           O
ATOM    211  N   GLU A  38     113.371 138.287 191.821  1.00  0.00           N
ATOM    212  CA  GLU A  38     113.819 137.967 193.169  1.00  0.00           C
ATOM    213  CB  GLU A  38     112.757 138.330 194.209  1.00  0.00           C
ATOM    214  CG  GLU A  38     112.496 139.829 194.359  1.00  0.00           C
ATOM    215  CD  GLU A  38     111.535 140.385 193.325  1.00  0.00           C
ATOM    216  OE1 GLU A  38     111.004 139.600 192.512  1.00  0.00           O
ATOM    217  OE2 GLU A  38     111.316 141.615 193.323  1.00  0.00           O
ATOM    218  C   GLU A  38     114.157 136.486 193.267  1.00  0.00           C
ATOM    219  O   GLU A  38     113.417 135.628 192.779  1.00  0.00           O
ATOM    220  N   GLY A  39     115.289 136.190 193.902  1.00  0.00           N
ATOM    221  CA  GLY A  39     115.818 134.848 193.947  1.00  0.00           C
ATOM    222  C   GLY A  39     116.671 134.467 192.759  1.00  0.00           C
ATOM    223  O   GLY A  39     117.511 133.568 192.883  1.00  0.00           O
ATOM    224  N   GLY A  40     116.488 135.114 191.620  1.00  0.00           N
ATOM    225  CA  GLY A  40     117.286 134.855 190.440  1.00  0.00           C
ATOM    226  C   GLY A  40     116.622 133.855 189.515  1.00  0.00           C
ATOM    227  O   GLY A  40     115.803 133.028 189.928  1.00  0.00           O
ATOM    228  N   ILE A  41     116.975 133.932 188.234  1.00  0.00           N
ATOM    229  CA  ILE A  41     116.452 132.982 187.264  1.00  0.00           C
ATOM    230  CB  ILE A  41     116.663 133.500 185.832  1.00  0.00           C
ATOM    231  CG2 ILE A  41     116.525 132.339 184.813  1.00  0.00           C
ATOM    232  CG1 ILE A  41     115.695 134.670 185.587  1.00  0.00           C
ATOM    233  CD1 ILE A  41     115.577 135.152 184.162  1.00  0.00           C
ATOM    234  C   ILE A  41     117.117 131.634 187.488  1.00  0.00           C
ATOM    235  O   ILE A  41     118.345 131.537 187.608  1.00  0.00           O
ATOM    236  N   LYS A  42     116.300 130.585 187.550  1.00  0.00           N
ATOM    237  CA  LYS A  42     116.773 129.249 187.883  1.00  0.00           C
ATOM    238  CB  LYS A  42     116.531 128.987 189.374  1.00  0.00           C
ATOM    239  CG  LYS A  42     115.060 128.959 189.769  1.00  0.00           C
ATOM    240  CD  LYS A  42     114.873 128.680 191.251  1.00  0.00           C
ATOM    241  CE  LYS A  42     115.256 129.884 192.100  1.00  0.00           C
ATOM    242  NZ  LYS A  42     114.953 129.672 193.542  1.00  0.00           N
ATOM    243  C   LYS A  42     116.113 128.169 187.036  1.00  0.00           C
ATOM    244  O   LYS A  42     116.244 126.983 187.365  1.00  0.00           O
ATOM    245  N   TYR A  43     115.407 128.537 185.974  1.00  0.00           N
ATOM    246  CA  TYR A  43     114.631 127.601 185.164  1.00  0.00           C
ATOM    247  CB  TYR A  43     113.145 127.782 185.455  1.00  0.00           C
ATOM    248  CG  TYR A  43     112.759 127.462 186.883  1.00  0.00           C
ATOM    249  CD1 TYR A  43     113.097 126.247 187.464  1.00  0.00           C
ATOM    250  CE1 TYR A  43     112.740 125.954 188.762  1.00  0.00           C
ATOM    251  CZ  TYR A  43     112.029 126.876 189.497  1.00  0.00           C
ATOM    252  OH  TYR A  43     111.669 126.588 190.793  1.00  0.00           O
ATOM    253  CE2 TYR A  43     111.677 128.087 188.944  1.00  0.00           C
ATOM    254  CD2 TYR A  43     112.037 128.370 187.644  1.00  0.00           C
ATOM    255  C   TYR A  43     114.935 127.861 183.693  1.00  0.00           C
ATOM    256  O   TYR A  43     114.533 128.919 183.167  1.00  0.00           O
ATOM    257  N   PRO A  44     115.628 126.964 182.984  1.00  0.00           N
ATOM    258  CD  PRO A  44     115.932 125.565 183.327  1.00  0.00           C
ATOM    259  CG  PRO A  44     116.789 125.088 182.209  1.00  0.00           C
ATOM    260  CB  PRO A  44     116.908 126.137 181.176  1.00  0.00           C
ATOM    261  CA  PRO A  44     115.968 127.276 181.587  1.00  0.00           C
ATOM    262  C   PRO A  44     114.764 127.355 180.671  1.00  0.00           C
ATOM    263  O   PRO A  44     114.857 127.973 179.604  1.00  0.00           O
ATOM    264  N   GLU A  45     113.642 126.750 181.044  1.00  0.00           N
ATOM    265  CA  GLU A  45     112.453 126.812 180.208  1.00  0.00           C
ATOM    266  CB  GLU A  45     111.423 125.762 180.636  1.00  0.00           C
ATOM    267  CG  GLU A  45     111.153 125.684 182.139  1.00  0.00           C
ATOM    268  CD  GLU A  45     111.972 124.612 182.844  1.00  0.00           C
ATOM    269  OE1 GLU A  45     112.961 124.122 182.258  1.00  0.00           O
ATOM    270  OE2 GLU A  45     111.627 124.259 183.991  1.00  0.00           O
ATOM    271  C   GLU A  45     111.834 128.204 180.269  1.00  0.00           C
ATOM    272  O   GLU A  45     111.871 128.882 181.298  1.00  0.00           O
ATOM    273  N   THR A  46     111.258 128.626 179.143  1.00  0.00           N
ATOM    274  CA  THR A  46     110.670 129.958 179.057  1.00  0.00           C
ATOM    275  CB  THR A  46     110.683 130.448 177.608  1.00  0.00           C
ATOM    276  CG2 THR A  46     112.065 130.278 176.991  1.00  0.00           C
ATOM    277  OG1 THR A  46     109.726 129.707 176.842  1.00  0.00           O
ATOM    278  C   THR A  46     109.247 129.980 179.602  1.00  0.00           C
ATOM    279  O   THR A  46     108.851 130.945 180.265  1.00  0.00           O
ATOM    280  N   THR A  47     108.470 128.933 179.332  1.00  0.00           N
ATOM    281  CA  THR A  47     107.066 128.873 179.708  1.00  0.00           C
ATOM    282  CB  THR A  47     106.148 129.135 178.501  1.00  0.00           C
ATOM    283  CG2 THR A  47     106.453 128.174 177.352  1.00  0.00           C
ATOM    284  OG1 THR A  47     104.780 128.985 178.894  1.00  0.00           O
ATOM    285  C   THR A  47     106.749 127.512 180.312  1.00  0.00           C
ATOM    286  O   THR A  47     107.428 126.516 180.050  1.00  0.00           O
ATOM    287  N   GLU A  48     105.702 127.488 181.137  1.00  0.00           N
ATOM    288  CA  GLU A  48     105.210 126.264 181.760  1.00  0.00           C
ATOM    289  CB  GLU A  48     105.612 126.191 183.240  1.00  0.00           C
ATOM    290  CG  GLU A  48     105.138 127.366 184.111  1.00  0.00           C
ATOM    291  CD  GLU A  48     103.830 127.105 184.848  1.00  0.00           C
ATOM    292  OE1 GLU A  48     103.452 125.929 185.036  1.00  0.00           O
ATOM    293  OE2 GLU A  48     103.175 128.093 185.245  1.00  0.00           O
ATOM    294  C   GLU A  48     103.698 126.222 181.604  1.00  0.00           C
ATOM    295  O   GLU A  48     102.997 127.116 182.087  1.00  0.00           O
ATOM    296  N   GLY A  49     103.204 125.197 180.917  1.00  0.00           N
ATOM    297  CA  GLY A  49     101.768 125.086 180.690  1.00  0.00           C
ATOM    298  C   GLY A  49     101.179 126.297 180.006  1.00  0.00           C
ATOM    299  O   GLY A  49     100.072 126.732 180.349  1.00  0.00           O
ATOM    300  N   GLY A  50     101.896 126.857 179.042  1.00  0.00           N
ATOM    301  CA  GLY A  50     101.450 128.076 178.370  1.00  0.00           C
ATOM    302  C   GLY A  50     101.768 129.353 179.116  1.00  0.00           C
ATOM    303  O   GLY A  50     102.316 130.292 178.533  1.00  0.00           O
ATOM    304  N   ARG A  51     101.436 129.413 180.402  1.00  0.00           N
ATOM    305  CA  ARG A  51     101.741 130.596 181.190  1.00  0.00           C
ATOM    306  CB  ARG A  51     101.066 130.516 182.560  1.00  0.00           C
ATOM    307  CG  ARG A  51     100.456 131.827 183.043  1.00  0.00           C
ATOM    308  CD  ARG A  51      99.461 131.604 184.175  1.00  0.00           C
ATOM    309  NE  ARG A  51      98.293 130.837 183.748  1.00  0.00           N
ATOM    310  CZ  ARG A  51      97.301 131.317 183.001  1.00  0.00           C
ATOM    311  NH1 ARG A  51      97.313 132.576 182.580  1.00  0.00           N
ATOM    312  NH2 ARG A  51      96.287 130.529 182.673  1.00  0.00           N
ATOM    313  C   ARG A  51     103.255 130.724 181.364  1.00  0.00           C
ATOM    314  O   ARG A  51     103.943 129.714 181.542  1.00  0.00           O
ATOM    315  N   PRO A  52     103.811 131.938 181.315  1.00  0.00           N
ATOM    316  CD  PRO A  52     103.170 133.251 181.113  1.00  0.00           C
ATOM    317  CG  PRO A  52     104.270 134.232 181.398  1.00  0.00           C
ATOM    318  CB  PRO A  52     105.538 133.528 181.122  1.00  0.00           C
ATOM    319  CA  PRO A  52     105.261 132.068 181.493  1.00  0.00           C
ATOM    320  C   PRO A  52     105.667 131.769 182.927  1.00  0.00           C
ATOM    321  O   PRO A  52     105.017 132.204 183.880  1.00  0.00           O
ATOM    322  N   LYS A  53     106.754 131.017 183.072  1.00  0.00           N
ATOM    323  CA  LYS A  53     107.222 130.644 184.397  1.00  0.00           C
ATOM    324  CB  LYS A  53     108.290 129.555 184.301  1.00  0.00           C
ATOM    325  CG  LYS A  53     108.512 128.798 185.604  1.00  0.00           C
ATOM    326  CD  LYS A  53     109.569 127.709 185.475  1.00  0.00           C
ATOM    327  CE  LYS A  53     109.071 126.487 184.723  1.00  0.00           C
ATOM    328  NZ  LYS A  53     108.039 125.735 185.487  1.00  0.00           N
ATOM    329  C   LYS A  53     107.774 131.868 185.119  1.00  0.00           C
ATOM    330  O   LYS A  53     108.367 132.762 184.510  1.00  0.00           O
ATOM    331  N   LEU A  54     107.579 131.901 186.435  1.00  0.00           N
ATOM    332  CA  LEU A  54     107.928 133.074 187.225  1.00  0.00           C
ATOM    333  CB  LEU A  54     107.065 133.124 188.489  1.00  0.00           C
ATOM    334  CG  LEU A  54     107.078 134.398 189.341  1.00  0.00           C
ATOM    335  CD1 LEU A  54     106.683 135.620 188.525  1.00  0.00           C
ATOM    336  CD2 LEU A  54     106.151 134.235 190.531  1.00  0.00           C
ATOM    337  C   LEU A  54     109.402 133.119 187.604  1.00  0.00           C
ATOM    338  O   LEU A  54     109.829 134.088 188.238  1.00  0.00           O
ATOM    339  N   GLY A  55     110.184 132.110 187.233  1.00  0.00           N
ATOM    340  CA  GLY A  55     111.613 132.123 187.470  1.00  0.00           C
ATOM    341  C   GLY A  55     112.409 131.760 186.235  1.00  0.00           C
ATOM    342  O   GLY A  55     113.622 131.558 186.317  1.00  0.00           O
ATOM    343  N   GLY A  56     111.740 131.675 185.084  1.00  0.00           N
ATOM    344  CA  GLY A  56     112.372 131.263 183.852  1.00  0.00           C
ATOM    345  C   GLY A  56     112.834 132.446 183.024  1.00  0.00           C
ATOM    346  O   GLY A  56     112.737 133.606 183.425  1.00  0.00           O
ATOM    347  N   LEU A  57     113.321 132.134 181.822  1.00  0.00           N
ATOM    348  CA  LEU A  57     113.926 133.160 180.981  1.00  0.00           C
ATOM    349  CB  LEU A  57     114.565 132.514 179.756  1.00  0.00           C
ATOM    350  CG  LEU A  57     115.699 131.542 180.079  1.00  0.00           C
ATOM    351  CD1 LEU A  57     116.032 130.704 178.868  1.00  0.00           C
ATOM    352  CD2 LEU A  57     116.931 132.288 180.565  1.00  0.00           C
ATOM    353  C   LEU A  57     112.904 134.210 180.566  1.00  0.00           C
ATOM    354  O   LEU A  57     113.140 135.414 180.720  1.00  0.00           O
ATOM    355  N   MET A  58     111.756 133.778 180.049  1.00  0.00           N
ATOM    356  CA  MET A  58     110.689 134.697 179.662  1.00  0.00           C
ATOM    357  CB  MET A  58     109.840 134.079 178.560  1.00  0.00           C
ATOM    358  CG  MET A  58     108.768 134.996 177.991  1.00  0.00           C
ATOM    359  SD  MET A  58     107.818 134.201 176.684  1.00  0.00           S
ATOM    360  CE  MET A  58     109.027 134.171 175.365  1.00  0.00           C
ATOM    361  C   MET A  58     109.853 135.061 180.893  1.00  0.00           C
ATOM    362  O   MET A  58     108.664 134.771 181.000  1.00  0.00           O
ATOM    363  N   ASP A  59     110.520 135.701 181.842  1.00  0.00           N
ATOM    364  CA  ASP A  59     109.893 136.028 183.114  1.00  0.00           C
ATOM    365  CB  ASP A  59     110.965 136.380 184.141  1.00  0.00           C
ATOM    366  CG  ASP A  59     110.406 136.560 185.531  1.00  0.00           C
ATOM    367  OD1 ASP A  59     109.607 137.492 185.740  1.00  0.00           O
ATOM    368  OD2 ASP A  59     110.769 135.765 186.421  1.00  0.00           O
ATOM    369  C   ASP A  59     108.925 137.194 182.931  1.00  0.00           C
ATOM    370  O   ASP A  59     109.291 138.196 182.306  1.00  0.00           O
ATOM    371  N   PRO A  60     107.697 137.120 183.459  1.00  0.00           N
ATOM    372  CD  PRO A  60     107.157 136.125 184.404  1.00  0.00           C
ATOM    373  CG  PRO A  60     105.725 136.530 184.591  1.00  0.00           C
ATOM    374  CB  PRO A  60     105.407 137.645 183.679  1.00  0.00           C
ATOM    375  CA  PRO A  60     106.756 138.231 183.245  1.00  0.00           C
ATOM    376  C   PRO A  60     107.091 139.483 184.032  1.00  0.00           C
ATOM    377  O   PRO A  60     106.524 140.541 183.737  1.00  0.00           O
ATOM    378  N   ARG A  61     107.978 139.401 185.024  1.00  0.00           N
ATOM    379  CA  ARG A  61     108.440 140.598 185.710  1.00  0.00           C
ATOM    380  CB  ARG A  61     109.048 140.230 187.064  1.00  0.00           C
ATOM    381  CG  ARG A  61     108.051 139.651 188.054  1.00  0.00           C
ATOM    382  CD  ARG A  61     108.743 139.018 189.249  1.00  0.00           C
ATOM    383  NE  ARG A  61     109.527 137.845 188.869  1.00  0.00           N
ATOM    384  CZ  ARG A  61     110.152 137.043 189.726  1.00  0.00           C
ATOM    385  NH1 ARG A  61     110.099 137.268 191.032  1.00  0.00           N
ATOM    386  NH2 ARG A  61     110.838 136.003 189.271  1.00  0.00           N
ATOM    387  C   ARG A  61     109.464 141.371 184.892  1.00  0.00           C
ATOM    388  O   ARG A  61     109.678 142.558 185.156  1.00  0.00           O
ATOM    389  N   GLN A  62     110.091 140.729 183.906  1.00  0.00           N
ATOM    390  CA  GLN A  62     111.150 141.331 183.112  1.00  0.00           C
ATOM    391  CB  GLN A  62     112.125 140.246 182.649  1.00  0.00           C
ATOM    392  CG  GLN A  62     113.208 139.901 183.642  1.00  0.00           C
ATOM    393  CD  GLN A  62     114.381 139.221 182.981  1.00  0.00           C
ATOM    394  OE1 GLN A  62     115.474 139.778 182.906  1.00  0.00           O
ATOM    395  NE2 GLN A  62     114.162 138.008 182.489  1.00  0.00           N
ATOM    396  C   GLN A  62     110.626 142.101 181.904  1.00  0.00           C
ATOM    397  O   GLN A  62     111.417 142.474 181.031  1.00  0.00           O
ATOM    398  N   GLY A  63     109.321 142.364 181.840  1.00  0.00           N
ATOM    399  CA  GLY A  63     108.730 143.104 180.751  1.00  0.00           C
ATOM    400  C   GLY A  63     107.474 142.429 180.256  1.00  0.00           C
ATOM    401  O   GLY A  63     106.849 141.636 180.966  1.00  0.00           O
ATOM    402  N   VAL A  64     107.110 142.749 179.018  1.00  0.00           N
ATOM    403  CA  VAL A  64     105.867 142.301 178.404  1.00  0.00           C
ATOM    404  CB  VAL A  64     105.143 143.460 177.691  1.00  0.00           C
ATOM    405  CG1 VAL A  64     103.736 143.050 177.300  1.00  0.00           C
ATOM    406  CG2 VAL A  64     105.112 144.696 178.574  1.00  0.00           C
ATOM    407  C   VAL A  64     106.187 141.180 177.428  1.00  0.00           C
ATOM    408  O   VAL A  64     107.139 141.276 176.646  1.00  0.00           O
ATOM    409  N   ILE A  65     105.387 140.118 177.474  1.00  0.00           N
ATOM    410  CA  ILE A  65     105.632 138.939 176.649  1.00  0.00           C
ATOM    411  CB  ILE A  65     105.111 137.676 177.366  1.00  0.00           C
ATOM    412  CG2 ILE A  65     105.280 136.444 176.474  1.00  0.00           C
ATOM    413  CG1 ILE A  65     105.817 137.497 178.712  1.00  0.00           C
ATOM    414  CD1 ILE A  65     104.998 137.976 179.881  1.00  0.00           C
ATOM    415  C   ILE A  65     104.999 139.084 175.275  1.00  0.00           C
ATOM    416  O   ILE A  65     105.648 138.847 174.253  1.00  0.00           O
ATOM    417  N   GLU A  66     103.726 139.472 175.234  1.00  0.00           N
ATOM    418  CA  GLU A  66     102.960 139.515 173.999  1.00  0.00           C
ATOM    419  CB  GLU A  66     101.997 138.319 173.904  1.00  0.00           C
ATOM    420  CG  GLU A  66     100.959 138.243 175.030  1.00  0.00           C
ATOM    421  CD  GLU A  66      99.608 138.837 174.663  1.00  0.00           C
ATOM    422  OE1 GLU A  66      99.257 138.870 173.466  1.00  0.00           O
ATOM    423  OE2 GLU A  66      98.888 139.273 175.586  1.00  0.00           O
ATOM    424  C   GLU A  66     102.195 140.827 173.923  1.00  0.00           C
ATOM    425  O   GLU A  66     101.881 141.441 174.945  1.00  0.00           O
ATOM    426  N   ARG A  67     101.911 141.249 172.692  1.00  0.00           N
ATOM    427  CA  ARG A  67     101.237 142.518 172.458  1.00  0.00           C
ATOM    428  CB  ARG A  67     101.038 142.728 170.955  1.00  0.00           C
ATOM    429  CG  ARG A  67     100.470 144.081 170.570  1.00  0.00           C
ATOM    430  CD  ARG A  67     100.529 144.279 169.063  1.00  0.00           C
ATOM    431  NE  ARG A  67      99.758 145.439 168.622  1.00  0.00           N
ATOM    432  CZ  ARG A  67      98.434 145.465 168.490  1.00  0.00           C
ATOM    433  NH1 ARG A  67      97.698 144.395 168.769  1.00  0.00           N
ATOM    434  NH2 ARG A  67      97.838 146.576 168.080  1.00  0.00           N
ATOM    435  C   ARG A  67      99.898 142.552 173.181  1.00  0.00           C
ATOM    436  O   ARG A  67      99.272 141.517 173.425  1.00  0.00           O
ATOM    437  N   THR A  68      99.460 143.760 173.531  1.00  0.00           N
ATOM    438  CA  THR A  68      98.225 144.043 174.257  1.00  0.00           C
ATOM    439  CB  THR A  68      96.998 143.356 173.633  1.00  0.00           C
ATOM    440  CG2 THR A  68      96.959 143.571 172.122  1.00  0.00           C
ATOM    441  OG1 THR A  68      97.027 141.952 173.917  1.00  0.00           O
ATOM    442  C   THR A  68      98.293 143.649 175.728  1.00  0.00           C
ATOM    443  O   THR A  68      97.316 143.874 176.454  1.00  0.00           O
ATOM    444  N   GLY A  69      99.406 143.081 176.203  1.00  0.00           N
ATOM    445  CA  GLY A  69      99.555 142.743 177.602  1.00  0.00           C
ATOM    446  C   GLY A  69     100.188 143.881 178.381  1.00  0.00           C
ATOM    447  O   GLY A  69     100.533 144.928 177.835  1.00  0.00           O
ATOM    448  N   ARG A  70     100.334 143.666 179.686  1.00  0.00           N
ATOM    449  CA  ARG A  70     100.936 144.660 180.560  1.00  0.00           C
ATOM    450  CB  ARG A  70      99.955 145.134 181.636  1.00  0.00           C
ATOM    451  CG  ARG A  70      98.684 145.782 181.094  1.00  0.00           C
ATOM    452  CD  ARG A  70      98.827 147.093 180.333  1.00  0.00           C
ATOM    453  NE  ARG A  70      99.334 148.237 181.087  1.00  0.00           N
ATOM    454  CZ  ARG A  70      99.801 149.352 180.517  1.00  0.00           C
ATOM    455  NH1 ARG A  70      99.782 149.483 179.197  1.00  0.00           N
ATOM    456  NH2 ARG A  70     100.262 150.346 181.254  1.00  0.00           N
ATOM    457  C   ARG A  70     102.158 144.032 181.220  1.00  0.00           C
ATOM    458  O   ARG A  70     102.403 142.831 181.100  1.00  0.00           O
ATOM    459  N   CYS A  71     102.933 144.857 181.916  1.00  0.00           N
ATOM    460  CA  CYS A  71     104.077 144.396 182.690  1.00  0.00           C
ATOM    461  CB  CYS A  71     105.268 145.336 182.515  1.00  0.00           C
ATOM    462  SG  CYS A  71     106.776 144.757 183.315  1.00  0.00           S
ATOM    463  C   CYS A  71     103.710 144.297 184.165  1.00  0.00           C
ATOM    464  O   CYS A  71     103.026 145.170 184.703  1.00  0.00           O
ATOM    465  N   GLN A  72     104.168 143.226 184.816  1.00  0.00           N
ATOM    466  CA  GLN A  72     103.921 143.070 186.244  1.00  0.00           C
ATOM    467  CB  GLN A  72     104.186 141.631 186.679  1.00  0.00           C
ATOM    468  CG  GLN A  72     103.361 140.596 185.947  1.00  0.00           C
ATOM    469  CD  GLN A  72     103.563 139.207 186.506  1.00  0.00           C
ATOM    470  OE1 GLN A  72     104.292 139.019 187.481  1.00  0.00           O
ATOM    471  NE2 GLN A  72     102.910 138.225 185.901  1.00  0.00           N
ATOM    472  C   GLN A  72     104.766 144.008 187.094  1.00  0.00           C
ATOM    473  O   GLN A  72     104.434 144.224 188.264  1.00  0.00           O
ATOM    474  N   THR A  73     105.842 144.567 186.543  1.00  0.00           N
ATOM    475  CA  THR A  73     106.706 145.465 187.302  1.00  0.00           C
ATOM    476  CB  THR A  73     108.157 145.309 186.836  1.00  0.00           C
ATOM    477  CG2 THR A  73     109.107 145.937 187.836  1.00  0.00           C
ATOM    478  OG1 THR A  73     108.468 143.917 186.703  1.00  0.00           O
ATOM    479  C   THR A  73     106.258 146.916 187.164  1.00  0.00           C
ATOM    480  O   THR A  73     105.947 147.576 188.159  1.00  0.00           O
ATOM    481  N   CYS A  74     106.214 147.415 185.932  1.00  0.00           N
ATOM    482  CA  CYS A  74     105.912 148.814 185.664  1.00  0.00           C
ATOM    483  CB  CYS A  74     106.862 149.357 184.591  1.00  0.00           C
ATOM    484  SG  CYS A  74     106.948 148.356 183.097  1.00  0.00           S
ATOM    485  C   CYS A  74     104.478 149.055 185.223  1.00  0.00           C
ATOM    486  O   CYS A  74     104.044 150.210 185.209  1.00  0.00           O
ATOM    487  N   ALA A  75     103.736 148.005 184.865  1.00  0.00           N
ATOM    488  CA  ALA A  75     102.376 148.145 184.346  1.00  0.00           C
ATOM    489  CB  ALA A  75     101.434 148.713 185.406  1.00  0.00           C
ATOM    490  C   ALA A  75     102.370 149.011 183.091  1.00  0.00           C
ATOM    491  O   ALA A  75     101.609 149.976 182.973  1.00  0.00           O
ATOM    492  N   GLY A  76     103.257 148.670 182.161  1.00  0.00           N
ATOM    493  CA  GLY A  76     103.387 149.393 180.913  1.00  0.00           C
ATOM    494  C   GLY A  76     103.131 148.474 179.738  1.00  0.00           C
ATOM    495  O   GLY A  76     103.362 147.267 179.815  1.00  0.00           O
ATOM    496  N   ASN A  77     102.622 149.051 178.654  1.00  0.00           N
ATOM    497  CA  ASN A  77     102.378 148.274 177.450  1.00  0.00           C
ATOM    498  CB  ASN A  77     101.476 149.040 176.479  1.00  0.00           C
ATOM    499  CG  ASN A  77     102.010 150.414 176.127  1.00  0.00           C
ATOM    500  OD1 ASN A  77     103.215 150.627 176.034  1.00  0.00           O
ATOM    501  ND2 ASN A  77     101.103 151.365 175.963  1.00  0.00           N
ATOM    502  C   ASN A  77     103.705 147.903 176.792  1.00  0.00           C
ATOM    503  O   ASN A  77     104.787 148.278 177.249  1.00  0.00           O
ATOM    504  N   MET A  78     103.611 147.159 175.689  1.00  0.00           N
ATOM    505  CA  MET A  78     104.800 146.721 174.973  1.00  0.00           C
ATOM    506  CB  MET A  78     104.374 145.773 173.839  1.00  0.00           C
ATOM    507  CG  MET A  78     105.462 145.298 172.854  1.00  0.00           C
ATOM    508  SD  MET A  78     106.312 143.770 173.322  1.00  0.00           S
ATOM    509  CE  MET A  78     104.973 142.586 173.494  1.00  0.00           C
ATOM    510  C   MET A  78     105.601 147.905 174.441  1.00  0.00           C
ATOM    511  O   MET A  78     106.802 147.762 174.185  1.00  0.00           O
ATOM    512  N   THR A  79     104.977 149.074 174.293  1.00  0.00           N
ATOM    513  CA  THR A  79     105.637 150.247 173.738  1.00  0.00           C
ATOM    514  CB  THR A  79     104.657 151.023 172.850  1.00  0.00           C
ATOM    515  CG2 THR A  79     105.309 152.273 172.263  1.00  0.00           C
ATOM    516  OG1 THR A  79     104.214 150.181 171.781  1.00  0.00           O
ATOM    517  C   THR A  79     106.201 151.186 174.794  1.00  0.00           C
ATOM    518  O   THR A  79     107.225 151.827 174.542  1.00  0.00           O
ATOM    519  N   GLU A  80     105.577 151.280 175.969  1.00  0.00           N
ATOM    520  CA  GLU A  80     106.022 152.188 177.021  1.00  0.00           C
ATOM    521  CB  GLU A  80     104.845 153.021 177.537  1.00  0.00           C
ATOM    522  CG  GLU A  80     104.009 152.334 178.612  1.00  0.00           C
ATOM    523  CD  GLU A  80     102.629 152.944 178.775  1.00  0.00           C
ATOM    524  OE1 GLU A  80     102.326 153.944 178.091  1.00  0.00           O
ATOM    525  OE2 GLU A  80     101.845 152.420 179.593  1.00  0.00           O
ATOM    526  C   GLU A  80     106.680 151.459 178.181  1.00  0.00           C
ATOM    527  O   GLU A  80     106.939 152.077 179.219  1.00  0.00           O
ATOM    528  N   CYS A  81     106.970 150.169 178.031  1.00  0.00           N
ATOM    529  CA  CYS A  81     107.625 149.408 179.081  1.00  0.00           C
ATOM    530  CB  CYS A  81     107.005 148.022 179.211  1.00  0.00           C
ATOM    531  SG  CYS A  81     107.941 146.914 180.280  1.00  0.00           S
ATOM    532  C   CYS A  81     109.101 149.289 178.747  1.00  0.00           C
ATOM    533  O   CYS A  81     109.448 148.576 177.795  1.00  0.00           O
ATOM    534  N   PRO A  82     110.005 149.952 179.467  1.00  0.00           N
ATOM    535  CD  PRO A  82     109.814 150.905 180.577  1.00  0.00           C
ATOM    536  CG  PRO A  82     111.208 151.081 181.138  1.00  0.00           C
ATOM    537  CB  PRO A  82     112.136 150.730 180.051  1.00  0.00           C
ATOM    538  CA  PRO A  82     111.414 149.594 179.332  1.00  0.00           C
ATOM    539  C   PRO A  82     111.648 148.260 180.003  1.00  0.00           C
ATOM    540  O   PRO A  82     111.095 147.980 181.068  1.00  0.00           O
ATOM    541  N   GLY A  83     112.446 147.425 179.363  1.00  0.00           N
ATOM    542  CA  GLY A  83     112.736 146.133 179.935  1.00  0.00           C
ATOM    543  C   GLY A  83     113.333 146.237 181.324  1.00  0.00           C
ATOM    544  O   GLY A  83     114.081 147.175 181.611  1.00  0.00           O
ATOM    545  N   HIS A  84     113.002 145.287 182.192  1.00  0.00           N
ATOM    546  CA  HIS A  84     113.539 145.224 183.542  1.00  0.00           C
ATOM    547  CB  HIS A  84     112.413 145.092 184.562  1.00  0.00           C
ATOM    548  CG  HIS A  84     111.280 146.036 184.323  1.00  0.00           C
ATOM    549  ND1 HIS A  84     111.287 147.335 184.780  1.00  0.00           N
ATOM    550  CE1 HIS A  84     110.169 147.934 184.414  1.00  0.00           C
ATOM    551  NE2 HIS A  84     109.439 147.072 183.730  1.00  0.00           N
ATOM    552  CD2 HIS A  84     110.114 145.879 183.656  1.00  0.00           C
ATOM    553  C   HIS A  84     114.500 144.051 183.655  1.00  0.00           C
ATOM    554  O   HIS A  84     114.218 142.955 183.165  1.00  0.00           O
ATOM    555  N   PHE A  85     115.622 144.281 184.324  1.00  0.00           N
ATOM    556  CA  PHE A  85     116.717 143.323 184.319  1.00  0.00           C
ATOM    557  CB  PHE A  85     118.041 144.036 184.574  1.00  0.00           C
ATOM    558  CG  PHE A  85     118.730 144.469 183.328  1.00  0.00           C
ATOM    559  CD1 PHE A  85     118.339 145.623 182.682  1.00  0.00           C
ATOM    560  CE1 PHE A  85     118.961 146.023 181.532  1.00  0.00           C
ATOM    561  CZ  PHE A  85     119.978 145.272 181.010  1.00  0.00           C
ATOM    562  CE2 PHE A  85     120.381 144.124 181.641  1.00  0.00           C
ATOM    563  CD2 PHE A  85     119.757 143.721 182.792  1.00  0.00           C
ATOM    564  C   PHE A  85     116.515 142.238 185.361  1.00  0.00           C
ATOM    565  O   PHE A  85     115.994 142.490 186.449  1.00  0.00           O
ATOM    566  N   GLY A  86     116.932 141.019 185.016  1.00  0.00           N
ATOM    567  CA  GLY A  86     117.013 139.935 185.953  1.00  0.00           C
ATOM    568  C   GLY A  86     118.447 139.550 186.242  1.00  0.00           C
ATOM    569  O   GLY A  86     119.398 140.136 185.708  1.00  0.00           O
ATOM    570  N   HIS A  87     118.608 138.464 186.990  1.00  0.00           N
ATOM    571  CA  HIS A  87     119.953 137.996 187.279  1.00  0.00           C
ATOM    572  CB  HIS A  87     120.552 138.734 188.479  1.00  0.00           C
ATOM    573  CG  HIS A  87     119.990 138.303 189.796  1.00  0.00           C
ATOM    574  ND1 HIS A  87     118.896 138.909 190.374  1.00  0.00           N
ATOM    575  CE1 HIS A  87     118.628 138.325 191.527  1.00  0.00           C
ATOM    576  NE2 HIS A  87     119.515 137.367 191.723  1.00  0.00           N
ATOM    577  CD2 HIS A  87     120.380 137.336 190.657  1.00  0.00           C
ATOM    578  C   HIS A  87     119.935 136.498 187.534  1.00  0.00           C
ATOM    579  O   HIS A  87     118.907 135.915 187.884  1.00  0.00           O
ATOM    580  N   ILE A  88     121.102 135.892 187.343  1.00  0.00           N
ATOM    581  CA  ILE A  88     121.351 134.483 187.609  1.00  0.00           C
ATOM    582  CB  ILE A  88     121.685 133.703 186.330  1.00  0.00           C
ATOM    583  CG2 ILE A  88     122.196 132.311 186.670  1.00  0.00           C
ATOM    584  CG1 ILE A  88     120.466 133.611 185.413  1.00  0.00           C
ATOM    585  CD1 ILE A  88     120.826 133.374 183.962  1.00  0.00           C
ATOM    586  C   ILE A  88     122.508 134.434 188.594  1.00  0.00           C
ATOM    587  O   ILE A  88     123.629 134.839 188.261  1.00  0.00           O
ATOM    588  N   GLU A  89     122.245 133.957 189.805  1.00  0.00           N
ATOM    589  CA  GLU A  89     123.297 133.807 190.808  1.00  0.00           C
ATOM    590  CB  GLU A  89     122.701 133.687 192.205  1.00  0.00           C
ATOM    591  CG  GLU A  89     122.018 134.946 192.688  1.00  0.00           C
ATOM    592  CD  GLU A  89     121.419 134.796 194.070  1.00  0.00           C
ATOM    593  OE1 GLU A  89     121.428 133.667 194.606  1.00  0.00           O
ATOM    594  OE2 GLU A  89     120.936 135.808 194.620  1.00  0.00           O
ATOM    595  C   GLU A  89     124.110 132.576 190.445  1.00  0.00           C
ATOM    596  O   GLU A  89     123.680 131.444 190.676  1.00  0.00           O
ATOM    597  N   LEU A  90     125.285 132.789 189.861  1.00  0.00           N
ATOM    598  CA  LEU A  90     126.103 131.667 189.430  1.00  0.00           C
ATOM    599  CB  LEU A  90     127.322 132.157 188.647  1.00  0.00           C
ATOM    600  CG  LEU A  90     127.067 132.819 187.289  1.00  0.00           C
ATOM    601  CD1 LEU A  90     128.376 133.302 186.699  1.00  0.00           C
ATOM    602  CD2 LEU A  90     126.370 131.880 186.321  1.00  0.00           C
ATOM    603  C   LEU A  90     126.549 130.848 190.634  1.00  0.00           C
ATOM    604  O   LEU A  90     126.823 131.382 191.711  1.00  0.00           O
ATOM    605  N   ALA A  91     126.612 129.527 190.446  1.00  0.00           N
ATOM    606  CA  ALA A  91     127.032 128.649 191.531  1.00  0.00           C
ATOM    607  CB  ALA A  91     126.879 127.189 191.108  1.00  0.00           C
ATOM    608  C   ALA A  91     128.468 128.945 191.943  1.00  0.00           C
ATOM    609  O   ALA A  91     128.758 129.149 193.127  1.00  0.00           O
ATOM    610  N   LYS A  92     129.380 128.985 190.971  1.00  0.00           N
ATOM    611  CA  LYS A  92     130.768 129.375 191.149  1.00  0.00           C
ATOM    612  CB  LYS A  92     131.727 128.331 190.563  1.00  0.00           C
ATOM    613  CG  LYS A  92     131.664 126.929 191.160  1.00  0.00           C
ATOM    614  CD  LYS A  92     132.232 126.847 192.579  1.00  0.00           C
ATOM    615  CE  LYS A  92     131.179 127.001 193.656  1.00  0.00           C
ATOM    616  NZ  LYS A  92     131.736 126.807 195.022  1.00  0.00           N
ATOM    617  C   LYS A  92     131.029 130.712 190.467  1.00  0.00           C
ATOM    618  O   LYS A  92     130.438 130.986 189.417  1.00  0.00           O
ATOM    619  N   PRO A  93     131.890 131.570 191.021  1.00  0.00           N
ATOM    620  CD  PRO A  93     132.366 131.606 192.413  1.00  0.00           C
ATOM    621  CG  PRO A  93     133.236 132.803 192.471  1.00  0.00           C
ATOM    622  CB  PRO A  93     133.298 133.462 191.187  1.00  0.00           C
ATOM    623  CA  PRO A  93     132.335 132.730 190.248  1.00  0.00           C
ATOM    624  C   PRO A  93     133.041 132.278 188.984  1.00  0.00           C
ATOM    625  O   PRO A  93     133.619 131.192 188.924  1.00  0.00           O
ATOM    626  N   VAL A  94     132.982 133.125 187.964  1.00  0.00           N
ATOM    627  CA  VAL A  94     133.546 132.802 186.665  1.00  0.00           C
ATOM    628  CB  VAL A  94     132.486 132.114 185.776  1.00  0.00           C
ATOM    629  CG1 VAL A  94     131.429 133.103 185.310  1.00  0.00           C
ATOM    630  CG2 VAL A  94     133.126 131.430 184.615  1.00  0.00           C
ATOM    631  C   VAL A  94     134.090 134.079 186.040  1.00  0.00           C
ATOM    632  O   VAL A  94     133.589 135.178 186.294  1.00  0.00           O
ATOM    633  N   PHE A  95     135.131 133.928 185.229  1.00  0.00           N
ATOM    634  CA  PHE A  95     135.776 135.089 184.640  1.00  0.00           C
ATOM    635  CB  PHE A  95     137.077 134.700 183.935  1.00  0.00           C
ATOM    636  CG  PHE A  95     138.196 134.316 184.863  1.00  0.00           C
ATOM    637  CD1 PHE A  95     138.577 135.143 185.903  1.00  0.00           C
ATOM    638  CE1 PHE A  95     139.605 134.788 186.744  1.00  0.00           C
ATOM    639  CZ  PHE A  95     140.274 133.600 186.549  1.00  0.00           C
ATOM    640  CE2 PHE A  95     139.911 132.771 185.515  1.00  0.00           C
ATOM    641  CD2 PHE A  95     138.880 133.129 184.677  1.00  0.00           C
ATOM    642  C   PHE A  95     134.857 135.763 183.632  1.00  0.00           C
ATOM    643  O   PHE A  95     133.993 135.137 183.012  1.00  0.00           O
ATOM    644  N   HIS A  96     135.070 137.063 183.465  1.00  0.00           N
ATOM    645  CA  HIS A  96     134.405 137.855 182.440  1.00  0.00           C
ATOM    646  CB  HIS A  96     134.002 139.223 182.983  1.00  0.00           C
ATOM    647  CG  HIS A  96     133.008 139.947 182.130  1.00  0.00           C
ATOM    648  ND1 HIS A  96     133.281 140.347 180.841  1.00  0.00           N
ATOM    649  CE1 HIS A  96     132.226 140.961 180.338  1.00  0.00           C
ATOM    650  NE2 HIS A  96     131.280 140.980 181.258  1.00  0.00           N
ATOM    651  CD2 HIS A  96     131.743 140.354 182.389  1.00  0.00           C
ATOM    652  C   HIS A  96     135.394 137.983 181.290  1.00  0.00           C
ATOM    653  O   HIS A  96     136.408 138.677 181.413  1.00  0.00           O
ATOM    654  N   VAL A  97     135.106 137.303 180.178  1.00  0.00           N
ATOM    655  CA  VAL A  97     136.047 137.270 179.062  1.00  0.00           C
ATOM    656  CB  VAL A  97     135.508 136.357 177.945  1.00  0.00           C
ATOM    657  CG1 VAL A  97     134.404 137.049 177.177  1.00  0.00           C
ATOM    658  CG2 VAL A  97     136.626 135.957 177.010  1.00  0.00           C
ATOM    659  C   VAL A  97     136.324 138.676 178.553  1.00  0.00           C
ATOM    660  O   VAL A  97     137.397 138.950 178.001  1.00  0.00           O
ATOM    661  N   GLY A  98     135.364 139.584 178.720  1.00  0.00           N
ATOM    662  CA  GLY A  98     135.580 140.966 178.343  1.00  0.00           C
ATOM    663  C   GLY A  98     136.597 141.683 179.203  1.00  0.00           C
ATOM    664  O   GLY A  98     137.330 142.544 178.711  1.00  0.00           O
ATOM    665  N   PHE A  99     136.667 141.336 180.487  1.00  0.00           N
ATOM    666  CA  PHE A  99     137.585 141.960 181.431  1.00  0.00           C
ATOM    667  CB  PHE A  99     136.864 142.246 182.748  1.00  0.00           C
ATOM    668  CG  PHE A  99     135.856 143.350 182.674  1.00  0.00           C
ATOM    669  CD1 PHE A  99     136.241 144.645 182.388  1.00  0.00           C
ATOM    670  CE1 PHE A  99     135.311 145.658 182.333  1.00  0.00           C
ATOM    671  CZ  PHE A  99     133.980 145.381 182.545  1.00  0.00           C
ATOM    672  CE2 PHE A  99     133.584 144.097 182.830  1.00  0.00           C
ATOM    673  CD2 PHE A  99     134.517 143.089 182.892  1.00  0.00           C
ATOM    674  C   PHE A  99     138.800 141.092 181.715  1.00  0.00           C
ATOM    675  O   PHE A  99     139.633 141.464 182.549  1.00  0.00           O
ATOM    676  N   LEU A 100     138.944 139.968 181.010  1.00  0.00           N
ATOM    677  CA  LEU A 100     139.891 138.944 181.433  1.00  0.00           C
ATOM    678  CB  LEU A 100     139.765 137.723 180.523  1.00  0.00           C
ATOM    679  CG  LEU A 100     140.632 136.507 180.845  1.00  0.00           C
ATOM    680  CD1 LEU A 100     140.275 135.941 182.204  1.00  0.00           C
ATOM    681  CD2 LEU A 100     140.462 135.451 179.773  1.00  0.00           C
ATOM    682  C   LEU A 100     141.314 139.481 181.430  1.00  0.00           C
ATOM    683  O   LEU A 100     142.022 139.391 182.443  1.00  0.00           O
ATOM    684  N   VAL A 101     141.724 140.116 180.330  1.00  0.00           N
ATOM    685  CA  VAL A 101     143.070 140.676 180.267  1.00  0.00           C
ATOM    686  CB  VAL A 101     143.337 141.332 178.896  1.00  0.00           C
ATOM    687  CG1 VAL A 101     143.507 140.270 177.818  1.00  0.00           C
ATOM    688  CG2 VAL A 101     142.251 142.353 178.517  1.00  0.00           C
ATOM    689  C   VAL A 101     143.270 141.668 181.400  1.00  0.00           C
ATOM    690  O   VAL A 101     144.296 141.643 182.093  1.00  0.00           O
ATOM    691  N   LYS A 102     142.253 142.486 181.675  1.00  0.00           N
ATOM    692  CA  LYS A 102     142.379 143.456 182.752  1.00  0.00           C
ATOM    693  CB  LYS A 102     141.135 144.342 182.814  1.00  0.00           C
ATOM    694  CG  LYS A 102     141.287 145.611 183.656  1.00  0.00           C
ATOM    695  CD  LYS A 102     142.292 146.615 183.112  1.00  0.00           C
ATOM    696  CE  LYS A 102     141.818 147.290 181.846  1.00  0.00           C
ATOM    697  NZ  LYS A 102     142.915 148.064 181.203  1.00  0.00           N
ATOM    698  C   LYS A 102     142.608 142.763 184.082  1.00  0.00           C
ATOM    699  O   LYS A 102     143.510 143.152 184.836  1.00  0.00           O
ATOM    700  N   THR A 103     141.869 141.681 184.351  1.00  0.00           N
ATOM    701  CA  THR A 103     142.089 140.966 185.601  1.00  0.00           C
ATOM    702  CB  THR A 103     141.127 139.785 185.736  1.00  0.00           C
ATOM    703  CG2 THR A 103     139.685 140.261 185.828  1.00  0.00           C
ATOM    704  OG1 THR A 103     141.263 138.915 184.609  1.00  0.00           O
ATOM    705  C   THR A 103     143.524 140.485 185.671  1.00  0.00           C
ATOM    706  O   THR A 103     144.204 140.681 186.688  1.00  0.00           O
ATOM    707  N   MET A 104     144.036 139.958 184.554  1.00  0.00           N
ATOM    708  CA  MET A 104     145.414 139.490 184.538  1.00  0.00           C
ATOM    709  CB  MET A 104     145.767 138.931 183.164  1.00  0.00           C
ATOM    710  CG  MET A 104     144.939 137.756 182.733  1.00  0.00           C
ATOM    711  SD  MET A 104     145.974 136.558 181.887  1.00  0.00           S
ATOM    712  CE  MET A 104     146.334 137.444 180.373  1.00  0.00           C
ATOM    713  C   MET A 104     146.361 140.615 184.904  1.00  0.00           C
ATOM    714  O   MET A 104     147.246 140.437 185.751  1.00  0.00           O
ATOM    715  N   LYS A 105     146.142 141.804 184.340  1.00  0.00           N
ATOM    716  CA  LYS A 105     147.032 142.907 184.666  1.00  0.00           C
ATOM    717  CB  LYS A 105     146.682 144.139 183.834  1.00  0.00           C
ATOM    718  CG  LYS A 105     146.949 143.954 182.347  1.00  0.00           C
ATOM    719  CD  LYS A 105     146.573 145.180 181.537  1.00  0.00           C
ATOM    720  CE  LYS A 105     147.651 146.249 181.618  1.00  0.00           C
ATOM    721  NZ  LYS A 105     147.272 147.487 180.885  1.00  0.00           N
ATOM    722  C   LYS A 105     146.958 143.209 186.152  1.00  0.00           C
ATOM    723  O   LYS A 105     147.994 143.282 186.826  1.00  0.00           O
ATOM    724  N   VAL A 106     145.742 143.262 186.701  1.00  0.00           N
ATOM    725  CA  VAL A 106     145.603 143.517 188.128  1.00  0.00           C
ATOM    726  CB  VAL A 106     144.117 143.631 188.516  1.00  0.00           C
ATOM    727  CG1 VAL A 106     143.967 143.778 190.023  1.00  0.00           C
ATOM    728  CG2 VAL A 106     143.467 144.806 187.799  1.00  0.00           C
ATOM    729  C   VAL A 106     146.308 142.424 188.911  1.00  0.00           C
ATOM    730  O   VAL A 106     147.019 142.697 189.887  1.00  0.00           O
ATOM    731  N   LEU A 107     146.188 141.177 188.447  1.00  0.00           N
ATOM    732  CA  LEU A 107     146.857 140.075 189.125  1.00  0.00           C
ATOM    733  CB  LEU A 107     146.523 138.750 188.441  1.00  0.00           C
ATOM    734  CG  LEU A 107     145.178 138.110 188.794  1.00  0.00           C
ATOM    735  CD1 LEU A 107     144.890 136.957 187.853  1.00  0.00           C
ATOM    736  CD2 LEU A 107     145.147 137.638 190.239  1.00  0.00           C
ATOM    737  C   LEU A 107     148.359 140.302 189.156  1.00  0.00           C
ATOM    738  O   LEU A 107     149.005 140.123 190.195  1.00  0.00           O
ATOM    739  N   ARG A 108     148.937 140.707 188.025  1.00  0.00           N
ATOM    740  CA  ARG A 108     150.375 140.930 188.007  1.00  0.00           C
ATOM    741  CB  ARG A 108     150.883 141.048 186.569  1.00  0.00           C
ATOM    742  CG  ARG A 108     150.798 139.749 185.771  1.00  0.00           C
ATOM    743  CD  ARG A 108     151.326 139.932 184.354  1.00  0.00           C
ATOM    744  NE  ARG A 108     151.286 138.701 183.563  1.00  0.00           N
ATOM    745  CZ  ARG A 108     150.270 138.312 182.793  1.00  0.00           C
ATOM    746  NH1 ARG A 108     149.177 139.052 182.668  1.00  0.00           N
ATOM    747  NH2 ARG A 108     150.357 137.172 182.125  1.00  0.00           N
ATOM    748  C   ARG A 108     150.779 142.160 188.810  1.00  0.00           C
ATOM    749  O   ARG A 108     151.948 142.272 189.193  1.00  0.00           O
ATOM    750  N   CYS A 109     149.849 143.080 189.082  1.00  0.00           N
ATOM    751  CA  CYS A 109     150.192 144.293 189.814  1.00  0.00           C
ATOM    752  CB  CYS A 109     149.338 145.472 189.336  1.00  0.00           C
ATOM    753  SG  CYS A 109     149.426 145.803 187.566  1.00  0.00           S
ATOM    754  C   CYS A 109     150.036 144.161 191.322  1.00  0.00           C
ATOM    755  O   CYS A 109     150.535 145.023 192.053  1.00  0.00           O
ATOM    756  N   VAL A 110     149.360 143.119 191.804  1.00  0.00           N
ATOM    757  CA  VAL A 110     149.058 142.974 193.220  1.00  0.00           C
ATOM    758  CB  VAL A 110     147.538 143.040 193.486  1.00  0.00           C
ATOM    759  CG1 VAL A 110     146.835 141.808 192.925  1.00  0.00           C
ATOM    760  CG2 VAL A 110     147.253 143.220 194.962  1.00  0.00           C
ATOM    761  C   VAL A 110     149.639 141.656 193.712  1.00  0.00           C
ATOM    762  O   VAL A 110     149.824 140.703 192.951  1.00  0.00           O
ATOM    763  N   CYS A 111     149.930 141.612 195.013  1.00  0.00           N
ATOM    764  CA  CYS A 111     150.470 140.405 195.623  1.00  0.00           C
ATOM    765  CB  CYS A 111     150.813 140.666 197.086  1.00  0.00           C
ATOM    766  SG  CYS A 111     151.508 139.239 197.952  1.00  0.00           S
ATOM    767  C   CYS A 111     149.472 139.261 195.525  1.00  0.00           C
ATOM    768  O   CYS A 111     148.293 139.415 195.853  1.00  0.00           O
ATOM    769  N   PHE A 112     149.959 138.102 195.084  1.00  0.00           N
ATOM    770  CA  PHE A 112     149.107 136.929 194.956  1.00  0.00           C
ATOM    771  CB  PHE A 112     149.900 135.837 194.222  1.00  0.00           C
ATOM    772  CG  PHE A 112     149.090 134.637 193.804  1.00  0.00           C
ATOM    773  CD1 PHE A 112     148.641 133.709 194.730  1.00  0.00           C
ATOM    774  CE1 PHE A 112     147.901 132.619 194.336  1.00  0.00           C
ATOM    775  CZ  PHE A 112     147.582 132.447 193.010  1.00  0.00           C
ATOM    776  CE2 PHE A 112     148.008 133.364 192.076  1.00  0.00           C
ATOM    777  CD2 PHE A 112     148.751 134.455 192.475  1.00  0.00           C
ATOM    778  C   PHE A 112     148.581 136.451 196.304  1.00  0.00           C
ATOM    779  O   PHE A 112     147.503 135.851 196.354  1.00  0.00           O
ATOM    780  N   PHE A 113     149.286 136.737 197.398  1.00  0.00           N
ATOM    781  CA  PHE A 113     148.930 136.230 198.719  1.00  0.00           C
ATOM    782  CB  PHE A 113     150.155 135.565 199.361  1.00  0.00           C
ATOM    783  CG  PHE A 113     150.863 134.600 198.454  1.00  0.00           C
ATOM    784  CD1 PHE A 113     150.462 133.277 198.380  1.00  0.00           C
ATOM    785  CE1 PHE A 113     151.109 132.389 197.545  1.00  0.00           C
ATOM    786  CZ  PHE A 113     152.168 132.818 196.773  1.00  0.00           C
ATOM    787  CE2 PHE A 113     152.576 134.133 196.838  1.00  0.00           C
ATOM    788  CD2 PHE A 113     151.927 135.016 197.673  1.00  0.00           C
ATOM    789  C   PHE A 113     148.378 137.298 199.651  1.00  0.00           C
ATOM    790  O   PHE A 113     147.279 137.135 200.187  1.00  0.00           O
ATOM    791  N   CYS A 114     149.107 138.393 199.862  1.00  0.00           N
ATOM    792  CA  CYS A 114     148.662 139.441 200.774  1.00  0.00           C
ATOM    793  CB  CYS A 114     149.871 140.159 201.384  1.00  0.00           C
ATOM    794  SG  CYS A 114     150.908 139.136 202.448  1.00  0.00           S
ATOM    795  C   CYS A 114     147.741 140.462 200.117  1.00  0.00           C
ATOM    796  O   CYS A 114     147.152 141.285 200.825  1.00  0.00           O
ATOM    797  N   SER A 115     147.599 140.425 198.792  1.00  0.00           N
ATOM    798  CA  SER A 115     146.704 141.322 198.058  1.00  0.00           C
ATOM    799  CB  SER A 115     145.241 141.033 198.393  1.00  0.00           C
ATOM    800  OG  SER A 115     144.388 141.896 197.659  1.00  0.00           O
ATOM    801  C   SER A 115     147.042 142.789 198.322  1.00  0.00           C
ATOM    802  O   SER A 115     146.164 143.627 198.538  1.00  0.00           O
ATOM    803  N   LYS A 116     148.336 143.091 198.304  1.00  0.00           N
ATOM    804  CA  LYS A 116     148.846 144.452 198.310  1.00  0.00           C
ATOM    805  CB  LYS A 116     149.641 144.774 199.585  1.00  0.00           C
ATOM    806  CG  LYS A 116     148.865 144.656 200.887  1.00  0.00           C
ATOM    807  CD  LYS A 116     147.762 145.703 200.969  1.00  0.00           C
ATOM    808  CE  LYS A 116     147.090 145.709 202.331  1.00  0.00           C
ATOM    809  NZ  LYS A 116     146.291 144.480 202.580  1.00  0.00           N
ATOM    810  C   LYS A 116     149.732 144.638 197.091  1.00  0.00           C
ATOM    811  O   LYS A 116     150.260 143.675 196.529  1.00  0.00           O
ATOM    812  N   LEU A 117     149.876 145.893 196.672  1.00  0.00           N
ATOM    813  CA  LEU A 117     150.681 146.191 195.498  1.00  0.00           C
ATOM    814  CB  LEU A 117     150.659 147.691 195.202  1.00  0.00           C
ATOM    815  CG  LEU A 117     149.381 148.260 194.580  1.00  0.00           C
ATOM    816  CD1 LEU A 117     149.403 149.781 194.621  1.00  0.00           C
ATOM    817  CD2 LEU A 117     149.203 147.770 193.152  1.00  0.00           C
ATOM    818  C   LEU A 117     152.115 145.727 195.710  1.00  0.00           C
ATOM    819  O   LEU A 117     152.664 145.829 196.809  1.00  0.00           O
ATOM    820  N   LEU A 118     152.724 145.215 194.640  1.00  0.00           N
ATOM    821  CA  LEU A 118     154.118 144.796 194.699  1.00  0.00           C
ATOM    822  CB  LEU A 118     154.490 144.039 193.422  1.00  0.00           C
ATOM    823  CG  LEU A 118     153.595 142.856 193.044  1.00  0.00           C
ATOM    824  CD1 LEU A 118     154.113 142.187 191.781  1.00  0.00           C
ATOM    825  CD2 LEU A 118     153.499 141.848 194.179  1.00  0.00           C
ATOM    826  C   LEU A 118     155.074 145.965 194.893  1.00  0.00           C
ATOM    827  O   LEU A 118     156.259 145.734 195.155  1.00  0.00           O
ATOM    828  N   VAL A 119     154.594 147.202 194.769  1.00  0.00           N
ATOM    829  CA  VAL A 119     155.396 148.401 194.966  1.00  0.00           C
ATOM    830  CB  VAL A 119     155.710 149.102 193.631  1.00  0.00           C
ATOM    831  CG1 VAL A 119     156.496 148.177 192.713  1.00  0.00           C
ATOM    832  CG2 VAL A 119     154.429 149.569 192.947  1.00  0.00           C
ATOM    833  C   VAL A 119     154.634 149.332 195.899  1.00  0.00           C
ATOM    834  O   VAL A 119     153.428 149.541 195.723  1.00  0.00           O
ATOM    835  N   ASP A 120     155.329 149.873 196.896  1.00  0.00           N
ATOM    836  CA  ASP A 120     154.691 150.759 197.858  1.00  0.00           C
ATOM    837  CB  ASP A 120     155.655 151.092 198.995  1.00  0.00           C
ATOM    838  CG  ASP A 120     155.000 151.905 200.094  1.00  0.00           C
ATOM    839  OD1 ASP A 120     154.163 151.343 200.831  1.00  0.00           O
ATOM    840  OD2 ASP A 120     155.321 153.105 200.218  1.00  0.00           O
ATOM    841  C   ASP A 120     154.221 152.042 197.180  1.00  0.00           C
ATOM    842  O   ASP A 120     154.856 152.554 196.255  1.00  0.00           O
ATOM    843  N   SER A 121     153.092 152.569 197.662  1.00  0.00           N
ATOM    844  CA  SER A 121     152.531 153.780 197.071  1.00  0.00           C
ATOM    845  CB  SER A 121     151.112 154.008 197.594  1.00  0.00           C
ATOM    846  OG  SER A 121     150.635 155.290 197.220  1.00  0.00           O
ATOM    847  C   SER A 121     153.393 155.004 197.351  1.00  0.00           C
ATOM    848  O   SER A 121     153.395 155.950 196.554  1.00  0.00           O
ATOM    849  N   ASN A 122     154.128 155.009 198.461  1.00  0.00           N
ATOM    850  CA  ASN A 122     154.968 156.143 198.825  1.00  0.00           C
ATOM    851  CB  ASN A 122     155.134 156.209 200.348  1.00  0.00           C
ATOM    852  CG  ASN A 122     153.820 156.044 201.085  1.00  0.00           C
ATOM    853  OD1 ASN A 122     152.774 156.498 200.619  1.00  0.00           O
ATOM    854  ND2 ASN A 122     153.866 155.393 202.240  1.00  0.00           N
ATOM    855  C   ASN A 122     156.339 156.102 198.164  1.00  0.00           C
ATOM    856  O   ASN A 122     157.166 156.978 198.436  1.00  0.00           O
ATOM    857  N   ASN A 123     156.608 155.108 197.324  1.00  0.00           N
ATOM    858  CA  ASN A 123     157.848 155.098 196.567  1.00  0.00           C
ATOM    859  CB  ASN A 123     158.017 153.758 195.851  1.00  0.00           C
ATOM    860  CG  ASN A 123     159.314 153.665 195.071  1.00  0.00           C
ATOM    861  OD1 ASN A 123     159.483 154.318 194.044  1.00  0.00           O
ATOM    862  ND2 ASN A 123     160.238 152.846 195.559  1.00  0.00           N
ATOM    863  C   ASN A 123     157.834 156.244 195.554  1.00  0.00           C
ATOM    864  O   ASN A 123     156.772 156.584 195.022  1.00  0.00           O
ATOM    865  N   PRO A 124     158.985 156.877 195.274  1.00  0.00           N
ATOM    866  CD  PRO A 124     160.328 156.702 195.860  1.00  0.00           C
ATOM    867  CG  PRO A 124     161.022 157.972 195.513  1.00  0.00           C
ATOM    868  CB  PRO A 124     160.434 158.425 194.233  1.00  0.00           C
ATOM    869  CA  PRO A 124     158.972 157.956 194.268  1.00  0.00           C
ATOM    870  C   PRO A 124     158.493 157.503 192.900  1.00  0.00           C
ATOM    871  O   PRO A 124     157.805 158.263 192.204  1.00  0.00           O
ATOM    872  N   LYS A 125     158.834 156.275 192.498  1.00  0.00           N
ATOM    873  CA  LYS A 125     158.446 155.790 191.178  1.00  0.00           C
ATOM    874  CB  LYS A 125     159.050 154.408 190.923  1.00  0.00           C
ATOM    875  CG  LYS A 125     160.552 154.421 190.689  1.00  0.00           C
ATOM    876  CD  LYS A 125     161.132 153.014 190.710  1.00  0.00           C
ATOM    877  CE  LYS A 125     161.889 152.709 189.428  1.00  0.00           C
ATOM    878  NZ  LYS A 125     162.372 151.301 189.383  1.00  0.00           N
ATOM    879  C   LYS A 125     156.932 155.736 191.019  1.00  0.00           C
ATOM    880  O   LYS A 125     156.428 155.837 189.897  1.00  0.00           O
ATOM    881  N   ILE A 126     156.199 155.559 192.117  1.00  0.00           N
ATOM    882  CA  ILE A 126     154.741 155.563 192.063  1.00  0.00           C
ATOM    883  CB  ILE A 126     154.164 154.460 192.972  1.00  0.00           C
ATOM    884  CG2 ILE A 126     152.638 154.570 193.069  1.00  0.00           C
ATOM    885  CG1 ILE A 126     154.598 153.073 192.471  1.00  0.00           C
ATOM    886  CD1 ILE A 126     155.914 152.557 193.032  1.00  0.00           C
ATOM    887  C   ILE A 126     154.165 156.932 192.418  1.00  0.00           C
ATOM    888  O   ILE A 126     153.101 157.301 191.912  1.00  0.00           O
ATOM    889  N   LYS A 127     154.842 157.700 193.273  1.00  0.00           N
ATOM    890  CA  LYS A 127     154.360 159.041 193.584  1.00  0.00           C
ATOM    891  CB  LYS A 127     155.216 159.668 194.685  1.00  0.00           C
ATOM    892  CG  LYS A 127     154.773 159.306 196.095  1.00  0.00           C
ATOM    893  CD  LYS A 127     155.507 160.125 197.148  1.00  0.00           C
ATOM    894  CE  LYS A 127     157.004 159.860 197.136  1.00  0.00           C
ATOM    895  NZ  LYS A 127     157.628 160.151 198.457  1.00  0.00           N
ATOM    896  C   LYS A 127     154.360 159.917 192.337  1.00  0.00           C
ATOM    897  O   LYS A 127     153.387 160.631 192.064  1.00  0.00           O
ATOM    898  N   ASP A 128     155.444 159.870 191.560  1.00  0.00           N
ATOM    899  CA  ASP A 128     155.482 160.660 190.335  1.00  0.00           C
ATOM    900  CB  ASP A 128     156.903 160.713 189.770  1.00  0.00           C
ATOM    901  CG  ASP A 128     157.352 159.392 189.194  1.00  0.00           C
ATOM    902  OD1 ASP A 128     156.872 158.349 189.673  1.00  0.00           O
ATOM    903  OD2 ASP A 128     158.184 159.396 188.264  1.00  0.00           O
ATOM    904  C   ASP A 128     154.510 160.118 189.294  1.00  0.00           C
ATOM    905  O   ASP A 128     154.008 160.885 188.467  1.00  0.00           O
ATOM    906  N   ILE A 129     154.235 158.810 189.305  1.00  0.00           N
ATOM    907  CA  ILE A 129     153.219 158.265 188.405  1.00  0.00           C
ATOM    908  CB  ILE A 129     153.215 156.724 188.461  1.00  0.00           C
ATOM    909  CG2 ILE A 129     151.878 156.159 187.949  1.00  0.00           C
ATOM    910  CG1 ILE A 129     154.378 156.160 187.640  1.00  0.00           C
ATOM    911  CD1 ILE A 129     154.663 154.681 187.882  1.00  0.00           C
ATOM    912  C   ILE A 129     151.852 158.841 188.752  1.00  0.00           C
ATOM    913  O   ILE A 129     151.099 159.274 187.872  1.00  0.00           O
ATOM    914  N   LEU A 130     151.510 158.848 190.043  1.00  0.00           N
ATOM    915  CA  LEU A 130     150.234 159.422 190.464  1.00  0.00           C
ATOM    916  CB  LEU A 130     150.022 159.214 191.964  1.00  0.00           C
ATOM    917  CG  LEU A 130     149.275 157.941 192.370  1.00  0.00           C
ATOM    918  CD1 LEU A 130     150.167 156.721 192.251  1.00  0.00           C
ATOM    919  CD2 LEU A 130     148.730 158.077 193.785  1.00  0.00           C
ATOM    920  C   LEU A 130     150.156 160.902 190.118  1.00  0.00           C
ATOM    921  O   LEU A 130     149.119 161.385 189.651  1.00  0.00           O
ATOM    922  N   ALA A 131     151.244 161.642 190.345  1.00  0.00           N
ATOM    923  CA  ALA A 131     151.256 163.053 189.974  1.00  0.00           C
ATOM    924  CB  ALA A 131     152.525 163.723 190.499  1.00  0.00           C
ATOM    925  C   ALA A 131     151.148 163.232 188.463  1.00  0.00           C
ATOM    926  O   ALA A 131     150.633 164.254 187.996  1.00  0.00           O
ATOM    927  N   LYS A 132     151.624 162.253 187.692  1.00  0.00           N
ATOM    928  CA  LYS A 132     151.590 162.324 186.238  1.00  0.00           C
ATOM    929  CB  LYS A 132     152.692 161.427 185.658  1.00  0.00           C
ATOM    930  CG  LYS A 132     152.853 161.467 184.132  1.00  0.00           C
ATOM    931  CD  LYS A 132     153.300 162.830 183.606  1.00  0.00           C
ATOM    932  CE  LYS A 132     154.700 163.213 184.081  1.00  0.00           C
ATOM    933  NZ  LYS A 132     155.733 162.195 183.739  1.00  0.00           N
ATOM    934  C   LYS A 132     150.245 161.910 185.659  1.00  0.00           C
ATOM    935  O   LYS A 132     149.909 162.336 184.549  1.00  0.00           O
ATOM    936  N   SER A 133     149.472 161.103 186.383  1.00  0.00           N
ATOM    937  CA  SER A 133     148.205 160.555 185.902  1.00  0.00           C
ATOM    938  CB  SER A 133     148.258 159.029 185.855  1.00  0.00           C
ATOM    939  OG  SER A 133     149.423 158.581 185.186  1.00  0.00           O
ATOM    940  C   SER A 133     147.092 161.050 186.819  1.00  0.00           C
ATOM    941  O   SER A 133     146.722 160.380 187.785  1.00  0.00           O
ATOM    942  N   LYS A 134     146.565 162.232 186.509  1.00  0.00           N
ATOM    943  CA  LYS A 134     145.387 162.786 187.166  1.00  0.00           C
ATOM    944  CB  LYS A 134     145.658 164.193 187.694  1.00  0.00           C
ATOM    945  CG  LYS A 134     146.691 164.257 188.808  1.00  0.00           C
ATOM    946  CD  LYS A 134     146.916 165.688 189.269  1.00  0.00           C
ATOM    947  CE  LYS A 134     147.999 165.775 190.334  1.00  0.00           C
ATOM    948  NZ  LYS A 134     147.613 165.077 191.590  1.00  0.00           N
ATOM    949  C   LYS A 134     144.260 162.786 186.141  1.00  0.00           C
ATOM    950  O   LYS A 134     144.299 163.550 185.170  1.00  0.00           O
ATOM    951  N   GLY A 135     143.262 161.935 186.357  1.00  0.00           N
ATOM    952  CA  GLY A 135     142.195 161.784 185.388  1.00  0.00           C
ATOM    953  C   GLY A 135     142.536 160.917 184.199  1.00  0.00           C
ATOM    954  O   GLY A 135     141.835 160.980 183.184  1.00  0.00           O
ATOM    955  N   GLN A 136     143.595 160.113 184.286  1.00  0.00           N
ATOM    956  CA  GLN A 136     143.963 159.147 183.249  1.00  0.00           C
ATOM    957  CB  GLN A 136     145.195 159.617 182.473  1.00  0.00           C
ATOM    958  CG  GLN A 136     144.957 160.852 181.620  1.00  0.00           C
ATOM    959  CD  GLN A 136     146.230 161.632 181.349  1.00  0.00           C
ATOM    960  OE1 GLN A 136     146.250 162.858 181.449  1.00  0.00           O
ATOM    961  NE2 GLN A 136     147.299 160.925 181.000  1.00  0.00           N
ATOM    962  C   GLN A 136     144.215 157.797 183.911  1.00  0.00           C
ATOM    963  O   GLN A 136     145.358 157.330 183.984  1.00  0.00           O
ATOM    964  N   PRO A 137     143.163 157.142 184.411  1.00  0.00           N
ATOM    965  CD  PRO A 137     141.731 157.444 184.276  1.00  0.00           C
ATOM    966  CG  PRO A 137     141.143 156.754 185.450  1.00  0.00           C
ATOM    967  CB  PRO A 137     141.977 155.534 185.661  1.00  0.00           C
ATOM    968  CA  PRO A 137     143.379 155.883 185.141  1.00  0.00           C
ATOM    969  C   PRO A 137     143.956 154.765 184.290  1.00  0.00           C
ATOM    970  O   PRO A 137     144.699 153.926 184.813  1.00  0.00           O
ATOM    971  N   LYS A 138     143.622 154.710 182.998  1.00  0.00           N
ATOM    972  CA  LYS A 138     144.198 153.688 182.127  1.00  0.00           C
ATOM    973  CB  LYS A 138     143.587 153.793 180.729  1.00  0.00           C
ATOM    974  CG  LYS A 138     143.917 152.626 179.809  1.00  0.00           C
ATOM    975  CD  LYS A 138     143.456 152.900 178.383  1.00  0.00           C
ATOM    976  CE  LYS A 138     144.092 151.940 177.387  1.00  0.00           C
ATOM    977  NZ  LYS A 138     145.555 152.172 177.230  1.00  0.00           N
ATOM    978  C   LYS A 138     145.714 153.820 182.060  1.00  0.00           C
ATOM    979  O   LYS A 138     146.445 152.831 182.195  1.00  0.00           O
ATOM    980  N   LYS A 139     146.205 155.042 181.846  1.00  0.00           N
ATOM    981  CA  LYS A 139     147.645 155.262 181.816  1.00  0.00           C
ATOM    982  CB  LYS A 139     147.945 156.705 181.413  1.00  0.00           C
ATOM    983  CG  LYS A 139     149.357 156.922 180.894  1.00  0.00           C
ATOM    984  CD  LYS A 139     149.876 158.308 181.238  1.00  0.00           C
ATOM    985  CE  LYS A 139     150.951 158.756 180.260  1.00  0.00           C
ATOM    986  NZ  LYS A 139     151.655 159.982 180.724  1.00  0.00           N
ATOM    987  C   LYS A 139     148.268 154.940 183.167  1.00  0.00           C
ATOM    988  O   LYS A 139     149.394 154.431 183.236  1.00  0.00           O
ATOM    989  N   ARG A 140     147.552 155.232 184.254  1.00  0.00           N
ATOM    990  CA  ARG A 140     148.061 154.905 185.580  1.00  0.00           C
ATOM    991  CB  ARG A 140     147.119 155.456 186.651  1.00  0.00           C
ATOM    992  CG  ARG A 140     147.371 154.897 188.039  1.00  0.00           C
ATOM    993  CD  ARG A 140     146.941 155.854 189.140  1.00  0.00           C
ATOM    994  NE  ARG A 140     145.485 155.942 189.257  1.00  0.00           N
ATOM    995  CZ  ARG A 140     144.718 156.881 188.705  1.00  0.00           C
ATOM    996  NH1 ARG A 140     145.235 157.856 187.967  1.00  0.00           N
ATOM    997  NH2 ARG A 140     143.406 156.841 188.894  1.00  0.00           N
ATOM    998  C   ARG A 140     148.232 153.401 185.742  1.00  0.00           C
ATOM    999  O   ARG A 140     149.264 152.936 186.244  1.00  0.00           O
ATOM   1000  N   LEU A 141     147.234 152.621 185.317  1.00  0.00           N
ATOM   1001  CA  LEU A 141     147.358 151.171 185.407  1.00  0.00           C
ATOM   1002  CB  LEU A 141     146.054 150.480 184.997  1.00  0.00           C
ATOM   1003  CG  LEU A 141     145.940 149.003 185.428  1.00  0.00           C
ATOM   1004  CD1 LEU A 141     144.498 148.547 185.521  1.00  0.00           C
ATOM   1005  CD2 LEU A 141     146.694 148.050 184.507  1.00  0.00           C
ATOM   1006  C   LEU A 141     148.500 150.682 184.533  1.00  0.00           C
ATOM   1007  O   LEU A 141     149.252 149.791 184.930  1.00  0.00           O
ATOM   1008  N   THR A 142     148.642 151.248 183.333  1.00  0.00           N
ATOM   1009  CA  THR A 142     149.716 150.814 182.444  1.00  0.00           C
ATOM   1010  CB  THR A 142     149.594 151.521 181.094  1.00  0.00           C
ATOM   1011  CG2 THR A 142     150.481 150.849 180.054  1.00  0.00           C
ATOM   1012  OG1 THR A 142     148.233 151.481 180.651  1.00  0.00           O
ATOM   1013  C   THR A 142     151.084 151.077 183.063  1.00  0.00           C
ATOM   1014  O   THR A 142     151.977 150.222 183.004  1.00  0.00           O
ATOM   1015  N   HIS A 143     151.268 152.258 183.659  1.00  0.00           N
ATOM   1016  CA  HIS A 143     152.537 152.571 184.309  1.00  0.00           C
ATOM   1017  CB  HIS A 143     152.544 154.030 184.766  1.00  0.00           C
ATOM   1018  CG  HIS A 143     152.562 155.020 183.642  1.00  0.00           C
ATOM   1019  ND1 HIS A 143     153.033 154.713 182.384  1.00  0.00           N
ATOM   1020  CE1 HIS A 143     152.931 155.775 181.607  1.00  0.00           C
ATOM   1021  NE2 HIS A 143     152.416 156.762 182.316  1.00  0.00           N
ATOM   1022  CD2 HIS A 143     152.177 156.317 183.593  1.00  0.00           C
ATOM   1023  C   HIS A 143     152.797 151.639 185.484  1.00  0.00           C
ATOM   1024  O   HIS A 143     153.892 151.079 185.617  1.00  0.00           O
ATOM   1025  N   VAL A 144     151.793 151.443 186.343  1.00  0.00           N
ATOM   1026  CA  VAL A 144     151.986 150.570 187.495  1.00  0.00           C
ATOM   1027  CB  VAL A 144     150.777 150.663 188.444  1.00  0.00           C
ATOM   1028  CG1 VAL A 144     150.874 149.612 189.542  1.00  0.00           C
ATOM   1029  CG2 VAL A 144     150.686 152.056 189.050  1.00  0.00           C
ATOM   1030  C   VAL A 144     152.234 149.138 187.043  1.00  0.00           C
ATOM   1031  O   VAL A 144     152.929 148.377 187.723  1.00  0.00           O
ATOM   1032  N   TYR A 145     151.685 148.750 185.893  1.00  0.00           N
ATOM   1033  CA  TYR A 145     151.864 147.392 185.399  1.00  0.00           C
ATOM   1034  CB  TYR A 145     150.818 147.098 184.325  1.00  0.00           C
ATOM   1035  CG  TYR A 145     150.988 145.755 183.671  1.00  0.00           C
ATOM   1036  CD1 TYR A 145     150.966 144.595 184.425  1.00  0.00           C
ATOM   1037  CE1 TYR A 145     151.122 143.368 183.837  1.00  0.00           C
ATOM   1038  CZ  TYR A 145     151.299 143.278 182.476  1.00  0.00           C
ATOM   1039  OH  TYR A 145     151.454 142.044 181.887  1.00  0.00           O
ATOM   1040  CE2 TYR A 145     151.322 144.416 181.703  1.00  0.00           C
ATOM   1041  CD2 TYR A 145     151.167 145.645 182.302  1.00  0.00           C
ATOM   1042  C   TYR A 145     153.270 147.185 184.854  1.00  0.00           C
ATOM   1043  O   TYR A 145     153.936 146.200 185.192  1.00  0.00           O
ATOM   1044  N   ASP A 146     153.743 148.102 184.007  1.00  0.00           N
ATOM   1045  CA  ASP A 146     155.115 147.987 183.525  1.00  0.00           C
ATOM   1046  CB  ASP A 146     155.377 148.958 182.367  1.00  0.00           C
ATOM   1047  CG  ASP A 146     155.098 150.405 182.724  1.00  0.00           C
ATOM   1048  OD1 ASP A 146     155.688 150.916 183.698  1.00  0.00           O
ATOM   1049  OD2 ASP A 146     154.301 151.040 182.002  1.00  0.00           O
ATOM   1050  C   ASP A 146     156.131 148.206 184.640  1.00  0.00           C
ATOM   1051  O   ASP A 146     157.298 147.835 184.478  1.00  0.00           O
ATOM   1052  N   LEU A 147     155.715 148.793 185.765  1.00  0.00           N
ATOM   1053  CA  LEU A 147     156.596 148.953 186.915  1.00  0.00           C
ATOM   1054  CB  LEU A 147     156.164 150.180 187.724  1.00  0.00           C
ATOM   1055  CG  LEU A 147     157.115 150.673 188.815  1.00  0.00           C
ATOM   1056  CD1 LEU A 147     158.361 151.299 188.207  1.00  0.00           C
ATOM   1057  CD2 LEU A 147     156.402 151.665 189.718  1.00  0.00           C
ATOM   1058  C   LEU A 147     156.610 147.722 187.815  1.00  0.00           C
ATOM   1059  O   LEU A 147     157.659 147.376 188.371  1.00  0.00           O
ATOM   1060  N   CYS A 148     155.469 147.049 187.969  1.00  0.00           N
ATOM   1061  CA  CYS A 148     155.337 145.930 188.893  1.00  0.00           C
ATOM   1062  CB  CYS A 148     153.921 145.900 189.479  1.00  0.00           C
ATOM   1063  SG  CYS A 148     153.525 147.293 190.553  1.00  0.00           S
ATOM   1064  C   CYS A 148     155.630 144.578 188.258  1.00  0.00           C
ATOM   1065  O   CYS A 148     155.816 143.601 188.991  1.00  0.00           O
ATOM   1066  N   LYS A 149     155.670 144.490 186.927  1.00  0.00           N
ATOM   1067  CA  LYS A 149     155.901 143.200 186.284  1.00  0.00           C
ATOM   1068  CB  LYS A 149     155.763 143.336 184.765  1.00  0.00           C
ATOM   1069  CG  LYS A 149     156.639 144.413 184.137  1.00  0.00           C
ATOM   1070  CD  LYS A 149     156.917 144.132 182.667  1.00  0.00           C
ATOM   1071  CE  LYS A 149     155.648 144.185 181.827  1.00  0.00           C
ATOM   1072  NZ  LYS A 149     155.928 143.965 180.382  1.00  0.00           N
ATOM   1073  C   LYS A 149     157.265 142.626 186.644  1.00  0.00           C
ATOM   1074  O   LYS A 149     157.448 141.404 186.624  1.00  0.00           O
ATOM   1075  N   GLY A 150     158.232 143.485 186.977  1.00  0.00           N
ATOM   1076  CA  GLY A 150     159.548 142.998 187.347  1.00  0.00           C
ATOM   1077  C   GLY A 150     159.624 142.459 188.758  1.00  0.00           C
ATOM   1078  O   GLY A 150     160.479 141.620 189.054  1.00  0.00           O
ATOM   1079  N   LYS A 151     158.747 142.923 189.645  1.00  0.00           N
ATOM   1080  CA  LYS A 151     158.763 142.454 191.024  1.00  0.00           C
ATOM   1081  CB  LYS A 151     157.817 143.292 191.883  1.00  0.00           C
ATOM   1082  CG  LYS A 151     158.229 144.750 192.026  1.00  0.00           C
ATOM   1083  CD  LYS A 151     159.505 144.893 192.842  1.00  0.00           C
ATOM   1084  CE  LYS A 151     159.724 146.327 193.294  1.00  0.00           C
ATOM   1085  NZ  LYS A 151     161.029 146.502 193.988  1.00  0.00           N
ATOM   1086  C   LYS A 151     158.368 140.985 191.086  1.00  0.00           C
ATOM   1087  O   LYS A 151     157.345 140.582 190.523  1.00  0.00           O
ATOM   1088  N   ASN A 152     159.184 140.187 191.777  1.00  0.00           N
ATOM   1089  CA  ASN A 152     158.954 138.755 191.927  1.00  0.00           C
ATOM   1090  CB  ASN A 152     160.151 137.970 191.383  1.00  0.00           C
ATOM   1091  CG  ASN A 152     160.381 138.209 189.903  1.00  0.00           C
ATOM   1092  OD1 ASN A 152     159.707 139.030 189.282  1.00  0.00           O
ATOM   1093  ND2 ASN A 152     161.339 137.489 189.332  1.00  0.00           N
ATOM   1094  C   ASN A 152     158.693 138.352 193.373  1.00  0.00           C
ATOM   1095  O   ASN A 152     158.617 137.153 193.663  1.00  0.00           O
ATOM   1096  N   ILE A 153     158.553 139.313 194.286  1.00  0.00           N
ATOM   1097  CA  ILE A 153     158.351 139.012 195.697  1.00  0.00           C
ATOM   1098  CB  ILE A 153     159.700 138.797 196.426  1.00  0.00           C
ATOM   1099  CG2 ILE A 153     160.442 140.119 196.588  1.00  0.00           C
ATOM   1100  CG1 ILE A 153     159.475 138.136 197.788  1.00  0.00           C
ATOM   1101  CD1 ILE A 153     160.746 137.655 198.452  1.00  0.00           C
ATOM   1102  C   ILE A 153     157.557 140.151 196.320  1.00  0.00           C
ATOM   1103  O   ILE A 153     157.658 141.305 195.898  1.00  0.00           O
ATOM   1104  N   CYS A 154     156.761 139.815 197.337  1.00  0.00           N
ATOM   1105  CA  CYS A 154     155.927 140.815 197.992  1.00  0.00           C
ATOM   1106  CB  CYS A 154     154.840 140.128 198.819  1.00  0.00           C
ATOM   1107  SG  CYS A 154     153.672 141.250 199.615  1.00  0.00           S
ATOM   1108  C   CYS A 154     156.735 141.755 198.880  1.00  0.00           C
ATOM   1109  O   CYS A 154     156.286 142.878 199.129  1.00  0.00           O
ATOM   1110  N   GLU A 155     157.913 141.323 199.335  1.00  0.00           N
ATOM   1111  CA  GLU A 155     158.793 142.074 200.242  1.00  0.00           C
ATOM   1112  CB  GLU A 155     159.726 143.011 199.448  1.00  0.00           C
ATOM   1113  CG  GLU A 155     159.074 144.140 198.629  1.00  0.00           C
ATOM   1114  CD  GLU A 155     158.661 145.344 199.462  1.00  0.00           C
ATOM   1115  OE1 GLU A 155     159.240 145.552 200.550  1.00  0.00           O
ATOM   1116  OE2 GLU A 155     157.754 146.084 199.028  1.00  0.00           O
ATOM   1117  C   GLU A 155     158.042 142.867 201.310  1.00  0.00           C
ATOM   1118  O   GLU A 155     158.018 142.483 202.480  1.00  0.00           O
ATOM   1119  N   GLY A 156     155.432 145.655 206.272  1.00  0.00           N
ATOM   1120  CA  GLY A 156     154.761 146.684 207.032  1.00  0.00           C
ATOM   1121  C   GLY A 156     155.751 147.724 207.496  1.00  0.00           C
ATOM   1122  O   GLY A 156     155.658 148.211 208.620  1.00  0.00           O
ATOM   1123  N   GLY A 157     156.714 148.049 206.641  1.00  0.00           N
ATOM   1124  CA  GLY A 157     157.620 149.139 206.942  1.00  0.00           C
ATOM   1125  C   GLY A 157     158.289 149.841 205.775  1.00  0.00           C
ATOM   1126  O   GLY A 157     158.651 149.222 204.773  1.00  0.00           O
ATOM   1127  N   GLU A 158     158.438 151.158 205.923  1.00  0.00           N
ATOM   1128  CA  GLU A 158     159.141 151.998 204.957  1.00  0.00           C
ATOM   1129  CB  GLU A 158     158.177 152.614 203.943  1.00  0.00           C
ATOM   1130  CG  GLU A 158     156.810 152.935 204.489  1.00  0.00           C
ATOM   1131  CD  GLU A 158     156.016 153.801 203.544  1.00  0.00           C
ATOM   1132  OE1 GLU A 158     155.198 153.251 202.785  1.00  0.00           O
ATOM   1133  OE2 GLU A 158     156.206 155.038 203.577  1.00  0.00           O
ATOM   1134  C   GLU A 158     159.931 153.116 205.631  1.00  0.00           C
ATOM   1135  O   GLU A 158     159.718 153.438 206.801  1.00  0.00           O
ATOM   1136  N   GLU A 159     160.844 153.709 204.871  1.00  0.00           N
ATOM   1137  CA  GLU A 159     161.666 154.807 205.366  1.00  0.00           C
ATOM   1138  CB  GLU A 159     162.852 155.043 204.431  1.00  0.00           C
ATOM   1139  CG  GLU A 159     163.640 153.781 204.122  1.00  0.00           C
ATOM   1140  CD  GLU A 159     163.273 153.185 202.783  1.00  0.00           C
ATOM   1141  OE1 GLU A 159     162.181 153.507 202.268  1.00  0.00           O
ATOM   1142  OE2 GLU A 159     164.068 152.381 202.250  1.00  0.00           O
ATOM   1143  C   GLU A 159     160.811 156.066 205.493  1.00  0.00           C
ATOM   1144  O   GLU A 159     159.836 156.232 204.761  1.00  0.00           O
ATOM   1145  N   MET A 160     161.174 156.944 206.421  1.00  0.00           N
ATOM   1146  CA  MET A 160     160.391 158.152 206.686  1.00  0.00           C
ATOM   1147  CB  MET A 160     160.927 158.868 207.929  1.00  0.00           C
ATOM   1148  CG  MET A 160     160.755 158.089 209.220  1.00  0.00           C
ATOM   1149  SD  MET A 160     159.029 157.888 209.698  1.00  0.00           S
ATOM   1150  CE  MET A 160     159.210 157.059 211.275  1.00  0.00           C
ATOM   1151  C   MET A 160     160.390 159.112 205.498  1.00  0.00           C
ATOM   1152  O   MET A 160     161.343 159.144 204.718  1.00  0.00           O
ATOM   1153  N   ASP A 161     159.323 159.893 205.368  1.00  0.00           N
ATOM   1154  CA  ASP A 161     159.214 160.865 204.281  1.00  0.00           C
ATOM   1155  CB  ASP A 161     158.800 160.162 202.987  1.00  0.00           C
ATOM   1156  CG  ASP A 161     158.735 161.109 201.808  1.00  0.00           C
ATOM   1157  OD1 ASP A 161     159.437 162.142 201.828  1.00  0.00           O
ATOM   1158  OD2 ASP A 161     157.990 160.814 200.852  1.00  0.00           O
ATOM   1159  C   ASP A 161     158.227 161.982 204.617  1.00  0.00           C
ATOM   1160  O   ASP A 161     158.513 163.160 204.398  1.00  0.00           O
ATOM   1161  N   ASN A 162     157.067 161.609 205.149  1.00  0.00           N
ATOM   1162  CA  ASN A 162     156.050 162.582 205.544  1.00  0.00           C
ATOM   1163  CB  ASN A 162     155.299 163.098 204.312  1.00  0.00           C
ATOM   1164  CG  ASN A 162     154.636 164.447 204.551  1.00  0.00           C
ATOM   1165  OD1 ASN A 162     154.244 164.772 205.672  1.00  0.00           O
ATOM   1166  ND2 ASN A 162     154.508 165.238 203.492  1.00  0.00           N
ATOM   1167  C   ASN A 162     155.065 161.986 206.542  1.00  0.00           C
ATOM   1168  O   ASN A 162     155.003 160.770 206.714  1.00  0.00           O
ATOM   1169  N   LYS A 163     154.293 162.848 207.196  1.00  0.00           N
ATOM   1170  CA  LYS A 163     153.293 162.393 208.153  1.00  0.00           C
ATOM   1171  CB  LYS A 163     153.039 163.457 209.222  1.00  0.00           C
ATOM   1172  CG  LYS A 163     151.965 163.078 210.233  1.00  0.00           C
ATOM   1173  CD  LYS A 163     152.383 161.881 211.071  1.00  0.00           C
ATOM   1174  CE  LYS A 163     151.248 161.415 211.967  1.00  0.00           C
ATOM   1175  NZ  LYS A 163     151.693 160.385 212.946  1.00  0.00           N
ATOM   1176  C   LYS A 163     151.998 162.043 207.433  1.00  0.00           C
ATOM   1177  O   LYS A 163     151.500 162.817 206.617  1.00  0.00           O
ATOM   1178  N   PHE A 164     151.456 160.871 207.744  1.00  0.00           N
ATOM   1179  CA  PHE A 164     150.233 160.398 207.111  1.00  0.00           C
ATOM   1180  CB  PHE A 164     150.572 159.587 205.858  1.00  0.00           C
ATOM   1181  CG  PHE A 164     149.374 159.189 205.043  1.00  0.00           C
ATOM   1182  CD1 PHE A 164     148.652 160.137 204.334  1.00  0.00           C
ATOM   1183  CE1 PHE A 164     147.553 159.766 203.584  1.00  0.00           C
ATOM   1184  CZ  PHE A 164     147.167 158.442 203.530  1.00  0.00           C
ATOM   1185  CE2 PHE A 164     147.881 157.492 204.228  1.00  0.00           C
ATOM   1186  CD2 PHE A 164     148.979 157.867 204.976  1.00  0.00           C
ATOM   1187  C   PHE A 164     149.405 159.562 208.083  1.00  0.00           C
ATOM   1188  O   PHE A 164     149.944 158.963 209.014  1.00  0.00           O
ATOM   1189  N   GLY A 165     148.095 159.525 207.864  1.00  0.00           N
ATOM   1190  CA  GLY A 165     147.204 158.773 208.727  1.00  0.00           C
ATOM   1191  C   GLY A 165     146.967 157.359 208.234  1.00  0.00           C
ATOM   1192  O   GLY A 165     146.434 157.153 207.143  1.00  0.00           O
ATOM   1193  N   VAL A 166     147.367 156.383 209.044  1.00  0.00           N
ATOM   1194  CA  VAL A 166     147.170 154.973 208.720  1.00  0.00           C
ATOM   1195  CB  VAL A 166     148.450 154.337 208.135  1.00  0.00           C
ATOM   1196  CG1 VAL A 166     148.732 154.864 206.738  1.00  0.00           C
ATOM   1197  CG2 VAL A 166     149.632 154.580 209.060  1.00  0.00           C
ATOM   1198  C   VAL A 166     146.739 154.185 209.953  1.00  0.00           C
ATOM   1199  O   VAL A 166     146.418 154.763 210.989  1.00  0.00           O
ATOM   1200  N   GLU A 167     146.738 152.858 209.833  1.00  0.00           N
ATOM   1201  CA  GLU A 167     146.384 151.990 210.952  1.00  0.00           C
ATOM   1202  CB  GLU A 167     146.097 150.571 210.462  1.00  0.00           C
ATOM   1203  CG  GLU A 167     147.290 149.880 209.826  1.00  0.00           C
ATOM   1204  CD  GLU A 167     146.912 148.578 209.153  1.00  0.00           C
ATOM   1205  OE1 GLU A 167     145.792 148.085 209.392  1.00  0.00           O
ATOM   1206  OE2 GLU A 167     147.735 148.046 208.378  1.00  0.00           O
ATOM   1207  C   GLU A 167     147.488 151.963 212.004  1.00  0.00           C
ATOM   1208  O   GLU A 167     147.299 151.461 213.110  1.00  0.00           O
ATOM   1209  N   GLN A 168     148.643 152.511 211.646  1.00  0.00           N
ATOM   1210  CA  GLN A 168     149.759 152.654 212.569  1.00  0.00           C
ATOM   1211  CB  GLN A 168     150.779 151.523 212.385  1.00  0.00           C
ATOM   1212  CG  GLN A 168     151.894 151.508 213.423  1.00  0.00           C
ATOM   1213  CD  GLN A 168     152.743 150.253 213.355  1.00  0.00           C
ATOM   1214  OE1 GLN A 168     152.480 149.354 212.553  1.00  0.00           O
ATOM   1215  NE2 GLN A 168     153.771 150.185 214.192  1.00  0.00           N
ATOM   1216  C   GLN A 168     150.407 154.011 212.328  1.00  0.00           C
ATOM   1217  O   GLN A 168     151.490 154.096 211.750  1.00  0.00           O
ATOM   1218  N   PRO A 169     149.729 155.086 212.762  1.00  0.00           N
ATOM   1219  CD  PRO A 169     148.502 155.080 213.579  1.00  0.00           C
ATOM   1220  CG  PRO A 169     148.260 156.548 213.851  1.00  0.00           C
ATOM   1221  CB  PRO A 169     148.928 157.283 212.745  1.00  0.00           C
ATOM   1222  CA  PRO A 169     150.176 156.447 212.463  1.00  0.00           C
ATOM   1223  C   PRO A 169     151.336 156.898 213.337  1.00  0.00           C
ATOM   1224  O   PRO A 169     151.362 158.048 213.775  1.00  0.00           O
ATOM   1225  N   GLU A 170     152.286 156.002 213.589  1.00  0.00           N
ATOM   1226  CA  GLU A 170     153.475 156.364 214.342  1.00  0.00           C
ATOM   1227  CB  GLU A 170     154.286 155.120 214.712  1.00  0.00           C
ATOM   1228  CG  GLU A 170     154.748 154.294 213.523  1.00  0.00           C
ATOM   1229  CD  GLU A 170     155.583 153.098 213.939  1.00  0.00           C
ATOM   1230  OE1 GLU A 170     155.905 152.985 215.141  1.00  0.00           O
ATOM   1231  OE2 GLU A 170     155.917 152.272 213.067  1.00  0.00           O
ATOM   1232  C   GLU A 170     154.308 157.333 213.511  1.00  0.00           C
ATOM   1233  O   GLU A 170     154.176 157.388 212.290  1.00  0.00           O
ATOM   1234  N   GLY A 171     155.176 158.087 214.174  1.00  0.00           N
ATOM   1235  CA  GLY A 171     155.990 159.066 213.482  1.00  0.00           C
ATOM   1236  C   GLY A 171     157.009 159.734 214.379  1.00  0.00           C
ATOM   1237  O   GLY A 171     156.891 159.710 215.606  1.00  0.00           O
ATOM   1238  N   ASP A 172     158.012 160.339 213.755  1.00  0.00           N
ATOM   1239  CA  ASP A 172     159.085 161.000 214.486  1.00  0.00           C
ATOM   1240  CB  ASP A 172     160.216 160.011 214.772  1.00  0.00           C
ATOM   1241  CG  ASP A 172     161.136 160.479 215.881  1.00  0.00           C
ATOM   1242  OD1 ASP A 172     160.836 161.518 216.505  1.00  0.00           O
ATOM   1243  OD2 ASP A 172     162.158 159.809 216.128  1.00  0.00           O
ATOM   1244  C   ASP A 172     159.605 162.194 213.697  1.00  0.00           C
ATOM   1245  O   ASP A 172     159.349 162.318 212.501  1.00  0.00           O
ATOM   1246  N   GLU A 173     160.330 163.076 214.376  1.00  0.00           N
ATOM   1247  CA  GLU A 173     160.903 164.252 213.733  1.00  0.00           C
ATOM   1248  CB  GLU A 173     161.429 165.236 214.777  1.00  0.00           C
ATOM   1249  CG  GLU A 173     162.033 166.506 214.193  1.00  0.00           C
ATOM   1250  CD  GLU A 173     161.004 167.401 213.526  1.00  0.00           C
ATOM   1251  OE1 GLU A 173     159.797 167.242 213.804  1.00  0.00           O
ATOM   1252  OE2 GLU A 173     161.405 168.262 212.717  1.00  0.00           O
ATOM   1253  C   GLU A 173     162.018 163.847 212.777  1.00  0.00           C
ATOM   1254  O   GLU A 173     162.206 164.468 211.729  1.00  0.00           O
ATOM   1255  N   ASP A 174     162.753 162.800 213.142  1.00  0.00           N
ATOM   1256  CA  ASP A 174     163.851 162.314 212.316  1.00  0.00           C
ATOM   1257  CB  ASP A 174     164.703 161.311 213.099  1.00  0.00           C
ATOM   1258  CG  ASP A 174     165.907 160.828 212.314  1.00  0.00           C
ATOM   1259  OD1 ASP A 174     166.347 161.546 211.390  1.00  0.00           O
ATOM   1260  OD2 ASP A 174     166.415 159.729 212.620  1.00  0.00           O
ATOM   1261  C   ASP A 174     163.317 161.675 211.039  1.00  0.00           C
ATOM   1262  O   ASP A 174     162.254 161.057 211.040  1.00  0.00           O
ATOM   1263  N   LEU A 175     164.063 161.827 209.948  1.00  0.00           N
ATOM   1264  CA  LEU A 175     163.652 161.285 208.658  1.00  0.00           C
ATOM   1265  CB  LEU A 175     163.862 162.319 207.545  1.00  0.00           C
ATOM   1266  CG  LEU A 175     162.804 163.404 207.321  1.00  0.00           C
ATOM   1267  CD1 LEU A 175     162.729 164.377 208.488  1.00  0.00           C
ATOM   1268  CD2 LEU A 175     163.072 164.147 206.020  1.00  0.00           C
ATOM   1269  C   LEU A 175     164.415 160.008 208.330  1.00  0.00           C
ATOM   1270  O   LEU A 175     164.137 159.347 207.329  1.00  0.00           O
ATOM   1271  N   THR A 176     165.380 159.665 209.178  1.00  0.00           N
ATOM   1272  CA  THR A 176     166.224 158.500 208.946  1.00  0.00           C
ATOM   1273  CB  THR A 176     167.717 158.847 209.112  1.00  0.00           C
ATOM   1274  CG2 THR A 176     168.585 157.882 208.313  1.00  0.00           C
ATOM   1275  OG1 THR A 176     167.952 160.182 208.650  1.00  0.00           O
ATOM   1276  C   THR A 176     165.866 157.344 209.879  1.00  0.00           C
ATOM   1277  O   THR A 176     166.728 156.795 210.568  1.00  0.00           O
ATOM   1278  N   LYS A 177     164.586 156.990 209.915  1.00  0.00           N
ATOM   1279  CA  LYS A 177     164.136 155.859 210.718  1.00  0.00           C
ATOM   1280  CB  LYS A 177     163.469 156.342 212.009  1.00  0.00           C
ATOM   1281  CG  LYS A 177     164.424 157.051 212.958  1.00  0.00           C
ATOM   1282  CD  LYS A 177     163.740 157.481 214.244  1.00  0.00           C
ATOM   1283  CE  LYS A 177     164.744 158.111 215.199  1.00  0.00           C
ATOM   1284  NZ  LYS A 177     164.110 158.570 216.467  1.00  0.00           N
ATOM   1285  C   LYS A 177     163.180 154.996 209.906  1.00  0.00           C
ATOM   1286  O   LYS A 177     162.711 155.409 208.844  1.00  0.00           O
ATOM   1287  N   GLU A 178     162.892 153.799 210.401  1.00  0.00           N
ATOM   1288  CA  GLU A 178     162.034 152.877 209.668  1.00  0.00           C
ATOM   1289  CB  GLU A 178     162.594 151.455 209.736  1.00  0.00           C
ATOM   1290  CG  GLU A 178     161.823 150.435 208.904  1.00  0.00           C
ATOM   1291  CD  GLU A 178     162.299 149.011 209.131  1.00  0.00           C
ATOM   1292  OE1 GLU A 178     163.258 148.819 209.910  1.00  0.00           O
ATOM   1293  OE2 GLU A 178     161.720 148.087 208.528  1.00  0.00           O
ATOM   1294  C   GLU A 178     160.611 152.920 210.212  1.00  0.00           C
ATOM   1295  O   GLU A 178     160.355 152.540 211.355  1.00  0.00           O
ATOM   1296  N   LYS A 179     159.686 153.383 209.375  1.00  0.00           N
ATOM   1297  CA  LYS A 179     158.292 153.545 209.769  1.00  0.00           C
ATOM   1298  CB  LYS A 179     157.616 154.662 208.980  1.00  0.00           C
ATOM   1299  CG  LYS A 179     156.217 154.975 209.482  1.00  0.00           C
ATOM   1300  CD  LYS A 179     155.599 156.151 208.759  1.00  0.00           C
ATOM   1301  CE  LYS A 179     155.242 155.760 207.334  1.00  0.00           C
ATOM   1302  NZ  LYS A 179     154.559 156.858 206.607  1.00  0.00           N
ATOM   1303  C   LYS A 179     157.519 152.262 209.545  1.00  0.00           C
ATOM   1304  O   LYS A 179     157.652 151.641 208.499  1.00  0.00           O
ATOM   1305  N   GLY A 180     156.696 151.880 210.513  1.00  0.00           N
ATOM   1306  CA  GLY A 180     155.885 150.688 210.374  1.00  0.00           C
ATOM   1307  C   GLY A 180     154.481 151.040 209.923  1.00  0.00           C
ATOM   1308  O   GLY A 180     153.873 151.979 210.439  1.00  0.00           O
ATOM   1309  N   HIS A 181     153.962 150.289 208.956  1.00  0.00           N
ATOM   1310  CA  HIS A 181     152.614 150.523 208.453  1.00  0.00           C
ATOM   1311  CB  HIS A 181     152.668 151.164 207.056  1.00  0.00           C
ATOM   1312  CG  HIS A 181     153.404 150.354 206.032  1.00  0.00           C
ATOM   1313  ND1 HIS A 181     152.895 149.194 205.490  1.00  0.00           N
ATOM   1314  CE1 HIS A 181     153.754 148.704 204.612  1.00  0.00           C
ATOM   1315  NE2 HIS A 181     154.807 149.499 204.572  1.00  0.00           N
ATOM   1316  CD2 HIS A 181     154.613 150.540 205.449  1.00  0.00           C
ATOM   1317  C   HIS A 181     151.800 149.231 208.438  1.00  0.00           C
ATOM   1318  O   HIS A 181     151.598 148.609 207.395  1.00  0.00           O
ATOM   1319  N   GLY A 182     156.110 146.675 203.735  1.00  0.00           N
ATOM   1320  CA  GLY A 182     155.488 145.770 204.684  1.00  0.00           C
ATOM   1321  C   GLY A 182     154.784 144.608 204.012  1.00  0.00           C
ATOM   1322  O   GLY A 182     153.664 144.251 204.378  1.00  0.00           O
ATOM   1323  N   GLY A 183     155.450 144.011 203.021  1.00  0.00           N
ATOM   1324  CA  GLY A 183     154.904 142.865 202.326  1.00  0.00           C
ATOM   1325  C   GLY A 183     155.188 141.553 203.039  1.00  0.00           C
ATOM   1326  O   GLY A 183     155.944 141.488 204.006  1.00  0.00           O
ATOM   1327  N   CYS A 184     154.563 140.491 202.533  1.00  0.00           N
ATOM   1328  CA  CYS A 184     154.689 139.166 203.124  1.00  0.00           C
ATOM   1329  CB  CYS A 184     153.440 138.336 202.807  1.00  0.00           C
ATOM   1330  SG  CYS A 184     153.391 137.682 201.124  1.00  0.00           S
ATOM   1331  C   CYS A 184     155.930 138.412 202.659  1.00  0.00           C
ATOM   1332  O   CYS A 184     156.219 137.339 203.199  1.00  0.00           O
ATOM   1333  N   GLY A 185     156.664 138.936 201.683  1.00  0.00           N
ATOM   1334  CA  GLY A 185     157.918 138.327 201.274  1.00  0.00           C
ATOM   1335  C   GLY A 185     157.805 136.937 200.687  1.00  0.00           C
ATOM   1336  O   GLY A 185     158.645 136.076 200.985  1.00  0.00           O
ATOM   1337  N   ARG A 186     156.790 136.691 199.863  1.00  0.00           N
ATOM   1338  CA  ARG A 186     156.611 135.417 199.181  1.00  0.00           C
ATOM   1339  CB  ARG A 186     155.242 134.810 199.500  1.00  0.00           C
ATOM   1340  CG  ARG A 186     155.028 134.534 200.980  1.00  0.00           C
ATOM   1341  CD  ARG A 186     153.689 133.863 201.246  1.00  0.00           C
ATOM   1342  NE  ARG A 186     153.590 132.551 200.611  1.00  0.00           N
ATOM   1343  CZ  ARG A 186     152.660 131.642 200.891  1.00  0.00           C
ATOM   1344  NH1 ARG A 186     151.728 131.879 201.808  1.00  0.00           N
ATOM   1345  NH2 ARG A 186     152.662 130.480 200.251  1.00  0.00           N
ATOM   1346  C   ARG A 186     156.757 135.608 197.677  1.00  0.00           C
ATOM   1347  O   ARG A 186     156.432 136.668 197.136  1.00  0.00           O
ATOM   1348  N   TYR A 187     157.245 134.569 197.006  1.00  0.00           N
ATOM   1349  CA  TYR A 187     157.454 134.649 195.568  1.00  0.00           C
ATOM   1350  CB  TYR A 187     158.213 133.419 195.067  1.00  0.00           C
ATOM   1351  CG  TYR A 187     159.705 133.463 195.299  1.00  0.00           C
ATOM   1352  CD1 TYR A 187     160.245 133.157 196.540  1.00  0.00           C
ATOM   1353  CE1 TYR A 187     161.610 133.190 196.752  1.00  0.00           C
ATOM   1354  CZ  TYR A 187     162.452 133.530 195.715  1.00  0.00           C
ATOM   1355  OH  TYR A 187     163.813 133.564 195.919  1.00  0.00           O
ATOM   1356  CE2 TYR A 187     161.940 133.832 194.472  1.00  0.00           C
ATOM   1357  CD2 TYR A 187     160.576 133.796 194.270  1.00  0.00           C
ATOM   1358  C   TYR A 187     156.120 134.754 194.843  1.00  0.00           C
ATOM   1359  O   TYR A 187     155.192 133.984 195.103  1.00  0.00           O
ATOM   1360  N   GLN A 188     156.035 135.714 193.903  1.00  0.00           N
ATOM   1361  CA  GLN A 188     154.807 135.890 193.147  1.00  0.00           C
ATOM   1362  CB  GLN A 188     154.604 137.359 192.791  1.00  0.00           C
ATOM   1363  CG  GLN A 188     154.681 138.297 193.982  1.00  0.00           C
ATOM   1364  CD  GLN A 188     153.701 137.928 195.076  1.00  0.00           C
ATOM   1365  OE1 GLN A 188     152.523 137.687 194.814  1.00  0.00           O
ATOM   1366  NE2 GLN A 188     154.190 137.856 196.305  1.00  0.00           N
ATOM   1367  C   GLN A 188     154.857 135.055 191.871  1.00  0.00           C
ATOM   1368  O   GLN A 188     155.916 134.935 191.247  1.00  0.00           O
ATOM   1369  N   PRO A 189     153.751 134.463 191.435  1.00  0.00           N
ATOM   1370  CD  PRO A 189     152.387 134.545 191.990  1.00  0.00           C
ATOM   1371  CG  PRO A 189     151.609 133.536 191.184  1.00  0.00           C
ATOM   1372  CB  PRO A 189     152.575 132.687 190.464  1.00  0.00           C
ATOM   1373  CA  PRO A 189     153.796 133.581 190.268  1.00  0.00           C
ATOM   1374  C   PRO A 189     153.704 134.371 188.969  1.00  0.00           C
ATOM   1375  O   PRO A 189     153.498 135.583 188.953  1.00  0.00           O
ATOM   1376  N   ARG A 190     153.863 133.644 187.868  1.00  0.00           N
ATOM   1377  CA  ARG A 190     153.676 134.171 186.524  1.00  0.00           C
ATOM   1378  CB  ARG A 190     154.807 133.723 185.601  1.00  0.00           C
ATOM   1379  CG  ARG A 190     155.120 134.692 184.467  1.00  0.00           C
ATOM   1380  CD  ARG A 190     156.531 134.487 183.928  1.00  0.00           C
ATOM   1381  NE  ARG A 190     157.554 134.820 184.917  1.00  0.00           N
ATOM   1382  CZ  ARG A 190     158.861 134.869 184.670  1.00  0.00           C
ATOM   1383  NH1 ARG A 190     159.336 134.609 183.457  1.00  0.00           N
ATOM   1384  NH2 ARG A 190     159.703 135.183 185.646  1.00  0.00           N
ATOM   1385  C   ARG A 190     152.324 133.669 186.036  1.00  0.00           C
ATOM   1386  O   ARG A 190     152.104 132.458 185.935  1.00  0.00           O
ATOM   1387  N   ILE A 191     151.402 134.597 185.804  1.00  0.00           N
ATOM   1388  CA  ILE A 191     150.061 134.250 185.350  1.00  0.00           C
ATOM   1389  CB  ILE A 191     149.043 135.312 185.795  1.00  0.00           C
ATOM   1390  CG2 ILE A 191     147.624 134.816 185.566  1.00  0.00           C
ATOM   1391  CG1 ILE A 191     149.249 135.694 187.268  1.00  0.00           C
ATOM   1392  CD1 ILE A 191     149.308 134.517 188.229  1.00  0.00           C
ATOM   1393  C   ILE A 191     150.081 134.104 183.835  1.00  0.00           C
ATOM   1394  O   ILE A 191     150.575 134.986 183.123  1.00  0.00           O
ATOM   1395  N   ARG A 192     149.549 132.990 183.341  1.00  0.00           N
ATOM   1396  CA  ARG A 192     149.468 132.709 181.916  1.00  0.00           C
ATOM   1397  CB  ARG A 192     150.371 131.530 181.539  1.00  0.00           C
ATOM   1398  CG  ARG A 192     150.447 131.252 180.048  1.00  0.00           C
ATOM   1399  CD  ARG A 192     149.803 129.919 179.702  1.00  0.00           C
ATOM   1400  NE  ARG A 192     150.578 128.789 180.213  1.00  0.00           N
ATOM   1401  CZ  ARG A 192     150.237 127.510 180.070  1.00  0.00           C
ATOM   1402  NH1 ARG A 192     149.125 127.170 179.428  1.00  0.00           N
ATOM   1403  NH2 ARG A 192     151.015 126.563 180.575  1.00  0.00           N
ATOM   1404  C   ARG A 192     148.025 132.404 181.541  1.00  0.00           C
ATOM   1405  O   ARG A 192     147.318 131.708 182.276  1.00  0.00           O
ATOM   1406  N   ARG A 193     147.592 132.928 180.399  1.00  0.00           N
ATOM   1407  CA  ARG A 193     146.243 132.706 179.897  1.00  0.00           C
ATOM   1408  CB  ARG A 193     145.658 133.992 179.308  1.00  0.00           C
ATOM   1409  CG  ARG A 193     144.431 133.793 178.430  1.00  0.00           C
ATOM   1410  CD  ARG A 193     143.742 135.114 178.140  1.00  0.00           C
ATOM   1411  NE  ARG A 193     142.797 135.003 177.033  1.00  0.00           N
ATOM   1412  CZ  ARG A 193     142.113 136.022 176.519  1.00  0.00           C
ATOM   1413  NH1 ARG A 193     142.250 137.249 177.007  1.00  0.00           N
ATOM   1414  NH2 ARG A 193     141.277 135.810 175.511  1.00  0.00           N
ATOM   1415  C   ARG A 193     146.256 131.611 178.841  1.00  0.00           C
ATOM   1416  O   ARG A 193     147.142 131.568 177.982  1.00  0.00           O
ATOM   1417  N   SER A 194     145.265 130.726 178.913  1.00  0.00           N
ATOM   1418  CA  SER A 194     145.060 129.690 177.906  1.00  0.00           C
ATOM   1419  CB  SER A 194     145.707 128.370 178.320  1.00  0.00           C
ATOM   1420  OG  SER A 194     145.213 127.938 179.574  1.00  0.00           O
ATOM   1421  C   SER A 194     143.559 129.535 177.726  1.00  0.00           C
ATOM   1422  O   SER A 194     142.874 129.020 178.617  1.00  0.00           O
ATOM   1423  N   GLY A 195     143.045 130.000 176.591  1.00  0.00           N
ATOM   1424  CA  GLY A 195     141.617 129.970 176.360  1.00  0.00           C
ATOM   1425  C   GLY A 195     140.892 130.855 177.348  1.00  0.00           C
ATOM   1426  O   GLY A 195     140.965 132.085 177.262  1.00  0.00           O
ATOM   1427  N   LEU A 196     140.190 130.232 178.296  1.00  0.00           N
ATOM   1428  CA  LEU A 196     139.480 130.943 179.353  1.00  0.00           C
ATOM   1429  CB  LEU A 196     137.979 130.666 179.252  1.00  0.00           C
ATOM   1430  CG  LEU A 196     137.291 131.209 177.994  1.00  0.00           C
ATOM   1431  CD1 LEU A 196     135.844 130.759 177.922  1.00  0.00           C
ATOM   1432  CD2 LEU A 196     137.361 132.727 177.917  1.00  0.00           C
ATOM   1433  C   LEU A 196     140.003 130.564 180.734  1.00  0.00           C
ATOM   1434  O   LEU A 196     139.325 130.809 181.737  1.00  0.00           O
ATOM   1435  N   GLU A 197     141.199 129.978 180.807  1.00  0.00           N
ATOM   1436  CA  GLU A 197     141.785 129.514 182.056  1.00  0.00           C
ATOM   1437  CB  GLU A 197     142.085 128.012 182.008  1.00  0.00           C
ATOM   1438  CG  GLU A 197     140.879 127.141 181.683  1.00  0.00           C
ATOM   1439  CD  GLU A 197     141.260 125.703 181.395  1.00  0.00           C
ATOM   1440  OE1 GLU A 197     141.828 125.047 182.294  1.00  0.00           O
ATOM   1441  OE2 GLU A 197     140.994 125.230 180.270  1.00  0.00           O
ATOM   1442  C   GLU A 197     143.067 130.280 182.353  1.00  0.00           C
ATOM   1443  O   GLU A 197     143.810 130.652 181.438  1.00  0.00           O
ATOM   1444  N   LEU A 198     143.307 130.518 183.639  1.00  0.00           N
ATOM   1445  CA  LEU A 198     144.522 131.157 184.128  1.00  0.00           C
ATOM   1446  CB  LEU A 198     144.193 132.327 185.055  1.00  0.00           C
ATOM   1447  CG  LEU A 198     144.180 133.718 184.421  1.00  0.00           C
ATOM   1448  CD1 LEU A 198     143.059 133.854 183.416  1.00  0.00           C
ATOM   1449  CD2 LEU A 198     144.054 134.779 185.500  1.00  0.00           C
ATOM   1450  C   LEU A 198     145.361 130.128 184.868  1.00  0.00           C
ATOM   1451  O   LEU A 198     144.835 129.371 185.690  1.00  0.00           O
ATOM   1452  N   TYR A 199     146.656 130.089 184.566  1.00  0.00           N
ATOM   1453  CA  TYR A 199     147.600 129.187 185.214  1.00  0.00           C
ATOM   1454  CB  TYR A 199     148.202 128.204 184.208  1.00  0.00           C
ATOM   1455  CG  TYR A 199     147.252 127.105 183.786  1.00  0.00           C
ATOM   1456  CD1 TYR A 199     146.787 126.172 184.704  1.00  0.00           C
ATOM   1457  CE1 TYR A 199     145.920 125.168 184.324  1.00  0.00           C
ATOM   1458  CZ  TYR A 199     145.503 125.088 183.014  1.00  0.00           C
ATOM   1459  OH  TYR A 199     144.637 124.090 182.629  1.00  0.00           O
ATOM   1460  CE2 TYR A 199     145.947 126.002 182.086  1.00  0.00           C
ATOM   1461  CD2 TYR A 199     146.816 127.004 182.473  1.00  0.00           C
ATOM   1462  C   TYR A 199     148.688 130.014 185.881  1.00  0.00           C
ATOM   1463  O   TYR A 199     149.385 130.783 185.212  1.00  0.00           O
ATOM   1464  N   ALA A 200     148.814 129.868 187.197  1.00  0.00           N
ATOM   1465  CA  ALA A 200     149.835 130.563 187.974  1.00  0.00           C
ATOM   1466  CB  ALA A 200     149.280 130.992 189.329  1.00  0.00           C
ATOM   1467  C   ALA A 200     151.031 129.633 188.136  1.00  0.00           C
ATOM   1468  O   ALA A 200     150.927 128.586 188.785  1.00  0.00           O
ATOM   1469  N   GLU A 201     152.160 130.008 187.535  1.00  0.00           N
ATOM   1470  CA  GLU A 201     153.390 129.232 187.591  1.00  0.00           C
ATOM   1471  CB  GLU A 201     154.113 129.269 186.243  1.00  0.00           C
ATOM   1472  CG  GLU A 201     153.354 128.616 185.098  1.00  0.00           C
ATOM   1473  CD  GLU A 201     153.303 127.106 185.207  1.00  0.00           C
ATOM   1474  OE1 GLU A 201     154.139 126.526 185.931  1.00  0.00           O
ATOM   1475  OE2 GLU A 201     152.425 126.497 184.561  1.00  0.00           O
ATOM   1476  C   GLU A 201     154.311 129.783 188.673  1.00  0.00           C
ATOM   1477  O   GLU A 201     154.398 130.998 188.863  1.00  0.00           O
ATOM   1478  N   TRP A 202     151.771 129.966 198.218  1.00  0.00           N
ATOM   1479  CA  TRP A 202     152.708 130.513 199.189  1.00  0.00           C
ATOM   1480  CB  TRP A 202     152.116 130.534 200.604  1.00  0.00           C
ATOM   1481  CG  TRP A 202     150.976 131.457 200.853  1.00  0.00           C
ATOM   1482  CD1 TRP A 202     151.034 132.679 201.452  1.00  0.00           C
ATOM   1483  NE1 TRP A 202     149.774 133.219 201.546  1.00  0.00           N
ATOM   1484  CE2 TRP A 202     148.873 132.327 201.033  1.00  0.00           C
ATOM   1485  CZ2 TRP A 202     147.489 132.420 200.910  1.00  0.00           C
ATOM   1486  CH2 TRP A 202     146.832 131.360 200.348  1.00  0.00           C
ATOM   1487  CZ3 TRP A 202     147.522 130.224 199.909  1.00  0.00           C
ATOM   1488  CE3 TRP A 202     148.894 130.129 200.029  1.00  0.00           C
ATOM   1489  CD2 TRP A 202     149.593 131.198 200.598  1.00  0.00           C
ATOM   1490  C   TRP A 202     153.999 129.725 199.254  1.00  0.00           C
ATOM   1491  O   TRP A 202     154.003 128.506 199.147  1.00  0.00           O
ATOM   1492  N   LYS A 203     155.095 130.451 199.445  1.00  0.00           N
ATOM   1493  CA  LYS A 203     156.389 129.865 199.752  1.00  0.00           C
ATOM   1494  CB  LYS A 203     157.265 129.750 198.506  1.00  0.00           C
ATOM   1495  CG  LYS A 203     158.581 129.023 198.747  1.00  0.00           C
ATOM   1496  CD  LYS A 203     159.374 128.851 197.461  1.00  0.00           C
ATOM   1497  CE  LYS A 203     158.641 127.958 196.475  1.00  0.00           C
ATOM   1498  NZ  LYS A 203     159.268 127.998 195.125  1.00  0.00           N
ATOM   1499  C   LYS A 203     157.050 130.750 200.800  1.00  0.00           C
ATOM   1500  O   LYS A 203     156.994 131.972 200.707  1.00  0.00           O
ATOM   1501  N   HIS A 204     157.676 130.134 201.795  1.00  0.00           N
ATOM   1502  CA  HIS A 204     158.214 130.892 202.914  1.00  0.00           C
ATOM   1503  CB  HIS A 204     157.190 130.960 204.049  1.00  0.00           C
ATOM   1504  CG  HIS A 204     157.571 131.897 205.150  1.00  0.00           C
ATOM   1505  ND1 HIS A 204     157.859 133.227 204.933  1.00  0.00           N
ATOM   1506  CE1 HIS A 204     158.158 133.804 206.084  1.00  0.00           C
ATOM   1507  NE2 HIS A 204     158.071 132.896 207.041  1.00  0.00           N
ATOM   1508  CD2 HIS A 204     157.706 131.695 206.481  1.00  0.00           C
ATOM   1509  C   HIS A 204     159.519 130.296 203.417  1.00  0.00           C
ATOM   1510  O   HIS A 204     159.554 129.640 204.456  1.00  0.00           O
ATOM   1511  N   VAL A 205     160.596 130.540 202.675  1.00  0.00           N
ATOM   1512  CA  VAL A 205     161.926 130.050 203.031  1.00  0.00           C
ATOM   1513  CB  VAL A 205     162.940 130.384 201.917  1.00  0.00           C
ATOM   1514  CG1 VAL A 205     162.701 129.504 200.700  1.00  0.00           C
ATOM   1515  CG2 VAL A 205     162.860 131.860 201.540  1.00  0.00           C
ATOM   1516  C   VAL A 205     162.441 130.602 204.369  1.00  0.00           C
ATOM   1517  O   VAL A 205     163.571 131.086 204.460  1.00  0.00           O
ATOM   1518  N   ASN A 206     161.612 130.508 205.403  1.00  0.00           N
ATOM   1519  CA  ASN A 206     161.963 130.995 206.730  1.00  0.00           C
ATOM   1520  CB  ASN A 206     161.358 132.384 206.960  1.00  0.00           C
ATOM   1521  CG  ASN A 206     161.905 133.074 208.197  1.00  0.00           C
ATOM   1522  OD1 ASN A 206     162.477 132.437 209.083  1.00  0.00           O
ATOM   1523  ND2 ASN A 206     161.728 134.388 208.264  1.00  0.00           N
ATOM   1524  C   ASN A 206     161.490 130.029 207.810  1.00  0.00           C
ATOM   1525  O   ASN A 206     162.269 129.607 208.665  1.00  0.00           O
ATOM   1526  N   GLU A 207     160.211 129.676 207.761  1.00  0.00           N
ATOM   1527  CA  GLU A 207     159.627 128.761 208.732  1.00  0.00           C
ATOM   1528  CB  GLU A 207     159.039 129.541 209.915  1.00  0.00           C
ATOM   1529  CG  GLU A 207     157.852 130.419 209.566  1.00  0.00           C
ATOM   1530  CD  GLU A 207     157.343 131.220 210.752  1.00  0.00           C
ATOM   1531  OE1 GLU A 207     157.668 130.853 211.901  1.00  0.00           O
ATOM   1532  OE2 GLU A 207     156.626 132.219 210.534  1.00  0.00           O
ATOM   1533  C   GLU A 207     158.564 127.890 208.073  1.00  0.00           C
ATOM   1534  O   GLU A 207     157.897 127.094 208.733  1.00  0.00           O
ATOM   1535  N   ASP A 208     158.408 128.057 206.763  1.00  0.00           N
ATOM   1536  CA  ASP A 208     157.477 127.246 205.988  1.00  0.00           C
ATOM   1537  CB  ASP A 208     156.063 127.814 206.085  1.00  0.00           C
ATOM   1538  CG  ASP A 208     155.005 126.797 205.715  1.00  0.00           C
ATOM   1539  OD1 ASP A 208     155.339 125.599 205.612  1.00  0.00           O
ATOM   1540  OD2 ASP A 208     153.834 127.193 205.546  1.00  0.00           O
ATOM   1541  C   ASP A 208     157.917 127.150 204.529  1.00  0.00           C
ATOM   1542  O   ASP A 208     157.219 127.615 203.626  1.00  0.00           O
ATOM   1543  N   SER A 209     159.090 126.557 204.313  1.00  0.00           N
ATOM   1544  CA  SER A 209     159.697 126.452 202.986  1.00  0.00           C
ATOM   1545  CB  SER A 209     161.013 125.673 203.074  1.00  0.00           C
ATOM   1546  OG  SER A 209     161.884 126.252 204.029  1.00  0.00           O
ATOM   1547  C   SER A 209     158.783 125.797 201.952  1.00  0.00           C
ATOM   1548  O   SER A 209     158.872 126.097 200.760  1.00  0.00           O
ATOM   1549  N   GLN A 210     157.919 124.897 202.411  1.00  0.00           N
ATOM   1550  CA  GLN A 210     157.011 124.170 201.527  1.00  0.00           C
ATOM   1551  CB  GLN A 210     156.215 123.131 202.318  1.00  0.00           C
ATOM   1552  CG  GLN A 210     155.345 122.242 201.447  1.00  0.00           C
ATOM   1553  CD  GLN A 210     154.431 121.345 202.259  1.00  0.00           C
ATOM   1554  OE1 GLN A 210     154.497 121.319 203.486  1.00  0.00           O
ATOM   1555  NE2 GLN A 210     153.569 120.603 201.572  1.00  0.00           N
ATOM   1556  C   GLN A 210     156.053 125.095 200.778  1.00  0.00           C
ATOM   1557  O   GLN A 210     155.307 125.866 201.385  1.00  0.00           O
ATOM   1558  N   GLU A 211     156.089 125.012 199.453  1.00  0.00           N
ATOM   1559  CA  GLU A 211     155.230 125.806 198.583  1.00  0.00           C
ATOM   1560  CB  GLU A 211     155.719 125.691 197.135  1.00  0.00           C
ATOM   1561  CG  GLU A 211     155.121 126.698 196.168  1.00  0.00           C
ATOM   1562  CD  GLU A 211     155.663 126.532 194.761  1.00  0.00           C
ATOM   1563  OE1 GLU A 211     156.531 125.656 194.558  1.00  0.00           O
ATOM   1564  OE2 GLU A 211     155.226 127.277 193.860  1.00  0.00           O
ATOM   1565  C   GLU A 211     153.759 125.392 198.691  1.00  0.00           C
ATOM   1566  O   GLU A 211     153.385 124.303 198.253  1.00  0.00           O
ATOM   1567  N   LYS A 212     152.920 126.256 199.266  1.00  0.00           N
ATOM   1568  CA  LYS A 212     151.515 125.905 199.498  1.00  0.00           C
ATOM   1569  CB  LYS A 212     150.935 126.657 200.699  1.00  0.00           C
ATOM   1570  CG  LYS A 212     151.213 126.085 202.066  1.00  0.00           C
ATOM   1571  CD  LYS A 212     150.903 127.145 203.116  1.00  0.00           C
ATOM   1572  CE  LYS A 212     152.013 128.170 203.241  1.00  0.00           C
ATOM   1573  NZ  LYS A 212     153.356 127.551 203.292  1.00  0.00           N
ATOM   1574  C   LYS A 212     150.647 126.251 198.298  1.00  0.00           C
ATOM   1575  O   LYS A 212     150.740 127.356 197.771  1.00  0.00           O
ATOM   1576  N   LYS A 213     152.760 125.191 189.500  1.00  0.00           N
ATOM   1577  CA  LYS A 213     151.662 125.420 188.568  1.00  0.00           C
ATOM   1578  CB  LYS A 213     151.823 124.537 187.329  1.00  0.00           C
ATOM   1579  CG  LYS A 213     150.713 124.688 186.297  1.00  0.00           C
ATOM   1580  CD  LYS A 213     151.033 123.913 185.023  1.00  0.00           C
ATOM   1581  CE  LYS A 213     150.242 124.426 183.827  1.00  0.00           C
ATOM   1582  NZ  LYS A 213     150.865 124.024 182.537  1.00  0.00           N
ATOM   1583  C   LYS A 213     150.325 125.142 189.245  1.00  0.00           C
ATOM   1584  O   LYS A 213     150.136 124.081 189.840  1.00  0.00           O
ATOM   1585  N   ILE A 214     149.396 126.094 189.156  1.00  0.00           N
ATOM   1586  CA  ILE A 214     148.058 125.930 189.716  1.00  0.00           C
ATOM   1587  CB  ILE A 214     147.942 126.565 191.122  1.00  0.00           C
ATOM   1588  CG2 ILE A 214     146.471 126.878 191.469  1.00  0.00           C
ATOM   1589  CG1 ILE A 214     148.569 125.629 192.163  1.00  0.00           C
ATOM   1590  CD1 ILE A 214     148.643 126.189 193.576  1.00  0.00           C
ATOM   1591  C   ILE A 214     147.053 126.542 188.752  1.00  0.00           C
ATOM   1592  O   ILE A 214     147.286 127.619 188.194  1.00  0.00           O
ATOM   1593  N   LEU A 215     145.929 125.855 188.563  1.00  0.00           N
ATOM   1594  CA  LEU A 215     144.816 126.406 187.795  1.00  0.00           C
ATOM   1595  CB  LEU A 215     143.842 125.304 187.391  1.00  0.00           C
ATOM   1596  CG  LEU A 215     142.721 125.716 186.429  1.00  0.00           C
ATOM   1597  CD1 LEU A 215     142.415 124.589 185.457  1.00  0.00           C
ATOM   1598  CD2 LEU A 215     141.455 126.124 187.173  1.00  0.00           C
ATOM   1599  C   LEU A 215     144.136 127.463 188.651  1.00  0.00           C
ATOM   1600  O   LEU A 215     143.279 127.157 189.483  1.00  0.00           O
ATOM   1601  N   LEU A 216     144.533 128.718 188.458  1.00  0.00           N
ATOM   1602  CA  LEU A 216     143.993 129.828 189.225  1.00  0.00           C
ATOM   1603  CB  LEU A 216     144.736 131.115 188.859  1.00  0.00           C
ATOM   1604  CG  LEU A 216     144.421 132.388 189.642  1.00  0.00           C
ATOM   1605  CD1 LEU A 216     144.609 132.170 191.128  1.00  0.00           C
ATOM   1606  CD2 LEU A 216     145.288 133.538 189.153  1.00  0.00           C
ATOM   1607  C   LEU A 216     142.500 129.966 188.953  1.00  0.00           C
ATOM   1608  O   LEU A 216     142.099 130.362 187.855  1.00  0.00           O
ATOM   1609  N   SER A 217     141.671 129.645 189.943  1.00  0.00           N
ATOM   1610  CA  SER A 217     140.236 129.627 189.718  1.00  0.00           C
ATOM   1611  CB  SER A 217     139.550 128.708 190.719  1.00  0.00           C
ATOM   1612  OG  SER A 217     139.506 129.302 192.004  1.00  0.00           O
ATOM   1613  C   SER A 217     139.655 131.036 189.842  1.00  0.00           C
ATOM   1614  O   SER A 217     140.217 131.882 190.541  1.00  0.00           O
ATOM   1615  N   PRO A 218     138.531 131.318 189.171  1.00  0.00           N
ATOM   1616  CD  PRO A 218     138.069 130.679 187.928  1.00  0.00           C
ATOM   1617  CG  PRO A 218     136.821 131.408 187.582  1.00  0.00           C
ATOM   1618  CB  PRO A 218     136.619 132.542 188.515  1.00  0.00           C
ATOM   1619  CA  PRO A 218     137.865 132.610 189.407  1.00  0.00           C
ATOM   1620  C   PRO A 218     137.494 132.837 190.860  1.00  0.00           C
ATOM   1621  O   PRO A 218     137.443 133.992 191.297  1.00  0.00           O
ATOM   1622  N   GLU A 219     137.218 131.776 191.622  1.00  0.00           N
ATOM   1623  CA  GLU A 219     137.047 131.921 193.065  1.00  0.00           C
ATOM   1624  CB  GLU A 219     136.747 130.554 193.687  1.00  0.00           C
ATOM   1625  CG  GLU A 219     136.508 130.548 195.202  1.00  0.00           C
ATOM   1626  CD  GLU A 219     135.266 131.301 195.631  1.00  0.00           C
ATOM   1627  OE1 GLU A 219     134.327 131.420 194.822  1.00  0.00           O
ATOM   1628  OE2 GLU A 219     135.230 131.777 196.786  1.00  0.00           O
ATOM   1629  C   GLU A 219     138.291 132.530 193.694  1.00  0.00           C
ATOM   1630  O   GLU A 219     138.209 133.478 194.487  1.00  0.00           O
ATOM   1631  N   ARG A 220     139.459 131.996 193.343  1.00  0.00           N
ATOM   1632  CA  ARG A 220     140.701 132.492 193.917  1.00  0.00           C
ATOM   1633  CB  ARG A 220     141.856 131.588 193.488  1.00  0.00           C
ATOM   1634  CG  ARG A 220     143.177 131.778 194.240  1.00  0.00           C
ATOM   1635  CD  ARG A 220     143.073 131.466 195.740  1.00  0.00           C
ATOM   1636  NE  ARG A 220     144.203 131.996 196.498  1.00  0.00           N
ATOM   1637  CZ  ARG A 220     145.455 131.557 196.401  1.00  0.00           C
ATOM   1638  NH1 ARG A 220     146.406 132.119 197.135  1.00  0.00           N
ATOM   1639  NH2 ARG A 220     145.764 130.544 195.598  1.00  0.00           N
ATOM   1640  C   ARG A 220     140.956 133.936 193.512  1.00  0.00           C
ATOM   1641  O   ARG A 220     141.384 134.752 194.335  1.00  0.00           O
ATOM   1642  N   VAL A 221     140.711 134.271 192.242  1.00  0.00           N
ATOM   1643  CA  VAL A 221     140.937 135.638 191.785  1.00  0.00           C
ATOM   1644  CB  VAL A 221     140.824 135.724 190.253  1.00  0.00           C
ATOM   1645  CG1 VAL A 221     141.085 137.149 189.783  1.00  0.00           C
ATOM   1646  CG2 VAL A 221     141.792 134.765 189.591  1.00  0.00           C
ATOM   1647  C   VAL A 221     139.968 136.592 192.467  1.00  0.00           C
ATOM   1648  O   VAL A 221     140.326 137.725 192.800  1.00  0.00           O
ATOM   1649  N   HIS A 222     138.723 136.158 192.673  1.00  0.00           N
ATOM   1650  CA  HIS A 222     137.763 136.992 193.385  1.00  0.00           C
ATOM   1651  CB  HIS A 222     136.385 136.335 193.375  1.00  0.00           C
ATOM   1652  CG  HIS A 222     135.296 137.214 193.906  1.00  0.00           C
ATOM   1653  ND1 HIS A 222     134.949 137.245 195.238  1.00  0.00           N
ATOM   1654  CE1 HIS A 222     133.965 138.109 195.416  1.00  0.00           C
ATOM   1655  NE2 HIS A 222     133.665 138.642 194.246  1.00  0.00           N
ATOM   1656  CD2 HIS A 222     134.483 138.100 193.285  1.00  0.00           C
ATOM   1657  C   HIS A 222     138.220 137.245 194.812  1.00  0.00           C
ATOM   1658  O   HIS A 222     138.118 138.369 195.315  1.00  0.00           O
ATOM   1659  N   GLU A 223     138.733 136.209 195.480  1.00  0.00           N
ATOM   1660  CA  GLU A 223     139.247 136.396 196.834  1.00  0.00           C
ATOM   1661  CB  GLU A 223     139.618 135.045 197.445  1.00  0.00           C
ATOM   1662  CG  GLU A 223     138.432 134.125 197.685  1.00  0.00           C
ATOM   1663  CD  GLU A 223     137.488 134.652 198.751  1.00  0.00           C
ATOM   1664  OE1 GLU A 223     137.963 135.327 199.688  1.00  0.00           O
ATOM   1665  OE2 GLU A 223     136.271 134.391 198.650  1.00  0.00           O
ATOM   1666  C   GLU A 223     140.447 137.336 196.846  1.00  0.00           C
ATOM   1667  O   GLU A 223     140.559 138.196 197.726  1.00  0.00           O
ATOM   1668  N   ILE A 224     141.357 137.180 195.883  1.00  0.00           N
ATOM   1669  CA  ILE A 224     142.520 138.062 195.799  1.00  0.00           C
ATOM   1670  CB  ILE A 224     143.448 137.615 194.654  1.00  0.00           C
ATOM   1671  CG2 ILE A 224     144.530 138.660 194.406  1.00  0.00           C
ATOM   1672  CG1 ILE A 224     144.083 136.259 194.969  1.00  0.00           C
ATOM   1673  CD1 ILE A 224     144.587 135.518 193.745  1.00  0.00           C
ATOM   1674  C   ILE A 224     142.077 139.508 195.621  1.00  0.00           C
ATOM   1675  O   ILE A 224     142.516 140.407 196.347  1.00  0.00           O
ATOM   1676  N   PHE A 225     141.194 139.752 194.652  1.00  0.00           N
ATOM   1677  CA  PHE A 225     140.787 141.114 194.330  1.00  0.00           C
ATOM   1678  CB  PHE A 225     139.985 141.124 193.027  1.00  0.00           C
ATOM   1679  CG  PHE A 225     140.799 140.845 191.780  1.00  0.00           C
ATOM   1680  CD1 PHE A 225     142.164 140.594 191.828  1.00  0.00           C
ATOM   1681  CE1 PHE A 225     142.873 140.342 190.679  1.00  0.00           C
ATOM   1682  CZ  PHE A 225     142.235 140.339 189.464  1.00  0.00           C
ATOM   1683  CE2 PHE A 225     140.888 140.584 189.398  1.00  0.00           C
ATOM   1684  CD2 PHE A 225     140.177 140.835 190.546  1.00  0.00           C
ATOM   1685  C   PHE A 225     139.961 141.742 195.443  1.00  0.00           C
ATOM   1686  O   PHE A 225     140.048 142.954 195.664  1.00  0.00           O
ATOM   1687  N   LYS A 226     139.153 140.946 196.144  1.00  0.00           N
ATOM   1688  CA  LYS A 226     138.328 141.499 197.210  1.00  0.00           C
ATOM   1689  CB  LYS A 226     137.363 140.426 197.722  1.00  0.00           C
ATOM   1690  CG  LYS A 226     136.394 140.880 198.813  1.00  0.00           C
ATOM   1691  CD  LYS A 226     135.387 141.892 198.292  1.00  0.00           C
ATOM   1692  CE  LYS A 226     134.436 142.347 199.387  1.00  0.00           C
ATOM   1693  NZ  LYS A 226     133.550 141.249 199.862  1.00  0.00           N
ATOM   1694  C   LYS A 226     139.182 142.044 198.345  1.00  0.00           C
ATOM   1695  O   LYS A 226     138.777 142.994 199.023  1.00  0.00           O
ATOM   1696  N   ARG A 227     140.359 141.461 198.564  1.00  0.00           N
ATOM   1697  CA  ARG A 227     141.258 141.908 199.619  1.00  0.00           C
ATOM   1698  CB  ARG A 227     142.279 140.806 199.920  1.00  0.00           C
ATOM   1699  CG  ARG A 227     141.748 139.687 200.806  1.00  0.00           C
ATOM   1700  CD  ARG A 227     142.879 138.910 201.464  1.00  0.00           C
ATOM   1701  NE  ARG A 227     143.639 138.118 200.494  1.00  0.00           N
ATOM   1702  CZ  ARG A 227     143.291 136.909 200.056  1.00  0.00           C
ATOM   1703  NH1 ARG A 227     142.187 136.313 200.490  1.00  0.00           N
ATOM   1704  NH2 ARG A 227     144.059 136.286 199.174  1.00  0.00           N
ATOM   1705  C   ARG A 227     141.984 143.203 199.275  1.00  0.00           C
ATOM   1706  O   ARG A 227     142.594 143.804 200.165  1.00  0.00           O
ATOM   1707  N   ILE A 228     141.933 143.646 198.018  1.00  0.00           N
ATOM   1708  CA  ILE A 228     142.557 144.908 197.640  1.00  0.00           C
ATOM   1709  CB  ILE A 228     142.539 145.080 196.108  1.00  0.00           C
ATOM   1710  CG2 ILE A 228     143.126 146.437 195.705  1.00  0.00           C
ATOM   1711  CG1 ILE A 228     143.305 143.926 195.444  1.00  0.00           C
ATOM   1712  CD1 ILE A 228     143.290 143.930 193.928  1.00  0.00           C
ATOM   1713  C   ILE A 228     141.841 146.057 198.342  1.00  0.00           C
ATOM   1714  O   ILE A 228     140.635 145.997 198.615  1.00  0.00           O
ATOM   1715  N   SER A 229     142.590 147.114 198.636  1.00  0.00           N
ATOM   1716  CA  SER A 229     142.064 148.284 199.320  1.00  0.00           C
ATOM   1717  CB  SER A 229     143.120 148.878 200.251  1.00  0.00           C
ATOM   1718  OG  SER A 229     144.195 149.425 199.508  1.00  0.00           O
ATOM   1719  C   SER A 229     141.606 149.337 198.316  1.00  0.00           C
ATOM   1720  O   SER A 229     141.930 149.282 197.128  1.00  0.00           O
ATOM   1721  N   ASP A 230     140.838 150.309 198.814  1.00  0.00           N
ATOM   1722  CA  ASP A 230     140.343 151.370 197.944  1.00  0.00           C
ATOM   1723  CB  ASP A 230     139.330 152.233 198.698  1.00  0.00           C
ATOM   1724  CG  ASP A 230     137.961 151.580 198.800  1.00  0.00           C
ATOM   1725  OD1 ASP A 230     137.519 150.939 197.824  1.00  0.00           O
ATOM   1726  OD2 ASP A 230     137.326 151.709 199.869  1.00  0.00           O
ATOM   1727  C   ASP A 230     141.477 152.239 197.417  1.00  0.00           C
ATOM   1728  O   ASP A 230     141.460 152.641 196.247  1.00  0.00           O
ATOM   1729  N   GLU A 231     142.489 152.502 198.243  1.00  0.00           N
ATOM   1730  CA  GLU A 231     143.598 153.334 197.792  1.00  0.00           C
ATOM   1731  CB  GLU A 231     144.383 153.865 199.002  1.00  0.00           C
ATOM   1732  CG  GLU A 231     145.189 152.841 199.820  1.00  0.00           C
ATOM   1733  CD  GLU A 231     144.348 152.132 200.870  1.00  0.00           C
ATOM   1734  OE1 GLU A 231     143.103 152.196 200.781  1.00  0.00           O
ATOM   1735  OE2 GLU A 231     144.932 151.510 201.783  1.00  0.00           O
ATOM   1736  C   GLU A 231     144.497 152.580 196.819  1.00  0.00           C
ATOM   1737  O   GLU A 231     145.003 153.171 195.860  1.00  0.00           O
ATOM   1738  N   GLU A 232     144.690 151.277 197.025  1.00  0.00           N
ATOM   1739  CA  GLU A 232     145.499 150.512 196.084  1.00  0.00           C
ATOM   1740  CB  GLU A 232     145.818 149.132 196.656  1.00  0.00           C
ATOM   1741  CG  GLU A 232     147.080 149.108 197.502  1.00  0.00           C
ATOM   1742  CD  GLU A 232     147.335 147.761 198.140  1.00  0.00           C
ATOM   1743  OE1 GLU A 232     146.391 146.945 198.217  1.00  0.00           O
ATOM   1744  OE2 GLU A 232     148.485 147.514 198.559  1.00  0.00           O
ATOM   1745  C   GLU A 232     144.808 150.386 194.735  1.00  0.00           C
ATOM   1746  O   GLU A 232     145.458 150.490 193.688  1.00  0.00           O
ATOM   1747  N   CYS A 233     143.491 150.161 194.728  1.00  0.00           N
ATOM   1748  CA  CYS A 233     142.793 150.065 193.451  1.00  0.00           C
ATOM   1749  CB  CYS A 233     141.393 149.482 193.635  1.00  0.00           C
ATOM   1750  SG  CYS A 233     140.221 150.597 194.405  1.00  0.00           S
ATOM   1751  C   CYS A 233     142.707 151.425 192.774  1.00  0.00           C
ATOM   1752  O   CYS A 233     142.703 151.502 191.542  1.00  0.00           O
ATOM   1753  N   PHE A 234     142.637 152.505 193.556  1.00  0.00           N
ATOM   1754  CA  PHE A 234     142.758 153.832 192.964  1.00  0.00           C
ATOM   1755  CB  PHE A 234     142.513 154.907 194.020  1.00  0.00           C
ATOM   1756  CG  PHE A 234     142.579 156.303 193.480  1.00  0.00           C
ATOM   1757  CD1 PHE A 234     141.534 156.819 192.734  1.00  0.00           C
ATOM   1758  CE1 PHE A 234     141.594 158.102 192.230  1.00  0.00           C
ATOM   1759  CZ  PHE A 234     142.708 158.882 192.462  1.00  0.00           C
ATOM   1760  CE2 PHE A 234     143.759 158.377 193.198  1.00  0.00           C
ATOM   1761  CD2 PHE A 234     143.693 157.093 193.701  1.00  0.00           C
ATOM   1762  C   PHE A 234     144.130 154.013 192.329  1.00  0.00           C
ATOM   1763  O   PHE A 234     144.253 154.614 191.257  1.00  0.00           O
ATOM   1764  N   VAL A 235     145.174 153.501 192.984  1.00  0.00           N
ATOM   1765  CA  VAL A 235     146.510 153.523 192.397  1.00  0.00           C
ATOM   1766  CB  VAL A 235     147.553 153.065 193.438  1.00  0.00           C
ATOM   1767  CG1 VAL A 235     148.878 152.709 192.770  1.00  0.00           C
ATOM   1768  CG2 VAL A 235     147.767 154.150 194.480  1.00  0.00           C
ATOM   1769  C   VAL A 235     146.556 152.668 191.138  1.00  0.00           C
ATOM   1770  O   VAL A 235     147.358 152.927 190.234  1.00  0.00           O
ATOM   1771  N   LEU A 236     145.718 151.638 191.059  1.00  0.00           N
ATOM   1772  CA  LEU A 236     145.643 150.801 189.870  1.00  0.00           C
ATOM   1773  CB  LEU A 236     145.117 149.408 190.232  1.00  0.00           C
ATOM   1774  CG  LEU A 236     146.040 148.456 190.996  1.00  0.00           C
ATOM   1775  CD1 LEU A 236     145.274 147.209 191.403  1.00  0.00           C
ATOM   1776  CD2 LEU A 236     147.258 148.078 190.167  1.00  0.00           C
ATOM   1777  C   LEU A 236     144.760 151.390 188.778  1.00  0.00           C
ATOM   1778  O   LEU A 236     144.640 150.779 187.714  1.00  0.00           O
ATOM   1779  N   GLY A 237     144.137 152.545 189.007  1.00  0.00           N
ATOM   1780  CA  GLY A 237     143.272 153.163 188.028  1.00  0.00           C
ATOM   1781  C   GLY A 237     141.814 152.773 188.136  1.00  0.00           C
ATOM   1782  O   GLY A 237     140.962 153.436 187.536  1.00  0.00           O
ATOM   1783  N   MET A 238     141.500 151.718 188.878  1.00  0.00           N
ATOM   1784  CA  MET A 238     140.113 151.304 189.077  1.00  0.00           C
ATOM   1785  CB  MET A 238     140.042 149.824 189.436  1.00  0.00           C
ATOM   1786  CG  MET A 238     140.983 148.944 188.627  1.00  0.00           C
ATOM   1787  SD  MET A 238     140.425 147.238 188.449  1.00  0.00           S
ATOM   1788  CE  MET A 238     138.959 147.424 187.439  1.00  0.00           C
ATOM   1789  C   MET A 238     139.517 152.176 190.172  1.00  0.00           C
ATOM   1790  O   MET A 238     139.816 151.997 191.353  1.00  0.00           O
ATOM   1791  N   GLU A 239     138.685 153.131 189.782  1.00  0.00           N
ATOM   1792  CA  GLU A 239     138.019 153.976 190.761  1.00  0.00           C
ATOM   1793  CB  GLU A 239     137.174 155.067 190.107  1.00  0.00           C
ATOM   1794  CG  GLU A 239     137.797 155.747 188.893  1.00  0.00           C
ATOM   1795  CD  GLU A 239     136.948 156.889 188.368  1.00  0.00           C
ATOM   1796  OE1 GLU A 239     136.087 157.388 189.122  1.00  0.00           O
ATOM   1797  OE2 GLU A 239     137.144 157.289 187.200  1.00  0.00           O
ATOM   1798  C   GLU A 239     137.130 153.096 191.641  1.00  0.00           C
ATOM   1799  O   GLU A 239     136.244 152.412 191.109  1.00  0.00           O
ATOM   1800  N   PRO A 240     137.320 153.077 192.968  1.00  0.00           N
ATOM   1801  CD  PRO A 240     138.066 154.044 193.795  1.00  0.00           C
ATOM   1802  CG  PRO A 240     137.553 153.789 195.179  1.00  0.00           C
ATOM   1803  CB  PRO A 240     137.088 152.386 195.199  1.00  0.00           C
ATOM   1804  CA  PRO A 240     136.548 152.135 193.791  1.00  0.00           C
ATOM   1805  C   PRO A 240     135.049 152.357 193.726  1.00  0.00           C
ATOM   1806  O   PRO A 240     134.280 151.391 193.835  1.00  0.00           O
ATOM   1807  N   ARG A 241     134.609 153.598 193.559  1.00  0.00           N
ATOM   1808  CA  ARG A 241     133.193 153.918 193.629  1.00  0.00           C
ATOM   1809  CB  ARG A 241     133.049 155.408 193.978  1.00  0.00           C
ATOM   1810  CG  ARG A 241     131.636 155.918 194.232  1.00  0.00           C
ATOM   1811  CD  ARG A 241     130.991 156.497 192.990  1.00  0.00           C
ATOM   1812  NE  ARG A 241     129.657 157.031 193.252  1.00  0.00           N
ATOM   1813  CZ  ARG A 241     128.534 156.313 193.254  1.00  0.00           C
ATOM   1814  NH1 ARG A 241     128.554 155.007 193.009  1.00  0.00           N
ATOM   1815  NH2 ARG A 241     127.377 156.909 193.504  1.00  0.00           N
ATOM   1816  C   ARG A 241     132.446 153.557 192.352  1.00  0.00           C
ATOM   1817  O   ARG A 241     131.215 153.470 192.384  1.00  0.00           O
ATOM   1818  N   TYR A 242     133.157 153.289 191.253  1.00  0.00           N
ATOM   1819  CA  TYR A 242     132.539 152.922 189.984  1.00  0.00           C
ATOM   1820  CB  TYR A 242     132.783 154.011 188.930  1.00  0.00           C
ATOM   1821  CG  TYR A 242     132.195 155.351 189.291  1.00  0.00           C
ATOM   1822  CD1 TYR A 242     130.824 155.509 189.439  1.00  0.00           C
ATOM   1823  CE1 TYR A 242     130.282 156.729 189.771  1.00  0.00           C
ATOM   1824  CZ  TYR A 242     131.109 157.815 189.947  1.00  0.00           C
ATOM   1825  OH  TYR A 242     130.573 159.037 190.276  1.00  0.00           O
ATOM   1826  CE2 TYR A 242     132.471 157.683 189.804  1.00  0.00           C
ATOM   1827  CD2 TYR A 242     133.005 156.458 189.477  1.00  0.00           C
ATOM   1828  C   TYR A 242     133.021 151.599 189.419  1.00  0.00           C
ATOM   1829  O   TYR A 242     132.352 151.057 188.534  1.00  0.00           O
ATOM   1830  N   ALA A 243     134.149 151.067 189.879  1.00  0.00           N
ATOM   1831  CA  ALA A 243     134.615 149.769 189.406  1.00  0.00           C
ATOM   1832  CB  ALA A 243     135.230 149.886 188.014  1.00  0.00           C
ATOM   1833  C   ALA A 243     135.628 149.222 190.396  1.00  0.00           C
ATOM   1834  O   ALA A 243     136.666 149.849 190.628  1.00  0.00           O
ATOM   1835  N   ARG A 244     135.337 148.078 190.959  1.00  0.00           N
ATOM   1836  CA  ARG A 244     136.248 147.299 191.773  1.00  0.00           C
ATOM   1837  CB  ARG A 244     135.519 146.693 192.974  1.00  0.00           C
ATOM   1838  CG  ARG A 244     134.919 147.694 193.953  1.00  0.00           C
ATOM   1839  CD  ARG A 244     135.989 148.485 194.676  1.00  0.00           C
ATOM   1840  NE  ARG A 244     136.799 147.600 195.513  1.00  0.00           N
ATOM   1841  CZ  ARG A 244     137.991 147.904 196.018  1.00  0.00           C
ATOM   1842  NH1 ARG A 244     138.552 149.082 195.780  1.00  0.00           N
ATOM   1843  NH2 ARG A 244     138.631 147.017 196.764  1.00  0.00           N
ATOM   1844  C   ARG A 244     136.851 146.175 190.942  1.00  0.00           C
ATOM   1845  O   ARG A 244     136.218 145.691 190.000  1.00  0.00           O
ATOM   1846  N   PRO A 245     138.074 145.726 191.232  1.00  0.00           N
ATOM   1847  CD  PRO A 245     139.017 146.172 192.270  1.00  0.00           C
ATOM   1848  CG  PRO A 245     140.326 145.693 191.761  1.00  0.00           C
ATOM   1849  CB  PRO A 245     140.047 144.452 190.998  1.00  0.00           C
ATOM   1850  CA  PRO A 245     138.626 144.621 190.438  1.00  0.00           C
ATOM   1851  C   PRO A 245     137.815 143.344 190.554  1.00  0.00           C
ATOM   1852  O   PRO A 245     137.730 142.586 189.581  1.00  0.00           O
ATOM   1853  N   GLU A 246     137.205 143.087 191.714  1.00  0.00           N
ATOM   1854  CA  GLU A 246     136.450 141.851 191.888  1.00  0.00           C
ATOM   1855  CB  GLU A 246     136.196 141.582 193.375  1.00  0.00           C
ATOM   1856  CG  GLU A 246     135.318 142.594 194.105  1.00  0.00           C
ATOM   1857  CD  GLU A 246     136.111 143.714 194.728  1.00  0.00           C
ATOM   1858  OE1 GLU A 246     137.239 143.974 194.265  1.00  0.00           O
ATOM   1859  OE2 GLU A 246     135.607 144.341 195.681  1.00  0.00           O
ATOM   1860  C   GLU A 246     135.140 141.873 191.111  1.00  0.00           C
ATOM   1861  O   GLU A 246     134.636 140.812 190.725  1.00  0.00           O
ATOM   1862  N   TRP A 247     134.574 143.058 190.870  1.00  0.00           N
ATOM   1863  CA  TRP A 247     133.340 143.138 190.096  1.00  0.00           C
ATOM   1864  CB  TRP A 247     132.805 144.570 190.071  1.00  0.00           C
ATOM   1865  CG  TRP A 247     132.470 145.134 191.416  1.00  0.00           C
ATOM   1866  CD1 TRP A 247     132.458 144.473 192.605  1.00  0.00           C
ATOM   1867  NE1 TRP A 247     132.109 145.325 193.619  1.00  0.00           N
ATOM   1868  CE2 TRP A 247     131.886 146.569 193.094  1.00  0.00           C
ATOM   1869  CZ2 TRP A 247     131.507 147.752 193.720  1.00  0.00           C
ATOM   1870  CH2 TRP A 247     131.351 148.857 192.932  1.00  0.00           C
ATOM   1871  CZ3 TRP A 247     131.563 148.806 191.551  1.00  0.00           C
ATOM   1872  CE3 TRP A 247     131.936 147.633 190.928  1.00  0.00           C
ATOM   1873  CD2 TRP A 247     132.103 146.486 191.706  1.00  0.00           C
ATOM   1874  C   TRP A 247     133.531 142.648 188.670  1.00  0.00           C
ATOM   1875  O   TRP A 247     132.546 142.318 188.002  1.00  0.00           O
ATOM   1876  N   MET A 248     134.771 142.596 188.186  1.00  0.00           N
ATOM   1877  CA  MET A 248     135.052 141.990 186.894  1.00  0.00           C
ATOM   1878  CB  MET A 248     136.425 142.436 186.389  1.00  0.00           C
ATOM   1879  CG  MET A 248     136.669 143.931 186.487  1.00  0.00           C
ATOM   1880  SD  MET A 248     138.071 144.455 185.484  1.00  0.00           S
ATOM   1881  CE  MET A 248     139.445 143.950 186.511  1.00  0.00           C
ATOM   1882  C   MET A 248     134.994 140.471 186.933  1.00  0.00           C
ATOM   1883  O   MET A 248     135.089 139.839 185.875  1.00  0.00           O
ATOM   1884  N   ILE A 249     134.849 139.876 188.112  1.00  0.00           N
ATOM   1885  CA  ILE A 249     134.609 138.444 188.241  1.00  0.00           C
ATOM   1886  CB  ILE A 249     135.289 137.870 189.494  1.00  0.00           C
ATOM   1887  CG2 ILE A 249     134.974 136.389 189.634  1.00  0.00           C
ATOM   1888  CG1 ILE A 249     136.806 138.104 189.459  1.00  0.00           C
ATOM   1889  CD1 ILE A 249     137.550 137.355 188.364  1.00  0.00           C
ATOM   1890  C   ILE A 249     133.103 138.241 188.293  1.00  0.00           C
ATOM   1891  O   ILE A 249     132.423 138.798 189.161  1.00  0.00           O
ATOM   1892  N   VAL A 250     132.580 137.441 187.367  1.00  0.00           N
ATOM   1893  CA  VAL A 250     131.137 137.302 187.191  1.00  0.00           C
ATOM   1894  CB  VAL A 250     130.778 136.784 185.796  1.00  0.00           C
ATOM   1895  CG1 VAL A 250     129.279 136.887 185.555  1.00  0.00           C
ATOM   1896  CG2 VAL A 250     131.545 137.539 184.730  1.00  0.00           C
ATOM   1897  C   VAL A 250     130.628 136.367 188.284  1.00  0.00           C
ATOM   1898  O   VAL A 250     130.760 135.148 188.184  1.00  0.00           O
ATOM   1899  N   THR A 251     130.047 136.941 189.337  1.00  0.00           N
ATOM   1900  CA  THR A 251     129.385 136.177 190.389  1.00  0.00           C
ATOM   1901  CB  THR A 251     129.699 136.770 191.765  1.00  0.00           C
ATOM   1902  CG2 THR A 251     131.189 136.788 192.014  1.00  0.00           C
ATOM   1903  OG1 THR A 251     129.204 138.111 191.833  1.00  0.00           O
ATOM   1904  C   THR A 251     127.878 136.149 190.209  1.00  0.00           C
ATOM   1905  O   THR A 251     127.239 135.129 190.485  1.00  0.00           O
ATOM   1906  N   VAL A 252     127.307 137.254 189.746  1.00  0.00           N
ATOM   1907  CA  VAL A 252     125.879 137.390 189.499  1.00  0.00           C
ATOM   1908  CB  VAL A 252     125.214 138.404 190.436  1.00  0.00           C
ATOM   1909  CG1 VAL A 252     123.749 138.571 190.096  1.00  0.00           C
ATOM   1910  CG2 VAL A 252     125.375 137.971 191.879  1.00  0.00           C
ATOM   1911  C   VAL A 252     125.770 137.822 188.044  1.00  0.00           C
ATOM   1912  O   VAL A 252     126.122 138.953 187.700  1.00  0.00           O
ATOM   1913  N   LEU A 253     125.340 136.919 187.187  1.00  0.00           N
ATOM   1914  CA  LEU A 253     125.229 137.236 185.773  1.00  0.00           C
ATOM   1915  CB  LEU A 253     125.178 135.952 184.959  1.00  0.00           C
ATOM   1916  CG  LEU A 253     125.219 136.078 183.442  1.00  0.00           C
ATOM   1917  CD1 LEU A 253     126.609 136.490 182.994  1.00  0.00           C
ATOM   1918  CD2 LEU A 253     124.821 134.758 182.826  1.00  0.00           C
ATOM   1919  C   LEU A 253     123.970 138.064 185.533  1.00  0.00           C
ATOM   1920  O   LEU A 253     122.882 137.635 185.916  1.00  0.00           O
ATOM   1921  N   PRO A 254     124.063 139.241 184.907  1.00  0.00           N
ATOM   1922  CD  PRO A 254     125.263 139.994 184.505  1.00  0.00           C
ATOM   1923  CG  PRO A 254     124.719 141.249 183.892  1.00  0.00           C
ATOM   1924  CB  PRO A 254     123.325 141.404 184.326  1.00  0.00           C
ATOM   1925  CA  PRO A 254     122.832 139.977 184.584  1.00  0.00           C
ATOM   1926  C   PRO A 254     122.175 139.393 183.344  1.00  0.00           C
ATOM   1927  O   PRO A 254     122.779 139.359 182.269  1.00  0.00           O
ATOM   1928  N   VAL A 255     120.934 138.941 183.488  1.00  0.00           N
ATOM   1929  CA  VAL A 255     120.143 138.466 182.357  1.00  0.00           C
ATOM   1930  CB  VAL A 255     119.304 137.228 182.704  1.00  0.00           C
ATOM   1931  CG1 VAL A 255     118.279 137.484 183.743  1.00  0.00           C
ATOM   1932  CG2 VAL A 255     118.588 136.745 181.475  1.00  0.00           C
ATOM   1933  C   VAL A 255     119.287 139.627 181.854  1.00  0.00           C
ATOM   1934  O   VAL A 255     118.548 140.229 182.655  1.00  0.00           O
ATOM   1935  N   PRO A 256     119.390 140.007 180.580  1.00  0.00           N
ATOM   1936  CD  PRO A 256     120.208 139.417 179.503  1.00  0.00           C
ATOM   1937  CG  PRO A 256     119.707 140.087 178.278  1.00  0.00           C
ATOM   1938  CB  PRO A 256     119.258 141.406 178.699  1.00  0.00           C
ATOM   1939  CA  PRO A 256     118.703 141.201 180.114  1.00  0.00           C
ATOM   1940  C   PRO A 256     117.202 140.999 180.082  1.00  0.00           C
ATOM   1941  O   PRO A 256     116.709 139.873 180.238  1.00  0.00           O
ATOM   1942  N   PRO A 257     116.447 142.065 179.884  1.00  0.00           N
ATOM   1943  CD  PRO A 257     116.870 143.474 179.886  1.00  0.00           C
ATOM   1944  CG  PRO A 257     115.639 144.206 179.512  1.00  0.00           C
ATOM   1945  CB  PRO A 257     114.497 143.361 179.917  1.00  0.00           C
ATOM   1946  CA  PRO A 257     114.995 141.923 179.778  1.00  0.00           C
ATOM   1947  C   PRO A 257     114.561 141.317 178.457  1.00  0.00           C
ATOM   1948  O   PRO A 257     115.390 140.934 177.629  1.00  0.00           O
ATOM   1949  N   LEU A 258     113.248 141.233 178.258  1.00  0.00           N
ATOM   1950  CA  LEU A 258     112.708 140.608 177.062  1.00  0.00           C
ATOM   1951  CB  LEU A 258     111.241 140.247 177.298  1.00  0.00           C
ATOM   1952  CG  LEU A 258     110.949 139.483 178.599  1.00  0.00           C
ATOM   1953  CD1 LEU A 258     109.460 139.238 178.749  1.00  0.00           C
ATOM   1954  CD2 LEU A 258     111.719 138.173 178.683  1.00  0.00           C
ATOM   1955  C   LEU A 258     112.845 141.499 175.837  1.00  0.00           C
ATOM   1956  O   LEU A 258     112.836 140.991 174.712  1.00  0.00           O
ATOM   1957  N   SER A 259     112.958 142.816 176.027  1.00  0.00           N
ATOM   1958  CA  SER A 259     113.136 143.719 174.896  1.00  0.00           C
ATOM   1959  CB  SER A 259     113.044 145.166 175.371  1.00  0.00           C
ATOM   1960  OG  SER A 259     111.862 145.379 176.117  1.00  0.00           O
ATOM   1961  C   SER A 259     114.465 143.474 174.197  1.00  0.00           C
ATOM   1962  O   SER A 259     114.544 143.529 172.965  1.00  0.00           O
ATOM   1963  N   VAL A 260     115.524 143.210 174.964  1.00  0.00           N
ATOM   1964  CA  VAL A 260     116.832 142.974 174.370  1.00  0.00           C
ATOM   1965  CB  VAL A 260     117.924 143.013 175.456  1.00  0.00           C
ATOM   1966  CG1 VAL A 260     119.303 142.840 174.844  1.00  0.00           C
ATOM   1967  CG2 VAL A 260     117.857 144.315 176.233  1.00  0.00           C
ATOM   1968  C   VAL A 260     116.867 141.653 173.618  1.00  0.00           C
ATOM   1969  O   VAL A 260     117.687 141.482 172.711  1.00  0.00           O
ATOM   1970  N   ARG A 261     115.990 140.714 173.962  1.00  0.00           N
ATOM   1971  CA  ARG A 261     115.954 139.388 173.343  1.00  0.00           C
ATOM   1972  CB  ARG A 261     116.632 138.349 174.240  1.00  0.00           C
ATOM   1973  CG  ARG A 261     116.246 138.433 175.709  1.00  0.00           C
ATOM   1974  CD  ARG A 261     117.110 137.539 176.567  1.00  0.00           C
ATOM   1975  NE  ARG A 261     116.654 137.538 177.955  1.00  0.00           N
ATOM   1976  CZ  ARG A 261     115.684 136.767 178.439  1.00  0.00           C
ATOM   1977  NH1 ARG A 261     115.041 135.905 177.664  1.00  0.00           N
ATOM   1978  NH2 ARG A 261     115.355 136.860 179.718  1.00  0.00           N
ATOM   1979  C   ARG A 261     114.501 139.026 173.071  1.00  0.00           C
ATOM   1980  O   ARG A 261     113.927 138.151 173.727  1.00  0.00           O
ATOM   1981  N   PRO A 262     113.869 139.688 172.103  1.00  0.00           N
ATOM   1982  CD  PRO A 262     114.412 140.659 171.140  1.00  0.00           C
ATOM   1983  CG  PRO A 262     113.220 141.455 170.766  1.00  0.00           C
ATOM   1984  CB  PRO A 262     112.042 140.556 170.886  1.00  0.00           C
ATOM   1985  CA  PRO A 262     112.439 139.454 171.877  1.00  0.00           C
ATOM   1986  C   PRO A 262     112.178 138.074 171.298  1.00  0.00           C
ATOM   1987  O   PRO A 262     112.920 137.587 170.442  1.00  0.00           O
ATOM   1988  N   ALA A 263     111.106 137.448 171.777  1.00  0.00           N
ATOM   1989  CA  ALA A 263     110.653 136.157 171.264  1.00  0.00           C
ATOM   1990  CB  ALA A 263     110.028 135.322 172.373  1.00  0.00           C
ATOM   1991  C   ALA A 263     109.664 136.434 170.141  1.00  0.00           C
ATOM   1992  O   ALA A 263     108.477 136.670 170.371  1.00  0.00           O
ATOM   1993  N   VAL A 264     110.159 136.409 168.908  1.00  0.00           N
ATOM   1994  CA  VAL A 264     109.332 136.740 167.753  1.00  0.00           C
ATOM   1995  CB  VAL A 264     110.210 137.185 166.568  1.00  0.00           C
ATOM   1996  CG1 VAL A 264     111.030 136.021 166.009  1.00  0.00           C
ATOM   1997  CG2 VAL A 264     109.351 137.811 165.477  1.00  0.00           C
ATOM   1998  C   VAL A 264     108.471 135.539 167.391  1.00  0.00           C
ATOM   1999  O   VAL A 264     108.952 134.401 167.330  1.00  0.00           O
ATOM   2000  N   VAL A 265     107.189 135.792 167.153  1.00  0.00           N
ATOM   2001  CA  VAL A 265     106.252 134.752 166.747  1.00  0.00           C
ATOM   2002  CB  VAL A 265     104.823 135.079 167.219  1.00  0.00           C
ATOM   2003  CG1 VAL A 265     104.242 136.271 166.459  1.00  0.00           C
ATOM   2004  CG2 VAL A 265     103.925 133.858 167.073  1.00  0.00           C
ATOM   2005  C   VAL A 265     106.319 134.599 165.233  1.00  0.00           C
ATOM   2006  O   VAL A 265     106.307 135.591 164.494  1.00  0.00           O
ATOM   2007  N   MET A 266     106.401 133.355 164.774  1.00  0.00           N
ATOM   2008  CA  MET A 266     106.480 133.055 163.352  1.00  0.00           C
ATOM   2009  CB  MET A 266     107.134 131.689 163.154  1.00  0.00           C
ATOM   2010  CG  MET A 266     108.595 131.640 163.565  1.00  0.00           C
ATOM   2011  SD  MET A 266     109.310 129.992 163.408  1.00  0.00           S
ATOM   2012  CE  MET A 266     109.380 129.804 161.629  1.00  0.00           C
ATOM   2013  C   MET A 266     105.076 133.133 162.747  1.00  0.00           C
ATOM   2014  O   MET A 266     104.133 133.623 163.374  1.00  0.00           O
ATOM   2015  N   GLN A 267     104.934 132.668 161.502  1.00  0.00           N
ATOM   2016  CA  GLN A 267     103.640 132.713 160.824  1.00  0.00           C
ATOM   2017  CB  GLN A 267     103.759 132.108 159.418  1.00  0.00           C
ATOM   2018  CG  GLN A 267     103.928 130.579 159.334  1.00  0.00           C
ATOM   2019  CD  GLN A 267     105.265 130.090 159.855  1.00  0.00           C
ATOM   2020  OE1 GLN A 267     106.227 130.854 159.943  1.00  0.00           O
ATOM   2021  NE2 GLN A 267     105.333 128.811 160.205  1.00  0.00           N
ATOM   2022  C   GLN A 267     102.558 132.003 161.629  1.00  0.00           C
ATOM   2023  O   GLN A 267     101.405 132.452 161.668  1.00  0.00           O
ATOM   2024  N   GLY A 268     102.908 130.898 162.284  1.00  0.00           N
ATOM   2025  CA  GLY A 268     101.954 130.143 163.069  1.00  0.00           C
ATOM   2026  C   GLY A 268     101.907 130.596 164.512  1.00  0.00           C
ATOM   2027  O   GLY A 268     101.771 131.792 164.793  1.00  0.00           O
ATOM   2028  N   SER A 269     102.020 129.640 165.436  1.00  0.00           N
ATOM   2029  CA  SER A 269     102.090 129.923 166.862  1.00  0.00           C
ATOM   2030  CB  SER A 269     101.032 129.103 167.618  1.00  0.00           C
ATOM   2031  OG  SER A 269     101.258 127.714 167.459  1.00  0.00           O
ATOM   2032  C   SER A 269     103.458 129.636 167.461  1.00  0.00           C
ATOM   2033  O   SER A 269     103.699 130.010 168.615  1.00  0.00           O
ATOM   2034  N   ALA A 270     104.353 128.981 166.722  1.00  0.00           N
ATOM   2035  CA  ALA A 270     105.680 128.660 167.231  1.00  0.00           C
ATOM   2036  CB  ALA A 270     106.454 127.820 166.212  1.00  0.00           C
ATOM   2037  C   ALA A 270     106.453 129.930 167.561  1.00  0.00           C
ATOM   2038  O   ALA A 270     106.823 130.693 166.665  1.00  0.00           O
ATOM   2039  N   ARG A 271     106.698 130.159 168.849  1.00  0.00           N
ATOM   2040  CA  ARG A 271     107.448 131.326 169.301  1.00  0.00           C
ATOM   2041  CB  ARG A 271     107.019 131.720 170.711  1.00  0.00           C
ATOM   2042  CG  ARG A 271     107.228 133.187 171.039  1.00  0.00           C
ATOM   2043  CD  ARG A 271     106.091 134.045 170.511  1.00  0.00           C
ATOM   2044  NE  ARG A 271     104.934 134.030 171.403  1.00  0.00           N
ATOM   2045  CZ  ARG A 271     104.837 134.722 172.537  1.00  0.00           C
ATOM   2046  NH1 ARG A 271     105.833 135.499 172.949  1.00  0.00           N
ATOM   2047  NH2 ARG A 271     103.735 134.632 173.269  1.00  0.00           N
ATOM   2048  C   ARG A 271     108.934 131.000 169.249  1.00  0.00           C
ATOM   2049  O   ARG A 271     109.415 130.140 169.993  1.00  0.00           O
ATOM   2050  N   ASN A 272     109.663 131.682 168.371  1.00  0.00           N
ATOM   2051  CA  ASN A 272     111.103 131.508 168.262  1.00  0.00           C
ATOM   2052  CB  ASN A 272     111.578 131.819 166.843  1.00  0.00           C
ATOM   2053  CG  ASN A 272     112.961 131.273 166.559  1.00  0.00           C
ATOM   2054  OD1 ASN A 272     113.767 131.087 167.471  1.00  0.00           O
ATOM   2055  ND2 ASN A 272     113.245 131.012 165.288  1.00  0.00           N
ATOM   2056  C   ASN A 272     111.801 132.417 169.264  1.00  0.00           C
ATOM   2057  O   ASN A 272     111.475 133.604 169.367  1.00  0.00           O
ATOM   2058  N   GLN A 273     112.758 131.860 169.996  1.00  0.00           N
ATOM   2059  CA  GLN A 273     113.495 132.608 171.000  1.00  0.00           C
ATOM   2060  CB  GLN A 273     113.848 131.719 172.192  1.00  0.00           C
ATOM   2061  CG  GLN A 273     112.664 131.023 172.838  1.00  0.00           C
ATOM   2062  CD  GLN A 273     111.716 131.984 173.512  1.00  0.00           C
ATOM   2063  OE1 GLN A 273     112.033 133.157 173.702  1.00  0.00           O
ATOM   2064  NE2 GLN A 273     110.538 131.493 173.874  1.00  0.00           N
ATOM   2065  C   GLN A 273     114.768 133.187 170.394  1.00  0.00           C
ATOM   2066  O   GLN A 273     115.271 132.716 169.371  1.00  0.00           O
ATOM   2067  N   ASP A 274     115.288 134.222 171.042  1.00  0.00           N
ATOM   2068  CA  ASP A 274     116.492 134.876 170.563  1.00  0.00           C
ATOM   2069  CB  ASP A 274     116.641 136.258 171.199  1.00  0.00           C
ATOM   2070  CG  ASP A 274     117.479 137.198 170.358  1.00  0.00           C
ATOM   2071  OD1 ASP A 274     116.932 137.793 169.406  1.00  0.00           O
ATOM   2072  OD2 ASP A 274     118.685 137.344 170.648  1.00  0.00           O
ATOM   2073  C   ASP A 274     117.720 134.027 170.870  1.00  0.00           C
ATOM   2074  O   ASP A 274     117.683 133.098 171.681  1.00  0.00           O
ATOM   2075  N   ASP A 275     118.825 134.359 170.199  1.00  0.00           N
ATOM   2076  CA  ASP A 275     120.088 133.689 170.483  1.00  0.00           C
ATOM   2077  CB  ASP A 275     121.170 134.194 169.531  1.00  0.00           C
ATOM   2078  CG  ASP A 275     120.904 133.807 168.093  1.00  0.00           C
ATOM   2079  OD1 ASP A 275     119.841 133.208 167.826  1.00  0.00           O
ATOM   2080  OD2 ASP A 275     121.756 134.100 167.229  1.00  0.00           O
ATOM   2081  C   ASP A 275     120.505 133.909 171.928  1.00  0.00           C
ATOM   2082  O   ASP A 275     121.008 132.990 172.588  1.00  0.00           O
ATOM   2083  N   LEU A 276     120.297 135.123 172.441  1.00  0.00           N
ATOM   2084  CA  LEU A 276     120.607 135.395 173.837  1.00  0.00           C
ATOM   2085  CB  LEU A 276     120.332 136.861 174.168  1.00  0.00           C
ATOM   2086  CG  LEU A 276     121.233 137.937 173.565  1.00  0.00           C
ATOM   2087  CD1 LEU A 276     120.824 139.291 174.114  1.00  0.00           C
ATOM   2088  CD2 LEU A 276     122.703 137.675 173.839  1.00  0.00           C
ATOM   2089  C   LEU A 276     119.797 134.498 174.757  1.00  0.00           C
ATOM   2090  O   LEU A 276     120.309 134.023 175.772  1.00  0.00           O
ATOM   2091  N   THR A 277     118.526 134.265 174.426  1.00  0.00           N
ATOM   2092  CA  THR A 277     117.690 133.428 175.280  1.00  0.00           C
ATOM   2093  CB  THR A 277     116.230 133.527 174.847  1.00  0.00           C
ATOM   2094  CG2 THR A 277     115.331 132.811 175.840  1.00  0.00           C
ATOM   2095  OG1 THR A 277     115.844 134.903 174.781  1.00  0.00           O
ATOM   2096  C   THR A 277     118.158 131.977 175.266  1.00  0.00           C
ATOM   2097  O   THR A 277     118.187 131.326 176.313  1.00  0.00           O
ATOM   2098  N   HIS A 278     118.519 131.449 174.095  1.00  0.00           N
ATOM   2099  CA  HIS A 278     119.074 130.099 174.038  1.00  0.00           C
ATOM   2100  CB  HIS A 278     119.352 129.707 172.587  1.00  0.00           C
ATOM   2101  CG  HIS A 278     118.121 129.548 171.751  1.00  0.00           C
ATOM   2102  ND1 HIS A 278     118.164 129.494 170.375  1.00  0.00           N
ATOM   2103  CE1 HIS A 278     116.939 129.341 169.904  1.00  0.00           C
ATOM   2104  NE2 HIS A 278     116.105 129.289 170.926  1.00  0.00           N
ATOM   2105  CD2 HIS A 278     116.818 129.413 172.093  1.00  0.00           C
ATOM   2106  C   HIS A 278     120.356 130.001 174.853  1.00  0.00           C
ATOM   2107  O   HIS A 278     120.584 129.015 175.572  1.00  0.00           O
ATOM   2108  N   LYS A 279     121.203 131.022 174.763  1.00  0.00           N
ATOM   2109  CA  LYS A 279     122.451 130.989 175.508  1.00  0.00           C
ATOM   2110  CB  LYS A 279     123.349 132.137 175.059  1.00  0.00           C
ATOM   2111  CG  LYS A 279     124.791 131.972 175.453  1.00  0.00           C
ATOM   2112  CD  LYS A 279     125.494 130.940 174.595  1.00  0.00           C
ATOM   2113  CE  LYS A 279     126.785 130.511 175.232  1.00  0.00           C
ATOM   2114  NZ  LYS A 279     127.370 129.330 174.561  1.00  0.00           N
ATOM   2115  C   LYS A 279     122.191 131.059 177.003  1.00  0.00           C
ATOM   2116  O   LYS A 279     122.839 130.358 177.786  1.00  0.00           O
ATOM   2117  N   LEU A 280     121.261 131.914 177.419  1.00  0.00           N
ATOM   2118  CA  LEU A 280     120.892 131.977 178.824  1.00  0.00           C
ATOM   2119  CB  LEU A 280     119.920 133.127 179.050  1.00  0.00           C
ATOM   2120  CG  LEU A 280     120.542 134.509 178.877  1.00  0.00           C
ATOM   2121  CD1 LEU A 280     119.486 135.494 178.402  1.00  0.00           C
ATOM   2122  CD2 LEU A 280     121.218 134.964 180.159  1.00  0.00           C
ATOM   2123  C   LEU A 280     120.279 130.667 179.288  1.00  0.00           C
ATOM   2124  O   LEU A 280     120.435 130.291 180.451  1.00  0.00           O
ATOM   2125  N   ALA A 281     119.576 129.963 178.401  1.00  0.00           N
ATOM   2126  CA  ALA A 281     119.064 128.643 178.747  1.00  0.00           C
ATOM   2127  CB  ALA A 281     118.186 128.105 177.617  1.00  0.00           C
ATOM   2128  C   ALA A 281     120.207 127.688 179.034  1.00  0.00           C
ATOM   2129  O   ALA A 281     120.181 126.945 180.022  1.00  0.00           O
ATOM   2130  N   ASP A 282     121.233 127.702 178.182  1.00  0.00           N
ATOM   2131  CA  ASP A 282     122.408 126.874 178.442  1.00  0.00           C
ATOM   2132  CB  ASP A 282     123.406 127.000 177.292  1.00  0.00           C
ATOM   2133  CG  ASP A 282     123.055 126.115 176.116  1.00  0.00           C
ATOM   2134  OD1 ASP A 282     122.901 124.891 176.318  1.00  0.00           O
ATOM   2135  OD2 ASP A 282     122.935 126.640 174.990  1.00  0.00           O
ATOM   2136  C   ASP A 282     123.072 127.264 179.758  1.00  0.00           C
ATOM   2137  O   ASP A 282     123.485 126.396 180.540  1.00  0.00           O
ATOM   2138  N   ILE A 283     123.175 128.566 180.018  1.00  0.00           N
ATOM   2139  CA  ILE A 283     123.841 129.038 181.228  1.00  0.00           C
ATOM   2140  CB  ILE A 283     124.017 130.568 181.183  1.00  0.00           C
ATOM   2141  CG2 ILE A 283     124.383 131.106 182.561  1.00  0.00           C
ATOM   2142  CG1 ILE A 283     125.101 130.942 180.172  1.00  0.00           C
ATOM   2143  CD1 ILE A 283     125.026 132.372 179.690  1.00  0.00           C
ATOM   2144  C   ILE A 283     123.071 128.599 182.463  1.00  0.00           C
ATOM   2145  O   ILE A 283     123.660 128.128 183.437  1.00  0.00           O
ATOM   2146  N   VAL A 284     121.745 128.743 182.445  1.00  0.00           N
ATOM   2147  CA  VAL A 284     120.941 128.328 183.588  1.00  0.00           C
ATOM   2148  CB  VAL A 284     119.496 128.842 183.449  1.00  0.00           C
ATOM   2149  CG1 VAL A 284     118.626 128.287 184.563  1.00  0.00           C
ATOM   2150  CG2 VAL A 284     119.464 130.359 183.484  1.00  0.00           C
ATOM   2151  C   VAL A 284     120.978 126.817 183.750  1.00  0.00           C
ATOM   2152  O   VAL A 284     121.012 126.312 184.878  1.00  0.00           O
ATOM   2153  N   LYS A 285     120.994 126.071 182.643  1.00  0.00           N
ATOM   2154  CA  LYS A 285     121.078 124.619 182.737  1.00  0.00           C
ATOM   2155  CB  LYS A 285     121.031 123.993 181.343  1.00  0.00           C
ATOM   2156  CG  LYS A 285     119.644 123.847 180.760  1.00  0.00           C
ATOM   2157  CD  LYS A 285     119.692 123.413 179.304  1.00  0.00           C
ATOM   2158  CE  LYS A 285     120.119 121.962 179.164  1.00  0.00           C
ATOM   2159  NZ  LYS A 285     120.025 121.492 177.755  1.00  0.00           N
ATOM   2160  C   LYS A 285     122.355 124.204 183.444  1.00  0.00           C
ATOM   2161  O   LYS A 285     122.324 123.448 184.422  1.00  0.00           O
ATOM   2162  N   ILE A 286     123.496 124.704 182.969  1.00  0.00           N
ATOM   2163  CA  ILE A 286     124.758 124.285 183.561  1.00  0.00           C
ATOM   2164  CB  ILE A 286     125.937 124.659 182.646  1.00  0.00           C
ATOM   2165  CG2 ILE A 286     127.272 124.280 183.292  1.00  0.00           C
ATOM   2166  CG1 ILE A 286     125.769 123.994 181.272  1.00  0.00           C
ATOM   2167  CD1 ILE A 286     125.727 122.469 181.289  1.00  0.00           C
ATOM   2168  C   ILE A 286     124.915 124.865 184.956  1.00  0.00           C
ATOM   2169  O   ILE A 286     125.561 124.255 185.809  1.00  0.00           O
ATOM   2170  N   ASN A 287     124.332 126.030 185.227  1.00  0.00           N
ATOM   2171  CA  ASN A 287     124.416 126.596 186.567  1.00  0.00           C
ATOM   2172  CB  ASN A 287     123.889 128.029 186.561  1.00  0.00           C
ATOM   2173  CG  ASN A 287     124.183 128.756 187.850  1.00  0.00           C
ATOM   2174  OD1 ASN A 287     125.317 128.755 188.324  1.00  0.00           O
ATOM   2175  ND2 ASN A 287     123.167 129.392 188.419  1.00  0.00           N
ATOM   2176  C   ASN A 287     123.650 125.740 187.566  1.00  0.00           C
ATOM   2177  O   ASN A 287     124.151 125.447 188.655  1.00  0.00           O
ATOM   2178  N   ASN A 288     122.433 125.322 187.210  1.00  0.00           N
ATOM   2179  CA  ASN A 288     121.671 124.436 188.082  1.00  0.00           C
ATOM   2180  CB  ASN A 288     120.264 124.236 187.514  1.00  0.00           C
ATOM   2181  CG  ASN A 288     119.365 125.470 187.644  1.00  0.00           C
ATOM   2182  OD1 ASN A 288     119.578 126.277 188.547  1.00  0.00           O
ATOM   2183  ND2 ASN A 288     118.394 125.644 186.746  1.00  0.00           N
ATOM   2184  C   ASN A 288     122.372 123.092 188.228  1.00  0.00           C
ATOM   2185  O   ASN A 288     122.401 122.505 189.317  1.00  0.00           O
ATOM   2186  N   GLN A 289     122.928 122.584 187.129  1.00  0.00           N
ATOM   2187  CA  GLN A 289     123.642 121.313 187.153  1.00  0.00           C
ATOM   2188  CB  GLN A 289     124.043 120.970 185.717  1.00  0.00           C
ATOM   2189  CG  GLN A 289     124.637 119.601 185.477  1.00  0.00           C
ATOM   2190  CD  GLN A 289     126.124 119.557 185.713  1.00  0.00           C
ATOM   2191  OE1 GLN A 289     126.822 120.554 185.539  1.00  0.00           O
ATOM   2192  NE2 GLN A 289     126.629 118.385 186.062  1.00  0.00           N
ATOM   2193  C   GLN A 289     124.842 121.380 188.092  1.00  0.00           C
ATOM   2194  O   GLN A 289     125.052 120.488 188.920  1.00  0.00           O
ATOM   2195  N   LEU A 290     125.618 122.460 188.001  1.00  0.00           N
ATOM   2196  CA  LEU A 290     126.738 122.677 188.908  1.00  0.00           C
ATOM   2197  CB  LEU A 290     127.530 123.897 188.433  1.00  0.00           C
ATOM   2198  CG  LEU A 290     128.797 124.323 189.171  1.00  0.00           C
ATOM   2199  CD1 LEU A 290     129.859 123.258 189.110  1.00  0.00           C
ATOM   2200  CD2 LEU A 290     129.325 125.607 188.551  1.00  0.00           C
ATOM   2201  C   LEU A 290     126.274 122.862 190.344  1.00  0.00           C
ATOM   2202  O   LEU A 290     126.936 122.391 191.275  1.00  0.00           O
ATOM   2203  N   ARG A 291     125.142 123.537 190.548  1.00  0.00           N
ATOM   2204  CA  ARG A 291     124.640 123.746 191.902  1.00  0.00           C
ATOM   2205  CB  ARG A 291     123.434 124.683 191.868  1.00  0.00           C
ATOM   2206  CG  ARG A 291     123.023 125.220 193.226  1.00  0.00           C
ATOM   2207  CD  ARG A 291     121.771 126.073 193.120  1.00  0.00           C
ATOM   2208  NE  ARG A 291     121.989 127.270 192.312  1.00  0.00           N
ATOM   2209  CZ  ARG A 291     122.640 128.356 192.720  1.00  0.00           C
ATOM   2210  NH1 ARG A 291     123.163 128.421 193.940  1.00  0.00           N
ATOM   2211  NH2 ARG A 291     122.776 129.387 191.898  1.00  0.00           N
ATOM   2212  C   ARG A 291     124.270 122.421 192.553  1.00  0.00           C
ATOM   2213  O   ARG A 291     124.595 122.178 193.724  1.00  0.00           O
ATOM   2214  N   ARG A 292     123.604 121.540 191.809  1.00  0.00           N
ATOM   2215  CA  ARG A 292     123.278 120.247 192.394  1.00  0.00           C
ATOM   2216  CB  ARG A 292     122.219 119.516 191.562  1.00  0.00           C
ATOM   2217  CG  ARG A 292     122.581 119.212 190.119  1.00  0.00           C
ATOM   2218  CD  ARG A 292     121.660 118.138 189.558  1.00  0.00           C
ATOM   2219  NE  ARG A 292     121.534 118.201 188.103  1.00  0.00           N
ATOM   2220  CZ  ARG A 292     120.776 119.074 187.443  1.00  0.00           C
ATOM   2221  NH1 ARG A 292     120.062 119.987 188.094  1.00  0.00           N
ATOM   2222  NH2 ARG A 292     120.736 119.039 186.119  1.00  0.00           N
ATOM   2223  C   ARG A 292     124.528 119.392 192.563  1.00  0.00           C
ATOM   2224  O   ARG A 292     124.672 118.722 193.589  1.00  0.00           O
ATOM   2225  N   ASN A 293     125.469 119.452 191.613  1.00  0.00           N
ATOM   2226  CA  ASN A 293     126.666 118.625 191.726  1.00  0.00           C
ATOM   2227  CB  ASN A 293     127.466 118.662 190.428  1.00  0.00           C
ATOM   2228  CG  ASN A 293     126.838 117.828 189.342  1.00  0.00           C
ATOM   2229  OD1 ASN A 293     125.622 117.653 189.297  1.00  0.00           O
ATOM   2230  ND2 ASN A 293     127.673 117.268 188.479  1.00  0.00           N
ATOM   2231  C   ASN A 293     127.547 119.053 192.889  1.00  0.00           C
ATOM   2232  O   ASN A 293     128.239 118.214 193.476  1.00  0.00           O
ATOM   2233  N   GLU A 294     127.544 120.340 193.239  1.00  0.00           N
ATOM   2234  CA  GLU A 294     128.237 120.747 194.455  1.00  0.00           C
ATOM   2235  CB  GLU A 294     128.529 122.251 194.434  1.00  0.00           C
ATOM   2236  CG  GLU A 294     127.291 123.140 194.484  1.00  0.00           C
ATOM   2237  CD  GLU A 294     127.617 124.610 194.567  1.00  0.00           C
ATOM   2238  OE1 GLU A 294     126.898 125.345 195.275  1.00  0.00           O
ATOM   2239  OE2 GLU A 294     128.581 125.033 193.905  1.00  0.00           O
ATOM   2240  C   GLU A 294     127.427 120.389 195.690  1.00  0.00           C
ATOM   2241  O   GLU A 294     128.005 120.069 196.734  1.00  0.00           O
ATOM   2242  N   GLN A 295     126.096 120.433 195.590  1.00  0.00           N
ATOM   2243  CA  GLN A 295     125.273 120.124 196.752  1.00  0.00           C
ATOM   2244  CB  GLN A 295     123.867 120.693 196.558  1.00  0.00           C
ATOM   2245  CG  GLN A 295     122.998 120.693 197.820  1.00  0.00           C
ATOM   2246  CD  GLN A 295     123.614 121.457 198.981  1.00  0.00           C
ATOM   2247  OE1 GLN A 295     123.621 120.982 200.116  1.00  0.00           O
ATOM   2248  NE2 GLN A 295     124.130 122.650 198.702  1.00  0.00           N
ATOM   2249  C   GLN A 295     125.228 118.621 197.024  1.00  0.00           C
ATOM   2250  O   GLN A 295     125.269 118.201 198.187  1.00  0.00           O
ATOM   2251  N   ASN A 296     125.147 117.798 195.976  1.00  0.00           N
ATOM   2252  CA  ASN A 296     125.098 116.347 196.118  1.00  0.00           C
ATOM   2253  CB  ASN A 296     123.875 115.747 195.398  1.00  0.00           C
ATOM   2254  CG  ASN A 296     124.044 115.636 193.880  1.00  0.00           C
ATOM   2255  OD1 ASN A 296     124.937 116.227 193.275  1.00  0.00           O
ATOM   2256  ND2 ASN A 296     123.163 114.858 193.261  1.00  0.00           N
ATOM   2257  C   ASN A 296     126.386 115.715 195.603  1.00  0.00           C
ATOM   2258  O   ASN A 296     127.344 116.403 195.243  1.00  0.00           O
ATOM   2259  N   GLY A 297     126.396 114.384 195.578  1.00  0.00           N
ATOM   2260  CA  GLY A 297     127.587 113.635 195.230  1.00  0.00           C
ATOM   2261  C   GLY A 297     128.122 113.895 193.839  1.00  0.00           C
ATOM   2262  O   GLY A 297     127.454 113.603 192.843  1.00  0.00           O
ATOM   2263  N   ALA A 298     129.334 114.442 193.758  1.00  0.00           N
ATOM   2264  CA  ALA A 298     130.012 114.599 192.483  1.00  0.00           C
ATOM   2265  CB  ALA A 298     129.562 115.869 191.754  1.00  0.00           C
ATOM   2266  C   ALA A 298     131.514 114.630 192.723  1.00  0.00           C
ATOM   2267  O   ALA A 298     131.991 115.128 193.745  1.00  0.00           O
ATOM   2268  N   ALA A 299     132.253 114.091 191.759  1.00  0.00           N
ATOM   2269  CA  ALA A 299     133.706 114.090 191.839  1.00  0.00           C
ATOM   2270  CB  ALA A 299     134.298 113.126 190.814  1.00  0.00           C
ATOM   2271  C   ALA A 299     134.251 115.495 191.612  1.00  0.00           C
ATOM   2272  O   ALA A 299     133.586 116.359 191.035  1.00  0.00           O
ATOM   2273  N   ALA A 300     135.479 115.720 192.080  1.00  0.00           N
ATOM   2274  CA  ALA A 300     136.108 117.020 191.883  1.00  0.00           C
ATOM   2275  CB  ALA A 300     137.441 117.078 192.625  1.00  0.00           C
ATOM   2276  C   ALA A 300     136.309 117.313 190.401  1.00  0.00           C
ATOM   2277  O   ALA A 300     136.094 118.445 189.953  1.00  0.00           O
ATOM   2278  N   HIS A 301     136.714 116.306 189.622  1.00  0.00           N
ATOM   2279  CA  HIS A 301     136.894 116.520 188.191  1.00  0.00           C
ATOM   2280  CB  HIS A 301     137.617 115.323 187.566  1.00  0.00           C
ATOM   2281  CG  HIS A 301     136.743 114.126 187.351  1.00  0.00           C
ATOM   2282  ND1 HIS A 301     136.435 113.239 188.359  1.00  0.00           N
ATOM   2283  CE1 HIS A 301     135.654 112.287 187.881  1.00  0.00           C
ATOM   2284  NE2 HIS A 301     135.442 112.527 186.600  1.00  0.00           N
ATOM   2285  CD2 HIS A 301     136.113 113.671 186.243  1.00  0.00           C
ATOM   2286  C   HIS A 301     135.566 116.775 187.488  1.00  0.00           C
ATOM   2287  O   HIS A 301     135.520 117.527 186.508  1.00  0.00           O
ATOM   2288  N   VAL A 302     134.474 116.187 187.980  1.00  0.00           N
ATOM   2289  CA  VAL A 302     133.163 116.461 187.399  1.00  0.00           C
ATOM   2290  CB  VAL A 302     132.110 115.501 187.983  1.00  0.00           C
ATOM   2291  CG1 VAL A 302     130.706 115.941 187.596  1.00  0.00           C
ATOM   2292  CG2 VAL A 302     132.366 114.078 187.512  1.00  0.00           C
ATOM   2293  C   VAL A 302     132.782 117.919 187.624  1.00  0.00           C
ATOM   2294  O   VAL A 302     132.323 118.611 186.705  1.00  0.00           O
ATOM   2295  N   ILE A 303     132.966 118.406 188.853  1.00  0.00           N
ATOM   2296  CA  ILE A 303     132.685 119.808 189.146  1.00  0.00           C
ATOM   2297  CB  ILE A 303     132.834 120.082 190.655  1.00  0.00           C
ATOM   2298  CG2 ILE A 303     132.712 121.579 190.935  1.00  0.00           C
ATOM   2299  CG1 ILE A 303     131.801 119.270 191.449  1.00  0.00           C
ATOM   2300  CD1 ILE A 303     132.022 119.268 192.951  1.00  0.00           C
ATOM   2301  C   ILE A 303     133.586 120.711 188.316  1.00  0.00           C
ATOM   2302  O   ILE A 303     133.165 121.776 187.853  1.00  0.00           O
ATOM   2303  N   ALA A 304     134.842 120.304 188.119  1.00  0.00           N
ATOM   2304  CA  ALA A 304     135.756 121.103 187.309  1.00  0.00           C
ATOM   2305  CB  ALA A 304     137.163 120.509 187.371  1.00  0.00           C
ATOM   2306  C   ALA A 304     135.278 121.193 185.867  1.00  0.00           C
ATOM   2307  O   ALA A 304     135.306 122.271 185.260  1.00  0.00           O
ATOM   2308  N   GLU A 305     134.836 120.071 185.299  1.00  0.00           N
ATOM   2309  CA  GLU A 305     134.318 120.086 183.934  1.00  0.00           C
ATOM   2310  CB  GLU A 305     134.014 118.658 183.479  1.00  0.00           C
ATOM   2311  CG  GLU A 305     133.683 118.514 181.998  1.00  0.00           C
ATOM   2312  CD  GLU A 305     134.854 118.855 181.097  1.00  0.00           C
ATOM   2313  OE1 GLU A 305     135.998 118.909 181.597  1.00  0.00           O
ATOM   2314  OE2 GLU A 305     134.631 119.067 179.886  1.00  0.00           O
ATOM   2315  C   GLU A 305     133.073 120.957 183.838  1.00  0.00           C
ATOM   2316  O   GLU A 305     132.892 121.698 182.863  1.00  0.00           O
ATOM   2317  N   ASP A 306     132.204 120.883 184.846  1.00  0.00           N
ATOM   2318  CA  ASP A 306     131.000 121.706 184.842  1.00  0.00           C
ATOM   2319  CB  ASP A 306     130.100 121.305 186.008  1.00  0.00           C
ATOM   2320  CG  ASP A 306     129.627 119.869 185.909  1.00  0.00           C
ATOM   2321  OD1 ASP A 306     129.156 119.469 184.823  1.00  0.00           O
ATOM   2322  OD2 ASP A 306     129.714 119.142 186.922  1.00  0.00           O
ATOM   2323  C   ASP A 306     131.347 123.190 184.909  1.00  0.00           C
ATOM   2324  O   ASP A 306     130.736 124.010 184.215  1.00  0.00           O
ATOM   2325  N   VAL A 307     132.326 123.552 185.739  1.00  0.00           N
ATOM   2326  CA  VAL A 307     132.747 124.948 185.832  1.00  0.00           C
ATOM   2327  CB  VAL A 307     133.725 125.132 187.007  1.00  0.00           C
ATOM   2328  CG1 VAL A 307     134.412 126.488 186.932  1.00  0.00           C
ATOM   2329  CG2 VAL A 307     132.994 124.986 188.321  1.00  0.00           C
ATOM   2330  C   VAL A 307     133.359 125.406 184.516  1.00  0.00           C
ATOM   2331  O   VAL A 307     133.142 126.540 184.075  1.00  0.00           O
ATOM   2332  N   LYS A 308     134.143 124.538 183.874  1.00  0.00           N
ATOM   2333  CA  LYS A 308     134.715 124.878 182.576  1.00  0.00           C
ATOM   2334  CB  LYS A 308     135.636 123.749 182.109  1.00  0.00           C
ATOM   2335  CG  LYS A 308     136.444 124.035 180.843  1.00  0.00           C
ATOM   2336  CD  LYS A 308     135.723 123.585 179.571  1.00  0.00           C
ATOM   2337  CE  LYS A 308     136.579 123.810 178.336  1.00  0.00           C
ATOM   2338  NZ  LYS A 308     135.870 123.408 177.089  1.00  0.00           N
ATOM   2339  C   LYS A 308     133.619 125.142 181.553  1.00  0.00           C
ATOM   2340  O   LYS A 308     133.698 126.100 180.775  1.00  0.00           O
ATOM   2341  N   LEU A 309     132.586 124.301 181.542  1.00  0.00           N
ATOM   2342  CA  LEU A 309     131.508 124.485 180.577  1.00  0.00           C
ATOM   2343  CB  LEU A 309     130.618 123.244 180.567  1.00  0.00           C
ATOM   2344  CG  LEU A 309     129.520 123.160 179.509  1.00  0.00           C
ATOM   2345  CD1 LEU A 309     130.105 123.129 178.106  1.00  0.00           C
ATOM   2346  CD2 LEU A 309     128.705 121.908 179.749  1.00  0.00           C
ATOM   2347  C   LEU A 309     130.707 125.749 180.877  1.00  0.00           C
ATOM   2348  O   LEU A 309     130.291 126.459 179.954  1.00  0.00           O
ATOM   2349  N   LEU A 310     130.484 126.050 182.159  1.00  0.00           N
ATOM   2350  CA  LEU A 310     129.818 127.299 182.521  1.00  0.00           C
ATOM   2351  CB  LEU A 310     129.595 127.345 184.034  1.00  0.00           C
ATOM   2352  CG  LEU A 310     128.870 128.564 184.604  1.00  0.00           C
ATOM   2353  CD1 LEU A 310     127.465 128.678 184.044  1.00  0.00           C
ATOM   2354  CD2 LEU A 310     128.836 128.494 186.118  1.00  0.00           C
ATOM   2355  C   LEU A 310     130.629 128.508 182.065  1.00  0.00           C
ATOM   2356  O   LEU A 310     130.069 129.487 181.549  1.00  0.00           O
ATOM   2357  N   GLN A 311     131.947 128.464 182.268  1.00  0.00           N
ATOM   2358  CA  GLN A 311     132.818 129.525 181.776  1.00  0.00           C
ATOM   2359  CB  GLN A 311     134.264 129.225 182.186  1.00  0.00           C
ATOM   2360  CG  GLN A 311     135.353 130.132 181.605  1.00  0.00           C
ATOM   2361  CD  GLN A 311     135.370 131.511 182.223  1.00  0.00           C
ATOM   2362  OE1 GLN A 311     135.794 131.688 183.363  1.00  0.00           O
ATOM   2363  NE2 GLN A 311     134.904 132.499 181.472  1.00  0.00           N
ATOM   2364  C   GLN A 311     132.690 129.672 180.272  1.00  0.00           C
ATOM   2365  O   GLN A 311     132.591 130.793 179.754  1.00  0.00           O
ATOM   2366  N   PHE A 312     132.679 128.551 179.554  1.00  0.00           N
ATOM   2367  CA  PHE A 312     132.548 128.619 178.107  1.00  0.00           C
ATOM   2368  CB  PHE A 312     132.642 127.223 177.502  1.00  0.00           C
ATOM   2369  CG  PHE A 312     132.259 127.172 176.059  1.00  0.00           C
ATOM   2370  CD1 PHE A 312     133.142 127.598 175.087  1.00  0.00           C
ATOM   2371  CE1 PHE A 312     132.798 127.557 173.760  1.00  0.00           C
ATOM   2372  CZ  PHE A 312     131.557 127.090 173.383  1.00  0.00           C
ATOM   2373  CE2 PHE A 312     130.665 126.663 174.340  1.00  0.00           C
ATOM   2374  CD2 PHE A 312     131.016 126.705 175.671  1.00  0.00           C
ATOM   2375  C   PHE A 312     131.234 129.275 177.718  1.00  0.00           C
ATOM   2376  O   PHE A 312     131.196 130.119 176.815  1.00  0.00           O
ATOM   2377  N   HIS A 313     130.154 128.932 178.416  1.00  0.00           N
ATOM   2378  CA  HIS A 313     128.847 129.468 178.056  1.00  0.00           C
ATOM   2379  CB  HIS A 313     127.749 128.743 178.830  1.00  0.00           C
ATOM   2380  CG  HIS A 313     127.449 127.375 178.306  1.00  0.00           C
ATOM   2381  ND1 HIS A 313     127.175 127.130 176.978  1.00  0.00           N
ATOM   2382  CE1 HIS A 313     126.952 125.841 176.805  1.00  0.00           C
ATOM   2383  NE2 HIS A 313     127.070 125.239 177.975  1.00  0.00           N
ATOM   2384  CD2 HIS A 313     127.381 126.176 178.930  1.00  0.00           C
ATOM   2385  C   HIS A 313     128.779 130.969 178.305  1.00  0.00           C
ATOM   2386  O   HIS A 313     128.288 131.722 177.461  1.00  0.00           O
ATOM   2387  N   VAL A 314     129.271 131.429 179.455  1.00  0.00           N
ATOM   2388  CA  VAL A 314     129.217 132.864 179.737  1.00  0.00           C
ATOM   2389  CB  VAL A 314     129.623 133.135 181.198  1.00  0.00           C
ATOM   2390  CG1 VAL A 314     129.715 134.630 181.461  1.00  0.00           C
ATOM   2391  CG2 VAL A 314     128.630 132.489 182.148  1.00  0.00           C
ATOM   2392  C   VAL A 314     130.090 133.637 178.751  1.00  0.00           C
ATOM   2393  O   VAL A 314     129.667 134.659 178.178  1.00  0.00           O
ATOM   2394  N   ALA A 315     131.311 133.146 178.512  1.00  0.00           N
ATOM   2395  CA  ALA A 315     132.214 133.828 177.594  1.00  0.00           C
ATOM   2396  CB  ALA A 315     133.560 133.108 177.553  1.00  0.00           C
ATOM   2397  C   ALA A 315     131.608 133.912 176.202  1.00  0.00           C
ATOM   2398  O   ALA A 315     131.632 134.971 175.567  1.00  0.00           O
ATOM   2399  N   THR A 316     131.041 132.807 175.713  1.00  0.00           N
ATOM   2400  CA  THR A 316     130.412 132.834 174.403  1.00  0.00           C
ATOM   2401  CB  THR A 316     130.209 131.415 173.869  1.00  0.00           C
ATOM   2402  CG2 THR A 316     131.518 130.854 173.343  1.00  0.00           C
ATOM   2403  OG1 THR A 316     129.713 130.564 174.907  1.00  0.00           O
ATOM   2404  C   THR A 316     129.085 133.577 174.406  1.00  0.00           C
ATOM   2405  O   THR A 316     128.563 133.864 173.326  1.00  0.00           O
ATOM   2406  N   MET A 317     128.515 133.875 175.577  1.00  0.00           N
ATOM   2407  CA  MET A 317     127.343 134.742 175.594  1.00  0.00           C
ATOM   2408  CB  MET A 317     126.598 134.654 176.926  1.00  0.00           C
ATOM   2409  CG  MET A 317     125.322 135.509 176.945  1.00  0.00           C
ATOM   2410  SD  MET A 317     124.372 135.455 178.464  1.00  0.00           S
ATOM   2411  CE  MET A 317     125.455 136.401 179.524  1.00  0.00           C
ATOM   2412  C   MET A 317     127.745 136.183 175.341  1.00  0.00           C
ATOM   2413  O   MET A 317     127.052 136.902 174.613  1.00  0.00           O
ATOM   2414  N   VAL A 318     128.839 136.635 175.959  1.00  0.00           N
ATOM   2415  CA  VAL A 318     129.271 138.016 175.740  1.00  0.00           C
ATOM   2416  CB  VAL A 318     129.888 138.625 177.014  1.00  0.00           C
ATOM   2417  CG1 VAL A 318     128.960 138.436 178.205  1.00  0.00           C
ATOM   2418  CG2 VAL A 318     131.250 138.027 177.303  1.00  0.00           C
ATOM   2419  C   VAL A 318     130.248 138.157 174.576  1.00  0.00           C
ATOM   2420  O   VAL A 318     130.396 139.263 174.039  1.00  0.00           O
ATOM   2421  N   ASP A 319     130.914 137.078 174.167  1.00  0.00           N
ATOM   2422  CA  ASP A 319     131.885 137.150 173.075  1.00  0.00           C
ATOM   2423  CB  ASP A 319     133.216 137.703 173.570  1.00  0.00           C
ATOM   2424  CG  ASP A 319     134.270 137.763 172.478  1.00  0.00           C
ATOM   2425  OD1 ASP A 319     133.916 137.624 171.288  1.00  0.00           O
ATOM   2426  OD2 ASP A 319     135.458 137.950 172.812  1.00  0.00           O
ATOM   2427  C   ASP A 319     132.050 135.750 172.505  1.00  0.00           C
ATOM   2428  O   ASP A 319     132.647 134.890 173.155  1.00  0.00           O
ATOM   2429  N   ASN A 320     131.567 135.536 171.284  1.00  0.00           N
ATOM   2430  CA  ASN A 320     131.552 134.204 170.697  1.00  0.00           C
ATOM   2431  CB  ASN A 320     130.348 134.058 169.766  1.00  0.00           C
ATOM   2432  CG  ASN A 320     129.888 132.626 169.628  1.00  0.00           C
ATOM   2433  OD1 ASN A 320     130.700 131.705 169.576  1.00  0.00           O
ATOM   2434  ND2 ASN A 320     128.579 132.431 169.561  1.00  0.00           N
ATOM   2435  C   ASN A 320     132.822 133.877 169.929  1.00  0.00           C
ATOM   2436  O   ASN A 320     133.227 132.709 169.893  1.00  0.00           O
ATOM   2437  N   GLU A 321     133.464 134.871 169.316  1.00  0.00           N
ATOM   2438  CA  GLU A 321     134.690 134.644 168.548  1.00  0.00           C
ATOM   2439  CB  GLU A 321     134.799 135.647 167.407  1.00  0.00           C
ATOM   2440  CG  GLU A 321     134.113 135.200 166.127  1.00  0.00           C
ATOM   2441  CD  GLU A 321     132.607 135.152 166.261  1.00  0.00           C
ATOM   2442  OE1 GLU A 321     132.095 135.529 167.335  1.00  0.00           O
ATOM   2443  OE2 GLU A 321     131.934 134.734 165.295  1.00  0.00           O
ATOM   2444  C   GLU A 321     135.905 134.710 169.475  1.00  0.00           C
ATOM   2445  O   GLU A 321     136.723 135.631 169.432  1.00  0.00           O
ATOM   2446  N   LEU A 322     136.006 133.701 170.336  1.00  0.00           N
ATOM   2447  CA  LEU A 322     137.233 133.472 171.090  1.00  0.00           C
ATOM   2448  CB  LEU A 322     136.947 132.758 172.404  1.00  0.00           C
ATOM   2449  CG  LEU A 322     136.747 133.638 173.638  1.00  0.00           C
ATOM   2450  CD1 LEU A 322     138.055 134.322 174.026  1.00  0.00           C
ATOM   2451  CD2 LEU A 322     135.667 134.659 173.369  1.00  0.00           C
ATOM   2452  C   LEU A 322     138.200 132.635 170.258  1.00  0.00           C
ATOM   2453  O   LEU A 322     137.805 131.578 169.752  1.00  0.00           O
ATOM   2454  N   PRO A 323     139.454 133.055 170.074  1.00  0.00           N
ATOM   2455  CD  PRO A 323     140.151 134.191 170.706  1.00  0.00           C
ATOM   2456  CG  PRO A 323     141.598 133.927 170.417  1.00  0.00           C
ATOM   2457  CB  PRO A 323     141.637 133.106 169.190  1.00  0.00           C
ATOM   2458  CA  PRO A 323     140.364 132.255 169.245  1.00  0.00           C
ATOM   2459  C   PRO A 323     140.624 130.893 169.869  1.00  0.00           C
ATOM   2460  O   PRO A 323     140.838 130.770 171.077  1.00  0.00           O
ATOM   2461  N   GLY A 324     140.598 129.863 169.031  1.00  0.00           N
ATOM   2462  CA  GLY A 324     140.864 128.497 169.450  1.00  0.00           C
ATOM   2463  C   GLY A 324     139.651 127.743 169.956  1.00  0.00           C
ATOM   2464  O   GLY A 324     139.466 126.570 169.624  1.00  0.00           O
ATOM   2465  N   LEU A 325     138.816 128.398 170.758  1.00  0.00           N
ATOM   2466  CA  LEU A 325     137.685 127.725 171.370  1.00  0.00           C
ATOM   2467  CB  LEU A 325     137.092 128.582 172.486  1.00  0.00           C
ATOM   2468  CG  LEU A 325     138.066 129.298 173.421  1.00  0.00           C
ATOM   2469  CD1 LEU A 325     137.300 130.038 174.500  1.00  0.00           C
ATOM   2470  CD2 LEU A 325     139.055 128.321 174.038  1.00  0.00           C
ATOM   2471  C   LEU A 325     136.615 127.431 170.320  1.00  0.00           C
ATOM   2472  O   LEU A 325     136.551 128.098 169.285  1.00  0.00           O
ATOM   2473  N   PRO A 326     135.760 126.438 170.558  1.00  0.00           N
ATOM   2474  CD  PRO A 326     135.701 125.533 171.722  1.00  0.00           C
ATOM   2475  CG  PRO A 326     134.478 124.691 171.465  1.00  0.00           C
ATOM   2476  CB  PRO A 326     134.182 124.781 170.019  1.00  0.00           C
ATOM   2477  CA  PRO A 326     134.674 126.174 169.613  1.00  0.00           C
ATOM   2478  C   PRO A 326     133.568 127.207 169.741  1.00  0.00           C
ATOM   2479  O   PRO A 326     133.256 127.692 170.829  1.00  0.00           O
ATOM   2480  N   ARG A 327     132.975 127.547 168.602  1.00  0.00           N
ATOM   2481  CA  ARG A 327     131.917 128.544 168.586  1.00  0.00           C
ATOM   2482  CB  ARG A 327     131.665 129.039 167.161  1.00  0.00           C
ATOM   2483  CG  ARG A 327     132.644 130.107 166.700  1.00  0.00           C
ATOM   2484  CD  ARG A 327     133.914 129.496 166.132  1.00  0.00           C
ATOM   2485  NE  ARG A 327     134.771 130.506 165.516  1.00  0.00           N
ATOM   2486  CZ  ARG A 327     135.534 131.364 166.190  1.00  0.00           C
ATOM   2487  NH1 ARG A 327     136.277 132.241 165.530  1.00  0.00           N
ATOM   2488  NH2 ARG A 327     135.561 131.354 167.518  1.00  0.00           N
ATOM   2489  C   ARG A 327     130.639 127.959 169.168  1.00  0.00           C
ATOM   2490  O   ARG A 327     130.286 126.809 168.897  1.00  0.00           O
ATOM   2491  N   ALA A 328     129.958 128.753 169.988  1.00  0.00           N
ATOM   2492  CA  ALA A 328     128.681 128.334 170.545  1.00  0.00           C
ATOM   2493  CB  ALA A 328     128.154 129.391 171.507  1.00  0.00           C
ATOM   2494  C   ALA A 328     127.682 128.086 169.426  1.00  0.00           C
ATOM   2495  O   ALA A 328     127.355 128.997 168.660  1.00  0.00           O
ATOM   2496  N   MET A 329     127.195 126.855 169.338  1.00  0.00           N
ATOM   2497  CA  MET A 329     126.397 126.412 168.207  1.00  0.00           C
ATOM   2498  CB  MET A 329     126.763 124.972 167.833  1.00  0.00           C
ATOM   2499  CG  MET A 329     128.185 124.799 167.313  1.00  0.00           C
ATOM   2500  SD  MET A 329     128.552 125.731 165.814  1.00  0.00           S
ATOM   2501  CE  MET A 329     127.553 124.858 164.617  1.00  0.00           C
ATOM   2502  C   MET A 329     124.912 126.508 168.537  1.00  0.00           C
ATOM   2503  O   MET A 329     124.511 126.736 169.681  1.00  0.00           O
ATOM   2504  N   GLN A 330     124.093 126.335 167.505  1.00  0.00           N
ATOM   2505  CA  GLN A 330     122.647 126.283 167.656  1.00  0.00           C
ATOM   2506  CB  GLN A 330     122.050 127.699 167.582  1.00  0.00           C
ATOM   2507  CG  GLN A 330     120.602 127.886 168.077  1.00  0.00           C
ATOM   2508  CD  GLN A 330     120.262 127.082 169.322  1.00  0.00           C
ATOM   2509  OE1 GLN A 330     119.494 126.123 169.264  1.00  0.00           O
ATOM   2510  NE2 GLN A 330     120.840 127.466 170.453  1.00  0.00           N
ATOM   2511  C   GLN A 330     122.099 125.359 166.575  1.00  0.00           C
ATOM   2512  O   GLN A 330     122.853 124.790 165.780  1.00  0.00           O
ATOM   2513  N   LYS A 331     120.776 125.197 166.558  1.00  0.00           N
ATOM   2514  CA  LYS A 331     120.131 124.437 165.496  1.00  0.00           C
ATOM   2515  CB  LYS A 331     118.612 124.431 165.683  1.00  0.00           C
ATOM   2516  CG  LYS A 331     118.130 123.898 167.027  1.00  0.00           C
ATOM   2517  CD  LYS A 331     118.599 122.476 167.290  1.00  0.00           C
ATOM   2518  CE  LYS A 331     119.749 122.438 168.284  1.00  0.00           C
ATOM   2519  NZ  LYS A 331     120.211 121.048 168.553  1.00  0.00           N
ATOM   2520  C   LYS A 331     120.485 125.027 164.137  1.00  0.00           C
ATOM   2521  O   LYS A 331     120.668 126.239 163.991  1.00  0.00           O
ATOM   2522  N   SER A 332     120.592 124.153 163.140  1.00  0.00           N
ATOM   2523  CA  SER A 332     120.950 124.457 161.757  1.00  0.00           C
ATOM   2524  CB  SER A 332     120.195 125.673 161.196  1.00  0.00           C
ATOM   2525  OG  SER A 332     120.839 126.884 161.551  1.00  0.00           O
ATOM   2526  C   SER A 332     122.448 124.697 161.605  1.00  0.00           C
ATOM   2527  O   SER A 332     122.892 125.033 160.499  1.00  0.00           O
ATOM   2528  N   GLY A 333     123.241 124.541 162.662  1.00  0.00           N
ATOM   2529  CA  GLY A 333     124.677 124.682 162.538  1.00  0.00           C
ATOM   2530  C   GLY A 333     125.175 126.100 162.398  1.00  0.00           C
ATOM   2531  O   GLY A 333     126.305 126.303 161.944  1.00  0.00           O
ATOM   2532  N   ARG A 334     124.366 127.095 162.772  1.00  0.00           N
ATOM   2533  CA  ARG A 334     124.809 128.483 162.713  1.00  0.00           C
ATOM   2534  CB  ARG A 334     123.669 129.396 162.255  1.00  0.00           C
ATOM   2535  CG  ARG A 334     122.437 129.402 163.156  1.00  0.00           C
ATOM   2536  CD  ARG A 334     121.358 130.316 162.599  1.00  0.00           C
ATOM   2537  NE  ARG A 334     120.257 130.511 163.539  1.00  0.00           N
ATOM   2538  CZ  ARG A 334     120.286 131.329 164.587  1.00  0.00           C
ATOM   2539  NH1 ARG A 334     121.365 132.054 164.859  1.00  0.00           N
ATOM   2540  NH2 ARG A 334     119.224 131.425 165.375  1.00  0.00           N
ATOM   2541  C   ARG A 334     125.305 128.938 164.084  1.00  0.00           C
ATOM   2542  O   ARG A 334     124.656 128.653 165.097  1.00  0.00           O
ATOM   2543  N   PRO A 335     126.437 129.635 164.203  1.00  0.00           N
ATOM   2544  CD  PRO A 335     127.606 129.574 163.308  1.00  0.00           C
ATOM   2545  CG  PRO A 335     128.404 130.716 163.779  1.00  0.00           C
ATOM   2546  CB  PRO A 335     128.261 130.679 165.275  1.00  0.00           C
ATOM   2547  CA  PRO A 335     126.858 130.103 165.528  1.00  0.00           C
ATOM   2548  C   PRO A 335     125.924 131.173 166.065  1.00  0.00           C
ATOM   2549  O   PRO A 335     125.298 131.923 165.312  1.00  0.00           O
ATOM   2550  N   LEU A 336     125.835 131.236 167.389  1.00  0.00           N
ATOM   2551  CA  LEU A 336     124.994 132.231 168.035  1.00  0.00           C
ATOM   2552  CB  LEU A 336     124.766 131.869 169.501  1.00  0.00           C
ATOM   2553  CG  LEU A 336     123.949 130.599 169.741  1.00  0.00           C
ATOM   2554  CD1 LEU A 336     124.300 129.981 171.082  1.00  0.00           C
ATOM   2555  CD2 LEU A 336     122.465 130.903 169.666  1.00  0.00           C
ATOM   2556  C   LEU A 336     125.626 133.613 167.938  1.00  0.00           C
ATOM   2557  O   LEU A 336     126.846 133.762 167.842  1.00  0.00           O
ATOM   2558  N   LYS A 337     124.774 134.636 167.973  1.00  0.00           N
ATOM   2559  CA  LYS A 337     125.207 136.028 167.917  1.00  0.00           C
ATOM   2560  CB  LYS A 337     124.242 136.864 167.078  1.00  0.00           C
ATOM   2561  CG  LYS A 337     124.291 138.358 167.369  1.00  0.00           C
ATOM   2562  CD  LYS A 337     123.766 139.179 166.202  1.00  0.00           C
ATOM   2563  CE  LYS A 337     124.830 139.418 165.144  1.00  0.00           C
ATOM   2564  NZ  LYS A 337     124.434 140.506 164.210  1.00  0.00           N
ATOM   2565  C   LYS A 337     125.285 136.543 169.348  1.00  0.00           C
ATOM   2566  O   LYS A 337     124.257 136.819 169.974  1.00  0.00           O
ATOM   2567  N   SER A 338     126.504 136.671 169.863  1.00  0.00           N
ATOM   2568  CA  SER A 338     126.696 137.118 171.230  1.00  0.00           C
ATOM   2569  CB  SER A 338     128.074 136.707 171.744  1.00  0.00           C
ATOM   2570  OG  SER A 338     129.095 137.048 170.837  1.00  0.00           O
ATOM   2571  C   SER A 338     126.513 138.627 171.328  1.00  0.00           C
ATOM   2572  O   SER A 338     126.371 139.333 170.328  1.00  0.00           O
ATOM   2573  N   LEU A 339     126.516 139.118 172.568  1.00  0.00           N
ATOM   2574  CA  LEU A 339     126.334 140.544 172.815  1.00  0.00           C
ATOM   2575  CB  LEU A 339     126.353 140.813 174.319  1.00  0.00           C
ATOM   2576  CG  LEU A 339     125.175 140.199 175.080  1.00  0.00           C
ATOM   2577  CD1 LEU A 339     125.516 139.961 176.538  1.00  0.00           C
ATOM   2578  CD2 LEU A 339     123.943 141.079 174.961  1.00  0.00           C
ATOM   2579  C   LEU A 339     127.399 141.374 172.106  1.00  0.00           C
ATOM   2580  O   LEU A 339     127.143 142.516 171.712  1.00  0.00           O
ATOM   2581  N   LYS A 340     128.603 140.826 171.946  1.00  0.00           N
ATOM   2582  CA  LYS A 340     129.653 141.575 171.263  1.00  0.00           C
ATOM   2583  CB  LYS A 340     131.003 140.891 171.487  1.00  0.00           C
ATOM   2584  CG  LYS A 340     132.099 141.281 170.506  1.00  0.00           C
ATOM   2585  CD  LYS A 340     133.464 141.137 171.151  1.00  0.00           C
ATOM   2586  CE  LYS A 340     134.585 141.482 170.189  1.00  0.00           C
ATOM   2587  NZ  LYS A 340     135.855 141.762 170.914  1.00  0.00           N
ATOM   2588  C   LYS A 340     129.348 141.742 169.778  1.00  0.00           C
ATOM   2589  O   LYS A 340     129.477 142.847 169.243  1.00  0.00           O
ATOM   2590  N   GLN A 341     128.924 140.674 169.092  1.00  0.00           N
ATOM   2591  CA  GLN A 341     128.573 140.820 167.681  1.00  0.00           C
ATOM   2592  CB  GLN A 341     128.338 139.464 167.014  1.00  0.00           C
ATOM   2593  CG  GLN A 341     129.582 138.596 166.891  1.00  0.00           C
ATOM   2594  CD  GLN A 341     129.911 137.840 168.149  1.00  0.00           C
ATOM   2595  OE1 GLN A 341     129.072 137.692 169.029  1.00  0.00           O
ATOM   2596  NE2 GLN A 341     131.144 137.363 168.247  1.00  0.00           N
ATOM   2597  C   GLN A 341     127.351 141.706 167.486  1.00  0.00           C
ATOM   2598  O   GLN A 341     127.170 142.272 166.403  1.00  0.00           O
ATOM   2599  N   ARG A 342     126.507 141.842 168.508  1.00  0.00           N
ATOM   2600  CA  ARG A 342     125.360 142.730 168.388  1.00  0.00           C
ATOM   2601  CB  ARG A 342     124.487 142.639 169.635  1.00  0.00           C
ATOM   2602  CG  ARG A 342     123.548 141.456 169.662  1.00  0.00           C
ATOM   2603  CD  ARG A 342     122.513 141.640 170.747  1.00  0.00           C
ATOM   2604  NE  ARG A 342     121.406 140.698 170.634  1.00  0.00           N
ATOM   2605  CZ  ARG A 342     120.214 140.866 171.198  1.00  0.00           C
ATOM   2606  NH1 ARG A 342     119.950 141.949 171.918  1.00  0.00           N
ATOM   2607  NH2 ARG A 342     119.273 139.948 171.035  1.00  0.00           N
ATOM   2608  C   ARG A 342     125.774 144.178 168.182  1.00  0.00           C
ATOM   2609  O   ARG A 342     124.986 144.966 167.649  1.00  0.00           O
ATOM   2610  N   LEU A 343     126.982 144.549 168.604  1.00  0.00           N
ATOM   2611  CA  LEU A 343     127.438 145.928 168.504  1.00  0.00           C
ATOM   2612  CB  LEU A 343     127.112 146.651 169.818  1.00  0.00           C
ATOM   2613  CG  LEU A 343     127.692 146.095 171.125  1.00  0.00           C
ATOM   2614  CD1 LEU A 343     129.094 146.589 171.387  1.00  0.00           C
ATOM   2615  CD2 LEU A 343     126.788 146.424 172.301  1.00  0.00           C
ATOM   2616  C   LEU A 343     128.916 146.028 168.141  1.00  0.00           C
ATOM   2617  O   LEU A 343     129.550 147.044 168.445  1.00  0.00           O
ATOM   2618  N   LYS A 344     129.474 145.015 167.476  1.00  0.00           N
ATOM   2619  CA  LYS A 344     130.917 144.973 167.260  1.00  0.00           C
ATOM   2620  CB  LYS A 344     131.335 143.585 166.775  1.00  0.00           C
ATOM   2621  CG  LYS A 344     132.779 143.235 167.077  1.00  0.00           C
ATOM   2622  CD  LYS A 344     133.372 142.337 166.004  1.00  0.00           C
ATOM   2623  CE  LYS A 344     132.596 141.034 165.880  1.00  0.00           C
ATOM   2624  NZ  LYS A 344     133.364 139.993 165.144  1.00  0.00           N
ATOM   2625  C   LYS A 344     131.370 146.031 166.265  1.00  0.00           C
ATOM   2626  O   LYS A 344     132.339 146.758 166.520  1.00  0.00           O
ATOM   2627  N   GLY A 345     130.698 146.131 165.124  1.00  0.00           N
ATOM   2628  CA  GLY A 345     131.132 147.016 164.051  1.00  0.00           C
ATOM   2629  C   GLY A 345     129.990 147.511 163.214  1.00  0.00           C
ATOM   2630  O   GLY A 345     128.933 147.889 163.738  1.00  0.00           O
ATOM   2631  N   LYS A 346     130.200 147.531 161.901  1.00  0.00           N
ATOM   2632  CA  LYS A 346     129.147 147.881 160.964  1.00  0.00           C
ATOM   2633  CB  LYS A 346     129.679 147.796 159.536  1.00  0.00           C
ATOM   2634  CG  LYS A 346     128.859 148.521 158.492  1.00  0.00           C
ATOM   2635  CD  LYS A 346     129.109 147.937 157.104  1.00  0.00           C
ATOM   2636  CE  LYS A 346     130.601 147.814 156.787  1.00  0.00           C
ATOM   2637  NZ  LYS A 346     130.859 147.577 155.343  1.00  0.00           N
ATOM   2638  C   LYS A 346     127.958 146.946 161.137  1.00  0.00           C
ATOM   2639  O   LYS A 346     128.111 145.753 161.410  1.00  0.00           O
ATOM   2640  N   GLU A 347     126.762 147.508 160.987  1.00  0.00           N
ATOM   2641  CA  GLU A 347     125.491 146.831 161.225  1.00  0.00           C
ATOM   2642  CB  GLU A 347     125.319 145.617 160.302  1.00  0.00           C
ATOM   2643  CG  GLU A 347     125.176 145.992 158.839  1.00  0.00           C
ATOM   2644  CD  GLU A 347     125.026 144.786 157.939  1.00  0.00           C
ATOM   2645  OE1 GLU A 347     125.153 143.650 158.440  1.00  0.00           O
ATOM   2646  OE2 GLU A 347     124.780 144.974 156.730  1.00  0.00           O
ATOM   2647  C   GLU A 347     125.305 146.412 162.680  1.00  0.00           C
ATOM   2648  O   GLU A 347     124.406 145.620 162.980  1.00  0.00           O
ATOM   2649  N   GLY A 348     126.128 146.927 163.594  1.00  0.00           N
ATOM   2650  CA  GLY A 348     125.891 146.795 165.014  1.00  0.00           C
ATOM   2651  C   GLY A 348     125.037 147.937 165.527  1.00  0.00           C
ATOM   2652  O   GLY A 348     124.508 148.747 164.766  1.00  0.00           O
ATOM   2653  N   ARG A 349     124.895 147.993 166.850  1.00  0.00           N
ATOM   2654  CA  ARG A 349     124.090 149.052 167.447  1.00  0.00           C
ATOM   2655  CB  ARG A 349     124.017 148.881 168.961  1.00  0.00           C
ATOM   2656  CG  ARG A 349     123.251 147.679 169.405  1.00  0.00           C
ATOM   2657  CD  ARG A 349     121.751 147.857 169.271  1.00  0.00           C
ATOM   2658  NE  ARG A 349     121.101 146.554 169.292  1.00  0.00           N
ATOM   2659  CZ  ARG A 349     121.113 145.692 168.280  1.00  0.00           C
ATOM   2660  NH1 ARG A 349     121.727 145.984 167.141  1.00  0.00           N
ATOM   2661  NH2 ARG A 349     120.508 144.525 168.408  1.00  0.00           N
ATOM   2662  C   ARG A 349     124.659 150.421 167.121  1.00  0.00           C
ATOM   2663  O   ARG A 349     123.958 151.284 166.589  1.00  0.00           O
ATOM   2664  N   VAL A 350     125.942 150.626 167.403  1.00  0.00           N
ATOM   2665  CA  VAL A 350     126.496 151.974 167.351  1.00  0.00           C
ATOM   2666  CB  VAL A 350     127.893 152.009 167.990  1.00  0.00           C
ATOM   2667  CG1 VAL A 350     128.350 153.439 168.162  1.00  0.00           C
ATOM   2668  CG2 VAL A 350     127.880 151.297 169.337  1.00  0.00           C
ATOM   2669  C   VAL A 350     126.512 152.485 165.915  1.00  0.00           C
ATOM   2670  O   VAL A 350     125.975 153.556 165.615  1.00  0.00           O
ATOM   2671  N   ARG A 351     127.125 151.728 165.005  1.00  0.00           N
ATOM   2672  CA  ARG A 351     127.195 152.176 163.620  1.00  0.00           C
ATOM   2673  CB  ARG A 351     128.356 151.496 162.898  1.00  0.00           C
ATOM   2674  CG  ARG A 351     129.723 151.930 163.383  1.00  0.00           C
ATOM   2675  CD  ARG A 351     130.824 151.215 162.632  1.00  0.00           C
ATOM   2676  NE  ARG A 351     130.816 151.548 161.211  1.00  0.00           N
ATOM   2677  CZ  ARG A 351     131.635 151.020 160.305  1.00  0.00           C
ATOM   2678  NH1 ARG A 351     132.541 150.119 160.653  1.00  0.00           N
ATOM   2679  NH2 ARG A 351     131.543 151.398 159.039  1.00  0.00           N
ATOM   2680  C   ARG A 351     125.903 151.921 162.854  1.00  0.00           C
ATOM   2681  O   ARG A 351     125.571 152.692 161.949  1.00  0.00           O
ATOM   2682  N   GLY A 352     125.163 150.871 163.199  1.00  0.00           N
ATOM   2683  CA  GLY A 352     124.046 150.437 162.384  1.00  0.00           C
ATOM   2684  C   GLY A 352     122.687 150.923 162.839  1.00  0.00           C
ATOM   2685  O   GLY A 352     121.720 150.851 162.077  1.00  0.00           O
ATOM   2686  N   ASN A 353     122.597 151.419 164.074  1.00  0.00           N
ATOM   2687  CA  ASN A 353     121.332 151.840 164.656  1.00  0.00           C
ATOM   2688  CB  ASN A 353     120.820 150.777 165.640  1.00  0.00           C
ATOM   2689  CG  ASN A 353     120.475 149.470 164.964  1.00  0.00           C
ATOM   2690  OD1 ASN A 353     120.960 148.413 165.355  1.00  0.00           O
ATOM   2691  ND2 ASN A 353     119.617 149.531 163.958  1.00  0.00           N
ATOM   2692  C   ASN A 353     121.404 153.168 165.384  1.00  0.00           C
ATOM   2693  O   ASN A 353     120.349 153.680 165.764  1.00  0.00           O
ATOM   2694  N   LEU A 354     122.590 153.725 165.626  1.00  0.00           N
ATOM   2695  CA  LEU A 354     122.745 154.997 166.322  1.00  0.00           C
ATOM   2696  CB  LEU A 354     123.512 154.779 167.629  1.00  0.00           C
ATOM   2697  CG  LEU A 354     122.668 154.130 168.718  1.00  0.00           C
ATOM   2698  CD1 LEU A 354     123.557 153.465 169.731  1.00  0.00           C
ATOM   2699  CD2 LEU A 354     121.781 155.158 169.373  1.00  0.00           C
ATOM   2700  C   LEU A 354     123.453 156.046 165.484  1.00  0.00           C
ATOM   2701  O   LEU A 354     122.963 157.174 165.371  1.00  0.00           O
ATOM   2702  N   MET A 355     124.603 155.710 164.898  1.00  0.00           N
ATOM   2703  CA  MET A 355     125.269 156.649 164.003  1.00  0.00           C
ATOM   2704  CB  MET A 355     126.704 156.204 163.747  1.00  0.00           C
ATOM   2705  CG  MET A 355     127.598 156.225 164.966  1.00  0.00           C
ATOM   2706  SD  MET A 355     128.200 157.881 165.326  1.00  0.00           S
ATOM   2707  CE  MET A 355     127.165 158.310 166.712  1.00  0.00           C
ATOM   2708  C   MET A 355     124.510 156.765 162.691  1.00  0.00           C
ATOM   2709  O   MET A 355     124.432 157.849 162.102  1.00  0.00           O
ATOM   2710  N   GLY A 356     123.964 155.662 162.219  1.00  0.00           N
ATOM   2711  CA  GLY A 356     123.050 155.682 161.091  1.00  0.00           C
ATOM   2712  C   GLY A 356     121.862 154.805 161.404  1.00  0.00           C
ATOM   2713  O   GLY A 356     121.991 153.792 162.086  1.00  0.00           O
ATOM   2714  N   LYS A 357     120.697 155.211 160.912  1.00  0.00           N
ATOM   2715  CA  LYS A 357     119.486 154.457 161.180  1.00  0.00           C
ATOM   2716  CB  LYS A 357     118.906 154.812 162.549  1.00  0.00           C
ATOM   2717  CG  LYS A 357     118.720 156.294 162.786  1.00  0.00           C
ATOM   2718  CD  LYS A 357     118.291 156.549 164.203  1.00  0.00           C
ATOM   2719  CE  LYS A 357     119.483 156.705 165.106  1.00  0.00           C
ATOM   2720  NZ  LYS A 357     119.067 156.832 166.521  1.00  0.00           N
ATOM   2721  C   LYS A 357     118.467 154.714 160.083  1.00  0.00           C
ATOM   2722  O   LYS A 357     118.592 155.648 159.291  1.00  0.00           O
ATOM   2723  N   ARG A 358     117.458 153.851 160.047  1.00  0.00           N
ATOM   2724  CA  ARG A 358     116.320 154.039 159.165  1.00  0.00           C
ATOM   2725  CB  ARG A 358     115.509 152.751 159.051  1.00  0.00           C
ATOM   2726  CG  ARG A 358     116.313 151.516 158.706  1.00  0.00           C
ATOM   2727  CD  ARG A 358     116.219 151.188 157.252  1.00  0.00           C
ATOM   2728  NE  ARG A 358     117.361 150.390 156.833  1.00  0.00           N
ATOM   2729  CZ  ARG A 358     117.710 150.184 155.570  1.00  0.00           C
ATOM   2730  NH1 ARG A 358     116.990 150.689 154.578  1.00  0.00           N
ATOM   2731  NH2 ARG A 358     118.774 149.446 155.299  1.00  0.00           N
ATOM   2732  C   ARG A 358     115.441 155.154 159.706  1.00  0.00           C
ATOM   2733  O   ARG A 358     115.352 155.366 160.914  1.00  0.00           O
ATOM   2734  N   VAL A 359     114.780 155.871 158.798  1.00  0.00           N
ATOM   2735  CA  VAL A 359     114.007 157.049 159.167  1.00  0.00           C
ATOM   2736  CB  VAL A 359     114.765 158.355 158.842  1.00  0.00           C
ATOM   2737  CG1 VAL A 359     116.073 158.391 159.593  1.00  0.00           C
ATOM   2738  CG2 VAL A 359     115.004 158.497 157.346  1.00  0.00           C
ATOM   2739  C   VAL A 359     112.664 157.029 158.452  1.00  0.00           C
ATOM   2740  O   VAL A 359     112.510 156.440 157.382  1.00  0.00           O
ATOM   2741  N   ASP A 360     111.689 157.685 159.068  1.00  0.00           N
ATOM   2742  CA  ASP A 360     110.394 157.905 158.451  1.00  0.00           C
ATOM   2743  CB  ASP A 360     109.308 158.128 159.502  1.00  0.00           C
ATOM   2744  CG  ASP A 360     109.283 157.056 160.559  1.00  0.00           C
ATOM   2745  OD1 ASP A 360     109.242 155.865 160.197  1.00  0.00           O
ATOM   2746  OD2 ASP A 360     109.297 157.404 161.758  1.00  0.00           O
ATOM   2747  C   ASP A 360     110.470 159.115 157.537  1.00  0.00           C
ATOM   2748  O   ASP A 360     111.465 159.839 157.502  1.00  0.00           O
ATOM   2749  N   PHE A 361     109.383 159.346 156.806  1.00  0.00           N
ATOM   2750  CA  PHE A 361     109.248 160.524 155.959  1.00  0.00           C
ATOM   2751  CB  PHE A 361     109.131 161.784 156.810  1.00  0.00           C
ATOM   2752  CG  PHE A 361     108.039 161.703 157.823  1.00  0.00           C
ATOM   2753  CD1 PHE A 361     106.718 161.784 157.437  1.00  0.00           C
ATOM   2754  CE1 PHE A 361     105.709 161.697 158.364  1.00  0.00           C
ATOM   2755  CZ  PHE A 361     106.014 161.514 159.690  1.00  0.00           C
ATOM   2756  CE2 PHE A 361     107.325 161.416 160.087  1.00  0.00           C
ATOM   2757  CD2 PHE A 361     108.331 161.506 159.157  1.00  0.00           C
ATOM   2758  C   PHE A 361     110.411 160.612 154.981  1.00  0.00           C
ATOM   2759  O   PHE A 361     111.011 161.667 154.773  1.00  0.00           O
ATOM   2760  N   SER A 362     110.725 159.472 154.382  1.00  0.00           N
ATOM   2761  CA  SER A 362     111.741 159.367 153.354  1.00  0.00           C
ATOM   2762  CB  SER A 362     112.966 158.592 153.846  1.00  0.00           C
ATOM   2763  OG  SER A 362     112.587 157.371 154.455  1.00  0.00           O
ATOM   2764  C   SER A 362     111.122 158.687 152.144  1.00  0.00           C
ATOM   2765  O   SER A 362     110.147 157.943 152.254  1.00  0.00           O
ATOM   2766  N   ALA A 363     111.699 158.964 150.983  1.00  0.00           N
ATOM   2767  CA  ALA A 363     111.238 158.369 149.742  1.00  0.00           C
ATOM   2768  CB  ALA A 363     110.209 159.252 149.037  1.00  0.00           C
ATOM   2769  C   ALA A 363     112.439 158.136 148.849  1.00  0.00           C
ATOM   2770  O   ALA A 363     113.497 158.734 149.035  1.00  0.00           O
ATOM   2771  N   ARG A 364     112.264 157.259 147.870  1.00  0.00           N
ATOM   2772  CA  ARG A 364     113.347 156.943 146.957  1.00  0.00           C
ATOM   2773  CB  ARG A 364     114.266 155.868 147.544  1.00  0.00           C
ATOM   2774  CG  ARG A 364     115.498 155.576 146.719  1.00  0.00           C
ATOM   2775  CD  ARG A 364     116.294 154.457 147.340  1.00  0.00           C
ATOM   2776  NE  ARG A 364     117.325 153.946 146.442  1.00  0.00           N
ATOM   2777  CZ  ARG A 364     118.597 154.334 146.420  1.00  0.00           C
ATOM   2778  NH1 ARG A 364     119.057 155.251 147.259  1.00  0.00           N
ATOM   2779  NH2 ARG A 364     119.427 153.780 145.551  1.00  0.00           N
ATOM   2780  C   ARG A 364     112.759 156.478 145.640  1.00  0.00           C
ATOM   2781  O   ARG A 364     111.822 155.679 145.617  1.00  0.00           O
ATOM   2782  N   THR A 365     113.311 156.993 144.551  1.00  0.00           N
ATOM   2783  CA  THR A 365     112.921 156.563 143.219  1.00  0.00           C
ATOM   2784  CB  THR A 365     111.546 157.114 142.803  1.00  0.00           C
ATOM   2785  CG2 THR A 365     111.486 158.612 142.890  1.00  0.00           C
ATOM   2786  OG1 THR A 365     111.247 156.705 141.465  1.00  0.00           O
ATOM   2787  C   THR A 365     114.005 156.992 142.248  1.00  0.00           C
ATOM   2788  O   THR A 365     114.957 157.696 142.605  1.00  0.00           O
ATOM   2789  N   VAL A 366     113.850 156.529 141.008  1.00  0.00           N
ATOM   2790  CA  VAL A 366     114.804 156.826 139.957  1.00  0.00           C
ATOM   2791  CB  VAL A 366     114.483 155.988 138.705  1.00  0.00           C
ATOM   2792  CG1 VAL A 366     115.421 156.324 137.563  1.00  0.00           C
ATOM   2793  CG2 VAL A 366     114.552 154.512 139.037  1.00  0.00           C
ATOM   2794  C   VAL A 366     114.767 158.315 139.656  1.00  0.00           C
ATOM   2795  O   VAL A 366     113.720 158.966 139.755  1.00  0.00           O
ATOM   2796  N   ILE A 367     115.918 158.862 139.284  1.00  0.00           N
ATOM   2797  CA  ILE A 367     116.014 160.268 138.922  1.00  0.00           C
ATOM   2798  CB  ILE A 367     117.264 160.961 139.505  1.00  0.00           C
ATOM   2799  CG2 ILE A 367     117.100 161.173 140.989  1.00  0.00           C
ATOM   2800  CG1 ILE A 367     118.535 160.175 139.199  1.00  0.00           C
ATOM   2801  CD1 ILE A 367     119.772 160.967 139.421  1.00  0.00           C
ATOM   2802  C   ILE A 367     115.979 160.404 137.410  1.00  0.00           C
ATOM   2803  O   ILE A 367     116.356 159.495 136.663  1.00  0.00           O
ATOM   2804  N   THR A 368     115.536 161.574 136.962  1.00  0.00           N
ATOM   2805  CA  THR A 368     115.181 161.845 135.581  1.00  0.00           C
ATOM   2806  CB  THR A 368     113.677 161.600 135.381  1.00  0.00           C
ATOM   2807  CG2 THR A 368     113.218 161.888 134.006  1.00  0.00           C
ATOM   2808  OG1 THR A 368     113.395 160.223 135.642  1.00  0.00           O
ATOM   2809  C   THR A 368     115.549 163.290 135.281  1.00  0.00           C
ATOM   2810  O   THR A 368     115.476 164.132 136.182  1.00  0.00           O
ATOM   2811  N   PRO A 369     115.957 163.614 134.052  1.00  0.00           N
ATOM   2812  CD  PRO A 369     116.244 162.759 132.885  1.00  0.00           C
ATOM   2813  CG  PRO A 369     116.485 163.737 131.784  1.00  0.00           C
ATOM   2814  CB  PRO A 369     116.985 164.945 132.406  1.00  0.00           C
ATOM   2815  CA  PRO A 369     116.261 165.014 133.755  1.00  0.00           C
ATOM   2816  C   PRO A 369     114.996 165.846 133.660  1.00  0.00           C
ATOM   2817  O   PRO A 369     113.915 165.345 133.346  1.00  0.00           O
ATOM   2818  N   ASP A 370     115.141 167.137 133.948  1.00  0.00           N
ATOM   2819  CA  ASP A 370     114.057 168.095 133.749  1.00  0.00           C
ATOM   2820  CB  ASP A 370     113.082 168.095 134.922  1.00  0.00           C
ATOM   2821  CG  ASP A 370     111.722 168.639 134.547  1.00  0.00           C
ATOM   2822  OD1 ASP A 370     111.575 169.173 133.431  1.00  0.00           O
ATOM   2823  OD2 ASP A 370     110.791 168.524 135.365  1.00  0.00           O
ATOM   2824  C   ASP A 370     114.659 169.475 133.540  1.00  0.00           C
ATOM   2825  O   ASP A 370     114.939 170.201 134.503  1.00  0.00           O
ATOM   2826  N   PRO A 371     114.881 169.876 132.285  1.00  0.00           N
ATOM   2827  CD  PRO A 371     114.875 169.054 131.065  1.00  0.00           C
ATOM   2828  CG  PRO A 371     115.668 169.854 130.102  1.00  0.00           C
ATOM   2829  CB  PRO A 371     115.560 171.251 130.500  1.00  0.00           C
ATOM   2830  CA  PRO A 371     115.419 171.220 132.024  1.00  0.00           C
ATOM   2831  C   PRO A 371     114.536 172.356 132.505  1.00  0.00           C
ATOM   2832  O   PRO A 371     115.028 173.485 132.598  1.00  0.00           O
ATOM   2833  N   ASN A 372     113.264 172.106 132.804  1.00  0.00           N
ATOM   2834  CA  ASN A 372     112.319 173.160 133.136  1.00  0.00           C
ATOM   2835  CB  ASN A 372     110.974 172.873 132.481  1.00  0.00           C
ATOM   2836  CG  ASN A 372     111.059 172.871 130.977  1.00  0.00           C
ATOM   2837  OD1 ASN A 372     111.087 173.925 130.343  1.00  0.00           O
ATOM   2838  ND2 ASN A 372     111.098 171.685 130.391  1.00  0.00           N
ATOM   2839  C   ASN A 372     112.139 173.348 134.636  1.00  0.00           C
ATOM   2840  O   ASN A 372     111.221 174.058 135.050  1.00  0.00           O
ATOM   2841  N   LEU A 373     112.979 172.726 135.453  1.00  0.00           N
ATOM   2842  CA  LEU A 373     113.052 173.021 136.873  1.00  0.00           C
ATOM   2843  CB  LEU A 373     113.248 171.752 137.702  1.00  0.00           C
ATOM   2844  CG  LEU A 373     112.186 170.660 137.668  1.00  0.00           C
ATOM   2845  CD1 LEU A 373     112.650 169.519 138.534  1.00  0.00           C
ATOM   2846  CD2 LEU A 373     110.844 171.172 138.142  1.00  0.00           C
ATOM   2847  C   LEU A 373     114.215 173.963 137.128  1.00  0.00           C
ATOM   2848  O   LEU A 373     115.232 173.917 136.436  1.00  0.00           O
ATOM   2849  N   SER A 374     114.057 174.828 138.124  1.00  0.00           N
ATOM   2850  CA  SER A 374     115.192 175.607 138.574  1.00  0.00           C
ATOM   2851  CB  SER A 374     114.735 176.751 139.473  1.00  0.00           C
ATOM   2852  OG  SER A 374     114.530 176.307 140.797  1.00  0.00           O
ATOM   2853  C   SER A 374     116.169 174.692 139.305  1.00  0.00           C
ATOM   2854  O   SER A 374     115.860 173.543 139.625  1.00  0.00           O
ATOM   2855  N   ILE A 375     117.375 175.203 139.558  1.00  0.00           N
ATOM   2856  CA  ILE A 375     118.397 174.359 140.168  1.00  0.00           C
ATOM   2857  CB  ILE A 375     119.768 175.069 140.179  1.00  0.00           C
ATOM   2858  CG2 ILE A 375     120.280 175.237 138.766  1.00  0.00           C
ATOM   2859  CG1 ILE A 375     119.703 176.429 140.880  1.00  0.00           C
ATOM   2860  CD1 ILE A 375     121.042 176.899 141.399  1.00  0.00           C
ATOM   2861  C   ILE A 375     117.976 173.929 141.564  1.00  0.00           C
ATOM   2862  O   ILE A 375     118.355 172.848 142.027  1.00  0.00           O
ATOM   2863  N   ASP A 376     117.184 174.747 142.249  1.00  0.00           N
ATOM   2864  CA  ASP A 376     116.783 174.478 143.621  1.00  0.00           C
ATOM   2865  CB  ASP A 376     116.677 175.786 144.400  1.00  0.00           C
ATOM   2866  CG  ASP A 376     115.538 176.647 143.926  1.00  0.00           C
ATOM   2867  OD1 ASP A 376     115.184 176.556 142.736  1.00  0.00           O
ATOM   2868  OD2 ASP A 376     114.997 177.425 144.739  1.00  0.00           O
ATOM   2869  C   ASP A 376     115.460 173.732 143.715  1.00  0.00           C
ATOM   2870  O   ASP A 376     114.944 173.562 144.821  1.00  0.00           O
ATOM   2871  N   GLN A 377     114.894 173.306 142.596  1.00  0.00           N
ATOM   2872  CA  GLN A 377     113.644 172.566 142.586  1.00  0.00           C
ATOM   2873  CB  GLN A 377     112.720 173.066 141.478  1.00  0.00           C
ATOM   2874  CG  GLN A 377     111.737 174.117 141.922  1.00  0.00           C
ATOM   2875  CD  GLN A 377     110.922 174.657 140.774  1.00  0.00           C
ATOM   2876  OE1 GLN A 377     111.425 174.830 139.669  1.00  0.00           O
ATOM   2877  NE2 GLN A 377     109.649 174.918 141.028  1.00  0.00           N
ATOM   2878  C   GLN A 377     113.915 171.085 142.392  1.00  0.00           C
ATOM   2879  O   GLN A 377     114.929 170.680 141.822  1.00  0.00           O
ATOM   2880  N   VAL A 378     112.986 170.275 142.884  1.00  0.00           N
ATOM   2881  CA  VAL A 378     112.979 168.841 142.638  1.00  0.00           C
ATOM   2882  CB  VAL A 378     113.431 168.032 143.872  1.00  0.00           C
ATOM   2883  CG1 VAL A 378     112.489 168.236 145.046  1.00  0.00           C
ATOM   2884  CG2 VAL A 378     113.546 166.554 143.529  1.00  0.00           C
ATOM   2885  C   VAL A 378     111.572 168.458 142.216  1.00  0.00           C
ATOM   2886  O   VAL A 378     110.602 168.804 142.896  1.00  0.00           O
ATOM   2887  N   GLY A 379     111.464 167.753 141.096  1.00  0.00           N
ATOM   2888  CA  GLY A 379     110.180 167.286 140.628  1.00  0.00           C
ATOM   2889  C   GLY A 379     109.804 165.988 141.305  1.00  0.00           C
ATOM   2890  O   GLY A 379     110.526 164.997 141.194  1.00  0.00           O
ATOM   2891  N   VAL A 380     108.680 165.989 142.012  1.00  0.00           N
ATOM   2892  CA  VAL A 380     108.273 164.870 142.856  1.00  0.00           C
ATOM   2893  CB  VAL A 380     108.069 165.324 144.310  1.00  0.00           C
ATOM   2894  CG1 VAL A 380     107.608 164.161 145.158  1.00  0.00           C
ATOM   2895  CG2 VAL A 380     109.350 165.921 144.863  1.00  0.00           C
ATOM   2896  C   VAL A 380     107.002 164.241 142.294  1.00  0.00           C
ATOM   2897  O   VAL A 380     106.106 164.969 141.837  1.00  0.00           O
ATOM   2898  N   PRO A 381     106.881 162.911 142.276  1.00  0.00           N
ATOM   2899  CD  PRO A 381     107.958 161.907 142.255  1.00  0.00           C
ATOM   2900  CG  PRO A 381     107.236 160.638 142.441  1.00  0.00           C
ATOM   2901  CB  PRO A 381     105.898 160.800 141.903  1.00  0.00           C
ATOM   2902  CA  PRO A 381     105.602 162.303 141.905  1.00  0.00           C
ATOM   2903  C   PRO A 381     104.497 162.625 142.896  1.00  0.00           C
ATOM   2904  O   PRO A 381     104.730 162.904 144.071  1.00  0.00           O
ATOM   2905  N   ARG A 382     103.268 162.562 142.393  1.00  0.00           N
ATOM   2906  CA  ARG A 382     102.105 162.821 143.225  1.00  0.00           C
ATOM   2907  CB  ARG A 382     100.887 163.041 142.326  1.00  0.00           C
ATOM   2908  CG  ARG A 382      99.533 162.946 143.006  1.00  0.00           C
ATOM   2909  CD  ARG A 382      98.439 163.416 142.068  1.00  0.00           C
ATOM   2910  NE  ARG A 382      98.465 164.872 141.913  1.00  0.00           N
ATOM   2911  CZ  ARG A 382      97.400 165.673 141.870  1.00  0.00           C
ATOM   2912  NH1 ARG A 382      96.162 165.200 141.955  1.00  0.00           N
ATOM   2913  NH2 ARG A 382      97.583 166.979 141.728  1.00  0.00           N
ATOM   2914  C   ARG A 382     101.852 161.691 144.215  1.00  0.00           C
ATOM   2915  O   ARG A 382     101.194 161.915 145.231  1.00  0.00           O
ATOM   2916  N   SER A 383     102.373 160.492 143.953  1.00  0.00           N
ATOM   2917  CA  SER A 383     102.186 159.371 144.867  1.00  0.00           C
ATOM   2918  CB  SER A 383     102.379 158.050 144.125  1.00  0.00           C
ATOM   2919  OG  SER A 383     103.542 158.083 143.323  1.00  0.00           O
ATOM   2920  C   SER A 383     103.138 159.454 146.050  1.00  0.00           C
ATOM   2921  O   SER A 383     102.744 159.177 147.189  1.00  0.00           O
ATOM   2922  N   ILE A 384     104.390 159.839 145.807  1.00  0.00           N
ATOM   2923  CA  ILE A 384     105.312 160.089 146.908  1.00  0.00           C
ATOM   2924  CB  ILE A 384     106.724 160.391 146.370  1.00  0.00           C
ATOM   2925  CG2 ILE A 384     107.583 161.062 147.456  1.00  0.00           C
ATOM   2926  CG1 ILE A 384     107.351 159.094 145.843  1.00  0.00           C
ATOM   2927  CD1 ILE A 384     108.750 159.226 145.280  1.00  0.00           C
ATOM   2928  C   ILE A 384     104.780 161.220 147.776  1.00  0.00           C
ATOM   2929  O   ILE A 384     104.800 161.148 149.008  1.00  0.00           O
ATOM   2930  N   ALA A 385     104.294 162.283 147.139  1.00  0.00           N
ATOM   2931  CA  ALA A 385     103.802 163.432 147.884  1.00  0.00           C
ATOM   2932  CB  ALA A 385     103.633 164.617 146.943  1.00  0.00           C
ATOM   2933  C   ALA A 385     102.494 163.121 148.597  1.00  0.00           C
ATOM   2934  O   ALA A 385     102.215 163.699 149.651  1.00  0.00           O
ATOM   2935  N   ALA A 386     101.676 162.231 148.035  1.00  0.00           N
ATOM   2936  CA  ALA A 386     100.460 161.800 148.707  1.00  0.00           C
ATOM   2937  CB  ALA A 386      99.524 161.117 147.714  1.00  0.00           C
ATOM   2938  C   ALA A 386     100.750 160.849 149.856  1.00  0.00           C
ATOM   2939  O   ALA A 386      99.946 160.759 150.787  1.00  0.00           O
ATOM   2940  N   ASN A 387     101.874 160.136 149.808  1.00  0.00           N
ATOM   2941  CA  ASN A 387     102.242 159.263 150.913  1.00  0.00           C
ATOM   2942  CB  ASN A 387     103.191 158.171 150.423  1.00  0.00           C
ATOM   2943  CG  ASN A 387     103.132 156.924 151.274  1.00  0.00           C
ATOM   2944  OD1 ASN A 387     103.823 156.814 152.283  1.00  0.00           O
ATOM   2945  ND2 ASN A 387     102.303 155.974 150.869  1.00  0.00           N
ATOM   2946  C   ASN A 387     102.885 160.051 152.044  1.00  0.00           C
ATOM   2947  O   ASN A 387     102.633 159.775 153.220  1.00  0.00           O
ATOM   2948  N   MET A 388     103.705 161.037 151.704  1.00  0.00           N
ATOM   2949  CA  MET A 388     104.461 161.796 152.685  1.00  0.00           C
ATOM   2950  CB  MET A 388     105.796 162.234 152.091  1.00  0.00           C
ATOM   2951  CG  MET A 388     106.704 161.065 151.808  1.00  0.00           C
ATOM   2952  SD  MET A 388     108.246 161.533 151.036  1.00  0.00           S
ATOM   2953  CE  MET A 388     108.989 162.343 152.429  1.00  0.00           C
ATOM   2954  C   MET A 388     103.669 163.009 153.140  1.00  0.00           C
ATOM   2955  O   MET A 388     102.977 163.648 152.344  1.00  0.00           O
ATOM   2956  N   THR A 389     103.787 163.327 154.428  1.00  0.00           N
ATOM   2957  CA  THR A 389     102.964 164.350 155.054  1.00  0.00           C
ATOM   2958  CB  THR A 389     101.857 163.736 155.916  1.00  0.00           C
ATOM   2959  CG2 THR A 389     100.993 162.794 155.101  1.00  0.00           C
ATOM   2960  OG1 THR A 389     102.442 163.019 157.008  1.00  0.00           O
ATOM   2961  C   THR A 389     103.828 165.253 155.917  1.00  0.00           C
ATOM   2962  O   THR A 389     104.900 164.866 156.386  1.00  0.00           O
ATOM   2963  N   PHE A 390     103.331 166.468 156.124  1.00  0.00           N
ATOM   2964  CA  PHE A 390     103.975 167.482 156.946  1.00  0.00           C
ATOM   2965  CB  PHE A 390     104.491 168.641 156.092  1.00  0.00           C
ATOM   2966  CG  PHE A 390     105.173 169.718 156.880  1.00  0.00           C
ATOM   2967  CD1 PHE A 390     106.512 169.613 157.204  1.00  0.00           C
ATOM   2968  CE1 PHE A 390     107.143 170.605 157.927  1.00  0.00           C
ATOM   2969  CZ  PHE A 390     106.437 171.717 158.329  1.00  0.00           C
ATOM   2970  CE2 PHE A 390     105.105 171.837 158.010  1.00  0.00           C
ATOM   2971  CD2 PHE A 390     104.478 170.844 157.287  1.00  0.00           C
ATOM   2972  C   PHE A 390     102.954 167.967 157.962  1.00  0.00           C
ATOM   2973  O   PHE A 390     101.853 168.381 157.584  1.00  0.00           O
ATOM   2974  N   ALA A 391     103.297 167.864 159.242  1.00  0.00           N
ATOM   2975  CA  ALA A 391     102.387 168.217 160.328  1.00  0.00           C
ATOM   2976  CB  ALA A 391     102.784 167.504 161.614  1.00  0.00           C
ATOM   2977  C   ALA A 391     102.400 169.727 160.509  1.00  0.00           C
ATOM   2978  O   ALA A 391     103.315 170.286 161.117  1.00  0.00           O
ATOM   2979  N   GLU A 392     101.372 170.387 159.995  1.00  0.00           N
ATOM   2980  CA  GLU A 392     101.253 171.834 160.034  1.00  0.00           C
ATOM   2981  CB  GLU A 392     100.707 172.361 158.709  1.00  0.00           C
ATOM   2982  CG  GLU A 392     100.829 173.857 158.543  1.00  0.00           C
ATOM   2983  CD  GLU A 392     100.522 174.309 157.133  1.00  0.00           C
ATOM   2984  OE1 GLU A 392     100.224 173.449 156.281  1.00  0.00           O
ATOM   2985  OE2 GLU A 392     100.582 175.528 156.874  1.00  0.00           O
ATOM   2986  C   GLU A 392     100.332 172.220 161.181  1.00  0.00           C
ATOM   2987  O   GLU A 392      99.251 171.641 161.340  1.00  0.00           O
ATOM   2988  N   ILE A 393     100.774 173.179 161.986  1.00  0.00           N
ATOM   2989  CA  ILE A 393     100.021 173.615 163.155  1.00  0.00           C
ATOM   2990  CB  ILE A 393     100.945 174.315 164.168  1.00  0.00           C
ATOM   2991  CG2 ILE A 393     100.136 174.881 165.326  1.00  0.00           C
ATOM   2992  CG1 ILE A 393     101.998 173.346 164.707  1.00  0.00           C
ATOM   2993  CD1 ILE A 393     103.221 174.027 165.265  1.00  0.00           C
ATOM   2994  C   ILE A 393      98.898 174.533 162.704  1.00  0.00           C
ATOM   2995  O   ILE A 393      99.063 175.348 161.789  1.00  0.00           O
ATOM   2996  N   VAL A 394      97.756 174.411 163.352  1.00  0.00           N
ATOM   2997  CA  VAL A 394      96.573 175.192 163.016  1.00  0.00           C
ATOM   2998  CB  VAL A 394      95.293 174.455 163.445  1.00  0.00           C
ATOM   2999  CG1 VAL A 394      94.064 175.229 163.009  1.00  0.00           C
ATOM   3000  CG2 VAL A 394      95.262 173.043 162.881  1.00  0.00           C
ATOM   3001  C   VAL A 394      96.667 176.552 163.689  1.00  0.00           C
ATOM   3002  O   VAL A 394      97.121 176.669 164.831  1.00  0.00           O
ATOM   3003  N   THR A 395      96.254 177.587 162.970  1.00  0.00           N
ATOM   3004  CA  THR A 395      96.176 178.939 163.500  1.00  0.00           C
ATOM   3005  CB  THR A 395      97.481 179.722 163.284  1.00  0.00           C
ATOM   3006  CG2 THR A 395      98.638 179.076 164.014  1.00  0.00           C
ATOM   3007  OG1 THR A 395      97.779 179.791 161.885  1.00  0.00           O
ATOM   3008  C   THR A 395      95.026 179.644 162.804  1.00  0.00           C
ATOM   3009  O   THR A 395      94.540 179.167 161.773  1.00  0.00           O
ATOM   3010  N   PRO A 396      94.564 180.780 163.336  1.00  0.00           N
ATOM   3011  CD  PRO A 396      94.768 181.323 164.689  1.00  0.00           C
ATOM   3012  CG  PRO A 396      94.406 182.751 164.526  1.00  0.00           C
ATOM   3013  CB  PRO A 396      93.315 182.776 163.502  1.00  0.00           C
ATOM   3014  CA  PRO A 396      93.586 181.577 162.581  1.00  0.00           C
ATOM   3015  C   PRO A 396      94.100 182.025 161.226  1.00  0.00           C
ATOM   3016  O   PRO A 396      93.294 182.365 160.354  1.00  0.00           O
ATOM   3017  N   PHE A 397      95.419 182.033 161.023  1.00  0.00           N
ATOM   3018  CA  PHE A 397      95.971 182.390 159.723  1.00  0.00           C
ATOM   3019  CB  PHE A 397      97.477 182.636 159.849  1.00  0.00           C
ATOM   3020  CG  PHE A 397      97.852 183.863 160.656  1.00  0.00           C
ATOM   3021  CD1 PHE A 397      96.927 184.849 160.975  1.00  0.00           C
ATOM   3022  CE1 PHE A 397      97.296 185.955 161.714  1.00  0.00           C
ATOM   3023  CZ  PHE A 397      98.597 186.090 162.150  1.00  0.00           C
ATOM   3024  CE2 PHE A 397      99.525 185.120 161.847  1.00  0.00           C
ATOM   3025  CD2 PHE A 397      99.154 184.015 161.107  1.00  0.00           C
ATOM   3026  C   PHE A 397      95.718 181.301 158.689  1.00  0.00           C
ATOM   3027  O   PHE A 397      95.529 181.609 157.507  1.00  0.00           O
ATOM   3028  N   ASN A 398      95.709 180.034 159.109  1.00  0.00           N
ATOM   3029  CA  ASN A 398      95.579 178.899 158.201  1.00  0.00           C
ATOM   3030  CB  ASN A 398      96.878 178.083 158.195  1.00  0.00           C
ATOM   3031  CG  ASN A 398      97.220 177.498 159.555  1.00  0.00           C
ATOM   3032  OD1 ASN A 398      96.421 177.541 160.487  1.00  0.00           O
ATOM   3033  ND2 ASN A 398      98.419 176.948 159.671  1.00  0.00           N
ATOM   3034  C   ASN A 398      94.395 178.001 158.536  1.00  0.00           C
ATOM   3035  O   ASN A 398      94.320 176.881 158.020  1.00  0.00           O
ATOM   3036  N   ILE A 399      93.476 178.455 159.391  1.00  0.00           N
ATOM   3037  CA  ILE A 399      92.363 177.611 159.822  1.00  0.00           C
ATOM   3038  CB  ILE A 399      91.519 178.357 160.883  1.00  0.00           C
ATOM   3039  CG2 ILE A 399      90.885 179.632 160.321  1.00  0.00           C
ATOM   3040  CG1 ILE A 399      90.429 177.461 161.482  1.00  0.00           C
ATOM   3041  CD1 ILE A 399      90.953 176.471 162.468  1.00  0.00           C
ATOM   3042  C   ILE A 399      91.527 177.169 158.623  1.00  0.00           C
ATOM   3043  O   ILE A 399      91.168 175.992 158.498  1.00  0.00           O
ATOM   3044  N   ASP A 400      91.233 178.095 157.709  1.00  0.00           N
ATOM   3045  CA  ASP A 400      90.365 177.776 156.580  1.00  0.00           C
ATOM   3046  CB  ASP A 400      89.950 179.062 155.866  1.00  0.00           C
ATOM   3047  CG  ASP A 400      89.280 180.051 156.796  1.00  0.00           C
ATOM   3048  OD1 ASP A 400      89.999 180.756 157.534  1.00  0.00           O
ATOM   3049  OD2 ASP A 400      88.033 180.123 156.790  1.00  0.00           O
ATOM   3050  C   ASP A 400      91.046 176.819 155.610  1.00  0.00           C
ATOM   3051  O   ASP A 400      90.447 175.830 155.173  1.00  0.00           O
ATOM   3052  N   ARG A 401      92.295 177.112 155.243  1.00  0.00           N
ATOM   3053  CA  ARG A 401      93.023 176.252 154.317  1.00  0.00           C
ATOM   3054  CB  ARG A 401      94.383 176.881 154.013  1.00  0.00           C
ATOM   3055  CG  ARG A 401      95.284 176.073 153.100  1.00  0.00           C
ATOM   3056  CD  ARG A 401      96.550 176.844 152.770  1.00  0.00           C
ATOM   3057  NE  ARG A 401      97.288 177.235 153.968  1.00  0.00           N
ATOM   3058  CZ  ARG A 401      98.086 176.435 154.669  1.00  0.00           C
ATOM   3059  NH1 ARG A 401      98.264 175.166 154.319  1.00  0.00           N
ATOM   3060  NH2 ARG A 401      98.705 176.907 155.740  1.00  0.00           N
ATOM   3061  C   ARG A 401      93.189 174.846 154.881  1.00  0.00           C
ATOM   3062  O   ARG A 401      93.018 173.850 154.163  1.00  0.00           O
ATOM   3063  N   LEU A 402      93.523 174.741 156.163  1.00  0.00           N
ATOM   3064  CA  LEU A 402      93.731 173.426 156.749  1.00  0.00           C
ATOM   3065  CB  LEU A 402      94.469 173.569 158.077  1.00  0.00           C
ATOM   3066  CG  LEU A 402      95.998 173.585 157.928  1.00  0.00           C
ATOM   3067  CD1 LEU A 402      96.462 174.554 156.858  1.00  0.00           C
ATOM   3068  CD2 LEU A 402      96.664 173.906 159.252  1.00  0.00           C
ATOM   3069  C   LEU A 402      92.415 172.676 156.908  1.00  0.00           C
ATOM   3070  O   LEU A 402      92.383 171.450 156.765  1.00  0.00           O
ATOM   3071  N   GLN A 403      91.315 173.389 157.167  1.00  0.00           N
ATOM   3072  CA  GLN A 403      90.005 172.743 157.156  1.00  0.00           C
ATOM   3073  CB  GLN A 403      88.937 173.719 157.648  1.00  0.00           C
ATOM   3074  CG  GLN A 403      87.601 173.076 157.979  1.00  0.00           C
ATOM   3075  CD  GLN A 403      87.621 172.336 159.299  1.00  0.00           C
ATOM   3076  OE1 GLN A 403      87.425 172.931 160.358  1.00  0.00           O
ATOM   3077  NE2 GLN A 403      87.853 171.032 159.244  1.00  0.00           N
ATOM   3078  C   GLN A 403      89.663 172.231 155.760  1.00  0.00           C
ATOM   3079  O   GLN A 403      89.086 171.147 155.612  1.00  0.00           O
ATOM   3080  N   GLU A 404      89.997 173.008 154.730  1.00  0.00           N
ATOM   3081  CA  GLU A 404      89.813 172.562 153.352  1.00  0.00           C
ATOM   3082  CB  GLU A 404      90.294 173.661 152.401  1.00  0.00           C
ATOM   3083  CG  GLU A 404      90.137 173.384 150.913  1.00  0.00           C
ATOM   3084  CD  GLU A 404      88.696 173.278 150.480  1.00  0.00           C
ATOM   3085  OE1 GLU A 404      87.828 173.873 151.151  1.00  0.00           O
ATOM   3086  OE2 GLU A 404      88.425 172.600 149.468  1.00  0.00           O
ATOM   3087  C   GLU A 404      90.566 171.261 153.100  1.00  0.00           C
ATOM   3088  O   GLU A 404      90.007 170.291 152.569  1.00  0.00           O
ATOM   3089  N   LEU A 405      91.837 171.216 153.508  1.00  0.00           N
ATOM   3090  CA  LEU A 405      92.631 170.008 153.311  1.00  0.00           C
ATOM   3091  CB  LEU A 405      94.079 170.247 153.737  1.00  0.00           C
ATOM   3092  CG  LEU A 405      94.869 171.319 152.987  1.00  0.00           C
ATOM   3093  CD1 LEU A 405      96.221 171.510 153.639  1.00  0.00           C
ATOM   3094  CD2 LEU A 405      95.035 170.959 151.524  1.00  0.00           C
ATOM   3095  C   LEU A 405      92.048 168.831 154.081  1.00  0.00           C
ATOM   3096  O   LEU A 405      92.020 167.705 153.574  1.00  0.00           O
ATOM   3097  N   VAL A 406      91.578 169.071 155.305  1.00  0.00           N
ATOM   3098  CA  VAL A 406      90.998 167.992 156.097  1.00  0.00           C
ATOM   3099  CB  VAL A 406      90.712 168.477 157.531  1.00  0.00           C
ATOM   3100  CG1 VAL A 406      89.703 167.577 158.231  1.00  0.00           C
ATOM   3101  CG2 VAL A 406      91.997 168.527 158.312  1.00  0.00           C
ATOM   3102  C   VAL A 406      89.747 167.448 155.426  1.00  0.00           C
ATOM   3103  O   VAL A 406      89.537 166.230 155.372  1.00  0.00           O
ATOM   3104  N   ARG A 407      88.889 168.332 154.913  1.00  0.00           N
ATOM   3105  CA  ARG A 407      87.674 167.849 154.271  1.00  0.00           C
ATOM   3106  CB  ARG A 407      86.709 169.000 153.981  1.00  0.00           C
ATOM   3107  CG  ARG A 407      85.301 168.516 153.615  1.00  0.00           C
ATOM   3108  CD  ARG A 407      84.615 169.348 152.544  1.00  0.00           C
ATOM   3109  NE  ARG A 407      85.303 169.278 151.252  1.00  0.00           N
ATOM   3110  CZ  ARG A 407      85.991 170.267 150.682  1.00  0.00           C
ATOM   3111  NH1 ARG A 407      86.105 171.460 151.256  1.00  0.00           N
ATOM   3112  NH2 ARG A 407      86.566 170.062 149.506  1.00  0.00           N
ATOM   3113  C   ARG A 407      87.995 167.094 152.990  1.00  0.00           C
ATOM   3114  O   ARG A 407      87.288 166.140 152.645  1.00  0.00           O
ATOM   3115  N   ARG A 408      89.049 167.493 152.270  1.00  0.00           N
ATOM   3116  CA  ARG A 408      89.443 166.716 151.099  1.00  0.00           C
ATOM   3117  CB  ARG A 408      90.560 167.420 150.333  1.00  0.00           C
ATOM   3118  CG  ARG A 408      90.139 168.706 149.654  1.00  0.00           C
ATOM   3119  CD  ARG A 408      91.286 169.312 148.875  1.00  0.00           C
ATOM   3120  NE  ARG A 408      91.679 168.456 147.756  1.00  0.00           N
ATOM   3121  CZ  ARG A 408      91.115 168.473 146.549  1.00  0.00           C
ATOM   3122  NH1 ARG A 408      90.120 169.305 146.268  1.00  0.00           N
ATOM   3123  NH2 ARG A 408      91.549 167.649 145.608  1.00  0.00           N
ATOM   3124  C   ARG A 408      89.882 165.311 151.492  1.00  0.00           C
ATOM   3125  O   ARG A 408      89.548 164.337 150.808  1.00  0.00           O
ATOM   3126  N   GLY A 409      90.627 165.184 152.583  1.00  0.00           N
ATOM   3127  CA  GLY A 409      91.021 163.883 153.078  1.00  0.00           C
ATOM   3128  C   GLY A 409      92.271 163.364 152.402  1.00  0.00           C
ATOM   3129  O   GLY A 409      93.029 164.093 151.757  1.00  0.00           O
ATOM   3130  N   ASN A 410      92.487 162.060 152.566  1.00  0.00           N
ATOM   3131  CA  ASN A 410      93.645 161.401 151.979  1.00  0.00           C
ATOM   3132  CB  ASN A 410      94.087 160.221 152.847  1.00  0.00           C
ATOM   3133  CG  ASN A 410      95.514 159.803 152.568  1.00  0.00           C
ATOM   3134  OD1 ASN A 410      96.405 160.642 152.461  1.00  0.00           O
ATOM   3135  ND2 ASN A 410      95.732 158.504 152.414  1.00  0.00           N
ATOM   3136  C   ASN A 410      93.387 160.889 150.570  1.00  0.00           C
ATOM   3137  O   ASN A 410      94.346 160.672 149.821  1.00  0.00           O
ATOM   3138  N   SER A 411      92.125 160.683 150.192  1.00  0.00           N
ATOM   3139  CA  SER A 411      91.825 160.123 148.879  1.00  0.00           C
ATOM   3140  CB  SER A 411      90.353 159.718 148.814  1.00  0.00           C
ATOM   3141  OG  SER A 411      89.530 160.705 149.411  1.00  0.00           O
ATOM   3142  C   SER A 411      92.161 161.112 147.771  1.00  0.00           C
ATOM   3143  O   SER A 411      92.790 160.749 146.771  1.00  0.00           O
ATOM   3144  N   GLN A 412      91.747 162.365 147.927  1.00  0.00           N
ATOM   3145  CA  GLN A 412      92.077 163.415 146.976  1.00  0.00           C
ATOM   3146  CB  GLN A 412      90.996 164.496 146.967  1.00  0.00           C
ATOM   3147  CG  GLN A 412      89.594 163.978 146.653  1.00  0.00           C
ATOM   3148  CD  GLN A 412      88.514 165.001 146.942  1.00  0.00           C
ATOM   3149  OE1 GLN A 412      87.534 164.706 147.625  1.00  0.00           O
ATOM   3150  NE2 GLN A 412      88.686 166.208 146.418  1.00  0.00           N
ATOM   3151  C   GLN A 412      93.423 164.012 147.356  1.00  0.00           C
ATOM   3152  O   GLN A 412      93.683 164.266 148.535  1.00  0.00           O
ATOM   3153  N   TYR A 413      94.287 164.225 146.357  1.00  0.00           N
ATOM   3154  CA  TYR A 413      95.682 164.501 146.680  1.00  0.00           C
ATOM   3155  CB  TYR A 413      96.555 164.538 145.424  1.00  0.00           C
ATOM   3156  CG  TYR A 413      97.907 165.123 145.740  1.00  0.00           C
ATOM   3157  CD1 TYR A 413      98.803 164.465 146.557  1.00  0.00           C
ATOM   3158  CE1 TYR A 413     100.025 165.021 146.859  1.00  0.00           C
ATOM   3159  CZ  TYR A 413     100.369 166.240 146.319  1.00  0.00           C
ATOM   3160  OH  TYR A 413     101.585 166.805 146.597  1.00  0.00           O
ATOM   3161  CE2 TYR A 413      99.502 166.901 145.494  1.00  0.00           C
ATOM   3162  CD2 TYR A 413      98.283 166.345 145.209  1.00  0.00           C
ATOM   3163  C   TYR A 413      95.925 165.750 147.521  1.00  0.00           C
ATOM   3164  O   TYR A 413      96.319 165.594 148.682  1.00  0.00           O
ATOM   3165  N   PRO A 414      95.719 166.988 147.046  1.00  0.00           N
ATOM   3166  CD  PRO A 414      95.126 167.481 145.794  1.00  0.00           C
ATOM   3167  CG  PRO A 414      95.811 168.788 145.604  1.00  0.00           C
ATOM   3168  CB  PRO A 414      95.995 169.334 146.965  1.00  0.00           C
ATOM   3169  CA  PRO A 414      96.163 168.112 147.882  1.00  0.00           C
ATOM   3170  C   PRO A 414      95.325 168.206 149.151  1.00  0.00           C
ATOM   3171  O   PRO A 414      94.474 169.087 149.306  1.00  0.00           O
ATOM   3172  N   GLY A 415      95.573 167.269 150.067  1.00  0.00           N
ATOM   3173  CA  GLY A 415      94.775 167.103 151.263  1.00  0.00           C
ATOM   3174  C   GLY A 415      95.618 166.742 152.467  1.00  0.00           C
ATOM   3175  O   GLY A 415      96.733 167.246 152.621  1.00  0.00           O
ATOM   3176  N   ALA A 416      95.097 165.869 153.327  1.00  0.00           N
ATOM   3177  CA  ALA A 416      95.752 165.534 154.580  1.00  0.00           C
ATOM   3178  CB  ALA A 416      95.243 166.410 155.729  1.00  0.00           C
ATOM   3179  C   ALA A 416      95.532 164.067 154.902  1.00  0.00           C
ATOM   3180  O   ALA A 416      94.733 163.376 154.267  1.00  0.00           O
ATOM   3181  N   LYS A 417      96.263 163.603 155.913  1.00  0.00           N
ATOM   3182  CA  LYS A 417      96.229 162.222 156.367  1.00  0.00           C
ATOM   3183  CB  LYS A 417      97.602 161.565 156.169  1.00  0.00           C
ATOM   3184  CG  LYS A 417      97.586 160.050 156.275  1.00  0.00           C
ATOM   3185  CD  LYS A 417      98.935 159.446 155.924  1.00  0.00           C
ATOM   3186  CE  LYS A 417      99.194 159.452 154.428  1.00  0.00           C
ATOM   3187  NZ  LYS A 417     100.419 158.683 154.092  1.00  0.00           N
ATOM   3188  C   LYS A 417      95.840 162.067 157.826  1.00  0.00           C
ATOM   3189  O   LYS A 417      95.215 161.066 158.176  1.00  0.00           O
ATOM   3190  N   TYR A 418      96.198 163.018 158.686  1.00  0.00           N
ATOM   3191  CA  TYR A 418      95.937 162.912 160.113  1.00  0.00           C
ATOM   3192  CB  TYR A 418      97.145 162.348 160.869  1.00  0.00           C
ATOM   3193  CG  TYR A 418      97.301 160.852 160.756  1.00  0.00           C
ATOM   3194  CD1 TYR A 418      96.518 159.996 161.509  1.00  0.00           C
ATOM   3195  CE1 TYR A 418      96.659 158.629 161.409  1.00  0.00           C
ATOM   3196  CZ  TYR A 418      97.588 158.104 160.538  1.00  0.00           C
ATOM   3197  OH  TYR A 418      97.731 156.742 160.429  1.00  0.00           O
ATOM   3198  CE2 TYR A 418      98.375 158.936 159.777  1.00  0.00           C
ATOM   3199  CD2 TYR A 418      98.229 160.299 159.889  1.00  0.00           C
ATOM   3200  C   TYR A 418      95.589 164.278 160.676  1.00  0.00           C
ATOM   3201  O   TYR A 418      95.901 165.317 160.091  1.00  0.00           O
ATOM   3202  N   ILE A 419      94.930 164.256 161.831  1.00  0.00           N
ATOM   3203  CA  ILE A 419      94.776 165.427 162.689  1.00  0.00           C
ATOM   3204  CB  ILE A 419      93.316 165.908 162.782  1.00  0.00           C
ATOM   3205  CG2 ILE A 419      93.249 167.279 163.456  1.00  0.00           C
ATOM   3206  CG1 ILE A 419      92.668 165.971 161.396  1.00  0.00           C
ATOM   3207  CD1 ILE A 419      91.240 166.463 161.408  1.00  0.00           C
ATOM   3208  C   ILE A 419      95.290 165.033 164.063  1.00  0.00           C
ATOM   3209  O   ILE A 419      94.807 164.059 164.647  1.00  0.00           O
ATOM   3210  N   ILE A 420      96.258 165.778 164.581  1.00  0.00           N
ATOM   3211  CA  ILE A 420      96.796 165.538 165.915  1.00  0.00           C
ATOM   3212  CB  ILE A 420      98.328 165.533 165.927  1.00  0.00           C
ATOM   3213  CG2 ILE A 420      98.849 165.161 167.308  1.00  0.00           C
ATOM   3214  CG1 ILE A 420      98.858 164.544 164.889  1.00  0.00           C
ATOM   3215  CD1 ILE A 420      99.373 165.194 163.645  1.00  0.00           C
ATOM   3216  C   ILE A 420      96.237 166.613 166.830  1.00  0.00           C
ATOM   3217  O   ILE A 420      96.565 167.797 166.691  1.00  0.00           O
ATOM   3218  N   ARG A 421      95.391 166.202 167.769  1.00  0.00           N
ATOM   3219  CA  ARG A 421      94.845 167.127 168.743  1.00  0.00           C
ATOM   3220  CB  ARG A 421      93.664 166.504 169.485  1.00  0.00           C
ATOM   3221  CG  ARG A 421      92.433 166.241 168.638  1.00  0.00           C
ATOM   3222  CD  ARG A 421      91.307 165.655 169.479  1.00  0.00           C
ATOM   3223  NE  ARG A 421      90.130 165.305 168.684  1.00  0.00           N
ATOM   3224  CZ  ARG A 421      89.119 166.126 168.402  1.00  0.00           C
ATOM   3225  NH1 ARG A 421      89.103 167.377 168.846  1.00  0.00           N
ATOM   3226  NH2 ARG A 421      88.108 165.686 167.667  1.00  0.00           N
ATOM   3227  C   ARG A 421      95.919 167.516 169.751  1.00  0.00           C
ATOM   3228  O   ARG A 421      96.899 166.796 169.965  1.00  0.00           O
ATOM   3229  N   ASP A 422      95.725 168.675 170.382  1.00  0.00           N
ATOM   3230  CA  ASP A 422      96.599 169.044 171.492  1.00  0.00           C
ATOM   3231  CB  ASP A 422      96.255 170.442 172.016  1.00  0.00           C
ATOM   3232  CG  ASP A 422      94.767 170.649 172.220  1.00  0.00           C
ATOM   3233  OD1 ASP A 422      94.041 169.647 172.398  1.00  0.00           O
ATOM   3234  OD2 ASP A 422      94.323 171.816 172.199  1.00  0.00           O
ATOM   3235  C   ASP A 422      96.518 168.029 172.624  1.00  0.00           C
ATOM   3236  O   ASP A 422      97.451 167.935 173.429  1.00  0.00           O
ATOM   3237  N   ASN A 423      95.423 167.267 172.702  1.00  0.00           N
ATOM   3238  CA  ASN A 423      95.368 166.131 173.615  1.00  0.00           C
ATOM   3239  CB  ASN A 423      93.995 165.465 173.528  1.00  0.00           C
ATOM   3240  CG  ASN A 423      93.787 164.411 174.596  1.00  0.00           C
ATOM   3241  OD1 ASN A 423      94.653 164.184 175.441  1.00  0.00           O
ATOM   3242  ND2 ASN A 423      92.633 163.755 174.560  1.00  0.00           N
ATOM   3243  C   ASN A 423      96.468 165.128 173.301  1.00  0.00           C
ATOM   3244  O   ASN A 423      97.050 164.527 174.212  1.00  0.00           O
ATOM   3245  N   GLY A 424      96.765 164.929 172.012  1.00  0.00           N
ATOM   3246  CA  GLY A 424      97.848 164.072 171.561  1.00  0.00           C
ATOM   3247  C   GLY A 424      97.407 162.979 170.607  1.00  0.00           C
ATOM   3248  O   GLY A 424      98.218 162.501 169.807  1.00  0.00           O
ATOM   3249  N   ASP A 425      96.141 162.575 170.673  1.00  0.00           N
ATOM   3250  CA  ASP A 425      95.682 161.468 169.849  1.00  0.00           C
ATOM   3251  CB  ASP A 425      94.277 161.020 170.264  1.00  0.00           C
ATOM   3252  CG  ASP A 425      93.269 162.153 170.258  1.00  0.00           C
ATOM   3253  OD1 ASP A 425      93.602 163.252 169.774  1.00  0.00           O
ATOM   3254  OD2 ASP A 425      92.137 161.941 170.740  1.00  0.00           O
ATOM   3255  C   ASP A 425      95.705 161.855 168.371  1.00  0.00           C
ATOM   3256  O   ASP A 425      95.867 163.021 168.004  1.00  0.00           O
ATOM   3257  N   ARG A 426      95.527 160.847 167.520  1.00  0.00           N
ATOM   3258  CA  ARG A 426      95.661 160.980 166.075  1.00  0.00           C
ATOM   3259  CB  ARG A 426      96.845 160.149 165.580  1.00  0.00           C
ATOM   3260  CG  ARG A 426      98.192 160.663 166.071  1.00  0.00           C
ATOM   3261  CD  ARG A 426      99.346 159.779 165.627  1.00  0.00           C
ATOM   3262  NE  ARG A 426      99.552 159.738 164.178  1.00  0.00           N
ATOM   3263  CZ  ARG A 426     100.301 160.593 163.485  1.00  0.00           C
ATOM   3264  NH1 ARG A 426     100.933 161.595 164.084  1.00  0.00           N
ATOM   3265  NH2 ARG A 426     100.420 160.443 162.173  1.00  0.00           N
ATOM   3266  C   ARG A 426      94.366 160.525 165.419  1.00  0.00           C
ATOM   3267  O   ARG A 426      94.017 159.341 165.478  1.00  0.00           O
ATOM   3268  N   ILE A 427      93.662 161.464 164.796  1.00  0.00           N
ATOM   3269  CA  ILE A 427      92.450 161.179 164.040  1.00  0.00           C
ATOM   3270  CB  ILE A 427      91.479 162.368 164.081  1.00  0.00           C
ATOM   3271  CG2 ILE A 427      90.295 162.149 163.138  1.00  0.00           C
ATOM   3272  CG1 ILE A 427      91.016 162.597 165.519  1.00  0.00           C
ATOM   3273  CD1 ILE A 427      91.781 163.677 166.209  1.00  0.00           C
ATOM   3274  C   ILE A 427      92.873 160.863 162.616  1.00  0.00           C
ATOM   3275  O   ILE A 427      93.521 161.686 161.960  1.00  0.00           O
ATOM   3276  N   ASP A 428      92.503 159.682 162.140  1.00  0.00           N
ATOM   3277  CA  ASP A 428      92.990 159.150 160.878  1.00  0.00           C
ATOM   3278  CB  ASP A 428      93.278 157.654 161.001  1.00  0.00           C
ATOM   3279  CG  ASP A 428      93.979 157.087 159.785  1.00  0.00           C
ATOM   3280  OD1 ASP A 428      94.221 157.844 158.824  1.00  0.00           O
ATOM   3281  OD2 ASP A 428      94.290 155.879 159.792  1.00  0.00           O
ATOM   3282  C   ASP A 428      91.947 159.414 159.804  1.00  0.00           C
ATOM   3283  O   ASP A 428      90.815 158.926 159.895  1.00  0.00           O
ATOM   3284  N   LEU A 429      92.331 160.181 158.790  1.00  0.00           N
ATOM   3285  CA  LEU A 429      91.423 160.590 157.731  1.00  0.00           C
ATOM   3286  CB  LEU A 429      91.827 161.972 157.201  1.00  0.00           C
ATOM   3287  CG  LEU A 429      92.007 163.087 158.235  1.00  0.00           C
ATOM   3288  CD1 LEU A 429      92.561 164.337 157.580  1.00  0.00           C
ATOM   3289  CD2 LEU A 429      90.698 163.400 158.940  1.00  0.00           C
ATOM   3290  C   LEU A 429      91.381 159.598 156.580  1.00  0.00           C
ATOM   3291  O   LEU A 429      90.659 159.832 155.607  1.00  0.00           O
ATOM   3292  N   ARG A 430      92.137 158.501 156.659  1.00  0.00           N
ATOM   3293  CA  ARG A 430      92.200 157.576 155.534  1.00  0.00           C
ATOM   3294  CB  ARG A 430      93.423 156.667 155.658  1.00  0.00           C
ATOM   3295  CG  ARG A 430      94.733 157.398 155.495  1.00  0.00           C
ATOM   3296  CD  ARG A 430      95.933 156.462 155.533  1.00  0.00           C
ATOM   3297  NE  ARG A 430      96.166 155.870 156.853  1.00  0.00           N
ATOM   3298  CZ  ARG A 430      96.032 154.580 157.162  1.00  0.00           C
ATOM   3299  NH1 ARG A 430      95.651 153.675 156.268  1.00  0.00           N
ATOM   3300  NH2 ARG A 430      96.281 154.184 158.402  1.00  0.00           N
ATOM   3301  C   ARG A 430      90.934 156.735 155.435  1.00  0.00           C
ATOM   3302  O   ARG A 430      90.366 156.582 154.348  1.00  0.00           O
ATOM   3303  N   PHE A 431      90.481 156.182 156.560  1.00  0.00           N
ATOM   3304  CA  PHE A 431      89.329 155.294 156.598  1.00  0.00           C
ATOM   3305  CB  PHE A 431      89.774 153.836 156.838  1.00  0.00           C
ATOM   3306  CG  PHE A 431      90.579 153.637 158.098  1.00  0.00           C
ATOM   3307  CD1 PHE A 431      89.965 153.527 159.335  1.00  0.00           C
ATOM   3308  CE1 PHE A 431      90.712 153.349 160.483  1.00  0.00           C
ATOM   3309  CZ  PHE A 431      92.086 153.271 160.406  1.00  0.00           C
ATOM   3310  CE2 PHE A 431      92.711 153.379 159.181  1.00  0.00           C
ATOM   3311  CD2 PHE A 431      91.960 153.560 158.037  1.00  0.00           C
ATOM   3312  C   PHE A 431      88.342 155.735 157.670  1.00  0.00           C
ATOM   3313  O   PHE A 431      88.742 156.210 158.738  1.00  0.00           O
ATOM   3314  N   HIS A 432      87.058 155.564 157.367  1.00  0.00           N
ATOM   3315  CA  HIS A 432      85.961 155.869 158.278  1.00  0.00           C
ATOM   3316  CB  HIS A 432      85.810 154.750 159.299  1.00  0.00           C
ATOM   3317  CG  HIS A 432      85.851 153.378 158.699  1.00  0.00           C
ATOM   3318  ND1 HIS A 432      86.889 152.499 158.921  1.00  0.00           N
ATOM   3319  CE1 HIS A 432      86.660 151.375 158.267  1.00  0.00           C
ATOM   3320  NE2 HIS A 432      85.510 151.493 157.626  1.00  0.00           N
ATOM   3321  CD2 HIS A 432      84.985 152.738 157.878  1.00  0.00           C
ATOM   3322  C   HIS A 432      86.105 157.222 158.982  1.00  0.00           C
ATOM   3323  O   HIS A 432      86.151 157.283 160.216  1.00  0.00           O
ATOM   3324  N   PRO A 433      86.174 158.324 158.232  1.00  0.00           N
ATOM   3325  CD  PRO A 433      86.223 158.431 156.762  1.00  0.00           C
ATOM   3326  CG  PRO A 433      86.385 159.917 156.511  1.00  0.00           C
ATOM   3327  CB  PRO A 433      86.851 160.534 157.788  1.00  0.00           C
ATOM   3328  CA  PRO A 433      86.227 159.649 158.871  1.00  0.00           C
ATOM   3329  C   PRO A 433      84.827 160.118 159.242  1.00  0.00           C
ATOM   3330  O   PRO A 433      83.970 160.290 158.373  1.00  0.00           O
ATOM   3331  N   LYS A 434      84.595 160.335 160.563  1.00  0.00           N
ATOM   3332  CA  LYS A 434      83.289 160.773 161.033  1.00  0.00           C
ATOM   3333  CB  LYS A 434      82.968 160.167 162.405  1.00  0.00           C
ATOM   3334  CG  LYS A 434      83.964 160.504 163.510  1.00  0.00           C
ATOM   3335  CD  LYS A 434      83.574 159.845 164.826  1.00  0.00           C
ATOM   3336  CE  LYS A 434      83.928 158.365 164.840  1.00  0.00           C
ATOM   3337  NZ  LYS A 434      83.639 157.734 166.157  1.00  0.00           N
ATOM   3338  C   LYS A 434      83.237 162.297 161.125  1.00  0.00           C
ATOM   3339  O   LYS A 434      84.257 162.936 161.394  1.00  0.00           O
ATOM   3340  N   PRO A 435      82.080 162.930 160.902  1.00  0.00           N
ATOM   3341  CD  PRO A 435      80.730 162.368 160.728  1.00  0.00           C
ATOM   3342  CG  PRO A 435      80.011 163.454 160.005  1.00  0.00           C
ATOM   3343  CB  PRO A 435      80.600 164.727 160.493  1.00  0.00           C
ATOM   3344  CA  PRO A 435      82.060 164.403 160.847  1.00  0.00           C
ATOM   3345  C   PRO A 435      82.466 165.077 162.145  1.00  0.00           C
ATOM   3346  O   PRO A 435      82.893 166.238 162.114  1.00  0.00           O
ATOM   3347  N   SER A 436      82.350 164.391 163.283  1.00  0.00           N
ATOM   3348  CA  SER A 436      82.577 165.047 164.567  1.00  0.00           C
ATOM   3349  CB  SER A 436      82.183 164.109 165.708  1.00  0.00           C
ATOM   3350  OG  SER A 436      82.466 164.696 166.966  1.00  0.00           O
ATOM   3351  C   SER A 436      84.026 165.490 164.721  1.00  0.00           C
ATOM   3352  O   SER A 436      84.293 166.564 165.274  1.00  0.00           O
ATOM   3353  N   ASP A 437      84.972 164.689 164.235  1.00  0.00           N
ATOM   3354  CA  ASP A 437      86.387 164.910 164.502  1.00  0.00           C
ATOM   3355  CB  ASP A 437      87.072 163.585 164.860  1.00  0.00           C
ATOM   3356  CG  ASP A 437      86.874 162.509 163.810  1.00  0.00           C
ATOM   3357  OD1 ASP A 437      86.532 162.844 162.658  1.00  0.00           O
ATOM   3358  OD2 ASP A 437      87.060 161.319 164.142  1.00  0.00           O
ATOM   3359  C   ASP A 437      87.125 165.578 163.349  1.00  0.00           C
ATOM   3360  O   ASP A 437      88.333 165.805 163.459  1.00  0.00           O
ATOM   3361  N   LEU A 438      86.441 165.898 162.248  1.00  0.00           N
ATOM   3362  CA  LEU A 438      87.042 166.771 161.249  1.00  0.00           C
ATOM   3363  CB  LEU A 438      86.273 166.688 159.929  1.00  0.00           C
ATOM   3364  CG  LEU A 438      86.760 165.626 158.940  1.00  0.00           C
ATOM   3365  CD1 LEU A 438      86.592 164.228 159.508  1.00  0.00           C
ATOM   3366  CD2 LEU A 438      86.042 165.763 157.610  1.00  0.00           C
ATOM   3367  C   LEU A 438      87.102 168.219 161.713  1.00  0.00           C
ATOM   3368  O   LEU A 438      87.753 169.037 161.055  1.00  0.00           O
ATOM   3369  N   HIS A 439      86.434 168.552 162.814  1.00  0.00           N
ATOM   3370  CA  HIS A 439      86.607 169.858 163.434  1.00  0.00           C
ATOM   3371  CB  HIS A 439      85.596 170.031 164.571  1.00  0.00           C
ATOM   3372  CG  HIS A 439      85.979 171.070 165.579  1.00  0.00           C
ATOM   3373  ND1 HIS A 439      85.602 172.390 165.466  1.00  0.00           N
ATOM   3374  CE1 HIS A 439      86.071 173.069 166.498  1.00  0.00           C
ATOM   3375  NE2 HIS A 439      86.731 172.235 167.281  1.00  0.00           N
ATOM   3376  CD2 HIS A 439      86.684 170.977 166.732  1.00  0.00           C
ATOM   3377  C   HIS A 439      88.031 169.991 163.951  1.00  0.00           C
ATOM   3378  O   HIS A 439      88.620 169.026 164.446  1.00  0.00           O
ATOM   3379  N   LEU A 440      88.592 171.192 163.832  1.00  0.00           N
ATOM   3380  CA  LEU A 440      89.962 171.422 164.260  1.00  0.00           C
ATOM   3381  CB  LEU A 440      90.931 171.120 163.104  1.00  0.00           C
ATOM   3382  CG  LEU A 440      90.825 171.869 161.772  1.00  0.00           C
ATOM   3383  CD1 LEU A 440      91.545 173.186 161.758  1.00  0.00           C
ATOM   3384  CD2 LEU A 440      91.355 170.991 160.670  1.00  0.00           C
ATOM   3385  C   LEU A 440      90.120 172.835 164.803  1.00  0.00           C
ATOM   3386  O   LEU A 440      89.574 173.791 164.247  1.00  0.00           O
ATOM   3387  N   GLN A 441      90.854 172.944 165.911  1.00  0.00           N
ATOM   3388  CA  GLN A 441      91.081 174.175 166.653  1.00  0.00           C
ATOM   3389  CB  GLN A 441      90.823 173.956 168.145  1.00  0.00           C
ATOM   3390  CG  GLN A 441      89.458 173.380 168.489  1.00  0.00           C
ATOM   3391  CD  GLN A 441      89.405 172.793 169.886  1.00  0.00           C
ATOM   3392  OE1 GLN A 441      90.431 172.623 170.544  1.00  0.00           O
ATOM   3393  NE2 GLN A 441      88.200 172.481 170.348  1.00  0.00           N
ATOM   3394  C   GLN A 441      92.509 174.658 166.411  1.00  0.00           C
ATOM   3395  O   GLN A 441      93.251 174.082 165.614  1.00  0.00           O
ATOM   3396  N   THR A 442      92.905 175.712 167.130  1.00  0.00           N
ATOM   3397  CA  THR A 442      94.224 176.301 166.925  1.00  0.00           C
ATOM   3398  CB  THR A 442      94.290 177.693 167.554  1.00  0.00           C
ATOM   3399  CG2 THR A 442      93.403 178.659 166.798  1.00  0.00           C
ATOM   3400  OG1 THR A 442      93.860 177.624 168.919  1.00  0.00           O
ATOM   3401  C   THR A 442      95.345 175.441 167.496  1.00  0.00           C
ATOM   3402  O   THR A 442      96.454 175.446 166.958  1.00  0.00           O
ATOM   3403  N   GLY A 443      95.091 174.705 168.564  1.00  0.00           N
ATOM   3404  CA  GLY A 443      96.153 173.903 169.132  1.00  0.00           C
ATOM   3405  C   GLY A 443      96.459 172.627 168.389  1.00  0.00           C
ATOM   3406  O   GLY A 443      97.365 171.891 168.788  1.00  0.00           O
ATOM   3407  N   TYR A 444      95.740 172.343 167.312  1.00  0.00           N
ATOM   3408  CA  TYR A 444      95.853 171.067 166.629  1.00  0.00           C
ATOM   3409  CB  TYR A 444      94.523 170.681 165.979  1.00  0.00           C
ATOM   3410  CG  TYR A 444      93.391 170.335 166.928  1.00  0.00           C
ATOM   3411  CD1 TYR A 444      93.495 170.532 168.302  1.00  0.00           C
ATOM   3412  CE1 TYR A 444      92.454 170.218 169.146  1.00  0.00           C
ATOM   3413  CZ  TYR A 444      91.294 169.697 168.628  1.00  0.00           C
ATOM   3414  OH  TYR A 444      90.252 169.375 169.465  1.00  0.00           O
ATOM   3415  CE2 TYR A 444      91.168 169.488 167.276  1.00  0.00           C
ATOM   3416  CD2 TYR A 444      92.213 169.802 166.440  1.00  0.00           C
ATOM   3417  C   TYR A 444      96.944 171.126 165.567  1.00  0.00           C
ATOM   3418  O   TYR A 444      97.481 172.185 165.240  1.00  0.00           O
ATOM   3419  N   LYS A 445      97.266 169.956 165.027  1.00  0.00           N
ATOM   3420  CA  LYS A 445      98.158 169.818 163.887  1.00  0.00           C
ATOM   3421  CB  LYS A 445      99.528 169.276 164.305  1.00  0.00           C
ATOM   3422  CG  LYS A 445     100.360 170.261 165.110  1.00  0.00           C
ATOM   3423  CD  LYS A 445     101.297 169.574 166.091  1.00  0.00           C
ATOM   3424  CE  LYS A 445     102.554 169.081 165.405  1.00  0.00           C
ATOM   3425  NZ  LYS A 445     103.494 170.194 165.104  1.00  0.00           N
ATOM   3426  C   LYS A 445      97.508 168.880 162.888  1.00  0.00           C
ATOM   3427  O   LYS A 445      96.970 167.836 163.269  1.00  0.00           O
ATOM   3428  N   VAL A 446      97.551 169.253 161.614  1.00  0.00           N
ATOM   3429  CA  VAL A 446      97.056 168.412 160.530  1.00  0.00           C
ATOM   3430  CB  VAL A 446      95.970 169.118 159.692  1.00  0.00           C
ATOM   3431  CG1 VAL A 446      96.475 170.408 159.105  1.00  0.00           C
ATOM   3432  CG2 VAL A 446      95.469 168.208 158.576  1.00  0.00           C
ATOM   3433  C   VAL A 446      98.238 168.012 159.668  1.00  0.00           C
ATOM   3434  O   VAL A 446      99.079 168.847 159.327  1.00  0.00           O
ATOM   3435  N   GLU A 447      98.296 166.736 159.308  1.00  0.00           N
ATOM   3436  CA  GLU A 447      99.400 166.210 158.510  1.00  0.00           C
ATOM   3437  CB  GLU A 447      99.712 164.780 158.915  1.00  0.00           C
ATOM   3438  CG  GLU A 447     100.489 164.705 160.200  1.00  0.00           C
ATOM   3439  CD  GLU A 447     100.869 163.292 160.571  1.00  0.00           C
ATOM   3440  OE1 GLU A 447     100.454 162.358 159.854  1.00  0.00           O
ATOM   3441  OE2 GLU A 447     101.581 163.111 161.582  1.00  0.00           O
ATOM   3442  C   GLU A 447      99.014 166.324 157.045  1.00  0.00           C
ATOM   3443  O   GLU A 447      98.496 165.388 156.440  1.00  0.00           O
ATOM   3444  N   ARG A 448      99.275 167.494 156.471  1.00  0.00           N
ATOM   3445  CA  ARG A 448      98.891 167.732 155.092  1.00  0.00           C
ATOM   3446  CB  ARG A 448      98.793 169.230 154.808  1.00  0.00           C
ATOM   3447  CG  ARG A 448     100.055 170.028 155.075  1.00  0.00           C
ATOM   3448  CD  ARG A 448     100.136 171.248 154.183  1.00  0.00           C
ATOM   3449  NE  ARG A 448     101.434 171.904 154.290  1.00  0.00           N
ATOM   3450  CZ  ARG A 448     102.558 171.456 153.743  1.00  0.00           C
ATOM   3451  NH1 ARG A 448     102.572 170.337 153.031  1.00  0.00           N
ATOM   3452  NH2 ARG A 448     103.681 172.136 153.908  1.00  0.00           N
ATOM   3453  C   ARG A 448      99.882 167.072 154.143  1.00  0.00           C
ATOM   3454  O   ARG A 448     101.053 166.885 154.463  1.00  0.00           O
ATOM   3455  N   HIS A 449      99.404 166.731 152.955  1.00  0.00           N
ATOM   3456  CA  HIS A 449     100.279 166.107 151.980  1.00  0.00           C
ATOM   3457  CB  HIS A 449      99.487 165.651 150.756  1.00  0.00           C
ATOM   3458  CG  HIS A 449      98.587 164.487 151.017  1.00  0.00           C
ATOM   3459  ND1 HIS A 449      97.549 164.151 150.178  1.00  0.00           N
ATOM   3460  CE1 HIS A 449      96.927 163.088 150.652  1.00  0.00           C
ATOM   3461  NE2 HIS A 449      97.524 162.723 151.772  1.00  0.00           N
ATOM   3462  CD2 HIS A 449      98.564 163.583 152.022  1.00  0.00           C
ATOM   3463  C   HIS A 449     101.371 167.081 151.555  1.00  0.00           C
ATOM   3464  O   HIS A 449     101.230 168.301 151.658  1.00  0.00           O
ATOM   3465  N   MET A 450     102.480 166.522 151.082  1.00  0.00           N
ATOM   3466  CA  MET A 450     103.536 167.343 150.515  1.00  0.00           C
ATOM   3467  CB  MET A 450     104.735 166.468 150.158  1.00  0.00           C
ATOM   3468  CG  MET A 450     105.943 167.228 149.664  1.00  0.00           C
ATOM   3469  SD  MET A 450     107.476 166.341 149.966  1.00  0.00           S
ATOM   3470  CE  MET A 450     107.262 164.952 148.875  1.00  0.00           C
ATOM   3471  C   MET A 450     103.014 168.070 149.284  1.00  0.00           C
ATOM   3472  O   MET A 450     102.488 167.450 148.358  1.00  0.00           O
ATOM   3473  N   CYS A 451     103.145 169.389 149.283  1.00  0.00           N
ATOM   3474  CA  CYS A 451     102.638 170.243 148.219  1.00  0.00           C
ATOM   3475  CB  CYS A 451     101.611 171.241 148.762  1.00  0.00           C
ATOM   3476  SG  CYS A 451     102.300 172.497 149.851  1.00  0.00           S
ATOM   3477  C   CYS A 451     103.801 170.964 147.546  1.00  0.00           C
ATOM   3478  O   CYS A 451     104.965 170.794 147.911  1.00  0.00           O
ATOM   3479  N   ASP A 452     103.471 171.775 146.548  1.00  0.00           N
ATOM   3480  CA  ASP A 452     104.491 172.503 145.814  1.00  0.00           C
ATOM   3481  CB  ASP A 452     103.873 173.197 144.604  1.00  0.00           C
ATOM   3482  CG  ASP A 452     103.461 172.224 143.522  1.00  0.00           C
ATOM   3483  OD1 ASP A 452     104.350 171.639 142.874  1.00  0.00           O
ATOM   3484  OD2 ASP A 452     102.243 172.042 143.317  1.00  0.00           O
ATOM   3485  C   ASP A 452     105.164 173.525 146.719  1.00  0.00           C
ATOM   3486  O   ASP A 452     104.506 174.219 147.497  1.00  0.00           O
ATOM   3487  N   GLY A 453     106.485 173.613 146.612  1.00  0.00           N
ATOM   3488  CA  GLY A 453     107.263 174.508 147.432  1.00  0.00           C
ATOM   3489  C   GLY A 453     107.731 173.929 148.746  1.00  0.00           C
ATOM   3490  O   GLY A 453     108.424 174.625 149.495  1.00  0.00           O
ATOM   3491  N   ASP A 454     107.379 172.685 149.054  1.00  0.00           N
ATOM   3492  CA  ASP A 454     107.854 172.066 150.282  1.00  0.00           C
ATOM   3493  CB  ASP A 454     107.172 170.719 150.511  1.00  0.00           C
ATOM   3494  CG  ASP A 454     105.911 170.837 151.340  1.00  0.00           C
ATOM   3495  OD1 ASP A 454     105.419 171.965 151.537  1.00  0.00           O
ATOM   3496  OD2 ASP A 454     105.418 169.797 151.817  1.00  0.00           O
ATOM   3497  C   ASP A 454     109.361 171.880 150.232  1.00  0.00           C
ATOM   3498  O   ASP A 454     109.929 171.527 149.197  1.00  0.00           O
ATOM   3499  N   ILE A 455     110.005 172.120 151.361  1.00  0.00           N
ATOM   3500  CA  ILE A 455     111.449 171.995 151.474  1.00  0.00           C
ATOM   3501  CB  ILE A 455     112.001 172.955 152.540  1.00  0.00           C
ATOM   3502  CG2 ILE A 455     113.500 172.797 152.656  1.00  0.00           C
ATOM   3503  CG1 ILE A 455     111.597 174.406 152.246  1.00  0.00           C
ATOM   3504  CD1 ILE A 455     112.111 174.967 150.938  1.00  0.00           C
ATOM   3505  C   ILE A 455     111.785 170.555 151.817  1.00  0.00           C
ATOM   3506  O   ILE A 455     111.232 169.986 152.763  1.00  0.00           O
ATOM   3507  N   VAL A 456     112.689 169.961 151.040  1.00  0.00           N
ATOM   3508  CA  VAL A 456     113.160 168.606 151.285  1.00  0.00           C
ATOM   3509  CB  VAL A 456     112.507 167.569 150.340  1.00  0.00           C
ATOM   3510  CG1 VAL A 456     110.997 167.578 150.493  1.00  0.00           C
ATOM   3511  CG2 VAL A 456     112.901 167.828 148.892  1.00  0.00           C
ATOM   3512  C   VAL A 456     114.671 168.585 151.116  1.00  0.00           C
ATOM   3513  O   VAL A 456     115.249 169.420 150.428  1.00  0.00           O
ATOM   3514  N   ILE A 457     115.309 167.620 151.763  1.00  0.00           N
ATOM   3515  CA  ILE A 457     116.695 167.262 151.481  1.00  0.00           C
ATOM   3516  CB  ILE A 457     117.455 166.827 152.747  1.00  0.00           C
ATOM   3517  CG2 ILE A 457     118.845 166.315 152.402  1.00  0.00           C
ATOM   3518  CG1 ILE A 457     117.510 167.951 153.773  1.00  0.00           C
ATOM   3519  CD1 ILE A 457     118.252 169.164 153.250  1.00  0.00           C
ATOM   3520  C   ILE A 457     116.722 166.173 150.437  1.00  0.00           C
ATOM   3521  O   ILE A 457     116.032 165.158 150.559  1.00  0.00           O
ATOM   3522  N   PHE A 458     117.513 166.400 149.406  1.00  0.00           N
ATOM   3523  CA  PHE A 458     117.675 165.470 148.314  1.00  0.00           C
ATOM   3524  CB  PHE A 458     117.324 166.137 146.985  1.00  0.00           C
ATOM   3525  CG  PHE A 458     116.813 165.187 145.964  1.00  0.00           C
ATOM   3526  CD1 PHE A 458     115.718 164.391 146.227  1.00  0.00           C
ATOM   3527  CE1 PHE A 458     115.265 163.517 145.308  1.00  0.00           C
ATOM   3528  CZ  PHE A 458     115.883 163.422 144.095  1.00  0.00           C
ATOM   3529  CE2 PHE A 458     116.956 164.211 143.808  1.00  0.00           C
ATOM   3530  CD2 PHE A 458     117.420 165.088 144.740  1.00  0.00           C
ATOM   3531  C   PHE A 458     119.110 164.980 148.347  1.00  0.00           C
ATOM   3532  O   PHE A 458     120.047 165.787 148.428  1.00  0.00           O
ATOM   3533  N   ASN A 459     119.258 163.658 148.332  1.00  0.00           N
ATOM   3534  CA  ASN A 459     120.493 162.970 148.643  1.00  0.00           C
ATOM   3535  CB  ASN A 459     120.403 162.339 150.039  1.00  0.00           C
ATOM   3536  CG  ASN A 459     121.585 161.463 150.366  1.00  0.00           C
ATOM   3537  OD1 ASN A 459     122.730 161.815 150.103  1.00  0.00           O
ATOM   3538  ND2 ASN A 459     121.310 160.298 150.927  1.00  0.00           N
ATOM   3539  C   ASN A 459     120.770 161.902 147.597  1.00  0.00           C
ATOM   3540  O   ASN A 459     119.848 161.295 147.048  1.00  0.00           O
ATOM   3541  N   ARG A 460     122.053 161.670 147.335  1.00  0.00           N
ATOM   3542  CA  ARG A 460     122.492 160.562 146.501  1.00  0.00           C
ATOM   3543  CB  ARG A 460     122.937 161.011 145.107  1.00  0.00           C
ATOM   3544  CG  ARG A 460     123.612 159.903 144.336  1.00  0.00           C
ATOM   3545  CD  ARG A 460     123.649 160.148 142.855  1.00  0.00           C
ATOM   3546  NE  ARG A 460     124.286 159.027 142.175  1.00  0.00           N
ATOM   3547  CZ  ARG A 460     125.588 158.760 142.209  1.00  0.00           C
ATOM   3548  NH1 ARG A 460     126.427 159.530 142.888  1.00  0.00           N
ATOM   3549  NH2 ARG A 460     126.056 157.708 141.559  1.00  0.00           N
ATOM   3550  C   ARG A 460     123.654 159.871 147.190  1.00  0.00           C
ATOM   3551  O   ARG A 460     124.536 160.532 147.741  1.00  0.00           O
ATOM   3552  N   GLN A 461     123.654 158.545 147.142  1.00  0.00           N
ATOM   3553  CA  GLN A 461     124.739 157.788 147.736  1.00  0.00           C
ATOM   3554  CB  GLN A 461     124.219 156.514 148.398  1.00  0.00           C
ATOM   3555  CG  GLN A 461     123.857 156.674 149.864  1.00  0.00           C
ATOM   3556  CD  GLN A 461     122.414 157.065 150.075  1.00  0.00           C
ATOM   3557  OE1 GLN A 461     121.682 157.330 149.127  1.00  0.00           O
ATOM   3558  NE2 GLN A 461     121.994 157.099 151.331  1.00  0.00           N
ATOM   3559  C   GLN A 461     125.763 157.416 146.670  1.00  0.00           C
ATOM   3560  O   GLN A 461     125.387 157.152 145.524  1.00  0.00           O
ATOM   3561  N   PRO A 462     127.071 157.382 146.977  1.00  0.00           N
ATOM   3562  CD  PRO A 462     128.061 156.927 145.988  1.00  0.00           C
ATOM   3563  CG  PRO A 462     129.367 157.158 146.666  1.00  0.00           C
ATOM   3564  CB  PRO A 462     129.108 157.139 148.115  1.00  0.00           C
ATOM   3565  CA  PRO A 462     127.690 157.684 148.271  1.00  0.00           C
ATOM   3566  C   PRO A 462     127.711 159.177 148.574  1.00  0.00           C
ATOM   3567  O   PRO A 462     128.048 159.979 147.708  1.00  0.00           O
ATOM   3568  N   THR A 463     127.341 159.537 149.799  1.00  0.00           N
ATOM   3569  CA  THR A 463     127.309 160.930 150.234  1.00  0.00           C
ATOM   3570  CB  THR A 463     126.344 161.105 151.401  1.00  0.00           C
ATOM   3571  CG2 THR A 463     126.298 162.550 151.876  1.00  0.00           C
ATOM   3572  OG1 THR A 463     125.028 160.717 150.991  1.00  0.00           O
ATOM   3573  C   THR A 463     128.732 161.320 150.603  1.00  0.00           C
ATOM   3574  O   THR A 463     129.171 161.159 151.740  1.00  0.00           O
ATOM   3575  N   LEU A 464     129.458 161.864 149.629  1.00  0.00           N
ATOM   3576  CA  LEU A 464     130.885 162.101 149.792  1.00  0.00           C
ATOM   3577  CB  LEU A 464     131.583 162.049 148.432  1.00  0.00           C
ATOM   3578  CG  LEU A 464     131.428 160.740 147.658  1.00  0.00           C
ATOM   3579  CD1 LEU A 464     132.026 160.870 146.275  1.00  0.00           C
ATOM   3580  CD2 LEU A 464     132.069 159.592 148.410  1.00  0.00           C
ATOM   3581  C   LEU A 464     131.197 163.424 150.473  1.00  0.00           C
ATOM   3582  O   LEU A 464     132.090 163.480 151.324  1.00  0.00           O
ATOM   3583  N   HIS A 465     130.494 164.493 150.115  1.00  0.00           N
ATOM   3584  CA  HIS A 465     130.747 165.818 150.657  1.00  0.00           C
ATOM   3585  CB  HIS A 465     131.614 166.634 149.689  1.00  0.00           C
ATOM   3586  CG  HIS A 465     131.052 166.750 148.306  1.00  0.00           C
ATOM   3587  ND1 HIS A 465     130.757 165.656 147.523  1.00  0.00           N
ATOM   3588  CE1 HIS A 465     130.303 166.062 146.354  1.00  0.00           C
ATOM   3589  NE2 HIS A 465     130.333 167.380 146.333  1.00  0.00           N
ATOM   3590  CD2 HIS A 465     130.810 167.835 147.537  1.00  0.00           C
ATOM   3591  C   HIS A 465     129.414 166.482 150.966  1.00  0.00           C
ATOM   3592  O   HIS A 465     128.350 165.878 150.807  1.00  0.00           O
ATOM   3593  N   LYS A 466     129.457 167.736 151.420  1.00  0.00           N
ATOM   3594  CA  LYS A 466     128.216 168.335 151.888  1.00  0.00           C
ATOM   3595  CB  LYS A 466     128.470 169.597 152.719  1.00  0.00           C
ATOM   3596  CG  LYS A 466     128.864 170.829 151.940  1.00  0.00           C
ATOM   3597  CD  LYS A 466     129.375 171.913 152.872  1.00  0.00           C
ATOM   3598  CE  LYS A 466     128.245 172.518 153.683  1.00  0.00           C
ATOM   3599  NZ  LYS A 466     128.591 173.864 154.205  1.00  0.00           N
ATOM   3600  C   LYS A 466     127.262 168.664 150.752  1.00  0.00           C
ATOM   3601  O   LYS A 466     126.108 169.011 151.020  1.00  0.00           O
ATOM   3602  N   MET A 467     127.701 168.565 149.505  1.00  0.00           N
ATOM   3603  CA  MET A 467     126.862 168.931 148.381  1.00  0.00           C
ATOM   3604  CB  MET A 467     127.736 169.411 147.230  1.00  0.00           C
ATOM   3605  CG  MET A 467     128.535 170.654 147.550  1.00  0.00           C
ATOM   3606  SD  MET A 467     127.625 172.135 147.902  1.00  0.00           S
ATOM   3607  CE  MET A 467     128.953 173.200 148.432  1.00  0.00           C
ATOM   3608  C   MET A 467     126.039 167.741 147.907  1.00  0.00           C
ATOM   3609  O   MET A 467     125.181 167.898 147.037  1.00  0.00           O
ATOM   3610  N   SER A 468     126.306 166.550 148.449  1.00  0.00           N
ATOM   3611  CA  SER A 468     125.549 165.345 148.154  1.00  0.00           C
ATOM   3612  CB  SER A 468     126.370 164.113 148.536  1.00  0.00           C
ATOM   3613  OG  SER A 468     127.354 163.833 147.560  1.00  0.00           O
ATOM   3614  C   SER A 468     124.208 165.294 148.867  1.00  0.00           C
ATOM   3615  O   SER A 468     123.434 164.370 148.614  1.00  0.00           O
ATOM   3616  N   MET A 469     123.927 166.243 149.758  1.00  0.00           N
ATOM   3617  CA  MET A 469     122.613 166.390 150.382  1.00  0.00           C
ATOM   3618  CB  MET A 469     122.578 165.848 151.802  1.00  0.00           C
ATOM   3619  CG  MET A 469     123.194 164.487 151.983  1.00  0.00           C
ATOM   3620  SD  MET A 469     122.965 163.839 153.647  1.00  0.00           S
ATOM   3621  CE  MET A 469     121.186 163.680 153.741  1.00  0.00           C
ATOM   3622  C   MET A 469     122.290 167.877 150.370  1.00  0.00           C
ATOM   3623  O   MET A 469     122.854 168.636 151.162  1.00  0.00           O
ATOM   3624  N   MET A 470     121.400 168.287 149.472  1.00  0.00           N
ATOM   3625  CA  MET A 470     121.035 169.693 149.363  1.00  0.00           C
ATOM   3626  CB  MET A 470     121.519 170.305 148.048  1.00  0.00           C
ATOM   3627  CG  MET A 470     122.958 169.996 147.738  1.00  0.00           C
ATOM   3628  SD  MET A 470     123.630 171.031 146.436  1.00  0.00           S
ATOM   3629  CE  MET A 470     123.545 169.906 145.059  1.00  0.00           C
ATOM   3630  C   MET A 470     119.533 169.874 149.490  1.00  0.00           C
ATOM   3631  O   MET A 470     118.747 168.968 149.218  1.00  0.00           O
ATOM   3632  N   GLY A 471     119.143 171.078 149.896  1.00  0.00           N
ATOM   3633  CA  GLY A 471     117.745 171.411 150.031  1.00  0.00           C
ATOM   3634  C   GLY A 471     117.141 171.821 148.699  1.00  0.00           C
ATOM   3635  O   GLY A 471     117.730 172.582 147.939  1.00  0.00           O
ATOM   3636  N   HIS A 472     115.944 171.310 148.441  1.00  0.00           N
ATOM   3637  CA  HIS A 472     115.195 171.589 147.232  1.00  0.00           C
ATOM   3638  CB  HIS A 472     115.133 170.383 146.288  1.00  0.00           C
ATOM   3639  CG  HIS A 472     116.425 170.072 145.606  1.00  0.00           C
ATOM   3640  ND1 HIS A 472     116.647 170.354 144.277  1.00  0.00           N
ATOM   3641  CE1 HIS A 472     117.864 169.966 143.945  1.00  0.00           C
ATOM   3642  NE2 HIS A 472     118.432 169.429 145.007  1.00  0.00           N
ATOM   3643  CD2 HIS A 472     117.552 169.476 146.057  1.00  0.00           C
ATOM   3644  C   HIS A 472     113.779 171.984 147.608  1.00  0.00           C
ATOM   3645  O   HIS A 472     113.265 171.611 148.666  1.00  0.00           O
ATOM   3646  N   ARG A 473     113.157 172.742 146.716  1.00  0.00           N
ATOM   3647  CA  ARG A 473     111.741 173.051 146.796  1.00  0.00           C
ATOM   3648  CB  ARG A 473     111.464 174.480 146.334  1.00  0.00           C
ATOM   3649  CG  ARG A 473     112.008 175.532 147.281  1.00  0.00           C
ATOM   3650  CD  ARG A 473     111.828 176.947 146.760  1.00  0.00           C
ATOM   3651  NE  ARG A 473     112.392 177.136 145.421  1.00  0.00           N
ATOM   3652  CZ  ARG A 473     111.697 177.265 144.290  1.00  0.00           C
ATOM   3653  NH1 ARG A 473     110.368 177.232 144.277  1.00  0.00           N
ATOM   3654  NH2 ARG A 473     112.344 177.432 143.147  1.00  0.00           N
ATOM   3655  C   ARG A 473     110.978 172.059 145.934  1.00  0.00           C
ATOM   3656  O   ARG A 473     111.376 171.764 144.805  1.00  0.00           O
ATOM   3657  N   VAL A 474     109.898 171.535 146.473  1.00  0.00           N
ATOM   3658  CA  VAL A 474     109.161 170.472 145.808  1.00  0.00           C
ATOM   3659  CB  VAL A 474     108.307 169.701 146.827  1.00  0.00           C
ATOM   3660  CG1 VAL A 474     107.260 168.861 146.134  1.00  0.00           C
ATOM   3661  CG2 VAL A 474     109.191 168.827 147.683  1.00  0.00           C
ATOM   3662  C   VAL A 474     108.309 171.069 144.698  1.00  0.00           C
ATOM   3663  O   VAL A 474     107.728 172.149 144.845  1.00  0.00           O
ATOM   3664  N   ARG A 475     108.256 170.364 143.573  1.00  0.00           N
ATOM   3665  CA  ARG A 475     107.397 170.689 142.444  1.00  0.00           C
ATOM   3666  CB  ARG A 475     108.226 171.254 141.282  1.00  0.00           C
ATOM   3667  CG  ARG A 475     107.521 171.417 139.945  1.00  0.00           C
ATOM   3668  CD  ARG A 475     106.463 172.482 139.978  1.00  0.00           C
ATOM   3669  NE  ARG A 475     105.642 172.464 138.768  1.00  0.00           N
ATOM   3670  CZ  ARG A 475     106.034 172.920 137.582  1.00  0.00           C
ATOM   3671  NH1 ARG A 475     107.244 173.441 137.413  1.00  0.00           N
ATOM   3672  NH2 ARG A 475     105.204 172.855 136.551  1.00  0.00           N
ATOM   3673  C   ARG A 475     106.700 169.399 142.059  1.00  0.00           C
ATOM   3674  O   ARG A 475     107.346 168.466 141.590  1.00  0.00           O
ATOM   3675  N   ILE A 476     105.400 169.331 142.245  1.00  0.00           N
ATOM   3676  CA  ILE A 476     104.683 168.090 142.000  1.00  0.00           C
ATOM   3677  CB  ILE A 476     103.367 168.049 142.795  1.00  0.00           C
ATOM   3678  CG2 ILE A 476     102.694 166.706 142.636  1.00  0.00           C
ATOM   3679  CG1 ILE A 476     103.601 168.389 144.276  1.00  0.00           C
ATOM   3680  CD1 ILE A 476     104.528 167.438 145.018  1.00  0.00           C
ATOM   3681  C   ILE A 476     104.445 167.963 140.501  1.00  0.00           C
ATOM   3682  O   ILE A 476     103.975 168.907 139.862  1.00  0.00           O
ATOM   3683  N   LEU A 477     104.777 166.805 139.943  1.00  0.00           N
ATOM   3684  CA  LEU A 477     104.717 166.560 138.512  1.00  0.00           C
ATOM   3685  CB  LEU A 477     106.103 166.706 137.866  1.00  0.00           C
ATOM   3686  CG  LEU A 477     106.633 168.131 137.641  1.00  0.00           C
ATOM   3687  CD1 LEU A 477     108.033 168.068 137.096  1.00  0.00           C
ATOM   3688  CD2 LEU A 477     105.753 169.017 136.728  1.00  0.00           C
ATOM   3689  C   LEU A 477     104.154 165.174 138.251  1.00  0.00           C
ATOM   3690  O   LEU A 477     104.180 164.315 139.137  1.00  0.00           O
ATOM   3691  N   PRO A 478     103.663 164.916 137.032  1.00  0.00           N
ATOM   3692  CD  PRO A 478     103.543 165.848 135.904  1.00  0.00           C
ATOM   3693  CG  PRO A 478     102.488 165.226 135.052  1.00  0.00           C
ATOM   3694  CB  PRO A 478     102.562 163.799 135.300  1.00  0.00           C
ATOM   3695  CA  PRO A 478     102.873 163.701 136.794  1.00  0.00           C
ATOM   3696  C   PRO A 478     103.529 162.361 137.120  1.00  0.00           C
ATOM   3697  O   PRO A 478     103.006 161.643 137.971  1.00  0.00           O
ATOM   3698  N   TRP A 479     104.659 162.014 136.507  1.00  0.00           N
ATOM   3699  CA  TRP A 479     105.093 160.624 136.480  1.00  0.00           C
ATOM   3700  CB  TRP A 479     105.891 160.367 135.208  1.00  0.00           C
ATOM   3701  CG  TRP A 479     105.090 160.607 133.978  1.00  0.00           C
ATOM   3702  CD1 TRP A 479     104.944 161.782 133.314  1.00  0.00           C
ATOM   3703  NE1 TRP A 479     104.120 161.616 132.232  1.00  0.00           N
ATOM   3704  CE2 TRP A 479     103.720 160.308 132.181  1.00  0.00           C
ATOM   3705  CZ2 TRP A 479     102.895 159.658 131.270  1.00  0.00           C
ATOM   3706  CH2 TRP A 479     102.666 158.325 131.471  1.00  0.00           C
ATOM   3707  CZ3 TRP A 479     103.242 157.641 132.543  1.00  0.00           C
ATOM   3708  CE3 TRP A 479     104.060 158.283 133.444  1.00  0.00           C
ATOM   3709  CD2 TRP A 479     104.312 159.644 133.266  1.00  0.00           C
ATOM   3710  C   TRP A 479     105.869 160.264 137.751  1.00  0.00           C
ATOM   3711  O   TRP A 479     105.932 161.043 138.700  1.00  0.00           O
ATOM   3712  N   SER A 480     106.478 159.076 137.771  1.00  0.00           N
ATOM   3713  CA  SER A 480     106.968 158.438 138.995  1.00  0.00           C
ATOM   3714  CB  SER A 480     106.500 156.990 139.052  1.00  0.00           C
ATOM   3715  OG  SER A 480     107.133 156.211 138.061  1.00  0.00           O
ATOM   3716  C   SER A 480     108.479 158.491 139.147  1.00  0.00           C
ATOM   3717  O   SER A 480     109.071 157.521 139.619  1.00  0.00           O
ATOM   3718  N   THR A 481     109.134 159.588 138.783  1.00  0.00           N
ATOM   3719  CA  THR A 481     110.566 159.740 138.988  1.00  0.00           C
ATOM   3720  CB  THR A 481     111.347 159.673 137.676  1.00  0.00           C
ATOM   3721  CG2 THR A 481     111.376 158.283 137.138  1.00  0.00           C
ATOM   3722  OG1 THR A 481     110.756 160.539 136.706  1.00  0.00           O
ATOM   3723  C   THR A 481     110.859 161.063 139.672  1.00  0.00           C
ATOM   3724  O   THR A 481     110.048 161.987 139.652  1.00  0.00           O
ATOM   3725  N   PHE A 482     112.033 161.136 140.294  1.00  0.00           N
ATOM   3726  CA  PHE A 482     112.536 162.394 140.835  1.00  0.00           C
ATOM   3727  CB  PHE A 482     113.510 162.145 141.982  1.00  0.00           C
ATOM   3728  CG  PHE A 482     112.865 161.833 143.316  1.00  0.00           C
ATOM   3729  CD1 PHE A 482     111.660 162.395 143.704  1.00  0.00           C
ATOM   3730  CE1 PHE A 482     111.104 162.101 144.923  1.00  0.00           C
ATOM   3731  CZ  PHE A 482     111.747 161.247 145.783  1.00  0.00           C
ATOM   3732  CE2 PHE A 482     112.947 160.690 145.424  1.00  0.00           C
ATOM   3733  CD2 PHE A 482     113.499 160.974 144.197  1.00  0.00           C
ATOM   3734  C   PHE A 482     113.204 163.182 139.716  1.00  0.00           C
ATOM   3735  O   PHE A 482     114.243 162.787 139.188  1.00  0.00           O
ATOM   3736  N   ARG A 483     112.604 164.300 139.367  1.00  0.00           N
ATOM   3737  CA  ARG A 483     113.080 165.181 138.314  1.00  0.00           C
ATOM   3738  CB  ARG A 483     111.836 165.671 137.568  1.00  0.00           C
ATOM   3739  CG  ARG A 483     111.364 164.594 136.594  1.00  0.00           C
ATOM   3740  CD  ARG A 483     110.580 163.420 137.172  1.00  0.00           C
ATOM   3741  NE  ARG A 483     109.343 163.590 137.928  1.00  0.00           N
ATOM   3742  CZ  ARG A 483     108.128 163.692 137.424  1.00  0.00           C
ATOM   3743  NH1 ARG A 483     107.099 163.802 138.253  1.00  0.00           N
ATOM   3744  NH2 ARG A 483     107.909 163.625 136.113  1.00  0.00           N
ATOM   3745  C   ARG A 483     113.985 166.275 138.861  1.00  0.00           C
ATOM   3746  O   ARG A 483     113.603 167.038 139.749  1.00  0.00           O
ATOM   3747  N   LEU A 484     115.208 166.298 138.338  1.00  0.00           N
ATOM   3748  CA  LEU A 484     116.294 167.156 138.775  1.00  0.00           C
ATOM   3749  CB  LEU A 484     117.542 166.345 139.130  1.00  0.00           C
ATOM   3750  CG  LEU A 484     117.791 165.765 140.517  1.00  0.00           C
ATOM   3751  CD1 LEU A 484     119.152 165.078 140.527  1.00  0.00           C
ATOM   3752  CD2 LEU A 484     117.741 166.859 141.577  1.00  0.00           C
ATOM   3753  C   LEU A 484     116.677 168.122 137.670  1.00  0.00           C
ATOM   3754  O   LEU A 484     116.589 167.801 136.483  1.00  0.00           O
ATOM   3755  N   ASN A 485     117.123 169.301 138.074  1.00  0.00           N
ATOM   3756  CA  ASN A 485     117.799 170.177 137.141  1.00  0.00           C
ATOM   3757  CB  ASN A 485     118.013 171.553 137.755  1.00  0.00           C
ATOM   3758  CG  ASN A 485     118.359 172.586 136.729  1.00  0.00           C
ATOM   3759  OD1 ASN A 485     119.521 172.921 136.533  1.00  0.00           O
ATOM   3760  ND2 ASN A 485     117.343 173.092 136.047  1.00  0.00           N
ATOM   3761  C   ASN A 485     119.132 169.559 136.734  1.00  0.00           C
ATOM   3762  O   ASN A 485     119.700 168.727 137.445  1.00  0.00           O
ATOM   3763  N   LEU A 486     119.612 169.941 135.557  1.00  0.00           N
ATOM   3764  CA  LEU A 486     120.795 169.310 134.997  1.00  0.00           C
ATOM   3765  CB  LEU A 486     120.695 169.354 133.479  1.00  0.00           C
ATOM   3766  CG  LEU A 486     119.736 168.254 133.033  1.00  0.00           C
ATOM   3767  CD1 LEU A 486     118.981 168.678 131.822  1.00  0.00           C
ATOM   3768  CD2 LEU A 486     120.527 166.989 132.766  1.00  0.00           C
ATOM   3769  C   LEU A 486     122.096 169.929 135.477  1.00  0.00           C
ATOM   3770  O   LEU A 486     123.146 169.292 135.355  1.00  0.00           O
ATOM   3771  N   SER A 487     122.062 171.144 136.023  1.00  0.00           N
ATOM   3772  CA  SER A 487     123.259 171.691 136.644  1.00  0.00           C
ATOM   3773  CB  SER A 487     123.132 173.201 136.827  1.00  0.00           C
ATOM   3774  OG  SER A 487     123.330 173.883 135.607  1.00  0.00           O
ATOM   3775  C   SER A 487     123.541 171.042 137.987  1.00  0.00           C
ATOM   3776  O   SER A 487     124.704 170.937 138.383  1.00  0.00           O
ATOM   3777  N   VAL A 488     122.508 170.566 138.674  1.00  0.00           N
ATOM   3778  CA  VAL A 488     122.665 170.080 140.037  1.00  0.00           C
ATOM   3779  CB  VAL A 488     121.400 170.395 140.871  1.00  0.00           C
ATOM   3780  CG1 VAL A 488     120.206 169.549 140.459  1.00  0.00           C
ATOM   3781  CG2 VAL A 488     121.671 170.271 142.352  1.00  0.00           C
ATOM   3782  C   VAL A 488     123.001 168.591 140.020  1.00  0.00           C
ATOM   3783  O   VAL A 488     122.984 167.934 141.061  1.00  0.00           O
ATOM   3784  N   THR A 489     123.344 168.052 138.847  1.00  0.00           N
ATOM   3785  CA  THR A 489     123.743 166.654 138.742  1.00  0.00           C
ATOM   3786  CB  THR A 489     123.468 166.133 137.328  1.00  0.00           C
ATOM   3787  CG2 THR A 489     121.996 165.823 137.129  1.00  0.00           C
ATOM   3788  OG1 THR A 489     123.892 167.103 136.365  1.00  0.00           O
ATOM   3789  C   THR A 489     125.212 166.426 139.067  1.00  0.00           C
ATOM   3790  O   THR A 489     125.564 165.342 139.540  1.00  0.00           O
ATOM   3791  N   THR A 490     126.069 167.409 138.834  1.00  0.00           N
ATOM   3792  CA  THR A 490     127.495 167.274 139.099  1.00  0.00           C
ATOM   3793  CB  THR A 490     128.271 168.400 138.409  1.00  0.00           C
ATOM   3794  CG2 THR A 490     129.767 168.273 138.656  1.00  0.00           C
ATOM   3795  OG1 THR A 490     128.024 168.349 136.999  1.00  0.00           O
ATOM   3796  C   THR A 490     127.781 167.245 140.599  1.00  0.00           C
ATOM   3797  O   THR A 490     128.606 166.436 141.042  1.00  0.00           O
ATOM   3798  N   PRO A 491     127.154 168.104 141.415  1.00  0.00           N
ATOM   3799  CD  PRO A 491     126.401 169.328 141.089  1.00  0.00           C
ATOM   3800  CG  PRO A 491     126.252 170.005 142.388  1.00  0.00           C
ATOM   3801  CB  PRO A 491     126.380 169.019 143.434  1.00  0.00           C
ATOM   3802  CA  PRO A 491     127.315 167.947 142.872  1.00  0.00           C
ATOM   3803  C   PRO A 491     126.948 166.567 143.385  1.00  0.00           C
ATOM   3804  O   PRO A 491     127.666 166.009 144.222  1.00  0.00           O
ATOM   3805  N   TYR A 492     125.844 165.999 142.906  1.00  0.00           N
ATOM   3806  CA  TYR A 492     125.434 164.668 143.328  1.00  0.00           C
ATOM   3807  CB  TYR A 492     123.941 164.467 143.062  1.00  0.00           C
ATOM   3808  CG  TYR A 492     123.053 165.299 143.951  1.00  0.00           C
ATOM   3809  CD1 TYR A 492     123.056 165.120 145.323  1.00  0.00           C
ATOM   3810  CE1 TYR A 492     122.255 165.874 146.136  1.00  0.00           C
ATOM   3811  CZ  TYR A 492     121.433 166.818 145.587  1.00  0.00           C
ATOM   3812  OH  TYR A 492     120.633 167.567 146.404  1.00  0.00           O
ATOM   3813  CE2 TYR A 492     121.403 167.015 144.231  1.00  0.00           C
ATOM   3814  CD2 TYR A 492     122.210 166.256 143.421  1.00  0.00           C
ATOM   3815  C   TYR A 492     126.220 163.559 142.650  1.00  0.00           C
ATOM   3816  O   TYR A 492     126.107 162.406 143.070  1.00  0.00           O
ATOM   3817  N   ASN A 493     127.010 163.874 141.626  1.00  0.00           N
ATOM   3818  CA  ASN A 493     127.667 162.854 140.817  1.00  0.00           C
ATOM   3819  CB  ASN A 493     128.677 162.057 141.641  1.00  0.00           C
ATOM   3820  CG  ASN A 493     129.737 161.402 140.786  1.00  0.00           C
ATOM   3821  OD1 ASN A 493     130.181 161.964 139.788  1.00  0.00           O
ATOM   3822  ND2 ASN A 493     130.146 160.202 141.171  1.00  0.00           N
ATOM   3823  C   ASN A 493     126.631 161.933 140.187  1.00  0.00           C
ATOM   3824  O   ASN A 493     126.845 160.729 140.042  1.00  0.00           O
ATOM   3825  N   ALA A 494     125.502 162.514 139.807  1.00  0.00           N
ATOM   3826  CA  ALA A 494     124.329 161.772 139.380  1.00  0.00           C
ATOM   3827  CB  ALA A 494     123.079 162.313 140.069  1.00  0.00           C
ATOM   3828  C   ALA A 494     124.165 161.866 137.872  1.00  0.00           C
ATOM   3829  O   ALA A 494     124.260 162.954 137.299  1.00  0.00           O
ATOM   3830  N   ASP A 495     123.941 160.728 137.233  1.00  0.00           N
ATOM   3831  CA  ASP A 495     123.460 160.680 135.865  1.00  0.00           C
ATOM   3832  CB  ASP A 495     124.507 160.098 134.908  1.00  0.00           C
ATOM   3833  CG  ASP A 495     124.973 158.723 135.309  1.00  0.00           C
ATOM   3834  OD1 ASP A 495     124.547 158.232 136.367  1.00  0.00           O
ATOM   3835  OD2 ASP A 495     125.775 158.131 134.561  1.00  0.00           O
ATOM   3836  C   ASP A 495     122.175 159.870 135.848  1.00  0.00           C
ATOM   3837  O   ASP A 495     121.758 159.304 136.856  1.00  0.00           O
ATOM   3838  N   PHE A 496     121.520 159.847 134.695  1.00  0.00           N
ATOM   3839  CA  PHE A 496     120.181 159.281 134.583  1.00  0.00           C
ATOM   3840  CB  PHE A 496     119.295 160.263 133.835  1.00  0.00           C
ATOM   3841  CG  PHE A 496     119.309 161.634 134.439  1.00  0.00           C
ATOM   3842  CD1 PHE A 496     118.779 161.851 135.694  1.00  0.00           C
ATOM   3843  CE1 PHE A 496     118.801 163.099 136.262  1.00  0.00           C
ATOM   3844  CZ  PHE A 496     119.360 164.147 135.585  1.00  0.00           C
ATOM   3845  CE2 PHE A 496     119.902 163.946 134.341  1.00  0.00           C
ATOM   3846  CD2 PHE A 496     119.879 162.695 133.772  1.00  0.00           C
ATOM   3847  C   PHE A 496     120.190 157.909 133.930  1.00  0.00           C
ATOM   3848  O   PHE A 496     119.290 157.571 133.162  1.00  0.00           O
ATOM   3849  N   ASP A 497     121.202 157.103 134.229  1.00  0.00           N
ATOM   3850  CA  ASP A 497     121.262 155.706 133.796  1.00  0.00           C
ATOM   3851  CB  ASP A 497     122.687 155.344 133.395  1.00  0.00           C
ATOM   3852  CG  ASP A 497     123.681 155.483 134.540  1.00  0.00           C
ATOM   3853  OD1 ASP A 497     123.327 156.055 135.593  1.00  0.00           O
ATOM   3854  OD2 ASP A 497     124.825 155.014 134.382  1.00  0.00           O
ATOM   3855  C   ASP A 497     120.756 154.773 134.885  1.00  0.00           C
ATOM   3856  O   ASP A 497     121.396 153.782 135.222  1.00  0.00           O
ATOM   3857  N   GLY A 498     119.585 155.068 135.434  1.00  0.00           N
ATOM   3858  CA  GLY A 498     119.013 154.260 136.485  1.00  0.00           C
ATOM   3859  C   GLY A 498     119.412 154.648 137.888  1.00  0.00           C
ATOM   3860  O   GLY A 498     119.184 153.860 138.813  1.00  0.00           O
ATOM   3861  N   ASP A 499     119.993 155.828 138.088  1.00  0.00           N
ATOM   3862  CA  ASP A 499     120.296 156.270 139.438  1.00  0.00           C
ATOM   3863  CB  ASP A 499     121.167 157.530 139.434  1.00  0.00           C
ATOM   3864  CG  ASP A 499     122.522 157.298 138.828  1.00  0.00           C
ATOM   3865  OD1 ASP A 499     122.852 156.137 138.599  1.00  0.00           O
ATOM   3866  OD2 ASP A 499     123.291 158.255 138.628  1.00  0.00           O
ATOM   3867  C   ASP A 499     119.009 156.556 140.193  1.00  0.00           C
ATOM   3868  O   ASP A 499     118.014 157.006 139.623  1.00  0.00           O
ATOM   3869  N   GLU A 500     119.043 156.301 141.492  1.00  0.00           N
ATOM   3870  CA  GLU A 500     117.943 156.599 142.388  1.00  0.00           C
ATOM   3871  CB  GLU A 500     117.379 155.333 143.033  1.00  0.00           C
ATOM   3872  CG  GLU A 500     116.728 154.392 142.046  1.00  0.00           C
ATOM   3873  CD  GLU A 500     116.647 152.977 142.557  1.00  0.00           C
ATOM   3874  OE1 GLU A 500     116.348 152.788 143.755  1.00  0.00           O
ATOM   3875  OE2 GLU A 500     116.894 152.048 141.764  1.00  0.00           O
ATOM   3876  C   GLU A 500     118.449 157.548 143.457  1.00  0.00           C
ATOM   3877  O   GLU A 500     119.625 157.516 143.826  1.00  0.00           O
ATOM   3878  N   MET A 501     117.560 158.403 143.941  1.00  0.00           N
ATOM   3879  CA  MET A 501     117.934 159.373 144.957  1.00  0.00           C
ATOM   3880  CB  MET A 501     118.091 160.780 144.371  1.00  0.00           C
ATOM   3881  CG  MET A 501     119.372 160.933 143.559  1.00  0.00           C
ATOM   3882  SD  MET A 501     119.794 162.604 143.037  1.00  0.00           S
ATOM   3883  CE  MET A 501     120.165 163.406 144.587  1.00  0.00           C
ATOM   3884  C   MET A 501     116.911 159.370 146.075  1.00  0.00           C
ATOM   3885  O   MET A 501     115.763 158.959 145.899  1.00  0.00           O
ATOM   3886  N   ASN A 502     117.354 159.836 147.238  1.00  0.00           N
ATOM   3887  CA  ASN A 502     116.572 159.798 148.461  1.00  0.00           C
ATOM   3888  CB  ASN A 502     117.401 159.247 149.619  1.00  0.00           C
ATOM   3889  CG  ASN A 502     118.136 157.985 149.250  1.00  0.00           C
ATOM   3890  OD1 ASN A 502     117.592 157.110 148.587  1.00  0.00           O
ATOM   3891  ND2 ASN A 502     119.388 157.889 149.666  1.00  0.00           N
ATOM   3892  C   ASN A 502     116.074 161.193 148.797  1.00  0.00           C
ATOM   3893  O   ASN A 502     116.848 162.153 148.803  1.00  0.00           O
ATOM   3894  N   LEU A 503     114.785 161.291 149.082  1.00  0.00           N
ATOM   3895  CA  LEU A 503     114.144 162.524 149.500  1.00  0.00           C
ATOM   3896  CB  LEU A 503     112.894 162.790 148.656  1.00  0.00           C
ATOM   3897  CG  LEU A 503     112.016 163.994 148.985  1.00  0.00           C
ATOM   3898  CD1 LEU A 503     111.464 164.595 147.710  1.00  0.00           C
ATOM   3899  CD2 LEU A 503     110.883 163.614 149.915  1.00  0.00           C
ATOM   3900  C   LEU A 503     113.796 162.383 150.972  1.00  0.00           C
ATOM   3901  O   LEU A 503     113.194 161.387 151.371  1.00  0.00           O
ATOM   3902  N   HIS A 504     114.202 163.360 151.772  1.00  0.00           N
ATOM   3903  CA  HIS A 504     113.878 163.437 153.189  1.00  0.00           C
ATOM   3904  CB  HIS A 504     115.145 163.456 154.047  1.00  0.00           C
ATOM   3905  CG  HIS A 504     116.014 162.254 153.869  1.00  0.00           C
ATOM   3906  ND1 HIS A 504     115.855 161.104 154.610  1.00  0.00           N
ATOM   3907  CE1 HIS A 504     116.758 160.215 154.239  1.00  0.00           C
ATOM   3908  NE2 HIS A 504     117.492 160.745 153.278  1.00  0.00           N
ATOM   3909  CD2 HIS A 504     117.050 162.020 153.030  1.00  0.00           C
ATOM   3910  C   HIS A 504     113.076 164.703 153.418  1.00  0.00           C
ATOM   3911  O   HIS A 504     113.484 165.781 152.984  1.00  0.00           O
ATOM   3912  N   LEU A 505     111.947 164.577 154.097  1.00  0.00           N
ATOM   3913  CA  LEU A 505     111.064 165.713 154.329  1.00  0.00           C
ATOM   3914  CB  LEU A 505     109.620 165.319 154.033  1.00  0.00           C
ATOM   3915  CG  LEU A 505     108.496 166.330 154.243  1.00  0.00           C
ATOM   3916  CD1 LEU A 505     108.680 167.558 153.377  1.00  0.00           C
ATOM   3917  CD2 LEU A 505     107.173 165.669 153.936  1.00  0.00           C
ATOM   3918  C   LEU A 505     111.210 166.174 155.773  1.00  0.00           C
ATOM   3919  O   LEU A 505     110.794 165.446 156.685  1.00  0.00           O
ATOM   3920  N   PRO A 506     111.807 167.338 156.050  1.00  0.00           N
ATOM   3921  CD  PRO A 506     112.635 168.191 155.182  1.00  0.00           C
ATOM   3922  CG  PRO A 506     112.658 169.478 155.912  1.00  0.00           C
ATOM   3923  CB  PRO A 506     112.618 169.135 157.343  1.00  0.00           C
ATOM   3924  CA  PRO A 506     111.836 167.819 157.434  1.00  0.00           C
ATOM   3925  C   PRO A 506     110.428 168.032 157.963  1.00  0.00           C
ATOM   3926  O   PRO A 506     109.533 168.471 157.241  1.00  0.00           O
ATOM   3927  N   GLN A 507     110.242 167.710 159.242  1.00  0.00           N
ATOM   3928  CA  GLN A 507     108.919 167.567 159.831  1.00  0.00           C
ATOM   3929  CB  GLN A 507     108.771 166.178 160.451  1.00  0.00           C
ATOM   3930  CG  GLN A 507     108.770 165.063 159.436  1.00  0.00           C
ATOM   3931  CD  GLN A 507     107.504 165.041 158.618  1.00  0.00           C
ATOM   3932  OE1 GLN A 507     106.406 164.922 159.159  1.00  0.00           O
ATOM   3933  NE2 GLN A 507     107.643 165.162 157.307  1.00  0.00           N
ATOM   3934  C   GLN A 507     108.624 168.637 160.871  1.00  0.00           C
ATOM   3935  O   GLN A 507     107.709 168.471 161.681  1.00  0.00           O
ATOM   3936  N   SER A 508     109.369 169.736 160.860  1.00  0.00           N
ATOM   3937  CA  SER A 508     109.122 170.823 161.790  1.00  0.00           C
ATOM   3938  CB  SER A 508     109.892 170.631 163.099  1.00  0.00           C
ATOM   3939  OG  SER A 508     111.278 170.846 162.909  1.00  0.00           O
ATOM   3940  C   SER A 508     109.519 172.128 161.123  1.00  0.00           C
ATOM   3941  O   SER A 508     110.309 172.149 160.178  1.00  0.00           O
ATOM   3942  N   LEU A 509     108.945 173.220 161.623  1.00  0.00           N
ATOM   3943  CA  LEU A 509     109.313 174.532 161.109  1.00  0.00           C
ATOM   3944  CB  LEU A 509     108.413 175.606 161.711  1.00  0.00           C
ATOM   3945  CG  LEU A 509     107.031 175.718 161.076  1.00  0.00           C
ATOM   3946  CD1 LEU A 509     106.102 176.452 162.001  1.00  0.00           C
ATOM   3947  CD2 LEU A 509     107.105 176.418 159.735  1.00  0.00           C
ATOM   3948  C   LEU A 509     110.770 174.847 161.396  1.00  0.00           C
ATOM   3949  O   LEU A 509     111.418 175.546 160.612  1.00  0.00           O
ATOM   3950  N   GLU A 510     111.306 174.340 162.505  1.00  0.00           N
ATOM   3951  CA  GLU A 510     112.695 174.627 162.837  1.00  0.00           C
ATOM   3952  CB  GLU A 510     112.981 174.228 164.280  1.00  0.00           C
ATOM   3953  CG  GLU A 510     112.236 175.087 165.283  1.00  0.00           C
ATOM   3954  CD  GLU A 510     112.506 174.689 166.708  1.00  0.00           C
ATOM   3955  OE1 GLU A 510     113.182 173.662 166.918  1.00  0.00           O
ATOM   3956  OE2 GLU A 510     112.047 175.403 167.624  1.00  0.00           O
ATOM   3957  C   GLU A 510     113.644 173.930 161.874  1.00  0.00           C
ATOM   3958  O   GLU A 510     114.584 174.544 161.360  1.00  0.00           O
ATOM   3959  N   THR A 511     113.405 172.648 161.602  1.00  0.00           N
ATOM   3960  CA  THR A 511     114.236 171.940 160.636  1.00  0.00           C
ATOM   3961  CB  THR A 511     113.925 170.446 160.670  1.00  0.00           C
ATOM   3962  CG2 THR A 511     114.310 169.855 162.007  1.00  0.00           C
ATOM   3963  OG1 THR A 511     112.526 170.242 160.451  1.00  0.00           O
ATOM   3964  C   THR A 511     114.034 172.495 159.233  1.00  0.00           C
ATOM   3965  O   THR A 511     114.985 172.587 158.452  1.00  0.00           O
ATOM   3966  N   ARG A 512     112.802 172.871 158.894  1.00  0.00           N
ATOM   3967  CA  ARG A 512     112.555 173.484 157.595  1.00  0.00           C
ATOM   3968  CB  ARG A 512     111.057 173.734 157.429  1.00  0.00           C
ATOM   3969  CG  ARG A 512     110.647 174.356 156.111  1.00  0.00           C
ATOM   3970  CD  ARG A 512     109.154 174.604 156.085  1.00  0.00           C
ATOM   3971  NE  ARG A 512     108.414 173.414 155.668  1.00  0.00           N
ATOM   3972  CZ  ARG A 512     107.926 173.192 154.449  1.00  0.00           C
ATOM   3973  NH1 ARG A 512     108.077 174.073 153.466  1.00  0.00           N
ATOM   3974  NH2 ARG A 512     107.274 172.065 154.211  1.00  0.00           N
ATOM   3975  C   ARG A 512     113.344 174.779 157.441  1.00  0.00           C
ATOM   3976  O   ARG A 512     113.957 175.015 156.397  1.00  0.00           O
ATOM   3977  N   ALA A 513     113.350 175.628 158.475  1.00  0.00           N
ATOM   3978  CA  ALA A 513     114.109 176.873 158.415  1.00  0.00           C
ATOM   3979  CB  ALA A 513     113.815 177.729 159.643  1.00  0.00           C
ATOM   3980  C   ALA A 513     115.600 176.593 158.338  1.00  0.00           C
ATOM   3981  O   ALA A 513     116.335 177.277 157.621  1.00  0.00           O
ATOM   3982  N   GLU A 514     116.056 175.599 159.090  1.00  0.00           N
ATOM   3983  CA  GLU A 514     117.445 175.169 159.037  1.00  0.00           C
ATOM   3984  CB  GLU A 514     117.595 173.980 159.971  1.00  0.00           C
ATOM   3985  CG  GLU A 514     118.983 173.516 160.247  1.00  0.00           C
ATOM   3986  CD  GLU A 514     119.075 172.881 161.599  1.00  0.00           C
ATOM   3987  OE1 GLU A 514     118.513 173.444 162.545  1.00  0.00           O
ATOM   3988  OE2 GLU A 514     119.603 171.772 161.714  1.00  0.00           O
ATOM   3989  C   GLU A 514     117.864 174.811 157.623  1.00  0.00           C
ATOM   3990  O   GLU A 514     118.886 175.292 157.122  1.00  0.00           O
ATOM   3991  N   ILE A 515     117.089 173.957 156.966  1.00  0.00           N
ATOM   3992  CA  ILE A 515     117.443 173.541 155.618  1.00  0.00           C
ATOM   3993  CB  ILE A 515     116.570 172.349 155.190  1.00  0.00           C
ATOM   3994  CG2 ILE A 515     116.783 172.003 153.720  1.00  0.00           C
ATOM   3995  CG1 ILE A 515     116.774 171.162 156.156  1.00  0.00           C
ATOM   3996  CD1 ILE A 515     118.207 170.709 156.401  1.00  0.00           C
ATOM   3997  C   ILE A 515     117.325 174.710 154.651  1.00  0.00           C
ATOM   3998  O   ILE A 515     118.140 174.857 153.735  1.00  0.00           O
ATOM   3999  N   GLN A 516     116.317 175.559 154.837  1.00  0.00           N
ATOM   4000  CA  GLN A 516     116.108 176.667 153.918  1.00  0.00           C
ATOM   4001  CB  GLN A 516     114.741 177.292 154.184  1.00  0.00           C
ATOM   4002  CG  GLN A 516     114.369 178.435 153.260  1.00  0.00           C
ATOM   4003  CD  GLN A 516     112.923 178.851 153.418  1.00  0.00           C
ATOM   4004  OE1 GLN A 516     112.126 178.142 154.029  1.00  0.00           O
ATOM   4005  NE2 GLN A 516     112.572 180.003 152.861  1.00  0.00           N
ATOM   4006  C   GLN A 516     117.209 177.711 154.028  1.00  0.00           C
ATOM   4007  O   GLN A 516     117.514 178.387 153.041  1.00  0.00           O
ATOM   4008  N   GLU A 517     117.818 177.853 155.205  1.00  0.00           N
ATOM   4009  CA  GLU A 517     118.847 178.858 155.429  1.00  0.00           C
ATOM   4010  CB  GLU A 517     118.633 179.535 156.787  1.00  0.00           C
ATOM   4011  CG  GLU A 517     117.272 180.176 156.948  1.00  0.00           C
ATOM   4012  CD  GLU A 517     117.080 181.359 156.026  1.00  0.00           C
ATOM   4013  OE1 GLU A 517     116.012 181.447 155.385  1.00  0.00           O
ATOM   4014  OE2 GLU A 517     117.999 182.199 155.936  1.00  0.00           O
ATOM   4015  C   GLU A 517     120.265 178.310 155.372  1.00  0.00           C
ATOM   4016  O   GLU A 517     121.205 179.107 155.331  1.00  0.00           O
ATOM   4017  N   LEU A 518     120.447 176.995 155.360  1.00  0.00           N
ATOM   4018  CA  LEU A 518     121.776 176.400 155.328  1.00  0.00           C
ATOM   4019  CB  LEU A 518     122.014 175.558 156.587  1.00  0.00           C
ATOM   4020  CG  LEU A 518     121.904 176.264 157.935  1.00  0.00           C
ATOM   4021  CD1 LEU A 518     122.058 175.249 159.039  1.00  0.00           C
ATOM   4022  CD2 LEU A 518     122.950 177.354 158.065  1.00  0.00           C
ATOM   4023  C   LEU A 518     122.028 175.526 154.114  1.00  0.00           C
ATOM   4024  O   LEU A 518     123.081 175.651 153.491  1.00  0.00           O
ATOM   4025  N   ALA A 519     121.094 174.648 153.754  1.00  0.00           N
ATOM   4026  CA  ALA A 519     121.365 173.563 152.822  1.00  0.00           C
ATOM   4027  CB  ALA A 519     120.940 172.233 153.441  1.00  0.00           C
ATOM   4028  C   ALA A 519     120.685 173.734 151.471  1.00  0.00           C
ATOM   4029  O   ALA A 519     120.762 172.826 150.642  1.00  0.00           O
ATOM   4030  N   MET A 520     120.037 174.865 151.218  1.00  0.00           N
ATOM   4031  CA  MET A 520     119.390 175.066 149.931  1.00  0.00           C
ATOM   4032  CB  MET A 520     118.546 176.342 149.962  1.00  0.00           C
ATOM   4033  CG  MET A 520     117.348 176.389 149.003  1.00  0.00           C
ATOM   4034  SD  MET A 520     116.216 174.994 149.023  1.00  0.00           S
ATOM   4035  CE  MET A 520     115.808 174.907 150.744  1.00  0.00           C
ATOM   4036  C   MET A 520     120.435 175.130 148.822  1.00  0.00           C
ATOM   4037  O   MET A 520     121.556 175.598 149.024  1.00  0.00           O
ATOM   4038  N   VAL A 521     120.047 174.650 147.638  1.00  0.00           N
ATOM   4039  CA  VAL A 521     121.015 174.489 146.546  1.00  0.00           C
ATOM   4040  CB  VAL A 521     120.349 173.791 145.352  1.00  0.00           C
ATOM   4041  CG1 VAL A 521     121.211 173.897 144.109  1.00  0.00           C
ATOM   4042  CG2 VAL A 521     120.103 172.338 145.667  1.00  0.00           C
ATOM   4043  C   VAL A 521     121.693 175.797 146.166  1.00  0.00           C
ATOM   4044  O   VAL A 521     122.907 175.788 145.929  1.00  0.00           O
ATOM   4045  N   PRO A 522     120.999 176.931 146.043  1.00  0.00           N
ATOM   4046  CD  PRO A 522     119.557 177.172 146.156  1.00  0.00           C
ATOM   4047  CG  PRO A 522     119.366 178.397 145.353  1.00  0.00           C
ATOM   4048  CB  PRO A 522     120.577 179.203 145.624  1.00  0.00           C
ATOM   4049  CA  PRO A 522     121.708 178.172 145.704  1.00  0.00           C
ATOM   4050  C   PRO A 522     122.761 178.558 146.723  1.00  0.00           C
ATOM   4051  O   PRO A 522     123.801 179.109 146.345  1.00  0.00           O
ATOM   4052  N   ARG A 523     122.534 178.276 148.005  1.00  0.00           N
ATOM   4053  CA  ARG A 523     123.560 178.488 149.017  1.00  0.00           C
ATOM   4054  CB  ARG A 523     122.962 178.314 150.417  1.00  0.00           C
ATOM   4055  CG  ARG A 523     121.618 178.989 150.646  1.00  0.00           C
ATOM   4056  CD  ARG A 523     121.654 179.910 151.840  1.00  0.00           C
ATOM   4057  NE  ARG A 523     120.355 180.531 152.074  1.00  0.00           N
ATOM   4058  CZ  ARG A 523     120.157 181.610 152.823  1.00  0.00           C
ATOM   4059  NH1 ARG A 523     121.172 182.213 153.427  1.00  0.00           N
ATOM   4060  NH2 ARG A 523     118.931 182.088 152.972  1.00  0.00           N
ATOM   4061  C   ARG A 523     124.729 177.526 148.853  1.00  0.00           C
ATOM   4062  O   ARG A 523     125.791 177.753 149.440  1.00  0.00           O
ATOM   4063  N   MET A 524     124.560 176.485 148.039  1.00  0.00           N
ATOM   4064  CA  MET A 524     125.515 175.407 147.830  1.00  0.00           C
ATOM   4065  CB  MET A 524     124.768 174.077 147.931  1.00  0.00           C
ATOM   4066  CG  MET A 524     124.223 173.747 149.302  1.00  0.00           C
ATOM   4067  SD  MET A 524     125.509 173.565 150.548  1.00  0.00           S
ATOM   4068  CE  MET A 524     125.407 175.120 151.410  1.00  0.00           C
ATOM   4069  C   MET A 524     126.251 175.508 146.499  1.00  0.00           C
ATOM   4070  O   MET A 524     126.874 174.535 146.068  1.00  0.00           O
ATOM   4071  N   ILE A 525     126.193 176.660 145.835  1.00  0.00           N
ATOM   4072  CA  ILE A 525     126.769 176.770 144.498  1.00  0.00           C
ATOM   4073  CB  ILE A 525     126.245 178.035 143.793  1.00  0.00           C
ATOM   4074  CG2 ILE A 525     127.204 178.498 142.692  1.00  0.00           C
ATOM   4075  CG1 ILE A 525     124.866 177.749 143.198  1.00  0.00           C
ATOM   4076  CD1 ILE A 525     124.057 178.980 142.877  1.00  0.00           C
ATOM   4077  C   ILE A 525     128.291 176.739 144.566  1.00  0.00           C
ATOM   4078  O   ILE A 525     128.945 176.060 143.770  1.00  0.00           O
ATOM   4079  N   VAL A 526     128.876 177.476 145.506  1.00  0.00           N
ATOM   4080  CA  VAL A 526     130.322 177.508 145.704  1.00  0.00           C
ATOM   4081  CB  VAL A 526     130.813 178.940 145.973  1.00  0.00           C
ATOM   4082  CG1 VAL A 526     132.270 178.938 146.407  1.00  0.00           C
ATOM   4083  CG2 VAL A 526     130.629 179.793 144.737  1.00  0.00           C
ATOM   4084  C   VAL A 526     130.678 176.580 146.855  1.00  0.00           C
ATOM   4085  O   VAL A 526     130.080 176.661 147.934  1.00  0.00           O
ATOM   4086  N   THR A 527     131.660 175.708 146.631  1.00  0.00           N
ATOM   4087  CA  THR A 527     132.068 174.746 147.647  1.00  0.00           C
ATOM   4088  CB  THR A 527     132.454 173.404 147.017  1.00  0.00           C
ATOM   4089  CG2 THR A 527     133.685 173.528 146.124  1.00  0.00           C
ATOM   4090  OG1 THR A 527     132.737 172.455 148.050  1.00  0.00           O
ATOM   4091  C   THR A 527     133.248 175.275 148.455  1.00  0.00           C
ATOM   4092  O   THR A 527     134.160 175.883 147.888  1.00  0.00           O
ATOM   4093  N   PRO A 528     133.291 175.085 149.778  1.00  0.00           N
ATOM   4094  CD  PRO A 528     132.199 174.700 150.689  1.00  0.00           C
ATOM   4095  CG  PRO A 528     132.894 174.461 151.976  1.00  0.00           C
ATOM   4096  CB  PRO A 528     134.053 175.367 151.990  1.00  0.00           C
ATOM   4097  CA  PRO A 528     134.497 175.468 150.526  1.00  0.00           C
ATOM   4098  C   PRO A 528     135.692 174.573 150.259  1.00  0.00           C
ATOM   4099  O   PRO A 528     136.805 174.933 150.659  1.00  0.00           O
ATOM   4100  N   GLN A 529     135.502 173.423 149.610  1.00  0.00           N
ATOM   4101  CA  GLN A 529     136.612 172.508 149.371  1.00  0.00           C
ATOM   4102  CB  GLN A 529     136.104 171.243 148.680  1.00  0.00           C
ATOM   4103  CG  GLN A 529     137.152 170.520 147.840  1.00  0.00           C
ATOM   4104  CD  GLN A 529     136.688 169.171 147.366  1.00  0.00           C
ATOM   4105  OE1 GLN A 529     135.650 168.669 147.793  1.00  0.00           O
ATOM   4106  NE2 GLN A 529     137.448 168.577 146.459  1.00  0.00           N
ATOM   4107  C   GLN A 529     137.697 173.169 148.535  1.00  0.00           C
ATOM   4108  O   GLN A 529     138.888 173.050 148.839  1.00  0.00           O
ATOM   4109  N   SER A 530     137.299 173.862 147.466  1.00  0.00           N
ATOM   4110  CA  SER A 530     138.248 174.421 146.511  1.00  0.00           C
ATOM   4111  CB  SER A 530     138.374 173.499 145.297  1.00  0.00           C
ATOM   4112  OG  SER A 530     137.102 173.170 144.774  1.00  0.00           O
ATOM   4113  C   SER A 530     137.847 175.823 146.066  1.00  0.00           C
ATOM   4114  O   SER A 530     138.291 176.270 145.004  1.00  0.00           O
ATOM   4115  N   ASN A 531     137.041 176.520 146.867  1.00  0.00           N
ATOM   4116  CA  ASN A 531     136.642 177.914 146.649  1.00  0.00           C
ATOM   4117  CB  ASN A 531     137.724 178.872 147.177  1.00  0.00           C
ATOM   4118  CG  ASN A 531     139.055 178.768 146.440  1.00  0.00           C
ATOM   4119  OD1 ASN A 531     139.121 178.729 145.216  1.00  0.00           O
ATOM   4120  ND2 ASN A 531     140.132 178.706 147.207  1.00  0.00           N
ATOM   4121  C   ASN A 531     136.281 178.192 145.189  1.00  0.00           C
ATOM   4122  O   ASN A 531     136.712 179.173 144.581  1.00  0.00           O
ATOM   4123  N   ARG A 532     135.428 177.336 144.644  1.00  0.00           N
ATOM   4124  CA  ARG A 532     134.951 177.485 143.278  1.00  0.00           C
ATOM   4125  CB  ARG A 532     135.873 176.782 142.275  1.00  0.00           C
ATOM   4126  CG  ARG A 532     135.963 175.274 142.417  1.00  0.00           C
ATOM   4127  CD  ARG A 532     137.048 174.725 141.508  1.00  0.00           C
ATOM   4128  NE  ARG A 532     137.306 173.305 141.716  1.00  0.00           N
ATOM   4129  CZ  ARG A 532     136.491 172.319 141.347  1.00  0.00           C
ATOM   4130  NH1 ARG A 532     135.334 172.577 140.752  1.00  0.00           N
ATOM   4131  NH2 ARG A 532     136.833 171.062 141.586  1.00  0.00           N
ATOM   4132  C   ARG A 532     133.548 176.913 143.210  1.00  0.00           C
ATOM   4133  O   ARG A 532     133.086 176.263 144.155  1.00  0.00           O
ATOM   4134  N   PRO A 533     132.828 177.159 142.117  1.00  0.00           N
ATOM   4135  CD  PRO A 533     132.994 178.259 141.165  1.00  0.00           C
ATOM   4136  CG  PRO A 533     132.163 177.838 140.038  1.00  0.00           C
ATOM   4137  CB  PRO A 533     131.011 177.092 140.623  1.00  0.00           C
ATOM   4138  CA  PRO A 533     131.515 176.533 141.959  1.00  0.00           C
ATOM   4139  C   PRO A 533     131.609 175.017 141.926  1.00  0.00           C
ATOM   4140  O   PRO A 533     132.589 174.440 141.454  1.00  0.00           O
ATOM   4141  N   VAL A 534     130.571 174.373 142.451  1.00  0.00           N
ATOM   4142  CA  VAL A 534     130.497 172.918 142.478  1.00  0.00           C
ATOM   4143  CB  VAL A 534     130.045 172.401 143.856  1.00  0.00           C
ATOM   4144  CG1 VAL A 534     128.593 172.752 144.136  1.00  0.00           C
ATOM   4145  CG2 VAL A 534     130.265 170.898 143.935  1.00  0.00           C
ATOM   4146  C   VAL A 534     129.575 172.442 141.365  1.00  0.00           C
ATOM   4147  O   VAL A 534     129.715 171.319 140.870  1.00  0.00           O
ATOM   4148  N   MET A 535     128.628 173.288 140.968  1.00  0.00           N
ATOM   4149  CA  MET A 535     127.775 173.037 139.818  1.00  0.00           C
ATOM   4150  CB  MET A 535     126.299 173.011 140.209  1.00  0.00           C
ATOM   4151  CG  MET A 535     125.763 174.300 140.774  1.00  0.00           C
ATOM   4152  SD  MET A 535     124.114 174.052 141.446  1.00  0.00           S
ATOM   4153  CE  MET A 535     124.507 173.274 143.007  1.00  0.00           C
ATOM   4154  C   MET A 535     128.018 174.106 138.769  1.00  0.00           C
ATOM   4155  O   MET A 535     128.228 175.276 139.096  1.00  0.00           O
ATOM   4156  N   GLY A 536     128.001 173.688 137.510  1.00  0.00           N
ATOM   4157  CA  GLY A 536     128.163 174.590 136.392  1.00  0.00           C
ATOM   4158  C   GLY A 536     127.199 174.247 135.282  1.00  0.00           C
ATOM   4159  O   GLY A 536     126.273 173.460 135.482  1.00  0.00           O
ATOM   4160  N   ILE A 537     127.384 174.863 134.118  1.00  0.00           N
ATOM   4161  CA  ILE A 537     126.616 174.496 132.939  1.00  0.00           C
ATOM   4162  CB  ILE A 537     126.650 175.646 131.917  1.00  0.00           C
ATOM   4163  CG2 ILE A 537     125.875 175.289 130.680  1.00  0.00           C
ATOM   4164  CG1 ILE A 537     126.088 176.934 132.544  1.00  0.00           C
ATOM   4165  CD1 ILE A 537     124.692 176.809 133.157  1.00  0.00           C
ATOM   4166  C   ILE A 537     127.165 173.196 132.369  1.00  0.00           C
ATOM   4167  O   ILE A 537     128.375 172.944 132.401  1.00  0.00           O
ATOM   4168  N   VAL A 538     126.268 172.356 131.847  1.00  0.00           N
ATOM   4169  CA  VAL A 538     126.554 170.941 131.621  1.00  0.00           C
ATOM   4170  CB  VAL A 538     125.899 170.068 132.723  1.00  0.00           C
ATOM   4171  CG1 VAL A 538     126.292 168.588 132.648  1.00  0.00           C
ATOM   4172  CG2 VAL A 538     126.234 170.604 134.104  1.00  0.00           C
ATOM   4173  C   VAL A 538     126.076 170.648 130.194  1.00  0.00           C
ATOM   4174  O   VAL A 538     125.743 171.576 129.452  1.00  0.00           O
ATOM   4175  N   GLN A 539     126.029 169.374 129.804  1.00  0.00           N
ATOM   4176  CA  GLN A 539     126.249 168.872 128.453  1.00  0.00           C
ATOM   4177  CB  GLN A 539     125.713 167.442 128.416  1.00  0.00           C
ATOM   4178  CG  GLN A 539     126.497 166.452 129.246  1.00  0.00           C
ATOM   4179  CD  GLN A 539     125.876 165.080 129.220  1.00  0.00           C
ATOM   4180  OE1 GLN A 539     124.752 164.909 128.754  1.00  0.00           O
ATOM   4181  NE2 GLN A 539     126.597 164.094 129.732  1.00  0.00           N
ATOM   4182  C   GLN A 539     125.612 169.635 127.297  1.00  0.00           C
ATOM   4183  O   GLN A 539     126.316 170.299 126.525  1.00  0.00           O
ATOM   4184  N   ASP A 540     124.285 169.565 127.165  1.00  0.00           N
ATOM   4185  CA  ASP A 540     123.646 170.202 126.019  1.00  0.00           C
ATOM   4186  CB  ASP A 540     122.171 169.824 125.920  1.00  0.00           C
ATOM   4187  CG  ASP A 540     121.929 168.571 125.118  1.00  0.00           C
ATOM   4188  OD1 ASP A 540     122.899 167.875 124.760  1.00  0.00           O
ATOM   4189  OD2 ASP A 540     120.748 168.268 124.853  1.00  0.00           O
ATOM   4190  C   ASP A 540     123.754 171.703 126.128  1.00  0.00           C
ATOM   4191  O   ASP A 540     124.044 172.384 125.143  1.00  0.00           O
ATOM   4192  N   THR A 541     123.524 172.235 127.323  1.00  0.00           N
ATOM   4193  CA  THR A 541     123.593 173.669 127.517  1.00  0.00           C
ATOM   4194  CB  THR A 541     123.103 174.011 128.921  1.00  0.00           C
ATOM   4195  CG2 THR A 541     122.920 175.504 129.086  1.00  0.00           C
ATOM   4196  OG1 THR A 541     121.848 173.364 129.152  1.00  0.00           O
ATOM   4197  C   THR A 541     124.999 174.195 127.290  1.00  0.00           C
ATOM   4198  O   THR A 541     125.147 175.315 126.807  1.00  0.00           O
ATOM   4199  N   LEU A 542     126.028 173.382 127.517  1.00  0.00           N
ATOM   4200  CA  LEU A 542     127.392 173.849 127.320  1.00  0.00           C
ATOM   4201  CB  LEU A 542     128.346 173.040 128.199  1.00  0.00           C
ATOM   4202  CG  LEU A 542     129.704 173.661 128.525  1.00  0.00           C
ATOM   4203  CD1 LEU A 542     129.578 174.888 129.414  1.00  0.00           C
ATOM   4204  CD2 LEU A 542     130.564 172.630 129.195  1.00  0.00           C
ATOM   4205  C   LEU A 542     127.820 173.768 125.859  1.00  0.00           C
ATOM   4206  O   LEU A 542     128.384 174.732 125.327  1.00  0.00           O
ATOM   4207  N   THR A 543     127.535 172.654 125.183  1.00  0.00           N
ATOM   4208  CA  THR A 543     127.773 172.603 123.744  1.00  0.00           C
ATOM   4209  CB  THR A 543     127.386 171.224 123.206  1.00  0.00           C
ATOM   4210  CG2 THR A 543     127.827 171.034 121.763  1.00  0.00           C
ATOM   4211  OG1 THR A 543     128.014 170.215 124.000  1.00  0.00           O
ATOM   4212  C   THR A 543     126.993 173.704 123.036  1.00  0.00           C
ATOM   4213  O   THR A 543     127.515 174.382 122.139  1.00  0.00           O
ATOM   4214  N   ALA A 544     125.757 173.934 123.468  1.00  0.00           N
ATOM   4215  CA  ALA A 544     124.900 174.898 122.806  1.00  0.00           C
ATOM   4216  CB  ALA A 544     123.452 174.645 123.197  1.00  0.00           C
ATOM   4217  C   ALA A 544     125.308 176.327 123.117  1.00  0.00           C
ATOM   4218  O   ALA A 544     125.202 177.187 122.250  1.00  0.00           O
ATOM   4219  N   VAL A 545     125.728 176.628 124.347  1.00  0.00           N
ATOM   4220  CA  VAL A 545     126.172 177.988 124.621  1.00  0.00           C
ATOM   4221  CB  VAL A 545     126.285 178.248 126.136  1.00  0.00           C
ATOM   4222  CG1 VAL A 545     127.471 177.542 126.728  1.00  0.00           C
ATOM   4223  CG2 VAL A 545     126.369 179.730 126.409  1.00  0.00           C
ATOM   4224  C   VAL A 545     127.481 178.266 123.898  1.00  0.00           C
ATOM   4225  O   VAL A 545     127.747 179.406 123.503  1.00  0.00           O
ATOM   4226  N   ARG A 546     128.327 177.250 123.716  1.00  0.00           N
ATOM   4227  CA  ARG A 546     129.503 177.431 122.875  1.00  0.00           C
ATOM   4228  CB  ARG A 546     130.364 176.169 122.909  1.00  0.00           C
ATOM   4229  CG  ARG A 546     131.845 176.386 122.619  1.00  0.00           C
ATOM   4230  CD  ARG A 546     132.150 176.604 121.147  1.00  0.00           C
ATOM   4231  NE  ARG A 546     131.678 175.507 120.309  1.00  0.00           N
ATOM   4232  CZ  ARG A 546     131.933 175.385 119.011  1.00  0.00           C
ATOM   4233  NH1 ARG A 546     132.671 176.282 118.375  1.00  0.00           N
ATOM   4234  NH2 ARG A 546     131.450 174.350 118.345  1.00  0.00           N
ATOM   4235  C   ARG A 546     129.099 177.775 121.448  1.00  0.00           C
ATOM   4236  O   ARG A 546     129.627 178.719 120.852  1.00  0.00           O
ATOM   4237  N   LYS A 547     128.155 177.023 120.882  1.00  0.00           N
ATOM   4238  CA  LYS A 547     127.711 177.321 119.522  1.00  0.00           C
ATOM   4239  CB  LYS A 547     126.831 176.190 119.000  1.00  0.00           C
ATOM   4240  CG  LYS A 547     127.575 174.887 118.798  1.00  0.00           C
ATOM   4241  CD  LYS A 547     126.891 173.976 117.799  1.00  0.00           C
ATOM   4242  CE  LYS A 547     125.675 173.306 118.396  1.00  0.00           C
ATOM   4243  NZ  LYS A 547     125.049 172.361 117.434  1.00  0.00           N
ATOM   4244  C   LYS A 547     126.965 178.649 119.442  1.00  0.00           C
ATOM   4245  O   LYS A 547     126.996 179.311 118.403  1.00  0.00           O
ATOM   4246  N   PHE A 548     126.298 179.042 120.526  1.00  0.00           N
ATOM   4247  CA  PHE A 548     125.413 180.203 120.544  1.00  0.00           C
ATOM   4248  CB  PHE A 548     124.489 180.086 121.757  1.00  0.00           C
ATOM   4249  CG  PHE A 548     123.407 181.119 121.831  1.00  0.00           C
ATOM   4250  CD1 PHE A 548     122.465 181.232 120.835  1.00  0.00           C
ATOM   4251  CE1 PHE A 548     121.457 182.160 120.921  1.00  0.00           C
ATOM   4252  CZ  PHE A 548     121.370 182.981 122.016  1.00  0.00           C
ATOM   4253  CE2 PHE A 548     122.293 182.874 123.025  1.00  0.00           C
ATOM   4254  CD2 PHE A 548     123.299 181.941 122.937  1.00  0.00           C
ATOM   4255  C   PHE A 548     126.197 181.505 120.584  1.00  0.00           C
ATOM   4256  O   PHE A 548     125.810 182.489 119.948  1.00  0.00           O
ATOM   4257  N   THR A 549     127.301 181.527 121.319  1.00  0.00           N
ATOM   4258  CA  THR A 549     128.111 182.722 121.479  1.00  0.00           C
ATOM   4259  CB  THR A 549     128.710 182.774 122.884  1.00  0.00           C
ATOM   4260  CG2 THR A 549     127.621 183.008 123.912  1.00  0.00           C
ATOM   4261  OG1 THR A 549     129.386 181.546 123.171  1.00  0.00           O
ATOM   4262  C   THR A 549     129.218 182.825 120.443  1.00  0.00           C
ATOM   4263  O   THR A 549     130.094 183.681 120.575  1.00  0.00           O
ATOM   4264  N   LYS A 550     129.205 181.975 119.423  1.00  0.00           N
ATOM   4265  CA  LYS A 550     130.096 182.177 118.296  1.00  0.00           C
ATOM   4266  CB  LYS A 550     129.994 181.010 117.320  1.00  0.00           C
ATOM   4267  CG  LYS A 550     130.799 179.797 117.746  1.00  0.00           C
ATOM   4268  CD  LYS A 550     130.454 178.567 116.932  1.00  0.00           C
ATOM   4269  CE  LYS A 550     131.168 178.564 115.597  1.00  0.00           C
ATOM   4270  NZ  LYS A 550     130.958 177.288 114.862  1.00  0.00           N
ATOM   4271  C   LYS A 550     129.746 183.489 117.607  1.00  0.00           C
ATOM   4272  O   LYS A 550     128.657 184.040 117.774  1.00  0.00           O
ATOM   4273  N   ARG A 551     130.693 183.995 116.823  1.00  0.00           N
ATOM   4274  CA  ARG A 551     130.544 185.339 116.284  1.00  0.00           C
ATOM   4275  CB  ARG A 551     131.875 185.818 115.724  1.00  0.00           C
ATOM   4276  CG  ARG A 551     131.928 187.295 115.429  1.00  0.00           C
ATOM   4277  CD  ARG A 551     133.319 187.681 115.006  1.00  0.00           C
ATOM   4278  NE  ARG A 551     134.148 188.010 116.160  1.00  0.00           N
ATOM   4279  CZ  ARG A 551     135.471 187.896 116.213  1.00  0.00           C
ATOM   4280  NH1 ARG A 551     136.168 187.445 115.179  1.00  0.00           N
ATOM   4281  NH2 ARG A 551     136.104 188.231 117.324  1.00  0.00           N
ATOM   4282  C   ARG A 551     129.464 185.409 115.215  1.00  0.00           C
ATOM   4283  O   ARG A 551     128.850 186.465 115.033  1.00  0.00           O
ATOM   4284  N   ASP A 552     129.204 184.308 114.516  1.00  0.00           N
ATOM   4285  CA  ASP A 552     128.291 184.301 113.375  1.00  0.00           C
ATOM   4286  CB  ASP A 552     128.910 183.543 112.210  1.00  0.00           C
ATOM   4287  CG  ASP A 552     129.184 182.091 112.535  1.00  0.00           C
ATOM   4288  OD1 ASP A 552     129.049 181.704 113.714  1.00  0.00           O
ATOM   4289  OD2 ASP A 552     129.529 181.333 111.607  1.00  0.00           O
ATOM   4290  C   ASP A 552     126.933 183.714 113.725  1.00  0.00           C
ATOM   4291  O   ASP A 552     126.288 183.087 112.883  1.00  0.00           O
ATOM   4292  N   VAL A 553     126.469 183.909 114.952  1.00  0.00           N
ATOM   4293  CA  VAL A 553     125.142 183.481 115.368  1.00  0.00           C
ATOM   4294  CB  VAL A 553     125.150 182.860 116.770  1.00  0.00           C
ATOM   4295  CG1 VAL A 553     123.732 182.494 117.195  1.00  0.00           C
ATOM   4296  CG2 VAL A 553     126.041 181.652 116.812  1.00  0.00           C
ATOM   4297  C   VAL A 553     124.253 184.709 115.318  1.00  0.00           C
ATOM   4298  O   VAL A 553     124.427 185.641 116.106  1.00  0.00           O
ATOM   4299  N   PHE A 554     123.305 184.713 114.387  1.00  0.00           N
ATOM   4300  CA  PHE A 554     122.393 185.828 114.192  1.00  0.00           C
ATOM   4301  CB  PHE A 554     122.602 186.483 112.828  1.00  0.00           C
ATOM   4302  CG  PHE A 554     123.996 186.959 112.610  1.00  0.00           C
ATOM   4303  CD1 PHE A 554     124.415 188.163 113.132  1.00  0.00           C
ATOM   4304  CE1 PHE A 554     125.697 188.596 112.944  1.00  0.00           C
ATOM   4305  CZ  PHE A 554     126.577 187.839 112.222  1.00  0.00           C
ATOM   4306  CE2 PHE A 554     126.178 186.641 111.694  1.00  0.00           C
ATOM   4307  CD2 PHE A 554     124.895 186.202 111.888  1.00  0.00           C
ATOM   4308  C   PHE A 554     120.971 185.324 114.330  1.00  0.00           C
ATOM   4309  O   PHE A 554     120.572 184.376 113.646  1.00  0.00           O
ATOM   4310  N   LEU A 555     120.212 185.964 115.207  1.00  0.00           N
ATOM   4311  CA  LEU A 555     118.860 185.554 115.530  1.00  0.00           C
ATOM   4312  CB  LEU A 555     118.658 185.501 117.043  1.00  0.00           C
ATOM   4313  CG  LEU A 555     119.710 184.716 117.826  1.00  0.00           C
ATOM   4314  CD1 LEU A 555     119.575 184.991 119.300  1.00  0.00           C
ATOM   4315  CD2 LEU A 555     119.592 183.236 117.545  1.00  0.00           C
ATOM   4316  C   LEU A 555     117.887 186.536 114.902  1.00  0.00           C
ATOM   4317  O   LEU A 555     118.150 187.741 114.859  1.00  0.00           O
ATOM   4318  N   GLU A 556     116.773 186.018 114.406  1.00  0.00           N
ATOM   4319  CA  GLU A 556     115.740 186.849 113.821  1.00  0.00           C
ATOM   4320  CB  GLU A 556     115.007 186.087 112.721  1.00  0.00           C
ATOM   4321  CG  GLU A 556     115.950 185.501 111.677  1.00  0.00           C
ATOM   4322  CD  GLU A 556     115.411 185.564 110.259  1.00  0.00           C
ATOM   4323  OE1 GLU A 556     114.680 186.520 109.922  1.00  0.00           O
ATOM   4324  OE2 GLU A 556     115.725 184.648 109.473  1.00  0.00           O
ATOM   4325  C   GLU A 556     114.776 187.310 114.908  1.00  0.00           C
ATOM   4326  O   GLU A 556     114.844 186.875 116.057  1.00  0.00           O
ATOM   4327  N   ARG A 557     113.867 188.206 114.530  1.00  0.00           N
ATOM   4328  CA  ARG A 557     112.995 188.831 115.518  1.00  0.00           C
ATOM   4329  CB  ARG A 557     112.145 189.894 114.827  1.00  0.00           C
ATOM   4330  CG  ARG A 557     111.052 190.478 115.670  1.00  0.00           C
ATOM   4331  CD  ARG A 557     110.561 191.775 115.073  1.00  0.00           C
ATOM   4332  NE  ARG A 557     109.210 192.108 115.515  1.00  0.00           N
ATOM   4333  CZ  ARG A 557     108.091 191.662 114.947  1.00  0.00           C
ATOM   4334  NH1 ARG A 557     108.130 190.845 113.901  1.00  0.00           N
ATOM   4335  NH2 ARG A 557     106.919 192.035 115.437  1.00  0.00           N
ATOM   4336  C   ARG A 557     112.120 187.799 116.221  1.00  0.00           C
ATOM   4337  O   ARG A 557     111.991 187.817 117.452  1.00  0.00           O
ATOM   4338  N   GLY A 558     111.549 186.863 115.463  1.00  0.00           N
ATOM   4339  CA  GLY A 558     110.700 185.854 116.071  1.00  0.00           C
ATOM   4340  C   GLY A 558     111.480 184.887 116.937  1.00  0.00           C
ATOM   4341  O   GLY A 558     111.026 184.499 118.015  1.00  0.00           O
ATOM   4342  N   GLU A 559     112.670 184.492 116.482  1.00  0.00           N
ATOM   4343  CA  GLU A 559     113.527 183.632 117.290  1.00  0.00           C
ATOM   4344  CB  GLU A 559     114.770 183.240 116.491  1.00  0.00           C
ATOM   4345  CG  GLU A 559     114.469 182.496 115.194  1.00  0.00           C
ATOM   4346  CD  GLU A 559     115.696 182.303 114.319  1.00  0.00           C
ATOM   4347  OE1 GLU A 559     116.776 182.819 114.671  1.00  0.00           O
ATOM   4348  OE2 GLU A 559     115.578 181.633 113.272  1.00  0.00           O
ATOM   4349  C   GLU A 559     113.923 184.326 118.584  1.00  0.00           C
ATOM   4350  O   GLU A 559     113.922 183.712 119.657  1.00  0.00           O
ATOM   4351  N   VAL A 560     114.252 185.614 118.504  1.00  0.00           N
ATOM   4352  CA  VAL A 560     114.646 186.361 119.692  1.00  0.00           C
ATOM   4353  CB  VAL A 560     115.150 187.757 119.291  1.00  0.00           C
ATOM   4354  CG1 VAL A 560     115.256 188.673 120.504  1.00  0.00           C
ATOM   4355  CG2 VAL A 560     116.477 187.631 118.627  1.00  0.00           C
ATOM   4356  C   VAL A 560     113.492 186.439 120.675  1.00  0.00           C
ATOM   4357  O   VAL A 560     113.683 186.285 121.883  1.00  0.00           O
ATOM   4358  N   MET A 561     112.282 186.699 120.185  1.00  0.00           N
ATOM   4359  CA  MET A 561     111.139 186.739 121.090  1.00  0.00           C
ATOM   4360  CB  MET A 561     109.911 187.249 120.346  1.00  0.00           C
ATOM   4361  CG  MET A 561     110.028 188.702 119.941  1.00  0.00           C
ATOM   4362  SD  MET A 561     108.696 189.263 118.884  1.00  0.00           S
ATOM   4363  CE  MET A 561     109.142 190.981 118.698  1.00  0.00           C
ATOM   4364  C   MET A 561     110.869 185.370 121.705  1.00  0.00           C
ATOM   4365  O   MET A 561     110.527 185.274 122.891  1.00  0.00           O
ATOM   4366  N   ASN A 562     111.049 184.305 120.922  1.00  0.00           N
ATOM   4367  CA  ASN A 562     110.924 182.956 121.458  1.00  0.00           C
ATOM   4368  CB  ASN A 562     111.167 181.939 120.345  1.00  0.00           C
ATOM   4369  CG  ASN A 562     110.858 180.520 120.765  1.00  0.00           C
ATOM   4370  OD1 ASN A 562     110.482 180.264 121.906  1.00  0.00           O
ATOM   4371  ND2 ASN A 562     111.021 179.584 119.841  1.00  0.00           N
ATOM   4372  C   ASN A 562     111.896 182.731 122.606  1.00  0.00           C
ATOM   4373  O   ASN A 562     111.533 182.153 123.635  1.00  0.00           O
ATOM   4374  N   LEU A 563     113.140 183.179 122.446  1.00  0.00           N
ATOM   4375  CA  LEU A 563     114.126 182.972 123.502  1.00  0.00           C
ATOM   4376  CB  LEU A 563     115.532 183.224 122.967  1.00  0.00           C
ATOM   4377  CG  LEU A 563     115.987 182.350 121.800  1.00  0.00           C
ATOM   4378  CD1 LEU A 563     117.376 182.761 121.365  1.00  0.00           C
ATOM   4379  CD2 LEU A 563     115.943 180.882 122.160  1.00  0.00           C
ATOM   4380  C   LEU A 563     113.845 183.860 124.705  1.00  0.00           C
ATOM   4381  O   LEU A 563     114.034 183.437 125.850  1.00  0.00           O
ATOM   4382  N   LEU A 564     113.406 185.096 124.473  1.00  0.00           N
ATOM   4383  CA  LEU A 564     113.086 185.987 125.580  1.00  0.00           C
ATOM   4384  CB  LEU A 564     112.828 187.401 125.070  1.00  0.00           C
ATOM   4385  CG  LEU A 564     114.018 188.087 124.404  1.00  0.00           C
ATOM   4386  CD1 LEU A 564     113.564 189.289 123.602  1.00  0.00           C
ATOM   4387  CD2 LEU A 564     115.047 188.484 125.428  1.00  0.00           C
ATOM   4388  C   LEU A 564     111.888 185.504 126.377  1.00  0.00           C
ATOM   4389  O   LEU A 564     111.731 185.898 127.536  1.00  0.00           O
ATOM   4390  N   MET A 565     111.030 184.671 125.786  1.00  0.00           N
ATOM   4391  CA  MET A 565     109.963 184.066 126.577  1.00  0.00           C
ATOM   4392  CB  MET A 565     109.049 183.221 125.694  1.00  0.00           C
ATOM   4393  CG  MET A 565     108.103 184.025 124.833  1.00  0.00           C
ATOM   4394  SD  MET A 565     106.908 185.025 125.742  1.00  0.00           S
ATOM   4395  CE  MET A 565     106.172 183.849 126.872  1.00  0.00           C
ATOM   4396  C   MET A 565     110.497 183.197 127.706  1.00  0.00           C
ATOM   4397  O   MET A 565     109.789 182.991 128.696  1.00  0.00           O
ATOM   4398  N   PHE A 566     111.726 182.703 127.594  1.00  0.00           N
ATOM   4399  CA  PHE A 566     112.301 181.779 128.559  1.00  0.00           C
ATOM   4400  CB  PHE A 566     112.963 180.621 127.819  1.00  0.00           C
ATOM   4401  CG  PHE A 566     111.985 179.710 127.153  1.00  0.00           C
ATOM   4402  CD1 PHE A 566     111.360 178.712 127.871  1.00  0.00           C
ATOM   4403  CE1 PHE A 566     110.450 177.880 127.267  1.00  0.00           C
ATOM   4404  CZ  PHE A 566     110.145 178.046 125.940  1.00  0.00           C
ATOM   4405  CE2 PHE A 566     110.749 179.045 125.216  1.00  0.00           C
ATOM   4406  CD2 PHE A 566     111.662 179.872 125.821  1.00  0.00           C
ATOM   4407  C   PHE A 566     113.293 182.444 129.499  1.00  0.00           C
ATOM   4408  O   PHE A 566     113.993 181.745 130.235  1.00  0.00           O
ATOM   4409  N   LEU A 567     113.370 183.771 129.493  1.00  0.00           N
ATOM   4410  CA  LEU A 567     114.115 184.511 130.501  1.00  0.00           C
ATOM   4411  CB  LEU A 567     114.706 185.790 129.922  1.00  0.00           C
ATOM   4412  CG  LEU A 567     116.124 185.806 129.376  1.00  0.00           C
ATOM   4413  CD1 LEU A 567     116.393 187.134 128.713  1.00  0.00           C
ATOM   4414  CD2 LEU A 567     117.096 185.587 130.499  1.00  0.00           C
ATOM   4415  C   LEU A 567     113.183 184.868 131.645  1.00  0.00           C
ATOM   4416  O   LEU A 567     112.223 185.621 131.456  1.00  0.00           O
ATOM   4417  N   SER A 568     113.474 184.350 132.833  1.00  0.00           N
ATOM   4418  CA  SER A 568     112.699 184.746 133.998  1.00  0.00           C
ATOM   4419  CB  SER A 568     112.920 183.747 135.132  1.00  0.00           C
ATOM   4420  OG  SER A 568     114.279 183.714 135.525  1.00  0.00           O
ATOM   4421  C   SER A 568     113.064 186.155 134.443  1.00  0.00           C
ATOM   4422  O   SER A 568     112.193 186.922 134.865  1.00  0.00           O
ATOM   4423  N   THR A 569     114.340 186.508 134.345  1.00  0.00           N
ATOM   4424  CA  THR A 569     114.838 187.812 134.776  1.00  0.00           C
ATOM   4425  CB  THR A 569     116.171 187.650 135.498  1.00  0.00           C
ATOM   4426  CG2 THR A 569     116.039 186.710 136.681  1.00  0.00           C
ATOM   4427  OG1 THR A 569     117.149 187.131 134.589  1.00  0.00           O
ATOM   4428  C   THR A 569     114.973 188.758 133.586  1.00  0.00           C
ATOM   4429  O   THR A 569     116.052 189.269 133.291  1.00  0.00           O
ATOM   4430  N   TRP A 570     113.856 188.993 132.903  1.00  0.00           N
ATOM   4431  CA  TRP A 570     113.813 189.865 131.737  1.00  0.00           C
ATOM   4432  CB  TRP A 570     113.271 189.129 130.512  1.00  0.00           C
ATOM   4433  CG  TRP A 570     113.239 189.944 129.262  1.00  0.00           C
ATOM   4434  CD1 TRP A 570     114.238 190.725 128.767  1.00  0.00           C
ATOM   4435  NE1 TRP A 570     113.844 191.311 127.595  1.00  0.00           N
ATOM   4436  CE2 TRP A 570     112.566 190.909 127.307  1.00  0.00           C
ATOM   4437  CZ2 TRP A 570     111.743 191.234 126.237  1.00  0.00           C
ATOM   4438  CH2 TRP A 570     110.499 190.675 126.211  1.00  0.00           C
ATOM   4439  CZ3 TRP A 570     110.064 189.812 127.218  1.00  0.00           C
ATOM   4440  CE3 TRP A 570     110.876 189.490 128.279  1.00  0.00           C
ATOM   4441  CD2 TRP A 570     112.156 190.045 128.335  1.00  0.00           C
ATOM   4442  C   TRP A 570     112.945 191.067 132.061  1.00  0.00           C
ATOM   4443  O   TRP A 570     111.828 190.915 132.562  1.00  0.00           O
ATOM   4444  N   ASP A 571     113.465 192.257 131.778  1.00  0.00           N
ATOM   4445  CA  ASP A 571     112.752 193.495 132.056  1.00  0.00           C
ATOM   4446  CB  ASP A 571     113.741 194.658 132.154  1.00  0.00           C
ATOM   4447  CG  ASP A 571     114.544 194.850 130.886  1.00  0.00           C
ATOM   4448  OD1 ASP A 571     114.761 193.854 130.170  1.00  0.00           O
ATOM   4449  OD2 ASP A 571     114.961 195.992 130.609  1.00  0.00           O
ATOM   4450  C   ASP A 571     111.690 193.820 131.015  1.00  0.00           C
ATOM   4451  O   ASP A 571     111.063 194.879 131.109  1.00  0.00           O
ATOM   4452  N   GLY A 572     111.475 192.952 130.030  1.00  0.00           N
ATOM   4453  CA  GLY A 572     110.457 193.168 129.031  1.00  0.00           C
ATOM   4454  C   GLY A 572     110.849 194.100 127.908  1.00  0.00           C
ATOM   4455  O   GLY A 572     110.023 194.356 127.025  1.00  0.00           O
ATOM   4456  N   LYS A 573     112.079 194.601 127.901  1.00  0.00           N
ATOM   4457  CA  LYS A 573     112.557 195.503 126.865  1.00  0.00           C
ATOM   4458  CB  LYS A 573     113.425 196.608 127.464  1.00  0.00           C
ATOM   4459  CG  LYS A 573     112.696 197.530 128.415  1.00  0.00           C
ATOM   4460  CD  LYS A 573     113.608 198.643 128.894  1.00  0.00           C
ATOM   4461  CE  LYS A 573     112.900 199.567 129.868  1.00  0.00           C
ATOM   4462  NZ  LYS A 573     111.811 200.343 129.215  1.00  0.00           N
ATOM   4463  C   LYS A 573     113.358 194.698 125.853  1.00  0.00           C
ATOM   4464  O   LYS A 573     114.371 194.087 126.205  1.00  0.00           O
ATOM   4465  N   VAL A 574     112.909 194.697 124.607  1.00  0.00           N
ATOM   4466  CA  VAL A 574     113.691 194.049 123.553  1.00  0.00           C
ATOM   4467  CB  VAL A 574     112.859 193.910 122.278  1.00  0.00           C
ATOM   4468  CG1 VAL A 574     113.628 193.138 121.214  1.00  0.00           C
ATOM   4469  CG2 VAL A 574     111.542 193.219 122.585  1.00  0.00           C
ATOM   4470  C   VAL A 574     114.946 194.878 123.301  1.00  0.00           C
ATOM   4471  O   VAL A 574     114.838 196.097 123.096  1.00  0.00           O
ATOM   4472  N   PRO A 575     116.141 194.295 123.308  1.00  0.00           N
ATOM   4473  CD  PRO A 575     116.494 192.886 123.555  1.00  0.00           C
ATOM   4474  CG  PRO A 575     117.981 192.847 123.358  1.00  0.00           C
ATOM   4475  CB  PRO A 575     118.483 194.203 123.493  1.00  0.00           C
ATOM   4476  CA  PRO A 575     117.329 195.103 123.042  1.00  0.00           C
ATOM   4477  C   PRO A 575     117.449 195.460 121.573  1.00  0.00           C
ATOM   4478  O   PRO A 575     116.959 194.762 120.685  1.00  0.00           O
ATOM   4479  N   GLN A 576     118.118 196.575 121.336  1.00  0.00           N
ATOM   4480  CA  GLN A 576     118.344 197.053 119.987  1.00  0.00           C
ATOM   4481  CB  GLN A 576     119.087 198.383 120.094  1.00  0.00           C
ATOM   4482  CG  GLN A 576     119.363 199.155 118.837  1.00  0.00           C
ATOM   4483  CD  GLN A 576     118.092 199.591 118.166  1.00  0.00           C
ATOM   4484  OE1 GLN A 576     117.684 199.036 117.165  1.00  0.00           O
ATOM   4485  NE2 GLN A 576     117.450 200.606 118.731  1.00  0.00           N
ATOM   4486  C   GLN A 576     119.193 196.004 119.265  1.00  0.00           C
ATOM   4487  O   GLN A 576     120.256 195.635 119.779  1.00  0.00           O
ATOM   4488  N   PRO A 577     118.780 195.492 118.099  1.00  0.00           N
ATOM   4489  CD  PRO A 577     117.571 195.780 117.312  1.00  0.00           C
ATOM   4490  CG  PRO A 577     117.879 195.211 115.972  1.00  0.00           C
ATOM   4491  CB  PRO A 577     118.773 194.090 116.204  1.00  0.00           C
ATOM   4492  CA  PRO A 577     119.590 194.456 117.446  1.00  0.00           C
ATOM   4493  C   PRO A 577     120.978 194.943 117.069  1.00  0.00           C
ATOM   4494  O   PRO A 577     121.196 196.119 116.778  1.00  0.00           O
ATOM   4495  N   ALA A 578     121.929 194.004 117.082  1.00  0.00           N
ATOM   4496  CA  ALA A 578     123.296 194.331 116.702  1.00  0.00           C
ATOM   4497  CB  ALA A 578     124.222 193.149 116.984  1.00  0.00           C
ATOM   4498  C   ALA A 578     123.389 194.732 115.241  1.00  0.00           C
ATOM   4499  O   ALA A 578     124.260 195.525 114.877  1.00  0.00           O
ATOM   4500  N   ILE A 579     122.516 194.195 114.395  1.00  0.00           N
ATOM   4501  CA  ILE A 579     122.444 194.547 112.983  1.00  0.00           C
ATOM   4502  CB  ILE A 579     122.739 193.344 112.072  1.00  0.00           C
ATOM   4503  CG2 ILE A 579     122.817 193.778 110.604  1.00  0.00           C
ATOM   4504  CG1 ILE A 579     124.046 192.671 112.498  1.00  0.00           C
ATOM   4505  CD1 ILE A 579     124.539 191.596 111.569  1.00  0.00           C
ATOM   4506  C   ILE A 579     121.049 195.093 112.731  1.00  0.00           C
ATOM   4507  O   ILE A 579     120.058 194.399 112.969  1.00  0.00           O
ATOM   4508  N   LEU A 580     120.972 196.342 112.277  1.00  0.00           N
ATOM   4509  CA  LEU A 580     119.706 196.965 111.911  1.00  0.00           C
ATOM   4510  CB  LEU A 580     119.732 198.450 112.262  1.00  0.00           C
ATOM   4511  CG  LEU A 580     119.540 198.763 113.731  1.00  0.00           C
ATOM   4512  CD1 LEU A 580     120.097 200.110 114.078  1.00  0.00           C
ATOM   4513  CD2 LEU A 580     118.041 198.751 113.936  1.00  0.00           C
ATOM   4514  C   LEU A 580     119.354 196.830 110.444  1.00  0.00           C
ATOM   4515  O   LEU A 580     118.168 196.720 110.115  1.00  0.00           O
ATOM   4516  N   LYS A 581     120.340 196.842 109.558  1.00  0.00           N
ATOM   4517  CA  LYS A 581     120.094 196.761 108.132  1.00  0.00           C
ATOM   4518  CB  LYS A 581     120.164 198.144 107.470  1.00  0.00           C
ATOM   4519  CG  LYS A 581     119.015 199.052 107.842  1.00  0.00           C
ATOM   4520  CD  LYS A 581     119.094 200.389 107.130  1.00  0.00           C
ATOM   4521  CE  LYS A 581     118.710 200.280 105.664  1.00  0.00           C
ATOM   4522  NZ  LYS A 581     118.530 201.620 105.043  1.00  0.00           N
ATOM   4523  C   LYS A 581     121.132 195.837 107.520  1.00  0.00           C
ATOM   4524  O   LYS A 581     122.240 195.715 108.053  1.00  0.00           O
ATOM   4525  N   PRO A 582     120.808 195.171 106.403  1.00  0.00           N
ATOM   4526  CD  PRO A 582     121.843 194.359 105.747  1.00  0.00           C
ATOM   4527  CG  PRO A 582     121.087 193.604 104.718  1.00  0.00           C
ATOM   4528  CB  PRO A 582     119.936 194.439 104.351  1.00  0.00           C
ATOM   4529  CA  PRO A 582     119.560 195.187 105.630  1.00  0.00           C
ATOM   4530  C   PRO A 582     118.381 194.499 106.310  1.00  0.00           C
ATOM   4531  O   PRO A 582     117.267 194.581 105.801  1.00  0.00           O
ATOM   4532  N   ARG A 583     118.620 193.838 107.444  1.00  0.00           N
ATOM   4533  CA  ARG A 583     117.589 193.065 108.104  1.00  0.00           C
ATOM   4534  CB  ARG A 583     117.538 191.669 107.481  1.00  0.00           C
ATOM   4535  CG  ARG A 583     116.376 190.786 107.912  1.00  0.00           C
ATOM   4536  CD  ARG A 583     116.797 189.724 108.908  1.00  0.00           C
ATOM   4537  NE  ARG A 583     117.817 188.836 108.354  1.00  0.00           N
ATOM   4538  CZ  ARG A 583     117.575 187.809 107.541  1.00  0.00           C
ATOM   4539  NH1 ARG A 583     116.338 187.514 107.162  1.00  0.00           N
ATOM   4540  NH2 ARG A 583     118.585 187.072 107.100  1.00  0.00           N
ATOM   4541  C   ARG A 583     117.889 192.984 109.598  1.00  0.00           C
ATOM   4542  O   ARG A 583     119.037 192.681 109.959  1.00  0.00           O
ATOM   4543  N   PRO A 584     116.925 193.253 110.484  1.00  0.00           N
ATOM   4544  CD  PRO A 584     115.524 193.646 110.252  1.00  0.00           C
ATOM   4545  CG  PRO A 584     114.888 193.456 111.583  1.00  0.00           C
ATOM   4546  CB  PRO A 584     115.932 193.701 112.578  1.00  0.00           C
ATOM   4547  CA  PRO A 584     117.240 193.243 111.923  1.00  0.00           C
ATOM   4548  C   PRO A 584     117.662 191.865 112.407  1.00  0.00           C
ATOM   4549  O   PRO A 584     116.938 190.881 112.245  1.00  0.00           O
ATOM   4550  N   LEU A 585     118.851 191.800 113.007  1.00  0.00           N
ATOM   4551  CA  LEU A 585     119.403 190.558 113.527  1.00  0.00           C
ATOM   4552  CB  LEU A 585     120.440 189.957 112.576  1.00  0.00           C
ATOM   4553  CG  LEU A 585     119.948 189.454 111.224  1.00  0.00           C
ATOM   4554  CD1 LEU A 585     121.129 189.134 110.342  1.00  0.00           C
ATOM   4555  CD2 LEU A 585     119.060 188.239 111.396  1.00  0.00           C
ATOM   4556  C   LEU A 585     120.050 190.807 114.878  1.00  0.00           C
ATOM   4557  O   LEU A 585     120.874 191.714 115.016  1.00  0.00           O
ATOM   4558  N   TRP A 586     119.670 190.005 115.863  1.00  0.00           N
ATOM   4559  CA  TRP A 586     120.328 189.968 117.156  1.00  0.00           C
ATOM   4560  CB  TRP A 586     119.330 189.666 118.270  1.00  0.00           C
ATOM   4561  CG  TRP A 586     118.339 190.755 118.552  1.00  0.00           C
ATOM   4562  CD1 TRP A 586     118.308 191.562 119.643  1.00  0.00           C
ATOM   4563  NE1 TRP A 586     117.251 192.427 119.564  1.00  0.00           N
ATOM   4564  CE2 TRP A 586     116.570 192.189 118.402  1.00  0.00           C
ATOM   4565  CZ2 TRP A 586     115.440 192.807 117.882  1.00  0.00           C
ATOM   4566  CH2 TRP A 586     114.973 192.354 116.682  1.00  0.00           C
ATOM   4567  CZ3 TRP A 586     115.602 191.313 116.001  1.00  0.00           C
ATOM   4568  CE3 TRP A 586     116.717 190.699 116.514  1.00  0.00           C
ATOM   4569  CD2 TRP A 586     117.222 191.138 117.741  1.00  0.00           C
ATOM   4570  C   TRP A 586     121.394 188.884 117.127  1.00  0.00           C
ATOM   4571  O   TRP A 586     121.317 187.938 116.346  1.00  0.00           O
ATOM   4572  N   THR A 587     122.388 189.021 117.993  1.00  0.00           N
ATOM   4573  CA  THR A 587     123.435 188.020 118.117  1.00  0.00           C
ATOM   4574  CB  THR A 587     124.822 188.661 118.117  1.00  0.00           C
ATOM   4575  CG2 THR A 587     125.134 189.254 116.759  1.00  0.00           C
ATOM   4576  OG1 THR A 587     124.870 189.688 119.104  1.00  0.00           O
ATOM   4577  C   THR A 587     123.242 187.214 119.391  1.00  0.00           C
ATOM   4578  O   THR A 587     122.562 187.637 120.326  1.00  0.00           O
ATOM   4579  N   GLY A 588     123.849 186.029 119.404  1.00  0.00           N
ATOM   4580  CA  GLY A 588     123.773 185.185 120.581  1.00  0.00           C
ATOM   4581  C   GLY A 588     124.406 185.823 121.799  1.00  0.00           C
ATOM   4582  O   GLY A 588     123.912 185.667 122.918  1.00  0.00           O
ATOM   4583  N   LYS A 589     125.514 186.539 121.605  1.00  0.00           N
ATOM   4584  CA  LYS A 589     126.097 187.290 122.708  1.00  0.00           C
ATOM   4585  CB  LYS A 589     127.419 187.929 122.286  1.00  0.00           C
ATOM   4586  CG  LYS A 589     128.414 186.978 121.662  1.00  0.00           C
ATOM   4587  CD  LYS A 589     129.773 187.634 121.513  1.00  0.00           C
ATOM   4588  CE  LYS A 589     130.551 187.039 120.361  1.00  0.00           C
ATOM   4589  NZ  LYS A 589     131.056 185.699 120.712  1.00  0.00           N
ATOM   4590  C   LYS A 589     125.145 188.363 123.205  1.00  0.00           C
ATOM   4591  O   LYS A 589     125.104 188.652 124.401  1.00  0.00           O
ATOM   4592  N   GLN A 590     124.352 188.941 122.307  1.00  0.00           N
ATOM   4593  CA  GLN A 590     123.435 189.999 122.699  1.00  0.00           C
ATOM   4594  CB  GLN A 590     122.879 190.664 121.448  1.00  0.00           C
ATOM   4595  CG  GLN A 590     122.301 192.028 121.666  1.00  0.00           C
ATOM   4596  CD  GLN A 590     122.062 192.747 120.366  1.00  0.00           C
ATOM   4597  OE1 GLN A 590     122.310 192.207 119.292  1.00  0.00           O
ATOM   4598  NE2 GLN A 590     121.578 193.974 120.454  1.00  0.00           N
ATOM   4599  C   GLN A 590     122.309 189.475 123.579  1.00  0.00           C
ATOM   4600  O   GLN A 590     121.767 190.225 124.396  1.00  0.00           O
ATOM   4601  N   ILE A 591     121.948 188.204 123.435  1.00  0.00           N
ATOM   4602  CA  ILE A 591     120.914 187.596 124.267  1.00  0.00           C
ATOM   4603  CB  ILE A 591     120.164 186.516 123.457  1.00  0.00           C
ATOM   4604  CG2 ILE A 591     119.063 185.881 124.294  1.00  0.00           C
ATOM   4605  CG1 ILE A 591     119.583 187.099 122.160  1.00  0.00           C
ATOM   4606  CD1 ILE A 591     118.624 188.268 122.344  1.00  0.00           C
ATOM   4607  C   ILE A 591     121.510 187.020 125.544  1.00  0.00           C
ATOM   4608  O   ILE A 591     120.901 187.094 126.616  1.00  0.00           O
ATOM   4609  N   PHE A 592     122.708 186.444 125.460  1.00  0.00           N
ATOM   4610  CA  PHE A 592     123.369 186.007 126.680  1.00  0.00           C
ATOM   4611  CB  PHE A 592     124.638 185.228 126.356  1.00  0.00           C
ATOM   4612  CG  PHE A 592     124.973 184.203 127.388  1.00  0.00           C
ATOM   4613  CD1 PHE A 592     125.711 184.541 128.502  1.00  0.00           C
ATOM   4614  CE1 PHE A 592     126.001 183.605 129.460  1.00  0.00           C
ATOM   4615  CZ  PHE A 592     125.556 182.321 129.316  1.00  0.00           C
ATOM   4616  CE2 PHE A 592     124.810 181.971 128.221  1.00  0.00           C
ATOM   4617  CD2 PHE A 592     124.519 182.907 127.264  1.00  0.00           C
ATOM   4618  C   PHE A 592     123.682 187.189 127.585  1.00  0.00           C
ATOM   4619  O   PHE A 592     123.711 187.040 128.809  1.00  0.00           O
ATOM   4620  N   SER A 593     123.915 188.368 127.005  1.00  0.00           N
ATOM   4621  CA  SER A 593     124.070 189.572 127.807  1.00  0.00           C
ATOM   4622  CB  SER A 593     124.363 190.762 126.900  1.00  0.00           C
ATOM   4623  OG  SER A 593     125.621 190.619 126.272  1.00  0.00           O
ATOM   4624  C   SER A 593     122.827 189.841 128.634  1.00  0.00           C
ATOM   4625  O   SER A 593     122.925 190.323 129.767  1.00  0.00           O
ATOM   4626  N   LEU A 594     121.651 189.542 128.084  1.00  0.00           N
ATOM   4627  CA  LEU A 594     120.424 189.636 128.861  1.00  0.00           C
ATOM   4628  CB  LEU A 594     119.213 189.557 127.937  1.00  0.00           C
ATOM   4629  CG  LEU A 594     118.673 190.873 127.384  1.00  0.00           C
ATOM   4630  CD1 LEU A 594     119.756 191.670 126.700  1.00  0.00           C
ATOM   4631  CD2 LEU A 594     117.557 190.575 126.419  1.00  0.00           C
ATOM   4632  C   LEU A 594     120.356 188.539 129.909  1.00  0.00           C
ATOM   4633  O   LEU A 594     119.823 188.759 131.000  1.00  0.00           O
ATOM   4634  N   ILE A 595     120.886 187.357 129.600  1.00  0.00           N
ATOM   4635  CA  ILE A 595     120.909 186.291 130.599  1.00  0.00           C
ATOM   4636  CB  ILE A 595     121.274 184.938 129.958  1.00  0.00           C
ATOM   4637  CG2 ILE A 595     121.326 183.857 131.024  1.00  0.00           C
ATOM   4638  CG1 ILE A 595     120.263 184.544 128.876  1.00  0.00           C
ATOM   4639  CD1 ILE A 595     120.733 183.422 127.979  1.00  0.00           C
ATOM   4640  C   ILE A 595     121.860 186.644 131.736  1.00  0.00           C
ATOM   4641  O   ILE A 595     121.578 186.353 132.904  1.00  0.00           O
ATOM   4642  N   ILE A 596     123.000 187.253 131.421  1.00  0.00           N
ATOM   4643  CA  ILE A 596     124.014 187.520 132.448  1.00  0.00           C
ATOM   4644  CB  ILE A 596     125.288 188.102 131.808  1.00  0.00           C
ATOM   4645  CG2 ILE A 596     126.208 188.697 132.863  1.00  0.00           C
ATOM   4646  CG1 ILE A 596     126.044 187.011 131.051  1.00  0.00           C
ATOM   4647  CD1 ILE A 596     127.023 187.528 130.016  1.00  0.00           C
ATOM   4648  C   ILE A 596     123.433 188.478 133.485  1.00  0.00           C
ATOM   4649  O   ILE A 596     122.852 189.513 133.106  1.00  0.00           O
ATOM   4650  N   PRO A 597     123.558 188.215 134.787  1.00  0.00           N
ATOM   4651  CD  PRO A 597     124.308 187.135 135.455  1.00  0.00           C
ATOM   4652  CG  PRO A 597     123.845 187.199 136.885  1.00  0.00           C
ATOM   4653  CB  PRO A 597     122.689 188.102 136.951  1.00  0.00           C
ATOM   4654  CA  PRO A 597     122.892 189.060 135.776  1.00  0.00           C
ATOM   4655  C   PRO A 597     123.729 190.252 136.212  1.00  0.00           C
ATOM   4656  O   PRO A 597     124.946 190.300 136.030  1.00  0.00           O
ATOM   4657  N   GLY A 598     123.038 191.214 136.817  1.00  0.00           N
ATOM   4658  CA  GLY A 598     123.707 192.336 137.451  1.00  0.00           C
ATOM   4659  C   GLY A 598     124.588 193.096 136.487  1.00  0.00           C
ATOM   4660  O   GLY A 598     124.264 193.269 135.308  1.00  0.00           O
ATOM   4661  N   HIS A 599     125.725 193.554 136.999  1.00  0.00           N
ATOM   4662  CA  HIS A 599     126.731 194.272 136.233  1.00  0.00           C
ATOM   4663  CB  HIS A 599     126.751 195.749 136.606  1.00  0.00           C
ATOM   4664  CG  HIS A 599     125.450 196.448 136.369  1.00  0.00           C
ATOM   4665  ND1 HIS A 599     125.006 196.780 135.108  1.00  0.00           N
ATOM   4666  CE1 HIS A 599     123.836 197.385 135.202  1.00  0.00           C
ATOM   4667  NE2 HIS A 599     123.506 197.458 136.478  1.00  0.00           N
ATOM   4668  CD2 HIS A 599     124.500 196.880 137.230  1.00  0.00           C
ATOM   4669  C   HIS A 599     128.096 193.649 136.453  1.00  0.00           C
ATOM   4670  O   HIS A 599     129.102 194.345 136.603  1.00  0.00           O
ATOM   4671  N   ILE A 600     128.150 192.318 136.466  1.00  0.00           N
ATOM   4672  CA  ILE A 600     129.404 191.636 136.729  1.00  0.00           C
ATOM   4673  CB  ILE A 600     129.168 190.133 136.958  1.00  0.00           C
ATOM   4674  CG2 ILE A 600     128.191 189.927 138.100  1.00  0.00           C
ATOM   4675  CG1 ILE A 600     128.659 189.445 135.686  1.00  0.00           C
ATOM   4676  CD1 ILE A 600     128.309 187.985 135.871  1.00  0.00           C
ATOM   4677  C   ILE A 600     130.386 191.877 135.587  1.00  0.00           C
ATOM   4678  O   ILE A 600     130.009 192.164 134.446  1.00  0.00           O
ATOM   4679  N   ASN A 601     131.670 191.758 135.913  1.00  0.00           N
ATOM   4680  CA  ASN A 601     132.763 191.939 134.968  1.00  0.00           C
ATOM   4681  CB  ASN A 601     133.590 193.186 135.287  1.00  0.00           C
ATOM   4682  CG  ASN A 601     132.744 194.429 135.432  1.00  0.00           C
ATOM   4683  OD1 ASN A 601     132.394 195.072 134.449  1.00  0.00           O
ATOM   4684  ND2 ASN A 601     132.444 194.795 136.665  1.00  0.00           N
ATOM   4685  C   ASN A 601     133.641 190.701 135.032  1.00  0.00           C
ATOM   4686  O   ASN A 601     133.976 190.238 136.125  1.00  0.00           O
ATOM   4687  N   CYS A 602     134.009 190.165 133.873  1.00  0.00           N
ATOM   4688  CA  CYS A 602     134.730 188.903 133.833  1.00  0.00           C
ATOM   4689  CB  CYS A 602     133.749 187.728 133.897  1.00  0.00           C
ATOM   4690  SG  CYS A 602     134.508 186.098 133.955  1.00  0.00           S
ATOM   4691  C   CYS A 602     135.571 188.821 132.569  1.00  0.00           C
ATOM   4692  O   CYS A 602     135.119 189.207 131.490  1.00  0.00           O
ATOM   4693  N   ILE A 603     136.791 188.310 132.715  1.00  0.00           N
ATOM   4694  CA  ILE A 603     137.681 188.017 131.598  1.00  0.00           C
ATOM   4695  CB  ILE A 603     138.975 188.855 131.636  1.00  0.00           C
ATOM   4696  CG2 ILE A 603     139.852 188.525 130.434  1.00  0.00           C
ATOM   4697  CG1 ILE A 603     138.682 190.357 131.726  1.00  0.00           C
ATOM   4698  CD1 ILE A 603     138.231 191.015 130.437  1.00  0.00           C
ATOM   4699  C   ILE A 603     138.020 186.538 131.662  1.00  0.00           C
ATOM   4700  O   ILE A 603     138.483 186.049 132.698  1.00  0.00           O
ATOM   4701  N   ARG A 604     137.787 185.828 130.564  1.00  0.00           N
ATOM   4702  CA  ARG A 604     138.195 184.438 130.440  1.00  0.00           C
ATOM   4703  CB  ARG A 604     137.029 183.477 130.712  1.00  0.00           C
ATOM   4704  CG  ARG A 604     136.312 183.699 132.028  1.00  0.00           C
ATOM   4705  CD  ARG A 604     137.153 183.276 133.217  1.00  0.00           C
ATOM   4706  NE  ARG A 604     137.111 181.835 133.434  1.00  0.00           N
ATOM   4707  CZ  ARG A 604     137.842 181.186 134.335  1.00  0.00           C
ATOM   4708  NH1 ARG A 604     138.694 181.836 135.115  1.00  0.00           N
ATOM   4709  NH2 ARG A 604     137.724 179.874 134.453  1.00  0.00           N
ATOM   4710  C   ARG A 604     138.767 184.255 129.045  1.00  0.00           C
ATOM   4711  O   ARG A 604     138.922 185.215 128.287  1.00  0.00           O
ATOM   4712  N   THR A 605     139.087 183.013 128.704  1.00  0.00           N
ATOM   4713  CA  THR A 605     139.601 182.682 127.385  1.00  0.00           C
ATOM   4714  CB  THR A 605     141.131 182.592 127.380  1.00  0.00           C
ATOM   4715  CG2 THR A 605     141.748 183.969 127.518  1.00  0.00           C
ATOM   4716  OG1 THR A 605     141.571 181.764 128.463  1.00  0.00           O
ATOM   4717  C   THR A 605     138.997 181.360 126.952  1.00  0.00           C
ATOM   4718  O   THR A 605     139.005 180.390 127.713  1.00  0.00           O
ATOM   4719  N   HIS A 606     138.478 181.329 125.731  1.00  0.00           N
ATOM   4720  CA  HIS A 606     137.939 180.098 125.183  1.00  0.00           C
ATOM   4721  CB  HIS A 606     137.299 180.379 123.826  1.00  0.00           C
ATOM   4722  CG  HIS A 606     136.590 179.207 123.231  1.00  0.00           C
ATOM   4723  ND1 HIS A 606     135.805 178.357 123.975  1.00  0.00           N
ATOM   4724  CE1 HIS A 606     135.306 177.422 123.188  1.00  0.00           C
ATOM   4725  NE2 HIS A 606     135.738 177.639 121.960  1.00  0.00           N
ATOM   4726  CD2 HIS A 606     136.540 178.751 121.959  1.00  0.00           C
ATOM   4727  C   HIS A 606     139.048 179.061 125.062  1.00  0.00           C
ATOM   4728  O   HIS A 606     140.224 179.395 124.916  1.00  0.00           O
ATOM   4729  N   SER A 607     138.661 177.787 125.140  1.00  0.00           N
ATOM   4730  CA  SER A 607     139.651 176.717 125.188  1.00  0.00           C
ATOM   4731  CB  SER A 607     138.951 175.372 125.352  1.00  0.00           C
ATOM   4732  OG  SER A 607     138.100 175.110 124.254  1.00  0.00           O
ATOM   4733  C   SER A 607     140.536 176.702 123.950  1.00  0.00           C
ATOM   4734  O   SER A 607     141.690 176.267 124.022  1.00  0.00           O
ATOM   4735  N   THR A 608     140.026 177.170 122.816  1.00  0.00           N
ATOM   4736  CA  THR A 608     140.791 177.227 121.581  1.00  0.00           C
ATOM   4737  CB  THR A 608     139.867 177.039 120.375  1.00  0.00           C
ATOM   4738  CG2 THR A 608     139.101 175.732 120.478  1.00  0.00           C
ATOM   4739  OG1 THR A 608     138.940 178.126 120.305  1.00  0.00           O
ATOM   4740  C   THR A 608     141.567 178.528 121.428  1.00  0.00           C
ATOM   4741  O   THR A 608     142.045 178.822 120.330  1.00  0.00           O
ATOM   4742  N   HIS A 609     141.703 179.308 122.494  1.00  0.00           N
ATOM   4743  CA  HIS A 609     142.433 180.563 122.424  1.00  0.00           C
ATOM   4744  CB  HIS A 609     142.307 181.319 123.742  1.00  0.00           C
ATOM   4745  CG  HIS A 609     142.916 182.686 123.717  1.00  0.00           C
ATOM   4746  ND1 HIS A 609     142.384 183.725 122.985  1.00  0.00           N
ATOM   4747  CE1 HIS A 609     143.123 184.805 123.153  1.00  0.00           C
ATOM   4748  NE2 HIS A 609     144.118 184.505 123.967  1.00  0.00           N
ATOM   4749  CD2 HIS A 609     144.012 183.187 124.333  1.00  0.00           C
ATOM   4750  C   HIS A 609     143.902 180.284 122.123  1.00  0.00           C
ATOM   4751  O   HIS A 609     144.563 179.601 122.919  1.00  0.00           O
ATOM   4752  N   PRO A 610     144.458 180.776 121.012  1.00  0.00           N
ATOM   4753  CD  PRO A 610     143.831 181.497 119.890  1.00  0.00           C
ATOM   4754  CG  PRO A 610     144.989 182.029 119.130  1.00  0.00           C
ATOM   4755  CB  PRO A 610     146.106 181.107 119.361  1.00  0.00           C
ATOM   4756  CA  PRO A 610     145.890 180.566 120.777  1.00  0.00           C
ATOM   4757  C   PRO A 610     146.726 181.314 121.800  1.00  0.00           C
ATOM   4758  O   PRO A 610     146.390 182.426 122.213  1.00  0.00           O
ATOM   4759  N   ASP A 611     147.833 180.692 122.201  1.00  0.00           N
ATOM   4760  CA  ASP A 611     148.664 181.254 123.258  1.00  0.00           C
ATOM   4761  CB  ASP A 611     149.587 180.178 123.845  1.00  0.00           C
ATOM   4762  CG  ASP A 611     150.383 179.434 122.786  1.00  0.00           C
ATOM   4763  OD1 ASP A 611     150.563 179.972 121.673  1.00  0.00           O
ATOM   4764  OD2 ASP A 611     150.830 178.303 123.068  1.00  0.00           O
ATOM   4765  C   ASP A 611     149.500 182.438 122.791  1.00  0.00           C
ATOM   4766  O   ASP A 611     149.954 183.223 123.629  1.00  0.00           O
ATOM   4767  N   ASP A 612     149.712 182.586 121.483  1.00  0.00           N
ATOM   4768  CA  ASP A 612     150.516 183.670 120.933  1.00  0.00           C
ATOM   4769  CB  ASP A 612     151.417 183.142 119.816  1.00  0.00           C
ATOM   4770  CG  ASP A 612     150.635 182.523 118.675  1.00  0.00           C
ATOM   4771  OD1 ASP A 612     149.401 182.378 118.804  1.00  0.00           O
ATOM   4772  OD2 ASP A 612     151.256 182.182 117.646  1.00  0.00           O
ATOM   4773  C   ASP A 612     149.666 184.827 120.416  1.00  0.00           C
ATOM   4774  O   ASP A 612     150.159 185.645 119.633  1.00  0.00           O
ATOM   4775  N   GLU A 613     148.406 184.915 120.841  1.00  0.00           N
ATOM   4776  CA  GLU A 613     147.529 185.999 120.415  1.00  0.00           C
ATOM   4777  CB  GLU A 613     146.096 185.488 120.255  1.00  0.00           C
ATOM   4778  CG  GLU A 613     145.044 186.591 120.180  1.00  0.00           C
ATOM   4779  CD  GLU A 613     143.760 186.153 119.504  1.00  0.00           C
ATOM   4780  OE1 GLU A 613     143.814 185.296 118.596  1.00  0.00           O
ATOM   4781  OE2 GLU A 613     142.688 186.668 119.882  1.00  0.00           O
ATOM   4782  C   GLU A 613     147.555 187.167 121.387  1.00  0.00           C
ATOM   4783  O   GLU A 613     147.425 188.322 120.969  1.00  0.00           O
ATOM   4784  N   ASP A 614     147.720 186.893 122.680  1.00  0.00           N
ATOM   4785  CA  ASP A 614     147.779 187.962 123.666  1.00  0.00           C
ATOM   4786  CB  ASP A 614     147.654 187.381 125.074  1.00  0.00           C
ATOM   4787  CG  ASP A 614     146.253 186.890 125.380  1.00  0.00           C
ATOM   4788  OD1 ASP A 614     145.282 187.510 124.899  1.00  0.00           O
ATOM   4789  OD2 ASP A 614     146.122 185.885 126.108  1.00  0.00           O
ATOM   4790  C   ASP A 614     149.056 188.785 123.566  1.00  0.00           C
ATOM   4791  O   ASP A 614     149.144 189.834 124.212  1.00  0.00           O
ATOM   4792  N   SER A 615     150.037 188.344 122.780  1.00  0.00           N
ATOM   4793  CA  SER A 615     151.279 189.083 122.598  1.00  0.00           C
ATOM   4794  CB  SER A 615     152.447 188.104 122.456  1.00  0.00           C
ATOM   4795  OG  SER A 615     152.421 187.468 121.190  1.00  0.00           O
ATOM   4796  C   SER A 615     151.216 190.001 121.382  1.00  0.00           C
ATOM   4797  O   SER A 615     151.511 191.194 121.485  1.00  0.00           O
ATOM   4798  N   GLY A 616     150.832 189.458 120.231  1.00  0.00           N
ATOM   4799  CA  GLY A 616     150.806 190.212 119.002  1.00  0.00           C
ATOM   4800  C   GLY A 616     149.677 191.221 118.985  1.00  0.00           C
ATOM   4801  O   GLY A 616     149.069 191.516 120.018  1.00  0.00           O
ATOM   4802  N   PRO A 617     149.367 191.773 117.809  1.00  0.00           N
ATOM   4803  CD  PRO A 617     149.918 191.477 116.475  1.00  0.00           C
ATOM   4804  CG  PRO A 617     148.991 192.211 115.535  1.00  0.00           C
ATOM   4805  CB  PRO A 617     148.364 193.291 116.326  1.00  0.00           C
ATOM   4806  CA  PRO A 617     148.224 192.687 117.724  1.00  0.00           C
ATOM   4807  C   PRO A 617     146.925 191.922 117.891  1.00  0.00           C
ATOM   4808  O   PRO A 617     146.948 190.712 118.132  1.00  0.00           O
ATOM   4809  N   TYR A 618     145.790 192.601 117.773  1.00  0.00           N
ATOM   4810  CA  TYR A 618     144.491 191.948 117.866  1.00  0.00           C
ATOM   4811  CB  TYR A 618     144.328 190.877 116.779  1.00  0.00           C
ATOM   4812  CG  TYR A 618     144.794 191.289 115.401  1.00  0.00           C
ATOM   4813  CD1 TYR A 618     144.599 192.580 114.934  1.00  0.00           C
ATOM   4814  CE1 TYR A 618     145.022 192.953 113.677  1.00  0.00           C
ATOM   4815  CZ  TYR A 618     145.638 192.031 112.866  1.00  0.00           C
ATOM   4816  OH  TYR A 618     146.058 192.401 111.610  1.00  0.00           O
ATOM   4817  CE2 TYR A 618     145.838 190.742 113.303  1.00  0.00           C
ATOM   4818  CD2 TYR A 618     145.416 190.377 114.562  1.00  0.00           C
ATOM   4819  C   TYR A 618     144.260 191.326 119.237  1.00  0.00           C
ATOM   4820  O   TYR A 618     143.474 190.385 119.370  1.00  0.00           O
ATOM   4821  N   LYS A 619     144.948 191.819 120.267  1.00  0.00           N
ATOM   4822  CA  LYS A 619     144.734 191.292 121.609  1.00  0.00           C
ATOM   4823  CB  LYS A 619     145.770 191.872 122.570  1.00  0.00           C
ATOM   4824  CG  LYS A 619     145.951 191.070 123.848  1.00  0.00           C
ATOM   4825  CD  LYS A 619     145.390 191.778 125.067  1.00  0.00           C
ATOM   4826  CE  LYS A 619     145.626 190.953 126.322  1.00  0.00           C
ATOM   4827  NZ  LYS A 619     145.029 191.568 127.539  1.00  0.00           N
ATOM   4828  C   LYS A 619     143.328 191.604 122.098  1.00  0.00           C
ATOM   4829  O   LYS A 619     142.683 190.760 122.731  1.00  0.00           O
ATOM   4830  N   HIS A 620     142.837 192.804 121.805  1.00  0.00           N
ATOM   4831  CA  HIS A 620     141.524 193.250 122.241  1.00  0.00           C
ATOM   4832  CB  HIS A 620     141.629 194.681 122.758  1.00  0.00           C
ATOM   4833  CG  HIS A 620     142.628 194.827 123.859  1.00  0.00           C
ATOM   4834  ND1 HIS A 620     143.877 195.374 123.662  1.00  0.00           N
ATOM   4835  CE1 HIS A 620     144.548 195.350 124.799  1.00  0.00           C
ATOM   4836  NE2 HIS A 620     143.782 194.803 125.723  1.00  0.00           N
ATOM   4837  CD2 HIS A 620     142.579 194.457 125.160  1.00  0.00           C
ATOM   4838  C   HIS A 620     140.480 193.150 121.142  1.00  0.00           C
ATOM   4839  O   HIS A 620     139.325 193.521 121.365  1.00  0.00           O
ATOM   4840  N   ILE A 621     140.863 192.674 119.962  1.00  0.00           N
ATOM   4841  CA  ILE A 621     139.918 192.345 118.907  1.00  0.00           C
ATOM   4842  CB  ILE A 621     139.879 193.449 117.829  1.00  0.00           C
ATOM   4843  CG2 ILE A 621     141.278 193.805 117.294  1.00  0.00           C
ATOM   4844  CG1 ILE A 621     138.948 193.058 116.689  1.00  0.00           C
ATOM   4845  CD1 ILE A 621     138.467 194.231 115.884  1.00  0.00           C
ATOM   4846  C   ILE A 621     140.321 190.981 118.359  1.00  0.00           C
ATOM   4847  O   ILE A 621     141.093 190.881 117.404  1.00  0.00           O
ATOM   4848  N   SER A 622     139.779 189.928 118.945  1.00  0.00           N
ATOM   4849  CA  SER A 622     140.301 188.585 118.715  1.00  0.00           C
ATOM   4850  CB  SER A 622     139.873 187.654 119.843  1.00  0.00           C
ATOM   4851  OG  SER A 622     140.428 186.363 119.678  1.00  0.00           O
ATOM   4852  C   SER A 622     139.802 188.039 117.380  1.00  0.00           C
ATOM   4853  O   SER A 622     138.592 188.021 117.147  1.00  0.00           O
ATOM   4854  N   PRO A 623     140.686 187.587 116.480  1.00  0.00           N
ATOM   4855  CD  PRO A 623     142.151 187.717 116.450  1.00  0.00           C
ATOM   4856  CG  PRO A 623     142.552 186.726 115.432  1.00  0.00           C
ATOM   4857  CB  PRO A 623     141.458 186.665 114.449  1.00  0.00           C
ATOM   4858  CA  PRO A 623     140.177 187.005 115.226  1.00  0.00           C
ATOM   4859  C   PRO A 623     139.306 185.780 115.431  1.00  0.00           C
ATOM   4860  O   PRO A 623     138.318 185.604 114.708  1.00  0.00           O
ATOM   4861  N   GLY A 624     139.635 184.930 116.397  1.00  0.00           N
ATOM   4862  CA  GLY A 624     138.883 183.722 116.656  1.00  0.00           C
ATOM   4863  C   GLY A 624     137.721 183.860 117.606  1.00  0.00           C
ATOM   4864  O   GLY A 624     137.088 182.855 117.935  1.00  0.00           O
ATOM   4865  N   ASP A 625     137.416 185.072 118.067  1.00  0.00           N
ATOM   4866  CA  ASP A 625     136.352 185.299 119.040  1.00  0.00           C
ATOM   4867  CB  ASP A 625     134.979 184.949 118.466  1.00  0.00           C
ATOM   4868  CG  ASP A 625     133.843 185.613 119.214  1.00  0.00           C
ATOM   4869  OD1 ASP A 625     134.083 186.597 119.944  1.00  0.00           O
ATOM   4870  OD2 ASP A 625     132.699 185.142 119.076  1.00  0.00           O
ATOM   4871  C   ASP A 625     136.595 184.522 120.326  1.00  0.00           C
ATOM   4872  O   ASP A 625     135.658 184.063 120.978  1.00  0.00           O
ATOM   4873  N   THR A 626     137.855 184.340 120.673  1.00  0.00           N
ATOM   4874  CA  THR A 626     138.245 183.829 121.973  1.00  0.00           C
ATOM   4875  CB  THR A 626     139.508 182.991 121.820  1.00  0.00           C
ATOM   4876  CG2 THR A 626     139.239 181.824 120.873  1.00  0.00           C
ATOM   4877  OG1 THR A 626     140.549 183.796 121.254  1.00  0.00           O
ATOM   4878  C   THR A 626     138.378 185.040 122.897  1.00  0.00           C
ATOM   4879  O   THR A 626     137.928 186.136 122.558  1.00  0.00           O
ATOM   4880  N   LYS A 627     138.975 184.874 124.077  1.00  0.00           N
ATOM   4881  CA  LYS A 627     139.146 185.989 125.009  1.00  0.00           C
ATOM   4882  CB  LYS A 627     140.061 187.071 124.414  1.00  0.00           C
ATOM   4883  CG  LYS A 627     140.310 188.293 125.308  1.00  0.00           C
ATOM   4884  CD  LYS A 627     140.843 187.956 126.700  1.00  0.00           C
ATOM   4885  CE  LYS A 627     142.246 187.373 126.656  1.00  0.00           C
ATOM   4886  NZ  LYS A 627     143.230 188.354 126.128  1.00  0.00           N
ATOM   4887  C   LYS A 627     137.787 186.573 125.412  1.00  0.00           C
ATOM   4888  O   LYS A 627     137.384 187.655 124.991  1.00  0.00           O
ATOM   4889  N   VAL A 628     137.064 185.783 126.209  1.00  0.00           N
ATOM   4890  CA  VAL A 628     135.783 186.232 126.734  1.00  0.00           C
ATOM   4891  CB  VAL A 628     135.127 185.118 127.564  1.00  0.00           C
ATOM   4892  CG1 VAL A 628     133.821 185.595 128.182  1.00  0.00           C
ATOM   4893  CG2 VAL A 628     134.894 183.897 126.704  1.00  0.00           C
ATOM   4894  C   VAL A 628     135.964 187.496 127.555  1.00  0.00           C
ATOM   4895  O   VAL A 628     136.871 187.602 128.388  1.00  0.00           O
ATOM   4896  N   VAL A 629     135.091 188.468 127.309  1.00  0.00           N
ATOM   4897  CA  VAL A 629     135.058 189.720 128.049  1.00  0.00           C
ATOM   4898  CB  VAL A 629     135.743 190.877 127.308  1.00  0.00           C
ATOM   4899  CG1 VAL A 629     135.629 192.159 128.112  1.00  0.00           C
ATOM   4900  CG2 VAL A 629     137.192 190.543 127.007  1.00  0.00           C
ATOM   4901  C   VAL A 629     133.592 190.039 128.288  1.00  0.00           C
ATOM   4902  O   VAL A 629     132.834 190.249 127.328  1.00  0.00           O
ATOM   4903  N   VAL A 630     133.190 190.022 129.557  1.00  0.00           N
ATOM   4904  CA  VAL A 630     131.885 190.473 130.022  1.00  0.00           C
ATOM   4905  CB  VAL A 630     131.204 189.401 130.894  1.00  0.00           C
ATOM   4906  CG1 VAL A 630     129.912 189.918 131.505  1.00  0.00           C
ATOM   4907  CG2 VAL A 630     130.957 188.140 130.082  1.00  0.00           C
ATOM   4908  C   VAL A 630     132.098 191.767 130.796  1.00  0.00           C
ATOM   4909  O   VAL A 630     132.933 191.818 131.703  1.00  0.00           O
ATOM   4910  N   GLU A 631     131.356 192.812 130.430  1.00  0.00           N
ATOM   4911  CA  GLU A 631     131.467 194.122 131.064  1.00  0.00           C
ATOM   4912  CB  GLU A 631     132.202 195.128 130.173  1.00  0.00           C
ATOM   4913  CG  GLU A 631     133.690 194.927 130.059  1.00  0.00           C
ATOM   4914  CD  GLU A 631     134.367 196.054 129.301  1.00  0.00           C
ATOM   4915  OE1 GLU A 631     133.660 196.987 128.868  1.00  0.00           O
ATOM   4916  OE2 GLU A 631     135.603 196.006 129.130  1.00  0.00           O
ATOM   4917  C   GLU A 631     130.079 194.657 131.355  1.00  0.00           C
ATOM   4918  O   GLU A 631     129.241 194.716 130.453  1.00  0.00           O
ATOM   4919  N   ASN A 632     129.845 195.066 132.601  1.00  0.00           N
ATOM   4920  CA  ASN A 632     128.548 195.587 133.026  1.00  0.00           C
ATOM   4921  CB  ASN A 632     128.250 196.938 132.366  1.00  0.00           C
ATOM   4922  CG  ASN A 632     128.886 198.091 133.099  1.00  0.00           C
ATOM   4923  OD1 ASN A 632     128.680 198.265 134.297  1.00  0.00           O
ATOM   4924  ND2 ASN A 632     129.664 198.891 132.383  1.00  0.00           N
ATOM   4925  C   ASN A 632     127.431 194.588 132.740  1.00  0.00           C
ATOM   4926  O   ASN A 632     126.289 194.964 132.472  1.00  0.00           O
ATOM   4927  N   GLY A 633     127.748 193.302 132.824  1.00  0.00           N
ATOM   4928  CA  GLY A 633     126.761 192.275 132.577  1.00  0.00           C
ATOM   4929  C   GLY A 633     126.369 192.118 131.127  1.00  0.00           C
ATOM   4930  O   GLY A 633     125.282 191.612 130.843  1.00  0.00           O
ATOM   4931  N   GLU A 634     127.226 192.540 130.198  1.00  0.00           N
ATOM   4932  CA  GLU A 634     127.035 192.284 128.777  1.00  0.00           C
ATOM   4933  CB  GLU A 634     126.869 193.561 127.937  1.00  0.00           C
ATOM   4934  CG  GLU A 634     125.594 194.361 128.193  1.00  0.00           C
ATOM   4935  CD  GLU A 634     125.690 195.298 129.377  1.00  0.00           C
ATOM   4936  OE1 GLU A 634     126.775 195.391 129.980  1.00  0.00           O
ATOM   4937  OE2 GLU A 634     124.673 195.941 129.714  1.00  0.00           O
ATOM   4938  C   GLU A 634     128.235 191.510 128.267  1.00  0.00           C
ATOM   4939  O   GLU A 634     129.377 191.886 128.535  1.00  0.00           O
ATOM   4940  N   LEU A 635     127.972 190.441 127.524  1.00  0.00           N
ATOM   4941  CA  LEU A 635     129.031 189.657 126.903  1.00  0.00           C
ATOM   4942  CB  LEU A 635     128.514 188.295 126.465  1.00  0.00           C
ATOM   4943  CG  LEU A 635     129.511 187.372 125.768  1.00  0.00           C
ATOM   4944  CD1 LEU A 635     130.693 187.072 126.667  1.00  0.00           C
ATOM   4945  CD2 LEU A 635     128.828 186.092 125.352  1.00  0.00           C
ATOM   4946  C   LEU A 635     129.557 190.469 125.736  1.00  0.00           C
ATOM   4947  O   LEU A 635     129.067 190.381 124.611  1.00  0.00           O
ATOM   4948  N   ILE A 636     130.567 191.289 126.021  1.00  0.00           N
ATOM   4949  CA  ILE A 636     131.145 192.140 124.989  1.00  0.00           C
ATOM   4950  CB  ILE A 636     132.157 193.120 125.610  1.00  0.00           C
ATOM   4951  CG2 ILE A 636     132.759 194.014 124.545  1.00  0.00           C
ATOM   4952  CG1 ILE A 636     131.503 193.965 126.709  1.00  0.00           C
ATOM   4953  CD1 ILE A 636     130.202 194.627 126.318  1.00  0.00           C
ATOM   4954  C   ILE A 636     131.781 191.287 123.907  1.00  0.00           C
ATOM   4955  O   ILE A 636     131.686 191.601 122.716  1.00  0.00           O
ATOM   4956  N   MET A 637     132.437 190.198 124.291  1.00  0.00           N
ATOM   4957  CA  MET A 637     133.007 189.349 123.252  1.00  0.00           C
ATOM   4958  CB  MET A 637     134.253 189.979 122.619  1.00  0.00           C
ATOM   4959  CG  MET A 637     135.429 190.135 123.559  1.00  0.00           C
ATOM   4960  SD  MET A 637     136.844 190.944 122.808  1.00  0.00           S
ATOM   4961  CE  MET A 637     136.814 192.501 123.674  1.00  0.00           C
ATOM   4962  C   MET A 637     133.349 187.990 123.833  1.00  0.00           C
ATOM   4963  O   MET A 637     133.407 187.813 125.050  1.00  0.00           O
ATOM   4964  N   GLY A 638     133.555 187.038 122.944  1.00  0.00           N
ATOM   4965  CA  GLY A 638     134.139 185.759 123.279  1.00  0.00           C
ATOM   4966  C   GLY A 638     133.130 184.631 123.253  1.00  0.00           C
ATOM   4967  O   GLY A 638     131.922 184.829 123.425  1.00  0.00           O
ATOM   4968  N   ILE A 639     133.639 183.423 123.047  1.00  0.00           N
ATOM   4969  CA  ILE A 639     132.833 182.213 122.989  1.00  0.00           C
ATOM   4970  CB  ILE A 639     133.386 181.219 121.956  1.00  0.00           C
ATOM   4971  CG2 ILE A 639     132.596 179.932 121.990  1.00  0.00           C
ATOM   4972  CG1 ILE A 639     133.331 181.805 120.547  1.00  0.00           C
ATOM   4973  CD1 ILE A 639     134.345 181.213 119.606  1.00  0.00           C
ATOM   4974  C   ILE A 639     132.826 181.602 124.380  1.00  0.00           C
ATOM   4975  O   ILE A 639     133.888 181.312 124.943  1.00  0.00           O
ATOM   4976  N   LEU A 640     131.640 181.404 124.938  1.00  0.00           N
ATOM   4977  CA  LEU A 640     131.530 180.834 126.267  1.00  0.00           C
ATOM   4978  CB  LEU A 640     130.193 181.208 126.900  1.00  0.00           C
ATOM   4979  CG  LEU A 640     129.976 182.703 127.125  1.00  0.00           C
ATOM   4980  CD1 LEU A 640     128.576 182.939 127.613  1.00  0.00           C
ATOM   4981  CD2 LEU A 640     130.971 183.253 128.114  1.00  0.00           C
ATOM   4982  C   LEU A 640     131.674 179.321 126.201  1.00  0.00           C
ATOM   4983  O   LEU A 640     131.275 178.681 125.230  1.00  0.00           O
ATOM   4984  N   CYS A 641     132.262 178.753 127.244  1.00  0.00           N
ATOM   4985  CA  CYS A 641     132.551 177.328 127.270  1.00  0.00           C
ATOM   4986  CB  CYS A 641     133.801 177.012 126.444  1.00  0.00           C
ATOM   4987  SG  CYS A 641     135.353 177.562 127.182  1.00  0.00           S
ATOM   4988  C   CYS A 641     132.700 176.898 128.723  1.00  0.00           C
ATOM   4989  O   CYS A 641     132.300 177.614 129.645  1.00  0.00           O
ATOM   4990  N   LYS A 642     133.262 175.704 128.916  1.00  0.00           N
ATOM   4991  CA  LYS A 642     133.566 175.206 130.251  1.00  0.00           C
ATOM   4992  CB  LYS A 642     134.346 173.901 130.132  1.00  0.00           C
ATOM   4993  CG  LYS A 642     134.426 173.089 131.402  1.00  0.00           C
ATOM   4994  CD  LYS A 642     135.196 171.800 131.171  1.00  0.00           C
ATOM   4995  CE  LYS A 642     136.695 172.057 131.106  1.00  0.00           C
ATOM   4996  NZ  LYS A 642     137.491 170.798 131.112  1.00  0.00           N
ATOM   4997  C   LYS A 642     134.366 176.215 131.061  1.00  0.00           C
ATOM   4998  O   LYS A 642     134.131 176.389 132.260  1.00  0.00           O
ATOM   4999  N   LYS A 643     135.328 176.881 130.424  1.00  0.00           N
ATOM   5000  CA  LYS A 643     136.183 177.819 131.137  1.00  0.00           C
ATOM   5001  CB  LYS A 643     137.328 178.275 130.234  1.00  0.00           C
ATOM   5002  CG  LYS A 643     138.161 177.148 129.635  1.00  0.00           C
ATOM   5003  CD  LYS A 643     138.905 176.365 130.706  1.00  0.00           C
ATOM   5004  CE  LYS A 643     139.824 175.316 130.096  1.00  0.00           C
ATOM   5005  NZ  LYS A 643     139.525 173.944 130.591  1.00  0.00           N
ATOM   5006  C   LYS A 643     135.419 179.034 131.641  1.00  0.00           C
ATOM   5007  O   LYS A 643     135.882 179.690 132.578  1.00  0.00           O
ATOM   5008  N   SER A 644     134.261 179.337 131.058  1.00  0.00           N
ATOM   5009  CA  SER A 644     133.488 180.522 131.403  1.00  0.00           C
ATOM   5010  CB  SER A 644     133.080 181.267 130.130  1.00  0.00           C
ATOM   5011  OG  SER A 644     134.177 181.380 129.246  1.00  0.00           O
ATOM   5012  C   SER A 644     132.235 180.215 132.198  1.00  0.00           C
ATOM   5013  O   SER A 644     131.776 181.070 132.953  1.00  0.00           O
ATOM   5014  N   LEU A 645     131.676 179.017 132.043  1.00  0.00           N
ATOM   5015  CA  LEU A 645     130.427 178.639 132.680  1.00  0.00           C
ATOM   5016  CB  LEU A 645     129.317 178.495 131.630  1.00  0.00           C
ATOM   5017  CG  LEU A 645     128.921 179.766 130.881  1.00  0.00           C
ATOM   5018  CD1 LEU A 645     128.049 179.420 129.703  1.00  0.00           C
ATOM   5019  CD2 LEU A 645     128.210 180.739 131.798  1.00  0.00           C
ATOM   5020  C   LEU A 645     130.534 177.346 133.472  1.00  0.00           C
ATOM   5021  O   LEU A 645     129.534 176.915 134.052  1.00  0.00           O
ATOM   5022  N   GLY A 646     131.703 176.720 133.517  1.00  0.00           N
ATOM   5023  CA  GLY A 646     131.888 175.491 134.256  1.00  0.00           C
ATOM   5024  C   GLY A 646     132.117 175.742 135.731  1.00  0.00           C
ATOM   5025  O   GLY A 646     131.741 176.776 136.285  1.00  0.00           O
ATOM   5026  N   THR A 647     132.756 174.766 136.373  1.00  0.00           N
ATOM   5027  CA  THR A 647     132.935 174.753 137.817  1.00  0.00           C
ATOM   5028  CB  THR A 647     132.696 173.342 138.356  1.00  0.00           C
ATOM   5029  CG2 THR A 647     131.238 172.967 138.240  1.00  0.00           C
ATOM   5030  OG1 THR A 647     133.489 172.408 137.617  1.00  0.00           O
ATOM   5031  C   THR A 647     134.313 175.242 138.247  1.00  0.00           C
ATOM   5032  O   THR A 647     134.695 175.042 139.402  1.00  0.00           O
ATOM   5033  N   SER A 648     135.063 175.881 137.355  1.00  0.00           N
ATOM   5034  CA  SER A 648     136.388 176.365 137.704  1.00  0.00           C
ATOM   5035  CB  SER A 648     137.263 176.471 136.460  1.00  0.00           C
ATOM   5036  OG  SER A 648     136.767 177.452 135.572  1.00  0.00           O
ATOM   5037  C   SER A 648     136.296 177.714 138.410  1.00  0.00           C
ATOM   5038  O   SER A 648     135.232 178.330 138.504  1.00  0.00           O
ATOM   5039  N   ALA A 649     137.436 178.171 138.918  1.00  0.00           N
ATOM   5040  CA  ALA A 649     137.483 179.393 139.705  1.00  0.00           C
ATOM   5041  CB  ALA A 649     138.671 179.365 140.664  1.00  0.00           C
ATOM   5042  C   ALA A 649     137.576 180.611 138.799  1.00  0.00           C
ATOM   5043  O   ALA A 649     138.339 180.628 137.830  1.00  0.00           O
ATOM   5044  N   GLY A 650     136.795 181.634 139.124  1.00  0.00           N
ATOM   5045  CA  GLY A 650     136.796 182.869 138.377  1.00  0.00           C
ATOM   5046  C   GLY A 650     135.919 182.869 137.150  1.00  0.00           C
ATOM   5047  O   GLY A 650     136.019 183.797 136.342  1.00  0.00           O
ATOM   5048  N   SER A 651     135.061 181.867 136.987  1.00  0.00           N
ATOM   5049  CA  SER A 651     134.157 181.799 135.853  1.00  0.00           C
ATOM   5050  CB  SER A 651     133.702 180.359 135.641  1.00  0.00           C
ATOM   5051  OG  SER A 651     132.949 179.895 136.744  1.00  0.00           O
ATOM   5052  C   SER A 651     132.971 182.736 136.072  1.00  0.00           C
ATOM   5053  O   SER A 651     132.825 183.362 137.123  1.00  0.00           O
ATOM   5054  N   LEU A 652     132.107 182.837 135.061  1.00  0.00           N
ATOM   5055  CA  LEU A 652     130.948 183.717 135.170  1.00  0.00           C
ATOM   5056  CB  LEU A 652     130.188 183.777 133.845  1.00  0.00           C
ATOM   5057  CG  LEU A 652     130.742 184.700 132.768  1.00  0.00           C
ATOM   5058  CD1 LEU A 652     130.010 184.457 131.469  1.00  0.00           C
ATOM   5059  CD2 LEU A 652     130.596 186.153 133.187  1.00  0.00           C
ATOM   5060  C   LEU A 652     130.013 183.280 136.284  1.00  0.00           C
ATOM   5061  O   LEU A 652     129.424 184.120 136.965  1.00  0.00           O
ATOM   5062  N   VAL A 653     129.832 181.975 136.465  1.00  0.00           N
ATOM   5063  CA  VAL A 653     128.943 181.516 137.525  1.00  0.00           C
[truncated: 6,239,813 more chars]
