# Supplementary material for: Molecular model of TFIIH recruitment to the transcription-coupled repair machinery
Source: Nat Commun. 2025 Mar 8;16:2341. doi: 10.1038/s41467-025-57593-0 (PMC11890784; doi:10.1038/s41467-025-57593-0)
Supplement: Supplementary file 4 — Supplementary Data 1 [file 41467_2025_57593_MOESM4_ESM.zip › Initial_and_final_structures/TCRΓÇôCRL4CSA-hinged-final.txt]

ATOM      1  N   SER A  11     108.005 171.316 203.119  1.00  0.00           N
ATOM      2  CA  SER A  11     108.766 172.077 202.136  1.00  0.00           C
ATOM      3  CB  SER A  11     110.025 172.616 202.726  1.00  0.00           C
ATOM      4  OG  SER A  11     110.859 173.310 201.771  1.00  0.00           O
ATOM      5  C   SER A  11     109.151 171.078 201.076  1.00  0.00           C
ATOM      6  O   SER A  11     109.299 169.905 201.399  1.00  0.00           O
ATOM      7  N   ALA A  12     109.128 171.440 199.764  1.00  0.00           N
ATOM      8  CA  ALA A  12     109.619 170.637 198.705  1.00  0.00           C
ATOM      9  CB  ALA A  12     109.187 171.486 197.461  1.00  0.00           C
ATOM     10  C   ALA A  12     111.125 170.286 198.635  1.00  0.00           C
ATOM     11  O   ALA A  12     111.991 171.026 199.171  1.00  0.00           O
ATOM     12  N   CYS A  13     111.381 169.137 197.900  1.00  0.00           N
ATOM     13  CA  CYS A  13     112.763 168.518 197.834  1.00  0.00           C
ATOM     14  CB  CYS A  13     112.512 167.056 197.515  1.00  0.00           C
ATOM     15  SG  CYS A  13     114.157 166.204 197.595  1.00  0.00           S
ATOM     16  C   CYS A  13     113.596 169.130 196.748  1.00  0.00           C
ATOM     17  O   CYS A  13     113.140 169.190 195.606  1.00  0.00           O
ATOM     18  N   PRO A  14     114.891 169.519 196.992  1.00  0.00           N
ATOM     19  CD  PRO A  14     115.586 169.389 198.232  1.00  0.00           C
ATOM     20  CG  PRO A  14     117.018 169.785 197.886  1.00  0.00           C
ATOM     21  CB  PRO A  14     116.848 170.853 196.861  1.00  0.00           C
ATOM     22  CA  PRO A  14     115.753 170.266 196.001  1.00  0.00           C
ATOM     23  C   PRO A  14     116.248 169.480 194.793  1.00  0.00           C
ATOM     24  O   PRO A  14     116.912 168.473 194.890  1.00  0.00           O
ATOM     25  N   LEU A  15     116.024 170.081 193.606  1.00  0.00           N
ATOM     26  CA  LEU A  15     116.512 169.607 192.309  1.00  0.00           C
ATOM     27  CB  LEU A  15     115.594 170.275 191.195  1.00  0.00           C
ATOM     28  CG  LEU A  15     115.272 169.427 189.975  1.00  0.00           C
ATOM     29  CD1 LEU A  15     113.970 169.941 189.222  1.00  0.00           C
ATOM     30  CD2 LEU A  15     116.371 169.470 188.993  1.00  0.00           C
ATOM     31  C   LEU A  15     118.012 169.849 192.058  1.00  0.00           C
ATOM     32  O   LEU A  15     118.346 170.885 191.602  1.00  0.00           O
ATOM     33  N   ARG A  16     118.891 168.910 192.386  1.00  0.00           N
ATOM     34  CA  ARG A  16     120.283 169.116 192.131  1.00  0.00           C
ATOM     35  CB  ARG A  16     121.025 168.429 193.319  1.00  0.00           C
ATOM     36  CG  ARG A  16     121.269 169.300 194.499  1.00  0.00           C
ATOM     37  CD  ARG A  16     120.030 169.894 195.153  1.00  0.00           C
ATOM     38  NE  ARG A  16     120.347 170.882 196.197  1.00  0.00           N
ATOM     39  CZ  ARG A  16     120.904 170.769 197.430  1.00  0.00           C
ATOM     40  NH1 ARG A  16     121.001 171.710 198.301  1.00  0.00           N
ATOM     41  NH2 ARG A  16     121.314 169.616 197.927  1.00  0.00           N
ATOM     42  C   ARG A  16     120.745 168.491 190.814  1.00  0.00           C
ATOM     43  O   ARG A  16     120.470 167.301 190.518  1.00  0.00           O
ATOM     44  N   THR A  17     121.535 169.252 190.050  1.00  0.00           N
ATOM     45  CA  THR A  17     122.432 168.732 188.854  1.00  0.00           C
ATOM     46  CB  THR A  17     123.085 169.844 188.036  1.00  0.00           C
ATOM     47  CG2 THR A  17     122.074 170.171 186.992  1.00  0.00           C
ATOM     48  OG1 THR A  17     123.402 170.957 188.842  1.00  0.00           O
ATOM     49  C   THR A  17     123.579 167.924 189.491  1.00  0.00           C
ATOM     50  O   THR A  17     123.999 168.337 190.562  1.00  0.00           O
ATOM     51  N   ILE A  18     124.161 166.969 188.755  1.00  0.00           N
ATOM     52  CA  ILE A  18     125.257 166.203 189.325  1.00  0.00           C
ATOM     53  CB  ILE A  18     125.253 164.744 188.823  1.00  0.00           C
ATOM     54  CG2 ILE A  18     126.491 164.013 189.444  1.00  0.00           C
ATOM     55  CG1 ILE A  18     123.973 164.073 189.345  1.00  0.00           C
ATOM     56  CD1 ILE A  18     123.514 164.288 190.809  1.00  0.00           C
ATOM     57  C   ILE A  18     126.570 167.024 189.065  1.00  0.00           C
ATOM     58  O   ILE A  18     126.809 167.371 187.945  1.00  0.00           O
ATOM     59  N   LYS A  19     127.421 167.286 190.089  1.00  0.00           N
ATOM     60  CA  LYS A  19     128.650 168.078 189.911  1.00  0.00           C
ATOM     61  CB  LYS A  19     128.699 169.143 190.962  1.00  0.00           C
ATOM     62  CG  LYS A  19     127.691 170.240 190.663  1.00  0.00           C
ATOM     63  CD  LYS A  19     127.657 171.154 191.933  1.00  0.00           C
ATOM     64  CE  LYS A  19     127.014 172.534 191.760  1.00  0.00           C
ATOM     65  NZ  LYS A  19     127.326 173.454 192.887  1.00  0.00           N
ATOM     66  C   LYS A  19     129.885 167.159 189.926  1.00  0.00           C
ATOM     67  O   LYS A  19     130.796 167.560 189.247  1.00  0.00           O
ATOM     68  N   ARG A  20     129.870 165.875 190.451  1.00  0.00           N
ATOM     69  CA  ARG A  20     130.842 164.781 190.398  1.00  0.00           C
ATOM     70  CB  ARG A  20     131.922 164.904 191.488  1.00  0.00           C
ATOM     71  CG  ARG A  20     133.187 165.618 191.160  1.00  0.00           C
ATOM     72  CD  ARG A  20     134.172 165.946 192.297  1.00  0.00           C
ATOM     73  NE  ARG A  20     135.399 166.593 191.775  1.00  0.00           N
ATOM     74  CZ  ARG A  20     136.503 166.037 191.391  1.00  0.00           C
ATOM     75  NH1 ARG A  20     136.609 164.694 191.226  1.00  0.00           N
ATOM     76  NH2 ARG A  20     137.564 166.721 191.190  1.00  0.00           N
ATOM     77  C   ARG A  20     130.088 163.415 190.457  1.00  0.00           C
ATOM     78  O   ARG A  20     129.083 163.314 191.189  1.00  0.00           O
ATOM     79  N   VAL A  21     130.561 162.375 189.715  1.00  0.00           N
ATOM     80  CA  VAL A  21     130.303 160.972 190.098  1.00  0.00           C
ATOM     81  CB  VAL A  21     129.978 160.157 188.841  1.00  0.00           C
ATOM     82  CG1 VAL A  21     129.450 158.745 189.129  1.00  0.00           C
ATOM     83  CG2 VAL A  21     128.903 160.799 187.813  1.00  0.00           C
ATOM     84  C   VAL A  21     131.403 160.411 190.923  1.00  0.00           C
ATOM     85  O   VAL A  21     132.501 160.960 190.836  1.00  0.00           O
ATOM     86  N   GLN A  22     131.198 159.389 191.692  1.00  0.00           N
ATOM     87  CA  GLN A  22     132.151 158.719 192.623  1.00  0.00           C
ATOM     88  CB  GLN A  22     131.864 159.106 194.072  1.00  0.00           C
ATOM     89  CG  GLN A  22     132.670 158.291 195.090  1.00  0.00           C
ATOM     90  CD  GLN A  22     134.226 158.503 194.864  1.00  0.00           C
ATOM     91  OE1 GLN A  22     134.846 159.416 195.391  1.00  0.00           O
ATOM     92  NE2 GLN A  22     134.901 157.642 194.180  1.00  0.00           N
ATOM     93  C   GLN A  22     132.205 157.178 192.405  1.00  0.00           C
ATOM     94  O   GLN A  22     131.178 156.593 192.723  1.00  0.00           O
ATOM     95  N   PHE A  23     133.287 156.565 191.970  1.00  0.00           N
ATOM     96  CA  PHE A  23     133.280 155.105 191.736  1.00  0.00           C
ATOM     97  CB  PHE A  23     134.127 154.785 190.481  1.00  0.00           C
ATOM     98  CG  PHE A  23     133.345 154.928 189.173  1.00  0.00           C
ATOM     99  CD1 PHE A  23     132.529 153.797 188.721  1.00  0.00           C
ATOM    100  CE1 PHE A  23     131.820 153.934 187.492  1.00  0.00           C
ATOM    101  CZ  PHE A  23     131.920 155.067 186.704  1.00  0.00           C
ATOM    102  CE2 PHE A  23     132.764 156.133 187.144  1.00  0.00           C
ATOM    103  CD2 PHE A  23     133.439 156.077 188.363  1.00  0.00           C
ATOM    104  C   PHE A  23     133.696 154.296 192.934  1.00  0.00           C
ATOM    105  O   PHE A  23     134.469 154.832 193.724  1.00  0.00           O
ATOM    106  N   GLY A  24     133.239 153.032 193.027  1.00  0.00           N
ATOM    107  CA  GLY A  24     133.667 152.169 194.141  1.00  0.00           C
ATOM    108  C   GLY A  24     133.216 150.737 193.937  1.00  0.00           C
ATOM    109  O   GLY A  24     132.476 150.399 192.963  1.00  0.00           O
ATOM    110  N   VAL A  25     133.473 149.844 194.950  1.00  0.00           N
ATOM    111  CA  VAL A  25     132.912 148.441 194.972  1.00  0.00           C
ATOM    112  CB  VAL A  25     134.006 147.435 195.497  1.00  0.00           C
ATOM    113  CG1 VAL A  25     133.517 146.003 195.360  1.00  0.00           C
ATOM    114  CG2 VAL A  25     135.323 147.603 194.639  1.00  0.00           C
ATOM    115  C   VAL A  25     131.609 148.423 195.808  1.00  0.00           C
ATOM    116  O   VAL A  25     131.578 149.062 196.873  1.00  0.00           O
ATOM    117  N   LEU A  26     130.653 147.592 195.524  1.00  0.00           N
ATOM    118  CA  LEU A  26     129.385 147.620 196.301  1.00  0.00           C
ATOM    119  CB  LEU A  26     128.258 147.353 195.327  1.00  0.00           C
ATOM    120  CG  LEU A  26     126.858 146.982 195.920  1.00  0.00           C
ATOM    121  CD1 LEU A  26     126.382 147.963 196.984  1.00  0.00           C
ATOM    122  CD2 LEU A  26     125.767 146.844 194.841  1.00  0.00           C
ATOM    123  C   LEU A  26     129.445 146.574 197.524  1.00  0.00           C
ATOM    124  O   LEU A  26     129.574 145.366 197.306  1.00  0.00           O
ATOM    125  N   SER A  27     129.487 147.076 198.728  1.00  0.00           N
ATOM    126  CA  SER A  27     129.670 146.318 199.959  1.00  0.00           C
ATOM    127  CB  SER A  27     129.936 147.280 201.087  1.00  0.00           C
ATOM    128  OG  SER A  27     130.347 146.677 202.298  1.00  0.00           O
ATOM    129  C   SER A  27     128.514 145.388 200.319  1.00  0.00           C
ATOM    130  O   SER A  27     127.350 145.873 200.270  1.00  0.00           O
ATOM    131  N   PRO A  28     128.727 144.140 200.645  1.00  0.00           N
ATOM    132  CD  PRO A  28     129.962 143.388 200.503  1.00  0.00           C
ATOM    133  CG  PRO A  28     129.693 142.110 201.142  1.00  0.00           C
ATOM    134  CB  PRO A  28     128.204 141.859 200.804  1.00  0.00           C
ATOM    135  CA  PRO A  28     127.594 143.227 200.787  1.00  0.00           C
ATOM    136  C   PRO A  28     126.605 143.500 201.948  1.00  0.00           C
ATOM    137  O   PRO A  28     125.479 143.006 202.030  1.00  0.00           O
ATOM    138  N   ASP A  29     126.968 144.294 203.028  1.00  0.00           N
ATOM    139  CA  ASP A  29     126.097 144.850 204.043  1.00  0.00           C
ATOM    140  CB  ASP A  29     126.919 145.240 205.273  1.00  0.00           C
ATOM    141  CG  ASP A  29     127.895 146.371 205.069  1.00  0.00           C
ATOM    142  OD1 ASP A  29     128.279 146.961 206.093  1.00  0.00           O
ATOM    143  OD2 ASP A  29     128.375 146.689 204.004  1.00  0.00           O
ATOM    144  C   ASP A  29     125.272 146.026 203.559  1.00  0.00           C
ATOM    145  O   ASP A  29     124.160 146.203 204.106  1.00  0.00           O
ATOM    146  N   GLU A  30     125.729 146.835 202.607  1.00  0.00           N
ATOM    147  CA  GLU A  30     124.939 147.942 202.024  1.00  0.00           C
ATOM    148  CB  GLU A  30     125.879 148.956 201.317  1.00  0.00           C
ATOM    149  CG  GLU A  30     125.151 150.234 200.985  1.00  0.00           C
ATOM    150  CD  GLU A  30     125.925 151.398 200.444  1.00  0.00           C
ATOM    151  OE1 GLU A  30     125.400 152.256 199.698  1.00  0.00           O
ATOM    152  OE2 GLU A  30     127.094 151.584 200.789  1.00  0.00           O
ATOM    153  C   GLU A  30     123.904 147.465 201.064  1.00  0.00           C
ATOM    154  O   GLU A  30     122.716 147.730 201.161  1.00  0.00           O
ATOM    155  N   LEU A  31     124.274 146.495 200.244  1.00  0.00           N
ATOM    156  CA  LEU A  31     123.405 145.927 199.261  1.00  0.00           C
ATOM    157  CB  LEU A  31     124.234 144.888 198.445  1.00  0.00           C
ATOM    158  CG  LEU A  31     123.329 143.943 197.563  1.00  0.00           C
ATOM    159  CD1 LEU A  31     122.531 144.801 196.508  1.00  0.00           C
ATOM    160  CD2 LEU A  31     124.317 143.095 196.745  1.00  0.00           C
ATOM    161  C   LEU A  31     122.121 145.272 199.805  1.00  0.00           C
ATOM    162  O   LEU A  31     121.020 145.669 199.439  1.00  0.00           O
ATOM    163  N   LYS A  32     122.298 144.390 200.816  1.00  0.00           N
ATOM    164  CA  LYS A  32     121.154 143.718 201.518  1.00  0.00           C
ATOM    165  CB  LYS A  32     121.702 142.639 202.510  1.00  0.00           C
ATOM    166  CG  LYS A  32     120.663 141.904 203.446  1.00  0.00           C
ATOM    167  CD  LYS A  32     121.354 140.905 204.362  1.00  0.00           C
ATOM    168  CE  LYS A  32     120.441 140.352 205.488  1.00  0.00           C
ATOM    169  NZ  LYS A  32     119.267 139.622 204.960  1.00  0.00           N
ATOM    170  C   LYS A  32     120.228 144.663 202.233  1.00  0.00           C
ATOM    171  O   LYS A  32     119.076 144.299 202.381  1.00  0.00           O
ATOM    172  N   ARG A  33     120.669 145.838 202.623  1.00  0.00           N
ATOM    173  CA  ARG A  33     119.804 146.940 203.227  1.00  0.00           C
ATOM    174  CB  ARG A  33     120.658 147.700 204.311  1.00  0.00           C
ATOM    175  CG  ARG A  33     121.058 146.796 205.481  1.00  0.00           C
ATOM    176  CD  ARG A  33     120.031 146.349 206.492  1.00  0.00           C
ATOM    177  NE  ARG A  33     119.189 145.131 206.154  1.00  0.00           N
ATOM    178  CZ  ARG A  33     117.909 145.107 205.863  1.00  0.00           C
ATOM    179  NH1 ARG A  33     117.189 146.207 205.807  1.00  0.00           N
ATOM    180  NH2 ARG A  33     117.360 143.915 205.651  1.00  0.00           N
ATOM    181  C   ARG A  33     119.147 147.841 202.117  1.00  0.00           C
ATOM    182  O   ARG A  33     118.006 148.168 202.265  1.00  0.00           O
ATOM    183  N   MET A  34     119.959 148.219 201.061  1.00  0.00           N
ATOM    184  CA  MET A  34     119.382 148.911 199.890  1.00  0.00           C
ATOM    185  CB  MET A  34     120.596 149.271 198.997  1.00  0.00           C
ATOM    186  CG  MET A  34     120.280 149.747 197.551  1.00  0.00           C
ATOM    187  SD  MET A  34     121.638 149.471 196.441  1.00  0.00           S
ATOM    188  CE  MET A  34     123.039 150.203 197.320  1.00  0.00           C
ATOM    189  C   MET A  34     118.291 148.098 199.148  1.00  0.00           C
ATOM    190  O   MET A  34     117.272 148.642 198.740  1.00  0.00           O
ATOM    191  N   SER A  35     118.453 146.802 199.101  1.00  0.00           N
ATOM    192  CA  SER A  35     117.623 145.844 198.373  1.00  0.00           C
ATOM    193  CB  SER A  35     118.213 144.494 198.490  1.00  0.00           C
ATOM    194  OG  SER A  35     117.350 143.483 198.032  1.00  0.00           O
ATOM    195  C   SER A  35     116.215 145.789 199.026  1.00  0.00           C
ATOM    196  O   SER A  35     116.197 145.631 200.260  1.00  0.00           O
ATOM    197  N   VAL A  36     115.125 145.685 198.317  1.00  0.00           N
ATOM    198  CA  VAL A  36     113.818 145.530 198.894  1.00  0.00           C
ATOM    199  CB  VAL A  36     112.710 146.302 198.122  1.00  0.00           C
ATOM    200  CG1 VAL A  36     112.949 147.814 197.959  1.00  0.00           C
ATOM    201  CG2 VAL A  36     112.391 145.817 196.733  1.00  0.00           C
ATOM    202  C   VAL A  36     113.335 144.107 199.175  1.00  0.00           C
ATOM    203  O   VAL A  36     112.234 143.789 199.589  1.00  0.00           O
ATOM    204  N   THR A  37     114.139 143.066 198.802  1.00  0.00           N
ATOM    205  CA  THR A  37     113.789 141.687 198.998  1.00  0.00           C
ATOM    206  CB  THR A  37     114.298 140.876 197.797  1.00  0.00           C
ATOM    207  CG2 THR A  37     113.605 141.225 196.455  1.00  0.00           C
ATOM    208  OG1 THR A  37     115.682 140.986 197.624  1.00  0.00           O
ATOM    209  C   THR A  37     114.368 141.207 200.339  1.00  0.00           C
ATOM    210  O   THR A  37     115.515 140.800 200.441  1.00  0.00           O
ATOM    211  N   GLU A  38     113.520 141.187 201.368  1.00  0.00           N
ATOM    212  CA  GLU A  38     114.040 140.702 202.705  1.00  0.00           C
ATOM    213  CB  GLU A  38     112.976 141.022 203.795  1.00  0.00           C
ATOM    214  CG  GLU A  38     113.047 142.511 204.339  1.00  0.00           C
ATOM    215  CD  GLU A  38     114.380 142.966 205.046  1.00  0.00           C
ATOM    216  OE1 GLU A  38     115.170 142.197 205.589  1.00  0.00           O
ATOM    217  OE2 GLU A  38     114.751 144.169 205.106  1.00  0.00           O
ATOM    218  C   GLU A  38     114.454 139.173 202.704  1.00  0.00           C
ATOM    219  O   GLU A  38     113.736 138.281 202.276  1.00  0.00           O
ATOM    220  N   GLY A  39     115.705 138.885 203.164  1.00  0.00           N
ATOM    221  CA  GLY A  39     116.463 137.641 202.984  1.00  0.00           C
ATOM    222  C   GLY A  39     116.837 137.280 201.557  1.00  0.00           C
ATOM    223  O   GLY A  39     117.288 136.163 201.275  1.00  0.00           O
ATOM    224  N   GLY A  40     116.636 138.206 200.635  1.00  0.00           N
ATOM    225  CA  GLY A  40     116.910 138.066 199.199  1.00  0.00           C
ATOM    226  C   GLY A  40     116.054 137.087 198.388  1.00  0.00           C
ATOM    227  O   GLY A  40     115.237 136.291 198.919  1.00  0.00           O
ATOM    228  N   ILE A  41     116.265 137.048 197.078  1.00  0.00           N
ATOM    229  CA  ILE A  41     115.589 136.064 196.234  1.00  0.00           C
ATOM    230  CB  ILE A  41     115.855 136.500 194.775  1.00  0.00           C
ATOM    231  CG2 ILE A  41     115.397 135.543 193.677  1.00  0.00           C
ATOM    232  CG1 ILE A  41     115.080 137.857 194.377  1.00  0.00           C
ATOM    233  CD1 ILE A  41     116.079 138.734 193.570  1.00  0.00           C
ATOM    234  C   ILE A  41     116.148 134.699 196.598  1.00  0.00           C
ATOM    235  O   ILE A  41     117.321 134.507 196.900  1.00  0.00           O
ATOM    236  N   LYS A  42     115.288 133.682 196.454  1.00  0.00           N
ATOM    237  CA  LYS A  42     115.445 132.304 196.922  1.00  0.00           C
ATOM    238  CB  LYS A  42     115.417 132.263 198.421  1.00  0.00           C
ATOM    239  CG  LYS A  42     114.039 132.548 199.164  1.00  0.00           C
ATOM    240  CD  LYS A  42     114.106 132.112 200.619  1.00  0.00           C
ATOM    241  CE  LYS A  42     112.748 132.466 201.236  1.00  0.00           C
ATOM    242  NZ  LYS A  42     112.855 133.344 202.384  1.00  0.00           N
ATOM    243  C   LYS A  42     114.527 131.246 196.472  1.00  0.00           C
ATOM    244  O   LYS A  42     114.813 130.080 196.684  1.00  0.00           O
ATOM    245  N   TYR A  43     113.427 131.579 195.744  1.00  0.00           N
ATOM    246  CA  TYR A  43     112.646 130.648 194.949  1.00  0.00           C
ATOM    247  CB  TYR A  43     111.158 130.856 195.284  1.00  0.00           C
ATOM    248  CG  TYR A  43     110.790 130.818 196.759  1.00  0.00           C
ATOM    249  CD1 TYR A  43     111.184 129.682 197.470  1.00  0.00           C
ATOM    250  CE1 TYR A  43     110.861 129.650 198.859  1.00  0.00           C
ATOM    251  CZ  TYR A  43     110.095 130.673 199.444  1.00  0.00           C
ATOM    252  OH  TYR A  43     109.761 130.617 200.721  1.00  0.00           O
ATOM    253  CE2 TYR A  43     109.760 131.823 198.705  1.00  0.00           C
ATOM    254  CD2 TYR A  43     110.117 131.903 197.366  1.00  0.00           C
ATOM    255  C   TYR A  43     112.972 130.795 193.444  1.00  0.00           C
ATOM    256  O   TYR A  43     113.022 131.910 193.055  1.00  0.00           O
ATOM    257  N   PRO A  44     113.030 129.726 192.656  1.00  0.00           N
ATOM    258  CD  PRO A  44     112.865 128.323 193.089  1.00  0.00           C
ATOM    259  CG  PRO A  44     112.918 127.386 191.875  1.00  0.00           C
ATOM    260  CB  PRO A  44     113.573 128.221 190.790  1.00  0.00           C
ATOM    261  CA  PRO A  44     113.131 129.676 191.158  1.00  0.00           C
ATOM    262  C   PRO A  44     111.709 129.787 190.560  1.00  0.00           C
ATOM    263  O   PRO A  44     111.476 129.678 189.335  1.00  0.00           O
ATOM    264  N   GLU A  45     110.705 129.924 191.429  1.00  0.00           N
ATOM    265  CA  GLU A  45     109.266 130.102 191.091  1.00  0.00           C
ATOM    266  CB  GLU A  45     108.584 129.627 192.306  1.00  0.00           C
ATOM    267  CG  GLU A  45     108.687 128.112 192.567  1.00  0.00           C
ATOM    268  CD  GLU A  45     107.701 127.324 191.706  1.00  0.00           C
ATOM    269  OE1 GLU A  45     106.462 127.500 191.626  1.00  0.00           O
ATOM    270  OE2 GLU A  45     108.240 126.531 190.870  1.00  0.00           O
ATOM    271  C   GLU A  45     108.935 131.535 190.727  1.00  0.00           C
ATOM    272  O   GLU A  45     109.710 132.424 191.088  1.00  0.00           O
ATOM    273  N   THR A  46     107.690 131.833 190.262  1.00  0.00           N
ATOM    274  CA  THR A  46     107.068 133.123 189.939  1.00  0.00           C
ATOM    275  CB  THR A  46     107.371 133.500 188.469  1.00  0.00           C
ATOM    276  CG2 THR A  46     108.849 133.434 188.090  1.00  0.00           C
ATOM    277  OG1 THR A  46     106.561 132.724 187.594  1.00  0.00           O
ATOM    278  C   THR A  46     105.579 133.327 190.234  1.00  0.00           C
ATOM    279  O   THR A  46     105.124 134.429 190.303  1.00  0.00           O
ATOM    280  N   THR A  47     104.835 132.224 190.543  1.00  0.00           N
ATOM    281  CA  THR A  47     103.382 132.317 190.819  1.00  0.00           C
ATOM    282  CB  THR A  47     102.608 132.280 189.474  1.00  0.00           C
ATOM    283  CG2 THR A  47     102.836 130.963 188.735  1.00  0.00           C
ATOM    284  OG1 THR A  47     101.172 132.343 189.680  1.00  0.00           O
ATOM    285  C   THR A  47     102.914 131.391 191.869  1.00  0.00           C
ATOM    286  O   THR A  47     103.381 130.253 191.916  1.00  0.00           O
ATOM    287  N   GLU A  48     101.849 131.747 192.639  1.00  0.00           N
ATOM    288  CA  GLU A  48     101.265 131.013 193.808  1.00  0.00           C
ATOM    289  CB  GLU A  48     102.288 130.994 194.981  1.00  0.00           C
ATOM    290  CG  GLU A  48     101.740 130.267 196.315  1.00  0.00           C
ATOM    291  CD  GLU A  48     102.919 130.172 197.311  1.00  0.00           C
ATOM    292  OE1 GLU A  48     103.180 131.127 198.124  1.00  0.00           O
ATOM    293  OE2 GLU A  48     103.709 129.226 197.159  1.00  0.00           O
ATOM    294  C   GLU A  48      99.944 131.618 194.156  1.00  0.00           C
ATOM    295  O   GLU A  48      99.817 132.718 194.644  1.00  0.00           O
ATOM    296  N   GLY A  49      98.887 130.969 193.876  1.00  0.00           N
ATOM    297  CA  GLY A  49      97.559 131.473 194.181  1.00  0.00           C
ATOM    298  C   GLY A  49      97.017 132.684 193.321  1.00  0.00           C
ATOM    299  O   GLY A  49      96.087 133.362 193.722  1.00  0.00           O
ATOM    300  N   GLY A  50      97.672 132.959 192.213  1.00  0.00           N
ATOM    301  CA  GLY A  50      97.442 134.174 191.381  1.00  0.00           C
ATOM    302  C   GLY A  50      98.401 135.344 191.699  1.00  0.00           C
ATOM    303  O   GLY A  50      98.333 136.340 191.014  1.00  0.00           O
ATOM    304  N   ARG A  51      99.255 135.106 192.677  1.00  0.00           N
ATOM    305  CA  ARG A  51     100.079 136.218 193.118  1.00  0.00           C
ATOM    306  CB  ARG A  51     100.026 136.294 194.671  1.00  0.00           C
ATOM    307  CG  ARG A  51      98.531 136.501 195.196  1.00  0.00           C
ATOM    308  CD  ARG A  51      98.366 136.267 196.666  1.00  0.00           C
ATOM    309  NE  ARG A  51      98.522 134.891 197.122  1.00  0.00           N
ATOM    310  CZ  ARG A  51      99.571 134.370 197.671  1.00  0.00           C
ATOM    311  NH1 ARG A  51     100.531 135.148 198.120  1.00  0.00           N
ATOM    312  NH2 ARG A  51      99.667 133.096 197.927  1.00  0.00           N
ATOM    313  C   ARG A  51     101.553 135.944 192.700  1.00  0.00           C
ATOM    314  O   ARG A  51     102.151 134.859 192.920  1.00  0.00           O
ATOM    315  N   PRO A  52     102.265 136.953 192.234  1.00  0.00           N
ATOM    316  CD  PRO A  52     101.789 138.321 191.801  1.00  0.00           C
ATOM    317  CG  PRO A  52     102.929 138.803 190.930  1.00  0.00           C
ATOM    318  CB  PRO A  52     104.164 138.160 191.548  1.00  0.00           C
ATOM    319  CA  PRO A  52     103.735 136.753 192.004  1.00  0.00           C
ATOM    320  C   PRO A  52     104.618 136.270 193.197  1.00  0.00           C
ATOM    321  O   PRO A  52     104.562 136.849 194.294  1.00  0.00           O
ATOM    322  N   LYS A  53     105.359 135.141 193.003  1.00  0.00           N
ATOM    323  CA  LYS A  53     105.955 134.464 194.107  1.00  0.00           C
ATOM    324  CB  LYS A  53     106.820 133.233 193.720  1.00  0.00           C
ATOM    325  CG  LYS A  53     107.380 132.411 194.890  1.00  0.00           C
ATOM    326  CD  LYS A  53     106.428 131.253 195.296  1.00  0.00           C
ATOM    327  CE  LYS A  53     106.991 130.445 196.410  1.00  0.00           C
ATOM    328  NZ  LYS A  53     106.241 130.319 197.695  1.00  0.00           N
ATOM    329  C   LYS A  53     106.900 135.461 194.833  1.00  0.00           C
ATOM    330  O   LYS A  53     107.990 135.803 194.324  1.00  0.00           O
ATOM    331  N   LEU A  54     106.513 135.858 195.984  1.00  0.00           N
ATOM    332  CA  LEU A  54     107.281 136.667 196.947  1.00  0.00           C
ATOM    333  CB  LEU A  54     106.332 137.012 198.169  1.00  0.00           C
ATOM    334  CG  LEU A  54     106.911 138.018 199.250  1.00  0.00           C
ATOM    335  CD1 LEU A  54     106.648 139.395 198.775  1.00  0.00           C
ATOM    336  CD2 LEU A  54     106.235 137.745 200.596  1.00  0.00           C
ATOM    337  C   LEU A  54     108.544 135.881 197.315  1.00  0.00           C
ATOM    338  O   LEU A  54     108.445 134.823 197.810  1.00  0.00           O
ATOM    339  N   GLY A  55     109.710 136.430 197.104  1.00  0.00           N
ATOM    340  CA  GLY A  55     111.100 135.874 197.174  1.00  0.00           C
ATOM    341  C   GLY A  55     111.549 135.029 196.003  1.00  0.00           C
ATOM    342  O   GLY A  55     112.599 134.379 196.020  1.00  0.00           O
ATOM    343  N   GLY A  56     110.790 134.969 194.958  1.00  0.00           N
ATOM    344  CA  GLY A  56     111.043 134.251 193.740  1.00  0.00           C
ATOM    345  C   GLY A  56     111.579 135.032 192.570  1.00  0.00           C
ATOM    346  O   GLY A  56     111.952 136.228 192.801  1.00  0.00           O
ATOM    347  N   LEU A  57     111.682 134.483 191.317  1.00  0.00           N
ATOM    348  CA  LEU A  57     112.407 135.082 190.203  1.00  0.00           C
ATOM    349  CB  LEU A  57     112.695 134.127 189.028  1.00  0.00           C
ATOM    350  CG  LEU A  57     113.421 132.776 189.345  1.00  0.00           C
ATOM    351  CD1 LEU A  57     113.533 131.978 188.043  1.00  0.00           C
ATOM    352  CD2 LEU A  57     114.839 132.941 189.954  1.00  0.00           C
ATOM    353  C   LEU A  57     111.749 136.321 189.639  1.00  0.00           C
ATOM    354  O   LEU A  57     112.466 136.979 188.909  1.00  0.00           O
ATOM    355  N   MET A  58     110.489 136.655 189.917  1.00  0.00           N
ATOM    356  CA  MET A  58     109.737 137.808 189.514  1.00  0.00           C
ATOM    357  CB  MET A  58     108.840 137.393 188.270  1.00  0.00           C
ATOM    358  CG  MET A  58     109.596 137.232 187.000  1.00  0.00           C
ATOM    359  SD  MET A  58     108.663 137.485 185.515  1.00  0.00           S
ATOM    360  CE  MET A  58     107.326 136.278 185.647  1.00  0.00           C
ATOM    361  C   MET A  58     108.995 138.307 190.738  1.00  0.00           C
ATOM    362  O   MET A  58     107.740 138.465 190.782  1.00  0.00           O
ATOM    363  N   ASP A  59     109.714 138.784 191.732  1.00  0.00           N
ATOM    364  CA  ASP A  59     109.212 139.250 192.974  1.00  0.00           C
ATOM    365  CB  ASP A  59     110.365 139.393 193.986  1.00  0.00           C
ATOM    366  CG  ASP A  59     109.925 139.839 195.388  1.00  0.00           C
ATOM    367  OD1 ASP A  59     109.776 139.017 196.290  1.00  0.00           O
ATOM    368  OD2 ASP A  59     109.793 141.042 195.598  1.00  0.00           O
ATOM    369  C   ASP A  59     108.334 140.517 192.914  1.00  0.00           C
ATOM    370  O   ASP A  59     108.763 141.591 192.467  1.00  0.00           O
ATOM    371  N   PRO A  60     107.205 140.572 193.555  1.00  0.00           N
ATOM    372  CD  PRO A  60     106.637 139.536 194.403  1.00  0.00           C
ATOM    373  CG  PRO A  60     105.385 140.167 195.041  1.00  0.00           C
ATOM    374  CB  PRO A  60     104.950 141.236 194.027  1.00  0.00           C
ATOM    375  CA  PRO A  60     106.274 141.743 193.500  1.00  0.00           C
ATOM    376  C   PRO A  60     106.686 142.979 194.198  1.00  0.00           C
ATOM    377  O   PRO A  60     106.017 144.031 193.923  1.00  0.00           O
ATOM    378  N   ARG A  61     107.706 142.953 195.069  1.00  0.00           N
ATOM    379  CA  ARG A  61     108.381 144.153 195.619  1.00  0.00           C
ATOM    380  CB  ARG A  61     108.923 143.785 196.985  1.00  0.00           C
ATOM    381  CG  ARG A  61     107.984 143.274 198.051  1.00  0.00           C
ATOM    382  CD  ARG A  61     108.865 142.546 199.124  1.00  0.00           C
ATOM    383  NE  ARG A  61     109.622 141.365 198.609  1.00  0.00           N
ATOM    384  CZ  ARG A  61     110.214 140.463 199.335  1.00  0.00           C
ATOM    385  NH1 ARG A  61     110.147 140.564 200.623  1.00  0.00           N
ATOM    386  NH2 ARG A  61     110.933 139.558 198.758  1.00  0.00           N
ATOM    387  C   ARG A  61     109.489 144.691 194.763  1.00  0.00           C
ATOM    388  O   ARG A  61     109.761 145.863 194.963  1.00  0.00           O
ATOM    389  N   GLN A  62     110.137 143.952 193.907  1.00  0.00           N
ATOM    390  CA  GLN A  62     110.979 144.542 192.821  1.00  0.00           C
ATOM    391  CB  GLN A  62     111.800 143.479 192.068  1.00  0.00           C
ATOM    392  CG  GLN A  62     112.818 142.813 192.951  1.00  0.00           C
ATOM    393  CD  GLN A  62     114.099 142.517 192.141  1.00  0.00           C
ATOM    394  OE1 GLN A  62     114.205 141.426 191.524  1.00  0.00           O
ATOM    395  NE2 GLN A  62     115.034 143.450 191.950  1.00  0.00           N
ATOM    396  C   GLN A  62     110.141 145.347 191.805  1.00  0.00           C
ATOM    397  O   GLN A  62     110.564 146.292 191.130  1.00  0.00           O
ATOM    398  N   GLY A  63     108.842 145.014 191.741  1.00  0.00           N
ATOM    399  CA  GLY A  63     107.881 145.819 191.007  1.00  0.00           C
ATOM    400  C   GLY A  63     106.823 145.118 190.185  1.00  0.00           C
ATOM    401  O   GLY A  63     106.425 144.023 190.613  1.00  0.00           O
ATOM    402  N   VAL A  64     106.391 145.684 189.016  1.00  0.00           N
ATOM    403  CA  VAL A  64     105.232 145.034 188.318  1.00  0.00           C
ATOM    404  CB  VAL A  64     103.917 145.510 188.987  1.00  0.00           C
ATOM    405  CG1 VAL A  64     103.810 147.005 188.904  1.00  0.00           C
ATOM    406  CG2 VAL A  64     102.783 144.791 188.309  1.00  0.00           C
ATOM    407  C   VAL A  64     105.426 145.282 186.813  1.00  0.00           C
ATOM    408  O   VAL A  64     105.687 146.410 186.414  1.00  0.00           O
ATOM    409  N   ILE A  65     105.098 144.175 186.078  1.00  0.00           N
ATOM    410  CA  ILE A  65     105.047 144.169 184.614  1.00  0.00           C
ATOM    411  CB  ILE A  65     106.074 143.175 184.000  1.00  0.00           C
ATOM    412  CG2 ILE A  65     106.121 143.368 182.428  1.00  0.00           C
ATOM    413  CG1 ILE A  65     107.467 143.085 184.723  1.00  0.00           C
ATOM    414  CD1 ILE A  65     108.316 144.296 184.380  1.00  0.00           C
ATOM    415  C   ILE A  65     103.614 143.891 184.122  1.00  0.00           C
ATOM    416  O   ILE A  65     103.206 144.526 183.123  1.00  0.00           O
ATOM    417  N   GLU A  66     102.927 142.970 184.799  1.00  0.00           N
ATOM    418  CA  GLU A  66     101.599 142.486 184.444  1.00  0.00           C
ATOM    419  CB  GLU A  66     101.285 141.170 185.155  1.00  0.00           C
ATOM    420  CG  GLU A  66     102.377 140.095 184.837  1.00  0.00           C
ATOM    421  CD  GLU A  66     102.625 139.870 183.376  1.00  0.00           C
ATOM    422  OE1 GLU A  66     101.711 139.829 182.477  1.00  0.00           O
ATOM    423  OE2 GLU A  66     103.808 139.656 183.087  1.00  0.00           O
ATOM    424  C   GLU A  66     100.449 143.516 184.695  1.00  0.00           C
ATOM    425  O   GLU A  66     100.478 144.375 185.588  1.00  0.00           O
ATOM    426  N   ARG A  67      99.348 143.358 184.025  1.00  0.00           N
ATOM    427  CA  ARG A  67      98.062 144.070 184.227  1.00  0.00           C
ATOM    428  CB  ARG A  67      97.234 144.041 182.949  1.00  0.00           C
ATOM    429  CG  ARG A  67      98.007 144.678 181.736  1.00  0.00           C
ATOM    430  CD  ARG A  67      97.878 146.237 181.741  1.00  0.00           C
ATOM    431  NE  ARG A  67      98.631 146.794 180.631  1.00  0.00           N
ATOM    432  CZ  ARG A  67      98.265 147.851 179.908  1.00  0.00           C
ATOM    433  NH1 ARG A  67      97.218 148.631 179.995  1.00  0.00           N
ATOM    434  NH2 ARG A  67      99.008 148.116 178.889  1.00  0.00           N
ATOM    435  C   ARG A  67      97.259 143.392 185.316  1.00  0.00           C
ATOM    436  O   ARG A  67      97.513 142.288 185.759  1.00  0.00           O
ATOM    437  N   THR A  68      96.251 144.107 185.796  1.00  0.00           N
ATOM    438  CA  THR A  68      95.554 143.850 187.119  1.00  0.00           C
ATOM    439  CB  THR A  68      94.723 142.564 187.155  1.00  0.00           C
ATOM    440  CG2 THR A  68      93.815 142.548 185.987  1.00  0.00           C
ATOM    441  OG1 THR A  68      95.567 141.446 187.214  1.00  0.00           O
ATOM    442  C   THR A  68      96.496 143.811 188.437  1.00  0.00           C
ATOM    443  O   THR A  68      95.985 143.685 189.504  1.00  0.00           O
ATOM    444  N   GLY A  69      97.848 143.854 188.307  1.00  0.00           N
ATOM    445  CA  GLY A  69      98.789 143.876 189.479  1.00  0.00           C
ATOM    446  C   GLY A  69      99.271 145.299 189.940  1.00  0.00           C
ATOM    447  O   GLY A  69      99.125 146.154 189.123  1.00  0.00           O
ATOM    448  N   ARG A  70      99.883 145.436 191.111  1.00  0.00           N
ATOM    449  CA  ARG A  70     100.581 146.709 191.567  1.00  0.00           C
ATOM    450  CB  ARG A  70      99.589 147.679 192.342  1.00  0.00           C
ATOM    451  CG  ARG A  70      98.340 148.031 191.575  1.00  0.00           C
ATOM    452  CD  ARG A  70      97.562 149.122 192.291  1.00  0.00           C
ATOM    453  NE  ARG A  70      96.287 149.369 191.713  1.00  0.00           N
ATOM    454  CZ  ARG A  70      95.155 148.696 192.015  1.00  0.00           C
ATOM    455  NH1 ARG A  70      94.959 148.242 193.227  1.00  0.00           N
ATOM    456  NH2 ARG A  70      94.246 148.419 191.154  1.00  0.00           N
ATOM    457  C   ARG A  70     101.815 146.448 192.487  1.00  0.00           C
ATOM    458  O   ARG A  70     101.878 145.465 193.268  1.00  0.00           O
ATOM    459  N   CYS A  71     102.880 147.231 192.344  1.00  0.00           N
ATOM    460  CA  CYS A  71     104.172 147.076 193.037  1.00  0.00           C
ATOM    461  CB  CYS A  71     105.034 148.318 192.538  1.00  0.00           C
ATOM    462  SG  CYS A  71     106.367 148.477 193.646  1.00  0.00           S
ATOM    463  C   CYS A  71     103.994 147.088 194.604  1.00  0.00           C
ATOM    464  O   CYS A  71     103.332 147.995 195.152  1.00  0.00           O
ATOM    465  N   GLN A  72     104.488 146.071 195.326  1.00  0.00           N
ATOM    466  CA  GLN A  72     104.228 145.957 196.746  1.00  0.00           C
ATOM    467  CB  GLN A  72     104.489 144.527 197.184  1.00  0.00           C
ATOM    468  CG  GLN A  72     103.429 143.448 196.766  1.00  0.00           C
ATOM    469  CD  GLN A  72     103.833 142.096 197.359  1.00  0.00           C
ATOM    470  OE1 GLN A  72     104.640 142.022 198.350  1.00  0.00           O
ATOM    471  NE2 GLN A  72     103.258 140.979 196.956  1.00  0.00           N
ATOM    472  C   GLN A  72     105.050 146.940 197.551  1.00  0.00           C
ATOM    473  O   GLN A  72     104.769 147.148 198.664  1.00  0.00           O
ATOM    474  N   THR A  73     106.008 147.685 196.982  1.00  0.00           N
ATOM    475  CA  THR A  73     106.759 148.772 197.613  1.00  0.00           C
ATOM    476  CB  THR A  73     108.242 148.667 197.217  1.00  0.00           C
ATOM    477  CG2 THR A  73     109.223 149.787 197.682  1.00  0.00           C
ATOM    478  OG1 THR A  73     108.663 147.373 197.577  1.00  0.00           O
ATOM    479  C   THR A  73     106.270 150.224 197.384  1.00  0.00           C
ATOM    480  O   THR A  73     106.353 151.015 198.352  1.00  0.00           O
ATOM    481  N   CYS A  74     105.610 150.541 196.343  1.00  0.00           N
ATOM    482  CA  CYS A  74     105.312 151.917 195.981  1.00  0.00           C
ATOM    483  CB  CYS A  74     106.395 152.471 195.038  1.00  0.00           C
ATOM    484  SG  CYS A  74     106.478 151.690 193.391  1.00  0.00           S
ATOM    485  C   CYS A  74     103.816 152.169 195.597  1.00  0.00           C
ATOM    486  O   CYS A  74     103.398 153.355 195.402  1.00  0.00           O
ATOM    487  N   ALA A  75     102.940 151.110 195.524  1.00  0.00           N
ATOM    488  CA  ALA A  75     101.596 151.127 195.003  1.00  0.00           C
ATOM    489  CB  ALA A  75     100.681 152.105 195.889  1.00  0.00           C
ATOM    490  C   ALA A  75     101.385 151.384 193.517  1.00  0.00           C
ATOM    491  O   ALA A  75     100.304 151.383 193.037  1.00  0.00           O
ATOM    492  N   GLY A  76     102.511 151.650 192.782  1.00  0.00           N
ATOM    493  CA  GLY A  76     102.494 151.906 191.329  1.00  0.00           C
ATOM    494  C   GLY A  76     102.136 150.656 190.474  1.00  0.00           C
ATOM    495  O   GLY A  76     102.466 149.474 190.792  1.00  0.00           O
ATOM    496  N   ASN A  77     101.335 150.932 189.434  1.00  0.00           N
ATOM    497  CA  ASN A  77     101.105 150.118 188.235  1.00  0.00           C
ATOM    498  CB  ASN A  77     100.039 150.872 187.384  1.00  0.00           C
ATOM    499  CG  ASN A  77      98.751 151.008 188.136  1.00  0.00           C
ATOM    500  OD1 ASN A  77      98.058 150.038 188.231  1.00  0.00           O
ATOM    501  ND2 ASN A  77      98.370 152.132 188.708  1.00  0.00           N
ATOM    502  C   ASN A  77     102.380 149.953 187.452  1.00  0.00           C
ATOM    503  O   ASN A  77     103.420 150.545 187.853  1.00  0.00           O
ATOM    504  N   MET A  78     102.424 149.105 186.414  1.00  0.00           N
ATOM    505  CA  MET A  78     103.568 149.037 185.524  1.00  0.00           C
ATOM    506  CB  MET A  78     103.370 147.784 184.609  1.00  0.00           C
ATOM    507  CG  MET A  78     104.257 147.693 183.352  1.00  0.00           C
ATOM    508  SD  MET A  78     103.853 148.665 181.958  1.00  0.00           S
ATOM    509  CE  MET A  78     102.415 147.765 181.230  1.00  0.00           C
ATOM    510  C   MET A  78     103.961 150.294 184.830  1.00  0.00           C
ATOM    511  O   MET A  78     105.149 150.510 184.462  1.00  0.00           O
ATOM    512  N   THR A  79     102.955 151.168 184.574  1.00  0.00           N
ATOM    513  CA  THR A  79     103.092 152.523 184.073  1.00  0.00           C
ATOM    514  CB  THR A  79     101.773 152.921 183.332  1.00  0.00           C
ATOM    515  CG2 THR A  79     101.371 152.129 182.131  1.00  0.00           C
ATOM    516  OG1 THR A  79     100.799 152.825 184.300  1.00  0.00           O
ATOM    517  C   THR A  79     103.676 153.527 185.038  1.00  0.00           C
ATOM    518  O   THR A  79     103.801 154.641 184.599  1.00  0.00           O
ATOM    519  N   GLU A  80     104.002 153.109 186.249  1.00  0.00           N
ATOM    520  CA  GLU A  80     104.281 154.040 187.347  1.00  0.00           C
ATOM    521  CB  GLU A  80     103.059 153.989 188.258  1.00  0.00           C
ATOM    522  CG  GLU A  80     101.971 154.902 187.794  1.00  0.00           C
ATOM    523  CD  GLU A  80     100.629 154.694 188.466  1.00  0.00           C
ATOM    524  OE1 GLU A  80     100.487 153.752 189.298  1.00  0.00           O
ATOM    525  OE2 GLU A  80      99.676 155.434 188.139  1.00  0.00           O
ATOM    526  C   GLU A  80     105.584 153.527 188.068  1.00  0.00           C
ATOM    527  O   GLU A  80     106.609 154.191 188.122  1.00  0.00           O
ATOM    528  N   CYS A  81     105.568 152.314 188.623  1.00  0.00           N
ATOM    529  CA  CYS A  81     106.727 151.697 189.337  1.00  0.00           C
ATOM    530  CB  CYS A  81     106.386 150.321 189.785  1.00  0.00           C
ATOM    531  SG  CYS A  81     107.770 149.748 190.808  1.00  0.00           S
ATOM    532  C   CYS A  81     108.039 151.611 188.474  1.00  0.00           C
ATOM    533  O   CYS A  81     108.017 151.007 187.403  1.00  0.00           O
ATOM    534  N   PRO A  82     109.183 152.210 188.877  1.00  0.00           N
ATOM    535  CD  PRO A  82     109.341 153.100 189.938  1.00  0.00           C
ATOM    536  CG  PRO A  82     110.807 153.536 189.850  1.00  0.00           C
ATOM    537  CB  PRO A  82     111.128 153.547 188.366  1.00  0.00           C
ATOM    538  CA  PRO A  82     110.348 152.253 187.955  1.00  0.00           C
ATOM    539  C   PRO A  82     111.196 151.005 188.142  1.00  0.00           C
ATOM    540  O   PRO A  82     112.188 150.830 187.379  1.00  0.00           O
ATOM    541  N   GLY A  83     110.789 150.139 189.064  1.00  0.00           N
ATOM    542  CA  GLY A  83     111.528 149.049 189.538  1.00  0.00           C
ATOM    543  C   GLY A  83     112.193 149.271 190.916  1.00  0.00           C
ATOM    544  O   GLY A  83     112.538 150.425 191.192  1.00  0.00           O
ATOM    545  N   HIS A  84     112.419 148.284 191.813  1.00  0.00           N
ATOM    546  CA  HIS A  84     113.282 148.328 192.957  1.00  0.00           C
ATOM    547  CB  HIS A  84     112.370 148.469 194.191  1.00  0.00           C
ATOM    548  CG  HIS A  84     111.189 149.320 194.016  1.00  0.00           C
ATOM    549  ND1 HIS A  84     111.158 150.674 194.119  1.00  0.00           N
ATOM    550  CE1 HIS A  84     109.912 151.127 193.856  1.00  0.00           C
ATOM    551  NE2 HIS A  84     109.029 150.083 193.635  1.00  0.00           N
ATOM    552  CD2 HIS A  84     109.872 148.930 193.742  1.00  0.00           C
ATOM    553  C   HIS A  84     114.240 147.096 193.078  1.00  0.00           C
ATOM    554  O   HIS A  84     114.144 146.037 192.442  1.00  0.00           O
ATOM    555  N   PHE A  85     115.302 147.353 193.844  1.00  0.00           N
ATOM    556  CA  PHE A  85     116.567 146.499 193.839  1.00  0.00           C
ATOM    557  CB  PHE A  85     117.859 147.249 194.378  1.00  0.00           C
ATOM    558  CG  PHE A  85     119.130 147.086 193.513  1.00  0.00           C
ATOM    559  CD1 PHE A  85     119.120 147.657 192.245  1.00  0.00           C
ATOM    560  CE1 PHE A  85     120.157 147.377 191.362  1.00  0.00           C
ATOM    561  CZ  PHE A  85     121.091 146.336 191.638  1.00  0.00           C
ATOM    562  CE2 PHE A  85     121.022 145.716 192.925  1.00  0.00           C
ATOM    563  CD2 PHE A  85     120.097 146.137 193.826  1.00  0.00           C
ATOM    564  C   PHE A  85     116.397 145.177 194.593  1.00  0.00           C
ATOM    565  O   PHE A  85     115.430 144.959 195.434  1.00  0.00           O
ATOM    566  N   GLY A  86     117.196 144.200 194.325  1.00  0.00           N
ATOM    567  CA  GLY A  86     117.162 142.857 194.953  1.00  0.00           C
ATOM    568  C   GLY A  86     118.537 142.265 195.117  1.00  0.00           C
ATOM    569  O   GLY A  86     119.524 142.795 194.644  1.00  0.00           O
ATOM    570  N   HIS A  87     118.572 141.151 195.881  1.00  0.00           N
ATOM    571  CA  HIS A  87     119.823 140.467 196.147  1.00  0.00           C
ATOM    572  CB  HIS A  87     120.497 141.114 197.380  1.00  0.00           C
ATOM    573  CG  HIS A  87     119.820 140.743 198.733  1.00  0.00           C
ATOM    574  ND1 HIS A  87     118.855 141.573 199.411  1.00  0.00           N
ATOM    575  CE1 HIS A  87     118.648 140.858 200.578  1.00  0.00           C
ATOM    576  NE2 HIS A  87     119.413 139.711 200.570  1.00  0.00           N
ATOM    577  CD2 HIS A  87     120.106 139.596 199.381  1.00  0.00           C
ATOM    578  C   HIS A  87     119.525 138.980 196.395  1.00  0.00           C
ATOM    579  O   HIS A  87     118.354 138.651 196.513  1.00  0.00           O
ATOM    580  N   ILE A  88     120.539 138.134 196.409  1.00  0.00           N
ATOM    581  CA  ILE A  88     120.630 136.691 196.704  1.00  0.00           C
ATOM    582  CB  ILE A  88     120.698 135.758 195.468  1.00  0.00           C
ATOM    583  CG2 ILE A  88     120.864 134.237 195.854  1.00  0.00           C
ATOM    584  CG1 ILE A  88     119.552 135.831 194.455  1.00  0.00           C
ATOM    585  CD1 ILE A  88     119.767 135.076 193.066  1.00  0.00           C
ATOM    586  C   ILE A  88     121.773 136.395 197.614  1.00  0.00           C
ATOM    587  O   ILE A  88     122.866 136.843 197.292  1.00  0.00           O
ATOM    588  N   GLU A  89     121.507 135.706 198.692  1.00  0.00           N
ATOM    589  CA  GLU A  89     122.474 135.368 199.738  1.00  0.00           C
ATOM    590  CB  GLU A  89     121.709 135.447 201.115  1.00  0.00           C
ATOM    591  CG  GLU A  89     121.601 136.896 201.538  1.00  0.00           C
ATOM    592  CD  GLU A  89     120.448 137.025 202.614  1.00  0.00           C
ATOM    593  OE1 GLU A  89     120.242 136.176 203.508  1.00  0.00           O
ATOM    594  OE2 GLU A  89     119.764 138.068 202.671  1.00  0.00           O
ATOM    595  C   GLU A  89     123.159 134.043 199.296  1.00  0.00           C
ATOM    596  O   GLU A  89     122.466 133.016 199.353  1.00  0.00           O
ATOM    597  N   LEU A  90     124.469 134.093 198.843  1.00  0.00           N
ATOM    598  CA  LEU A  90     125.276 132.972 198.448  1.00  0.00           C
ATOM    599  CB  LEU A  90     126.572 133.351 197.613  1.00  0.00           C
ATOM    600  CG  LEU A  90     126.175 134.240 196.390  1.00  0.00           C
ATOM    601  CD1 LEU A  90     127.396 134.619 195.574  1.00  0.00           C
ATOM    602  CD2 LEU A  90     125.332 133.356 195.432  1.00  0.00           C
ATOM    603  C   LEU A  90     125.660 132.109 199.648  1.00  0.00           C
ATOM    604  O   LEU A  90     126.098 132.630 200.678  1.00  0.00           O
ATOM    605  N   ALA A  91     125.488 130.766 199.455  1.00  0.00           N
ATOM    606  CA  ALA A  91     125.889 129.831 200.445  1.00  0.00           C
ATOM    607  CB  ALA A  91     125.321 128.440 200.016  1.00  0.00           C
ATOM    608  C   ALA A  91     127.393 129.796 200.781  1.00  0.00           C
ATOM    609  O   ALA A  91     127.753 129.470 201.941  1.00  0.00           O
ATOM    610  N   LYS A  92     128.264 130.200 199.838  1.00  0.00           N
ATOM    611  CA  LYS A  92     129.727 130.298 200.041  1.00  0.00           C
ATOM    612  CB  LYS A  92     130.386 128.979 199.439  1.00  0.00           C
ATOM    613  CG  LYS A  92     129.893 127.752 200.195  1.00  0.00           C
ATOM    614  CD  LYS A  92     130.220 127.443 201.630  1.00  0.00           C
ATOM    615  CE  LYS A  92     129.126 126.550 202.102  1.00  0.00           C
ATOM    616  NZ  LYS A  92     129.456 125.844 203.321  1.00  0.00           N
ATOM    617  C   LYS A  92     130.305 131.496 199.145  1.00  0.00           C
ATOM    618  O   LYS A  92     129.682 131.698 198.082  1.00  0.00           O
ATOM    619  N   PRO A  93     131.453 132.109 199.397  1.00  0.00           N
ATOM    620  CD  PRO A  93     132.204 131.783 200.532  1.00  0.00           C
ATOM    621  CG  PRO A  93     133.498 132.511 200.405  1.00  0.00           C
ATOM    622  CB  PRO A  93     133.121 133.735 199.669  1.00  0.00           C
ATOM    623  CA  PRO A  93     132.007 133.173 198.692  1.00  0.00           C
ATOM    624  C   PRO A  93     132.628 132.752 197.358  1.00  0.00           C
ATOM    625  O   PRO A  93     133.274 131.713 197.259  1.00  0.00           O
ATOM    626  N   VAL A  94     132.564 133.541 196.302  1.00  0.00           N
ATOM    627  CA  VAL A  94     133.109 133.304 194.933  1.00  0.00           C
ATOM    628  CB  VAL A  94     132.061 132.820 193.919  1.00  0.00           C
ATOM    629  CG1 VAL A  94     131.639 131.293 194.257  1.00  0.00           C
ATOM    630  CG2 VAL A  94     130.792 133.733 194.054  1.00  0.00           C
ATOM    631  C   VAL A  94     133.921 134.607 194.454  1.00  0.00           C
ATOM    632  O   VAL A  94     133.477 135.666 194.851  1.00  0.00           O
ATOM    633  N   PHE A  95     134.963 134.459 193.614  1.00  0.00           N
ATOM    634  CA  PHE A  95     135.642 135.510 192.948  1.00  0.00           C
ATOM    635  CB  PHE A  95     136.906 134.968 192.262  1.00  0.00           C
ATOM    636  CG  PHE A  95     137.944 134.410 193.172  1.00  0.00           C
ATOM    637  CD1 PHE A  95     138.578 135.225 194.049  1.00  0.00           C
ATOM    638  CE1 PHE A  95     139.616 134.668 194.948  1.00  0.00           C
ATOM    639  CZ  PHE A  95     139.885 133.290 194.846  1.00  0.00           C
ATOM    640  CE2 PHE A  95     139.095 132.477 194.001  1.00  0.00           C
ATOM    641  CD2 PHE A  95     138.122 133.034 193.197  1.00  0.00           C
ATOM    642  C   PHE A  95     134.595 136.238 192.016  1.00  0.00           C
ATOM    643  O   PHE A  95     133.924 135.646 191.153  1.00  0.00           O
ATOM    644  N   HIS A  96     134.609 137.563 192.163  1.00  0.00           N
ATOM    645  CA  HIS A  96     134.068 138.430 191.124  1.00  0.00           C
ATOM    646  CB  HIS A  96     133.987 139.912 191.560  1.00  0.00           C
ATOM    647  CG  HIS A  96     133.370 140.791 190.538  1.00  0.00           C
ATOM    648  ND1 HIS A  96     134.044 141.294 189.430  1.00  0.00           N
ATOM    649  CE1 HIS A  96     133.315 142.292 188.874  1.00  0.00           C
ATOM    650  NE2 HIS A  96     132.231 142.445 189.610  1.00  0.00           N
ATOM    651  CD2 HIS A  96     132.230 141.557 190.648  1.00  0.00           C
ATOM    652  C   HIS A  96     134.974 138.340 189.870  1.00  0.00           C
ATOM    653  O   HIS A  96     136.146 138.628 189.962  1.00  0.00           O
ATOM    654  N   VAL A  97     134.527 137.835 188.698  1.00  0.00           N
ATOM    655  CA  VAL A  97     135.476 137.597 187.569  1.00  0.00           C
ATOM    656  CB  VAL A  97     134.697 136.819 186.496  1.00  0.00           C
ATOM    657  CG1 VAL A  97     133.770 137.743 185.614  1.00  0.00           C
ATOM    658  CG2 VAL A  97     135.611 136.101 185.458  1.00  0.00           C
ATOM    659  C   VAL A  97     136.087 138.828 186.885  1.00  0.00           C
ATOM    660  O   VAL A  97     137.145 138.742 186.309  1.00  0.00           O
ATOM    661  N   GLY A  98     135.451 139.999 187.058  1.00  0.00           N
ATOM    662  CA  GLY A  98     135.987 141.215 186.563  1.00  0.00           C
ATOM    663  C   GLY A  98     136.937 141.985 187.439  1.00  0.00           C
ATOM    664  O   GLY A  98     137.715 142.845 186.976  1.00  0.00           O
ATOM    665  N   PHE A  99     137.039 141.653 188.739  1.00  0.00           N
ATOM    666  CA  PHE A  99     138.131 141.987 189.691  1.00  0.00           C
ATOM    667  CB  PHE A  99     137.663 142.493 191.098  1.00  0.00           C
ATOM    668  CG  PHE A  99     136.628 143.641 191.092  1.00  0.00           C
ATOM    669  CD1 PHE A  99     136.808 144.939 190.595  1.00  0.00           C
ATOM    670  CE1 PHE A  99     135.858 145.953 190.784  1.00  0.00           C
ATOM    671  CZ  PHE A  99     134.681 145.676 191.541  1.00  0.00           C
ATOM    672  CE2 PHE A  99     134.501 144.423 192.086  1.00  0.00           C
ATOM    673  CD2 PHE A  99     135.420 143.404 191.774  1.00  0.00           C
ATOM    674  C   PHE A  99     139.180 140.902 189.836  1.00  0.00           C
ATOM    675  O   PHE A  99     140.105 141.051 190.625  1.00  0.00           O
ATOM    676  N   LEU A 100     139.013 139.747 189.196  1.00  0.00           N
ATOM    677  CA  LEU A 100     139.919 138.631 189.403  1.00  0.00           C
ATOM    678  CB  LEU A 100     139.209 137.381 188.798  1.00  0.00           C
ATOM    679  CG  LEU A 100     139.988 135.956 188.976  1.00  0.00           C
ATOM    680  CD1 LEU A 100     140.398 135.529 190.312  1.00  0.00           C
ATOM    681  CD2 LEU A 100     139.009 134.925 188.408  1.00  0.00           C
ATOM    682  C   LEU A 100     141.350 138.831 188.967  1.00  0.00           C
ATOM    683  O   LEU A 100     142.297 138.317 189.597  1.00  0.00           O
ATOM    684  N   VAL A 101     141.614 139.664 187.916  1.00  0.00           N
ATOM    685  CA  VAL A 101     142.943 140.092 187.557  1.00  0.00           C
ATOM    686  CB  VAL A 101     143.019 140.838 186.200  1.00  0.00           C
ATOM    687  CG1 VAL A 101     144.569 141.141 185.956  1.00  0.00           C
ATOM    688  CG2 VAL A 101     142.521 139.902 185.049  1.00  0.00           C
ATOM    689  C   VAL A 101     143.535 140.975 188.674  1.00  0.00           C
ATOM    690  O   VAL A 101     144.614 140.682 189.164  1.00  0.00           O
ATOM    691  N   LYS A 102     142.740 141.952 189.127  1.00  0.00           N
ATOM    692  CA  LYS A 102     143.082 142.793 190.301  1.00  0.00           C
ATOM    693  CB  LYS A 102     141.973 143.858 190.558  1.00  0.00           C
ATOM    694  CG  LYS A 102     142.138 144.898 191.623  1.00  0.00           C
ATOM    695  CD  LYS A 102     143.415 145.842 191.594  1.00  0.00           C
ATOM    696  CE  LYS A 102     143.556 146.574 190.272  1.00  0.00           C
ATOM    697  NZ  LYS A 102     142.656 147.677 190.028  1.00  0.00           N
ATOM    698  C   LYS A 102     143.336 142.022 191.630  1.00  0.00           C
ATOM    699  O   LYS A 102     144.262 142.348 192.372  1.00  0.00           O
ATOM    700  N   THR A 103     142.536 141.042 191.889  1.00  0.00           N
ATOM    701  CA  THR A 103     142.791 140.062 192.963  1.00  0.00           C
ATOM    702  CB  THR A 103     141.713 139.001 192.978  1.00  0.00           C
ATOM    703  CG2 THR A 103     141.638 137.995 194.105  1.00  0.00           C
ATOM    704  OG1 THR A 103     140.481 139.614 193.042  1.00  0.00           O
ATOM    705  C   THR A 103     144.230 139.483 192.903  1.00  0.00           C
ATOM    706  O   THR A 103     144.946 139.631 193.903  1.00  0.00           O
ATOM    707  N   MET A 104     144.655 138.995 191.741  1.00  0.00           N
ATOM    708  CA  MET A 104     145.980 138.520 191.572  1.00  0.00           C
ATOM    709  CB  MET A 104     146.135 138.118 190.038  1.00  0.00           C
ATOM    710  CG  MET A 104     147.408 137.240 189.938  1.00  0.00           C
ATOM    711  SD  MET A 104     147.309 136.109 188.624  1.00  0.00           S
ATOM    712  CE  MET A 104     147.738 137.036 187.189  1.00  0.00           C
ATOM    713  C   MET A 104     146.992 139.630 191.958  1.00  0.00           C
ATOM    714  O   MET A 104     148.023 139.355 192.637  1.00  0.00           O
ATOM    715  N   LYS A 105     146.748 140.899 191.590  1.00  0.00           N
ATOM    716  CA  LYS A 105     147.847 141.930 191.704  1.00  0.00           C
ATOM    717  CB  LYS A 105     147.642 142.955 190.617  1.00  0.00           C
ATOM    718  CG  LYS A 105     148.828 143.915 190.341  1.00  0.00           C
ATOM    719  CD  LYS A 105     148.706 144.719 188.993  1.00  0.00           C
ATOM    720  CE  LYS A 105     148.836 143.825 187.726  1.00  0.00           C
ATOM    721  NZ  LYS A 105     150.146 143.145 187.595  1.00  0.00           N
ATOM    722  C   LYS A 105     147.917 142.540 193.127  1.00  0.00           C
ATOM    723  O   LYS A 105     149.008 142.634 193.658  1.00  0.00           O
ATOM    724  N   VAL A 106     146.782 142.759 193.846  1.00  0.00           N
ATOM    725  CA  VAL A 106     146.796 143.076 195.296  1.00  0.00           C
ATOM    726  CB  VAL A 106     145.330 143.324 195.787  1.00  0.00           C
ATOM    727  CG1 VAL A 106     145.223 143.678 197.287  1.00  0.00           C
ATOM    728  CG2 VAL A 106     144.737 144.547 195.051  1.00  0.00           C
ATOM    729  C   VAL A 106     147.457 141.926 196.074  1.00  0.00           C
ATOM    730  O   VAL A 106     148.369 142.207 196.803  1.00  0.00           O
ATOM    731  N   LEU A 107     147.010 140.679 195.876  1.00  0.00           N
ATOM    732  CA  LEU A 107     147.703 139.491 196.423  1.00  0.00           C
ATOM    733  CB  LEU A 107     147.010 138.150 195.992  1.00  0.00           C
ATOM    734  CG  LEU A 107     145.648 137.804 196.493  1.00  0.00           C
ATOM    735  CD1 LEU A 107     145.059 136.544 195.826  1.00  0.00           C
ATOM    736  CD2 LEU A 107     145.636 137.580 198.000  1.00  0.00           C
ATOM    737  C   LEU A 107     149.207 139.356 196.248  1.00  0.00           C
ATOM    738  O   LEU A 107     149.915 139.242 197.229  1.00  0.00           O
ATOM    739  N   ARG A 108     149.777 139.489 195.022  1.00  0.00           N
ATOM    740  CA  ARG A 108     151.185 139.434 194.660  1.00  0.00           C
ATOM    741  CB  ARG A 108     151.412 139.517 193.179  1.00  0.00           C
ATOM    742  CG  ARG A 108     151.016 138.254 192.438  1.00  0.00           C
ATOM    743  CD  ARG A 108     151.374 138.335 190.939  1.00  0.00           C
ATOM    744  NE  ARG A 108     151.077 137.125 190.250  1.00  0.00           N
ATOM    745  CZ  ARG A 108     151.257 136.900 188.958  1.00  0.00           C
ATOM    746  NH1 ARG A 108     151.681 137.799 188.094  1.00  0.00           N
ATOM    747  NH2 ARG A 108     150.923 135.690 188.588  1.00  0.00           N
ATOM    748  C   ARG A 108     151.986 140.607 195.301  1.00  0.00           C
ATOM    749  O   ARG A 108     153.189 140.683 195.264  1.00  0.00           O
ATOM    750  N   CYS A 109     151.367 141.613 195.848  1.00  0.00           N
ATOM    751  CA  CYS A 109     152.016 142.703 196.635  1.00  0.00           C
ATOM    752  CB  CYS A 109     151.294 144.059 196.259  1.00  0.00           C
ATOM    753  SG  CYS A 109     151.369 144.536 194.535  1.00  0.00           S
ATOM    754  C   CYS A 109     152.183 142.490 198.209  1.00  0.00           C
ATOM    755  O   CYS A 109     152.884 143.287 198.843  1.00  0.00           O
ATOM    756  N   VAL A 110     151.416 141.580 198.795  1.00  0.00           N
ATOM    757  CA  VAL A 110     151.162 141.472 200.197  1.00  0.00           C
ATOM    758  CB  VAL A 110     149.774 141.931 200.617  1.00  0.00           C
ATOM    759  CG1 VAL A 110     149.422 143.269 200.034  1.00  0.00           C
ATOM    760  CG2 VAL A 110     148.711 140.965 200.208  1.00  0.00           C
ATOM    761  C   VAL A 110     151.560 140.071 200.683  1.00  0.00           C
ATOM    762  O   VAL A 110     151.386 139.115 199.988  1.00  0.00           O
ATOM    763  N   CYS A 111     152.002 140.067 201.934  1.00  0.00           N
ATOM    764  CA  CYS A 111     152.190 138.820 202.722  1.00  0.00           C
ATOM    765  CB  CYS A 111     152.660 139.194 204.099  1.00  0.00           C
ATOM    766  SG  CYS A 111     152.910 137.803 205.232  1.00  0.00           S
ATOM    767  C   CYS A 111     150.972 137.919 202.907  1.00  0.00           C
ATOM    768  O   CYS A 111     149.842 138.346 203.161  1.00  0.00           O
ATOM    769  N   PHE A 112     151.241 136.606 202.778  1.00  0.00           N
ATOM    770  CA  PHE A 112     150.205 135.507 202.903  1.00  0.00           C
ATOM    771  CB  PHE A 112     150.910 134.269 202.292  1.00  0.00           C
ATOM    772  CG  PHE A 112     149.870 133.269 201.840  1.00  0.00           C
ATOM    773  CD1 PHE A 112     149.612 132.088 202.642  1.00  0.00           C
ATOM    774  CE1 PHE A 112     148.603 131.191 202.252  1.00  0.00           C
ATOM    775  CZ  PHE A 112     147.968 131.388 200.978  1.00  0.00           C
ATOM    776  CE2 PHE A 112     148.173 132.606 200.261  1.00  0.00           C
ATOM    777  CD2 PHE A 112     149.128 133.571 200.662  1.00  0.00           C
ATOM    778  C   PHE A 112     149.582 135.374 204.276  1.00  0.00           C
ATOM    779  O   PHE A 112     148.530 134.727 204.319  1.00  0.00           O
ATOM    780  N   PHE A 113     150.159 135.957 205.369  1.00  0.00           N
ATOM    781  CA  PHE A 113     149.754 135.752 206.822  1.00  0.00           C
ATOM    782  CB  PHE A 113     150.941 135.073 207.614  1.00  0.00           C
ATOM    783  CG  PHE A 113     151.576 133.868 206.918  1.00  0.00           C
ATOM    784  CD1 PHE A 113     151.208 132.626 207.325  1.00  0.00           C
ATOM    785  CE1 PHE A 113     151.688 131.463 206.802  1.00  0.00           C
ATOM    786  CZ  PHE A 113     152.645 131.623 205.769  1.00  0.00           C
ATOM    787  CE2 PHE A 113     153.104 132.885 205.388  1.00  0.00           C
ATOM    788  CD2 PHE A 113     152.549 134.022 205.906  1.00  0.00           C
ATOM    789  C   PHE A 113     149.441 136.979 207.597  1.00  0.00           C
ATOM    790  O   PHE A 113     148.643 136.891 208.481  1.00  0.00           O
ATOM    791  N   CYS A 114     150.079 138.074 207.284  1.00  0.00           N
ATOM    792  CA  CYS A 114     150.078 139.309 208.093  1.00  0.00           C
ATOM    793  CB  CYS A 114     151.445 139.508 208.755  1.00  0.00           C
ATOM    794  SG  CYS A 114     152.709 139.977 207.514  1.00  0.00           S
ATOM    795  C   CYS A 114     149.600 140.514 207.197  1.00  0.00           C
ATOM    796  O   CYS A 114     149.346 141.615 207.713  1.00  0.00           O
ATOM    797  N   SER A 115     149.428 140.376 205.893  1.00  0.00           N
ATOM    798  CA  SER A 115     149.024 141.462 204.913  1.00  0.00           C
ATOM    799  CB  SER A 115     147.516 141.862 205.064  1.00  0.00           C
ATOM    800  OG  SER A 115     146.753 140.644 204.821  1.00  0.00           O
ATOM    801  C   SER A 115     149.894 142.713 204.869  1.00  0.00           C
ATOM    802  O   SER A 115     149.494 143.749 204.317  1.00  0.00           O
ATOM    803  N   LYS A 116     151.089 142.686 205.455  1.00  0.00           N
ATOM    804  CA  LYS A 116     152.160 143.621 205.201  1.00  0.00           C
ATOM    805  CB  LYS A 116     153.388 143.399 206.150  1.00  0.00           C
ATOM    806  CG  LYS A 116     153.040 143.465 207.632  1.00  0.00           C
ATOM    807  CD  LYS A 116     154.401 143.420 208.401  1.00  0.00           C
ATOM    808  CE  LYS A 116     154.236 143.435 209.925  1.00  0.00           C
ATOM    809  NZ  LYS A 116     153.670 144.785 210.439  1.00  0.00           N
ATOM    810  C   LYS A 116     152.705 143.487 203.803  1.00  0.00           C
ATOM    811  O   LYS A 116     152.647 142.478 203.184  1.00  0.00           O
ATOM    812  N   LEU A 117     153.169 144.619 203.261  1.00  0.00           N
ATOM    813  CA  LEU A 117     153.549 144.752 201.902  1.00  0.00           C
ATOM    814  CB  LEU A 117     153.606 146.270 201.673  1.00  0.00           C
ATOM    815  CG  LEU A 117     153.887 146.719 200.213  1.00  0.00           C
ATOM    816  CD1 LEU A 117     152.664 146.589 199.388  1.00  0.00           C
ATOM    817  CD2 LEU A 117     154.448 148.143 200.381  1.00  0.00           C
ATOM    818  C   LEU A 117     154.948 144.129 201.683  1.00  0.00           C
ATOM    819  O   LEU A 117     155.784 144.065 202.570  1.00  0.00           O
ATOM    820  N   LEU A 118     155.173 143.619 200.527  1.00  0.00           N
ATOM    821  CA  LEU A 118     156.434 143.032 200.136  1.00  0.00           C
ATOM    822  CB  LEU A 118     156.216 141.910 199.060  1.00  0.00           C
ATOM    823  CG  LEU A 118     155.350 140.664 199.547  1.00  0.00           C
ATOM    824  CD1 LEU A 118     155.006 139.765 198.340  1.00  0.00           C
ATOM    825  CD2 LEU A 118     156.076 139.843 200.616  1.00  0.00           C
ATOM    826  C   LEU A 118     157.591 144.101 199.763  1.00  0.00           C
ATOM    827  O   LEU A 118     158.356 143.840 198.798  1.00  0.00           O
ATOM    828  N   VAL A 119     157.699 145.136 200.596  1.00  0.00           N
ATOM    829  CA  VAL A 119     158.767 146.225 200.501  1.00  0.00           C
ATOM    830  CB  VAL A 119     158.267 147.362 199.648  1.00  0.00           C
ATOM    831  CG1 VAL A 119     159.358 148.447 199.519  1.00  0.00           C
ATOM    832  CG2 VAL A 119     157.856 146.948 198.291  1.00  0.00           C
ATOM    833  C   VAL A 119     159.140 146.738 201.922  1.00  0.00           C
ATOM    834  O   VAL A 119     158.319 147.230 202.702  1.00  0.00           O
ATOM    835  N   ASP A 120     160.419 146.518 202.253  1.00  0.00           N
ATOM    836  CA  ASP A 120     161.132 146.895 203.498  1.00  0.00           C
ATOM    837  CB  ASP A 120     162.455 146.219 203.651  1.00  0.00           C
ATOM    838  CG  ASP A 120     163.255 146.474 204.952  1.00  0.00           C
ATOM    839  OD1 ASP A 120     164.425 146.050 204.990  1.00  0.00           O
ATOM    840  OD2 ASP A 120     162.675 147.101 205.871  1.00  0.00           O
ATOM    841  C   ASP A 120     161.233 148.436 203.741  1.00  0.00           C
ATOM    842  O   ASP A 120     162.263 149.099 203.881  1.00  0.00           O
ATOM    843  N   SER A 121     159.996 149.049 203.912  1.00  0.00           N
ATOM    844  CA  SER A 121     159.797 150.490 204.032  1.00  0.00           C
ATOM    845  CB  SER A 121     158.345 150.812 203.912  1.00  0.00           C
ATOM    846  OG  SER A 121     157.758 150.275 205.137  1.00  0.00           O
ATOM    847  C   SER A 121     160.368 150.994 205.386  1.00  0.00           C
ATOM    848  O   SER A 121     160.550 152.194 205.566  1.00  0.00           O
ATOM    849  N   ASN A 122     160.764 150.179 206.402  1.00  0.00           N
ATOM    850  CA  ASN A 122     161.607 150.557 207.582  1.00  0.00           C
ATOM    851  CB  ASN A 122     161.826 149.411 208.549  1.00  0.00           C
ATOM    852  CG  ASN A 122     160.600 149.186 209.420  1.00  0.00           C
ATOM    853  OD1 ASN A 122     159.494 149.783 209.324  1.00  0.00           O
ATOM    854  ND2 ASN A 122     160.704 148.400 210.465  1.00  0.00           N
ATOM    855  C   ASN A 122     162.953 151.147 207.224  1.00  0.00           C
ATOM    856  O   ASN A 122     163.427 152.101 207.868  1.00  0.00           O
ATOM    857  N   ASN A 123     163.566 150.767 206.041  1.00  0.00           N
ATOM    858  CA  ASN A 123     164.832 151.288 205.626  1.00  0.00           C
ATOM    859  CB  ASN A 123     165.629 150.206 204.882  1.00  0.00           C
ATOM    860  CG  ASN A 123     167.108 150.662 204.580  1.00  0.00           C
ATOM    861  OD1 ASN A 123     167.382 151.825 204.373  1.00  0.00           O
ATOM    862  ND2 ASN A 123     167.989 149.645 204.742  1.00  0.00           N
ATOM    863  C   ASN A 123     164.565 152.548 204.733  1.00  0.00           C
ATOM    864  O   ASN A 123     164.090 152.424 203.605  1.00  0.00           O
ATOM    865  N   PRO A 124     164.854 153.764 205.276  1.00  0.00           N
ATOM    866  CD  PRO A 124     165.698 154.032 206.481  1.00  0.00           C
ATOM    867  CG  PRO A 124     166.297 155.428 206.281  1.00  0.00           C
ATOM    868  CB  PRO A 124     165.227 156.164 205.468  1.00  0.00           C
ATOM    869  CA  PRO A 124     164.616 155.027 204.604  1.00  0.00           C
ATOM    870  C   PRO A 124     165.171 155.037 203.149  1.00  0.00           C
ATOM    871  O   PRO A 124     164.487 155.595 202.331  1.00  0.00           O
ATOM    872  N   LYS A 125     166.200 154.363 202.738  1.00  0.00           N
ATOM    873  CA  LYS A 125     166.716 154.341 201.356  1.00  0.00           C
ATOM    874  CB  LYS A 125     168.163 153.852 201.363  1.00  0.00           C
ATOM    875  CG  LYS A 125     168.771 154.145 199.987  1.00  0.00           C
ATOM    876  CD  LYS A 125     170.302 153.951 200.001  1.00  0.00           C
ATOM    877  CE  LYS A 125     170.917 153.974 198.632  1.00  0.00           C
ATOM    878  NZ  LYS A 125     172.356 154.301 198.713  1.00  0.00           N
ATOM    879  C   LYS A 125     165.833 153.541 200.394  1.00  0.00           C
ATOM    880  O   LYS A 125     165.793 153.753 199.137  1.00  0.00           O
ATOM    881  N   ILE A 126     165.044 152.641 200.984  1.00  0.00           N
ATOM    882  CA  ILE A 126     164.092 151.643 200.424  1.00  0.00           C
ATOM    883  CB  ILE A 126     164.060 150.288 201.098  1.00  0.00           C
ATOM    884  CG2 ILE A 126     162.958 149.357 200.522  1.00  0.00           C
ATOM    885  CG1 ILE A 126     165.485 149.666 201.038  1.00  0.00           C
ATOM    886  CD1 ILE A 126     165.556 148.246 201.537  1.00  0.00           C
ATOM    887  C   ILE A 126     162.724 152.385 200.327  1.00  0.00           C
ATOM    888  O   ILE A 126     162.043 152.424 199.295  1.00  0.00           O
ATOM    889  N   LYS A 127     162.358 153.061 201.429  1.00  0.00           N
ATOM    890  CA  LYS A 127     161.296 154.096 201.506  1.00  0.00           C
ATOM    891  CB  LYS A 127     161.239 154.829 202.862  1.00  0.00           C
ATOM    892  CG  LYS A 127     159.794 154.951 203.523  1.00  0.00           C
ATOM    893  CD  LYS A 127     159.838 155.567 204.947  1.00  0.00           C
ATOM    894  CE  LYS A 127     158.481 155.764 205.538  1.00  0.00           C
ATOM    895  NZ  LYS A 127     158.487 156.436 206.853  1.00  0.00           N
ATOM    896  C   LYS A 127     161.161 155.127 200.400  1.00  0.00           C
ATOM    897  O   LYS A 127     160.070 155.410 199.922  1.00  0.00           O
ATOM    898  N   ASP A 128     162.305 155.646 199.958  1.00  0.00           N
ATOM    899  CA  ASP A 128     162.410 156.627 198.861  1.00  0.00           C
ATOM    900  CB  ASP A 128     163.944 157.038 198.845  1.00  0.00           C
ATOM    901  CG  ASP A 128     164.498 157.833 197.614  1.00  0.00           C
ATOM    902  OD1 ASP A 128     165.577 157.459 197.096  1.00  0.00           O
ATOM    903  OD2 ASP A 128     163.831 158.721 197.073  1.00  0.00           O
ATOM    904  C   ASP A 128     162.074 155.933 197.493  1.00  0.00           C
ATOM    905  O   ASP A 128     161.411 156.607 196.636  1.00  0.00           O
ATOM    906  N   ILE A 129     162.345 154.636 197.344  1.00  0.00           N
ATOM    907  CA  ILE A 129     161.896 153.994 196.091  1.00  0.00           C
ATOM    908  CB  ILE A 129     162.786 152.810 195.608  1.00  0.00           C
ATOM    909  CG2 ILE A 129     162.570 152.451 194.188  1.00  0.00           C
ATOM    910  CG1 ILE A 129     164.297 153.098 195.933  1.00  0.00           C
ATOM    911  CD1 ILE A 129     165.142 151.838 195.846  1.00  0.00           C
ATOM    912  C   ILE A 129     160.376 153.692 196.196  1.00  0.00           C
ATOM    913  O   ILE A 129     159.668 153.794 195.211  1.00  0.00           O
ATOM    914  N   LEU A 130     159.835 153.290 197.363  1.00  0.00           N
ATOM    915  CA  LEU A 130     158.379 153.073 197.522  1.00  0.00           C
ATOM    916  CB  LEU A 130     158.209 152.375 198.872  1.00  0.00           C
ATOM    917  CG  LEU A 130     156.698 152.490 199.426  1.00  0.00           C
ATOM    918  CD1 LEU A 130     155.793 151.732 198.418  1.00  0.00           C
ATOM    919  CD2 LEU A 130     156.540 151.804 200.776  1.00  0.00           C
ATOM    920  C   LEU A 130     157.572 154.438 197.342  1.00  0.00           C
ATOM    921  O   LEU A 130     156.580 154.555 196.653  1.00  0.00           O
ATOM    922  N   ALA A 131     158.089 155.505 197.945  1.00  0.00           N
ATOM    923  CA  ALA A 131     157.687 156.888 197.723  1.00  0.00           C
ATOM    924  CB  ALA A 131     158.630 157.795 198.551  1.00  0.00           C
ATOM    925  C   ALA A 131     157.700 157.343 196.229  1.00  0.00           C
ATOM    926  O   ALA A 131     156.961 158.247 195.748  1.00  0.00           O
ATOM    927  N   LYS A 132     158.499 156.626 195.342  1.00  0.00           N
ATOM    928  CA  LYS A 132     158.515 156.808 193.900  1.00  0.00           C
ATOM    929  CB  LYS A 132     160.040 156.431 193.429  1.00  0.00           C
ATOM    930  CG  LYS A 132     160.352 157.149 192.058  1.00  0.00           C
ATOM    931  CD  LYS A 132     161.796 156.871 191.635  1.00  0.00           C
ATOM    932  CE  LYS A 132     162.181 158.009 190.730  1.00  0.00           C
ATOM    933  NZ  LYS A 132     163.336 157.601 189.900  1.00  0.00           N
ATOM    934  C   LYS A 132     157.371 156.091 193.141  1.00  0.00           C
ATOM    935  O   LYS A 132     157.100 156.465 192.018  1.00  0.00           O
ATOM    936  N   SER A 133     156.594 155.192 193.794  1.00  0.00           N
ATOM    937  CA  SER A 133     155.226 154.853 193.203  1.00  0.00           C
ATOM    938  CB  SER A 133     154.602 153.780 194.015  1.00  0.00           C
ATOM    939  OG  SER A 133     154.237 154.303 195.367  1.00  0.00           O
ATOM    940  C   SER A 133     154.228 156.045 193.285  1.00  0.00           C
ATOM    941  O   SER A 133     153.233 155.990 192.543  1.00  0.00           O
ATOM    942  N   LYS A 134     154.410 157.115 194.036  1.00  0.00           N
ATOM    943  CA  LYS A 134     153.355 158.148 194.215  1.00  0.00           C
ATOM    944  CB  LYS A 134     153.851 159.344 195.037  1.00  0.00           C
ATOM    945  CG  LYS A 134     153.876 159.021 196.536  1.00  0.00           C
ATOM    946  CD  LYS A 134     154.271 160.297 197.305  1.00  0.00           C
ATOM    947  CE  LYS A 134     154.723 160.022 198.759  1.00  0.00           C
ATOM    948  NZ  LYS A 134     154.962 161.281 199.475  1.00  0.00           N
ATOM    949  C   LYS A 134     152.963 158.591 192.831  1.00  0.00           C
ATOM    950  O   LYS A 134     153.809 159.083 192.026  1.00  0.00           O
ATOM    951  N   GLY A 135     151.619 158.792 192.676  1.00  0.00           N
ATOM    952  CA  GLY A 135     150.875 159.117 191.464  1.00  0.00           C
ATOM    953  C   GLY A 135     149.477 158.498 191.475  1.00  0.00           C
ATOM    954  O   GLY A 135     149.036 157.920 192.459  1.00  0.00           O
ATOM    955  N   GLN A 136     148.769 158.532 190.333  1.00  0.00           N
ATOM    956  CA  GLN A 136     147.421 158.004 190.221  1.00  0.00           C
ATOM    957  CB  GLN A 136     146.730 158.545 188.949  1.00  0.00           C
ATOM    958  CG  GLN A 136     147.372 158.188 187.616  1.00  0.00           C
ATOM    959  CD  GLN A 136     146.877 156.896 186.942  1.00  0.00           C
ATOM    960  OE1 GLN A 136     146.153 156.101 187.520  1.00  0.00           O
ATOM    961  NE2 GLN A 136     147.329 156.747 185.732  1.00  0.00           N
ATOM    962  C   GLN A 136     147.318 156.423 190.378  1.00  0.00           C
ATOM    963  O   GLN A 136     148.293 155.719 190.116  1.00  0.00           O
ATOM    964  N   PRO A 137     146.130 155.953 190.747  1.00  0.00           N
ATOM    965  CD  PRO A 137     144.888 156.723 190.877  1.00  0.00           C
ATOM    966  CG  PRO A 137     144.005 155.938 191.792  1.00  0.00           C
ATOM    967  CB  PRO A 137     144.500 154.497 191.632  1.00  0.00           C
ATOM    968  CA  PRO A 137     145.957 154.615 191.213  1.00  0.00           C
ATOM    969  C   PRO A 137     146.342 153.445 190.363  1.00  0.00           C
ATOM    970  O   PRO A 137     146.876 152.539 190.976  1.00  0.00           O
ATOM    971  N   LYS A 138     146.376 153.589 188.987  1.00  0.00           N
ATOM    972  CA  LYS A 138     146.880 152.545 188.183  1.00  0.00           C
ATOM    973  CB  LYS A 138     146.181 152.573 186.779  1.00  0.00           C
ATOM    974  CG  LYS A 138     146.210 151.261 185.952  1.00  0.00           C
ATOM    975  CD  LYS A 138     145.176 151.403 184.828  1.00  0.00           C
ATOM    976  CE  LYS A 138     145.101 150.085 183.977  1.00  0.00           C
ATOM    977  NZ  LYS A 138     146.300 149.841 183.205  1.00  0.00           N
ATOM    978  C   LYS A 138     148.367 152.432 188.102  1.00  0.00           C
ATOM    979  O   LYS A 138     148.996 151.407 188.121  1.00  0.00           O
ATOM    980  N   LYS A 139     148.967 153.594 187.925  1.00  0.00           N
ATOM    981  CA  LYS A 139     150.419 153.997 187.904  1.00  0.00           C
ATOM    982  CB  LYS A 139     150.443 155.563 187.516  1.00  0.00           C
ATOM    983  CG  LYS A 139     151.847 156.037 187.225  1.00  0.00           C
ATOM    984  CD  LYS A 139     152.006 157.550 186.698  1.00  0.00           C
ATOM    985  CE  LYS A 139     153.472 157.763 186.212  1.00  0.00           C
ATOM    986  NZ  LYS A 139     153.673 159.165 185.897  1.00  0.00           N
ATOM    987  C   LYS A 139     151.140 153.621 189.258  1.00  0.00           C
ATOM    988  O   LYS A 139     152.192 152.998 189.231  1.00  0.00           O
ATOM    989  N   ARG A 140     150.456 153.941 190.360  1.00  0.00           N
ATOM    990  CA  ARG A 140     150.858 153.545 191.782  1.00  0.00           C
ATOM    991  CB  ARG A 140     149.752 154.138 192.734  1.00  0.00           C
ATOM    992  CG  ARG A 140     150.386 154.441 194.151  1.00  0.00           C
ATOM    993  CD  ARG A 140     149.348 154.920 195.155  1.00  0.00           C
ATOM    994  NE  ARG A 140     148.646 156.140 194.707  1.00  0.00           N
ATOM    995  CZ  ARG A 140     147.487 156.541 195.227  1.00  0.00           C
ATOM    996  NH1 ARG A 140     146.842 156.029 196.195  1.00  0.00           N
ATOM    997  NH2 ARG A 140     147.041 157.630 194.611  1.00  0.00           N
ATOM    998  C   ARG A 140     151.034 152.028 192.012  1.00  0.00           C
ATOM    999  O   ARG A 140     152.156 151.628 192.187  1.00  0.00           O
ATOM   1000  N   LEU A 141     149.940 151.279 191.873  1.00  0.00           N
ATOM   1001  CA  LEU A 141     149.954 149.788 192.090  1.00  0.00           C
ATOM   1002  CB  LEU A 141     148.502 149.307 191.843  1.00  0.00           C
ATOM   1003  CG  LEU A 141     148.299 147.741 192.063  1.00  0.00           C
ATOM   1004  CD1 LEU A 141     148.419 147.351 193.512  1.00  0.00           C
ATOM   1005  CD2 LEU A 141     146.996 147.304 191.508  1.00  0.00           C
ATOM   1006  C   LEU A 141     151.021 149.040 191.157  1.00  0.00           C
ATOM   1007  O   LEU A 141     151.784 148.131 191.508  1.00  0.00           O
ATOM   1008  N   THR A 142     151.117 149.496 189.843  1.00  0.00           N
ATOM   1009  CA  THR A 142     152.035 148.929 188.813  1.00  0.00           C
ATOM   1010  CB  THR A 142     151.753 149.577 187.392  1.00  0.00           C
ATOM   1011  CG2 THR A 142     152.632 149.152 186.223  1.00  0.00           C
ATOM   1012  OG1 THR A 142     150.411 149.298 187.049  1.00  0.00           O
ATOM   1013  C   THR A 142     153.492 149.126 189.213  1.00  0.00           C
ATOM   1014  O   THR A 142     154.368 148.258 189.018  1.00  0.00           O
ATOM   1015  N   HIS A 143     153.726 150.267 189.884  1.00  0.00           N
ATOM   1016  CA  HIS A 143     155.002 150.571 190.518  1.00  0.00           C
ATOM   1017  CB  HIS A 143     155.201 152.009 190.774  1.00  0.00           C
ATOM   1018  CG  HIS A 143     156.622 152.399 191.317  1.00  0.00           C
ATOM   1019  ND1 HIS A 143     157.425 153.397 190.707  1.00  0.00           N
ATOM   1020  CE1 HIS A 143     158.421 153.541 191.561  1.00  0.00           C
ATOM   1021  NE2 HIS A 143     158.286 152.816 192.682  1.00  0.00           N
ATOM   1022  CD2 HIS A 143     157.200 151.968 192.504  1.00  0.00           C
ATOM   1023  C   HIS A 143     155.346 149.657 191.694  1.00  0.00           C
ATOM   1024  O   HIS A 143     156.359 148.991 191.789  1.00  0.00           O
ATOM   1025  N   VAL A 144     154.278 149.400 192.485  1.00  0.00           N
ATOM   1026  CA  VAL A 144     154.502 148.633 193.674  1.00  0.00           C
ATOM   1027  CB  VAL A 144     153.459 148.887 194.829  1.00  0.00           C
ATOM   1028  CG1 VAL A 144     153.606 147.869 195.980  1.00  0.00           C
ATOM   1029  CG2 VAL A 144     153.616 150.346 195.367  1.00  0.00           C
ATOM   1030  C   VAL A 144     154.742 147.134 193.392  1.00  0.00           C
ATOM   1031  O   VAL A 144     155.627 146.506 194.004  1.00  0.00           O
ATOM   1032  N   TYR A 145     154.113 146.610 192.344  1.00  0.00           N
ATOM   1033  CA  TYR A 145     154.307 145.311 191.815  1.00  0.00           C
ATOM   1034  CB  TYR A 145     153.263 144.807 190.806  1.00  0.00           C
ATOM   1035  CG  TYR A 145     153.449 143.425 190.215  1.00  0.00           C
ATOM   1036  CD1 TYR A 145     153.464 143.136 188.844  1.00  0.00           C
ATOM   1037  CE1 TYR A 145     153.682 141.830 188.356  1.00  0.00           C
ATOM   1038  CZ  TYR A 145     153.883 140.746 189.233  1.00  0.00           C
ATOM   1039  OH  TYR A 145     154.092 139.527 188.787  1.00  0.00           O
ATOM   1040  CE2 TYR A 145     153.967 141.048 190.598  1.00  0.00           C
ATOM   1041  CD2 TYR A 145     153.680 142.342 191.134  1.00  0.00           C
ATOM   1042  C   TYR A 145     155.824 144.939 191.434  1.00  0.00           C
ATOM   1043  O   TYR A 145     156.385 143.868 191.792  1.00  0.00           O
ATOM   1044  N   ASP A 146     156.431 145.886 190.779  1.00  0.00           N
ATOM   1045  CA  ASP A 146     157.841 146.005 190.471  1.00  0.00           C
ATOM   1046  CB  ASP A 146     158.217 147.318 189.688  1.00  0.00           C
ATOM   1047  CG  ASP A 146     159.380 147.191 188.723  1.00  0.00           C
ATOM   1048  OD1 ASP A 146     159.673 148.241 188.059  1.00  0.00           O
ATOM   1049  OD2 ASP A 146     160.015 146.129 188.579  1.00  0.00           O
ATOM   1050  C   ASP A 146     158.749 145.915 191.727  1.00  0.00           C
ATOM   1051  O   ASP A 146     159.753 145.231 191.671  1.00  0.00           O
ATOM   1052  N   LEU A 147     158.459 146.520 192.907  1.00  0.00           N
ATOM   1053  CA  LEU A 147     159.243 146.465 194.136  1.00  0.00           C
ATOM   1054  CB  LEU A 147     158.900 147.589 195.121  1.00  0.00           C
ATOM   1055  CG  LEU A 147     158.861 148.964 194.513  1.00  0.00           C
ATOM   1056  CD1 LEU A 147     158.076 149.888 195.415  1.00  0.00           C
ATOM   1057  CD2 LEU A 147     160.173 149.566 194.105  1.00  0.00           C
ATOM   1058  C   LEU A 147     159.000 145.149 194.952  1.00  0.00           C
ATOM   1059  O   LEU A 147     159.710 144.783 195.928  1.00  0.00           O
ATOM   1060  N   CYS A 148     157.921 144.405 194.520  1.00  0.00           N
ATOM   1061  CA  CYS A 148     157.514 143.093 195.038  1.00  0.00           C
ATOM   1062  CB  CYS A 148     156.001 143.051 195.236  1.00  0.00           C
ATOM   1063  SG  CYS A 148     155.477 144.428 196.305  1.00  0.00           S
ATOM   1064  C   CYS A 148     157.970 141.811 194.364  1.00  0.00           C
ATOM   1065  O   CYS A 148     157.738 140.723 194.920  1.00  0.00           O
ATOM   1066  N   LYS A 149     158.490 141.918 193.172  1.00  0.00           N
ATOM   1067  CA  LYS A 149     158.929 140.747 192.379  1.00  0.00           C
ATOM   1068  CB  LYS A 149     159.068 141.203 190.887  1.00  0.00           C
ATOM   1069  CG  LYS A 149     157.647 140.984 190.264  1.00  0.00           C
ATOM   1070  CD  LYS A 149     157.559 141.323 188.729  1.00  0.00           C
ATOM   1071  CE  LYS A 149     157.733 142.797 188.439  1.00  0.00           C
ATOM   1072  NZ  LYS A 149     157.564 142.913 187.001  1.00  0.00           N
ATOM   1073  C   LYS A 149     160.156 140.105 192.971  1.00  0.00           C
ATOM   1074  O   LYS A 149     161.138 140.779 193.253  1.00  0.00           O
ATOM   1075  N   GLY A 150     160.141 138.799 193.119  1.00  0.00           N
ATOM   1076  CA  GLY A 150     161.329 137.981 193.681  1.00  0.00           C
ATOM   1077  C   GLY A 150     161.321 137.944 195.182  1.00  0.00           C
ATOM   1078  O   GLY A 150     162.270 137.344 195.698  1.00  0.00           O
ATOM   1079  N   LYS A 151     160.341 138.624 195.785  1.00  0.00           N
ATOM   1080  CA  LYS A 151     160.290 138.668 197.262  1.00  0.00           C
ATOM   1081  CB  LYS A 151     159.369 139.759 197.730  1.00  0.00           C
ATOM   1082  CG  LYS A 151     159.770 141.150 197.368  1.00  0.00           C
ATOM   1083  CD  LYS A 151     161.161 141.601 197.862  1.00  0.00           C
ATOM   1084  CE  LYS A 151     161.692 143.059 197.521  1.00  0.00           C
ATOM   1085  NZ  LYS A 151     161.063 144.138 198.239  1.00  0.00           N
ATOM   1086  C   LYS A 151     159.922 137.374 198.054  1.00  0.00           C
ATOM   1087  O   LYS A 151     158.758 137.051 198.242  1.00  0.00           O
ATOM   1088  N   ASN A 152     161.024 136.660 198.391  1.00  0.00           N
ATOM   1089  CA  ASN A 152     161.009 135.401 199.094  1.00  0.00           C
ATOM   1090  CB  ASN A 152     162.476 134.843 199.199  1.00  0.00           C
ATOM   1091  CG  ASN A 152     163.014 134.465 197.867  1.00  0.00           C
ATOM   1092  OD1 ASN A 152     162.244 133.872 197.060  1.00  0.00           O
ATOM   1093  ND2 ASN A 152     164.234 134.729 197.552  1.00  0.00           N
ATOM   1094  C   ASN A 152     160.391 135.412 200.500  1.00  0.00           C
ATOM   1095  O   ASN A 152     159.597 134.507 200.748  1.00  0.00           O
ATOM   1096  N   ILE A 153     160.642 136.391 201.327  1.00  0.00           N
ATOM   1097  CA  ILE A 153     160.032 136.520 202.648  1.00  0.00           C
ATOM   1098  CB  ILE A 153     161.085 136.350 203.755  1.00  0.00           C
ATOM   1099  CG2 ILE A 153     161.967 135.120 203.588  1.00  0.00           C
ATOM   1100  CG1 ILE A 153     161.971 137.564 203.967  1.00  0.00           C
ATOM   1101  CD1 ILE A 153     162.977 137.583 205.111  1.00  0.00           C
ATOM   1102  C   ILE A 153     159.212 137.760 202.881  1.00  0.00           C
ATOM   1103  O   ILE A 153     159.437 138.861 202.315  1.00  0.00           O
ATOM   1104  N   CYS A 154     158.425 137.675 203.936  1.00  0.00           N
ATOM   1105  CA  CYS A 154     157.727 138.781 204.549  1.00  0.00           C
ATOM   1106  CB  CYS A 154     156.805 138.294 205.622  1.00  0.00           C
ATOM   1107  SG  CYS A 154     155.686 139.660 206.197  1.00  0.00           S
ATOM   1108  C   CYS A 154     158.800 139.751 205.161  1.00  0.00           C
ATOM   1109  O   CYS A 154     159.646 139.391 205.961  1.00  0.00           O
ATOM   1110  N   GLU A 155     158.667 141.006 204.892  1.00  0.00           N
ATOM   1111  CA  GLU A 155     159.609 142.099 205.232  1.00  0.00           C
ATOM   1112  CB  GLU A 155     160.601 142.169 204.039  1.00  0.00           C
ATOM   1113  CG  GLU A 155     160.042 142.749 202.731  1.00  0.00           C
ATOM   1114  CD  GLU A 155     161.126 142.930 201.684  1.00  0.00           C
ATOM   1115  OE1 GLU A 155     161.085 143.902 200.923  1.00  0.00           O
ATOM   1116  OE2 GLU A 155     162.094 142.145 201.582  1.00  0.00           O
ATOM   1117  C   GLU A 155     159.067 143.510 205.538  1.00  0.00           C
ATOM   1118  O   GLU A 155     159.870 144.279 206.059  1.00  0.00           O
ATOM   1119  N   GLY A 156     157.780 143.767 205.341  1.00  0.00           N
ATOM   1120  CA  GLY A 156     157.287 145.121 205.483  1.00  0.00           C
ATOM   1121  C   GLY A 156     157.230 145.753 206.880  1.00  0.00           C
ATOM   1122  O   GLY A 156     157.735 145.180 207.925  1.00  0.00           O
ATOM   1123  N   GLY A 157     156.684 146.960 206.874  1.00  0.00           N
ATOM   1124  CA  GLY A 157     156.889 147.964 207.957  1.00  0.00           C
ATOM   1125  C   GLY A 157     156.336 147.601 209.340  1.00  0.00           C
ATOM   1126  O   GLY A 157     155.136 147.247 209.525  1.00  0.00           O
ATOM   1127  N   GLU A 158     157.170 147.682 210.415  1.00  0.00           N
ATOM   1128  CA  GLU A 158     157.040 146.942 211.687  1.00  0.00           C
ATOM   1129  CB  GLU A 158     157.480 145.510 211.531  1.00  0.00           C
ATOM   1130  CG  GLU A 158     157.551 144.648 212.887  1.00  0.00           C
ATOM   1131  CD  GLU A 158     156.109 144.269 213.395  1.00  0.00           C
ATOM   1132  OE1 GLU A 158     155.918 143.124 213.814  1.00  0.00           O
ATOM   1133  OE2 GLU A 158     155.191 145.108 213.268  1.00  0.00           O
ATOM   1134  C   GLU A 158     157.800 147.655 212.901  1.00  0.00           C
ATOM   1135  O   GLU A 158     158.977 147.989 212.727  1.00  0.00           O
ATOM   1136  N   GLU A 159     157.082 147.944 214.010  1.00  0.00           N
ATOM   1137  CA  GLU A 159     157.492 148.211 215.349  1.00  0.00           C
ATOM   1138  CB  GLU A 159     156.339 148.794 216.228  1.00  0.00           C
ATOM   1139  CG  GLU A 159     155.190 147.810 216.426  1.00  0.00           C
ATOM   1140  CD  GLU A 159     154.008 148.467 216.985  1.00  0.00           C
ATOM   1141  OE1 GLU A 159     153.134 148.880 216.172  1.00  0.00           O
ATOM   1142  OE2 GLU A 159     153.957 148.791 218.181  1.00  0.00           O
ATOM   1143  C   GLU A 159     158.304 147.096 216.077  1.00  0.00           C
ATOM   1144  O   GLU A 159     157.849 145.975 216.039  1.00  0.00           O
ATOM   1145  N   MET A 160     159.518 147.326 216.568  1.00  0.00           N
ATOM   1146  CA  MET A 160     160.344 146.297 217.189  1.00  0.00           C
ATOM   1147  CB  MET A 160     161.691 146.817 217.343  1.00  0.00           C
ATOM   1148  CG  MET A 160     161.992 147.894 218.346  1.00  0.00           C
ATOM   1149  SD  MET A 160     163.771 148.468 218.402  1.00  0.00           S
ATOM   1150  CE  MET A 160     163.719 149.680 217.166  1.00  0.00           C
ATOM   1151  C   MET A 160     159.775 145.693 218.419  1.00  0.00           C
ATOM   1152  O   MET A 160     160.439 144.782 218.977  1.00  0.00           O
ATOM   1153  N   ASP A 161     158.658 146.182 218.926  1.00  0.00           N
ATOM   1154  CA  ASP A 161     157.896 145.585 220.026  1.00  0.00           C
ATOM   1155  CB  ASP A 161     156.737 146.495 220.379  1.00  0.00           C
ATOM   1156  CG  ASP A 161     156.160 146.109 221.691  1.00  0.00           C
ATOM   1157  OD1 ASP A 161     154.975 146.397 221.898  1.00  0.00           O
ATOM   1158  OD2 ASP A 161     156.784 145.508 222.616  1.00  0.00           O
ATOM   1159  C   ASP A 161     157.384 144.123 219.731  1.00  0.00           C
ATOM   1160  O   ASP A 161     157.208 143.699 218.544  1.00  0.00           O
ATOM   1161  N   ASN A 162     157.033 143.391 220.779  1.00  0.00           N
ATOM   1162  CA  ASN A 162     156.318 142.125 220.631  1.00  0.00           C
ATOM   1163  CB  ASN A 162     157.230 140.999 221.107  1.00  0.00           C
ATOM   1164  CG  ASN A 162     156.746 139.594 220.601  1.00  0.00           C
ATOM   1165  OD1 ASN A 162     155.583 139.231 220.780  1.00  0.00           O
ATOM   1166  ND2 ASN A 162     157.638 138.824 220.169  1.00  0.00           N
ATOM   1167  C   ASN A 162     154.965 142.242 221.366  1.00  0.00           C
ATOM   1168  O   ASN A 162     154.873 143.062 222.282  1.00  0.00           O
ATOM   1169  N   LYS A 163     153.941 141.482 221.016  1.00  0.00           N
ATOM   1170  CA  LYS A 163     152.569 141.727 221.338  1.00  0.00           C
ATOM   1171  CB  LYS A 163     151.693 142.141 220.100  1.00  0.00           C
ATOM   1172  CG  LYS A 163     152.271 143.310 219.163  1.00  0.00           C
ATOM   1173  CD  LYS A 163     152.386 144.625 219.922  1.00  0.00           C
ATOM   1174  CE  LYS A 163     152.920 145.786 219.078  1.00  0.00           C
ATOM   1175  NZ  LYS A 163     152.971 146.946 219.972  1.00  0.00           N
ATOM   1176  C   LYS A 163     151.882 140.453 222.012  1.00  0.00           C
ATOM   1177  O   LYS A 163     150.703 140.515 222.436  1.00  0.00           O
ATOM   1178  N   PHE A 164     152.656 139.422 222.288  1.00  0.00           N
ATOM   1179  CA  PHE A 164     152.322 138.307 223.201  1.00  0.00           C
ATOM   1180  CB  PHE A 164     151.988 137.084 222.362  1.00  0.00           C
ATOM   1181  CG  PHE A 164     150.711 137.233 221.557  1.00  0.00           C
ATOM   1182  CD1 PHE A 164     149.535 136.846 222.193  1.00  0.00           C
ATOM   1183  CE1 PHE A 164     148.277 137.223 221.707  1.00  0.00           C
ATOM   1184  CZ  PHE A 164     148.271 137.709 220.370  1.00  0.00           C
ATOM   1185  CE2 PHE A 164     149.402 138.000 219.655  1.00  0.00           C
ATOM   1186  CD2 PHE A 164     150.583 137.841 220.297  1.00  0.00           C
ATOM   1187  C   PHE A 164     153.577 138.054 223.969  1.00  0.00           C
ATOM   1188  O   PHE A 164     154.351 137.133 223.720  1.00  0.00           O
ATOM   1189  N   GLY A 165     153.834 138.920 224.981  1.00  0.00           N
ATOM   1190  CA  GLY A 165     155.047 138.786 225.746  1.00  0.00           C
ATOM   1191  C   GLY A 165     155.111 139.619 227.007  1.00  0.00           C
ATOM   1192  O   GLY A 165     154.101 140.327 227.348  1.00  0.00           O
ATOM   1193  N   VAL A 166     156.258 139.715 227.664  1.00  0.00           N
ATOM   1194  CA  VAL A 166     156.493 140.329 228.986  1.00  0.00           C
ATOM   1195  CB  VAL A 166     157.554 139.454 229.716  1.00  0.00           C
ATOM   1196  CG1 VAL A 166     158.011 140.036 231.033  1.00  0.00           C
ATOM   1197  CG2 VAL A 166     157.135 137.970 229.782  1.00  0.00           C
ATOM   1198  C   VAL A 166     156.912 141.794 228.792  1.00  0.00           C
ATOM   1199  O   VAL A 166     157.751 142.144 227.957  1.00  0.00           O
ATOM   1200  N   GLU A 167     156.392 142.713 229.638  1.00  0.00           N
ATOM   1201  CA  GLU A 167     156.571 144.131 229.313  1.00  0.00           C
ATOM   1202  CB  GLU A 167     155.206 144.842 228.966  1.00  0.00           C
ATOM   1203  CG  GLU A 167     154.341 144.158 227.936  1.00  0.00           C
ATOM   1204  CD  GLU A 167     154.646 144.526 226.493  1.00  0.00           C
ATOM   1205  OE1 GLU A 167     154.430 143.699 225.632  1.00  0.00           O
ATOM   1206  OE2 GLU A 167     155.153 145.623 226.241  1.00  0.00           O
ATOM   1207  C   GLU A 167     157.376 144.866 230.380  1.00  0.00           C
ATOM   1208  O   GLU A 167     157.458 144.285 231.550  1.00  0.00           O
ATOM   1209  N   GLN A 168     157.921 146.003 230.035  1.00  0.00           N
ATOM   1210  CA  GLN A 168     158.532 146.868 231.102  1.00  0.00           C
ATOM   1211  CB  GLN A 168     159.465 147.910 230.341  1.00  0.00           C
ATOM   1212  CG  GLN A 168     160.609 147.332 229.562  1.00  0.00           C
ATOM   1213  CD  GLN A 168     161.991 147.733 230.136  1.00  0.00           C
ATOM   1214  OE1 GLN A 168     162.799 146.898 230.478  1.00  0.00           O
ATOM   1215  NE2 GLN A 168     162.249 148.974 230.420  1.00  0.00           N
ATOM   1216  C   GLN A 168     157.406 147.613 231.738  1.00  0.00           C
ATOM   1217  O   GLN A 168     156.366 147.905 231.093  1.00  0.00           O
ATOM   1218  N   PRO A 169     157.502 148.051 233.043  1.00  0.00           N
ATOM   1219  CD  PRO A 169     158.514 147.410 233.937  1.00  0.00           C
ATOM   1220  CG  PRO A 169     158.121 147.805 235.305  1.00  0.00           C
ATOM   1221  CB  PRO A 169     157.229 149.023 235.077  1.00  0.00           C
ATOM   1222  CA  PRO A 169     156.553 148.788 233.789  1.00  0.00           C
ATOM   1223  C   PRO A 169     156.112 150.126 233.225  1.00  0.00           C
ATOM   1224  O   PRO A 169     155.028 150.616 233.567  1.00  0.00           O
ATOM   1225  N   GLU A 170     156.780 150.635 232.180  1.00  0.00           N
ATOM   1226  CA  GLU A 170     156.639 151.909 231.577  1.00  0.00           C
ATOM   1227  CB  GLU A 170     157.603 152.854 232.155  1.00  0.00           C
ATOM   1228  CG  GLU A 170     157.561 154.329 231.862  1.00  0.00           C
ATOM   1229  CD  GLU A 170     156.184 154.989 232.059  1.00  0.00           C
ATOM   1230  OE1 GLU A 170     155.965 155.616 233.118  1.00  0.00           O
ATOM   1231  OE2 GLU A 170     155.431 155.119 231.092  1.00  0.00           O
ATOM   1232  C   GLU A 170     156.701 151.794 230.097  1.00  0.00           C
ATOM   1233  O   GLU A 170     157.632 151.135 229.624  1.00  0.00           O
ATOM   1234  N   GLY A 171     155.818 152.500 229.347  1.00  0.00           N
ATOM   1235  CA  GLY A 171     155.842 152.492 227.903  1.00  0.00           C
ATOM   1236  C   GLY A 171     156.996 153.183 227.216  1.00  0.00           C
ATOM   1237  O   GLY A 171     156.817 154.388 226.802  1.00  0.00           O
ATOM   1238  N   ASP A 172     158.123 152.566 227.059  1.00  0.00           N
ATOM   1239  CA  ASP A 172     159.223 153.150 226.336  1.00  0.00           C
ATOM   1240  CB  ASP A 172     160.479 152.259 226.529  1.00  0.00           C
ATOM   1241  CG  ASP A 172     161.704 152.850 225.903  1.00  0.00           C
ATOM   1242  OD1 ASP A 172     162.821 152.273 226.090  1.00  0.00           O
ATOM   1243  OD2 ASP A 172     161.737 153.987 225.373  1.00  0.00           O
ATOM   1244  C   ASP A 172     158.866 153.336 224.860  1.00  0.00           C
ATOM   1245  O   ASP A 172     158.620 152.380 224.154  1.00  0.00           O
ATOM   1246  N   GLU A 173     158.841 154.573 224.373  1.00  0.00           N
ATOM   1247  CA  GLU A 173     158.552 155.030 223.010  1.00  0.00           C
ATOM   1248  CB  GLU A 173     158.440 156.568 222.983  1.00  0.00           C
ATOM   1249  CG  GLU A 173     157.271 157.218 223.775  1.00  0.00           C
ATOM   1250  CD  GLU A 173     157.540 157.482 225.267  1.00  0.00           C
ATOM   1251  OE1 GLU A 173     156.611 158.031 225.870  1.00  0.00           O
ATOM   1252  OE2 GLU A 173     158.604 157.144 225.746  1.00  0.00           O
ATOM   1253  C   GLU A 173     159.567 154.540 221.952  1.00  0.00           C
ATOM   1254  O   GLU A 173     159.341 154.687 220.755  1.00  0.00           O
ATOM   1255  N   ASP A 174     160.757 154.114 222.466  1.00  0.00           N
ATOM   1256  CA  ASP A 174     161.704 153.395 221.575  1.00  0.00           C
ATOM   1257  CB  ASP A 174     163.069 153.296 222.230  1.00  0.00           C
ATOM   1258  CG  ASP A 174     163.701 154.539 222.691  1.00  0.00           C
ATOM   1259  OD1 ASP A 174     163.378 155.560 222.088  1.00  0.00           O
ATOM   1260  OD2 ASP A 174     164.604 154.501 223.594  1.00  0.00           O
ATOM   1261  C   ASP A 174     161.088 152.059 220.993  1.00  0.00           C
ATOM   1262  O   ASP A 174     161.594 151.507 220.014  1.00  0.00           O
ATOM   1263  N   LEU A 175     160.025 151.508 221.613  1.00  0.00           N
ATOM   1264  CA  LEU A 175     159.372 150.178 221.157  1.00  0.00           C
ATOM   1265  CB  LEU A 175     158.586 149.677 222.334  1.00  0.00           C
ATOM   1266  CG  LEU A 175     159.438 149.307 223.547  1.00  0.00           C
ATOM   1267  CD1 LEU A 175     158.629 148.918 224.753  1.00  0.00           C
ATOM   1268  CD2 LEU A 175     160.424 148.196 223.337  1.00  0.00           C
ATOM   1269  C   LEU A 175     158.422 150.381 219.981  1.00  0.00           C
ATOM   1270  O   LEU A 175     158.286 149.487 219.139  1.00  0.00           O
ATOM   1271  N   THR A 176     157.891 151.595 219.886  1.00  0.00           N
ATOM   1272  CA  THR A 176     157.178 152.120 218.711  1.00  0.00           C
ATOM   1273  CB  THR A 176     156.839 153.623 218.915  1.00  0.00           C
ATOM   1274  CG2 THR A 176     155.832 154.147 217.916  1.00  0.00           C
ATOM   1275  OG1 THR A 176     156.195 153.830 220.130  1.00  0.00           O
ATOM   1276  C   THR A 176     158.076 151.968 217.499  1.00  0.00           C
ATOM   1277  O   THR A 176     157.583 151.913 216.374  1.00  0.00           O
ATOM   1278  N   LYS A 177     159.431 152.061 217.596  1.00  0.00           N
ATOM   1279  CA  LYS A 177     160.305 152.474 216.446  1.00  0.00           C
ATOM   1280  CB  LYS A 177     161.486 153.248 216.933  1.00  0.00           C
ATOM   1281  CG  LYS A 177     161.104 154.363 217.988  1.00  0.00           C
ATOM   1282  CD  LYS A 177     162.360 155.203 218.249  1.00  0.00           C
ATOM   1283  CE  LYS A 177     162.100 156.414 219.144  1.00  0.00           C
ATOM   1284  NZ  LYS A 177     163.333 156.966 219.591  1.00  0.00           N
ATOM   1285  C   LYS A 177     160.690 151.321 215.554  1.00  0.00           C
ATOM   1286  O   LYS A 177     160.729 150.163 215.887  1.00  0.00           O
ATOM   1287  N   GLU A 178     160.937 151.680 214.288  1.00  0.00           N
ATOM   1288  CA  GLU A 178     161.258 150.690 213.267  1.00  0.00           C
ATOM   1289  CB  GLU A 178     161.678 151.520 211.989  1.00  0.00           C
ATOM   1290  CG  GLU A 178     160.484 152.300 211.331  1.00  0.00           C
ATOM   1291  CD  GLU A 178     159.822 153.387 212.180  1.00  0.00           C
ATOM   1292  OE1 GLU A 178     160.610 154.111 212.884  1.00  0.00           O
ATOM   1293  OE2 GLU A 178     158.594 153.565 212.200  1.00  0.00           O
ATOM   1294  C   GLU A 178     162.241 149.556 213.605  1.00  0.00           C
ATOM   1295  O   GLU A 178     163.420 149.756 213.913  1.00  0.00           O
ATOM   1296  N   LYS A 179     161.793 148.268 213.397  1.00  0.00           N
ATOM   1297  CA  LYS A 179     162.663 147.102 213.468  1.00  0.00           C
ATOM   1298  CB  LYS A 179     161.769 145.865 213.366  1.00  0.00           C
ATOM   1299  CG  LYS A 179     162.407 144.637 213.835  1.00  0.00           C
ATOM   1300  CD  LYS A 179     161.429 143.432 214.041  1.00  0.00           C
ATOM   1301  CE  LYS A 179     162.158 142.082 214.310  1.00  0.00           C
ATOM   1302  NZ  LYS A 179     162.896 142.161 215.594  1.00  0.00           N
ATOM   1303  C   LYS A 179     163.780 147.093 212.395  1.00  0.00           C
ATOM   1304  O   LYS A 179     163.415 147.408 211.291  1.00  0.00           O
ATOM   1305  N   GLY A 180     164.950 146.463 212.669  1.00  0.00           N
ATOM   1306  CA  GLY A 180     165.883 145.940 211.654  1.00  0.00           C
ATOM   1307  C   GLY A 180     165.121 144.893 210.721  1.00  0.00           C
ATOM   1308  O   GLY A 180     164.727 145.216 209.578  1.00  0.00           O
ATOM   1309  N   HIS A 181     165.007 143.686 211.305  1.00  0.00           N
ATOM   1310  CA  HIS A 181     164.402 142.523 210.644  1.00  0.00           C
ATOM   1311  CB  HIS A 181     164.883 141.192 211.412  1.00  0.00           C
ATOM   1312  CG  HIS A 181     164.622 140.047 210.531  1.00  0.00           C
ATOM   1313  ND1 HIS A 181     164.906 139.914 209.163  1.00  0.00           N
ATOM   1314  CE1 HIS A 181     164.458 138.684 208.790  1.00  0.00           C
ATOM   1315  NE2 HIS A 181     164.044 138.023 209.830  1.00  0.00           N
ATOM   1316  CD2 HIS A 181     164.082 138.844 210.894  1.00  0.00           C
ATOM   1317  C   HIS A 181     162.849 142.625 210.581  1.00  0.00           C
ATOM   1318  O   HIS A 181     162.154 141.837 211.204  1.00  0.00           O
ATOM   1319  N   GLY A 182     162.298 143.702 209.994  1.00  0.00           N
ATOM   1320  CA  GLY A 182     160.893 143.920 209.797  1.00  0.00           C
ATOM   1321  C   GLY A 182     160.218 142.801 208.976  1.00  0.00           C
ATOM   1322  O   GLY A 182     160.915 141.981 208.336  1.00  0.00           O
ATOM   1323  N   GLY A 183     158.910 142.889 208.757  1.00  0.00           N
ATOM   1324  CA  GLY A 183     157.996 141.789 208.224  1.00  0.00           C
ATOM   1325  C   GLY A 183     157.438 140.864 209.287  1.00  0.00           C
ATOM   1326  O   GLY A 183     157.588 141.191 210.481  1.00  0.00           O
ATOM   1327  N   CYS A 184     156.863 139.755 208.913  1.00  0.00           N
ATOM   1328  CA  CYS A 184     156.527 138.643 209.791  1.00  0.00           C
ATOM   1329  CB  CYS A 184     155.157 138.204 209.590  1.00  0.00           C
ATOM   1330  SG  CYS A 184     154.754 137.298 208.107  1.00  0.00           S
ATOM   1331  C   CYS A 184     157.610 137.533 209.595  1.00  0.00           C
ATOM   1332  O   CYS A 184     157.741 136.614 210.496  1.00  0.00           O
ATOM   1333  N   GLY A 185     158.469 137.593 208.590  1.00  0.00           N
ATOM   1334  CA  GLY A 185     159.639 136.740 208.436  1.00  0.00           C
ATOM   1335  C   GLY A 185     159.370 135.304 207.780  1.00  0.00           C
ATOM   1336  O   GLY A 185     160.311 134.565 207.509  1.00  0.00           O
ATOM   1337  N   ARG A 186     158.129 135.020 207.409  1.00  0.00           N
ATOM   1338  CA  ARG A 186     157.745 133.748 206.799  1.00  0.00           C
ATOM   1339  CB  ARG A 186     156.261 133.469 207.133  1.00  0.00           C
ATOM   1340  CG  ARG A 186     156.057 133.238 208.667  1.00  0.00           C
ATOM   1341  CD  ARG A 186     154.595 133.204 208.950  1.00  0.00           C
ATOM   1342  NE  ARG A 186     154.132 134.601 209.200  1.00  0.00           N
ATOM   1343  CZ  ARG A 186     153.215 134.929 210.104  1.00  0.00           C
ATOM   1344  NH1 ARG A 186     152.582 134.124 210.880  1.00  0.00           N
ATOM   1345  NH2 ARG A 186     152.728 136.123 210.278  1.00  0.00           N
ATOM   1346  C   ARG A 186     157.883 133.850 205.291  1.00  0.00           C
ATOM   1347  O   ARG A 186     157.654 134.913 204.685  1.00  0.00           O
ATOM   1348  N   TYR A 187     158.146 132.698 204.673  1.00  0.00           N
ATOM   1349  CA  TYR A 187     158.251 132.402 203.226  1.00  0.00           C
ATOM   1350  CB  TYR A 187     158.816 131.000 202.951  1.00  0.00           C
ATOM   1351  CG  TYR A 187     159.057 130.559 201.483  1.00  0.00           C
ATOM   1352  CD1 TYR A 187     159.956 131.250 200.669  1.00  0.00           C
ATOM   1353  CE1 TYR A 187     160.092 130.986 199.316  1.00  0.00           C
ATOM   1354  CZ  TYR A 187     159.403 129.961 198.744  1.00  0.00           C
ATOM   1355  OH  TYR A 187     159.693 129.615 197.479  1.00  0.00           O
ATOM   1356  CE2 TYR A 187     158.525 129.226 199.604  1.00  0.00           C
ATOM   1357  CD2 TYR A 187     158.357 129.471 200.898  1.00  0.00           C
ATOM   1358  C   TYR A 187     156.899 132.608 202.521  1.00  0.00           C
ATOM   1359  O   TYR A 187     155.827 132.332 203.060  1.00  0.00           O
ATOM   1360  N   GLN A 188     156.961 133.062 201.286  1.00  0.00           N
ATOM   1361  CA  GLN A 188     155.945 133.597 200.406  1.00  0.00           C
ATOM   1362  CB  GLN A 188     156.226 135.022 200.081  1.00  0.00           C
ATOM   1363  CG  GLN A 188     156.227 135.993 201.303  1.00  0.00           C
ATOM   1364  CD  GLN A 188     154.970 135.971 202.164  1.00  0.00           C
ATOM   1365  OE1 GLN A 188     153.850 135.820 201.675  1.00  0.00           O
ATOM   1366  NE2 GLN A 188     155.072 136.216 203.505  1.00  0.00           N
ATOM   1367  C   GLN A 188     155.756 132.806 199.130  1.00  0.00           C
ATOM   1368  O   GLN A 188     156.687 132.378 198.441  1.00  0.00           O
ATOM   1369  N   PRO A 189     154.458 132.541 198.767  1.00  0.00           N
ATOM   1370  CD  PRO A 189     153.185 132.971 199.410  1.00  0.00           C
ATOM   1371  CG  PRO A 189     151.999 132.446 198.615  1.00  0.00           C
ATOM   1372  CB  PRO A 189     152.635 131.342 197.829  1.00  0.00           C
ATOM   1373  CA  PRO A 189     154.091 131.847 197.568  1.00  0.00           C
ATOM   1374  C   PRO A 189     154.234 132.676 196.274  1.00  0.00           C
ATOM   1375  O   PRO A 189     154.109 133.893 196.395  1.00  0.00           O
ATOM   1376  N   ARG A 190     154.263 132.067 195.047  1.00  0.00           N
ATOM   1377  CA  ARG A 190     153.933 132.645 193.720  1.00  0.00           C
ATOM   1378  CB  ARG A 190     154.798 131.994 192.519  1.00  0.00           C
ATOM   1379  CG  ARG A 190     154.735 132.713 191.160  1.00  0.00           C
ATOM   1380  CD  ARG A 190     155.413 131.859 190.015  1.00  0.00           C
ATOM   1381  NE  ARG A 190     155.400 132.516 188.708  1.00  0.00           N
ATOM   1382  CZ  ARG A 190     155.573 131.912 187.539  1.00  0.00           C
ATOM   1383  NH1 ARG A 190     155.933 130.696 187.488  1.00  0.00           N
ATOM   1384  NH2 ARG A 190     155.400 132.582 186.398  1.00  0.00           N
ATOM   1385  C   ARG A 190     152.442 132.464 193.541  1.00  0.00           C
ATOM   1386  O   ARG A 190     151.879 131.384 193.894  1.00  0.00           O
ATOM   1387  N   ILE A 191     151.756 133.601 193.210  1.00  0.00           N
ATOM   1388  CA  ILE A 191     150.341 133.601 193.098  1.00  0.00           C
ATOM   1389  CB  ILE A 191     149.794 134.810 193.811  1.00  0.00           C
ATOM   1390  CG2 ILE A 191     148.296 135.129 193.541  1.00  0.00           C
ATOM   1391  CG1 ILE A 191     150.093 134.828 195.362  1.00  0.00           C
ATOM   1392  CD1 ILE A 191     149.466 133.721 196.189  1.00  0.00           C
ATOM   1393  C   ILE A 191     149.969 133.490 191.650  1.00  0.00           C
ATOM   1394  O   ILE A 191     150.386 134.277 190.823  1.00  0.00           O
ATOM   1395  N   ARG A 192     149.129 132.522 191.317  1.00  0.00           N
ATOM   1396  CA  ARG A 192     148.896 131.975 189.993  1.00  0.00           C
ATOM   1397  CB  ARG A 192     149.875 130.748 189.675  1.00  0.00           C
ATOM   1398  CG  ARG A 192     151.367 131.004 189.957  1.00  0.00           C
ATOM   1399  CD  ARG A 192     152.176 129.802 189.334  1.00  0.00           C
ATOM   1400  NE  ARG A 192     152.247 129.710 187.899  1.00  0.00           N
ATOM   1401  CZ  ARG A 192     152.806 128.808 187.156  1.00  0.00           C
ATOM   1402  NH1 ARG A 192     153.342 127.693 187.506  1.00  0.00           N
ATOM   1403  NH2 ARG A 192     152.871 129.036 185.875  1.00  0.00           N
ATOM   1404  C   ARG A 192     147.386 131.721 189.729  1.00  0.00           C
ATOM   1405  O   ARG A 192     146.688 131.627 190.700  1.00  0.00           O
ATOM   1406  N   ARG A 193     146.839 131.679 188.502  1.00  0.00           N
ATOM   1407  CA  ARG A 193     145.458 131.466 188.158  1.00  0.00           C
ATOM   1408  CB  ARG A 193     144.934 132.911 187.924  1.00  0.00           C
ATOM   1409  CG  ARG A 193     143.583 132.979 187.090  1.00  0.00           C
ATOM   1410  CD  ARG A 193     142.969 134.359 186.995  1.00  0.00           C
ATOM   1411  NE  ARG A 193     141.856 134.438 186.080  1.00  0.00           N
ATOM   1412  CZ  ARG A 193     141.263 135.508 185.555  1.00  0.00           C
ATOM   1413  NH1 ARG A 193     141.727 136.767 185.656  1.00  0.00           N
ATOM   1414  NH2 ARG A 193     140.201 135.312 184.798  1.00  0.00           N
ATOM   1415  C   ARG A 193     145.287 130.542 186.973  1.00  0.00           C
ATOM   1416  O   ARG A 193     145.674 130.931 185.889  1.00  0.00           O
ATOM   1417  N   SER A 194     144.625 129.454 187.220  1.00  0.00           N
ATOM   1418  CA  SER A 194     144.097 128.685 186.126  1.00  0.00           C
ATOM   1419  CB  SER A 194     144.264 127.192 186.313  1.00  0.00           C
ATOM   1420  OG  SER A 194     143.877 126.481 185.155  1.00  0.00           O
ATOM   1421  C   SER A 194     142.602 128.990 185.898  1.00  0.00           C
ATOM   1422  O   SER A 194     141.746 128.583 186.678  1.00  0.00           O
ATOM   1423  N   GLY A 195     142.244 129.644 184.804  1.00  0.00           N
ATOM   1424  CA  GLY A 195     140.830 129.877 184.530  1.00  0.00           C
ATOM   1425  C   GLY A 195     140.161 130.802 185.546  1.00  0.00           C
ATOM   1426  O   GLY A 195     140.591 131.928 185.794  1.00  0.00           O
ATOM   1427  N   LEU A 196     139.048 130.295 186.170  1.00  0.00           N
ATOM   1428  CA  LEU A 196     138.416 130.935 187.315  1.00  0.00           C
ATOM   1429  CB  LEU A 196     136.841 130.606 187.297  1.00  0.00           C
ATOM   1430  CG  LEU A 196     135.958 131.057 186.106  1.00  0.00           C
ATOM   1431  CD1 LEU A 196     134.524 130.724 186.329  1.00  0.00           C
ATOM   1432  CD2 LEU A 196     136.039 132.510 185.777  1.00  0.00           C
ATOM   1433  C   LEU A 196     139.040 130.648 188.708  1.00  0.00           C
ATOM   1434  O   LEU A 196     138.660 131.295 189.696  1.00  0.00           O
ATOM   1435  N   GLU A 197     140.039 129.754 188.759  1.00  0.00           N
ATOM   1436  CA  GLU A 197     140.724 129.343 190.037  1.00  0.00           C
ATOM   1437  CB  GLU A 197     140.923 127.794 189.986  1.00  0.00           C
ATOM   1438  CG  GLU A 197     139.645 127.070 190.224  1.00  0.00           C
ATOM   1439  CD  GLU A 197     139.177 126.122 189.101  1.00  0.00           C
ATOM   1440  OE1 GLU A 197     139.679 125.017 189.038  1.00  0.00           O
ATOM   1441  OE2 GLU A 197     138.239 126.401 188.351  1.00  0.00           O
ATOM   1442  C   GLU A 197     142.175 129.928 190.348  1.00  0.00           C
ATOM   1443  O   GLU A 197     143.112 129.576 189.593  1.00  0.00           O
ATOM   1444  N   LEU A 198     142.296 130.672 191.485  1.00  0.00           N
ATOM   1445  CA  LEU A 198     143.594 131.109 192.090  1.00  0.00           C
ATOM   1446  CB  LEU A 198     143.398 132.227 193.072  1.00  0.00           C
ATOM   1447  CG  LEU A 198     143.432 133.567 192.417  1.00  0.00           C
ATOM   1448  CD1 LEU A 198     142.947 134.655 193.322  1.00  0.00           C
ATOM   1449  CD2 LEU A 198     144.892 133.962 192.042  1.00  0.00           C
ATOM   1450  C   LEU A 198     144.391 129.871 192.682  1.00  0.00           C
ATOM   1451  O   LEU A 198     143.796 128.841 192.971  1.00  0.00           O
ATOM   1452  N   TYR A 199     145.728 129.974 192.828  1.00  0.00           N
ATOM   1453  CA  TYR A 199     146.761 129.013 193.360  1.00  0.00           C
ATOM   1454  CB  TYR A 199     147.273 128.146 192.177  1.00  0.00           C
ATOM   1455  CG  TYR A 199     146.347 127.147 191.511  1.00  0.00           C
ATOM   1456  CD1 TYR A 199     146.539 125.743 191.717  1.00  0.00           C
ATOM   1457  CE1 TYR A 199     145.745 124.892 190.985  1.00  0.00           C
ATOM   1458  CZ  TYR A 199     144.678 125.309 190.188  1.00  0.00           C
ATOM   1459  OH  TYR A 199     144.126 124.335 189.451  1.00  0.00           O
ATOM   1460  CE2 TYR A 199     144.555 126.694 189.942  1.00  0.00           C
ATOM   1461  CD2 TYR A 199     145.416 127.607 190.554  1.00  0.00           C
ATOM   1462  C   TYR A 199     147.851 129.779 194.103  1.00  0.00           C
ATOM   1463  O   TYR A 199     148.306 130.814 193.609  1.00  0.00           O
ATOM   1464  N   ALA A 200     148.283 129.168 195.221  1.00  0.00           N
ATOM   1465  CA  ALA A 200     149.585 129.419 195.833  1.00  0.00           C
ATOM   1466  CB  ALA A 200     149.240 129.688 197.258  1.00  0.00           C
ATOM   1467  C   ALA A 200     150.583 128.333 195.502  1.00  0.00           C
ATOM   1468  O   ALA A 200     150.334 127.116 195.669  1.00  0.00           O
ATOM   1469  N   GLU A 201     151.785 128.681 195.005  1.00  0.00           N
ATOM   1470  CA  GLU A 201     152.921 127.873 194.577  1.00  0.00           C
ATOM   1471  CB  GLU A 201     153.162 128.123 193.083  1.00  0.00           C
ATOM   1472  CG  GLU A 201     154.379 127.452 192.392  1.00  0.00           C
ATOM   1473  CD  GLU A 201     154.402 127.596 190.857  1.00  0.00           C
ATOM   1474  OE1 GLU A 201     155.241 128.470 190.452  1.00  0.00           O
ATOM   1475  OE2 GLU A 201     153.616 127.016 190.104  1.00  0.00           O
ATOM   1476  C   GLU A 201     154.125 128.130 195.455  1.00  0.00           C
ATOM   1477  O   GLU A 201     154.276 129.314 195.867  1.00  0.00           O
ATOM   1478  N   TRP A 202     154.938 127.150 195.734  1.00  0.00           N
ATOM   1479  CA  TRP A 202     155.988 127.075 196.770  1.00  0.00           C
ATOM   1480  CB  TRP A 202     155.381 126.255 197.957  1.00  0.00           C
ATOM   1481  CG  TRP A 202     154.076 126.621 198.578  1.00  0.00           C
ATOM   1482  CD1 TRP A 202     152.855 126.002 198.437  1.00  0.00           C
ATOM   1483  NE1 TRP A 202     151.885 126.690 199.166  1.00  0.00           N
ATOM   1484  CE2 TRP A 202     152.405 127.778 199.778  1.00  0.00           C
ATOM   1485  CZ2 TRP A 202     151.857 128.768 200.566  1.00  0.00           C
ATOM   1486  CH2 TRP A 202     152.730 129.686 201.221  1.00  0.00           C
ATOM   1487  CZ3 TRP A 202     154.075 129.761 200.890  1.00  0.00           C
ATOM   1488  CE3 TRP A 202     154.502 128.823 199.968  1.00  0.00           C
ATOM   1489  CD2 TRP A 202     153.771 127.784 199.470  1.00  0.00           C
ATOM   1490  C   TRP A 202     157.398 126.482 196.293  1.00  0.00           C
ATOM   1491  O   TRP A 202     157.921 125.527 196.885  1.00  0.00           O
ATOM   1492  N   LYS A 203     158.030 127.221 195.366  1.00  0.00           N
ATOM   1493  CA  LYS A 203     159.371 126.922 194.758  1.00  0.00           C
ATOM   1494  CB  LYS A 203     159.282 125.931 193.611  1.00  0.00           C
ATOM   1495  CG  LYS A 203     160.675 125.651 193.039  1.00  0.00           C
ATOM   1496  CD  LYS A 203     160.521 124.786 191.789  1.00  0.00           C
ATOM   1497  CE  LYS A 203     161.907 124.495 191.184  1.00  0.00           C
ATOM   1498  NZ  LYS A 203     162.480 125.663 190.434  1.00  0.00           N
ATOM   1499  C   LYS A 203     160.126 128.179 194.351  1.00  0.00           C
ATOM   1500  O   LYS A 203     159.547 129.125 193.729  1.00  0.00           O
ATOM   1501  N   HIS A 204     161.452 128.186 194.543  1.00  0.00           N
ATOM   1502  CA  HIS A 204     162.338 129.207 194.061  1.00  0.00           C
ATOM   1503  CB  HIS A 204     163.525 129.279 194.939  1.00  0.00           C
ATOM   1504  CG  HIS A 204     164.476 130.396 194.546  1.00  0.00           C
ATOM   1505  ND1 HIS A 204     165.540 130.334 193.676  1.00  0.00           N
ATOM   1506  CE1 HIS A 204     166.135 131.528 193.654  1.00  0.00           C
ATOM   1507  NE2 HIS A 204     165.413 132.400 194.435  1.00  0.00           N
ATOM   1508  CD2 HIS A 204     164.410 131.653 194.998  1.00  0.00           C
ATOM   1509  C   HIS A 204     162.774 128.831 192.618  1.00  0.00           C
ATOM   1510  O   HIS A 204     163.116 127.676 192.250  1.00  0.00           O
ATOM   1511  N   VAL A 205     162.858 129.792 191.672  1.00  0.00           N
ATOM   1512  CA  VAL A 205     163.187 129.606 190.296  1.00  0.00           C
ATOM   1513  CB  VAL A 205     163.285 130.985 189.555  1.00  0.00           C
ATOM   1514  CG1 VAL A 205     161.849 131.461 189.261  1.00  0.00           C
ATOM   1515  CG2 VAL A 205     164.011 132.103 190.300  1.00  0.00           C
ATOM   1516  C   VAL A 205     164.456 128.777 189.992  1.00  0.00           C
ATOM   1517  O   VAL A 205     164.519 128.104 188.992  1.00  0.00           O
ATOM   1518  N   ASN A 206     165.546 128.929 190.755  1.00  0.00           N
ATOM   1519  CA  ASN A 206     166.857 128.272 190.573  1.00  0.00           C
ATOM   1520  CB  ASN A 206     167.914 129.265 190.971  1.00  0.00           C
ATOM   1521  CG  ASN A 206     169.299 128.746 190.539  1.00  0.00           C
ATOM   1522  OD1 ASN A 206     169.574 128.307 189.439  1.00  0.00           O
ATOM   1523  ND2 ASN A 206     170.198 128.687 191.458  1.00  0.00           N
ATOM   1524  C   ASN A 206     167.073 126.929 191.409  1.00  0.00           C
ATOM   1525  O   ASN A 206     168.022 126.186 191.201  1.00  0.00           O
ATOM   1526  N   GLU A 207     166.119 126.562 192.285  1.00  0.00           N
ATOM   1527  CA  GLU A 207     165.926 125.213 192.814  1.00  0.00           C
ATOM   1528  CB  GLU A 207     164.762 125.253 193.891  1.00  0.00           C
ATOM   1529  CG  GLU A 207     164.450 123.939 194.550  1.00  0.00           C
ATOM   1530  CD  GLU A 207     165.728 123.437 195.231  1.00  0.00           C
ATOM   1531  OE1 GLU A 207     166.066 122.273 195.324  1.00  0.00           O
ATOM   1532  OE2 GLU A 207     166.466 124.252 195.786  1.00  0.00           O
ATOM   1533  C   GLU A 207     165.701 124.127 191.787  1.00  0.00           C
ATOM   1534  O   GLU A 207     165.130 124.245 190.692  1.00  0.00           O
ATOM   1535  N   ASP A 208     166.280 122.935 192.092  1.00  0.00           N
ATOM   1536  CA  ASP A 208     166.105 121.751 191.186  1.00  0.00           C
ATOM   1537  CB  ASP A 208     167.339 120.899 191.333  1.00  0.00           C
ATOM   1538  CG  ASP A 208     167.572 120.558 192.809  1.00  0.00           C
ATOM   1539  OD1 ASP A 208     168.336 121.266 193.437  1.00  0.00           O
ATOM   1540  OD2 ASP A 208     166.945 119.668 193.319  1.00  0.00           O
ATOM   1541  C   ASP A 208     164.801 120.945 191.473  1.00  0.00           C
ATOM   1542  O   ASP A 208     164.332 120.288 190.557  1.00  0.00           O
ATOM   1543  N   SER A 209     164.211 121.003 192.632  1.00  0.00           N
ATOM   1544  CA  SER A 209     163.074 120.159 193.091  1.00  0.00           C
ATOM   1545  CB  SER A 209     163.065 120.046 194.598  1.00  0.00           C
ATOM   1546  OG  SER A 209     162.107 119.069 194.865  1.00  0.00           O
ATOM   1547  C   SER A 209     161.737 120.669 192.532  1.00  0.00           C
ATOM   1548  O   SER A 209     161.555 121.855 192.416  1.00  0.00           O
ATOM   1549  N   GLN A 210     160.804 119.711 192.280  1.00  0.00           N
ATOM   1550  CA  GLN A 210     159.582 119.941 191.599  1.00  0.00           C
ATOM   1551  CB  GLN A 210     158.930 118.715 190.996  1.00  0.00           C
ATOM   1552  CG  GLN A 210     159.953 117.734 190.289  1.00  0.00           C
ATOM   1553  CD  GLN A 210     159.249 116.450 189.916  1.00  0.00           C
ATOM   1554  OE1 GLN A 210     159.577 115.401 190.405  1.00  0.00           O
ATOM   1555  NE2 GLN A 210     158.367 116.416 189.001  1.00  0.00           N
ATOM   1556  C   GLN A 210     158.577 120.761 192.432  1.00  0.00           C
ATOM   1557  O   GLN A 210     158.480 120.712 193.676  1.00  0.00           O
ATOM   1558  N   GLU A 211     157.906 121.656 191.663  1.00  0.00           N
ATOM   1559  CA  GLU A 211     157.220 122.788 192.259  1.00  0.00           C
ATOM   1560  CB  GLU A 211     156.918 123.915 191.211  1.00  0.00           C
ATOM   1561  CG  GLU A 211     155.983 123.760 190.049  1.00  0.00           C
ATOM   1562  CD  GLU A 211     156.479 122.679 189.067  1.00  0.00           C
ATOM   1563  OE1 GLU A 211     157.694 122.597 188.806  1.00  0.00           O
ATOM   1564  OE2 GLU A 211     155.579 121.997 188.544  1.00  0.00           O
ATOM   1565  C   GLU A 211     155.988 122.196 192.913  1.00  0.00           C
ATOM   1566  O   GLU A 211     155.106 121.654 192.277  1.00  0.00           O
ATOM   1567  N   LYS A 212     155.877 122.319 194.260  1.00  0.00           N
ATOM   1568  CA  LYS A 212     154.634 122.095 195.003  1.00  0.00           C
ATOM   1569  CB  LYS A 212     154.925 122.093 196.516  1.00  0.00           C
ATOM   1570  CG  LYS A 212     155.778 120.830 196.903  1.00  0.00           C
ATOM   1571  CD  LYS A 212     155.769 120.420 198.385  1.00  0.00           C
ATOM   1572  CE  LYS A 212     156.454 119.042 198.626  1.00  0.00           C
ATOM   1573  NZ  LYS A 212     157.985 119.015 198.613  1.00  0.00           N
ATOM   1574  C   LYS A 212     153.663 123.296 194.735  1.00  0.00           C
ATOM   1575  O   LYS A 212     154.037 124.423 194.646  1.00  0.00           O
ATOM   1576  N   LYS A 213     152.368 123.021 194.625  1.00  0.00           N
ATOM   1577  CA  LYS A 213     151.302 124.027 194.415  1.00  0.00           C
ATOM   1578  CB  LYS A 213     151.152 124.164 192.827  1.00  0.00           C
ATOM   1579  CG  LYS A 213     150.054 125.235 192.512  1.00  0.00           C
ATOM   1580  CD  LYS A 213     150.442 125.817 191.146  1.00  0.00           C
ATOM   1581  CE  LYS A 213     149.932 124.996 189.924  1.00  0.00           C
ATOM   1582  NZ  LYS A 213     150.444 123.607 189.810  1.00  0.00           N
ATOM   1583  C   LYS A 213     150.099 123.653 195.273  1.00  0.00           C
ATOM   1584  O   LYS A 213     149.879 122.419 195.432  1.00  0.00           O
ATOM   1585  N   ILE A 214     149.245 124.570 195.680  1.00  0.00           N
ATOM   1586  CA  ILE A 214     147.965 124.330 196.357  1.00  0.00           C
ATOM   1587  CB  ILE A 214     147.990 124.690 197.828  1.00  0.00           C
ATOM   1588  CG2 ILE A 214     149.047 123.789 198.461  1.00  0.00           C
ATOM   1589  CG1 ILE A 214     148.342 126.218 198.068  1.00  0.00           C
ATOM   1590  CD1 ILE A 214     148.051 126.772 199.539  1.00  0.00           C
ATOM   1591  C   ILE A 214     146.863 125.231 195.623  1.00  0.00           C
ATOM   1592  O   ILE A 214     147.181 126.339 195.157  1.00  0.00           O
ATOM   1593  N   LEU A 215     145.607 124.789 195.426  1.00  0.00           N
ATOM   1594  CA  LEU A 215     144.496 125.630 194.953  1.00  0.00           C
ATOM   1595  CB  LEU A 215     143.505 124.631 194.357  1.00  0.00           C
ATOM   1596  CG  LEU A 215     142.292 125.216 193.599  1.00  0.00           C
ATOM   1597  CD1 LEU A 215     141.792 124.144 192.709  1.00  0.00           C
ATOM   1598  CD2 LEU A 215     141.066 125.472 194.506  1.00  0.00           C
ATOM   1599  C   LEU A 215     143.978 126.618 196.055  1.00  0.00           C
ATOM   1600  O   LEU A 215     143.784 126.180 197.222  1.00  0.00           O
ATOM   1601  N   LEU A 216     143.941 127.922 195.723  1.00  0.00           N
ATOM   1602  CA  LEU A 216     143.735 128.961 196.682  1.00  0.00           C
ATOM   1603  CB  LEU A 216     144.732 130.143 196.398  1.00  0.00           C
ATOM   1604  CG  LEU A 216     144.410 131.415 197.201  1.00  0.00           C
ATOM   1605  CD1 LEU A 216     144.728 131.327 198.707  1.00  0.00           C
ATOM   1606  CD2 LEU A 216     145.393 132.527 196.663  1.00  0.00           C
ATOM   1607  C   LEU A 216     142.273 129.394 196.787  1.00  0.00           C
ATOM   1608  O   LEU A 216     141.652 129.764 195.779  1.00  0.00           O
ATOM   1609  N   SER A 217     141.711 129.300 197.992  1.00  0.00           N
ATOM   1610  CA  SER A 217     140.261 129.557 198.307  1.00  0.00           C
ATOM   1611  CB  SER A 217     139.919 128.814 199.624  1.00  0.00           C
ATOM   1612  OG  SER A 217     138.644 129.105 200.153  1.00  0.00           O
ATOM   1613  C   SER A 217     139.892 131.022 198.470  1.00  0.00           C
ATOM   1614  O   SER A 217     140.564 131.664 199.242  1.00  0.00           O
ATOM   1615  N   PRO A 218     138.735 131.482 198.050  1.00  0.00           N
ATOM   1616  CD  PRO A 218     137.878 130.793 197.087  1.00  0.00           C
ATOM   1617  CG  PRO A 218     136.839 131.753 196.545  1.00  0.00           C
ATOM   1618  CB  PRO A 218     136.973 133.009 197.390  1.00  0.00           C
ATOM   1619  CA  PRO A 218     138.135 132.861 198.317  1.00  0.00           C
ATOM   1620  C   PRO A 218     137.803 133.078 199.783  1.00  0.00           C
ATOM   1621  O   PRO A 218     137.767 134.223 200.183  1.00  0.00           O
ATOM   1622  N   GLU A 219     137.545 131.962 200.616  1.00  0.00           N
ATOM   1623  CA  GLU A 219     137.409 132.090 202.064  1.00  0.00           C
ATOM   1624  CB  GLU A 219     136.938 130.685 202.611  1.00  0.00           C
ATOM   1625  CG  GLU A 219     136.729 130.790 204.196  1.00  0.00           C
ATOM   1626  CD  GLU A 219     135.544 131.708 204.540  1.00  0.00           C
ATOM   1627  OE1 GLU A 219     135.683 132.333 205.665  1.00  0.00           O
ATOM   1628  OE2 GLU A 219     134.443 131.779 203.887  1.00  0.00           O
ATOM   1629  C   GLU A 219     138.751 132.580 202.712  1.00  0.00           C
ATOM   1630  O   GLU A 219     138.868 133.392 203.623  1.00  0.00           O
ATOM   1631  N   ARG A 220     139.894 132.142 202.114  1.00  0.00           N
ATOM   1632  CA  ARG A 220     141.260 132.530 202.456  1.00  0.00           C
ATOM   1633  CB  ARG A 220     142.299 131.531 201.972  1.00  0.00           C
ATOM   1634  CG  ARG A 220     143.710 131.962 202.413  1.00  0.00           C
ATOM   1635  CD  ARG A 220     143.981 131.835 203.927  1.00  0.00           C
ATOM   1636  NE  ARG A 220     143.783 130.479 204.489  1.00  0.00           N
ATOM   1637  CZ  ARG A 220     144.093 130.096 205.703  1.00  0.00           C
ATOM   1638  NH1 ARG A 220     144.149 128.779 205.906  1.00  0.00           N
ATOM   1639  NH2 ARG A 220     144.238 130.905 206.716  1.00  0.00           N
ATOM   1640  C   ARG A 220     141.458 133.937 201.956  1.00  0.00           C
ATOM   1641  O   ARG A 220     141.943 134.812 202.749  1.00  0.00           O
ATOM   1642  N   VAL A 221     141.127 134.264 200.703  1.00  0.00           N
ATOM   1643  CA  VAL A 221     141.470 135.578 200.097  1.00  0.00           C
ATOM   1644  CB  VAL A 221     141.481 135.471 198.543  1.00  0.00           C
ATOM   1645  CG1 VAL A 221     141.679 136.762 197.808  1.00  0.00           C
ATOM   1646  CG2 VAL A 221     142.517 134.476 198.176  1.00  0.00           C
ATOM   1647  C   VAL A 221     140.648 136.763 200.654  1.00  0.00           C
ATOM   1648  O   VAL A 221     141.175 137.806 200.865  1.00  0.00           O
ATOM   1649  N   HIS A 222     139.343 136.576 200.931  1.00  0.00           N
ATOM   1650  CA  HIS A 222     138.583 137.610 201.756  1.00  0.00           C
ATOM   1651  CB  HIS A 222     137.134 137.473 201.701  1.00  0.00           C
ATOM   1652  CG  HIS A 222     136.475 136.447 202.635  1.00  0.00           C
ATOM   1653  ND1 HIS A 222     136.255 136.588 203.996  1.00  0.00           N
ATOM   1654  CE1 HIS A 222     135.522 135.513 204.361  1.00  0.00           C
ATOM   1655  NE2 HIS A 222     135.244 134.717 203.398  1.00  0.00           N
ATOM   1656  CD2 HIS A 222     135.803 135.268 202.281  1.00  0.00           C
ATOM   1657  C   HIS A 222     139.173 137.780 203.196  1.00  0.00           C
ATOM   1658  O   HIS A 222     139.161 138.944 203.692  1.00  0.00           O
ATOM   1659  N   GLU A 223     139.669 136.740 203.882  1.00  0.00           N
ATOM   1660  CA  GLU A 223     140.499 136.837 205.057  1.00  0.00           C
ATOM   1661  CB  GLU A 223     140.771 135.489 205.709  1.00  0.00           C
ATOM   1662  CG  GLU A 223     141.959 135.478 206.641  1.00  0.00           C
ATOM   1663  CD  GLU A 223     142.278 134.095 207.165  1.00  0.00           C
ATOM   1664  OE1 GLU A 223     143.431 133.608 207.038  1.00  0.00           O
ATOM   1665  OE2 GLU A 223     141.452 133.438 207.855  1.00  0.00           O
ATOM   1666  C   GLU A 223     141.750 137.704 204.835  1.00  0.00           C
ATOM   1667  O   GLU A 223     141.869 138.700 205.545  1.00  0.00           O
ATOM   1668  N   ILE A 224     142.654 137.340 203.893  1.00  0.00           N
ATOM   1669  CA  ILE A 224     143.854 138.088 203.529  1.00  0.00           C
ATOM   1670  CB  ILE A 224     144.636 137.518 202.311  1.00  0.00           C
ATOM   1671  CG2 ILE A 224     145.567 138.502 201.692  1.00  0.00           C
ATOM   1672  CG1 ILE A 224     145.521 136.307 202.798  1.00  0.00           C
ATOM   1673  CD1 ILE A 224     145.833 135.242 201.743  1.00  0.00           C
ATOM   1674  C   ILE A 224     143.428 139.534 203.254  1.00  0.00           C
ATOM   1675  O   ILE A 224     144.100 140.469 203.694  1.00  0.00           O
ATOM   1676  N   PHE A 225     142.314 139.749 202.484  1.00  0.00           N
ATOM   1677  CA  PHE A 225     141.859 141.085 202.140  1.00  0.00           C
ATOM   1678  CB  PHE A 225     140.932 141.148 200.931  1.00  0.00           C
ATOM   1679  CG  PHE A 225     141.450 140.666 199.603  1.00  0.00           C
ATOM   1680  CD1 PHE A 225     142.887 140.658 199.345  1.00  0.00           C
ATOM   1681  CE1 PHE A 225     143.366 140.487 198.055  1.00  0.00           C
ATOM   1682  CZ  PHE A 225     142.520 140.284 196.931  1.00  0.00           C
ATOM   1683  CE2 PHE A 225     141.103 140.363 197.187  1.00  0.00           C
ATOM   1684  CD2 PHE A 225     140.609 140.567 198.514  1.00  0.00           C
ATOM   1685  C   PHE A 225     141.274 141.941 203.359  1.00  0.00           C
ATOM   1686  O   PHE A 225     141.597 143.090 203.474  1.00  0.00           O
ATOM   1687  N   LYS A 226     140.458 141.363 204.254  1.00  0.00           N
ATOM   1688  CA  LYS A 226     139.922 142.136 205.476  1.00  0.00           C
ATOM   1689  CB  LYS A 226     138.974 141.193 206.227  1.00  0.00           C
ATOM   1690  CG  LYS A 226     138.302 141.751 207.495  1.00  0.00           C
ATOM   1691  CD  LYS A 226     137.350 142.947 207.338  1.00  0.00           C
ATOM   1692  CE  LYS A 226     136.438 143.010 208.593  1.00  0.00           C
ATOM   1693  NZ  LYS A 226     135.759 144.322 208.600  1.00  0.00           N
ATOM   1694  C   LYS A 226     141.109 142.540 206.387  1.00  0.00           C
ATOM   1695  O   LYS A 226     141.056 143.630 206.937  1.00  0.00           O
ATOM   1696  N   ARG A 227     142.176 141.738 206.457  1.00  0.00           N
ATOM   1697  CA  ARG A 227     143.403 141.927 207.229  1.00  0.00           C
ATOM   1698  CB  ARG A 227     144.097 140.558 207.310  1.00  0.00           C
ATOM   1699  CG  ARG A 227     145.213 140.476 208.257  1.00  0.00           C
ATOM   1700  CD  ARG A 227     145.618 138.952 208.516  1.00  0.00           C
ATOM   1701  NE  ARG A 227     145.884 138.187 207.292  1.00  0.00           N
ATOM   1702  CZ  ARG A 227     145.529 136.915 207.103  1.00  0.00           C
ATOM   1703  NH1 ARG A 227     144.688 136.258 207.893  1.00  0.00           N
ATOM   1704  NH2 ARG A 227     146.059 136.215 206.121  1.00  0.00           N
ATOM   1705  C   ARG A 227     144.320 143.023 206.717  1.00  0.00           C
ATOM   1706  O   ARG A 227     145.231 143.450 207.433  1.00  0.00           O
ATOM   1707  N   ILE A 228     144.184 143.409 205.440  1.00  0.00           N
ATOM   1708  CA  ILE A 228     144.963 144.547 204.851  1.00  0.00           C
ATOM   1709  CB  ILE A 228     144.796 144.603 203.301  1.00  0.00           C
ATOM   1710  CG2 ILE A 228     145.640 145.872 202.861  1.00  0.00           C
ATOM   1711  CG1 ILE A 228     145.292 143.419 202.442  1.00  0.00           C
ATOM   1712  CD1 ILE A 228     144.935 143.455 200.997  1.00  0.00           C
ATOM   1713  C   ILE A 228     144.587 145.858 205.617  1.00  0.00           C
ATOM   1714  O   ILE A 228     143.386 146.294 205.603  1.00  0.00           O
ATOM   1715  N   SER A 229     145.540 146.547 206.260  1.00  0.00           N
ATOM   1716  CA  SER A 229     145.194 147.869 206.810  1.00  0.00           C
ATOM   1717  CB  SER A 229     146.344 148.598 207.625  1.00  0.00           C
ATOM   1718  OG  SER A 229     147.299 149.153 206.684  1.00  0.00           O
ATOM   1719  C   SER A 229     144.675 148.816 205.721  1.00  0.00           C
ATOM   1720  O   SER A 229     144.981 148.626 204.507  1.00  0.00           O
ATOM   1721  N   ASP A 230     144.120 149.927 206.162  1.00  0.00           N
ATOM   1722  CA  ASP A 230     143.793 151.032 205.264  1.00  0.00           C
ATOM   1723  CB  ASP A 230     142.776 152.029 205.887  1.00  0.00           C
ATOM   1724  CG  ASP A 230     141.399 151.508 206.316  1.00  0.00           C
ATOM   1725  OD1 ASP A 230     141.070 150.387 205.903  1.00  0.00           O
ATOM   1726  OD2 ASP A 230     140.777 152.216 207.149  1.00  0.00           O
ATOM   1727  C   ASP A 230     145.092 151.865 204.922  1.00  0.00           C
ATOM   1728  O   ASP A 230     145.059 152.583 203.923  1.00  0.00           O
ATOM   1729  N   GLU A 231     146.144 151.698 205.716  1.00  0.00           N
ATOM   1730  CA  GLU A 231     147.371 152.430 205.308  1.00  0.00           C
ATOM   1731  CB  GLU A 231     148.187 152.712 206.592  1.00  0.00           C
ATOM   1732  CG  GLU A 231     149.471 153.543 206.474  1.00  0.00           C
ATOM   1733  CD  GLU A 231     149.394 154.934 205.757  1.00  0.00           C
ATOM   1734  OE1 GLU A 231     148.454 155.695 206.101  1.00  0.00           O
ATOM   1735  OE2 GLU A 231     150.397 155.343 205.045  1.00  0.00           O
ATOM   1736  C   GLU A 231     148.170 151.670 204.187  1.00  0.00           C
ATOM   1737  O   GLU A 231     148.895 152.357 203.441  1.00  0.00           O
ATOM   1738  N   GLU A 232     148.016 150.353 204.074  1.00  0.00           N
ATOM   1739  CA  GLU A 232     148.325 149.555 202.906  1.00  0.00           C
ATOM   1740  CB  GLU A 232     148.330 147.981 203.194  1.00  0.00           C
ATOM   1741  CG  GLU A 232     149.634 147.457 203.801  1.00  0.00           C
ATOM   1742  CD  GLU A 232     150.034 148.015 205.203  1.00  0.00           C
ATOM   1743  OE1 GLU A 232     149.307 147.754 206.180  1.00  0.00           O
ATOM   1744  OE2 GLU A 232     151.067 148.740 205.227  1.00  0.00           O
ATOM   1745  C   GLU A 232     147.428 149.873 201.699  1.00  0.00           C
ATOM   1746  O   GLU A 232     147.886 149.882 200.571  1.00  0.00           O
ATOM   1747  N   CYS A 233     146.144 150.044 201.895  1.00  0.00           N
ATOM   1748  CA  CYS A 233     145.176 150.333 200.830  1.00  0.00           C
ATOM   1749  CB  CYS A 233     143.759 150.451 201.521  1.00  0.00           C
ATOM   1750  SG  CYS A 233     143.045 148.834 201.995  1.00  0.00           S
ATOM   1751  C   CYS A 233     145.529 151.599 200.046  1.00  0.00           C
ATOM   1752  O   CYS A 233     145.353 151.634 198.849  1.00  0.00           O
ATOM   1753  N   PHE A 234     146.332 152.543 200.654  1.00  0.00           N
ATOM   1754  CA  PHE A 234     146.774 153.788 199.994  1.00  0.00           C
ATOM   1755  CB  PHE A 234     147.488 154.774 200.990  1.00  0.00           C
ATOM   1756  CG  PHE A 234     148.255 155.888 200.275  1.00  0.00           C
ATOM   1757  CD1 PHE A 234     149.664 155.779 200.178  1.00  0.00           C
ATOM   1758  CE1 PHE A 234     150.406 156.831 199.627  1.00  0.00           C
ATOM   1759  CZ  PHE A 234     149.761 157.906 198.931  1.00  0.00           C
ATOM   1760  CE2 PHE A 234     148.363 158.027 199.010  1.00  0.00           C
ATOM   1761  CD2 PHE A 234     147.659 157.046 199.796  1.00  0.00           C
ATOM   1762  C   PHE A 234     147.896 153.449 198.908  1.00  0.00           C
ATOM   1763  O   PHE A 234     147.776 153.911 197.777  1.00  0.00           O
ATOM   1764  N   VAL A 235     149.021 152.695 199.184  1.00  0.00           N
ATOM   1765  CA  VAL A 235     150.061 152.280 198.237  1.00  0.00           C
ATOM   1766  CB  VAL A 235     151.248 151.612 199.017  1.00  0.00           C
ATOM   1767  CG1 VAL A 235     151.975 152.587 200.012  1.00  0.00           C
ATOM   1768  CG2 VAL A 235     150.849 150.351 199.721  1.00  0.00           C
ATOM   1769  C   VAL A 235     149.538 151.359 197.139  1.00  0.00           C
ATOM   1770  O   VAL A 235     149.710 151.616 195.915  1.00  0.00           O
ATOM   1771  N   LEU A 236     148.628 150.454 197.479  1.00  0.00           N
ATOM   1772  CA  LEU A 236     147.741 149.759 196.470  1.00  0.00           C
ATOM   1773  CB  LEU A 236     146.782 148.806 197.199  1.00  0.00           C
ATOM   1774  CG  LEU A 236     147.393 147.694 198.019  1.00  0.00           C
ATOM   1775  CD1 LEU A 236     146.382 146.930 198.813  1.00  0.00           C
ATOM   1776  CD2 LEU A 236     148.149 146.721 197.129  1.00  0.00           C
ATOM   1777  C   LEU A 236     146.904 150.703 195.539  1.00  0.00           C
ATOM   1778  O   LEU A 236     146.299 150.171 194.578  1.00  0.00           O
ATOM   1779  N   GLY A 237     146.731 152.044 195.802  1.00  0.00           N
ATOM   1780  CA  GLY A 237     145.711 152.864 195.032  1.00  0.00           C
ATOM   1781  C   GLY A 237     144.263 152.755 195.401  1.00  0.00           C
ATOM   1782  O   GLY A 237     143.409 153.258 194.649  1.00  0.00           O
ATOM   1783  N   MET A 238     143.896 152.041 196.461  1.00  0.00           N
ATOM   1784  CA  MET A 238     142.508 151.643 196.861  1.00  0.00           C
ATOM   1785  CB  MET A 238     142.380 150.151 197.224  1.00  0.00           C
ATOM   1786  CG  MET A 238     143.047 149.250 196.183  1.00  0.00           C
ATOM   1787  SD  MET A 238     143.006 147.397 196.477  1.00  0.00           S
ATOM   1788  CE  MET A 238     141.295 147.214 195.909  1.00  0.00           C
ATOM   1789  C   MET A 238     142.072 152.622 197.988  1.00  0.00           C
ATOM   1790  O   MET A 238     142.681 152.812 199.101  1.00  0.00           O
ATOM   1791  N   GLU A 239     140.951 153.271 197.825  1.00  0.00           N
ATOM   1792  CA  GLU A 239     140.278 154.127 198.838  1.00  0.00           C
ATOM   1793  CB  GLU A 239     139.318 155.087 198.039  1.00  0.00           C
ATOM   1794  CG  GLU A 239     138.471 156.036 198.861  1.00  0.00           C
ATOM   1795  CD  GLU A 239     139.332 156.703 199.967  1.00  0.00           C
ATOM   1796  OE1 GLU A 239     139.262 156.278 201.162  1.00  0.00           O
ATOM   1797  OE2 GLU A 239     140.206 157.618 199.691  1.00  0.00           O
ATOM   1798  C   GLU A 239     139.434 153.344 199.916  1.00  0.00           C
ATOM   1799  O   GLU A 239     138.371 152.720 199.587  1.00  0.00           O
ATOM   1800  N   PRO A 240     139.770 153.335 201.222  1.00  0.00           N
ATOM   1801  CD  PRO A 240     141.093 153.818 201.787  1.00  0.00           C
ATOM   1802  CG  PRO A 240     140.902 154.116 203.255  1.00  0.00           C
ATOM   1803  CB  PRO A 240     139.894 153.013 203.585  1.00  0.00           C
ATOM   1804  CA  PRO A 240     139.030 152.718 202.297  1.00  0.00           C
ATOM   1805  C   PRO A 240     137.540 153.146 202.448  1.00  0.00           C
ATOM   1806  O   PRO A 240     136.793 152.378 203.105  1.00  0.00           O
ATOM   1807  N   ARG A 241     137.146 154.314 201.911  1.00  0.00           N
ATOM   1808  CA  ARG A 241     135.736 154.716 201.854  1.00  0.00           C
ATOM   1809  CB  ARG A 241     135.659 156.282 201.746  1.00  0.00           C
ATOM   1810  CG  ARG A 241     136.336 157.096 202.924  1.00  0.00           C
ATOM   1811  CD  ARG A 241     136.307 158.603 202.613  1.00  0.00           C
ATOM   1812  NE  ARG A 241     137.358 158.846 201.611  1.00  0.00           N
ATOM   1813  CZ  ARG A 241     137.381 159.645 200.568  1.00  0.00           C
ATOM   1814  NH1 ARG A 241     136.340 160.306 200.204  1.00  0.00           N
ATOM   1815  NH2 ARG A 241     138.424 159.784 199.850  1.00  0.00           N
ATOM   1816  C   ARG A 241     134.918 153.949 200.824  1.00  0.00           C
ATOM   1817  O   ARG A 241     133.729 153.753 201.008  1.00  0.00           O
ATOM   1818  N   TYR A 242     135.487 153.364 199.739  1.00  0.00           N
ATOM   1819  CA  TYR A 242     134.697 153.079 198.580  1.00  0.00           C
ATOM   1820  CB  TYR A 242     134.800 154.173 197.538  1.00  0.00           C
ATOM   1821  CG  TYR A 242     134.221 155.515 197.950  1.00  0.00           C
ATOM   1822  CD1 TYR A 242     132.825 155.622 198.337  1.00  0.00           C
ATOM   1823  CE1 TYR A 242     132.313 156.855 198.856  1.00  0.00           C
ATOM   1824  CZ  TYR A 242     133.192 157.959 198.723  1.00  0.00           C
ATOM   1825  OH  TYR A 242     132.725 159.232 199.022  1.00  0.00           O
ATOM   1826  CE2 TYR A 242     134.392 157.869 198.107  1.00  0.00           C
ATOM   1827  CD2 TYR A 242     134.910 156.679 197.683  1.00  0.00           C
ATOM   1828  C   TYR A 242     135.169 151.827 197.827  1.00  0.00           C
ATOM   1829  O   TYR A 242     134.322 151.234 197.156  1.00  0.00           O
ATOM   1830  N   ALA A 243     136.423 151.365 198.066  1.00  0.00           N
ATOM   1831  CA  ALA A 243     137.002 150.169 197.453  1.00  0.00           C
ATOM   1832  CB  ALA A 243     137.874 150.550 196.185  1.00  0.00           C
ATOM   1833  C   ALA A 243     137.908 149.357 198.465  1.00  0.00           C
ATOM   1834  O   ALA A 243     139.142 149.187 198.334  1.00  0.00           O
ATOM   1835  N   ARG A 244     137.304 148.924 199.557  1.00  0.00           N
ATOM   1836  CA  ARG A 244     137.968 147.993 200.393  1.00  0.00           C
ATOM   1837  CB  ARG A 244     137.147 147.680 201.652  1.00  0.00           C
ATOM   1838  CG  ARG A 244     137.319 148.784 202.743  1.00  0.00           C
ATOM   1839  CD  ARG A 244     138.700 148.709 203.406  1.00  0.00           C
ATOM   1840  NE  ARG A 244     139.158 147.371 203.851  1.00  0.00           N
ATOM   1841  CZ  ARG A 244     140.349 147.018 204.349  1.00  0.00           C
ATOM   1842  NH1 ARG A 244     141.196 147.861 204.782  1.00  0.00           N
ATOM   1843  NH2 ARG A 244     140.658 145.799 204.448  1.00  0.00           N
ATOM   1844  C   ARG A 244     138.217 146.607 199.740  1.00  0.00           C
ATOM   1845  O   ARG A 244     137.322 146.064 199.026  1.00  0.00           O
ATOM   1846  N   PRO A 245     139.420 145.951 199.819  1.00  0.00           N
ATOM   1847  CD  PRO A 245     140.505 146.320 200.663  1.00  0.00           C
ATOM   1848  CG  PRO A 245     141.490 145.142 200.636  1.00  0.00           C
ATOM   1849  CB  PRO A 245     141.243 144.612 199.232  1.00  0.00           C
ATOM   1850  CA  PRO A 245     139.715 144.826 199.028  1.00  0.00           C
ATOM   1851  C   PRO A 245     138.891 143.609 199.261  1.00  0.00           C
ATOM   1852  O   PRO A 245     138.545 142.925 198.358  1.00  0.00           O
ATOM   1853  N   GLU A 246     138.361 143.338 200.432  1.00  0.00           N
ATOM   1854  CA  GLU A 246     137.539 142.144 200.721  1.00  0.00           C
ATOM   1855  CB  GLU A 246     137.384 141.935 202.250  1.00  0.00           C
ATOM   1856  CG  GLU A 246     136.650 143.060 202.997  1.00  0.00           C
ATOM   1857  CD  GLU A 246     137.396 144.274 203.590  1.00  0.00           C
ATOM   1858  OE1 GLU A 246     138.536 144.544 203.164  1.00  0.00           O
ATOM   1859  OE2 GLU A 246     136.980 144.943 204.576  1.00  0.00           O
ATOM   1860  C   GLU A 246     136.237 142.147 199.945  1.00  0.00           C
ATOM   1861  O   GLU A 246     135.539 141.144 199.807  1.00  0.00           O
ATOM   1862  N   TRP A 247     135.878 143.332 199.458  1.00  0.00           N
ATOM   1863  CA  TRP A 247     134.615 143.580 198.734  1.00  0.00           C
ATOM   1864  CB  TRP A 247     134.158 145.053 198.788  1.00  0.00           C
ATOM   1865  CG  TRP A 247     133.867 145.695 200.116  1.00  0.00           C
ATOM   1866  CD1 TRP A 247     133.780 145.004 201.295  1.00  0.00           C
ATOM   1867  NE1 TRP A 247     133.605 145.872 202.341  1.00  0.00           N
ATOM   1868  CE2 TRP A 247     133.557 147.147 201.863  1.00  0.00           C
ATOM   1869  CZ2 TRP A 247     133.406 148.365 202.537  1.00  0.00           C
ATOM   1870  CH2 TRP A 247     133.289 149.539 201.749  1.00  0.00           C
ATOM   1871  CZ3 TRP A 247     133.450 149.495 200.326  1.00  0.00           C
ATOM   1872  CE3 TRP A 247     133.562 148.266 199.693  1.00  0.00           C
ATOM   1873  CD2 TRP A 247     133.635 147.057 200.439  1.00  0.00           C
ATOM   1874  C   TRP A 247     134.781 143.115 197.252  1.00  0.00           C
ATOM   1875  O   TRP A 247     133.875 142.889 196.547  1.00  0.00           O
ATOM   1876  N   MET A 248     135.988 142.920 196.782  1.00  0.00           N
ATOM   1877  CA  MET A 248     136.272 142.303 195.477  1.00  0.00           C
ATOM   1878  CB  MET A 248     137.782 142.421 195.211  1.00  0.00           C
ATOM   1879  CG  MET A 248     138.199 143.887 195.191  1.00  0.00           C
ATOM   1880  SD  MET A 248     139.693 144.302 194.325  1.00  0.00           S
ATOM   1881  CE  MET A 248     140.832 143.112 194.825  1.00  0.00           C
ATOM   1882  C   MET A 248     135.895 140.831 195.392  1.00  0.00           C
ATOM   1883  O   MET A 248     136.046 140.303 194.294  1.00  0.00           O
ATOM   1884  N   ILE A 249     135.522 140.230 196.506  1.00  0.00           N
ATOM   1885  CA  ILE A 249     135.063 138.815 196.444  1.00  0.00           C
ATOM   1886  CB  ILE A 249     135.946 137.921 197.396  1.00  0.00           C
ATOM   1887  CG2 ILE A 249     135.143 136.727 198.019  1.00  0.00           C
ATOM   1888  CG1 ILE A 249     137.212 137.261 196.742  1.00  0.00           C
ATOM   1889  CD1 ILE A 249     138.364 138.290 196.510  1.00  0.00           C
ATOM   1890  C   ILE A 249     133.524 138.959 196.750  1.00  0.00           C
ATOM   1891  O   ILE A 249     133.101 139.784 197.562  1.00  0.00           O
ATOM   1892  N   VAL A 250     132.700 138.199 196.077  1.00  0.00           N
ATOM   1893  CA  VAL A 250     131.232 138.127 196.194  1.00  0.00           C
ATOM   1894  CB  VAL A 250     130.527 138.051 194.767  1.00  0.00           C
ATOM   1895  CG1 VAL A 250     128.996 138.003 194.900  1.00  0.00           C
ATOM   1896  CG2 VAL A 250     130.875 139.278 193.947  1.00  0.00           C
ATOM   1897  C   VAL A 250     130.663 137.153 197.203  1.00  0.00           C
ATOM   1898  O   VAL A 250     131.283 136.096 197.428  1.00  0.00           O
ATOM   1899  N   THR A 251     129.604 137.502 197.928  1.00  0.00           N
ATOM   1900  CA  THR A 251     128.882 136.724 198.965  1.00  0.00           C
ATOM   1901  CB  THR A 251     129.516 136.919 200.323  1.00  0.00           C
ATOM   1902  CG2 THR A 251     129.846 138.346 200.693  1.00  0.00           C
ATOM   1903  OG1 THR A 251     128.744 136.320 201.376  1.00  0.00           O
ATOM   1904  C   THR A 251     127.397 137.035 199.064  1.00  0.00           C
ATOM   1905  O   THR A 251     126.539 136.168 199.023  1.00  0.00           O
ATOM   1906  N   VAL A 252     127.082 138.297 198.902  1.00  0.00           N
ATOM   1907  CA  VAL A 252     125.670 138.759 198.726  1.00  0.00           C
ATOM   1908  CB  VAL A 252     125.130 139.719 199.792  1.00  0.00           C
ATOM   1909  CG1 VAL A 252     123.659 140.074 199.526  1.00  0.00           C
ATOM   1910  CG2 VAL A 252     125.162 139.060 201.185  1.00  0.00           C
ATOM   1911  C   VAL A 252     125.599 139.332 197.401  1.00  0.00           C
ATOM   1912  O   VAL A 252     126.166 140.357 197.146  1.00  0.00           O
ATOM   1913  N   LEU A 253     124.973 138.659 196.478  1.00  0.00           N
ATOM   1914  CA  LEU A 253     124.996 138.951 195.026  1.00  0.00           C
ATOM   1915  CB  LEU A 253     124.678 137.701 194.177  1.00  0.00           C
ATOM   1916  CG  LEU A 253     124.479 137.927 192.664  1.00  0.00           C
ATOM   1917  CD1 LEU A 253     125.843 137.579 191.970  1.00  0.00           C
ATOM   1918  CD2 LEU A 253     123.209 137.300 192.198  1.00  0.00           C
ATOM   1919  C   LEU A 253     123.919 140.000 194.686  1.00  0.00           C
ATOM   1920  O   LEU A 253     122.725 139.705 194.986  1.00  0.00           O
ATOM   1921  N   PRO A 254     124.262 141.104 193.954  1.00  0.00           N
ATOM   1922  CD  PRO A 254     125.564 141.465 193.484  1.00  0.00           C
ATOM   1923  CG  PRO A 254     125.319 142.433 192.309  1.00  0.00           C
ATOM   1924  CB  PRO A 254     124.103 143.230 192.775  1.00  0.00           C
ATOM   1925  CA  PRO A 254     123.213 142.120 193.444  1.00  0.00           C
ATOM   1926  C   PRO A 254     122.251 141.534 192.366  1.00  0.00           C
ATOM   1927  O   PRO A 254     122.739 140.783 191.511  1.00  0.00           O
ATOM   1928  N   VAL A 255     120.925 141.904 192.330  1.00  0.00           N
ATOM   1929  CA  VAL A 255     119.862 141.593 191.377  1.00  0.00           C
ATOM   1930  CB  VAL A 255     118.768 140.641 191.921  1.00  0.00           C
ATOM   1931  CG1 VAL A 255     117.756 140.389 190.797  1.00  0.00           C
ATOM   1932  CG2 VAL A 255     119.418 139.275 192.357  1.00  0.00           C
ATOM   1933  C   VAL A 255     119.208 142.856 190.957  1.00  0.00           C
ATOM   1934  O   VAL A 255     118.655 143.560 191.806  1.00  0.00           O
ATOM   1935  N   PRO A 256     119.151 143.151 189.630  1.00  0.00           N
ATOM   1936  CD  PRO A 256     119.720 142.382 188.453  1.00  0.00           C
ATOM   1937  CG  PRO A 256     119.292 143.220 187.234  1.00  0.00           C
ATOM   1938  CB  PRO A 256     118.967 144.653 187.798  1.00  0.00           C
ATOM   1939  CA  PRO A 256     118.538 144.436 189.251  1.00  0.00           C
ATOM   1940  C   PRO A 256     117.025 144.296 189.222  1.00  0.00           C
ATOM   1941  O   PRO A 256     116.496 143.237 189.458  1.00  0.00           O
ATOM   1942  N   PRO A 257     116.168 145.391 189.142  1.00  0.00           N
ATOM   1943  CD  PRO A 257     116.608 146.752 188.854  1.00  0.00           C
ATOM   1944  CG  PRO A 257     115.384 147.578 189.117  1.00  0.00           C
ATOM   1945  CB  PRO A 257     114.226 146.660 188.874  1.00  0.00           C
ATOM   1946  CA  PRO A 257     114.691 145.291 189.217  1.00  0.00           C
ATOM   1947  C   PRO A 257     114.115 144.450 188.134  1.00  0.00           C
ATOM   1948  O   PRO A 257     114.619 144.414 186.991  1.00  0.00           O
ATOM   1949  N   LEU A 258     112.891 143.967 188.371  1.00  0.00           N
ATOM   1950  CA  LEU A 258     112.244 143.088 187.457  1.00  0.00           C
ATOM   1951  CB  LEU A 258     111.034 142.554 188.233  1.00  0.00           C
ATOM   1952  CG  LEU A 258     109.914 141.781 187.421  1.00  0.00           C
ATOM   1953  CD1 LEU A 258     110.532 140.501 186.788  1.00  0.00           C
ATOM   1954  CD2 LEU A 258     108.847 141.377 188.365  1.00  0.00           C
ATOM   1955  C   LEU A 258     111.909 143.790 186.111  1.00  0.00           C
ATOM   1956  O   LEU A 258     111.809 143.109 185.157  1.00  0.00           O
ATOM   1957  N   SER A 259     111.732 145.101 186.104  1.00  0.00           N
ATOM   1958  CA  SER A 259     111.664 145.969 184.923  1.00  0.00           C
ATOM   1959  CB  SER A 259     111.229 147.341 185.344  1.00  0.00           C
ATOM   1960  OG  SER A 259     112.265 148.010 186.126  1.00  0.00           O
ATOM   1961  C   SER A 259     112.805 146.007 184.001  1.00  0.00           C
ATOM   1962  O   SER A 259     112.615 146.160 182.803  1.00  0.00           O
ATOM   1963  N   VAL A 260     114.011 145.871 184.564  1.00  0.00           N
ATOM   1964  CA  VAL A 260     115.279 145.872 183.856  1.00  0.00           C
ATOM   1965  CB  VAL A 260     116.333 146.655 184.655  1.00  0.00           C
ATOM   1966  CG1 VAL A 260     117.708 146.578 184.005  1.00  0.00           C
ATOM   1967  CG2 VAL A 260     115.925 148.143 184.908  1.00  0.00           C
ATOM   1968  C   VAL A 260     115.760 144.416 183.465  1.00  0.00           C
ATOM   1969  O   VAL A 260     116.665 144.291 182.578  1.00  0.00           O
ATOM   1970  N   ARG A 261     115.107 143.356 183.977  1.00  0.00           N
ATOM   1971  CA  ARG A 261     115.243 141.924 183.486  1.00  0.00           C
ATOM   1972  CB  ARG A 261     116.182 141.132 184.344  1.00  0.00           C
ATOM   1973  CG  ARG A 261     115.640 140.923 185.773  1.00  0.00           C
ATOM   1974  CD  ARG A 261     116.587 140.224 186.697  1.00  0.00           C
ATOM   1975  NE  ARG A 261     115.929 140.205 188.018  1.00  0.00           N
ATOM   1976  CZ  ARG A 261     115.033 139.313 188.425  1.00  0.00           C
ATOM   1977  NH1 ARG A 261     114.623 138.338 187.658  1.00  0.00           N
ATOM   1978  NH2 ARG A 261     114.405 139.469 189.546  1.00  0.00           N
ATOM   1979  C   ARG A 261     113.875 141.226 183.193  1.00  0.00           C
ATOM   1980  O   ARG A 261     113.650 140.176 183.720  1.00  0.00           O
ATOM   1981  N   PRO A 262     113.010 141.829 182.352  1.00  0.00           N
ATOM   1982  CD  PRO A 262     113.314 142.835 181.328  1.00  0.00           C
ATOM   1983  CG  PRO A 262     112.034 143.116 180.534  1.00  0.00           C
ATOM   1984  CB  PRO A 262     110.947 142.698 181.470  1.00  0.00           C
ATOM   1985  CA  PRO A 262     111.610 141.523 182.198  1.00  0.00           C
ATOM   1986  C   PRO A 262     111.275 140.225 181.481  1.00  0.00           C
ATOM   1987  O   PRO A 262     111.961 139.643 180.645  1.00  0.00           O
ATOM   1988  N   ALA A 263     109.993 139.759 181.715  1.00  0.00           N
ATOM   1989  CA  ALA A 263     109.332 138.726 180.907  1.00  0.00           C
ATOM   1990  CB  ALA A 263     109.159 137.445 181.781  1.00  0.00           C
ATOM   1991  C   ALA A 263     108.069 139.202 180.238  1.00  0.00           C
ATOM   1992  O   ALA A 263     107.211 139.717 180.949  1.00  0.00           O
ATOM   1993  N   VAL A 264     108.037 139.166 178.860  1.00  0.00           N
ATOM   1994  CA  VAL A 264     107.005 139.868 178.130  1.00  0.00           C
ATOM   1995  CB  VAL A 264     107.609 140.869 177.161  1.00  0.00           C
ATOM   1996  CG1 VAL A 264     106.618 141.678 176.371  1.00  0.00           C
ATOM   1997  CG2 VAL A 264     108.607 141.786 177.836  1.00  0.00           C
ATOM   1998  C   VAL A 264     106.101 138.853 177.401  1.00  0.00           C
ATOM   1999  O   VAL A 264     106.583 137.923 176.772  1.00  0.00           O
ATOM   2000  N   VAL A 265     104.776 139.009 177.488  1.00  0.00           N
ATOM   2001  CA  VAL A 265     103.701 138.193 176.914  1.00  0.00           C
ATOM   2002  CB  VAL A 265     102.313 138.627 177.378  1.00  0.00           C
ATOM   2003  CG1 VAL A 265     101.141 138.248 176.466  1.00  0.00           C
ATOM   2004  CG2 VAL A 265     102.063 137.902 178.713  1.00  0.00           C
ATOM   2005  C   VAL A 265     103.742 138.136 175.397  1.00  0.00           C
ATOM   2006  O   VAL A 265     104.033 139.159 174.765  1.00  0.00           O
ATOM   2007  N   MET A 266     103.490 136.962 174.788  1.00  0.00           N
ATOM   2008  CA  MET A 266     103.597 136.574 173.410  1.00  0.00           C
ATOM   2009  CB  MET A 266     104.966 135.919 173.048  1.00  0.00           C
ATOM   2010  CG  MET A 266     105.263 134.701 173.936  1.00  0.00           C
ATOM   2011  SD  MET A 266     106.866 133.905 173.933  1.00  0.00           S
ATOM   2012  CE  MET A 266     106.479 132.804 172.554  1.00  0.00           C
ATOM   2013  C   MET A 266     102.499 135.581 173.022  1.00  0.00           C
ATOM   2014  O   MET A 266     101.900 135.035 173.945  1.00  0.00           O
ATOM   2015  N   GLN A 267     102.258 135.281 171.780  1.00  0.00           N
ATOM   2016  CA  GLN A 267     101.252 134.331 171.352  1.00  0.00           C
ATOM   2017  CB  GLN A 267     101.667 132.859 171.680  1.00  0.00           C
ATOM   2018  CG  GLN A 267     102.831 132.416 170.902  1.00  0.00           C
ATOM   2019  CD  GLN A 267     103.305 130.951 171.176  1.00  0.00           C
ATOM   2020  OE1 GLN A 267     102.950 130.241 172.121  1.00  0.00           O
ATOM   2021  NE2 GLN A 267     104.301 130.488 170.410  1.00  0.00           N
ATOM   2022  C   GLN A 267      99.814 134.594 171.920  1.00  0.00           C
ATOM   2023  O   GLN A 267      98.954 133.702 171.815  1.00  0.00           O
ATOM   2024  N   GLY A 268      99.538 135.720 172.550  1.00  0.00           N
ATOM   2025  CA  GLY A 268      98.247 135.945 173.304  1.00  0.00           C
ATOM   2026  C   GLY A 268      98.409 135.385 174.763  1.00  0.00           C
ATOM   2027  O   GLY A 268      97.425 135.616 175.456  1.00  0.00           O
ATOM   2028  N   SER A 269      99.500 134.770 175.246  1.00  0.00           N
ATOM   2029  CA  SER A 269      99.464 133.935 176.446  1.00  0.00           C
ATOM   2030  CB  SER A 269      98.718 132.665 176.138  1.00  0.00           C
ATOM   2031  OG  SER A 269      98.714 131.626 177.109  1.00  0.00           O
ATOM   2032  C   SER A 269     100.819 133.547 177.235  1.00  0.00           C
ATOM   2033  O   SER A 269     100.915 133.733 178.463  1.00  0.00           O
ATOM   2034  N   ALA A 270     101.780 132.977 176.477  1.00  0.00           N
ATOM   2035  CA  ALA A 270     103.132 132.663 176.961  1.00  0.00           C
ATOM   2036  CB  ALA A 270     103.723 131.747 175.947  1.00  0.00           C
ATOM   2037  C   ALA A 270     104.005 133.932 177.025  1.00  0.00           C
ATOM   2038  O   ALA A 270     103.570 135.032 176.705  1.00  0.00           O
ATOM   2039  N   ARG A 271     105.247 133.800 177.559  1.00  0.00           N
ATOM   2040  CA  ARG A 271     106.235 134.913 177.721  1.00  0.00           C
ATOM   2041  CB  ARG A 271     106.253 135.422 179.196  1.00  0.00           C
ATOM   2042  CG  ARG A 271     104.946 136.043 179.818  1.00  0.00           C
ATOM   2043  CD  ARG A 271     105.189 136.538 181.212  1.00  0.00           C
ATOM   2044  NE  ARG A 271     103.895 137.026 181.716  1.00  0.00           N
ATOM   2045  CZ  ARG A 271     102.845 136.510 182.213  1.00  0.00           C
ATOM   2046  NH1 ARG A 271     102.863 135.262 182.587  1.00  0.00           N
ATOM   2047  NH2 ARG A 271     101.803 137.199 182.389  1.00  0.00           N
ATOM   2048  C   ARG A 271     107.674 134.524 177.279  1.00  0.00           C
ATOM   2049  O   ARG A 271     108.139 133.488 177.707  1.00  0.00           O
ATOM   2050  N   ASN A 272     108.298 135.380 176.512  1.00  0.00           N
ATOM   2051  CA  ASN A 272     109.776 135.307 176.430  1.00  0.00           C
ATOM   2052  CB  ASN A 272     110.245 136.099 175.142  1.00  0.00           C
ATOM   2053  CG  ASN A 272     109.626 137.533 175.103  1.00  0.00           C
ATOM   2054  OD1 ASN A 272     109.871 138.421 175.884  1.00  0.00           O
ATOM   2055  ND2 ASN A 272     108.710 137.735 174.213  1.00  0.00           N
ATOM   2056  C   ASN A 272     110.466 135.814 177.668  1.00  0.00           C
ATOM   2057  O   ASN A 272     109.847 136.481 178.489  1.00  0.00           O
ATOM   2058  N   GLN A 273     111.744 135.541 177.850  1.00  0.00           N
ATOM   2059  CA  GLN A 273     112.557 135.781 179.018  1.00  0.00           C
ATOM   2060  CB  GLN A 273     112.824 134.553 179.869  1.00  0.00           C
ATOM   2061  CG  GLN A 273     111.608 133.954 180.526  1.00  0.00           C
ATOM   2062  CD  GLN A 273     111.999 132.907 181.631  1.00  0.00           C
ATOM   2063  OE1 GLN A 273     112.810 133.096 182.499  1.00  0.00           O
ATOM   2064  NE2 GLN A 273     111.441 131.731 181.550  1.00  0.00           N
ATOM   2065  C   GLN A 273     113.905 136.514 178.705  1.00  0.00           C
ATOM   2066  O   GLN A 273     114.481 136.327 177.639  1.00  0.00           O
ATOM   2067  N   ASP A 274     114.461 137.218 179.745  1.00  0.00           N
ATOM   2068  CA  ASP A 274     115.792 137.830 179.754  1.00  0.00           C
ATOM   2069  CB  ASP A 274     115.776 138.943 180.755  1.00  0.00           C
ATOM   2070  CG  ASP A 274     116.987 139.919 180.602  1.00  0.00           C
ATOM   2071  OD1 ASP A 274     118.117 139.382 180.498  1.00  0.00           O
ATOM   2072  OD2 ASP A 274     116.814 141.116 180.672  1.00  0.00           O
ATOM   2073  C   ASP A 274     116.904 136.759 180.147  1.00  0.00           C
ATOM   2074  O   ASP A 274     116.755 136.094 181.155  1.00  0.00           O
ATOM   2075  N   ASP A 275     117.948 136.698 179.279  1.00  0.00           N
ATOM   2076  CA  ASP A 275     119.177 135.893 179.557  1.00  0.00           C
ATOM   2077  CB  ASP A 275     120.295 136.244 178.560  1.00  0.00           C
ATOM   2078  CG  ASP A 275     119.943 136.231 177.018  1.00  0.00           C
ATOM   2079  OD1 ASP A 275     120.888 136.335 176.204  1.00  0.00           O
ATOM   2080  OD2 ASP A 275     118.732 136.227 176.724  1.00  0.00           O
ATOM   2081  C   ASP A 275     119.756 136.098 181.016  1.00  0.00           C
ATOM   2082  O   ASP A 275     120.158 135.095 181.641  1.00  0.00           O
ATOM   2083  N   LEU A 276     119.518 137.247 181.650  1.00  0.00           N
ATOM   2084  CA  LEU A 276     119.993 137.597 182.957  1.00  0.00           C
ATOM   2085  CB  LEU A 276     119.946 139.182 183.082  1.00  0.00           C
ATOM   2086  CG  LEU A 276     120.572 139.476 184.469  1.00  0.00           C
ATOM   2087  CD1 LEU A 276     121.966 139.040 184.725  1.00  0.00           C
ATOM   2088  CD2 LEU A 276     120.657 141.032 184.573  1.00  0.00           C
ATOM   2089  C   LEU A 276     119.144 136.829 183.990  1.00  0.00           C
ATOM   2090  O   LEU A 276     119.697 136.197 184.871  1.00  0.00           O
ATOM   2091  N   THR A 277     117.831 136.730 183.739  1.00  0.00           N
ATOM   2092  CA  THR A 277     116.821 135.984 184.532  1.00  0.00           C
ATOM   2093  CB  THR A 277     115.398 136.383 184.175  1.00  0.00           C
ATOM   2094  CG2 THR A 277     114.136 135.579 184.751  1.00  0.00           C
ATOM   2095  OG1 THR A 277     115.198 137.685 184.701  1.00  0.00           O
ATOM   2096  C   THR A 277     116.934 134.469 184.535  1.00  0.00           C
ATOM   2097  O   THR A 277     116.750 133.870 185.579  1.00  0.00           O
ATOM   2098  N   HIS A 278     117.372 133.833 183.438  1.00  0.00           N
ATOM   2099  CA  HIS A 278     117.572 132.396 183.343  1.00  0.00           C
ATOM   2100  CB  HIS A 278     117.556 132.182 181.851  1.00  0.00           C
ATOM   2101  CG  HIS A 278     117.922 130.792 181.275  1.00  0.00           C
ATOM   2102  ND1 HIS A 278     119.222 130.294 181.091  1.00  0.00           N
ATOM   2103  CE1 HIS A 278     119.015 129.080 180.527  1.00  0.00           C
ATOM   2104  NE2 HIS A 278     117.671 128.849 180.369  1.00  0.00           N
ATOM   2105  CD2 HIS A 278     116.980 129.864 180.985  1.00  0.00           C
ATOM   2106  C   HIS A 278     118.939 131.967 183.920  1.00  0.00           C
ATOM   2107  O   HIS A 278     119.011 130.947 184.654  1.00  0.00           O
ATOM   2108  N   LYS A 279     119.927 132.879 183.789  1.00  0.00           N
ATOM   2109  CA  LYS A 279     121.238 132.744 184.568  1.00  0.00           C
ATOM   2110  CB  LYS A 279     122.290 133.748 183.919  1.00  0.00           C
ATOM   2111  CG  LYS A 279     123.792 133.748 184.366  1.00  0.00           C
ATOM   2112  CD  LYS A 279     124.321 132.342 184.384  1.00  0.00           C
ATOM   2113  CE  LYS A 279     124.598 131.821 182.939  1.00  0.00           C
ATOM   2114  NZ  LYS A 279     124.512 130.310 183.013  1.00  0.00           N
ATOM   2115  C   LYS A 279     121.113 132.950 186.054  1.00  0.00           C
ATOM   2116  O   LYS A 279     121.643 132.188 186.803  1.00  0.00           O
ATOM   2117  N   LEU A 280     120.265 133.879 186.487  1.00  0.00           N
ATOM   2118  CA  LEU A 280     119.852 134.022 187.893  1.00  0.00           C
ATOM   2119  CB  LEU A 280     119.124 135.334 188.157  1.00  0.00           C
ATOM   2120  CG  LEU A 280     120.000 136.624 188.179  1.00  0.00           C
ATOM   2121  CD1 LEU A 280     119.094 137.768 187.820  1.00  0.00           C
ATOM   2122  CD2 LEU A 280     120.520 136.853 189.595  1.00  0.00           C
ATOM   2123  C   LEU A 280     118.980 132.842 188.457  1.00  0.00           C
ATOM   2124  O   LEU A 280     119.115 132.478 189.597  1.00  0.00           O
ATOM   2125  N   ALA A 281     118.056 132.326 187.652  1.00  0.00           N
ATOM   2126  CA  ALA A 281     117.314 131.050 187.851  1.00  0.00           C
ATOM   2127  CB  ALA A 281     116.423 130.645 186.638  1.00  0.00           C
ATOM   2128  C   ALA A 281     118.361 129.992 188.086  1.00  0.00           C
ATOM   2129  O   ALA A 281     118.413 129.402 189.168  1.00  0.00           O
ATOM   2130  N   ASP A 282     119.423 129.807 187.264  1.00  0.00           N
ATOM   2131  CA  ASP A 282     120.569 128.943 187.631  1.00  0.00           C
ATOM   2132  CB  ASP A 282     121.486 128.592 186.474  1.00  0.00           C
ATOM   2133  CG  ASP A 282     120.801 127.724 185.436  1.00  0.00           C
ATOM   2134  OD1 ASP A 282     119.816 126.984 185.697  1.00  0.00           O
ATOM   2135  OD2 ASP A 282     121.220 127.753 184.272  1.00  0.00           O
ATOM   2136  C   ASP A 282     121.334 129.254 188.945  1.00  0.00           C
ATOM   2137  O   ASP A 282     121.546 128.342 189.679  1.00  0.00           O
ATOM   2138  N   ILE A 283     121.545 130.472 189.252  1.00  0.00           N
ATOM   2139  CA  ILE A 283     122.122 130.965 190.577  1.00  0.00           C
ATOM   2140  CB  ILE A 283     122.551 132.523 190.500  1.00  0.00           C
ATOM   2141  CG2 ILE A 283     122.827 132.921 191.882  1.00  0.00           C
ATOM   2142  CG1 ILE A 283     123.771 132.704 189.507  1.00  0.00           C
ATOM   2143  CD1 ILE A 283     124.102 134.210 189.418  1.00  0.00           C
ATOM   2144  C   ILE A 283     121.295 130.511 191.796  1.00  0.00           C
ATOM   2145  O   ILE A 283     121.787 129.815 192.618  1.00  0.00           O
ATOM   2146  N   VAL A 284     120.024 130.840 191.712  1.00  0.00           N
ATOM   2147  CA  VAL A 284     118.966 130.387 192.624  1.00  0.00           C
ATOM   2148  CB  VAL A 284     117.608 130.860 192.354  1.00  0.00           C
ATOM   2149  CG1 VAL A 284     116.522 130.105 193.111  1.00  0.00           C
ATOM   2150  CG2 VAL A 284     117.510 132.370 192.704  1.00  0.00           C
ATOM   2151  C   VAL A 284     118.914 128.843 192.764  1.00  0.00           C
ATOM   2152  O   VAL A 284     118.806 128.343 193.914  1.00  0.00           O
ATOM   2153  N   LYS A 285     118.921 128.102 191.656  1.00  0.00           N
ATOM   2154  CA  LYS A 285     118.846 126.663 191.734  1.00  0.00           C
ATOM   2155  CB  LYS A 285     118.356 126.024 190.470  1.00  0.00           C
ATOM   2156  CG  LYS A 285     116.937 126.526 190.148  1.00  0.00           C
ATOM   2157  CD  LYS A 285     116.428 125.982 188.816  1.00  0.00           C
ATOM   2158  CE  LYS A 285     117.060 126.698 187.618  1.00  0.00           C
ATOM   2159  NZ  LYS A 285     116.731 126.013 186.315  1.00  0.00           N
ATOM   2160  C   LYS A 285     120.150 125.982 192.314  1.00  0.00           C
ATOM   2161  O   LYS A 285     120.120 125.272 193.302  1.00  0.00           O
ATOM   2162  N   ILE A 286     121.332 126.325 191.823  1.00  0.00           N
ATOM   2163  CA  ILE A 286     122.671 125.866 192.250  1.00  0.00           C
ATOM   2164  CB  ILE A 286     123.839 126.115 191.281  1.00  0.00           C
ATOM   2165  CG2 ILE A 286     124.374 127.557 191.215  1.00  0.00           C
ATOM   2166  CG1 ILE A 286     125.030 125.258 191.638  1.00  0.00           C
ATOM   2167  CD1 ILE A 286     124.960 123.705 191.750  1.00  0.00           C
ATOM   2168  C   ILE A 286     123.009 126.382 193.699  1.00  0.00           C
ATOM   2169  O   ILE A 286     123.567 125.611 194.479  1.00  0.00           O
ATOM   2170  N   ASN A 287     122.534 127.544 194.102  1.00  0.00           N
ATOM   2171  CA  ASN A 287     122.553 128.034 195.487  1.00  0.00           C
ATOM   2172  CB  ASN A 287     122.387 129.580 195.473  1.00  0.00           C
ATOM   2173  CG  ASN A 287     122.889 130.247 196.761  1.00  0.00           C
ATOM   2174  OD1 ASN A 287     124.054 130.057 197.186  1.00  0.00           O
ATOM   2175  ND2 ASN A 287     122.074 131.155 197.276  1.00  0.00           N
ATOM   2176  C   ASN A 287     121.641 127.213 196.438  1.00  0.00           C
ATOM   2177  O   ASN A 287     122.137 126.709 197.452  1.00  0.00           O
ATOM   2178  N   ASN A 288     120.415 127.048 196.114  1.00  0.00           N
ATOM   2179  CA  ASN A 288     119.455 126.269 196.899  1.00  0.00           C
ATOM   2180  CB  ASN A 288     118.126 126.343 196.248  1.00  0.00           C
ATOM   2181  CG  ASN A 288     117.291 127.587 196.477  1.00  0.00           C
ATOM   2182  OD1 ASN A 288     117.692 128.666 196.914  1.00  0.00           O
ATOM   2183  ND2 ASN A 288     116.029 127.492 196.178  1.00  0.00           N
ATOM   2184  C   ASN A 288     120.003 124.841 197.010  1.00  0.00           C
ATOM   2185  O   ASN A 288     119.915 124.260 198.054  1.00  0.00           O
ATOM   2186  N   GLN A 289     120.485 124.230 195.872  1.00  0.00           N
ATOM   2187  CA  GLN A 289     121.108 122.948 195.776  1.00  0.00           C
ATOM   2188  CB  GLN A 289     121.549 122.853 194.324  1.00  0.00           C
ATOM   2189  CG  GLN A 289     122.130 121.496 193.920  1.00  0.00           C
ATOM   2190  CD  GLN A 289     121.014 120.439 193.735  1.00  0.00           C
ATOM   2191  OE1 GLN A 289     120.390 120.414 192.709  1.00  0.00           O
ATOM   2192  NE2 GLN A 289     120.733 119.614 194.714  1.00  0.00           N
ATOM   2193  C   GLN A 289     122.233 122.785 196.795  1.00  0.00           C
ATOM   2194  O   GLN A 289     122.251 121.799 197.538  1.00  0.00           O
ATOM   2195  N   LEU A 290     123.143 123.776 196.970  1.00  0.00           N
ATOM   2196  CA  LEU A 290     124.181 123.788 198.013  1.00  0.00           C
ATOM   2197  CB  LEU A 290     125.075 125.020 197.774  1.00  0.00           C
ATOM   2198  CG  LEU A 290     126.031 124.869 196.550  1.00  0.00           C
ATOM   2199  CD1 LEU A 290     126.575 126.206 195.947  1.00  0.00           C
ATOM   2200  CD2 LEU A 290     127.208 124.029 197.064  1.00  0.00           C
ATOM   2201  C   LEU A 290     123.581 123.829 199.372  1.00  0.00           C
ATOM   2202  O   LEU A 290     124.023 123.066 200.183  1.00  0.00           O
ATOM   2203  N   ARG A 291     122.589 124.734 199.609  1.00  0.00           N
ATOM   2204  CA  ARG A 291     121.982 124.905 200.908  1.00  0.00           C
ATOM   2205  CB  ARG A 291     121.085 126.107 200.800  1.00  0.00           C
ATOM   2206  CG  ARG A 291     120.691 126.646 202.184  1.00  0.00           C
ATOM   2207  CD  ARG A 291     119.720 127.861 202.124  1.00  0.00           C
ATOM   2208  NE  ARG A 291     118.523 127.390 201.439  1.00  0.00           N
ATOM   2209  CZ  ARG A 291     117.911 127.798 200.305  1.00  0.00           C
ATOM   2210  NH1 ARG A 291     118.483 128.607 199.530  1.00  0.00           N
ATOM   2211  NH2 ARG A 291     116.743 127.318 199.919  1.00  0.00           N
ATOM   2212  C   ARG A 291     121.217 123.686 201.457  1.00  0.00           C
ATOM   2213  O   ARG A 291     121.403 123.257 202.586  1.00  0.00           O
ATOM   2214  N   ARG A 292     120.535 123.020 200.521  1.00  0.00           N
ATOM   2215  CA  ARG A 292     119.895 121.715 200.743  1.00  0.00           C
ATOM   2216  CB  ARG A 292     118.961 121.486 199.532  1.00  0.00           C
ATOM   2217  CG  ARG A 292     118.034 120.217 199.617  1.00  0.00           C
ATOM   2218  CD  ARG A 292     116.783 120.250 198.702  1.00  0.00           C
ATOM   2219  NE  ARG A 292     117.056 120.102 197.309  1.00  0.00           N
ATOM   2220  CZ  ARG A 292     117.332 121.016 196.424  1.00  0.00           C
ATOM   2221  NH1 ARG A 292     117.182 122.307 196.644  1.00  0.00           N
ATOM   2222  NH2 ARG A 292     117.727 120.598 195.190  1.00  0.00           N
ATOM   2223  C   ARG A 292     120.846 120.544 200.912  1.00  0.00           C
ATOM   2224  O   ARG A 292     120.678 119.782 201.872  1.00  0.00           O
ATOM   2225  N   ASN A 293     121.871 120.507 200.113  1.00  0.00           N
ATOM   2226  CA  ASN A 293     122.859 119.467 200.243  1.00  0.00           C
ATOM   2227  CB  ASN A 293     123.844 119.511 199.063  1.00  0.00           C
ATOM   2228  CG  ASN A 293     123.289 119.073 197.705  1.00  0.00           C
ATOM   2229  OD1 ASN A 293     122.070 118.829 197.586  1.00  0.00           O
ATOM   2230  ND2 ASN A 293     124.040 119.069 196.620  1.00  0.00           N
ATOM   2231  C   ASN A 293     123.522 119.373 201.583  1.00  0.00           C
ATOM   2232  O   ASN A 293     123.527 118.350 202.271  1.00  0.00           O
ATOM   2233  N   GLU A 294     123.977 120.581 202.114  1.00  0.00           N
ATOM   2234  CA  GLU A 294     124.679 120.692 203.367  1.00  0.00           C
ATOM   2235  CB  GLU A 294     125.174 122.163 203.582  1.00  0.00           C
ATOM   2236  CG  GLU A 294     126.342 122.345 204.597  1.00  0.00           C
ATOM   2237  CD  GLU A 294     126.871 123.740 204.692  1.00  0.00           C
ATOM   2238  OE1 GLU A 294     128.136 123.922 204.674  1.00  0.00           O
ATOM   2239  OE2 GLU A 294     126.095 124.712 204.854  1.00  0.00           O
ATOM   2240  C   GLU A 294     123.768 120.149 204.530  1.00  0.00           C
ATOM   2241  O   GLU A 294     124.210 119.335 205.369  1.00  0.00           O
ATOM   2242  N   GLN A 295     122.480 120.653 204.638  1.00  0.00           N
ATOM   2243  CA  GLN A 295     121.481 120.301 205.652  1.00  0.00           C
ATOM   2244  CB  GLN A 295     120.279 121.275 205.526  1.00  0.00           C
ATOM   2245  CG  GLN A 295     120.845 122.717 205.818  1.00  0.00           C
ATOM   2246  CD  GLN A 295     119.760 123.810 205.977  1.00  0.00           C
ATOM   2247  OE1 GLN A 295     118.657 123.611 206.419  1.00  0.00           O
ATOM   2248  NE2 GLN A 295     120.007 124.954 205.386  1.00  0.00           N
ATOM   2249  C   GLN A 295     120.991 118.841 205.634  1.00  0.00           C
ATOM   2250  O   GLN A 295     120.442 118.373 206.599  1.00  0.00           O
ATOM   2251  N   ASN A 296     121.126 118.142 204.535  1.00  0.00           N
ATOM   2252  CA  ASN A 296     120.961 116.728 204.285  1.00  0.00           C
ATOM   2253  CB  ASN A 296     120.464 116.474 202.856  1.00  0.00           C
ATOM   2254  CG  ASN A 296     119.118 117.106 202.595  1.00  0.00           C
ATOM   2255  OD1 ASN A 296     118.317 117.402 203.539  1.00  0.00           O
ATOM   2256  ND2 ASN A 296     118.781 117.329 201.372  1.00  0.00           N
ATOM   2257  C   ASN A 296     122.305 115.923 204.404  1.00  0.00           C
ATOM   2258  O   ASN A 296     122.381 114.737 204.138  1.00  0.00           O
ATOM   2259  N   GLY A 297     123.282 116.595 204.983  1.00  0.00           N
ATOM   2260  CA  GLY A 297     124.491 115.860 205.460  1.00  0.00           C
ATOM   2261  C   GLY A 297     125.589 115.649 204.451  1.00  0.00           C
ATOM   2262  O   GLY A 297     126.597 114.926 204.731  1.00  0.00           O
ATOM   2263  N   ALA A 298     125.511 116.283 203.277  1.00  0.00           N
ATOM   2264  CA  ALA A 298     126.462 116.119 202.174  1.00  0.00           C
ATOM   2265  CB  ALA A 298     125.899 116.920 200.933  1.00  0.00           C
ATOM   2266  C   ALA A 298     127.815 116.765 202.599  1.00  0.00           C
ATOM   2267  O   ALA A 298     127.759 117.849 203.201  1.00  0.00           O
ATOM   2268  N   ALA A 299     128.943 115.993 202.342  1.00  0.00           N
ATOM   2269  CA  ALA A 299     130.254 116.187 202.897  1.00  0.00           C
ATOM   2270  CB  ALA A 299     131.022 114.860 202.714  1.00  0.00           C
ATOM   2271  C   ALA A 299     130.926 117.365 202.238  1.00  0.00           C
ATOM   2272  O   ALA A 299     130.617 117.767 201.147  1.00  0.00           O
ATOM   2273  N   ALA A 300     131.974 117.875 202.840  1.00  0.00           N
ATOM   2274  CA  ALA A 300     132.623 119.159 202.434  1.00  0.00           C
ATOM   2275  CB  ALA A 300     133.681 119.383 203.524  1.00  0.00           C
ATOM   2276  C   ALA A 300     133.270 119.066 201.065  1.00  0.00           C
ATOM   2277  O   ALA A 300     133.222 120.105 200.325  1.00  0.00           O
ATOM   2278  N   HIS A 301     133.916 117.888 200.722  1.00  0.00           N
ATOM   2279  CA  HIS A 301     134.289 117.594 199.300  1.00  0.00           C
ATOM   2280  CB  HIS A 301     135.043 116.270 199.277  1.00  0.00           C
ATOM   2281  CG  HIS A 301     134.354 115.005 199.706  1.00  0.00           C
ATOM   2282  ND1 HIS A 301     133.256 114.337 199.207  1.00  0.00           N
ATOM   2283  CE1 HIS A 301     132.922 113.305 200.034  1.00  0.00           C
ATOM   2284  NE2 HIS A 301     133.688 113.378 201.103  1.00  0.00           N
ATOM   2285  CD2 HIS A 301     134.583 114.418 200.937  1.00  0.00           C
ATOM   2286  C   HIS A 301     133.121 117.583 198.292  1.00  0.00           C
ATOM   2287  O   HIS A 301     133.292 118.113 197.202  1.00  0.00           O
ATOM   2288  N   VAL A 302     131.877 117.131 198.634  1.00  0.00           N
ATOM   2289  CA  VAL A 302     130.642 117.160 197.786  1.00  0.00           C
ATOM   2290  CB  VAL A 302     129.493 116.214 198.281  1.00  0.00           C
ATOM   2291  CG1 VAL A 302     128.179 116.188 197.525  1.00  0.00           C
ATOM   2292  CG2 VAL A 302     129.909 114.793 198.515  1.00  0.00           C
ATOM   2293  C   VAL A 302     130.116 118.636 197.596  1.00  0.00           C
ATOM   2294  O   VAL A 302     129.554 118.985 196.523  1.00  0.00           O
ATOM   2295  N   ILE A 303     130.235 119.496 198.555  1.00  0.00           N
ATOM   2296  CA  ILE A 303     129.855 120.873 198.505  1.00  0.00           C
ATOM   2297  CB  ILE A 303     129.751 121.391 199.909  1.00  0.00           C
ATOM   2298  CG2 ILE A 303     129.646 122.958 199.855  1.00  0.00           C
ATOM   2299  CG1 ILE A 303     128.616 120.847 200.771  1.00  0.00           C
ATOM   2300  CD1 ILE A 303     127.224 120.934 200.252  1.00  0.00           C
ATOM   2301  C   ILE A 303     130.906 121.593 197.680  1.00  0.00           C
ATOM   2302  O   ILE A 303     130.498 122.303 196.716  1.00  0.00           O
ATOM   2303  N   ALA A 304     132.270 121.371 197.835  1.00  0.00           N
ATOM   2304  CA  ALA A 304     133.292 122.242 197.171  1.00  0.00           C
ATOM   2305  CB  ALA A 304     134.756 121.884 197.832  1.00  0.00           C
ATOM   2306  C   ALA A 304     133.371 122.011 195.650  1.00  0.00           C
ATOM   2307  O   ALA A 304     133.687 122.870 194.883  1.00  0.00           O
ATOM   2308  N   GLU A 305     133.046 120.803 195.166  1.00  0.00           N
ATOM   2309  CA  GLU A 305     132.893 120.555 193.699  1.00  0.00           C
ATOM   2310  CB  GLU A 305     132.827 119.010 193.448  1.00  0.00           C
ATOM   2311  CG  GLU A 305     132.927 118.653 191.921  1.00  0.00           C
ATOM   2312  CD  GLU A 305     134.152 119.287 191.221  1.00  0.00           C
ATOM   2313  OE1 GLU A 305     134.197 119.293 189.969  1.00  0.00           O
ATOM   2314  OE2 GLU A 305     135.147 119.758 191.892  1.00  0.00           O
ATOM   2315  C   GLU A 305     131.759 121.337 193.010  1.00  0.00           C
ATOM   2316  O   GLU A 305     131.822 121.715 191.898  1.00  0.00           O
ATOM   2317  N   ASP A 306     130.624 121.419 193.721  1.00  0.00           N
ATOM   2318  CA  ASP A 306     129.466 122.233 193.270  1.00  0.00           C
ATOM   2319  CB  ASP A 306     128.179 121.741 193.940  1.00  0.00           C
ATOM   2320  CG  ASP A 306     127.733 120.359 193.461  1.00  0.00           C
ATOM   2321  OD1 ASP A 306     126.715 119.805 193.960  1.00  0.00           O
ATOM   2322  OD2 ASP A 306     128.364 119.734 192.538  1.00  0.00           O
ATOM   2323  C   ASP A 306     129.567 123.748 193.407  1.00  0.00           C
ATOM   2324  O   ASP A 306     129.031 124.463 192.641  1.00  0.00           O
ATOM   2325  N   VAL A 307     130.387 124.217 194.365  1.00  0.00           N
ATOM   2326  CA  VAL A 307     130.646 125.682 194.407  1.00  0.00           C
ATOM   2327  CB  VAL A 307     131.322 126.164 195.670  1.00  0.00           C
ATOM   2328  CG1 VAL A 307     131.719 127.660 195.606  1.00  0.00           C
ATOM   2329  CG2 VAL A 307     130.357 125.974 196.813  1.00  0.00           C
ATOM   2330  C   VAL A 307     131.318 126.077 193.076  1.00  0.00           C
ATOM   2331  O   VAL A 307     131.116 127.193 192.589  1.00  0.00           O
ATOM   2332  N   LYS A 308     132.027 125.210 192.402  1.00  0.00           N
ATOM   2333  CA  LYS A 308     132.670 125.570 191.073  1.00  0.00           C
ATOM   2334  CB  LYS A 308     133.601 124.420 190.613  1.00  0.00           C
ATOM   2335  CG  LYS A 308     134.849 124.400 191.510  1.00  0.00           C
ATOM   2336  CD  LYS A 308     135.589 123.104 191.197  1.00  0.00           C
ATOM   2337  CE  LYS A 308     136.824 122.841 192.098  1.00  0.00           C
ATOM   2338  NZ  LYS A 308     137.475 121.510 191.946  1.00  0.00           N
ATOM   2339  C   LYS A 308     131.572 125.929 190.009  1.00  0.00           C
ATOM   2340  O   LYS A 308     131.798 126.766 189.099  1.00  0.00           O
ATOM   2341  N   LEU A 309     130.404 125.299 190.012  1.00  0.00           N
ATOM   2342  CA  LEU A 309     129.295 125.657 189.091  1.00  0.00           C
ATOM   2343  CB  LEU A 309     128.428 124.441 188.939  1.00  0.00           C
ATOM   2344  CG  LEU A 309     127.250 124.482 188.051  1.00  0.00           C
ATOM   2345  CD1 LEU A 309     127.588 124.690 186.595  1.00  0.00           C
ATOM   2346  CD2 LEU A 309     126.543 123.206 188.223  1.00  0.00           C
ATOM   2347  C   LEU A 309     128.514 126.894 189.549  1.00  0.00           C
ATOM   2348  O   LEU A 309     128.076 127.678 188.687  1.00  0.00           O
ATOM   2349  N   LEU A 310     128.447 127.222 190.841  1.00  0.00           N
ATOM   2350  CA  LEU A 310     127.914 128.524 191.290  1.00  0.00           C
ATOM   2351  CB  LEU A 310     127.935 128.440 192.837  1.00  0.00           C
ATOM   2352  CG  LEU A 310     127.652 129.782 193.584  1.00  0.00           C
ATOM   2353  CD1 LEU A 310     126.286 130.272 193.451  1.00  0.00           C
ATOM   2354  CD2 LEU A 310     127.964 129.649 195.074  1.00  0.00           C
ATOM   2355  C   LEU A 310     128.896 129.593 190.708  1.00  0.00           C
ATOM   2356  O   LEU A 310     128.442 130.583 190.152  1.00  0.00           O
ATOM   2357  N   GLN A 311     130.157 129.415 190.863  1.00  0.00           N
ATOM   2358  CA  GLN A 311     131.162 130.322 190.433  1.00  0.00           C
ATOM   2359  CB  GLN A 311     132.515 129.806 190.815  1.00  0.00           C
ATOM   2360  CG  GLN A 311     133.830 130.468 190.196  1.00  0.00           C
ATOM   2361  CD  GLN A 311     134.037 131.865 190.748  1.00  0.00           C
ATOM   2362  OE1 GLN A 311     134.708 132.066 191.779  1.00  0.00           O
ATOM   2363  NE2 GLN A 311     133.310 132.845 190.236  1.00  0.00           N
ATOM   2364  C   GLN A 311     131.020 130.621 188.883  1.00  0.00           C
ATOM   2365  O   GLN A 311     131.059 131.826 188.511  1.00  0.00           O
ATOM   2366  N   PHE A 312     130.808 129.595 187.982  1.00  0.00           N
ATOM   2367  CA  PHE A 312     130.851 129.703 186.523  1.00  0.00           C
ATOM   2368  CB  PHE A 312     130.807 128.348 185.864  1.00  0.00           C
ATOM   2369  CG  PHE A 312     130.326 128.404 184.442  1.00  0.00           C
ATOM   2370  CD1 PHE A 312     129.020 128.095 184.199  1.00  0.00           C
ATOM   2371  CE1 PHE A 312     128.460 128.107 182.917  1.00  0.00           C
ATOM   2372  CZ  PHE A 312     129.316 128.239 181.771  1.00  0.00           C
ATOM   2373  CE2 PHE A 312     130.694 128.498 181.986  1.00  0.00           C
ATOM   2374  CD2 PHE A 312     131.234 128.509 183.326  1.00  0.00           C
ATOM   2375  C   PHE A 312     129.562 130.560 186.176  1.00  0.00           C
ATOM   2376  O   PHE A 312     129.661 131.556 185.440  1.00  0.00           O
ATOM   2377  N   HIS A 313     128.391 130.287 186.779  1.00  0.00           N
ATOM   2378  CA  HIS A 313     127.214 131.224 186.611  1.00  0.00           C
ATOM   2379  CB  HIS A 313     125.975 130.610 187.260  1.00  0.00           C
ATOM   2380  CG  HIS A 313     125.586 129.261 186.654  1.00  0.00           C
ATOM   2381  ND1 HIS A 313     125.637 128.979 185.358  1.00  0.00           N
ATOM   2382  CE1 HIS A 313     125.333 127.704 185.232  1.00  0.00           C
ATOM   2383  NE2 HIS A 313     125.071 127.134 186.398  1.00  0.00           N
ATOM   2384  CD2 HIS A 313     125.397 128.095 187.310  1.00  0.00           C
ATOM   2385  C   HIS A 313     127.388 132.667 187.029  1.00  0.00           C
ATOM   2386  O   HIS A 313     126.997 133.538 186.236  1.00  0.00           O
ATOM   2387  N   VAL A 314     128.037 132.915 188.210  1.00  0.00           N
ATOM   2388  CA  VAL A 314     128.204 134.285 188.745  1.00  0.00           C
ATOM   2389  CB  VAL A 314     128.672 134.148 190.236  1.00  0.00           C
ATOM   2390  CG1 VAL A 314     129.371 135.388 190.727  1.00  0.00           C
ATOM   2391  CG2 VAL A 314     127.562 133.714 191.145  1.00  0.00           C
ATOM   2392  C   VAL A 314     129.170 135.080 187.920  1.00  0.00           C
ATOM   2393  O   VAL A 314     128.943 136.276 187.664  1.00  0.00           O
ATOM   2394  N   ALA A 315     130.224 134.450 187.352  1.00  0.00           N
ATOM   2395  CA  ALA A 315     131.197 135.022 186.369  1.00  0.00           C
ATOM   2396  CB  ALA A 315     132.369 134.063 186.264  1.00  0.00           C
ATOM   2397  C   ALA A 315     130.576 135.295 184.959  1.00  0.00           C
ATOM   2398  O   ALA A 315     130.743 136.449 184.586  1.00  0.00           O
ATOM   2399  N   THR A 316     129.887 134.369 184.326  1.00  0.00           N
ATOM   2400  CA  THR A 316     129.275 134.563 183.030  1.00  0.00           C
ATOM   2401  CB  THR A 316     128.797 133.189 182.428  1.00  0.00           C
ATOM   2402  CG2 THR A 316     129.874 132.363 181.766  1.00  0.00           C
ATOM   2403  OG1 THR A 316     128.052 132.410 183.267  1.00  0.00           O
ATOM   2404  C   THR A 316     128.132 135.551 182.961  1.00  0.00           C
ATOM   2405  O   THR A 316     128.004 136.221 181.954  1.00  0.00           O
ATOM   2406  N   MET A 317     127.491 135.752 184.086  1.00  0.00           N
ATOM   2407  CA  MET A 317     126.535 136.835 184.351  1.00  0.00           C
ATOM   2408  CB  MET A 317     125.909 136.530 185.797  1.00  0.00           C
ATOM   2409  CG  MET A 317     124.697 137.319 186.249  1.00  0.00           C
ATOM   2410  SD  MET A 317     124.417 137.580 188.083  1.00  0.00           S
ATOM   2411  CE  MET A 317     125.685 138.856 188.419  1.00  0.00           C
ATOM   2412  C   MET A 317     127.174 138.246 184.229  1.00  0.00           C
ATOM   2413  O   MET A 317     126.721 139.127 183.512  1.00  0.00           O
ATOM   2414  N   VAL A 318     128.406 138.439 184.772  1.00  0.00           N
ATOM   2415  CA  VAL A 318     129.148 139.676 184.583  1.00  0.00           C
ATOM   2416  CB  VAL A 318     130.203 139.907 185.702  1.00  0.00           C
ATOM   2417  CG1 VAL A 318     131.186 141.081 185.451  1.00  0.00           C
ATOM   2418  CG2 VAL A 318     129.317 140.283 186.898  1.00  0.00           C
ATOM   2419  C   VAL A 318     129.820 139.891 183.217  1.00  0.00           C
ATOM   2420  O   VAL A 318     129.694 140.883 182.557  1.00  0.00           O
ATOM   2421  N   ASP A 319     130.384 138.814 182.676  1.00  0.00           N
ATOM   2422  CA  ASP A 319     131.046 138.659 181.363  1.00  0.00           C
ATOM   2423  CB  ASP A 319     132.560 138.966 181.559  1.00  0.00           C
ATOM   2424  CG  ASP A 319     133.345 139.017 180.248  1.00  0.00           C
ATOM   2425  OD1 ASP A 319     132.746 138.944 179.135  1.00  0.00           O
ATOM   2426  OD2 ASP A 319     134.553 139.172 180.274  1.00  0.00           O
ATOM   2427  C   ASP A 319     130.935 137.231 180.824  1.00  0.00           C
ATOM   2428  O   ASP A 319     131.517 136.286 181.355  1.00  0.00           O
ATOM   2429  N   ASN A 320     130.296 136.999 179.669  1.00  0.00           N
ATOM   2430  CA  ASN A 320     130.288 135.695 178.996  1.00  0.00           C
ATOM   2431  CB  ASN A 320     128.792 135.272 178.794  1.00  0.00           C
ATOM   2432  CG  ASN A 320     128.539 133.941 178.215  1.00  0.00           C
ATOM   2433  OD1 ASN A 320     129.378 133.047 178.264  1.00  0.00           O
ATOM   2434  ND2 ASN A 320     127.446 133.742 177.515  1.00  0.00           N
ATOM   2435  C   ASN A 320     131.121 135.693 177.684  1.00  0.00           C
ATOM   2436  O   ASN A 320     130.653 135.353 176.612  1.00  0.00           O
ATOM   2437  N   GLU A 321     132.413 136.174 177.666  1.00  0.00           N
ATOM   2438  CA  GLU A 321     133.317 136.153 176.538  1.00  0.00           C
ATOM   2439  CB  GLU A 321     133.324 137.558 175.764  1.00  0.00           C
ATOM   2440  CG  GLU A 321     133.776 137.522 174.284  1.00  0.00           C
ATOM   2441  CD  GLU A 321     133.270 136.363 173.476  1.00  0.00           C
ATOM   2442  OE1 GLU A 321     132.135 136.510 172.950  1.00  0.00           O
ATOM   2443  OE2 GLU A 321     134.029 135.468 173.310  1.00  0.00           O
ATOM   2444  C   GLU A 321     134.681 135.658 177.040  1.00  0.00           C
ATOM   2445  O   GLU A 321     135.752 136.124 176.604  1.00  0.00           O
ATOM   2446  N   LEU A 322     134.666 134.841 178.071  1.00  0.00           N
ATOM   2447  CA  LEU A 322     135.786 134.379 178.957  1.00  0.00           C
ATOM   2448  CB  LEU A 322     135.201 133.385 179.995  1.00  0.00           C
ATOM   2449  CG  LEU A 322     134.139 134.094 180.912  1.00  0.00           C
ATOM   2450  CD1 LEU A 322     133.362 133.106 181.788  1.00  0.00           C
ATOM   2451  CD2 LEU A 322     134.708 135.135 181.856  1.00  0.00           C
ATOM   2452  C   LEU A 322     136.955 133.706 178.234  1.00  0.00           C
ATOM   2453  O   LEU A 322     136.707 132.778 177.427  1.00  0.00           O
ATOM   2454  N   PRO A 323     138.220 134.090 178.400  1.00  0.00           N
ATOM   2455  CD  PRO A 323     138.746 135.217 179.246  1.00  0.00           C
ATOM   2456  CG  PRO A 323     140.257 135.194 179.118  1.00  0.00           C
ATOM   2457  CB  PRO A 323     140.512 134.492 177.768  1.00  0.00           C
ATOM   2458  CA  PRO A 323     139.328 133.506 177.705  1.00  0.00           C
ATOM   2459  C   PRO A 323     139.722 132.095 178.273  1.00  0.00           C
ATOM   2460  O   PRO A 323     139.714 131.831 179.478  1.00  0.00           O
ATOM   2461  N   GLY A 324     140.094 131.250 177.311  1.00  0.00           N
ATOM   2462  CA  GLY A 324     140.418 129.797 177.639  1.00  0.00           C
ATOM   2463  C   GLY A 324     139.207 128.981 178.099  1.00  0.00           C
ATOM   2464  O   GLY A 324     139.326 127.816 178.347  1.00  0.00           O
ATOM   2465  N   LEU A 325     138.016 129.615 178.266  1.00  0.00           N
ATOM   2466  CA  LEU A 325     136.797 129.090 178.892  1.00  0.00           C
ATOM   2467  CB  LEU A 325     136.525 129.955 180.201  1.00  0.00           C
ATOM   2468  CG  LEU A 325     137.659 129.847 181.256  1.00  0.00           C
ATOM   2469  CD1 LEU A 325     137.179 130.616 182.516  1.00  0.00           C
ATOM   2470  CD2 LEU A 325     137.829 128.430 181.859  1.00  0.00           C
ATOM   2471  C   LEU A 325     135.572 129.047 177.990  1.00  0.00           C
ATOM   2472  O   LEU A 325     135.464 129.937 177.155  1.00  0.00           O
ATOM   2473  N   PRO A 326     134.644 128.116 178.185  1.00  0.00           N
ATOM   2474  CD  PRO A 326     134.714 126.885 178.972  1.00  0.00           C
ATOM   2475  CG  PRO A 326     133.365 126.293 179.117  1.00  0.00           C
ATOM   2476  CB  PRO A 326     132.828 126.580 177.754  1.00  0.00           C
ATOM   2477  CA  PRO A 326     133.358 128.023 177.428  1.00  0.00           C
ATOM   2478  C   PRO A 326     132.341 129.126 177.878  1.00  0.00           C
ATOM   2479  O   PRO A 326     132.425 129.753 178.910  1.00  0.00           O
ATOM   2480  N   ARG A 327     131.354 129.366 176.956  1.00  0.00           N
ATOM   2481  CA  ARG A 327     130.224 130.237 176.969  1.00  0.00           C
ATOM   2482  CB  ARG A 327     129.695 130.711 175.566  1.00  0.00           C
ATOM   2483  CG  ARG A 327     130.849 131.331 174.685  1.00  0.00           C
ATOM   2484  CD  ARG A 327     131.157 132.749 175.171  1.00  0.00           C
ATOM   2485  NE  ARG A 327     132.577 133.157 174.854  1.00  0.00           N
ATOM   2486  CZ  ARG A 327     133.678 132.707 175.437  1.00  0.00           C
ATOM   2487  NH1 ARG A 327     134.848 132.915 174.873  1.00  0.00           N
ATOM   2488  NH2 ARG A 327     133.642 131.946 176.505  1.00  0.00           N
ATOM   2489  C   ARG A 327     129.030 129.516 177.605  1.00  0.00           C
ATOM   2490  O   ARG A 327     128.699 128.370 177.423  1.00  0.00           O
ATOM   2491  N   ALA A 328     128.334 130.341 178.400  1.00  0.00           N
ATOM   2492  CA  ALA A 328     126.965 129.969 178.824  1.00  0.00           C
ATOM   2493  CB  ALA A 328     126.652 130.868 179.963  1.00  0.00           C
ATOM   2494  C   ALA A 328     126.069 130.171 177.594  1.00  0.00           C
ATOM   2495  O   ALA A 328     126.134 131.208 176.989  1.00  0.00           O
ATOM   2496  N   MET A 329     125.159 129.144 177.315  1.00  0.00           N
ATOM   2497  CA  MET A 329     124.342 129.148 176.126  1.00  0.00           C
ATOM   2498  CB  MET A 329     125.201 128.513 174.954  1.00  0.00           C
ATOM   2499  CG  MET A 329     125.710 127.138 175.308  1.00  0.00           C
ATOM   2500  SD  MET A 329     126.680 126.409 173.942  1.00  0.00           S
ATOM   2501  CE  MET A 329     128.219 127.337 174.179  1.00  0.00           C
ATOM   2502  C   MET A 329     123.015 128.332 176.302  1.00  0.00           C
ATOM   2503  O   MET A 329     122.863 127.437 177.129  1.00  0.00           O
ATOM   2504  N   GLN A 330     122.086 128.614 175.361  1.00  0.00           N
ATOM   2505  CA  GLN A 330     120.721 128.055 175.288  1.00  0.00           C
ATOM   2506  CB  GLN A 330     119.810 129.126 176.052  1.00  0.00           C
ATOM   2507  CG  GLN A 330     119.771 130.581 175.508  1.00  0.00           C
ATOM   2508  CD  GLN A 330     118.600 131.441 176.034  1.00  0.00           C
ATOM   2509  OE1 GLN A 330     117.689 130.955 176.727  1.00  0.00           O
ATOM   2510  NE2 GLN A 330     118.362 132.615 175.586  1.00  0.00           N
ATOM   2511  C   GLN A 330     120.262 127.937 173.843  1.00  0.00           C
ATOM   2512  O   GLN A 330     120.985 128.249 172.885  1.00  0.00           O
ATOM   2513  N   LYS A 331     118.933 127.754 173.601  1.00  0.00           N
ATOM   2514  CA  LYS A 331     118.166 127.993 172.322  1.00  0.00           C
ATOM   2515  CB  LYS A 331     117.737 129.481 172.313  1.00  0.00           C
ATOM   2516  CG  LYS A 331     116.743 129.833 173.465  1.00  0.00           C
ATOM   2517  CD  LYS A 331     116.094 131.231 173.148  1.00  0.00           C
ATOM   2518  CE  LYS A 331     114.979 131.400 174.148  1.00  0.00           C
ATOM   2519  NZ  LYS A 331     114.506 132.853 174.229  1.00  0.00           N
ATOM   2520  C   LYS A 331     118.904 127.755 171.057  1.00  0.00           C
ATOM   2521  O   LYS A 331     119.137 128.611 170.190  1.00  0.00           O
ATOM   2522  N   SER A 332     119.502 126.560 170.985  1.00  0.00           N
ATOM   2523  CA  SER A 332     120.221 125.958 169.856  1.00  0.00           C
ATOM   2524  CB  SER A 332     119.377 126.048 168.565  1.00  0.00           C
ATOM   2525  OG  SER A 332     118.194 125.254 168.862  1.00  0.00           O
ATOM   2526  C   SER A 332     121.731 126.510 169.649  1.00  0.00           C
ATOM   2527  O   SER A 332     122.084 127.094 168.667  1.00  0.00           O
ATOM   2528  N   GLY A 333     122.444 126.530 170.739  1.00  0.00           N
ATOM   2529  CA  GLY A 333     123.863 126.865 170.886  1.00  0.00           C
ATOM   2530  C   GLY A 333     124.131 128.350 171.221  1.00  0.00           C
ATOM   2531  O   GLY A 333     125.320 128.776 171.255  1.00  0.00           O
ATOM   2532  N   ARG A 334     123.104 129.194 171.335  1.00  0.00           N
ATOM   2533  CA  ARG A 334     123.153 130.673 171.333  1.00  0.00           C
ATOM   2534  CB  ARG A 334     121.704 131.159 171.095  1.00  0.00           C
ATOM   2535  CG  ARG A 334     121.346 131.032 169.595  1.00  0.00           C
ATOM   2536  CD  ARG A 334     120.050 131.796 169.165  1.00  0.00           C
ATOM   2537  NE  ARG A 334     119.585 131.621 167.757  1.00  0.00           N
ATOM   2538  CZ  ARG A 334     118.667 130.809 167.328  1.00  0.00           C
ATOM   2539  NH1 ARG A 334     118.225 129.778 168.052  1.00  0.00           N
ATOM   2540  NH2 ARG A 334     118.230 130.886 166.113  1.00  0.00           N
ATOM   2541  C   ARG A 334     123.647 131.101 172.688  1.00  0.00           C
ATOM   2542  O   ARG A 334     123.149 130.573 173.704  1.00  0.00           O
ATOM   2543  N   PRO A 335     124.685 131.996 172.802  1.00  0.00           N
ATOM   2544  CD  PRO A 335     125.362 132.601 171.640  1.00  0.00           C
ATOM   2545  CG  PRO A 335     126.180 133.740 172.198  1.00  0.00           C
ATOM   2546  CB  PRO A 335     126.486 133.201 173.641  1.00  0.00           C
ATOM   2547  CA  PRO A 335     125.161 132.547 174.103  1.00  0.00           C
ATOM   2548  C   PRO A 335     124.170 133.448 174.810  1.00  0.00           C
ATOM   2549  O   PRO A 335     123.399 134.120 174.133  1.00  0.00           O
ATOM   2550  N   LEU A 336     124.313 133.374 176.150  1.00  0.00           N
ATOM   2551  CA  LEU A 336     123.516 134.157 177.140  1.00  0.00           C
ATOM   2552  CB  LEU A 336     123.297 133.280 178.384  1.00  0.00           C
ATOM   2553  CG  LEU A 336     122.493 131.983 178.215  1.00  0.00           C
ATOM   2554  CD1 LEU A 336     122.743 131.048 179.449  1.00  0.00           C
ATOM   2555  CD2 LEU A 336     121.018 132.202 178.141  1.00  0.00           C
ATOM   2556  C   LEU A 336     124.157 135.494 177.432  1.00  0.00           C
ATOM   2557  O   LEU A 336     125.308 135.604 177.834  1.00  0.00           O
ATOM   2558  N   LYS A 337     123.432 136.552 177.110  1.00  0.00           N
ATOM   2559  CA  LYS A 337     123.985 137.897 177.196  1.00  0.00           C
ATOM   2560  CB  LYS A 337     122.904 138.932 176.686  1.00  0.00           C
ATOM   2561  CG  LYS A 337     123.440 140.411 176.830  1.00  0.00           C
ATOM   2562  CD  LYS A 337     122.565 141.473 176.225  1.00  0.00           C
ATOM   2563  CE  LYS A 337     122.171 141.395 174.724  1.00  0.00           C
ATOM   2564  NZ  LYS A 337     121.638 142.661 174.224  1.00  0.00           N
ATOM   2565  C   LYS A 337     124.430 138.321 178.646  1.00  0.00           C
ATOM   2566  O   LYS A 337     123.596 138.337 179.555  1.00  0.00           O
ATOM   2567  N   SER A 338     125.705 138.616 178.877  1.00  0.00           N
ATOM   2568  CA  SER A 338     126.175 139.182 180.151  1.00  0.00           C
ATOM   2569  CB  SER A 338     127.697 139.006 180.331  1.00  0.00           C
ATOM   2570  OG  SER A 338     128.411 139.877 179.471  1.00  0.00           O
ATOM   2571  C   SER A 338     125.826 140.660 180.290  1.00  0.00           C
ATOM   2572  O   SER A 338     125.330 141.305 179.350  1.00  0.00           O
ATOM   2573  N   LEU A 339     126.141 141.252 181.519  1.00  0.00           N
ATOM   2574  CA  LEU A 339     125.954 142.706 181.881  1.00  0.00           C
ATOM   2575  CB  LEU A 339     125.994 142.887 183.444  1.00  0.00           C
ATOM   2576  CG  LEU A 339     124.767 142.330 184.266  1.00  0.00           C
ATOM   2577  CD1 LEU A 339     125.321 142.257 185.671  1.00  0.00           C
ATOM   2578  CD2 LEU A 339     123.529 143.220 184.200  1.00  0.00           C
ATOM   2579  C   LEU A 339     127.087 143.472 181.177  1.00  0.00           C
ATOM   2580  O   LEU A 339     126.803 144.524 180.598  1.00  0.00           O
ATOM   2581  N   LYS A 340     128.322 142.901 181.114  1.00  0.00           N
ATOM   2582  CA  LYS A 340     129.438 143.526 180.377  1.00  0.00           C
ATOM   2583  CB  LYS A 340     130.733 142.714 180.466  1.00  0.00           C
ATOM   2584  CG  LYS A 340     131.945 143.290 179.596  1.00  0.00           C
ATOM   2585  CD  LYS A 340     133.385 142.714 179.736  1.00  0.00           C
ATOM   2586  CE  LYS A 340     134.292 143.448 178.768  1.00  0.00           C
ATOM   2587  NZ  LYS A 340     135.696 143.104 178.883  1.00  0.00           N
ATOM   2588  C   LYS A 340     129.030 143.698 178.934  1.00  0.00           C
ATOM   2589  O   LYS A 340     129.120 144.840 178.421  1.00  0.00           O
ATOM   2590  N   GLN A 341     128.381 142.712 178.377  1.00  0.00           N
ATOM   2591  CA  GLN A 341     127.798 142.792 176.966  1.00  0.00           C
ATOM   2592  CB  GLN A 341     127.684 141.399 176.360  1.00  0.00           C
ATOM   2593  CG  GLN A 341     127.255 141.405 174.872  1.00  0.00           C
ATOM   2594  CD  GLN A 341     128.337 141.942 173.892  1.00  0.00           C
ATOM   2595  OE1 GLN A 341     129.479 142.230 174.212  1.00  0.00           O
ATOM   2596  NE2 GLN A 341     127.970 141.986 172.650  1.00  0.00           N
ATOM   2597  C   GLN A 341     126.522 143.639 176.803  1.00  0.00           C
ATOM   2598  O   GLN A 341     126.365 144.126 175.676  1.00  0.00           O
ATOM   2599  N   ARG A 342     125.806 143.996 177.851  1.00  0.00           N
ATOM   2600  CA  ARG A 342     124.903 145.124 177.754  1.00  0.00           C
ATOM   2601  CB  ARG A 342     123.991 145.265 178.961  1.00  0.00           C
ATOM   2602  CG  ARG A 342     123.074 143.986 179.144  1.00  0.00           C
ATOM   2603  CD  ARG A 342     121.877 144.283 180.019  1.00  0.00           C
ATOM   2604  NE  ARG A 342     121.098 143.100 180.452  1.00  0.00           N
ATOM   2605  CZ  ARG A 342     119.889 143.100 181.038  1.00  0.00           C
ATOM   2606  NH1 ARG A 342     119.180 144.202 181.264  1.00  0.00           N
ATOM   2607  NH2 ARG A 342     119.408 141.922 181.278  1.00  0.00           N
ATOM   2608  C   ARG A 342     125.560 146.469 177.512  1.00  0.00           C
ATOM   2609  O   ARG A 342     125.051 147.332 176.763  1.00  0.00           O
ATOM   2610  N   LEU A 343     126.673 146.687 178.177  1.00  0.00           N
ATOM   2611  CA  LEU A 343     127.356 147.996 178.079  1.00  0.00           C
ATOM   2612  CB  LEU A 343     127.999 148.233 179.471  1.00  0.00           C
ATOM   2613  CG  LEU A 343     127.242 149.159 180.428  1.00  0.00           C
ATOM   2614  CD1 LEU A 343     126.007 148.491 180.951  1.00  0.00           C
ATOM   2615  CD2 LEU A 343     128.083 149.707 181.562  1.00  0.00           C
ATOM   2616  C   LEU A 343     128.291 148.054 176.838  1.00  0.00           C
ATOM   2617  O   LEU A 343     128.277 148.995 176.080  1.00  0.00           O
ATOM   2618  N   LYS A 344     129.166 147.054 176.607  1.00  0.00           N
ATOM   2619  CA  LYS A 344     130.157 146.904 175.596  1.00  0.00           C
ATOM   2620  CB  LYS A 344     130.925 145.574 175.889  1.00  0.00           C
ATOM   2621  CG  LYS A 344     131.902 145.012 174.738  1.00  0.00           C
ATOM   2622  CD  LYS A 344     132.611 143.746 175.072  1.00  0.00           C
ATOM   2623  CE  LYS A 344     133.683 143.300 174.044  1.00  0.00           C
ATOM   2624  NZ  LYS A 344     134.698 144.361 173.775  1.00  0.00           N
ATOM   2625  C   LYS A 344     129.619 146.925 174.135  1.00  0.00           C
ATOM   2626  O   LYS A 344     128.423 146.624 173.895  1.00  0.00           O
ATOM   2627  N   GLY A 345     130.458 147.443 173.245  1.00  0.00           N
ATOM   2628  CA  GLY A 345     130.267 147.358 171.791  1.00  0.00           C
ATOM   2629  C   GLY A 345     129.176 148.313 171.329  1.00  0.00           C
ATOM   2630  O   GLY A 345     128.777 149.230 172.120  1.00  0.00           O
ATOM   2631  N   LYS A 346     128.823 148.173 170.004  1.00  0.00           N
ATOM   2632  CA  LYS A 346     127.749 148.859 169.248  1.00  0.00           C
ATOM   2633  CB  LYS A 346     128.021 148.579 167.797  1.00  0.00           C
ATOM   2634  CG  LYS A 346     127.180 149.436 166.868  1.00  0.00           C
ATOM   2635  CD  LYS A 346     127.696 149.369 165.495  1.00  0.00           C
ATOM   2636  CE  LYS A 346     126.677 149.929 164.459  1.00  0.00           C
ATOM   2637  NZ  LYS A 346     125.335 149.289 164.418  1.00  0.00           N
ATOM   2638  C   LYS A 346     126.403 148.176 169.576  1.00  0.00           C
ATOM   2639  O   LYS A 346     126.428 147.027 169.975  1.00  0.00           O
ATOM   2640  N   GLU A 347     125.283 148.935 169.530  1.00  0.00           N
ATOM   2641  CA  GLU A 347     124.009 148.513 170.121  1.00  0.00           C
ATOM   2642  CB  GLU A 347     123.420 147.305 169.477  1.00  0.00           C
ATOM   2643  CG  GLU A 347     123.346 147.327 167.957  1.00  0.00           C
ATOM   2644  CD  GLU A 347     122.848 148.678 167.361  1.00  0.00           C
ATOM   2645  OE1 GLU A 347     121.936 149.291 167.919  1.00  0.00           O
ATOM   2646  OE2 GLU A 347     123.323 149.151 166.284  1.00  0.00           O
ATOM   2647  C   GLU A 347     124.041 148.411 171.702  1.00  0.00           C
ATOM   2648  O   GLU A 347     122.987 148.237 172.308  1.00  0.00           O
ATOM   2649  N   GLY A 348     125.169 148.614 172.365  1.00  0.00           N
ATOM   2650  CA  GLY A 348     125.326 148.720 173.792  1.00  0.00           C
ATOM   2651  C   GLY A 348     124.731 150.055 174.395  1.00  0.00           C
ATOM   2652  O   GLY A 348     124.311 151.012 173.741  1.00  0.00           O
ATOM   2653  N   ARG A 349     124.725 150.045 175.728  1.00  0.00           N
ATOM   2654  CA  ARG A 349     124.160 151.128 176.544  1.00  0.00           C
ATOM   2655  CB  ARG A 349     124.195 150.792 178.098  1.00  0.00           C
ATOM   2656  CG  ARG A 349     123.226 151.584 179.053  1.00  0.00           C
ATOM   2657  CD  ARG A 349     121.787 151.246 178.833  1.00  0.00           C
ATOM   2658  NE  ARG A 349     121.435 149.828 179.148  1.00  0.00           N
ATOM   2659  CZ  ARG A 349     120.582 149.064 178.550  1.00  0.00           C
ATOM   2660  NH1 ARG A 349     120.034 149.347 177.404  1.00  0.00           N
ATOM   2661  NH2 ARG A 349     120.418 147.828 178.948  1.00  0.00           N
ATOM   2662  C   ARG A 349     124.816 152.528 176.258  1.00  0.00           C
ATOM   2663  O   ARG A 349     124.186 153.619 176.284  1.00  0.00           O
ATOM   2664  N   VAL A 350     126.137 152.670 176.189  1.00  0.00           N
ATOM   2665  CA  VAL A 350     126.764 153.911 175.874  1.00  0.00           C
ATOM   2666  CB  VAL A 350     128.216 153.785 176.235  1.00  0.00           C
ATOM   2667  CG1 VAL A 350     129.087 154.860 175.622  1.00  0.00           C
ATOM   2668  CG2 VAL A 350     128.369 153.736 177.788  1.00  0.00           C
ATOM   2669  C   VAL A 350     126.527 154.331 174.390  1.00  0.00           C
ATOM   2670  O   VAL A 350     125.883 155.360 174.115  1.00  0.00           O
ATOM   2671  N   ARG A 351     126.917 153.495 173.446  1.00  0.00           N
ATOM   2672  CA  ARG A 351     126.840 153.872 172.036  1.00  0.00           C
ATOM   2673  CB  ARG A 351     127.606 152.831 171.236  1.00  0.00           C
ATOM   2674  CG  ARG A 351     129.153 152.849 171.463  1.00  0.00           C
ATOM   2675  CD  ARG A 351     129.898 152.111 170.362  1.00  0.00           C
ATOM   2676  NE  ARG A 351     129.660 152.534 169.031  1.00  0.00           N
ATOM   2677  CZ  ARG A 351     129.970 151.818 167.971  1.00  0.00           C
ATOM   2678  NH1 ARG A 351     130.694 150.725 168.029  1.00  0.00           N
ATOM   2679  NH2 ARG A 351     129.539 152.309 166.847  1.00  0.00           N
ATOM   2680  C   ARG A 351     125.405 153.954 171.476  1.00  0.00           C
ATOM   2681  O   ARG A 351     125.123 154.854 170.734  1.00  0.00           O
ATOM   2682  N   GLY A 352     124.524 153.018 171.817  1.00  0.00           N
ATOM   2683  CA  GLY A 352     123.101 152.996 171.370  1.00  0.00           C
ATOM   2684  C   GLY A 352     122.013 153.387 172.412  1.00  0.00           C
ATOM   2685  O   GLY A 352     120.857 153.480 171.889  1.00  0.00           O
ATOM   2686  N   ASN A 353     122.401 153.830 173.670  1.00  0.00           N
ATOM   2687  CA  ASN A 353     121.454 154.372 174.652  1.00  0.00           C
ATOM   2688  CB  ASN A 353     120.958 153.272 175.666  1.00  0.00           C
ATOM   2689  CG  ASN A 353     120.229 152.186 175.012  1.00  0.00           C
ATOM   2690  OD1 ASN A 353     120.670 151.057 175.240  1.00  0.00           O
ATOM   2691  ND2 ASN A 353     119.173 152.452 174.267  1.00  0.00           N
ATOM   2692  C   ASN A 353     121.777 155.758 175.292  1.00  0.00           C
ATOM   2693  O   ASN A 353     120.951 156.227 176.074  1.00  0.00           O
ATOM   2694  N   LEU A 354     122.960 156.376 174.999  1.00  0.00           N
ATOM   2695  CA  LEU A 354     123.397 157.569 175.652  1.00  0.00           C
ATOM   2696  CB  LEU A 354     124.327 157.246 176.793  1.00  0.00           C
ATOM   2697  CG  LEU A 354     123.656 156.652 178.031  1.00  0.00           C
ATOM   2698  CD1 LEU A 354     124.796 156.106 178.938  1.00  0.00           C
ATOM   2699  CD2 LEU A 354     122.843 157.795 178.731  1.00  0.00           C
ATOM   2700  C   LEU A 354     124.057 158.478 174.667  1.00  0.00           C
ATOM   2701  O   LEU A 354     123.685 159.647 174.624  1.00  0.00           O
ATOM   2702  N   MET A 355     124.993 158.004 173.836  1.00  0.00           N
ATOM   2703  CA  MET A 355     125.763 158.841 172.822  1.00  0.00           C
ATOM   2704  CB  MET A 355     127.134 158.196 172.724  1.00  0.00           C
ATOM   2705  CG  MET A 355     127.774 158.370 174.138  1.00  0.00           C
ATOM   2706  SD  MET A 355     127.852 160.060 174.842  1.00  0.00           S
ATOM   2707  CE  MET A 355     128.207 159.492 176.522  1.00  0.00           C
ATOM   2708  C   MET A 355     124.998 158.896 171.454  1.00  0.00           C
ATOM   2709  O   MET A 355     124.752 159.960 170.946  1.00  0.00           O
ATOM   2710  N   GLY A 356     124.608 157.729 170.955  1.00  0.00           N
ATOM   2711  CA  GLY A 356     123.421 157.624 170.136  1.00  0.00           C
ATOM   2712  C   GLY A 356     122.111 157.269 170.876  1.00  0.00           C
ATOM   2713  O   GLY A 356     122.205 156.584 171.931  1.00  0.00           O
ATOM   2714  N   LYS A 357     120.890 157.718 170.410  1.00  0.00           N
ATOM   2715  CA  LYS A 357     119.555 157.595 170.964  1.00  0.00           C
ATOM   2716  CB  LYS A 357     119.205 158.600 172.096  1.00  0.00           C
ATOM   2717  CG  LYS A 357     120.016 158.467 173.427  1.00  0.00           C
ATOM   2718  CD  LYS A 357     119.446 159.481 174.308  1.00  0.00           C
ATOM   2719  CE  LYS A 357     120.081 159.421 175.693  1.00  0.00           C
ATOM   2720  NZ  LYS A 357     119.253 160.029 176.750  1.00  0.00           N
ATOM   2721  C   LYS A 357     118.501 157.715 169.868  1.00  0.00           C
ATOM   2722  O   LYS A 357     118.568 158.485 168.920  1.00  0.00           O
ATOM   2723  N   ARG A 358     117.413 156.989 170.019  1.00  0.00           N
ATOM   2724  CA  ARG A 358     116.121 157.245 169.397  1.00  0.00           C
ATOM   2725  CB  ARG A 358     115.301 155.937 169.403  1.00  0.00           C
ATOM   2726  CG  ARG A 358     115.997 154.802 168.657  1.00  0.00           C
ATOM   2727  CD  ARG A 358     115.154 153.520 168.338  1.00  0.00           C
ATOM   2728  NE  ARG A 358     115.954 152.542 167.494  1.00  0.00           N
ATOM   2729  CZ  ARG A 358     116.176 152.785 166.246  1.00  0.00           C
ATOM   2730  NH1 ARG A 358     115.691 153.688 165.539  1.00  0.00           N
ATOM   2731  NH2 ARG A 358     117.098 152.010 165.739  1.00  0.00           N
ATOM   2732  C   ARG A 358     115.256 158.393 170.004  1.00  0.00           C
ATOM   2733  O   ARG A 358     115.299 158.521 171.250  1.00  0.00           O
ATOM   2734  N   VAL A 359     114.495 159.165 169.207  1.00  0.00           N
ATOM   2735  CA  VAL A 359     113.959 160.516 169.612  1.00  0.00           C
ATOM   2736  CB  VAL A 359     114.842 161.646 169.096  1.00  0.00           C
ATOM   2737  CG1 VAL A 359     114.789 162.814 170.100  1.00  0.00           C
ATOM   2738  CG2 VAL A 359     116.351 161.305 168.948  1.00  0.00           C
ATOM   2739  C   VAL A 359     112.597 160.649 169.115  1.00  0.00           C
ATOM   2740  O   VAL A 359     112.224 160.239 168.002  1.00  0.00           O
ATOM   2741  N   ASP A 360     111.767 161.406 169.850  1.00  0.00           N
ATOM   2742  CA  ASP A 360     110.505 161.991 169.424  1.00  0.00           C
ATOM   2743  CB  ASP A 360     109.722 162.525 170.672  1.00  0.00           C
ATOM   2744  CG  ASP A 360     109.224 161.425 171.693  1.00  0.00           C
ATOM   2745  OD1 ASP A 360     108.123 161.674 172.241  1.00  0.00           O
ATOM   2746  OD2 ASP A 360     109.839 160.303 171.807  1.00  0.00           O
ATOM   2747  C   ASP A 360     110.742 163.099 168.394  1.00  0.00           C
ATOM   2748  O   ASP A 360     111.861 163.569 168.140  1.00  0.00           O
ATOM   2749  N   PHE A 361     109.617 163.507 167.753  1.00  0.00           N
ATOM   2750  CA  PHE A 361     109.602 164.598 166.728  1.00  0.00           C
ATOM   2751  CB  PHE A 361     109.738 165.963 167.532  1.00  0.00           C
ATOM   2752  CG  PHE A 361     108.895 166.046 168.768  1.00  0.00           C
ATOM   2753  CD1 PHE A 361     107.449 165.855 168.790  1.00  0.00           C
ATOM   2754  CE1 PHE A 361     106.708 165.649 169.948  1.00  0.00           C
ATOM   2755  CZ  PHE A 361     107.438 165.621 171.150  1.00  0.00           C
ATOM   2756  CE2 PHE A 361     108.818 165.775 171.180  1.00  0.00           C
ATOM   2757  CD2 PHE A 361     109.554 166.040 170.010  1.00  0.00           C
ATOM   2758  C   PHE A 361     110.731 164.341 165.652  1.00  0.00           C
ATOM   2759  O   PHE A 361     111.589 165.211 165.456  1.00  0.00           O
ATOM   2760  N   SER A 362     110.747 163.113 165.108  1.00  0.00           N
ATOM   2761  CA  SER A 362     111.758 162.572 164.188  1.00  0.00           C
ATOM   2762  CB  SER A 362     112.833 161.651 164.853  1.00  0.00           C
ATOM   2763  OG  SER A 362     112.100 160.491 165.168  1.00  0.00           O
ATOM   2764  C   SER A 362     111.038 161.871 162.988  1.00  0.00           C
ATOM   2765  O   SER A 362     109.958 161.303 163.186  1.00  0.00           O
ATOM   2766  N   ALA A 363     111.620 161.838 161.799  1.00  0.00           N
ATOM   2767  CA  ALA A 363     111.029 161.281 160.526  1.00  0.00           C
ATOM   2768  CB  ALA A 363     110.030 162.298 159.905  1.00  0.00           C
ATOM   2769  C   ALA A 363     112.145 161.022 159.464  1.00  0.00           C
ATOM   2770  O   ALA A 363     113.263 161.566 159.496  1.00  0.00           O
ATOM   2771  N   ARG A 364     111.772 160.186 158.411  1.00  0.00           N
ATOM   2772  CA  ARG A 364     112.669 159.849 157.260  1.00  0.00           C
ATOM   2773  CB  ARG A 364     113.631 158.680 157.650  1.00  0.00           C
ATOM   2774  CG  ARG A 364     114.694 158.182 156.729  1.00  0.00           C
ATOM   2775  CD  ARG A 364     115.181 156.864 157.339  1.00  0.00           C
ATOM   2776  NE  ARG A 364     116.376 156.362 156.670  1.00  0.00           N
ATOM   2777  CZ  ARG A 364     117.697 156.587 156.847  1.00  0.00           C
ATOM   2778  NH1 ARG A 364     118.187 157.520 157.648  1.00  0.00           N
ATOM   2779  NH2 ARG A 364     118.593 155.894 156.188  1.00  0.00           N
ATOM   2780  C   ARG A 364     111.886 159.521 155.991  1.00  0.00           C
ATOM   2781  O   ARG A 364     110.845 158.910 156.079  1.00  0.00           O
ATOM   2782  N   THR A 365     112.405 159.896 154.822  1.00  0.00           N
ATOM   2783  CA  THR A 365     111.994 159.433 153.545  1.00  0.00           C
ATOM   2784  CB  THR A 365     110.577 159.986 153.262  1.00  0.00           C
ATOM   2785  CG2 THR A 365     110.502 161.460 153.202  1.00  0.00           C
ATOM   2786  OG1 THR A 365     110.092 159.381 152.061  1.00  0.00           O
ATOM   2787  C   THR A 365     113.028 159.625 152.529  1.00  0.00           C
ATOM   2788  O   THR A 365     114.062 160.238 152.715  1.00  0.00           O
ATOM   2789  N   VAL A 366     112.700 159.040 151.341  1.00  0.00           N
ATOM   2790  CA  VAL A 366     113.499 159.140 150.072  1.00  0.00           C
ATOM   2791  CB  VAL A 366     112.945 158.127 149.025  1.00  0.00           C
ATOM   2792  CG1 VAL A 366     113.570 158.092 147.607  1.00  0.00           C
ATOM   2793  CG2 VAL A 366     113.104 156.685 149.614  1.00  0.00           C
ATOM   2794  C   VAL A 366     113.474 160.606 149.568  1.00  0.00           C
ATOM   2795  O   VAL A 366     112.470 161.307 149.609  1.00  0.00           O
ATOM   2796  N   ILE A 367     114.556 161.071 149.020  1.00  0.00           N
ATOM   2797  CA  ILE A 367     114.726 162.424 148.389  1.00  0.00           C
ATOM   2798  CB  ILE A 367     116.124 163.110 148.690  1.00  0.00           C
ATOM   2799  CG2 ILE A 367     116.471 162.903 150.159  1.00  0.00           C
ATOM   2800  CG1 ILE A 367     117.182 162.464 147.722  1.00  0.00           C
ATOM   2801  CD1 ILE A 367     118.547 163.106 147.534  1.00  0.00           C
ATOM   2802  C   ILE A 367     114.279 162.574 146.924  1.00  0.00           C
ATOM   2803  O   ILE A 367     114.306 161.639 146.152  1.00  0.00           O
ATOM   2804  N   THR A 368     113.886 163.817 146.560  1.00  0.00           N
ATOM   2805  CA  THR A 368     113.432 164.261 145.162  1.00  0.00           C
ATOM   2806  CB  THR A 368     111.900 164.399 145.184  1.00  0.00           C
ATOM   2807  CG2 THR A 368     111.291 165.074 143.930  1.00  0.00           C
ATOM   2808  OG1 THR A 368     111.249 163.208 145.428  1.00  0.00           O
ATOM   2809  C   THR A 368     113.973 165.664 144.871  1.00  0.00           C
ATOM   2810  O   THR A 368     114.038 166.530 145.693  1.00  0.00           O
ATOM   2811  N   PRO A 369     114.519 166.012 143.661  1.00  0.00           N
ATOM   2812  CD  PRO A 369     114.674 165.177 142.476  1.00  0.00           C
ATOM   2813  CG  PRO A 369     115.160 166.037 141.338  1.00  0.00           C
ATOM   2814  CB  PRO A 369     115.946 167.120 142.087  1.00  0.00           C
ATOM   2815  CA  PRO A 369     115.038 167.327 143.301  1.00  0.00           C
ATOM   2816  C   PRO A 369     113.929 168.352 143.011  1.00  0.00           C
ATOM   2817  O   PRO A 369     112.893 168.073 142.383  1.00  0.00           O
ATOM   2818  N   ASP A 370     114.192 169.635 143.269  1.00  0.00           N
ATOM   2819  CA  ASP A 370     113.219 170.675 142.726  1.00  0.00           C
ATOM   2820  CB  ASP A 370     111.996 170.914 143.583  1.00  0.00           C
ATOM   2821  CG  ASP A 370     110.915 171.824 142.969  1.00  0.00           C
ATOM   2822  OD1 ASP A 370     111.114 172.413 141.878  1.00  0.00           O
ATOM   2823  OD2 ASP A 370     109.776 171.922 143.538  1.00  0.00           O
ATOM   2824  C   ASP A 370     113.886 172.023 142.511  1.00  0.00           C
ATOM   2825  O   ASP A 370     114.171 172.656 143.523  1.00  0.00           O
ATOM   2826  N   PRO A 371     114.013 172.463 141.260  1.00  0.00           N
ATOM   2827  CD  PRO A 371     113.673 171.719 140.054  1.00  0.00           C
ATOM   2828  CG  PRO A 371     114.528 172.336 138.921  1.00  0.00           C
ATOM   2829  CB  PRO A 371     114.633 173.828 139.352  1.00  0.00           C
ATOM   2830  CA  PRO A 371     114.797 173.626 140.894  1.00  0.00           C
ATOM   2831  C   PRO A 371     114.308 174.907 141.431  1.00  0.00           C
ATOM   2832  O   PRO A 371     115.054 175.884 141.528  1.00  0.00           O
ATOM   2833  N   ASN A 372     112.981 174.906 141.852  1.00  0.00           N
ATOM   2834  CA  ASN A 372     112.277 176.062 142.414  1.00  0.00           C
ATOM   2835  CB  ASN A 372     110.753 175.945 142.054  1.00  0.00           C
ATOM   2836  CG  ASN A 372     110.489 175.665 140.588  1.00  0.00           C
ATOM   2837  OD1 ASN A 372     110.226 176.592 139.776  1.00  0.00           O
ATOM   2838  ND2 ASN A 372     110.545 174.432 140.112  1.00  0.00           N
ATOM   2839  C   ASN A 372     112.344 176.273 143.914  1.00  0.00           C
ATOM   2840  O   ASN A 372     111.991 177.275 144.451  1.00  0.00           O
ATOM   2841  N   LEU A 373     112.808 175.168 144.620  1.00  0.00           N
ATOM   2842  CA  LEU A 373     113.210 175.380 146.030  1.00  0.00           C
ATOM   2843  CB  LEU A 373     113.362 174.064 146.805  1.00  0.00           C
ATOM   2844  CG  LEU A 373     112.059 173.244 147.038  1.00  0.00           C
ATOM   2845  CD1 LEU A 373     112.462 171.828 147.423  1.00  0.00           C
ATOM   2846  CD2 LEU A 373     111.232 173.832 148.202  1.00  0.00           C
ATOM   2847  C   LEU A 373     114.477 176.281 146.183  1.00  0.00           C
ATOM   2848  O   LEU A 373     115.429 176.235 145.420  1.00  0.00           O
ATOM   2849  N   SER A 374     114.470 177.067 147.294  1.00  0.00           N
ATOM   2850  CA  SER A 374     115.694 177.695 147.831  1.00  0.00           C
ATOM   2851  CB  SER A 374     115.251 178.744 148.917  1.00  0.00           C
ATOM   2852  OG  SER A 374     116.332 179.508 149.269  1.00  0.00           O
ATOM   2853  C   SER A 374     116.699 176.753 148.475  1.00  0.00           C
ATOM   2854  O   SER A 374     116.325 175.668 148.891  1.00  0.00           O
ATOM   2855  N   ILE A 375     117.985 177.099 148.583  1.00  0.00           N
ATOM   2856  CA  ILE A 375     118.956 176.376 149.359  1.00  0.00           C
ATOM   2857  CB  ILE A 375     120.264 177.230 149.399  1.00  0.00           C
ATOM   2858  CG2 ILE A 375     121.027 177.227 148.017  1.00  0.00           C
ATOM   2859  CG1 ILE A 375     120.130 178.669 149.828  1.00  0.00           C
ATOM   2860  CD1 ILE A 375     121.319 179.345 150.417  1.00  0.00           C
ATOM   2861  C   ILE A 375     118.705 176.057 150.801  1.00  0.00           C
ATOM   2862  O   ILE A 375     119.473 175.268 151.341  1.00  0.00           O
ATOM   2863  N   ASP A 376     117.762 176.705 151.467  1.00  0.00           N
ATOM   2864  CA  ASP A 376     117.440 176.709 152.905  1.00  0.00           C
ATOM   2865  CB  ASP A 376     117.780 178.146 153.346  1.00  0.00           C
ATOM   2866  CG  ASP A 376     116.857 179.167 152.895  1.00  0.00           C
ATOM   2867  OD1 ASP A 376     116.437 179.123 151.746  1.00  0.00           O
ATOM   2868  OD2 ASP A 376     116.620 180.177 153.604  1.00  0.00           O
ATOM   2869  C   ASP A 376     116.025 176.279 153.192  1.00  0.00           C
ATOM   2870  O   ASP A 376     115.401 176.825 154.130  1.00  0.00           O
ATOM   2871  N   GLN A 377     115.557 175.300 152.425  1.00  0.00           N
ATOM   2872  CA  GLN A 377     114.082 175.087 152.240  1.00  0.00           C
ATOM   2873  CB  GLN A 377     113.446 176.193 151.443  1.00  0.00           C
ATOM   2874  CG  GLN A 377     111.909 176.310 151.430  1.00  0.00           C
ATOM   2875  CD  GLN A 377     111.435 177.290 150.300  1.00  0.00           C
ATOM   2876  OE1 GLN A 377     111.939 177.389 149.190  1.00  0.00           O
ATOM   2877  NE2 GLN A 377     110.529 178.152 150.557  1.00  0.00           N
ATOM   2878  C   GLN A 377     113.881 173.753 151.577  1.00  0.00           C
ATOM   2879  O   GLN A 377     114.606 173.424 150.638  1.00  0.00           O
ATOM   2880  N   VAL A 378     113.010 172.915 152.121  1.00  0.00           N
ATOM   2881  CA  VAL A 378     112.678 171.563 151.699  1.00  0.00           C
ATOM   2882  CB  VAL A 378     113.418 170.559 152.597  1.00  0.00           C
ATOM   2883  CG1 VAL A 378     114.898 170.559 152.311  1.00  0.00           C
ATOM   2884  CG2 VAL A 378     113.306 170.660 154.128  1.00  0.00           C
ATOM   2885  C   VAL A 378     111.195 171.378 151.740  1.00  0.00           C
ATOM   2886  O   VAL A 378     110.439 171.958 152.539  1.00  0.00           O
ATOM   2887  N   GLY A 379     110.683 170.589 150.743  1.00  0.00           N
ATOM   2888  CA  GLY A 379     109.252 170.239 150.631  1.00  0.00           C
ATOM   2889  C   GLY A 379     108.927 168.930 151.421  1.00  0.00           C
ATOM   2890  O   GLY A 379     109.386 167.847 151.070  1.00  0.00           O
ATOM   2891  N   VAL A 380     108.051 169.080 152.375  1.00  0.00           N
ATOM   2892  CA  VAL A 380     107.679 168.011 153.367  1.00  0.00           C
ATOM   2893  CB  VAL A 380     107.652 168.537 154.831  1.00  0.00           C
ATOM   2894  CG1 VAL A 380     107.257 167.459 155.866  1.00  0.00           C
ATOM   2895  CG2 VAL A 380     108.993 169.100 155.351  1.00  0.00           C
ATOM   2896  C   VAL A 380     106.388 167.265 152.925  1.00  0.00           C
ATOM   2897  O   VAL A 380     105.493 167.976 152.464  1.00  0.00           O
ATOM   2898  N   PRO A 381     106.282 165.966 153.110  1.00  0.00           N
ATOM   2899  CD  PRO A 381     107.370 165.034 153.226  1.00  0.00           C
ATOM   2900  CG  PRO A 381     106.780 163.688 152.729  1.00  0.00           C
ATOM   2901  CB  PRO A 381     105.335 163.769 153.147  1.00  0.00           C
ATOM   2902  CA  PRO A 381     105.008 165.183 152.818  1.00  0.00           C
ATOM   2903  C   PRO A 381     103.855 165.579 153.786  1.00  0.00           C
ATOM   2904  O   PRO A 381     104.055 165.791 155.000  1.00  0.00           O
ATOM   2905  N   ARG A 382     102.662 165.838 153.240  1.00  0.00           N
ATOM   2906  CA  ARG A 382     101.409 166.214 154.036  1.00  0.00           C
ATOM   2907  CB  ARG A 382     100.239 166.433 153.117  1.00  0.00           C
ATOM   2908  CG  ARG A 382      99.097 167.219 153.790  1.00  0.00           C
ATOM   2909  CD  ARG A 382      97.998 167.535 152.785  1.00  0.00           C
ATOM   2910  NE  ARG A 382      96.865 168.358 153.236  1.00  0.00           N
ATOM   2911  CZ  ARG A 382      95.684 168.009 153.376  1.00  0.00           C
ATOM   2912  NH1 ARG A 382      95.281 166.821 153.469  1.00  0.00           N
ATOM   2913  NH2 ARG A 382      94.693 168.843 153.454  1.00  0.00           N
ATOM   2914  C   ARG A 382     101.150 165.271 155.260  1.00  0.00           C
ATOM   2915  O   ARG A 382     100.630 165.676 156.256  1.00  0.00           O
ATOM   2916  N   SER A 383     101.520 164.016 155.252  1.00  0.00           N
ATOM   2917  CA  SER A 383     101.294 162.957 156.299  1.00  0.00           C
ATOM   2918  CB  SER A 383     101.236 161.567 155.681  1.00  0.00           C
ATOM   2919  OG  SER A 383     102.377 161.382 154.822  1.00  0.00           O
ATOM   2920  C   SER A 383     102.313 163.019 157.415  1.00  0.00           C
ATOM   2921  O   SER A 383     101.863 162.914 158.597  1.00  0.00           O
ATOM   2922  N   ILE A 384     103.597 163.308 157.140  1.00  0.00           N
ATOM   2923  CA  ILE A 384     104.579 163.734 158.112  1.00  0.00           C
ATOM   2924  CB  ILE A 384     106.019 163.842 157.432  1.00  0.00           C
ATOM   2925  CG2 ILE A 384     106.993 164.569 158.334  1.00  0.00           C
ATOM   2926  CG1 ILE A 384     106.591 162.423 157.116  1.00  0.00           C
ATOM   2927  CD1 ILE A 384     107.876 162.337 156.332  1.00  0.00           C
ATOM   2928  C   ILE A 384     104.130 165.080 158.683  1.00  0.00           C
ATOM   2929  O   ILE A 384     104.214 165.204 159.954  1.00  0.00           O
ATOM   2930  N   ALA A 385     103.558 166.022 157.928  1.00  0.00           N
ATOM   2931  CA  ALA A 385     103.117 167.297 158.523  1.00  0.00           C
ATOM   2932  CB  ALA A 385     102.800 168.236 157.330  1.00  0.00           C
ATOM   2933  C   ALA A 385     102.015 167.203 159.509  1.00  0.00           C
ATOM   2934  O   ALA A 385     102.107 167.903 160.525  1.00  0.00           O
ATOM   2935  N   ALA A 386     100.947 166.412 159.222  1.00  0.00           N
ATOM   2936  CA  ALA A 386      99.887 166.062 160.094  1.00  0.00           C
ATOM   2937  CB  ALA A 386      98.797 165.411 159.218  1.00  0.00           C
ATOM   2938  C   ALA A 386     100.207 165.021 161.275  1.00  0.00           C
ATOM   2939  O   ALA A 386      99.332 164.353 161.852  1.00  0.00           O
ATOM   2940  N   ASN A 387     101.523 164.882 161.673  1.00  0.00           N
ATOM   2941  CA  ASN A 387     102.013 164.048 162.677  1.00  0.00           C
ATOM   2942  CB  ASN A 387     102.362 162.710 162.042  1.00  0.00           C
ATOM   2943  CG  ASN A 387     102.539 161.564 163.066  1.00  0.00           C
ATOM   2944  OD1 ASN A 387     101.940 161.523 164.167  1.00  0.00           O
ATOM   2945  ND2 ASN A 387     103.514 160.727 162.894  1.00  0.00           N
ATOM   2946  C   ASN A 387     103.126 164.571 163.569  1.00  0.00           C
ATOM   2947  O   ASN A 387     103.220 164.446 164.751  1.00  0.00           O
ATOM   2948  N   MET A 388     104.133 165.107 162.891  1.00  0.00           N
ATOM   2949  CA  MET A 388     105.214 165.827 163.539  1.00  0.00           C
ATOM   2950  CB  MET A 388     106.429 166.183 162.678  1.00  0.00           C
ATOM   2951  CG  MET A 388     107.183 164.884 162.156  1.00  0.00           C
ATOM   2952  SD  MET A 388     108.641 165.203 161.138  1.00  0.00           S
ATOM   2953  CE  MET A 388     109.939 165.604 162.159  1.00  0.00           C
ATOM   2954  C   MET A 388     104.644 167.119 164.116  1.00  0.00           C
ATOM   2955  O   MET A 388     103.946 167.911 163.449  1.00  0.00           O
ATOM   2956  N   THR A 389     104.771 167.315 165.421  1.00  0.00           N
ATOM   2957  CA  THR A 389     104.207 168.411 166.129  1.00  0.00           C
ATOM   2958  CB  THR A 389     103.234 167.971 167.283  1.00  0.00           C
ATOM   2959  CG2 THR A 389     102.021 167.312 166.746  1.00  0.00           C
ATOM   2960  OG1 THR A 389     103.790 167.020 168.195  1.00  0.00           O
ATOM   2961  C   THR A 389     105.331 169.324 166.649  1.00  0.00           C
ATOM   2962  O   THR A 389     106.450 168.837 166.878  1.00  0.00           O
ATOM   2963  N   PHE A 390     105.013 170.602 166.868  1.00  0.00           N
ATOM   2964  CA  PHE A 390     105.755 171.487 167.682  1.00  0.00           C
ATOM   2965  CB  PHE A 390     106.071 172.680 166.736  1.00  0.00           C
ATOM   2966  CG  PHE A 390     106.813 173.796 167.452  1.00  0.00           C
ATOM   2967  CD1 PHE A 390     106.076 174.890 167.997  1.00  0.00           C
ATOM   2968  CE1 PHE A 390     106.683 175.968 168.650  1.00  0.00           C
ATOM   2969  CZ  PHE A 390     108.120 175.932 168.722  1.00  0.00           C
ATOM   2970  CE2 PHE A 390     108.842 174.743 168.410  1.00  0.00           C
ATOM   2971  CD2 PHE A 390     108.154 173.678 167.830  1.00  0.00           C
ATOM   2972  C   PHE A 390     104.967 171.821 168.922  1.00  0.00           C
ATOM   2973  O   PHE A 390     103.777 172.099 168.811  1.00  0.00           O
ATOM   2974  N   ALA A 391     105.611 171.837 170.076  1.00  0.00           N
ATOM   2975  CA  ALA A 391     105.014 172.357 171.309  1.00  0.00           C
ATOM   2976  CB  ALA A 391     105.784 171.531 172.379  1.00  0.00           C
ATOM   2977  C   ALA A 391     104.887 173.879 171.487  1.00  0.00           C
ATOM   2978  O   ALA A 391     105.583 174.482 172.236  1.00  0.00           O
ATOM   2979  N   GLU A 392     103.891 174.428 170.744  1.00  0.00           N
ATOM   2980  CA  GLU A 392     103.568 175.804 170.883  1.00  0.00           C
ATOM   2981  CB  GLU A 392     102.703 176.258 169.641  1.00  0.00           C
ATOM   2982  CG  GLU A 392     102.688 177.753 169.413  1.00  0.00           C
ATOM   2983  CD  GLU A 392     102.153 178.235 168.092  1.00  0.00           C
ATOM   2984  OE1 GLU A 392     101.719 177.420 167.161  1.00  0.00           O
ATOM   2985  OE2 GLU A 392     102.307 179.426 167.882  1.00  0.00           O
ATOM   2986  C   GLU A 392     102.955 176.271 172.240  1.00  0.00           C
ATOM   2987  O   GLU A 392     101.934 175.787 172.722  1.00  0.00           O
ATOM   2988  N   ILE A 393     103.525 177.312 172.869  1.00  0.00           N
ATOM   2989  CA  ILE A 393     103.059 177.964 174.144  1.00  0.00           C
ATOM   2990  CB  ILE A 393     104.266 178.629 174.838  1.00  0.00           C
ATOM   2991  CG2 ILE A 393     103.672 179.537 176.011  1.00  0.00           C
ATOM   2992  CG1 ILE A 393     105.265 177.589 175.395  1.00  0.00           C
ATOM   2993  CD1 ILE A 393     106.547 178.196 175.831  1.00  0.00           C
ATOM   2994  C   ILE A 393     101.823 178.912 173.977  1.00  0.00           C
ATOM   2995  O   ILE A 393     101.731 179.620 173.001  1.00  0.00           O
ATOM   2996  N   VAL A 394     100.766 178.792 174.795  1.00  0.00           N
ATOM   2997  CA  VAL A 394      99.511 179.551 174.691  1.00  0.00           C
ATOM   2998  CB  VAL A 394      98.290 178.915 175.475  1.00  0.00           C
ATOM   2999  CG1 VAL A 394      97.038 179.854 175.257  1.00  0.00           C
ATOM   3000  CG2 VAL A 394      98.010 177.500 174.957  1.00  0.00           C
ATOM   3001  C   VAL A 394      99.590 180.929 175.274  1.00  0.00           C
ATOM   3002  O   VAL A 394      99.907 181.036 176.476  1.00  0.00           O
ATOM   3003  N   THR A 395      99.310 181.970 174.394  1.00  0.00           N
ATOM   3004  CA  THR A 395      99.290 183.473 174.604  1.00  0.00           C
ATOM   3005  CB  THR A 395     100.568 184.163 174.048  1.00  0.00           C
ATOM   3006  CG2 THR A 395     101.907 183.721 174.577  1.00  0.00           C
ATOM   3007  OG1 THR A 395     100.542 183.890 172.652  1.00  0.00           O
ATOM   3008  C   THR A 395      98.136 184.129 173.849  1.00  0.00           C
ATOM   3009  O   THR A 395      97.699 183.528 172.864  1.00  0.00           O
ATOM   3010  N   PRO A 396      97.672 185.280 174.248  1.00  0.00           N
ATOM   3011  CD  PRO A 396      98.198 186.136 175.308  1.00  0.00           C
ATOM   3012  CG  PRO A 396      97.804 187.584 174.992  1.00  0.00           C
ATOM   3013  CB  PRO A 396      96.466 187.292 174.265  1.00  0.00           C
ATOM   3014  CA  PRO A 396      96.546 185.913 173.628  1.00  0.00           C
ATOM   3015  C   PRO A 396      96.632 186.088 172.105  1.00  0.00           C
ATOM   3016  O   PRO A 396      95.598 186.206 171.429  1.00  0.00           O
ATOM   3017  N   PHE A 397      97.885 186.233 171.593  1.00  0.00           N
ATOM   3018  CA  PHE A 397      98.154 186.396 170.122  1.00  0.00           C
ATOM   3019  CB  PHE A 397      99.563 187.013 169.965  1.00  0.00           C
ATOM   3020  CG  PHE A 397      99.874 188.216 170.819  1.00  0.00           C
ATOM   3021  CD1 PHE A 397      99.268 189.446 170.534  1.00  0.00           C
ATOM   3022  CE1 PHE A 397      99.552 190.516 171.407  1.00  0.00           C
ATOM   3023  CZ  PHE A 397     100.234 190.372 172.654  1.00  0.00           C
ATOM   3024  CE2 PHE A 397     100.787 189.120 172.975  1.00  0.00           C
ATOM   3025  CD2 PHE A 397     100.599 188.074 172.073  1.00  0.00           C
ATOM   3026  C   PHE A 397      98.102 185.138 169.328  1.00  0.00           C
ATOM   3027  O   PHE A 397      98.376 185.139 168.138  1.00  0.00           O
ATOM   3028  N   ASN A 398      98.027 183.937 169.976  1.00  0.00           N
ATOM   3029  CA  ASN A 398      97.936 182.625 169.254  1.00  0.00           C
ATOM   3030  CB  ASN A 398      99.285 182.000 169.189  1.00  0.00           C
ATOM   3031  CG  ASN A 398      99.756 181.350 170.489  1.00  0.00           C
ATOM   3032  OD1 ASN A 398      99.262 181.613 171.611  1.00  0.00           O
ATOM   3033  ND2 ASN A 398     100.838 180.655 170.403  1.00  0.00           N
ATOM   3034  C   ASN A 398      96.864 181.659 169.774  1.00  0.00           C
ATOM   3035  O   ASN A 398      96.659 180.639 169.085  1.00  0.00           O
ATOM   3036  N   ILE A 399      96.138 182.036 170.851  1.00  0.00           N
ATOM   3037  CA  ILE A 399      95.100 181.193 171.436  1.00  0.00           C
ATOM   3038  CB  ILE A 399      94.574 181.699 172.773  1.00  0.00           C
ATOM   3039  CG2 ILE A 399      93.871 183.044 172.722  1.00  0.00           C
ATOM   3040  CG1 ILE A 399      93.678 180.706 173.466  1.00  0.00           C
ATOM   3041  CD1 ILE A 399      93.393 180.873 174.928  1.00  0.00           C
ATOM   3042  C   ILE A 399      93.989 181.000 170.456  1.00  0.00           C
ATOM   3043  O   ILE A 399      93.616 179.851 170.308  1.00  0.00           O
ATOM   3044  N   ASP A 400      93.586 182.027 169.641  1.00  0.00           N
ATOM   3045  CA  ASP A 400      92.592 181.919 168.623  1.00  0.00           C
ATOM   3046  CB  ASP A 400      92.252 183.209 167.988  1.00  0.00           C
ATOM   3047  CG  ASP A 400      91.999 184.305 169.035  1.00  0.00           C
ATOM   3048  OD1 ASP A 400      91.278 184.065 170.019  1.00  0.00           O
ATOM   3049  OD2 ASP A 400      92.633 185.381 168.902  1.00  0.00           O
ATOM   3050  C   ASP A 400      92.906 180.949 167.490  1.00  0.00           C
ATOM   3051  O   ASP A 400      91.958 180.214 167.106  1.00  0.00           O
ATOM   3052  N   ARG A 401      94.159 180.800 167.052  1.00  0.00           N
ATOM   3053  CA  ARG A 401      94.726 179.750 166.118  1.00  0.00           C
ATOM   3054  CB  ARG A 401      96.164 180.137 165.632  1.00  0.00           C
ATOM   3055  CG  ARG A 401      96.678 179.180 164.505  1.00  0.00           C
ATOM   3056  CD  ARG A 401      97.815 179.732 163.655  1.00  0.00           C
ATOM   3057  NE  ARG A 401      98.826 180.334 164.473  1.00  0.00           N
ATOM   3058  CZ  ARG A 401      99.788 179.767 165.213  1.00  0.00           C
ATOM   3059  NH1 ARG A 401      99.991 178.493 165.343  1.00  0.00           N
ATOM   3060  NH2 ARG A 401     100.523 180.433 165.966  1.00  0.00           N
ATOM   3061  C   ARG A 401      94.758 178.369 166.773  1.00  0.00           C
ATOM   3062  O   ARG A 401      94.330 177.378 166.225  1.00  0.00           O
ATOM   3063  N   LEU A 402      95.311 178.351 167.969  1.00  0.00           N
ATOM   3064  CA  LEU A 402      95.547 177.077 168.652  1.00  0.00           C
ATOM   3065  CB  LEU A 402      96.369 177.209 169.934  1.00  0.00           C
ATOM   3066  CG  LEU A 402      97.843 177.513 169.786  1.00  0.00           C
ATOM   3067  CD1 LEU A 402      98.532 177.795 171.116  1.00  0.00           C
ATOM   3068  CD2 LEU A 402      98.555 176.568 169.023  1.00  0.00           C
ATOM   3069  C   LEU A 402      94.272 176.359 169.024  1.00  0.00           C
ATOM   3070  O   LEU A 402      94.043 175.188 168.683  1.00  0.00           O
ATOM   3071  N   GLN A 403      93.269 177.138 169.472  1.00  0.00           N
ATOM   3072  CA  GLN A 403      91.930 176.596 169.797  1.00  0.00           C
ATOM   3073  CB  GLN A 403      91.185 177.647 170.595  1.00  0.00           C
ATOM   3074  CG  GLN A 403      89.823 177.148 171.050  1.00  0.00           C
ATOM   3075  CD  GLN A 403      89.818 176.084 172.108  1.00  0.00           C
ATOM   3076  OE1 GLN A 403      90.092 176.307 173.235  1.00  0.00           O
ATOM   3077  NE2 GLN A 403      89.560 174.813 171.820  1.00  0.00           N
ATOM   3078  C   GLN A 403      91.094 176.036 168.581  1.00  0.00           C
ATOM   3079  O   GLN A 403      90.236 175.159 168.705  1.00  0.00           O
ATOM   3080  N   GLU A 404      91.378 176.466 167.371  1.00  0.00           N
ATOM   3081  CA  GLU A 404      90.828 175.966 166.083  1.00  0.00           C
ATOM   3082  CB  GLU A 404      91.164 176.936 164.922  1.00  0.00           C
ATOM   3083  CG  GLU A 404      90.716 176.424 163.534  1.00  0.00           C
ATOM   3084  CD  GLU A 404      90.232 177.514 162.558  1.00  0.00           C
ATOM   3085  OE1 GLU A 404      89.778 177.140 161.472  1.00  0.00           O
ATOM   3086  OE2 GLU A 404      90.503 178.755 162.799  1.00  0.00           O
ATOM   3087  C   GLU A 404      91.390 174.573 165.824  1.00  0.00           C
ATOM   3088  O   GLU A 404      90.725 173.534 165.684  1.00  0.00           O
ATOM   3089  N   LEU A 405      92.693 174.518 165.800  1.00  0.00           N
ATOM   3090  CA  LEU A 405      93.460 173.258 165.696  1.00  0.00           C
ATOM   3091  CB  LEU A 405      94.937 173.471 166.033  1.00  0.00           C
ATOM   3092  CG  LEU A 405      95.638 174.530 165.121  1.00  0.00           C
ATOM   3093  CD1 LEU A 405      97.109 174.888 165.464  1.00  0.00           C
ATOM   3094  CD2 LEU A 405      95.576 174.076 163.676  1.00  0.00           C
ATOM   3095  C   LEU A 405      92.893 172.127 166.606  1.00  0.00           C
ATOM   3096  O   LEU A 405      92.772 171.015 166.151  1.00  0.00           O
ATOM   3097  N   VAL A 406      92.677 172.478 167.856  1.00  0.00           N
ATOM   3098  CA  VAL A 406      92.171 171.595 168.906  1.00  0.00           C
ATOM   3099  CB  VAL A 406      92.561 172.314 170.255  1.00  0.00           C
ATOM   3100  CG1 VAL A 406      91.760 171.694 171.461  1.00  0.00           C
ATOM   3101  CG2 VAL A 406      94.045 172.248 170.488  1.00  0.00           C
ATOM   3102  C   VAL A 406      90.683 171.287 168.683  1.00  0.00           C
ATOM   3103  O   VAL A 406      90.208 170.348 169.267  1.00  0.00           O
ATOM   3104  N   ARG A 407      89.924 172.032 167.939  1.00  0.00           N
ATOM   3105  CA  ARG A 407      88.485 171.859 167.645  1.00  0.00           C
ATOM   3106  CB  ARG A 407      87.793 173.218 167.625  1.00  0.00           C
ATOM   3107  CG  ARG A 407      87.308 173.698 169.048  1.00  0.00           C
ATOM   3108  CD  ARG A 407      86.641 175.022 168.932  1.00  0.00           C
ATOM   3109  NE  ARG A 407      86.073 175.518 170.220  1.00  0.00           N
ATOM   3110  CZ  ARG A 407      86.135 176.666 170.785  1.00  0.00           C
ATOM   3111  NH1 ARG A 407      86.565 177.766 170.212  1.00  0.00           N
ATOM   3112  NH2 ARG A 407      85.781 176.778 172.026  1.00  0.00           N
ATOM   3113  C   ARG A 407      88.253 171.055 166.347  1.00  0.00           C
ATOM   3114  O   ARG A 407      87.381 170.226 166.362  1.00  0.00           O
ATOM   3115  N   ARG A 408      89.147 171.258 165.345  1.00  0.00           N
ATOM   3116  CA  ARG A 408      89.404 170.445 164.102  1.00  0.00           C
ATOM   3117  CB  ARG A 408      90.470 171.133 163.197  1.00  0.00           C
ATOM   3118  CG  ARG A 408      89.731 172.508 162.834  1.00  0.00           C
ATOM   3119  CD  ARG A 408      90.458 173.121 161.682  1.00  0.00           C
ATOM   3120  NE  ARG A 408      89.898 174.310 160.995  1.00  0.00           N
ATOM   3121  CZ  ARG A 408      88.955 174.260 160.031  1.00  0.00           C
ATOM   3122  NH1 ARG A 408      88.563 173.183 159.480  1.00  0.00           N
ATOM   3123  NH2 ARG A 408      88.488 175.353 159.644  1.00  0.00           N
ATOM   3124  C   ARG A 408      89.834 168.998 164.554  1.00  0.00           C
ATOM   3125  O   ARG A 408      89.332 167.939 164.201  1.00  0.00           O
ATOM   3126  N   GLY A 409      90.890 169.018 165.371  1.00  0.00           N
ATOM   3127  CA  GLY A 409      91.494 167.907 166.054  1.00  0.00           C
ATOM   3128  C   GLY A 409      92.710 167.256 165.274  1.00  0.00           C
ATOM   3129  O   GLY A 409      92.950 167.745 164.161  1.00  0.00           O
ATOM   3130  N   ASN A 410      93.355 166.186 165.725  1.00  0.00           N
ATOM   3131  CA  ASN A 410      94.398 165.340 165.147  1.00  0.00           C
ATOM   3132  CB  ASN A 410      94.594 164.107 166.060  1.00  0.00           C
ATOM   3133  CG  ASN A 410      95.545 162.996 165.618  1.00  0.00           C
ATOM   3134  OD1 ASN A 410      96.728 163.251 165.298  1.00  0.00           O
ATOM   3135  ND2 ASN A 410      95.105 161.792 165.491  1.00  0.00           N
ATOM   3136  C   ASN A 410      93.980 164.922 163.691  1.00  0.00           C
ATOM   3137  O   ASN A 410      94.784 164.787 162.824  1.00  0.00           O
ATOM   3138  N   SER A 411      92.685 164.764 163.494  1.00  0.00           N
ATOM   3139  CA  SER A 411      92.196 164.134 162.269  1.00  0.00           C
ATOM   3140  CB  SER A 411      90.819 163.658 162.647  1.00  0.00           C
ATOM   3141  OG  SER A 411      89.883 164.706 162.770  1.00  0.00           O
ATOM   3142  C   SER A 411      92.227 165.162 161.150  1.00  0.00           C
ATOM   3143  O   SER A 411      91.687 164.834 160.080  1.00  0.00           O
ATOM   3144  N   GLN A 412      92.933 166.300 161.145  1.00  0.00           N
ATOM   3145  CA  GLN A 412      92.930 167.314 160.065  1.00  0.00           C
ATOM   3146  CB  GLN A 412      91.883 168.479 160.275  1.00  0.00           C
ATOM   3147  CG  GLN A 412      90.440 168.095 160.623  1.00  0.00           C
ATOM   3148  CD  GLN A 412      89.336 169.116 160.359  1.00  0.00           C
ATOM   3149  OE1 GLN A 412      89.493 170.214 159.852  1.00  0.00           O
ATOM   3150  NE2 GLN A 412      88.165 168.747 160.659  1.00  0.00           N
ATOM   3151  C   GLN A 412      94.302 167.950 159.934  1.00  0.00           C
ATOM   3152  O   GLN A 412      95.143 167.874 160.868  1.00  0.00           O
ATOM   3153  N   TYR A 413      94.664 168.513 158.804  1.00  0.00           N
ATOM   3154  CA  TYR A 413      95.960 169.165 158.564  1.00  0.00           C
ATOM   3155  CB  TYR A 413      96.206 169.388 157.083  1.00  0.00           C
ATOM   3156  CG  TYR A 413      97.402 170.261 156.767  1.00  0.00           C
ATOM   3157  CD1 TYR A 413      98.716 169.984 157.322  1.00  0.00           C
ATOM   3158  CE1 TYR A 413      99.771 170.871 157.056  1.00  0.00           C
ATOM   3159  CZ  TYR A 413      99.584 171.993 156.225  1.00  0.00           C
ATOM   3160  OH  TYR A 413     100.560 172.883 155.935  1.00  0.00           O
ATOM   3161  CE2 TYR A 413      98.272 172.303 155.799  1.00  0.00           C
ATOM   3162  CD2 TYR A 413      97.180 171.451 156.019  1.00  0.00           C
ATOM   3163  C   TYR A 413      96.136 170.357 159.511  1.00  0.00           C
ATOM   3164  O   TYR A 413      97.168 170.414 160.129  1.00  0.00           O
ATOM   3165  N   PRO A 414      95.161 171.244 159.732  1.00  0.00           N
ATOM   3166  CD  PRO A 414      94.151 171.566 158.787  1.00  0.00           C
ATOM   3167  CG  PRO A 414      93.505 172.890 159.195  1.00  0.00           C
ATOM   3168  CB  PRO A 414      94.275 173.295 160.453  1.00  0.00           C
ATOM   3169  CA  PRO A 414      95.131 172.101 160.855  1.00  0.00           C
ATOM   3170  C   PRO A 414      94.618 171.404 162.051  1.00  0.00           C
ATOM   3171  O   PRO A 414      93.484 171.574 162.330  1.00  0.00           O
ATOM   3172  N   GLY A 415      95.504 170.717 162.785  1.00  0.00           N
ATOM   3173  CA  GLY A 415      95.220 170.051 163.979  1.00  0.00           C
ATOM   3174  C   GLY A 415      96.312 170.048 164.990  1.00  0.00           C
ATOM   3175  O   GLY A 415      97.262 170.830 165.058  1.00  0.00           O
ATOM   3176  N   ALA A 416      96.025 169.131 165.943  1.00  0.00           N
ATOM   3177  CA  ALA A 416      96.860 168.970 167.121  1.00  0.00           C
ATOM   3178  CB  ALA A 416      96.577 170.105 168.149  1.00  0.00           C
ATOM   3179  C   ALA A 416      96.632 167.600 167.767  1.00  0.00           C
ATOM   3180  O   ALA A 416      95.608 166.974 167.507  1.00  0.00           O
ATOM   3181  N   LYS A 417      97.656 167.155 168.569  1.00  0.00           N
ATOM   3182  CA  LYS A 417      97.675 165.856 169.158  1.00  0.00           C
ATOM   3183  CB  LYS A 417      99.001 165.148 168.782  1.00  0.00           C
ATOM   3184  CG  LYS A 417      98.982 164.578 167.377  1.00  0.00           C
ATOM   3185  CD  LYS A 417     100.246 163.733 167.080  1.00  0.00           C
ATOM   3186  CE  LYS A 417     100.301 163.417 165.587  1.00  0.00           C
ATOM   3187  NZ  LYS A 417      99.287 162.397 165.134  1.00  0.00           N
ATOM   3188  C   LYS A 417      97.647 165.863 170.679  1.00  0.00           C
ATOM   3189  O   LYS A 417      96.996 164.924 171.201  1.00  0.00           O
ATOM   3190  N   TYR A 418      98.253 166.750 171.433  1.00  0.00           N
ATOM   3191  CA  TYR A 418      98.245 166.747 172.870  1.00  0.00           C
ATOM   3192  CB  TYR A 418      99.499 166.125 173.458  1.00  0.00           C
ATOM   3193  CG  TYR A 418      99.598 164.594 173.524  1.00  0.00           C
ATOM   3194  CD1 TYR A 418      99.179 163.878 174.611  1.00  0.00           C
ATOM   3195  CE1 TYR A 418      99.205 162.443 174.658  1.00  0.00           C
ATOM   3196  CZ  TYR A 418      99.716 161.802 173.554  1.00  0.00           C
ATOM   3197  OH  TYR A 418      99.544 160.498 173.442  1.00  0.00           O
ATOM   3198  CE2 TYR A 418     100.261 162.542 172.439  1.00  0.00           C
ATOM   3199  CD2 TYR A 418     100.217 163.940 172.445  1.00  0.00           C
ATOM   3200  C   TYR A 418      98.138 168.139 173.428  1.00  0.00           C
ATOM   3201  O   TYR A 418      98.739 169.014 172.891  1.00  0.00           O
ATOM   3202  N   ILE A 419      97.388 168.336 174.532  1.00  0.00           N
ATOM   3203  CA  ILE A 419      97.456 169.582 175.364  1.00  0.00           C
ATOM   3204  CB  ILE A 419      96.113 170.024 175.979  1.00  0.00           C
ATOM   3205  CG2 ILE A 419      96.328 171.427 176.557  1.00  0.00           C
ATOM   3206  CG1 ILE A 419      94.981 170.144 174.924  1.00  0.00           C
ATOM   3207  CD1 ILE A 419      93.657 170.026 175.697  1.00  0.00           C
ATOM   3208  C   ILE A 419      98.481 169.269 176.513  1.00  0.00           C
ATOM   3209  O   ILE A 419      98.247 168.318 177.255  1.00  0.00           O
ATOM   3210  N   ILE A 420      99.522 170.126 176.757  1.00  0.00           N
ATOM   3211  CA  ILE A 420     100.114 170.228 178.052  1.00  0.00           C
ATOM   3212  CB  ILE A 420     101.662 170.206 177.870  1.00  0.00           C
ATOM   3213  CG2 ILE A 420     102.447 170.589 179.123  1.00  0.00           C
ATOM   3214  CG1 ILE A 420     102.149 168.862 177.358  1.00  0.00           C
ATOM   3215  CD1 ILE A 420     103.676 168.819 177.090  1.00  0.00           C
ATOM   3216  C   ILE A 420      99.617 171.409 178.805  1.00  0.00           C
ATOM   3217  O   ILE A 420      99.457 172.483 178.248  1.00  0.00           O
ATOM   3218  N   ARG A 421      99.301 171.397 180.100  1.00  0.00           N
ATOM   3219  CA  ARG A 421      98.688 172.467 180.868  1.00  0.00           C
ATOM   3220  CB  ARG A 421      97.506 171.838 181.751  1.00  0.00           C
ATOM   3221  CG  ARG A 421      96.305 171.242 180.901  1.00  0.00           C
ATOM   3222  CD  ARG A 421      95.130 170.842 181.808  1.00  0.00           C
ATOM   3223  NE  ARG A 421      93.907 170.699 180.967  1.00  0.00           N
ATOM   3224  CZ  ARG A 421      92.920 169.879 181.346  1.00  0.00           C
ATOM   3225  NH1 ARG A 421      92.992 169.085 182.374  1.00  0.00           N
ATOM   3226  NH2 ARG A 421      91.838 169.737 180.736  1.00  0.00           N
ATOM   3227  C   ARG A 421      99.633 173.158 181.711  1.00  0.00           C
ATOM   3228  O   ARG A 421     100.784 172.791 181.910  1.00  0.00           O
ATOM   3229  N   ASP A 422      99.231 174.295 182.354  1.00  0.00           N
ATOM   3230  CA  ASP A 422     100.105 175.310 183.073  1.00  0.00           C
ATOM   3231  CB  ASP A 422      99.121 176.436 183.424  1.00  0.00           C
ATOM   3232  CG  ASP A 422      99.852 177.697 183.823  1.00  0.00           C
ATOM   3233  OD1 ASP A 422      99.175 178.584 184.369  1.00  0.00           O
ATOM   3234  OD2 ASP A 422     101.033 177.916 183.402  1.00  0.00           O
ATOM   3235  C   ASP A 422     100.654 174.638 184.371  1.00  0.00           C
ATOM   3236  O   ASP A 422     101.643 175.062 184.886  1.00  0.00           O
ATOM   3237  N   ASN A 423     100.067 173.553 184.887  1.00  0.00           N
ATOM   3238  CA  ASN A 423     100.625 172.790 185.967  1.00  0.00           C
ATOM   3239  CB  ASN A 423      99.524 172.266 186.805  1.00  0.00           C
ATOM   3240  CG  ASN A 423      98.854 171.093 186.062  1.00  0.00           C
ATOM   3241  OD1 ASN A 423      98.714 171.018 184.847  1.00  0.00           O
ATOM   3242  ND2 ASN A 423      98.326 170.124 186.816  1.00  0.00           N
ATOM   3243  C   ASN A 423     101.639 171.696 185.451  1.00  0.00           C
ATOM   3244  O   ASN A 423     102.292 171.069 186.283  1.00  0.00           O
ATOM   3245  N   GLY A 424     101.742 171.517 184.125  1.00  0.00           N
ATOM   3246  CA  GLY A 424     102.535 170.550 183.453  1.00  0.00           C
ATOM   3247  C   GLY A 424     101.913 169.171 183.244  1.00  0.00           C
ATOM   3248  O   GLY A 424     102.519 168.229 182.740  1.00  0.00           O
ATOM   3249  N   ASP A 425     100.616 168.885 183.573  1.00  0.00           N
ATOM   3250  CA  ASP A 425      99.795 167.737 183.233  1.00  0.00           C
ATOM   3251  CB  ASP A 425      98.486 167.845 184.013  1.00  0.00           C
ATOM   3252  CG  ASP A 425      97.790 166.472 184.014  1.00  0.00           C
ATOM   3253  OD1 ASP A 425      96.655 166.391 184.607  1.00  0.00           O
ATOM   3254  OD2 ASP A 425      98.373 165.466 183.599  1.00  0.00           O
ATOM   3255  C   ASP A 425      99.538 167.685 181.719  1.00  0.00           C
ATOM   3256  O   ASP A 425      99.393 168.712 181.068  1.00  0.00           O
ATOM   3257  N   ARG A 426      99.376 166.505 181.140  1.00  0.00           N
ATOM   3258  CA  ARG A 426      99.320 166.170 179.726  1.00  0.00           C
ATOM   3259  CB  ARG A 426     100.707 165.572 179.244  1.00  0.00           C
ATOM   3260  CG  ARG A 426     100.727 165.452 177.745  1.00  0.00           C
ATOM   3261  CD  ARG A 426     102.135 165.152 177.335  1.00  0.00           C
ATOM   3262  NE  ARG A 426     102.414 165.041 175.861  1.00  0.00           N
ATOM   3263  CZ  ARG A 426     102.589 163.919 175.219  1.00  0.00           C
ATOM   3264  NH1 ARG A 426     102.390 162.729 175.788  1.00  0.00           N
ATOM   3265  NH2 ARG A 426     102.888 163.903 173.950  1.00  0.00           N
ATOM   3266  C   ARG A 426      98.207 165.259 179.388  1.00  0.00           C
ATOM   3267  O   ARG A 426      97.953 164.259 180.049  1.00  0.00           O
ATOM   3268  N   ILE A 427      97.401 165.693 178.405  1.00  0.00           N
ATOM   3269  CA  ILE A 427      96.068 165.196 177.923  1.00  0.00           C
ATOM   3270  CB  ILE A 427      94.946 166.114 178.244  1.00  0.00           C
ATOM   3271  CG2 ILE A 427      93.596 165.796 177.570  1.00  0.00           C
ATOM   3272  CG1 ILE A 427      94.743 166.163 179.787  1.00  0.00           C
ATOM   3273  CD1 ILE A 427      95.666 167.241 180.472  1.00  0.00           C
ATOM   3274  C   ILE A 427      96.085 164.889 176.467  1.00  0.00           C
ATOM   3275  O   ILE A 427      96.452 165.708 175.606  1.00  0.00           O
ATOM   3276  N   ASP A 428      95.820 163.672 176.061  1.00  0.00           N
ATOM   3277  CA  ASP A 428      95.751 163.169 174.659  1.00  0.00           C
ATOM   3278  CB  ASP A 428      95.740 161.657 174.721  1.00  0.00           C
ATOM   3279  CG  ASP A 428      96.266 160.913 173.481  1.00  0.00           C
ATOM   3280  OD1 ASP A 428      95.899 161.408 172.398  1.00  0.00           O
ATOM   3281  OD2 ASP A 428      97.030 159.909 173.529  1.00  0.00           O
ATOM   3282  C   ASP A 428      94.574 163.765 173.904  1.00  0.00           C
ATOM   3283  O   ASP A 428      93.457 163.866 174.452  1.00  0.00           O
ATOM   3284  N   LEU A 429      94.643 164.140 172.598  1.00  0.00           N
ATOM   3285  CA  LEU A 429      93.571 164.575 171.683  1.00  0.00           C
ATOM   3286  CB  LEU A 429      93.898 165.866 170.955  1.00  0.00           C
ATOM   3287  CG  LEU A 429      93.981 167.093 171.846  1.00  0.00           C
ATOM   3288  CD1 LEU A 429      94.469 168.273 170.981  1.00  0.00           C
ATOM   3289  CD2 LEU A 429      92.688 167.491 172.546  1.00  0.00           C
ATOM   3290  C   LEU A 429      93.191 163.573 170.610  1.00  0.00           C
ATOM   3291  O   LEU A 429      92.214 163.796 169.949  1.00  0.00           O
ATOM   3292  N   ARG A 430      93.884 162.441 170.526  1.00  0.00           N
ATOM   3293  CA  ARG A 430      93.735 161.473 169.423  1.00  0.00           C
ATOM   3294  CB  ARG A 430      94.834 160.426 169.453  1.00  0.00           C
ATOM   3295  CG  ARG A 430      96.215 161.017 169.284  1.00  0.00           C
ATOM   3296  CD  ARG A 430      97.311 159.973 169.299  1.00  0.00           C
ATOM   3297  NE  ARG A 430      97.425 159.305 170.611  1.00  0.00           N
ATOM   3298  CZ  ARG A 430      97.794 158.064 170.867  1.00  0.00           C
ATOM   3299  NH1 ARG A 430      98.214 157.249 169.928  1.00  0.00           N
ATOM   3300  NH2 ARG A 430      97.916 157.708 172.139  1.00  0.00           N
ATOM   3301  C   ARG A 430      92.438 160.687 169.408  1.00  0.00           C
ATOM   3302  O   ARG A 430      92.179 160.021 168.401  1.00  0.00           O
ATOM   3303  N   PHE A 431      91.768 160.788 170.575  1.00  0.00           N
ATOM   3304  CA  PHE A 431      90.489 160.178 170.847  1.00  0.00           C
ATOM   3305  CB  PHE A 431      90.611 159.400 172.223  1.00  0.00           C
ATOM   3306  CG  PHE A 431      91.633 158.220 172.159  1.00  0.00           C
ATOM   3307  CD1 PHE A 431      93.011 158.354 172.066  1.00  0.00           C
ATOM   3308  CE1 PHE A 431      93.826 157.198 171.944  1.00  0.00           C
ATOM   3309  CZ  PHE A 431      93.284 155.906 171.935  1.00  0.00           C
ATOM   3310  CE2 PHE A 431      91.873 155.842 172.124  1.00  0.00           C
ATOM   3311  CD2 PHE A 431      91.054 156.959 172.123  1.00  0.00           C
ATOM   3312  C   PHE A 431      89.387 161.252 171.038  1.00  0.00           C
ATOM   3313  O   PHE A 431      88.255 160.931 171.386  1.00  0.00           O
ATOM   3314  N   HIS A 432      89.797 162.507 170.825  1.00  0.00           N
ATOM   3315  CA  HIS A 432      89.042 163.759 170.843  1.00  0.00           C
ATOM   3316  CB  HIS A 432      88.152 163.874 169.565  1.00  0.00           C
ATOM   3317  CG  HIS A 432      87.526 165.298 169.312  1.00  0.00           C
ATOM   3318  ND1 HIS A 432      88.225 166.362 168.760  1.00  0.00           N
ATOM   3319  CE1 HIS A 432      87.324 167.314 168.548  1.00  0.00           C
ATOM   3320  NE2 HIS A 432      86.106 166.944 169.113  1.00  0.00           N
ATOM   3321  CD2 HIS A 432      86.243 165.682 169.649  1.00  0.00           C
ATOM   3322  C   HIS A 432      88.198 164.003 172.157  1.00  0.00           C
ATOM   3323  O   HIS A 432      87.082 163.551 172.208  1.00  0.00           O
ATOM   3324  N   PRO A 433      88.724 164.777 173.110  1.00  0.00           N
ATOM   3325  CD  PRO A 433      90.196 164.901 173.276  1.00  0.00           C
ATOM   3326  CG  PRO A 433      90.460 165.212 174.719  1.00  0.00           C
ATOM   3327  CB  PRO A 433      89.056 165.711 175.147  1.00  0.00           C
ATOM   3328  CA  PRO A 433      88.002 164.992 174.338  1.00  0.00           C
ATOM   3329  C   PRO A 433      86.677 165.763 174.221  1.00  0.00           C
ATOM   3330  O   PRO A 433      86.310 166.357 173.183  1.00  0.00           O
ATOM   3331  N   LYS A 434      85.801 165.709 175.269  1.00  0.00           N
ATOM   3332  CA  LYS A 434      84.556 166.497 175.214  1.00  0.00           C
ATOM   3333  CB  LYS A 434      83.631 166.070 176.364  1.00  0.00           C
ATOM   3334  CG  LYS A 434      84.202 166.468 177.740  1.00  0.00           C
ATOM   3335  CD  LYS A 434      83.182 166.165 178.765  1.00  0.00           C
ATOM   3336  CE  LYS A 434      83.511 166.395 180.225  1.00  0.00           C
ATOM   3337  NZ  LYS A 434      84.774 165.708 180.650  1.00  0.00           N
ATOM   3338  C   LYS A 434      84.923 168.018 175.212  1.00  0.00           C
ATOM   3339  O   LYS A 434      85.958 168.430 175.728  1.00  0.00           O
ATOM   3340  N   PRO A 435      83.971 168.849 174.698  1.00  0.00           N
ATOM   3341  CD  PRO A 435      82.604 168.490 174.333  1.00  0.00           C
ATOM   3342  CG  PRO A 435      82.040 169.699 173.567  1.00  0.00           C
ATOM   3343  CB  PRO A 435      82.789 170.930 174.117  1.00  0.00           C
ATOM   3344  CA  PRO A 435      84.125 170.316 174.515  1.00  0.00           C
ATOM   3345  C   PRO A 435      84.771 171.225 175.586  1.00  0.00           C
ATOM   3346  O   PRO A 435      85.336 172.286 175.258  1.00  0.00           O
ATOM   3347  N   SER A 436      84.818 170.802 176.883  1.00  0.00           N
ATOM   3348  CA  SER A 436      85.401 171.564 178.004  1.00  0.00           C
ATOM   3349  CB  SER A 436      84.418 171.691 179.182  1.00  0.00           C
ATOM   3350  OG  SER A 436      83.097 171.948 178.888  1.00  0.00           O
ATOM   3351  C   SER A 436      86.804 171.119 178.440  1.00  0.00           C
ATOM   3352  O   SER A 436      87.668 171.990 178.675  1.00  0.00           O
ATOM   3353  N   ASP A 437      87.107 169.791 178.414  1.00  0.00           N
ATOM   3354  CA  ASP A 437      88.531 169.282 178.410  1.00  0.00           C
ATOM   3355  CB  ASP A 437      88.570 167.747 178.368  1.00  0.00           C
ATOM   3356  CG  ASP A 437      87.643 166.902 179.323  1.00  0.00           C
ATOM   3357  OD1 ASP A 437      88.034 165.726 179.477  1.00  0.00           O
ATOM   3358  OD2 ASP A 437      86.754 167.422 180.082  1.00  0.00           O
ATOM   3359  C   ASP A 437      89.270 169.928 177.233  1.00  0.00           C
ATOM   3360  O   ASP A 437      90.285 170.528 177.397  1.00  0.00           O
ATOM   3361  N   LEU A 438      88.644 169.899 176.054  1.00  0.00           N
ATOM   3362  CA  LEU A 438      89.131 170.443 174.794  1.00  0.00           C
ATOM   3363  CB  LEU A 438      87.996 169.987 173.791  1.00  0.00           C
ATOM   3364  CG  LEU A 438      88.180 170.121 172.272  1.00  0.00           C
ATOM   3365  CD1 LEU A 438      87.617 168.927 171.480  1.00  0.00           C
ATOM   3366  CD2 LEU A 438      87.579 171.369 171.584  1.00  0.00           C
ATOM   3367  C   LEU A 438      89.346 171.951 174.769  1.00  0.00           C
ATOM   3368  O   LEU A 438      89.796 172.465 173.694  1.00  0.00           O
ATOM   3369  N   HIS A 439      89.212 172.703 175.927  1.00  0.00           N
ATOM   3370  CA  HIS A 439      89.247 174.212 175.922  1.00  0.00           C
ATOM   3371  CB  HIS A 439      88.011 174.707 176.658  1.00  0.00           C
ATOM   3372  CG  HIS A 439      87.796 176.254 176.507  1.00  0.00           C
ATOM   3373  ND1 HIS A 439      87.390 177.047 177.580  1.00  0.00           N
ATOM   3374  CE1 HIS A 439      87.177 178.221 177.019  1.00  0.00           C
ATOM   3375  NE2 HIS A 439      87.187 178.143 175.690  1.00  0.00           N
ATOM   3376  CD2 HIS A 439      87.620 176.856 175.342  1.00  0.00           C
ATOM   3377  C   HIS A 439      90.588 174.635 176.603  1.00  0.00           C
ATOM   3378  O   HIS A 439      90.994 174.042 177.551  1.00  0.00           O
ATOM   3379  N   LEU A 440      91.242 175.587 175.979  1.00  0.00           N
ATOM   3380  CA  LEU A 440      92.532 176.185 176.422  1.00  0.00           C
ATOM   3381  CB  LEU A 440      93.428 176.502 175.158  1.00  0.00           C
ATOM   3382  CG  LEU A 440      93.580 175.364 174.164  1.00  0.00           C
ATOM   3383  CD1 LEU A 440      94.291 175.881 172.916  1.00  0.00           C
ATOM   3384  CD2 LEU A 440      94.355 174.241 174.645  1.00  0.00           C
ATOM   3385  C   LEU A 440      92.521 177.393 177.294  1.00  0.00           C
ATOM   3386  O   LEU A 440      91.480 178.052 177.357  1.00  0.00           O
ATOM   3387  N   GLN A 441      93.679 177.684 177.890  1.00  0.00           N
ATOM   3388  CA  GLN A 441      93.973 178.913 178.642  1.00  0.00           C
ATOM   3389  CB  GLN A 441      93.709 178.754 180.163  1.00  0.00           C
ATOM   3390  CG  GLN A 441      92.318 178.261 180.465  1.00  0.00           C
ATOM   3391  CD  GLN A 441      91.819 178.350 181.804  1.00  0.00           C
ATOM   3392  OE1 GLN A 441      92.548 178.600 182.732  1.00  0.00           O
ATOM   3393  NE2 GLN A 441      90.507 178.143 182.036  1.00  0.00           N
ATOM   3394  C   GLN A 441      95.454 179.337 178.480  1.00  0.00           C
ATOM   3395  O   GLN A 441      96.248 178.554 178.046  1.00  0.00           O
ATOM   3396  N   THR A 442      95.728 180.597 178.824  1.00  0.00           N
ATOM   3397  CA  THR A 442      97.143 181.111 178.881  1.00  0.00           C
ATOM   3398  CB  THR A 442      97.187 182.608 179.301  1.00  0.00           C
ATOM   3399  CG2 THR A 442      98.535 183.210 179.392  1.00  0.00           C
ATOM   3400  OG1 THR A 442      96.533 183.274 178.283  1.00  0.00           O
ATOM   3401  C   THR A 442      97.924 180.368 179.922  1.00  0.00           C
ATOM   3402  O   THR A 442      97.358 179.954 180.931  1.00  0.00           O
ATOM   3403  N   GLY A 443      99.211 180.050 179.623  1.00  0.00           N
ATOM   3404  CA  GLY A 443     100.211 179.240 180.382  1.00  0.00           C
ATOM   3405  C   GLY A 443     100.167 177.781 179.990  1.00  0.00           C
ATOM   3406  O   GLY A 443     101.149 177.094 180.263  1.00  0.00           O
ATOM   3407  N   TYR A 444      99.140 177.274 179.278  1.00  0.00           N
ATOM   3408  CA  TYR A 444      99.165 175.952 178.586  1.00  0.00           C
ATOM   3409  CB  TYR A 444      97.714 175.484 178.157  1.00  0.00           C
ATOM   3410  CG  TYR A 444      96.554 175.333 179.210  1.00  0.00           C
ATOM   3411  CD1 TYR A 444      96.595 176.038 180.433  1.00  0.00           C
ATOM   3412  CE1 TYR A 444      95.439 175.929 181.294  1.00  0.00           C
ATOM   3413  CZ  TYR A 444      94.382 175.134 180.873  1.00  0.00           C
ATOM   3414  OH  TYR A 444      93.275 175.016 181.611  1.00  0.00           O
ATOM   3415  CE2 TYR A 444      94.395 174.421 179.673  1.00  0.00           C
ATOM   3416  CD2 TYR A 444      95.553 174.423 178.883  1.00  0.00           C
ATOM   3417  C   TYR A 444     100.164 175.923 177.410  1.00  0.00           C
ATOM   3418  O   TYR A 444     100.748 176.958 177.055  1.00  0.00           O
ATOM   3419  N   LYS A 445     100.318 174.714 176.800  1.00  0.00           N
ATOM   3420  CA  LYS A 445     101.206 174.401 175.628  1.00  0.00           C
ATOM   3421  CB  LYS A 445     102.615 173.949 176.195  1.00  0.00           C
ATOM   3422  CG  LYS A 445     103.731 173.843 175.155  1.00  0.00           C
ATOM   3423  CD  LYS A 445     105.012 173.790 176.006  1.00  0.00           C
ATOM   3424  CE  LYS A 445     106.322 173.775 175.141  1.00  0.00           C
ATOM   3425  NZ  LYS A 445     107.445 173.278 175.941  1.00  0.00           N
ATOM   3426  C   LYS A 445     100.434 173.429 174.789  1.00  0.00           C
ATOM   3427  O   LYS A 445      99.629 172.637 175.341  1.00  0.00           O
ATOM   3428  N   VAL A 446     100.503 173.504 173.496  1.00  0.00           N
ATOM   3429  CA  VAL A 446      99.736 172.671 172.576  1.00  0.00           C
ATOM   3430  CB  VAL A 446      98.530 173.367 171.802  1.00  0.00           C
ATOM   3431  CG1 VAL A 446      97.715 172.413 170.965  1.00  0.00           C
ATOM   3432  CG2 VAL A 446      97.649 174.075 172.817  1.00  0.00           C
ATOM   3433  C   VAL A 446     100.740 172.075 171.557  1.00  0.00           C
ATOM   3434  O   VAL A 446     101.331 172.793 170.741  1.00  0.00           O
ATOM   3435  N   GLU A 447     100.833 170.749 171.521  1.00  0.00           N
ATOM   3436  CA  GLU A 447     101.589 169.925 170.505  1.00  0.00           C
ATOM   3437  CB  GLU A 447     101.963 168.501 171.010  1.00  0.00           C
ATOM   3438  CG  GLU A 447     102.918 168.417 172.154  1.00  0.00           C
ATOM   3439  CD  GLU A 447     103.135 166.940 172.648  1.00  0.00           C
ATOM   3440  OE1 GLU A 447     103.298 166.737 173.883  1.00  0.00           O
ATOM   3441  OE2 GLU A 447     103.028 165.968 171.895  1.00  0.00           O
ATOM   3442  C   GLU A 447     100.749 169.905 169.218  1.00  0.00           C
ATOM   3443  O   GLU A 447     100.010 168.936 169.055  1.00  0.00           O
ATOM   3444  N   ARG A 448     100.738 170.967 168.421  1.00  0.00           N
ATOM   3445  CA  ARG A 448     100.009 171.171 167.205  1.00  0.00           C
ATOM   3446  CB  ARG A 448      99.560 172.611 167.082  1.00  0.00           C
ATOM   3447  CG  ARG A 448     100.714 173.639 167.082  1.00  0.00           C
ATOM   3448  CD  ARG A 448     100.899 174.223 165.729  1.00  0.00           C
ATOM   3449  NE  ARG A 448     102.065 175.122 165.765  1.00  0.00           N
ATOM   3450  CZ  ARG A 448     103.088 175.080 164.931  1.00  0.00           C
ATOM   3451  NH1 ARG A 448     103.205 174.179 164.000  1.00  0.00           N
ATOM   3452  NH2 ARG A 448     104.095 175.855 164.937  1.00  0.00           N
ATOM   3453  C   ARG A 448     100.817 170.690 166.043  1.00  0.00           C
ATOM   3454  O   ARG A 448     102.039 170.785 166.051  1.00  0.00           O
ATOM   3455  N   HIS A 449     100.127 170.368 164.938  1.00  0.00           N
ATOM   3456  CA  HIS A 449     100.810 169.909 163.723  1.00  0.00           C
ATOM   3457  CB  HIS A 449      99.718 169.383 162.731  1.00  0.00           C
ATOM   3458  CG  HIS A 449      98.772 168.293 163.221  1.00  0.00           C
ATOM   3459  ND1 HIS A 449      98.942 167.346 164.271  1.00  0.00           N
ATOM   3460  CE1 HIS A 449      97.925 166.417 164.097  1.00  0.00           C
ATOM   3461  NE2 HIS A 449      97.082 166.847 163.075  1.00  0.00           N
ATOM   3462  CD2 HIS A 449      97.674 167.920 162.471  1.00  0.00           C
ATOM   3463  C   HIS A 449     101.762 170.842 163.035  1.00  0.00           C
ATOM   3464  O   HIS A 449     101.458 172.080 163.118  1.00  0.00           O
ATOM   3465  N   MET A 450     102.826 170.409 162.464  1.00  0.00           N
ATOM   3466  CA  MET A 450     103.796 171.265 161.707  1.00  0.00           C
ATOM   3467  CB  MET A 450     104.896 170.351 161.086  1.00  0.00           C
ATOM   3468  CG  MET A 450     105.987 171.169 160.307  1.00  0.00           C
ATOM   3469  SD  MET A 450     107.585 170.276 160.007  1.00  0.00           S
ATOM   3470  CE  MET A 450     107.042 168.764 159.261  1.00  0.00           C
ATOM   3471  C   MET A 450     103.151 172.101 160.611  1.00  0.00           C
ATOM   3472  O   MET A 450     102.419 171.580 159.811  1.00  0.00           O
ATOM   3473  N   CYS A 451     103.595 173.363 160.550  1.00  0.00           N
ATOM   3474  CA  CYS A 451     103.125 174.317 159.511  1.00  0.00           C
ATOM   3475  CB  CYS A 451     102.435 175.514 160.158  1.00  0.00           C
ATOM   3476  SG  CYS A 451     103.455 176.747 160.939  1.00  0.00           S
ATOM   3477  C   CYS A 451     104.308 174.924 158.631  1.00  0.00           C
ATOM   3478  O   CYS A 451     105.469 174.837 159.001  1.00  0.00           O
ATOM   3479  N   ASP A 452     103.991 175.589 157.503  1.00  0.00           N
ATOM   3480  CA  ASP A 452     104.921 176.045 156.523  1.00  0.00           C
ATOM   3481  CB  ASP A 452     104.142 176.128 155.101  1.00  0.00           C
ATOM   3482  CG  ASP A 452     103.059 177.214 155.052  1.00  0.00           C
ATOM   3483  OD1 ASP A 452     102.302 177.196 154.013  1.00  0.00           O
ATOM   3484  OD2 ASP A 452     102.989 178.051 155.955  1.00  0.00           O
ATOM   3485  C   ASP A 452     105.707 177.245 156.973  1.00  0.00           C
ATOM   3486  O   ASP A 452     106.439 177.812 156.201  1.00  0.00           O
ATOM   3487  N   GLY A 453     105.424 177.888 158.055  1.00  0.00           N
ATOM   3488  CA  GLY A 453     106.384 178.720 158.863  1.00  0.00           C
ATOM   3489  C   GLY A 453     107.398 177.976 159.783  1.00  0.00           C
ATOM   3490  O   GLY A 453     108.276 178.664 160.325  1.00  0.00           O
ATOM   3491  N   ASP A 454     107.291 176.678 160.007  1.00  0.00           N
ATOM   3492  CA  ASP A 454     108.237 176.017 160.940  1.00  0.00           C
ATOM   3493  CB  ASP A 454     107.737 174.770 161.646  1.00  0.00           C
ATOM   3494  CG  ASP A 454     106.502 175.016 162.523  1.00  0.00           C
ATOM   3495  OD1 ASP A 454     106.600 175.985 163.279  1.00  0.00           O
ATOM   3496  OD2 ASP A 454     105.452 174.331 162.460  1.00  0.00           O
ATOM   3497  C   ASP A 454     109.638 175.928 160.353  1.00  0.00           C
ATOM   3498  O   ASP A 454     109.927 175.829 159.183  1.00  0.00           O
ATOM   3499  N   ILE A 455     110.557 175.874 161.326  1.00  0.00           N
ATOM   3500  CA  ILE A 455     111.982 175.607 161.148  1.00  0.00           C
ATOM   3501  CB  ILE A 455     112.753 176.524 162.173  1.00  0.00           C
ATOM   3502  CG2 ILE A 455     114.211 176.089 162.499  1.00  0.00           C
ATOM   3503  CG1 ILE A 455     112.738 177.981 161.842  1.00  0.00           C
ATOM   3504  CD1 ILE A 455     113.446 178.491 160.653  1.00  0.00           C
ATOM   3505  C   ILE A 455     112.173 174.104 161.311  1.00  0.00           C
ATOM   3506  O   ILE A 455     111.527 173.511 162.197  1.00  0.00           O
ATOM   3507  N   VAL A 456     113.135 173.532 160.623  1.00  0.00           N
ATOM   3508  CA  VAL A 456     113.442 172.035 160.856  1.00  0.00           C
ATOM   3509  CB  VAL A 456     112.562 171.024 160.104  1.00  0.00           C
ATOM   3510  CG1 VAL A 456     111.092 170.776 160.507  1.00  0.00           C
ATOM   3511  CG2 VAL A 456     112.579 171.359 158.612  1.00  0.00           C
ATOM   3512  C   VAL A 456     114.958 171.690 160.554  1.00  0.00           C
ATOM   3513  O   VAL A 456     115.598 172.478 159.894  1.00  0.00           O
ATOM   3514  N   ILE A 457     115.442 170.556 160.983  1.00  0.00           N
ATOM   3515  CA  ILE A 457     116.739 169.956 160.674  1.00  0.00           C
ATOM   3516  CB  ILE A 457     117.427 169.389 161.998  1.00  0.00           C
ATOM   3517  CG2 ILE A 457     118.406 168.223 161.930  1.00  0.00           C
ATOM   3518  CG1 ILE A 457     118.044 170.591 162.641  1.00  0.00           C
ATOM   3519  CD1 ILE A 457     119.392 171.032 162.205  1.00  0.00           C
ATOM   3520  C   ILE A 457     116.536 168.850 159.587  1.00  0.00           C
ATOM   3521  O   ILE A 457     115.552 168.018 159.652  1.00  0.00           O
ATOM   3522  N   PHE A 458     117.587 168.697 158.766  1.00  0.00           N
ATOM   3523  CA  PHE A 458     117.625 167.769 157.543  1.00  0.00           C
ATOM   3524  CB  PHE A 458     117.285 168.634 156.375  1.00  0.00           C
ATOM   3525  CG  PHE A 458     116.930 167.898 155.034  1.00  0.00           C
ATOM   3526  CD1 PHE A 458     116.208 166.685 154.997  1.00  0.00           C
ATOM   3527  CE1 PHE A 458     115.780 166.110 153.823  1.00  0.00           C
ATOM   3528  CZ  PHE A 458     116.368 166.570 152.632  1.00  0.00           C
ATOM   3529  CE2 PHE A 458     117.156 167.714 152.597  1.00  0.00           C
ATOM   3530  CD2 PHE A 458     117.402 168.399 153.818  1.00  0.00           C
ATOM   3531  C   PHE A 458     118.983 167.182 157.384  1.00  0.00           C
ATOM   3532  O   PHE A 458     119.977 167.949 157.494  1.00  0.00           O
ATOM   3533  N   ASN A 459     119.110 165.823 157.153  1.00  0.00           N
ATOM   3534  CA  ASN A 459     120.332 165.179 157.591  1.00  0.00           C
ATOM   3535  CB  ASN A 459     120.189 164.923 159.147  1.00  0.00           C
ATOM   3536  CG  ASN A 459     121.269 164.074 159.825  1.00  0.00           C
ATOM   3537  OD1 ASN A 459     121.008 163.190 160.635  1.00  0.00           O
ATOM   3538  ND2 ASN A 459     122.466 164.165 159.357  1.00  0.00           N
ATOM   3539  C   ASN A 459     120.636 163.951 156.827  1.00  0.00           C
ATOM   3540  O   ASN A 459     119.740 163.109 156.541  1.00  0.00           O
ATOM   3541  N   ARG A 460     121.853 163.787 156.299  1.00  0.00           N
ATOM   3542  CA  ARG A 460     122.360 162.559 155.697  1.00  0.00           C
ATOM   3543  CB  ARG A 460     122.684 162.733 154.155  1.00  0.00           C
ATOM   3544  CG  ARG A 460     122.898 161.454 153.399  1.00  0.00           C
ATOM   3545  CD  ARG A 460     122.767 161.514 151.893  1.00  0.00           C
ATOM   3546  NE  ARG A 460     123.235 160.204 151.260  1.00  0.00           N
ATOM   3547  CZ  ARG A 460     124.515 159.892 151.187  1.00  0.00           C
ATOM   3548  NH1 ARG A 460     125.512 160.692 151.527  1.00  0.00           N
ATOM   3549  NH2 ARG A 460     124.848 158.771 150.645  1.00  0.00           N
ATOM   3550  C   ARG A 460     123.321 161.707 156.453  1.00  0.00           C
ATOM   3551  O   ARG A 460     124.447 162.171 156.637  1.00  0.00           O
ATOM   3552  N   GLN A 461     122.964 160.529 156.901  1.00  0.00           N
ATOM   3553  CA  GLN A 461     123.985 159.626 157.476  1.00  0.00           C
ATOM   3554  CB  GLN A 461     123.191 158.551 158.270  1.00  0.00           C
ATOM   3555  CG  GLN A 461     122.381 159.232 159.404  1.00  0.00           C
ATOM   3556  CD  GLN A 461     121.150 158.416 159.769  1.00  0.00           C
ATOM   3557  OE1 GLN A 461     120.576 157.639 158.965  1.00  0.00           O
ATOM   3558  NE2 GLN A 461     120.709 158.509 160.973  1.00  0.00           N
ATOM   3559  C   GLN A 461     124.823 159.099 156.286  1.00  0.00           C
ATOM   3560  O   GLN A 461     124.322 158.988 155.129  1.00  0.00           O
ATOM   3561  N   PRO A 462     126.113 158.702 156.449  1.00  0.00           N
ATOM   3562  CD  PRO A 462     126.867 157.961 155.439  1.00  0.00           C
ATOM   3563  CG  PRO A 462     128.287 157.974 155.983  1.00  0.00           C
ATOM   3564  CB  PRO A 462     128.093 158.145 157.513  1.00  0.00           C
ATOM   3565  CA  PRO A 462     126.875 158.990 157.656  1.00  0.00           C
ATOM   3566  C   PRO A 462     127.134 160.513 157.731  1.00  0.00           C
ATOM   3567  O   PRO A 462     127.479 161.068 156.679  1.00  0.00           O
ATOM   3568  N   THR A 463     127.124 161.152 158.915  1.00  0.00           N
ATOM   3569  CA  THR A 463     127.071 162.660 159.094  1.00  0.00           C
ATOM   3570  CB  THR A 463     126.137 163.103 160.288  1.00  0.00           C
ATOM   3571  CG2 THR A 463     125.820 164.578 160.199  1.00  0.00           C
ATOM   3572  OG1 THR A 463     124.864 162.477 160.282  1.00  0.00           O
ATOM   3573  C   THR A 463     128.451 163.262 159.203  1.00  0.00           C
ATOM   3574  O   THR A 463     128.801 163.850 160.201  1.00  0.00           O
ATOM   3575  N   LEU A 464     129.319 163.006 158.230  1.00  0.00           N
ATOM   3576  CA  LEU A 464     130.828 163.131 158.448  1.00  0.00           C
ATOM   3577  CB  LEU A 464     131.503 162.409 157.232  1.00  0.00           C
ATOM   3578  CG  LEU A 464     131.379 160.859 157.256  1.00  0.00           C
ATOM   3579  CD1 LEU A 464     131.431 160.254 155.880  1.00  0.00           C
ATOM   3580  CD2 LEU A 464     132.677 160.353 157.920  1.00  0.00           C
ATOM   3581  C   LEU A 464     131.378 164.549 158.680  1.00  0.00           C
ATOM   3582  O   LEU A 464     132.562 164.654 159.066  1.00  0.00           O
ATOM   3583  N   HIS A 465     130.577 165.608 158.436  1.00  0.00           N
ATOM   3584  CA  HIS A 465     130.938 167.057 158.599  1.00  0.00           C
ATOM   3585  CB  HIS A 465     131.713 167.422 157.308  1.00  0.00           C
ATOM   3586  CG  HIS A 465     130.962 167.440 155.968  1.00  0.00           C
ATOM   3587  ND1 HIS A 465     130.225 168.568 155.578  1.00  0.00           N
ATOM   3588  CE1 HIS A 465     129.513 168.182 154.545  1.00  0.00           C
ATOM   3589  NE2 HIS A 465     129.885 166.948 154.144  1.00  0.00           N
ATOM   3590  CD2 HIS A 465     130.699 166.419 155.067  1.00  0.00           C
ATOM   3591  C   HIS A 465     129.822 167.959 158.821  1.00  0.00           C
ATOM   3592  O   HIS A 465     128.653 167.598 158.651  1.00  0.00           O
ATOM   3593  N   LYS A 466     130.135 169.171 159.324  1.00  0.00           N
ATOM   3594  CA  LYS A 466     129.154 170.095 159.918  1.00  0.00           C
ATOM   3595  CB  LYS A 466     129.949 171.367 160.168  1.00  0.00           C
ATOM   3596  CG  LYS A 466     129.285 172.464 161.020  1.00  0.00           C
ATOM   3597  CD  LYS A 466     130.146 173.704 161.049  1.00  0.00           C
ATOM   3598  CE  LYS A 466     129.647 174.753 162.065  1.00  0.00           C
ATOM   3599  NZ  LYS A 466     130.345 176.073 162.045  1.00  0.00           N
ATOM   3600  C   LYS A 466     127.969 170.436 158.993  1.00  0.00           C
ATOM   3601  O   LYS A 466     126.813 170.553 159.360  1.00  0.00           O
ATOM   3602  N   MET A 467     128.169 170.474 157.645  1.00  0.00           N
ATOM   3603  CA  MET A 467     127.162 170.768 156.616  1.00  0.00           C
ATOM   3604  CB  MET A 467     127.793 171.530 155.539  1.00  0.00           C
ATOM   3605  CG  MET A 467     128.577 172.847 155.938  1.00  0.00           C
ATOM   3606  SD  MET A 467     130.320 172.679 156.450  1.00  0.00           S
ATOM   3607  CE  MET A 467     130.832 174.430 156.755  1.00  0.00           C
ATOM   3608  C   MET A 467     126.396 169.520 156.092  1.00  0.00           C
ATOM   3609  O   MET A 467     125.329 169.646 155.472  1.00  0.00           O
ATOM   3610  N   SER A 468     126.755 168.280 156.544  1.00  0.00           N
ATOM   3611  CA  SER A 468     125.867 167.125 156.286  1.00  0.00           C
ATOM   3612  CB  SER A 468     126.619 165.850 156.110  1.00  0.00           C
ATOM   3613  OG  SER A 468     127.241 165.420 157.276  1.00  0.00           O
ATOM   3614  C   SER A 468     124.698 167.003 157.306  1.00  0.00           C
ATOM   3615  O   SER A 468     123.949 165.976 157.282  1.00  0.00           O
ATOM   3616  N   MET A 469     124.499 168.000 158.174  1.00  0.00           N
ATOM   3617  CA  MET A 469     123.331 168.287 158.952  1.00  0.00           C
ATOM   3618  CB  MET A 469     123.540 167.757 160.280  1.00  0.00           C
ATOM   3619  CG  MET A 469     122.380 168.157 161.144  1.00  0.00           C
ATOM   3620  SD  MET A 469     121.786 166.950 162.358  1.00  0.00           S
ATOM   3621  CE  MET A 469     123.251 166.421 163.186  1.00  0.00           C
ATOM   3622  C   MET A 469     123.190 169.837 158.948  1.00  0.00           C
ATOM   3623  O   MET A 469     124.023 170.576 159.455  1.00  0.00           O
ATOM   3624  N   MET A 470     122.033 170.342 158.563  1.00  0.00           N
ATOM   3625  CA  MET A 470     121.693 171.775 158.389  1.00  0.00           C
ATOM   3626  CB  MET A 470     121.980 172.320 157.006  1.00  0.00           C
ATOM   3627  CG  MET A 470     123.505 172.178 156.531  1.00  0.00           C
ATOM   3628  SD  MET A 470     123.809 172.742 154.783  1.00  0.00           S
ATOM   3629  CE  MET A 470     122.778 171.576 153.861  1.00  0.00           C
ATOM   3630  C   MET A 470     120.230 171.902 158.602  1.00  0.00           C
ATOM   3631  O   MET A 470     119.412 170.952 158.517  1.00  0.00           O
ATOM   3632  N   GLY A 471     119.922 173.185 158.931  1.00  0.00           N
ATOM   3633  CA  GLY A 471     118.577 173.717 159.227  1.00  0.00           C
ATOM   3634  C   GLY A 471     117.771 174.268 158.036  1.00  0.00           C
ATOM   3635  O   GLY A 471     118.371 174.844 157.188  1.00  0.00           O
ATOM   3636  N   HIS A 472     116.479 174.024 157.873  1.00  0.00           N
ATOM   3637  CA  HIS A 472     115.664 174.400 156.707  1.00  0.00           C
ATOM   3638  CB  HIS A 472     115.508 173.187 155.788  1.00  0.00           C
ATOM   3639  CG  HIS A 472     116.836 172.749 155.246  1.00  0.00           C
ATOM   3640  ND1 HIS A 472     117.160 172.765 153.933  1.00  0.00           N
ATOM   3641  CE1 HIS A 472     118.332 172.186 153.756  1.00  0.00           C
ATOM   3642  NE2 HIS A 472     118.777 171.662 154.892  1.00  0.00           N
ATOM   3643  CD2 HIS A 472     117.857 172.079 155.904  1.00  0.00           C
ATOM   3644  C   HIS A 472     114.262 174.972 157.072  1.00  0.00           C
ATOM   3645  O   HIS A 472     113.602 174.608 158.062  1.00  0.00           O
ATOM   3646  N   ARG A 473     113.750 175.772 156.122  1.00  0.00           N
ATOM   3647  CA  ARG A 473     112.384 176.367 156.163  1.00  0.00           C
ATOM   3648  CB  ARG A 473     112.409 177.712 155.376  1.00  0.00           C
ATOM   3649  CG  ARG A 473     113.444 178.839 155.776  1.00  0.00           C
ATOM   3650  CD  ARG A 473     113.182 180.086 154.953  1.00  0.00           C
ATOM   3651  NE  ARG A 473     113.615 179.877 153.559  1.00  0.00           N
ATOM   3652  CZ  ARG A 473     113.158 180.454 152.461  1.00  0.00           C
ATOM   3653  NH1 ARG A 473     112.015 181.068 152.304  1.00  0.00           N
ATOM   3654  NH2 ARG A 473     113.986 180.395 151.472  1.00  0.00           N
ATOM   3655  C   ARG A 473     111.440 175.332 155.610  1.00  0.00           C
ATOM   3656  O   ARG A 473     111.687 174.794 154.550  1.00  0.00           O
ATOM   3657  N   VAL A 474     110.214 175.219 156.135  1.00  0.00           N
ATOM   3658  CA  VAL A 474     109.270 174.141 155.693  1.00  0.00           C
ATOM   3659  CB  VAL A 474     108.494 173.655 156.932  1.00  0.00           C
ATOM   3660  CG1 VAL A 474     107.421 172.663 156.454  1.00  0.00           C
ATOM   3661  CG2 VAL A 474     109.340 172.953 157.991  1.00  0.00           C
ATOM   3662  C   VAL A 474     108.342 174.588 154.582  1.00  0.00           C
ATOM   3663  O   VAL A 474     107.589 175.500 154.733  1.00  0.00           O
ATOM   3664  N   ARG A 475     108.251 173.837 153.472  1.00  0.00           N
ATOM   3665  CA  ARG A 475     107.112 173.875 152.498  1.00  0.00           C
ATOM   3666  CB  ARG A 475     107.529 174.134 151.056  1.00  0.00           C
ATOM   3667  CG  ARG A 475     108.327 175.469 150.926  1.00  0.00           C
ATOM   3668  CD  ARG A 475     107.454 176.758 150.919  1.00  0.00           C
ATOM   3669  NE  ARG A 475     106.945 177.189 152.190  1.00  0.00           N
ATOM   3670  CZ  ARG A 475     106.156 178.289 152.477  1.00  0.00           C
ATOM   3671  NH1 ARG A 475     105.650 179.061 151.519  1.00  0.00           N
ATOM   3672  NH2 ARG A 475     105.874 178.542 153.680  1.00  0.00           N
ATOM   3673  C   ARG A 475     106.435 172.493 152.537  1.00  0.00           C
ATOM   3674  O   ARG A 475     107.010 171.576 153.066  1.00  0.00           O
ATOM   3675  N   ILE A 476     105.101 172.475 152.251  1.00  0.00           N
ATOM   3676  CA  ILE A 476     104.252 171.286 152.505  1.00  0.00           C
ATOM   3677  CB  ILE A 476     103.398 171.375 153.818  1.00  0.00           C
ATOM   3678  CG2 ILE A 476     102.454 170.232 153.985  1.00  0.00           C
ATOM   3679  CG1 ILE A 476     104.323 171.262 155.040  1.00  0.00           C
ATOM   3680  CD1 ILE A 476     103.633 171.937 156.212  1.00  0.00           C
ATOM   3681  C   ILE A 476     103.365 170.966 151.323  1.00  0.00           C
ATOM   3682  O   ILE A 476     102.773 171.858 150.755  1.00  0.00           O
ATOM   3683  N   LEU A 477     103.275 169.660 150.895  1.00  0.00           N
ATOM   3684  CA  LEU A 477     102.535 169.149 149.665  1.00  0.00           C
ATOM   3685  CB  LEU A 477     103.194 169.598 148.359  1.00  0.00           C
ATOM   3686  CG  LEU A 477     102.869 170.987 147.872  1.00  0.00           C
ATOM   3687  CD1 LEU A 477     103.466 171.228 146.565  1.00  0.00           C
ATOM   3688  CD2 LEU A 477     101.321 171.135 147.819  1.00  0.00           C
ATOM   3689  C   LEU A 477     102.400 167.594 149.789  1.00  0.00           C
ATOM   3690  O   LEU A 477     103.173 166.962 150.479  1.00  0.00           O
ATOM   3691  N   PRO A 478     101.446 166.959 149.190  1.00  0.00           N
ATOM   3692  CD  PRO A 478     100.467 167.549 148.233  1.00  0.00           C
ATOM   3693  CG  PRO A 478      99.230 166.732 148.186  1.00  0.00           C
ATOM   3694  CB  PRO A 478      99.584 165.386 148.761  1.00  0.00           C
ATOM   3695  CA  PRO A 478     101.010 165.604 149.408  1.00  0.00           C
ATOM   3696  C   PRO A 478     101.932 164.491 149.079  1.00  0.00           C
ATOM   3697  O   PRO A 478     101.648 163.375 149.447  1.00  0.00           O
ATOM   3698  N   TRP A 479     103.023 164.698 148.289  1.00  0.00           N
ATOM   3699  CA  TRP A 479     103.955 163.611 147.861  1.00  0.00           C
ATOM   3700  CB  TRP A 479     104.872 164.099 146.752  1.00  0.00           C
ATOM   3701  CG  TRP A 479     104.391 165.404 146.122  1.00  0.00           C
ATOM   3702  CD1 TRP A 479     105.158 166.526 145.950  1.00  0.00           C
ATOM   3703  NE1 TRP A 479     104.412 167.504 145.309  1.00  0.00           N
ATOM   3704  CE2 TRP A 479     103.142 167.055 145.026  1.00  0.00           C
ATOM   3705  CZ2 TRP A 479     102.091 167.619 144.232  1.00  0.00           C
ATOM   3706  CH2 TRP A 479     100.867 166.892 144.143  1.00  0.00           C
ATOM   3707  CZ3 TRP A 479     100.771 165.592 144.603  1.00  0.00           C
ATOM   3708  CE3 TRP A 479     101.908 165.024 145.290  1.00  0.00           C
ATOM   3709  CD2 TRP A 479     103.107 165.694 145.514  1.00  0.00           C
ATOM   3710  C   TRP A 479     104.772 163.007 149.041  1.00  0.00           C
ATOM   3711  O   TRP A 479     105.124 163.714 149.985  1.00  0.00           O
ATOM   3712  N   SER A 480     105.106 161.754 148.933  1.00  0.00           N
ATOM   3713  CA  SER A 480     105.751 160.941 150.029  1.00  0.00           C
ATOM   3714  CB  SER A 480     105.553 159.411 149.665  1.00  0.00           C
ATOM   3715  OG  SER A 480     104.178 159.057 149.518  1.00  0.00           O
ATOM   3716  C   SER A 480     107.258 161.168 150.249  1.00  0.00           C
ATOM   3717  O   SER A 480     107.844 160.625 151.187  1.00  0.00           O
ATOM   3718  N   THR A 481     107.955 161.997 149.437  1.00  0.00           N
ATOM   3719  CA  THR A 481     109.434 162.267 149.396  1.00  0.00           C
ATOM   3720  CB  THR A 481     109.944 162.253 148.008  1.00  0.00           C
ATOM   3721  CG2 THR A 481     109.667 160.916 147.285  1.00  0.00           C
ATOM   3722  OG1 THR A 481     109.272 163.191 147.157  1.00  0.00           O
ATOM   3723  C   THR A 481     109.857 163.530 150.071  1.00  0.00           C
ATOM   3724  O   THR A 481     109.091 164.457 150.131  1.00  0.00           O
ATOM   3725  N   PHE A 482     111.063 163.612 150.502  1.00  0.00           N
ATOM   3726  CA  PHE A 482     111.663 164.950 150.882  1.00  0.00           C
ATOM   3727  CB  PHE A 482     112.763 164.699 151.922  1.00  0.00           C
ATOM   3728  CG  PHE A 482     112.291 164.624 153.359  1.00  0.00           C
ATOM   3729  CD1 PHE A 482     111.295 165.466 153.778  1.00  0.00           C
ATOM   3730  CE1 PHE A 482     110.825 165.349 155.143  1.00  0.00           C
ATOM   3731  CZ  PHE A 482     111.338 164.390 156.004  1.00  0.00           C
ATOM   3732  CE2 PHE A 482     112.260 163.470 155.535  1.00  0.00           C
ATOM   3733  CD2 PHE A 482     112.754 163.649 154.251  1.00  0.00           C
ATOM   3734  C   PHE A 482     112.213 165.672 149.667  1.00  0.00           C
ATOM   3735  O   PHE A 482     113.177 165.317 149.031  1.00  0.00           O
ATOM   3736  N   ARG A 483     111.511 166.722 149.227  1.00  0.00           N
ATOM   3737  CA  ARG A 483     111.943 167.513 148.096  1.00  0.00           C
ATOM   3738  CB  ARG A 483     110.857 168.302 147.308  1.00  0.00           C
ATOM   3739  CG  ARG A 483     109.784 167.468 146.585  1.00  0.00           C
ATOM   3740  CD  ARG A 483     108.703 166.745 147.277  1.00  0.00           C
ATOM   3741  NE  ARG A 483     107.843 167.608 148.027  1.00  0.00           N
ATOM   3742  CZ  ARG A 483     106.915 167.205 148.941  1.00  0.00           C
ATOM   3743  NH1 ARG A 483     106.235 168.106 149.554  1.00  0.00           N
ATOM   3744  NH2 ARG A 483     106.777 166.043 149.254  1.00  0.00           N
ATOM   3745  C   ARG A 483     113.055 168.461 148.595  1.00  0.00           C
ATOM   3746  O   ARG A 483     112.976 169.062 149.687  1.00  0.00           O
ATOM   3747  N   LEU A 484     114.095 168.670 147.709  1.00  0.00           N
ATOM   3748  CA  LEU A 484     115.256 169.544 147.979  1.00  0.00           C
ATOM   3749  CB  LEU A 484     116.358 168.782 148.784  1.00  0.00           C
ATOM   3750  CG  LEU A 484     117.425 168.050 147.998  1.00  0.00           C
ATOM   3751  CD1 LEU A 484     118.401 167.321 148.923  1.00  0.00           C
ATOM   3752  CD2 LEU A 484     116.839 167.028 146.955  1.00  0.00           C
ATOM   3753  C   LEU A 484     115.837 170.313 146.780  1.00  0.00           C
ATOM   3754  O   LEU A 484     115.734 169.870 145.625  1.00  0.00           O
ATOM   3755  N   ASN A 485     116.453 171.492 147.038  1.00  0.00           N
ATOM   3756  CA  ASN A 485     117.192 172.190 146.050  1.00  0.00           C
ATOM   3757  CB  ASN A 485     117.660 173.509 146.662  1.00  0.00           C
ATOM   3758  CG  ASN A 485     118.593 174.226 145.712  1.00  0.00           C
ATOM   3759  OD1 ASN A 485     119.812 173.989 145.664  1.00  0.00           O
ATOM   3760  ND2 ASN A 485     118.079 175.108 144.884  1.00  0.00           N
ATOM   3761  C   ASN A 485     118.278 171.345 145.267  1.00  0.00           C
ATOM   3762  O   ASN A 485     118.833 170.425 145.883  1.00  0.00           O
ATOM   3763  N   LEU A 486     118.614 171.540 144.013  1.00  0.00           N
ATOM   3764  CA  LEU A 486     119.569 170.763 143.303  1.00  0.00           C
ATOM   3765  CB  LEU A 486     119.694 171.134 141.765  1.00  0.00           C
ATOM   3766  CG  LEU A 486     118.787 170.279 140.912  1.00  0.00           C
ATOM   3767  CD1 LEU A 486     119.070 168.807 140.999  1.00  0.00           C
ATOM   3768  CD2 LEU A 486     117.299 170.551 141.180  1.00  0.00           C
ATOM   3769  C   LEU A 486     120.960 170.853 144.014  1.00  0.00           C
ATOM   3770  O   LEU A 486     121.459 169.899 144.549  1.00  0.00           O
ATOM   3771  N   SER A 487     121.487 172.090 144.088  1.00  0.00           N
ATOM   3772  CA  SER A 487     122.807 172.482 144.570  1.00  0.00           C
ATOM   3773  CB  SER A 487     123.132 173.961 144.378  1.00  0.00           C
ATOM   3774  OG  SER A 487     124.377 174.325 144.835  1.00  0.00           O
ATOM   3775  C   SER A 487     123.079 172.087 146.076  1.00  0.00           C
ATOM   3776  O   SER A 487     124.155 171.620 146.397  1.00  0.00           O
ATOM   3777  N   VAL A 488     121.997 172.050 146.886  1.00  0.00           N
ATOM   3778  CA  VAL A 488     121.962 171.574 148.287  1.00  0.00           C
ATOM   3779  CB  VAL A 488     120.669 172.034 148.949  1.00  0.00           C
ATOM   3780  CG1 VAL A 488     119.526 171.054 149.153  1.00  0.00           C
ATOM   3781  CG2 VAL A 488     121.123 172.586 150.334  1.00  0.00           C
ATOM   3782  C   VAL A 488     122.151 170.028 148.514  1.00  0.00           C
ATOM   3783  O   VAL A 488     122.466 169.619 149.616  1.00  0.00           O
ATOM   3784  N   THR A 489     122.113 169.204 147.461  1.00  0.00           N
ATOM   3785  CA  THR A 489     122.468 167.818 147.457  1.00  0.00           C
ATOM   3786  CB  THR A 489     122.067 167.102 146.143  1.00  0.00           C
ATOM   3787  CG2 THR A 489     120.573 167.120 145.764  1.00  0.00           C
ATOM   3788  OG1 THR A 489     122.696 167.691 145.056  1.00  0.00           O
ATOM   3789  C   THR A 489     123.926 167.593 147.777  1.00  0.00           C
ATOM   3790  O   THR A 489     124.301 166.467 148.140  1.00  0.00           O
ATOM   3791  N   THR A 490     124.727 168.560 147.431  1.00  0.00           N
ATOM   3792  CA  THR A 490     126.212 168.463 147.411  1.00  0.00           C
ATOM   3793  CB  THR A 490     126.930 169.500 146.518  1.00  0.00           C
ATOM   3794  CG2 THR A 490     126.564 169.221 145.053  1.00  0.00           C
ATOM   3795  OG1 THR A 490     126.826 170.829 146.891  1.00  0.00           O
ATOM   3796  C   THR A 490     126.867 168.468 148.816  1.00  0.00           C
ATOM   3797  O   THR A 490     127.612 167.580 149.019  1.00  0.00           O
ATOM   3798  N   PRO A 491     126.533 169.390 149.836  1.00  0.00           N
ATOM   3799  CD  PRO A 491     125.675 170.562 149.715  1.00  0.00           C
ATOM   3800  CG  PRO A 491     125.027 170.646 151.051  1.00  0.00           C
ATOM   3801  CB  PRO A 491     126.119 170.283 151.998  1.00  0.00           C
ATOM   3802  CA  PRO A 491     126.937 169.205 151.194  1.00  0.00           C
ATOM   3803  C   PRO A 491     126.549 167.876 151.864  1.00  0.00           C
ATOM   3804  O   PRO A 491     127.298 167.261 152.640  1.00  0.00           O
ATOM   3805  N   TYR A 492     125.427 167.273 151.556  1.00  0.00           N
ATOM   3806  CA  TYR A 492     125.032 165.884 152.015  1.00  0.00           C
ATOM   3807  CB  TYR A 492     123.473 165.789 151.960  1.00  0.00           C
ATOM   3808  CG  TYR A 492     122.754 166.791 152.895  1.00  0.00           C
ATOM   3809  CD1 TYR A 492     122.967 166.698 154.295  1.00  0.00           C
ATOM   3810  CE1 TYR A 492     122.193 167.544 155.106  1.00  0.00           C
ATOM   3811  CZ  TYR A 492     121.356 168.520 154.555  1.00  0.00           C
ATOM   3812  OH  TYR A 492     120.703 169.370 155.440  1.00  0.00           O
ATOM   3813  CE2 TYR A 492     121.149 168.567 153.142  1.00  0.00           C
ATOM   3814  CD2 TYR A 492     121.855 167.732 152.297  1.00  0.00           C
ATOM   3815  C   TYR A 492     125.612 164.753 151.141  1.00  0.00           C
ATOM   3816  O   TYR A 492     125.284 163.570 151.390  1.00  0.00           O
ATOM   3817  N   ASN A 493     126.325 165.075 150.073  1.00  0.00           N
ATOM   3818  CA  ASN A 493     126.925 164.119 149.101  1.00  0.00           C
ATOM   3819  CB  ASN A 493     128.218 163.500 149.610  1.00  0.00           C
ATOM   3820  CG  ASN A 493     129.246 164.532 150.019  1.00  0.00           C
ATOM   3821  OD1 ASN A 493     129.995 165.038 149.196  1.00  0.00           O
ATOM   3822  ND2 ASN A 493     129.368 164.765 151.291  1.00  0.00           N
ATOM   3823  C   ASN A 493     125.968 163.038 148.582  1.00  0.00           C
ATOM   3824  O   ASN A 493     126.167 161.816 148.575  1.00  0.00           O
ATOM   3825  N   ALA A 494     124.838 163.591 148.136  1.00  0.00           N
ATOM   3826  CA  ALA A 494     123.660 162.851 147.622  1.00  0.00           C
ATOM   3827  CB  ALA A 494     122.452 163.376 148.413  1.00  0.00           C
ATOM   3828  C   ALA A 494     123.399 162.981 146.097  1.00  0.00           C
ATOM   3829  O   ALA A 494     123.826 163.910 145.381  1.00  0.00           O
ATOM   3830  N   ASP A 495     122.618 162.068 145.594  1.00  0.00           N
ATOM   3831  CA  ASP A 495     122.184 161.872 144.217  1.00  0.00           C
ATOM   3832  CB  ASP A 495     123.337 161.218 143.482  1.00  0.00           C
ATOM   3833  CG  ASP A 495     124.028 160.026 144.125  1.00  0.00           C
ATOM   3834  OD1 ASP A 495     123.556 159.385 145.096  1.00  0.00           O
ATOM   3835  OD2 ASP A 495     125.153 159.746 143.700  1.00  0.00           O
ATOM   3836  C   ASP A 495     120.914 160.992 144.149  1.00  0.00           C
ATOM   3837  O   ASP A 495     120.720 160.104 145.002  1.00  0.00           O
ATOM   3838  N   PHE A 496     120.044 161.208 143.161  1.00  0.00           N
ATOM   3839  CA  PHE A 496     118.780 160.350 143.199  1.00  0.00           C
ATOM   3840  CB  PHE A 496     117.651 161.126 142.405  1.00  0.00           C
ATOM   3841  CG  PHE A 496     117.578 162.597 142.777  1.00  0.00           C
ATOM   3842  CD1 PHE A 496     116.909 162.954 143.975  1.00  0.00           C
ATOM   3843  CE1 PHE A 496     117.145 164.236 144.528  1.00  0.00           C
ATOM   3844  CZ  PHE A 496     118.036 165.083 143.869  1.00  0.00           C
ATOM   3845  CE2 PHE A 496     118.727 164.679 142.676  1.00  0.00           C
ATOM   3846  CD2 PHE A 496     118.497 163.446 142.098  1.00  0.00           C
ATOM   3847  C   PHE A 496     118.817 158.852 142.793  1.00  0.00           C
ATOM   3848  O   PHE A 496     117.929 158.231 142.199  1.00  0.00           O
ATOM   3849  N   ASP A 497     119.792 158.175 143.324  1.00  0.00           N
ATOM   3850  CA  ASP A 497     120.031 156.681 143.342  1.00  0.00           C
ATOM   3851  CB  ASP A 497     121.501 156.403 143.555  1.00  0.00           C
ATOM   3852  CG  ASP A 497     121.995 156.774 144.904  1.00  0.00           C
ATOM   3853  OD1 ASP A 497     121.253 157.362 145.730  1.00  0.00           O
ATOM   3854  OD2 ASP A 497     123.227 156.613 145.213  1.00  0.00           O
ATOM   3855  C   ASP A 497     119.093 155.887 144.275  1.00  0.00           C
ATOM   3856  O   ASP A 497     119.389 154.700 144.509  1.00  0.00           O
ATOM   3857  N   GLY A 498     118.001 156.584 144.736  1.00  0.00           N
ATOM   3858  CA  GLY A 498     117.098 156.100 145.742  1.00  0.00           C
ATOM   3859  C   GLY A 498     117.625 156.575 147.129  1.00  0.00           C
ATOM   3860  O   GLY A 498     117.242 156.009 148.129  1.00  0.00           O
ATOM   3861  N   ASP A 499     118.481 157.621 147.181  1.00  0.00           N
ATOM   3862  CA  ASP A 499     118.991 158.200 148.456  1.00  0.00           C
ATOM   3863  CB  ASP A 499     119.894 159.496 148.245  1.00  0.00           C
ATOM   3864  CG  ASP A 499     121.429 159.227 147.991  1.00  0.00           C
ATOM   3865  OD1 ASP A 499     121.981 158.105 148.276  1.00  0.00           O
ATOM   3866  OD2 ASP A 499     122.234 159.927 147.363  1.00  0.00           O
ATOM   3867  C   ASP A 499     117.777 158.685 149.348  1.00  0.00           C
ATOM   3868  O   ASP A 499     116.660 159.085 148.860  1.00  0.00           O
ATOM   3869  N   GLU A 500     117.941 158.556 150.718  1.00  0.00           N
ATOM   3870  CA  GLU A 500     117.002 158.787 151.794  1.00  0.00           C
ATOM   3871  CB  GLU A 500     116.410 157.440 152.226  1.00  0.00           C
ATOM   3872  CG  GLU A 500     117.470 156.431 152.772  1.00  0.00           C
ATOM   3873  CD  GLU A 500     116.881 155.092 153.145  1.00  0.00           C
ATOM   3874  OE1 GLU A 500     115.777 154.674 152.714  1.00  0.00           O
ATOM   3875  OE2 GLU A 500     117.360 154.518 154.109  1.00  0.00           O
ATOM   3876  C   GLU A 500     117.633 159.599 152.991  1.00  0.00           C
ATOM   3877  O   GLU A 500     118.883 159.557 153.092  1.00  0.00           O
ATOM   3878  N   MET A 501     116.844 160.369 153.746  1.00  0.00           N
ATOM   3879  CA  MET A 501     117.394 161.420 154.601  1.00  0.00           C
ATOM   3880  CB  MET A 501     117.590 162.714 153.894  1.00  0.00           C
ATOM   3881  CG  MET A 501     118.823 162.829 153.029  1.00  0.00           C
ATOM   3882  SD  MET A 501     119.089 164.537 152.243  1.00  0.00           S
ATOM   3883  CE  MET A 501     119.380 165.494 153.793  1.00  0.00           C
ATOM   3884  C   MET A 501     116.460 161.489 155.872  1.00  0.00           C
ATOM   3885  O   MET A 501     115.217 161.372 155.882  1.00  0.00           O
ATOM   3886  N   ASN A 502     117.100 161.686 156.936  1.00  0.00           N
ATOM   3887  CA  ASN A 502     116.481 161.980 158.211  1.00  0.00           C
ATOM   3888  CB  ASN A 502     117.438 161.665 159.377  1.00  0.00           C
ATOM   3889  CG  ASN A 502     117.313 160.168 159.872  1.00  0.00           C
ATOM   3890  OD1 ASN A 502     116.634 159.391 159.226  1.00  0.00           O
ATOM   3891  ND2 ASN A 502     117.881 159.797 160.931  1.00  0.00           N
ATOM   3892  C   ASN A 502     116.094 163.498 158.298  1.00  0.00           C
ATOM   3893  O   ASN A 502     116.747 164.408 157.750  1.00  0.00           O
ATOM   3894  N   LEU A 503     115.003 163.715 158.994  1.00  0.00           N
ATOM   3895  CA  LEU A 503     114.399 165.025 159.448  1.00  0.00           C
ATOM   3896  CB  LEU A 503     113.121 165.289 158.579  1.00  0.00           C
ATOM   3897  CG  LEU A 503     112.732 166.738 158.596  1.00  0.00           C
ATOM   3898  CD1 LEU A 503     113.406 167.288 157.304  1.00  0.00           C
ATOM   3899  CD2 LEU A 503     111.255 166.975 158.460  1.00  0.00           C
ATOM   3900  C   LEU A 503     114.161 165.009 160.926  1.00  0.00           C
ATOM   3901  O   LEU A 503     113.807 163.932 161.421  1.00  0.00           O
ATOM   3902  N   HIS A 504     114.492 166.068 161.613  1.00  0.00           N
ATOM   3903  CA  HIS A 504     114.152 166.299 163.025  1.00  0.00           C
ATOM   3904  CB  HIS A 504     115.503 166.337 163.728  1.00  0.00           C
ATOM   3905  CG  HIS A 504     116.223 164.930 163.775  1.00  0.00           C
ATOM   3906  ND1 HIS A 504     115.815 163.854 164.597  1.00  0.00           N
ATOM   3907  CE1 HIS A 504     116.489 162.800 164.179  1.00  0.00           C
ATOM   3908  NE2 HIS A 504     117.348 163.149 163.204  1.00  0.00           N
ATOM   3909  CD2 HIS A 504     117.168 164.499 162.948  1.00  0.00           C
ATOM   3910  C   HIS A 504     113.489 167.614 163.219  1.00  0.00           C
ATOM   3911  O   HIS A 504     113.880 168.555 162.480  1.00  0.00           O
ATOM   3912  N   LEU A 505     112.469 167.701 164.113  1.00  0.00           N
ATOM   3913  CA  LEU A 505     111.851 168.977 164.532  1.00  0.00           C
ATOM   3914  CB  LEU A 505     110.340 168.925 164.193  1.00  0.00           C
ATOM   3915  CG  LEU A 505     109.449 170.148 164.684  1.00  0.00           C
ATOM   3916  CD1 LEU A 505     109.854 171.426 163.997  1.00  0.00           C
ATOM   3917  CD2 LEU A 505     107.946 169.934 164.286  1.00  0.00           C
ATOM   3918  C   LEU A 505     112.181 169.469 165.952  1.00  0.00           C
ATOM   3919  O   LEU A 505     111.720 168.900 166.907  1.00  0.00           O
ATOM   3920  N   PRO A 506     112.966 170.538 166.182  1.00  0.00           N
ATOM   3921  CD  PRO A 506     113.525 171.427 165.110  1.00  0.00           C
ATOM   3922  CG  PRO A 506     113.812 172.754 165.799  1.00  0.00           C
ATOM   3923  CB  PRO A 506     114.089 172.340 167.233  1.00  0.00           C
ATOM   3924  CA  PRO A 506     113.198 171.150 167.511  1.00  0.00           C
ATOM   3925  C   PRO A 506     111.894 171.677 168.093  1.00  0.00           C
ATOM   3926  O   PRO A 506     111.094 172.213 167.367  1.00  0.00           O
ATOM   3927  N   GLN A 507     111.818 171.558 169.425  1.00  0.00           N
ATOM   3928  CA  GLN A 507     110.650 171.713 170.259  1.00  0.00           C
ATOM   3929  CB  GLN A 507     110.525 170.464 171.085  1.00  0.00           C
ATOM   3930  CG  GLN A 507     110.323 169.273 170.211  1.00  0.00           C
ATOM   3931  CD  GLN A 507     109.003 169.389 169.415  1.00  0.00           C
ATOM   3932  OE1 GLN A 507     107.964 169.815 169.900  1.00  0.00           O
ATOM   3933  NE2 GLN A 507     109.023 169.032 168.183  1.00  0.00           N
ATOM   3934  C   GLN A 507     110.491 172.997 171.035  1.00  0.00           C
ATOM   3935  O   GLN A 507     109.394 173.288 171.514  1.00  0.00           O
ATOM   3936  N   SER A 508     111.544 173.781 171.299  1.00  0.00           N
ATOM   3937  CA  SER A 508     111.490 175.088 172.002  1.00  0.00           C
ATOM   3938  CB  SER A 508     112.226 174.963 173.315  1.00  0.00           C
ATOM   3939  OG  SER A 508     113.571 174.567 173.201  1.00  0.00           O
ATOM   3940  C   SER A 508     111.941 176.328 171.280  1.00  0.00           C
ATOM   3941  O   SER A 508     112.569 176.268 170.240  1.00  0.00           O
ATOM   3942  N   LEU A 509     111.637 177.486 171.814  1.00  0.00           N
ATOM   3943  CA  LEU A 509     112.166 178.691 171.306  1.00  0.00           C
ATOM   3944  CB  LEU A 509     111.340 179.817 171.961  1.00  0.00           C
ATOM   3945  CG  LEU A 509     109.801 179.724 171.698  1.00  0.00           C
ATOM   3946  CD1 LEU A 509     109.133 180.881 172.533  1.00  0.00           C
ATOM   3947  CD2 LEU A 509     109.419 179.920 170.197  1.00  0.00           C
ATOM   3948  C   LEU A 509     113.661 178.775 171.602  1.00  0.00           C
ATOM   3949  O   LEU A 509     114.451 179.414 170.828  1.00  0.00           O
ATOM   3950  N   GLU A 510     114.091 178.145 172.722  1.00  0.00           N
ATOM   3951  CA  GLU A 510     115.514 177.919 172.848  1.00  0.00           C
ATOM   3952  CB  GLU A 510     115.795 177.107 174.129  1.00  0.00           C
ATOM   3953  CG  GLU A 510     115.559 178.017 175.307  1.00  0.00           C
ATOM   3954  CD  GLU A 510     115.762 177.390 176.699  1.00  0.00           C
ATOM   3955  OE1 GLU A 510     115.402 176.205 176.876  1.00  0.00           O
ATOM   3956  OE2 GLU A 510     116.390 178.117 177.558  1.00  0.00           O
ATOM   3957  C   GLU A 510     116.094 177.104 171.644  1.00  0.00           C
ATOM   3958  O   GLU A 510     117.107 177.567 171.030  1.00  0.00           O
ATOM   3959  N   THR A 511     115.555 175.894 171.326  1.00  0.00           N
ATOM   3960  CA  THR A 511     116.120 175.024 170.297  1.00  0.00           C
ATOM   3961  CB  THR A 511     115.753 173.516 170.475  1.00  0.00           C
ATOM   3962  CG2 THR A 511     116.238 173.007 171.908  1.00  0.00           C
ATOM   3963  OG1 THR A 511     114.364 173.119 170.351  1.00  0.00           O
ATOM   3964  C   THR A 511     115.930 175.439 168.837  1.00  0.00           C
ATOM   3965  O   THR A 511     116.856 175.282 168.021  1.00  0.00           O
ATOM   3966  N   ARG A 512     114.837 176.139 168.565  1.00  0.00           N
ATOM   3967  CA  ARG A 512     114.529 176.679 167.269  1.00  0.00           C
ATOM   3968  CB  ARG A 512     113.061 177.089 167.350  1.00  0.00           C
ATOM   3969  CG  ARG A 512     112.551 177.509 165.971  1.00  0.00           C
ATOM   3970  CD  ARG A 512     111.118 177.835 166.195  1.00  0.00           C
ATOM   3971  NE  ARG A 512     110.446 178.480 165.045  1.00  0.00           N
ATOM   3972  CZ  ARG A 512     109.375 177.960 164.458  1.00  0.00           C
ATOM   3973  NH1 ARG A 512     108.882 176.788 164.711  1.00  0.00           N
ATOM   3974  NH2 ARG A 512     108.755 178.715 163.653  1.00  0.00           N
ATOM   3975  C   ARG A 512     115.497 177.820 166.935  1.00  0.00           C
ATOM   3976  O   ARG A 512     115.965 177.837 165.774  1.00  0.00           O
ATOM   3977  N   ALA A 513     115.759 178.712 167.897  1.00  0.00           N
ATOM   3978  CA  ALA A 513     116.728 179.845 167.776  1.00  0.00           C
ATOM   3979  CB  ALA A 513     116.646 180.775 168.992  1.00  0.00           C
ATOM   3980  C   ALA A 513     118.081 179.333 167.549  1.00  0.00           C
ATOM   3981  O   ALA A 513     118.767 179.822 166.683  1.00  0.00           O
ATOM   3982  N   GLU A 514     118.450 178.268 168.270  1.00  0.00           N
ATOM   3983  CA  GLU A 514     119.721 177.557 168.095  1.00  0.00           C
ATOM   3984  CB  GLU A 514     119.814 176.441 169.194  1.00  0.00           C
ATOM   3985  CG  GLU A 514     121.323 175.930 169.285  1.00  0.00           C
ATOM   3986  CD  GLU A 514     121.594 175.327 170.695  1.00  0.00           C
ATOM   3987  OE1 GLU A 514     121.849 176.074 171.645  1.00  0.00           O
ATOM   3988  OE2 GLU A 514     121.500 174.068 170.831  1.00  0.00           O
ATOM   3989  C   GLU A 514     119.879 176.979 166.686  1.00  0.00           C
ATOM   3990  O   GLU A 514     120.906 177.152 166.017  1.00  0.00           O
ATOM   3991  N   ILE A 515     118.826 176.393 166.140  1.00  0.00           N
ATOM   3992  CA  ILE A 515     118.808 175.958 164.739  1.00  0.00           C
ATOM   3993  CB  ILE A 515     117.746 174.964 164.407  1.00  0.00           C
ATOM   3994  CG2 ILE A 515     117.832 174.450 162.935  1.00  0.00           C
ATOM   3995  CG1 ILE A 515     117.732 173.621 165.180  1.00  0.00           C
ATOM   3996  CD1 ILE A 515     119.095 173.029 165.538  1.00  0.00           C
ATOM   3997  C   ILE A 515     118.800 177.254 163.820  1.00  0.00           C
ATOM   3998  O   ILE A 515     119.695 177.299 162.943  1.00  0.00           O
ATOM   3999  N   GLN A 516     117.962 178.233 164.048  1.00  0.00           N
ATOM   4000  CA  GLN A 516     117.826 179.358 163.121  1.00  0.00           C
ATOM   4001  CB  GLN A 516     116.552 180.163 163.477  1.00  0.00           C
ATOM   4002  CG  GLN A 516     116.283 181.377 162.534  1.00  0.00           C
ATOM   4003  CD  GLN A 516     114.871 181.839 162.605  1.00  0.00           C
ATOM   4004  OE1 GLN A 516     114.177 181.837 161.587  1.00  0.00           O
ATOM   4005  NE2 GLN A 516     114.403 182.349 163.763  1.00  0.00           N
ATOM   4006  C   GLN A 516     119.060 180.196 163.074  1.00  0.00           C
ATOM   4007  O   GLN A 516     119.413 180.788 162.059  1.00  0.00           O
ATOM   4008  N   GLU A 517     119.862 180.297 164.171  1.00  0.00           N
ATOM   4009  CA  GLU A 517     121.026 181.103 164.242  1.00  0.00           C
ATOM   4010  CB  GLU A 517     121.223 181.624 165.706  1.00  0.00           C
ATOM   4011  CG  GLU A 517     120.160 182.618 166.163  1.00  0.00           C
ATOM   4012  CD  GLU A 517     119.810 183.682 165.117  1.00  0.00           C
ATOM   4013  OE1 GLU A 517     118.686 183.888 164.620  1.00  0.00           O
ATOM   4014  OE2 GLU A 517     120.770 184.359 164.656  1.00  0.00           O
ATOM   4015  C   GLU A 517     122.334 180.485 163.604  1.00  0.00           C
ATOM   4016  O   GLU A 517     122.961 180.965 162.633  1.00  0.00           O
ATOM   4017  N   LEU A 518     122.703 179.365 164.204  1.00  0.00           N
ATOM   4018  CA  LEU A 518     123.925 178.705 163.883  1.00  0.00           C
ATOM   4019  CB  LEU A 518     124.272 177.812 165.160  1.00  0.00           C
ATOM   4020  CG  LEU A 518     124.278 178.750 166.421  1.00  0.00           C
ATOM   4021  CD1 LEU A 518     124.664 177.813 167.632  1.00  0.00           C
ATOM   4022  CD2 LEU A 518     125.170 179.966 166.368  1.00  0.00           C
ATOM   4023  C   LEU A 518     123.888 177.781 162.660  1.00  0.00           C
ATOM   4024  O   LEU A 518     124.964 177.400 162.197  1.00  0.00           O
ATOM   4025  N   ALA A 519     122.710 177.185 162.271  1.00  0.00           N
ATOM   4026  CA  ALA A 519     122.635 175.943 161.377  1.00  0.00           C
ATOM   4027  CB  ALA A 519     122.049 174.773 162.225  1.00  0.00           C
ATOM   4028  C   ALA A 519     121.922 176.039 160.004  1.00  0.00           C
ATOM   4029  O   ALA A 519     122.149 175.192 159.158  1.00  0.00           O
ATOM   4030  N   MET A 520     121.098 177.099 159.864  1.00  0.00           N
ATOM   4031  CA  MET A 520     120.432 177.383 158.595  1.00  0.00           C
ATOM   4032  CB  MET A 520     119.514 178.601 158.698  1.00  0.00           C
ATOM   4033  CG  MET A 520     118.420 178.479 159.636  1.00  0.00           C
ATOM   4034  SD  MET A 520     117.106 177.374 158.982  1.00  0.00           S
ATOM   4035  CE  MET A 520     116.529 178.047 157.356  1.00  0.00           C
ATOM   4036  C   MET A 520     121.383 177.537 157.429  1.00  0.00           C
ATOM   4037  O   MET A 520     122.347 178.310 157.381  1.00  0.00           O
ATOM   4038  N   VAL A 521     121.010 176.843 156.313  1.00  0.00           N
ATOM   4039  CA  VAL A 521     121.973 176.811 155.123  1.00  0.00           C
ATOM   4040  CB  VAL A 521     121.226 176.179 153.970  1.00  0.00           C
ATOM   4041  CG1 VAL A 521     122.208 175.817 152.927  1.00  0.00           C
ATOM   4042  CG2 VAL A 521     120.455 174.882 154.431  1.00  0.00           C
ATOM   4043  C   VAL A 521     122.752 178.134 154.678  1.00  0.00           C
ATOM   4044  O   VAL A 521     123.965 177.995 154.511  1.00  0.00           O
ATOM   4045  N   PRO A 522     122.137 179.320 154.557  1.00  0.00           N
ATOM   4046  CD  PRO A 522     120.714 179.620 154.762  1.00  0.00           C
ATOM   4047  CG  PRO A 522     120.470 180.729 153.646  1.00  0.00           C
ATOM   4048  CB  PRO A 522     121.766 181.492 153.780  1.00  0.00           C
ATOM   4049  CA  PRO A 522     122.860 180.450 153.860  1.00  0.00           C
ATOM   4050  C   PRO A 522     124.095 180.947 154.584  1.00  0.00           C
ATOM   4051  O   PRO A 522     124.963 181.528 154.012  1.00  0.00           O
ATOM   4052  N   ARG A 523     124.230 180.648 155.921  1.00  0.00           N
ATOM   4053  CA  ARG A 523     125.472 180.910 156.695  1.00  0.00           C
ATOM   4054  CB  ARG A 523     125.003 180.984 158.114  1.00  0.00           C
ATOM   4055  CG  ARG A 523     126.042 181.348 159.170  1.00  0.00           C
ATOM   4056  CD  ARG A 523     126.711 182.747 158.973  1.00  0.00           C
ATOM   4057  NE  ARG A 523     127.753 182.944 159.959  1.00  0.00           N
ATOM   4058  CZ  ARG A 523     128.892 182.296 160.123  1.00  0.00           C
ATOM   4059  NH1 ARG A 523     129.338 181.544 159.204  1.00  0.00           N
ATOM   4060  NH2 ARG A 523     129.592 182.435 161.201  1.00  0.00           N
ATOM   4061  C   ARG A 523     126.608 179.917 156.450  1.00  0.00           C
ATOM   4062  O   ARG A 523     127.653 180.131 156.998  1.00  0.00           O
ATOM   4063  N   MET A 524     126.303 178.780 155.752  1.00  0.00           N
ATOM   4064  CA  MET A 524     127.121 177.515 155.824  1.00  0.00           C
ATOM   4065  CB  MET A 524     126.260 176.288 156.272  1.00  0.00           C
ATOM   4066  CG  MET A 524     125.557 176.388 157.637  1.00  0.00           C
ATOM   4067  SD  MET A 524     126.434 175.730 159.112  1.00  0.00           S
ATOM   4068  CE  MET A 524     127.710 176.988 159.396  1.00  0.00           C
ATOM   4069  C   MET A 524     127.968 177.378 154.562  1.00  0.00           C
ATOM   4070  O   MET A 524     128.427 176.303 154.255  1.00  0.00           O
ATOM   4071  N   ILE A 525     128.237 178.467 153.852  1.00  0.00           N
ATOM   4072  CA  ILE A 525     128.933 178.533 152.559  1.00  0.00           C
ATOM   4073  CB  ILE A 525     128.899 179.951 151.906  1.00  0.00           C
ATOM   4074  CG2 ILE A 525     129.464 179.965 150.491  1.00  0.00           C
ATOM   4075  CG1 ILE A 525     127.550 180.773 151.903  1.00  0.00           C
ATOM   4076  CD1 ILE A 525     126.469 180.035 151.040  1.00  0.00           C
ATOM   4077  C   ILE A 525     130.284 177.784 152.371  1.00  0.00           C
ATOM   4078  O   ILE A 525     130.453 176.999 151.471  1.00  0.00           O
ATOM   4079  N   VAL A 526     131.270 178.080 153.197  1.00  0.00           N
ATOM   4080  CA  VAL A 526     132.654 177.633 153.135  1.00  0.00           C
ATOM   4081  CB  VAL A 526     133.574 178.770 153.692  1.00  0.00           C
ATOM   4082  CG1 VAL A 526     134.986 178.362 153.733  1.00  0.00           C
ATOM   4083  CG2 VAL A 526     133.453 179.986 152.671  1.00  0.00           C
ATOM   4084  C   VAL A 526     133.013 176.395 153.923  1.00  0.00           C
ATOM   4085  O   VAL A 526     132.702 176.301 155.090  1.00  0.00           O
ATOM   4086  N   THR A 527     133.729 175.405 153.438  1.00  0.00           N
ATOM   4087  CA  THR A 527     134.168 174.322 154.272  1.00  0.00           C
ATOM   4088  CB  THR A 527     134.200 172.922 153.531  1.00  0.00           C
ATOM   4089  CG2 THR A 527     134.786 172.934 152.085  1.00  0.00           C
ATOM   4090  OG1 THR A 527     135.005 172.098 154.238  1.00  0.00           O
ATOM   4091  C   THR A 527     135.579 174.626 154.944  1.00  0.00           C
ATOM   4092  O   THR A 527     136.533 174.828 154.216  1.00  0.00           O
ATOM   4093  N   PRO A 528     135.716 174.812 156.259  1.00  0.00           N
ATOM   4094  CD  PRO A 528     134.676 174.725 157.273  1.00  0.00           C
ATOM   4095  CG  PRO A 528     135.091 175.544 158.513  1.00  0.00           C
ATOM   4096  CB  PRO A 528     136.603 175.445 158.407  1.00  0.00           C
ATOM   4097  CA  PRO A 528     136.975 175.237 156.935  1.00  0.00           C
ATOM   4098  C   PRO A 528     138.175 174.309 156.610  1.00  0.00           C
ATOM   4099  O   PRO A 528     139.320 174.671 156.658  1.00  0.00           O
ATOM   4100  N   GLN A 529     137.853 173.077 156.178  1.00  0.00           N
ATOM   4101  CA  GLN A 529     138.751 171.978 155.775  1.00  0.00           C
ATOM   4102  CB  GLN A 529     137.967 170.715 155.376  1.00  0.00           C
ATOM   4103  CG  GLN A 529     138.687 169.576 154.633  1.00  0.00           C
ATOM   4104  CD  GLN A 529     137.690 168.557 154.282  1.00  0.00           C
ATOM   4105  OE1 GLN A 529     136.756 168.771 153.468  1.00  0.00           O
ATOM   4106  NE2 GLN A 529     137.765 167.450 154.932  1.00  0.00           N
ATOM   4107  C   GLN A 529     139.696 172.491 154.678  1.00  0.00           C
ATOM   4108  O   GLN A 529     140.873 172.107 154.847  1.00  0.00           O
ATOM   4109  N   SER A 530     139.289 173.300 153.703  1.00  0.00           N
ATOM   4110  CA  SER A 530     139.990 173.695 152.465  1.00  0.00           C
ATOM   4111  CB  SER A 530     139.686 172.766 151.313  1.00  0.00           C
ATOM   4112  OG  SER A 530     138.298 172.591 151.233  1.00  0.00           O
ATOM   4113  C   SER A 530     139.798 175.180 152.073  1.00  0.00           C
ATOM   4114  O   SER A 530     140.369 175.754 151.100  1.00  0.00           O
ATOM   4115  N   ASN A 531     138.877 175.852 152.793  1.00  0.00           N
ATOM   4116  CA  ASN A 531     138.635 177.328 152.726  1.00  0.00           C
ATOM   4117  CB  ASN A 531     139.781 178.107 153.357  1.00  0.00           C
ATOM   4118  CG  ASN A 531     140.357 177.383 154.603  1.00  0.00           C
ATOM   4119  OD1 ASN A 531     141.229 176.585 154.552  1.00  0.00           O
ATOM   4120  ND2 ASN A 531     139.802 177.675 155.781  1.00  0.00           N
ATOM   4121  C   ASN A 531     138.057 177.798 151.384  1.00  0.00           C
ATOM   4122  O   ASN A 531     138.522 178.833 150.898  1.00  0.00           O
ATOM   4123  N   ARG A 532     137.051 177.051 150.781  1.00  0.00           N
ATOM   4124  CA  ARG A 532     136.359 177.287 149.549  1.00  0.00           C
ATOM   4125  CB  ARG A 532     137.102 176.616 148.379  1.00  0.00           C
ATOM   4126  CG  ARG A 532     137.185 175.063 148.409  1.00  0.00           C
ATOM   4127  CD  ARG A 532     135.935 174.237 148.340  1.00  0.00           C
ATOM   4128  NE  ARG A 532     136.326 172.796 148.218  1.00  0.00           N
ATOM   4129  CZ  ARG A 532     135.460 171.820 148.333  1.00  0.00           C
ATOM   4130  NH1 ARG A 532     134.239 171.957 148.372  1.00  0.00           N
ATOM   4131  NH2 ARG A 532     135.925 170.640 148.448  1.00  0.00           N
ATOM   4132  C   ARG A 532     134.896 176.751 149.678  1.00  0.00           C
ATOM   4133  O   ARG A 532     134.607 176.133 150.658  1.00  0.00           O
ATOM   4134  N   PRO A 533     134.009 177.008 148.677  1.00  0.00           N
ATOM   4135  CD  PRO A 533     134.128 177.968 147.600  1.00  0.00           C
ATOM   4136  CG  PRO A 533     132.761 178.621 147.379  1.00  0.00           C
ATOM   4137  CB  PRO A 533     131.867 177.465 147.773  1.00  0.00           C
ATOM   4138  CA  PRO A 533     132.614 176.801 148.920  1.00  0.00           C
ATOM   4139  C   PRO A 533     132.257 175.281 148.946  1.00  0.00           C
ATOM   4140  O   PRO A 533     132.622 174.477 148.095  1.00  0.00           O
ATOM   4141  N   VAL A 534     131.605 174.792 150.020  1.00  0.00           N
ATOM   4142  CA  VAL A 534     131.067 173.459 150.114  1.00  0.00           C
ATOM   4143  CB  VAL A 534     130.732 173.101 151.613  1.00  0.00           C
ATOM   4144  CG1 VAL A 534     129.356 173.714 152.153  1.00  0.00           C
ATOM   4145  CG2 VAL A 534     130.642 171.612 151.841  1.00  0.00           C
ATOM   4146  C   VAL A 534     129.913 173.180 149.103  1.00  0.00           C
ATOM   4147  O   VAL A 534     129.930 172.110 148.480  1.00  0.00           O
ATOM   4148  N   MET A 535     128.948 174.090 149.033  1.00  0.00           N
ATOM   4149  CA  MET A 535     127.833 173.973 148.058  1.00  0.00           C
ATOM   4150  CB  MET A 535     126.632 174.710 148.702  1.00  0.00           C
ATOM   4151  CG  MET A 535     125.420 174.685 147.828  1.00  0.00           C
ATOM   4152  SD  MET A 535     123.940 175.130 148.810  1.00  0.00           S
ATOM   4153  CE  MET A 535     124.454 176.862 149.004  1.00  0.00           C
ATOM   4154  C   MET A 535     128.185 174.289 146.663  1.00  0.00           C
ATOM   4155  O   MET A 535     128.548 175.460 146.391  1.00  0.00           O
ATOM   4156  N   GLY A 536     128.038 173.252 145.796  1.00  0.00           N
ATOM   4157  CA  GLY A 536     128.262 173.263 144.359  1.00  0.00           C
ATOM   4158  C   GLY A 536     127.002 173.379 143.501  1.00  0.00           C
ATOM   4159  O   GLY A 536     126.010 172.700 143.626  1.00  0.00           O
ATOM   4160  N   ILE A 537     127.032 174.325 142.560  1.00  0.00           N
ATOM   4161  CA  ILE A 537     126.145 174.320 141.338  1.00  0.00           C
ATOM   4162  CB  ILE A 537     126.409 175.581 140.357  1.00  0.00           C
ATOM   4163  CG2 ILE A 537     125.300 175.408 139.258  1.00  0.00           C
ATOM   4164  CG1 ILE A 537     126.246 176.953 141.098  1.00  0.00           C
ATOM   4165  CD1 ILE A 537     124.944 177.145 141.869  1.00  0.00           C
ATOM   4166  C   ILE A 537     126.373 173.078 140.528  1.00  0.00           C
ATOM   4167  O   ILE A 537     127.529 172.726 140.267  1.00  0.00           O
ATOM   4168  N   VAL A 538     125.297 172.405 140.068  1.00  0.00           N
ATOM   4169  CA  VAL A 538     125.305 171.023 139.571  1.00  0.00           C
ATOM   4170  CB  VAL A 538     123.918 170.426 139.836  1.00  0.00           C
ATOM   4171  CG1 VAL A 538     123.768 169.096 139.168  1.00  0.00           C
ATOM   4172  CG2 VAL A 538     123.670 170.126 141.348  1.00  0.00           C
ATOM   4173  C   VAL A 538     125.839 170.976 138.113  1.00  0.00           C
ATOM   4174  O   VAL A 538     125.479 171.786 137.262  1.00  0.00           O
ATOM   4175  N   GLN A 539     126.794 170.070 137.763  1.00  0.00           N
ATOM   4176  CA  GLN A 539     127.653 170.038 136.574  1.00  0.00           C
ATOM   4177  CB  GLN A 539     128.561 168.811 136.606  1.00  0.00           C
ATOM   4178  CG  GLN A 539     127.897 167.355 136.633  1.00  0.00           C
ATOM   4179  CD  GLN A 539     128.845 166.307 137.217  1.00  0.00           C
ATOM   4180  OE1 GLN A 539     130.047 166.160 136.996  1.00  0.00           O
ATOM   4181  NE2 GLN A 539     128.376 165.577 138.160  1.00  0.00           N
ATOM   4182  C   GLN A 539     126.915 170.169 135.243  1.00  0.00           C
ATOM   4183  O   GLN A 539     127.345 170.890 134.349  1.00  0.00           O
ATOM   4184  N   ASP A 540     125.690 169.644 135.164  1.00  0.00           N
ATOM   4185  CA  ASP A 540     124.819 169.889 134.003  1.00  0.00           C
ATOM   4186  CB  ASP A 540     123.671 168.902 134.146  1.00  0.00           C
ATOM   4187  CG  ASP A 540     122.662 168.982 133.092  1.00  0.00           C
ATOM   4188  OD1 ASP A 540     121.521 168.641 133.476  1.00  0.00           O
ATOM   4189  OD2 ASP A 540     122.888 169.330 131.937  1.00  0.00           O
ATOM   4190  C   ASP A 540     124.431 171.317 133.809  1.00  0.00           C
ATOM   4191  O   ASP A 540     124.720 171.976 132.820  1.00  0.00           O
ATOM   4192  N   THR A 541     123.811 171.881 134.870  1.00  0.00           N
ATOM   4193  CA  THR A 541     123.383 173.331 134.918  1.00  0.00           C
ATOM   4194  CB  THR A 541     122.645 173.748 136.257  1.00  0.00           C
ATOM   4195  CG2 THR A 541     122.297 175.287 136.173  1.00  0.00           C
ATOM   4196  OG1 THR A 541     121.382 173.061 136.212  1.00  0.00           O
ATOM   4197  C   THR A 541     124.653 174.255 134.667  1.00  0.00           C
ATOM   4198  O   THR A 541     124.559 175.171 133.854  1.00  0.00           O
ATOM   4199  N   LEU A 542     125.744 173.846 135.347  1.00  0.00           N
ATOM   4200  CA  LEU A 542     126.972 174.643 135.271  1.00  0.00           C
ATOM   4201  CB  LEU A 542     127.880 173.962 136.332  1.00  0.00           C
ATOM   4202  CG  LEU A 542     129.297 174.579 136.643  1.00  0.00           C
ATOM   4203  CD1 LEU A 542     129.106 176.020 136.914  1.00  0.00           C
ATOM   4204  CD2 LEU A 542     129.834 174.063 137.932  1.00  0.00           C
ATOM   4205  C   LEU A 542     127.670 174.555 133.914  1.00  0.00           C
ATOM   4206  O   LEU A 542     128.242 175.620 133.500  1.00  0.00           O
ATOM   4207  N   THR A 543     127.445 173.540 133.141  1.00  0.00           N
ATOM   4208  CA  THR A 543     127.862 173.453 131.726  1.00  0.00           C
ATOM   4209  CB  THR A 543     127.712 172.004 131.164  1.00  0.00           C
ATOM   4210  CG2 THR A 543     128.060 171.697 129.687  1.00  0.00           C
ATOM   4211  OG1 THR A 543     128.636 171.214 131.864  1.00  0.00           O
ATOM   4212  C   THR A 543     126.920 174.296 130.806  1.00  0.00           C
ATOM   4213  O   THR A 543     127.419 174.834 129.857  1.00  0.00           O
ATOM   4214  N   ALA A 544     125.662 174.546 131.238  1.00  0.00           N
ATOM   4215  CA  ALA A 544     124.754 175.432 130.430  1.00  0.00           C
ATOM   4216  CB  ALA A 544     123.313 175.134 130.858  1.00  0.00           C
ATOM   4217  C   ALA A 544     125.083 176.930 130.706  1.00  0.00           C
ATOM   4218  O   ALA A 544     124.938 177.770 129.834  1.00  0.00           O
ATOM   4219  N   VAL A 545     125.583 177.229 131.901  1.00  0.00           N
ATOM   4220  CA  VAL A 545     126.198 178.546 132.150  1.00  0.00           C
ATOM   4221  CB  VAL A 545     126.480 178.880 133.597  1.00  0.00           C
ATOM   4222  CG1 VAL A 545     126.977 180.359 133.766  1.00  0.00           C
ATOM   4223  CG2 VAL A 545     125.087 178.827 134.311  1.00  0.00           C
ATOM   4224  C   VAL A 545     127.381 178.775 131.226  1.00  0.00           C
ATOM   4225  O   VAL A 545     127.397 179.802 130.554  1.00  0.00           O
ATOM   4226  N   ARG A 546     128.294 177.746 131.095  1.00  0.00           N
ATOM   4227  CA  ARG A 546     129.356 177.814 130.139  1.00  0.00           C
ATOM   4228  CB  ARG A 546     130.280 176.573 130.312  1.00  0.00           C
ATOM   4229  CG  ARG A 546     131.544 176.556 129.451  1.00  0.00           C
ATOM   4230  CD  ARG A 546     131.393 175.633 128.309  1.00  0.00           C
ATOM   4231  NE  ARG A 546     132.151 176.068 127.122  1.00  0.00           N
ATOM   4232  CZ  ARG A 546     131.896 175.740 125.896  1.00  0.00           C
ATOM   4233  NH1 ARG A 546     131.138 174.708 125.583  1.00  0.00           N
ATOM   4234  NH2 ARG A 546     132.457 176.479 124.993  1.00  0.00           N
ATOM   4235  C   ARG A 546     128.928 177.927 128.660  1.00  0.00           C
ATOM   4236  O   ARG A 546     129.637 178.587 127.870  1.00  0.00           O
ATOM   4237  N   LYS A 547     127.717 177.439 128.287  1.00  0.00           N
ATOM   4238  CA  LYS A 547     127.083 177.726 126.973  1.00  0.00           C
ATOM   4239  CB  LYS A 547     125.998 176.745 126.627  1.00  0.00           C
ATOM   4240  CG  LYS A 547     126.438 175.341 126.087  1.00  0.00           C
ATOM   4241  CD  LYS A 547     125.183 174.685 125.477  1.00  0.00           C
ATOM   4242  CE  LYS A 547     125.572 173.392 124.911  1.00  0.00           C
ATOM   4243  NZ  LYS A 547     124.399 172.840 124.185  1.00  0.00           N
ATOM   4244  C   LYS A 547     126.692 179.132 126.815  1.00  0.00           C
ATOM   4245  O   LYS A 547     127.247 179.895 125.928  1.00  0.00           O
ATOM   4246  N   PHE A 548     125.882 179.619 127.758  1.00  0.00           N
ATOM   4247  CA  PHE A 548     125.256 180.936 127.813  1.00  0.00           C
ATOM   4248  CB  PHE A 548     124.314 180.867 129.035  1.00  0.00           C
ATOM   4249  CG  PHE A 548     123.216 181.913 129.081  1.00  0.00           C
ATOM   4250  CD1 PHE A 548     122.935 182.731 130.192  1.00  0.00           C
ATOM   4251  CE1 PHE A 548     121.912 183.657 130.242  1.00  0.00           C
ATOM   4252  CZ  PHE A 548     121.071 183.802 129.139  1.00  0.00           C
ATOM   4253  CE2 PHE A 548     121.246 182.901 128.029  1.00  0.00           C
ATOM   4254  CD2 PHE A 548     122.317 182.019 128.043  1.00  0.00           C
ATOM   4255  C   PHE A 548     126.175 182.185 127.917  1.00  0.00           C
ATOM   4256  O   PHE A 548     126.135 183.237 127.248  1.00  0.00           O
ATOM   4257  N   THR A 549     127.197 182.038 128.768  1.00  0.00           N
ATOM   4258  CA  THR A 549     128.157 183.113 129.047  1.00  0.00           C
ATOM   4259  CB  THR A 549     128.832 182.982 130.379  1.00  0.00           C
ATOM   4260  CG2 THR A 549     127.887 183.170 131.535  1.00  0.00           C
ATOM   4261  OG1 THR A 549     129.390 181.678 130.473  1.00  0.00           O
ATOM   4262  C   THR A 549     129.133 183.430 127.882  1.00  0.00           C
ATOM   4263  O   THR A 549     129.774 184.492 128.027  1.00  0.00           O
ATOM   4264  N   LYS A 550     129.316 182.704 126.812  1.00  0.00           N
ATOM   4265  CA  LYS A 550     130.337 182.906 125.765  1.00  0.00           C
ATOM   4266  CB  LYS A 550     130.519 181.553 125.064  1.00  0.00           C
ATOM   4267  CG  LYS A 550     131.885 181.410 124.299  1.00  0.00           C
ATOM   4268  CD  LYS A 550     132.332 179.928 124.145  1.00  0.00           C
ATOM   4269  CE  LYS A 550     131.316 179.012 123.479  1.00  0.00           C
ATOM   4270  NZ  LYS A 550     131.018 179.402 122.090  1.00  0.00           N
ATOM   4271  C   LYS A 550     129.854 184.106 124.900  1.00  0.00           C
ATOM   4272  O   LYS A 550     128.659 184.361 124.742  1.00  0.00           O
ATOM   4273  N   ARG A 551     130.678 185.007 124.408  1.00  0.00           N
ATOM   4274  CA  ARG A 551     130.273 186.202 123.652  1.00  0.00           C
ATOM   4275  CB  ARG A 551     131.463 187.147 123.265  1.00  0.00           C
ATOM   4276  CG  ARG A 551     132.553 186.523 122.291  1.00  0.00           C
ATOM   4277  CD  ARG A 551     133.693 187.501 122.087  1.00  0.00           C
ATOM   4278  NE  ARG A 551     134.204 187.883 123.399  1.00  0.00           N
ATOM   4279  CZ  ARG A 551     135.468 187.781 123.783  1.00  0.00           C
ATOM   4280  NH1 ARG A 551     136.483 187.625 123.017  1.00  0.00           N
ATOM   4281  NH2 ARG A 551     135.796 187.679 125.013  1.00  0.00           N
ATOM   4282  C   ARG A 551     129.447 185.846 122.418  1.00  0.00           C
ATOM   4283  O   ARG A 551     128.766 186.747 121.857  1.00  0.00           O
ATOM   4284  N   ASP A 552     129.361 184.616 121.988  1.00  0.00           N
ATOM   4285  CA  ASP A 552     128.648 184.246 120.704  1.00  0.00           C
ATOM   4286  CB  ASP A 552     129.470 183.259 119.954  1.00  0.00           C
ATOM   4287  CG  ASP A 552     129.563 181.866 120.645  1.00  0.00           C
ATOM   4288  OD1 ASP A 552     129.655 181.663 121.935  1.00  0.00           O
ATOM   4289  OD2 ASP A 552     129.788 180.921 119.901  1.00  0.00           O
ATOM   4290  C   ASP A 552     127.162 183.822 120.951  1.00  0.00           C
ATOM   4291  O   ASP A 552     126.438 183.553 119.988  1.00  0.00           O
ATOM   4292  N   VAL A 553     126.720 183.742 122.227  1.00  0.00           N
ATOM   4293  CA  VAL A 553     125.264 183.661 122.470  1.00  0.00           C
ATOM   4294  CB  VAL A 553     124.853 183.032 123.791  1.00  0.00           C
ATOM   4295  CG1 VAL A 553     123.417 182.624 123.944  1.00  0.00           C
ATOM   4296  CG2 VAL A 553     125.621 181.708 123.915  1.00  0.00           C
ATOM   4297  C   VAL A 553     124.527 184.974 122.236  1.00  0.00           C
ATOM   4298  O   VAL A 553     124.846 185.995 122.875  1.00  0.00           O
ATOM   4299  N   PHE A 554     123.412 184.909 121.504  1.00  0.00           N
ATOM   4300  CA  PHE A 554     122.463 185.995 121.403  1.00  0.00           C
ATOM   4301  CB  PHE A 554     122.665 186.706 120.044  1.00  0.00           C
ATOM   4302  CG  PHE A 554     124.139 187.207 119.711  1.00  0.00           C
ATOM   4303  CD1 PHE A 554     124.556 188.505 120.074  1.00  0.00           C
ATOM   4304  CE1 PHE A 554     125.912 188.920 119.802  1.00  0.00           C
ATOM   4305  CZ  PHE A 554     126.856 188.036 119.258  1.00  0.00           C
ATOM   4306  CE2 PHE A 554     126.482 186.785 118.885  1.00  0.00           C
ATOM   4307  CD2 PHE A 554     125.144 186.371 119.173  1.00  0.00           C
ATOM   4308  C   PHE A 554     121.050 185.603 121.730  1.00  0.00           C
ATOM   4309  O   PHE A 554     120.614 184.472 121.623  1.00  0.00           O
ATOM   4310  N   LEU A 555     120.253 186.641 122.066  1.00  0.00           N
ATOM   4311  CA  LEU A 555     118.894 186.447 122.491  1.00  0.00           C
ATOM   4312  CB  LEU A 555     118.861 186.205 123.992  1.00  0.00           C
ATOM   4313  CG  LEU A 555     117.645 185.447 124.650  1.00  0.00           C
ATOM   4314  CD1 LEU A 555     117.748 184.022 124.108  1.00  0.00           C
ATOM   4315  CD2 LEU A 555     117.554 185.481 126.201  1.00  0.00           C
ATOM   4316  C   LEU A 555     117.942 187.577 122.033  1.00  0.00           C
ATOM   4317  O   LEU A 555     118.361 188.772 122.076  1.00  0.00           O
ATOM   4318  N   GLU A 556     116.741 187.229 121.626  1.00  0.00           N
ATOM   4319  CA  GLU A 556     115.846 188.237 121.007  1.00  0.00           C
ATOM   4320  CB  GLU A 556     115.252 187.584 119.720  1.00  0.00           C
ATOM   4321  CG  GLU A 556     116.323 187.336 118.646  1.00  0.00           C
ATOM   4322  CD  GLU A 556     115.797 186.686 117.385  1.00  0.00           C
ATOM   4323  OE1 GLU A 556     116.511 185.846 116.825  1.00  0.00           O
ATOM   4324  OE2 GLU A 556     114.922 187.281 116.728  1.00  0.00           O
ATOM   4325  C   GLU A 556     114.638 188.776 121.865  1.00  0.00           C
ATOM   4326  O   GLU A 556     114.263 188.223 122.856  1.00  0.00           O
ATOM   4327  N   ARG A 557     114.078 189.955 121.505  1.00  0.00           N
ATOM   4328  CA  ARG A 557     113.211 190.824 122.390  1.00  0.00           C
ATOM   4329  CB  ARG A 557     112.504 191.815 121.424  1.00  0.00           C
ATOM   4330  CG  ARG A 557     111.660 192.754 122.200  1.00  0.00           C
ATOM   4331  CD  ARG A 557     111.039 193.906 121.291  1.00  0.00           C
ATOM   4332  NE  ARG A 557     110.160 194.790 122.117  1.00  0.00           N
ATOM   4333  CZ  ARG A 557     108.824 194.920 122.079  1.00  0.00           C
ATOM   4334  NH1 ARG A 557     108.026 194.481 121.104  1.00  0.00           N
ATOM   4335  NH2 ARG A 557     108.233 195.499 123.036  1.00  0.00           N
ATOM   4336  C   ARG A 557     112.253 190.105 123.277  1.00  0.00           C
ATOM   4337  O   ARG A 557     112.230 190.348 124.467  1.00  0.00           O
ATOM   4338  N   GLY A 558     111.428 189.257 122.743  1.00  0.00           N
ATOM   4339  CA  GLY A 558     110.397 188.421 123.486  1.00  0.00           C
ATOM   4340  C   GLY A 558     110.903 187.154 124.154  1.00  0.00           C
ATOM   4341  O   GLY A 558     110.241 186.728 125.121  1.00  0.00           O
ATOM   4342  N   GLU A 559     112.082 186.708 123.853  1.00  0.00           N
ATOM   4343  CA  GLU A 559     112.750 185.669 124.580  1.00  0.00           C
ATOM   4344  CB  GLU A 559     113.728 184.760 123.675  1.00  0.00           C
ATOM   4345  CG  GLU A 559     113.014 184.123 122.465  1.00  0.00           C
ATOM   4346  CD  GLU A 559     111.540 183.746 122.728  1.00  0.00           C
ATOM   4347  OE1 GLU A 559     111.199 182.892 123.592  1.00  0.00           O
ATOM   4348  OE2 GLU A 559     110.677 184.338 122.017  1.00  0.00           O
ATOM   4349  C   GLU A 559     113.612 186.296 125.759  1.00  0.00           C
ATOM   4350  O   GLU A 559     113.852 185.621 126.766  1.00  0.00           O
ATOM   4351  N   VAL A 560     114.116 187.481 125.515  1.00  0.00           N
ATOM   4352  CA  VAL A 560     114.891 188.306 126.477  1.00  0.00           C
ATOM   4353  CB  VAL A 560     115.530 189.571 125.768  1.00  0.00           C
ATOM   4354  CG1 VAL A 560     115.988 190.615 126.740  1.00  0.00           C
ATOM   4355  CG2 VAL A 560     116.674 189.040 124.847  1.00  0.00           C
ATOM   4356  C   VAL A 560     113.955 188.746 127.559  1.00  0.00           C
ATOM   4357  O   VAL A 560     114.280 188.534 128.741  1.00  0.00           O
ATOM   4358  N   MET A 561     112.760 189.196 127.167  1.00  0.00           N
ATOM   4359  CA  MET A 561     111.656 189.623 128.081  1.00  0.00           C
ATOM   4360  CB  MET A 561     110.638 190.437 127.390  1.00  0.00           C
ATOM   4361  CG  MET A 561     111.056 191.903 127.076  1.00  0.00           C
ATOM   4362  SD  MET A 561     109.643 192.916 126.376  1.00  0.00           S
ATOM   4363  CE  MET A 561     109.105 191.939 124.962  1.00  0.00           C
ATOM   4364  C   MET A 561     111.064 188.416 128.860  1.00  0.00           C
ATOM   4365  O   MET A 561     110.844 188.509 130.087  1.00  0.00           O
ATOM   4366  N   ASN A 562     111.000 187.162 128.314  1.00  0.00           N
ATOM   4367  CA  ASN A 562     110.537 186.026 129.139  1.00  0.00           C
ATOM   4368  CB  ASN A 562     110.080 184.897 128.161  1.00  0.00           C
ATOM   4369  CG  ASN A 562     108.940 184.087 128.636  1.00  0.00           C
ATOM   4370  OD1 ASN A 562     107.930 183.990 127.992  1.00  0.00           O
ATOM   4371  ND2 ASN A 562     109.067 183.654 129.829  1.00  0.00           N
ATOM   4372  C   ASN A 562     111.548 185.618 130.219  1.00  0.00           C
ATOM   4373  O   ASN A 562     111.070 185.241 131.309  1.00  0.00           O
ATOM   4374  N   LEU A 563     112.869 185.773 130.122  1.00  0.00           N
ATOM   4375  CA  LEU A 563     113.826 185.503 131.143  1.00  0.00           C
ATOM   4376  CB  LEU A 563     115.238 185.459 130.533  1.00  0.00           C
ATOM   4377  CG  LEU A 563     115.709 184.271 129.710  1.00  0.00           C
ATOM   4378  CD1 LEU A 563     117.262 184.296 129.530  1.00  0.00           C
ATOM   4379  CD2 LEU A 563     115.400 182.905 130.248  1.00  0.00           C
ATOM   4380  C   LEU A 563     113.785 186.594 132.244  1.00  0.00           C
ATOM   4381  O   LEU A 563     114.123 186.368 133.402  1.00  0.00           O
ATOM   4382  N   LEU A 564     113.389 187.775 131.927  1.00  0.00           N
ATOM   4383  CA  LEU A 564     113.046 188.882 132.949  1.00  0.00           C
ATOM   4384  CB  LEU A 564     112.869 190.264 132.223  1.00  0.00           C
ATOM   4385  CG  LEU A 564     114.208 190.696 131.480  1.00  0.00           C
ATOM   4386  CD1 LEU A 564     113.881 191.969 130.713  1.00  0.00           C
ATOM   4387  CD2 LEU A 564     115.308 191.093 132.487  1.00  0.00           C
ATOM   4388  C   LEU A 564     111.771 188.549 133.758  1.00  0.00           C
ATOM   4389  O   LEU A 564     111.786 188.901 134.913  1.00  0.00           O
ATOM   4390  N   MET A 565     110.798 187.872 133.212  1.00  0.00           N
ATOM   4391  CA  MET A 565     109.735 187.334 133.969  1.00  0.00           C
ATOM   4392  CB  MET A 565     108.512 186.997 133.069  1.00  0.00           C
ATOM   4393  CG  MET A 565     107.816 188.188 132.558  1.00  0.00           C
ATOM   4394  SD  MET A 565     105.985 188.166 132.780  1.00  0.00           S
ATOM   4395  CE  MET A 565     105.735 188.124 134.575  1.00  0.00           C
ATOM   4396  C   MET A 565     110.190 186.085 134.796  1.00  0.00           C
ATOM   4397  O   MET A 565     109.396 185.609 135.581  1.00  0.00           O
ATOM   4398  N   PHE A 566     111.374 185.520 134.703  1.00  0.00           N
ATOM   4399  CA  PHE A 566     111.903 184.471 135.593  1.00  0.00           C
ATOM   4400  CB  PHE A 566     112.669 183.511 134.702  1.00  0.00           C
ATOM   4401  CG  PHE A 566     111.889 182.769 133.597  1.00  0.00           C
ATOM   4402  CD1 PHE A 566     112.611 182.178 132.552  1.00  0.00           C
ATOM   4403  CE1 PHE A 566     112.059 181.566 131.399  1.00  0.00           C
ATOM   4404  CZ  PHE A 566     110.728 181.444 131.395  1.00  0.00           C
ATOM   4405  CE2 PHE A 566     109.921 181.991 132.432  1.00  0.00           C
ATOM   4406  CD2 PHE A 566     110.447 182.706 133.508  1.00  0.00           C
ATOM   4407  C   PHE A 566     112.766 185.077 136.713  1.00  0.00           C
ATOM   4408  O   PHE A 566     112.810 184.524 137.787  1.00  0.00           O
ATOM   4409  N   LEU A 567     113.543 186.116 136.417  1.00  0.00           N
ATOM   4410  CA  LEU A 567     114.531 186.768 137.225  1.00  0.00           C
ATOM   4411  CB  LEU A 567     115.259 187.651 136.242  1.00  0.00           C
ATOM   4412  CG  LEU A 567     116.316 188.615 136.859  1.00  0.00           C
ATOM   4413  CD1 LEU A 567     117.499 187.796 137.350  1.00  0.00           C
ATOM   4414  CD2 LEU A 567     116.876 189.665 135.859  1.00  0.00           C
ATOM   4415  C   LEU A 567     113.968 187.482 138.492  1.00  0.00           C
ATOM   4416  O   LEU A 567     113.307 188.543 138.487  1.00  0.00           O
ATOM   4417  N   SER A 568     114.057 186.803 139.692  1.00  0.00           N
ATOM   4418  CA  SER A 568     113.433 187.328 140.968  1.00  0.00           C
ATOM   4419  CB  SER A 568     113.678 186.480 142.115  1.00  0.00           C
ATOM   4420  OG  SER A 568     115.062 186.212 142.469  1.00  0.00           O
ATOM   4421  C   SER A 568     113.978 188.749 141.251  1.00  0.00           C
ATOM   4422  O   SER A 568     113.255 189.611 141.778  1.00  0.00           O
ATOM   4423  N   THR A 569     115.274 189.065 141.008  1.00  0.00           N
ATOM   4424  CA  THR A 569     115.990 190.207 141.511  1.00  0.00           C
ATOM   4425  CB  THR A 569     117.355 189.825 141.965  1.00  0.00           C
ATOM   4426  CG2 THR A 569     117.511 188.753 143.091  1.00  0.00           C
ATOM   4427  OG1 THR A 569     117.998 189.155 140.928  1.00  0.00           O
ATOM   4428  C   THR A 569     115.882 191.377 140.582  1.00  0.00           C
ATOM   4429  O   THR A 569     116.459 192.389 140.817  1.00  0.00           O
ATOM   4430  N   TRP A 570     115.085 191.330 139.462  1.00  0.00           N
ATOM   4431  CA  TRP A 570     115.092 192.316 138.361  1.00  0.00           C
ATOM   4432  CB  TRP A 570     113.926 191.912 137.455  1.00  0.00           C
ATOM   4433  CG  TRP A 570     113.662 192.723 136.227  1.00  0.00           C
ATOM   4434  CD1 TRP A 570     114.456 193.426 135.408  1.00  0.00           C
ATOM   4435  NE1 TRP A 570     113.781 194.079 134.427  1.00  0.00           N
ATOM   4436  CE2 TRP A 570     112.544 193.540 134.267  1.00  0.00           C
ATOM   4437  CZ2 TRP A 570     111.485 193.841 133.341  1.00  0.00           C
ATOM   4438  CH2 TRP A 570     110.335 193.019 133.496  1.00  0.00           C
ATOM   4439  CZ3 TRP A 570     110.269 192.207 134.576  1.00  0.00           C
ATOM   4440  CE3 TRP A 570     111.320 192.027 135.503  1.00  0.00           C
ATOM   4441  CD2 TRP A 570     112.443 192.757 135.456  1.00  0.00           C
ATOM   4442  C   TRP A 570     114.954 193.819 138.760  1.00  0.00           C
ATOM   4443  O   TRP A 570     114.052 194.131 139.429  1.00  0.00           O
ATOM   4444  N   ASP A 571     115.761 194.793 138.225  1.00  0.00           N
ATOM   4445  CA  ASP A 571     115.681 196.239 138.579  1.00  0.00           C
ATOM   4446  CB  ASP A 571     116.905 197.014 138.111  1.00  0.00           C
ATOM   4447  CG  ASP A 571     117.284 196.730 136.643  1.00  0.00           C
ATOM   4448  OD1 ASP A 571     118.448 196.862 136.347  1.00  0.00           O
ATOM   4449  OD2 ASP A 571     116.381 196.330 135.888  1.00  0.00           O
ATOM   4450  C   ASP A 571     114.454 196.913 137.986  1.00  0.00           C
ATOM   4451  O   ASP A 571     114.135 198.037 138.423  1.00  0.00           O
ATOM   4452  N   GLY A 572     113.667 196.261 137.183  1.00  0.00           N
ATOM   4453  CA  GLY A 572     112.512 196.762 136.552  1.00  0.00           C
ATOM   4454  C   GLY A 572     112.640 197.264 135.125  1.00  0.00           C
ATOM   4455  O   GLY A 572     111.534 197.540 134.506  1.00  0.00           O
ATOM   4456  N   LYS A 573     113.870 197.328 134.603  1.00  0.00           N
ATOM   4457  CA  LYS A 573     114.123 197.683 133.208  1.00  0.00           C
ATOM   4458  CB  LYS A 573     114.922 198.952 133.080  1.00  0.00           C
ATOM   4459  CG  LYS A 573     116.375 198.792 133.377  1.00  0.00           C
ATOM   4460  CD  LYS A 573     117.204 200.113 133.279  1.00  0.00           C
ATOM   4461  CE  LYS A 573     118.655 199.704 133.422  1.00  0.00           C
ATOM   4462  NZ  LYS A 573     119.021 199.348 134.873  1.00  0.00           N
ATOM   4463  C   LYS A 573     114.492 196.566 132.240  1.00  0.00           C
ATOM   4464  O   LYS A 573     115.419 195.790 132.475  1.00  0.00           O
ATOM   4465  N   VAL A 574     113.912 196.608 131.048  1.00  0.00           N
ATOM   4466  CA  VAL A 574     114.524 196.055 129.805  1.00  0.00           C
ATOM   4467  CB  VAL A 574     113.568 195.965 128.563  1.00  0.00           C
ATOM   4468  CG1 VAL A 574     114.135 195.129 127.406  1.00  0.00           C
ATOM   4469  CG2 VAL A 574     112.237 195.232 129.017  1.00  0.00           C
ATOM   4470  C   VAL A 574     115.774 196.847 129.458  1.00  0.00           C
ATOM   4471  O   VAL A 574     115.585 198.034 129.082  1.00  0.00           O
ATOM   4472  N   PRO A 575     117.013 196.299 129.597  1.00  0.00           N
ATOM   4473  CD  PRO A 575     117.375 195.007 130.097  1.00  0.00           C
ATOM   4474  CG  PRO A 575     118.871 194.869 129.907  1.00  0.00           C
ATOM   4475  CB  PRO A 575     119.351 196.342 129.746  1.00  0.00           C
ATOM   4476  CA  PRO A 575     118.192 197.060 129.231  1.00  0.00           C
ATOM   4477  C   PRO A 575     118.218 197.343 127.701  1.00  0.00           C
ATOM   4478  O   PRO A 575     117.701 196.559 126.886  1.00  0.00           O
ATOM   4479  N   GLN A 576     118.920 198.417 127.392  1.00  0.00           N
ATOM   4480  CA  GLN A 576     119.308 198.716 126.020  1.00  0.00           C
ATOM   4481  CB  GLN A 576     120.248 199.998 125.980  1.00  0.00           C
ATOM   4482  CG  GLN A 576     120.858 200.459 124.547  1.00  0.00           C
ATOM   4483  CD  GLN A 576     119.843 201.129 123.606  1.00  0.00           C
ATOM   4484  OE1 GLN A 576     118.868 201.745 123.957  1.00  0.00           O
ATOM   4485  NE2 GLN A 576     120.097 200.956 122.301  1.00  0.00           N
ATOM   4486  C   GLN A 576     120.041 197.407 125.437  1.00  0.00           C
ATOM   4487  O   GLN A 576     120.952 196.914 126.163  1.00  0.00           O
ATOM   4488  N   PRO A 577     119.642 196.851 124.312  1.00  0.00           N
ATOM   4489  CD  PRO A 577     118.584 197.345 123.475  1.00  0.00           C
ATOM   4490  CG  PRO A 577     118.686 196.719 122.088  1.00  0.00           C
ATOM   4491  CB  PRO A 577     119.585 195.539 122.304  1.00  0.00           C
ATOM   4492  CA  PRO A 577     120.331 195.851 123.605  1.00  0.00           C
ATOM   4493  C   PRO A 577     121.773 196.230 123.320  1.00  0.00           C
ATOM   4494  O   PRO A 577     122.130 197.376 123.080  1.00  0.00           O
ATOM   4495  N   ALA A 578     122.647 195.231 123.258  1.00  0.00           N
ATOM   4496  CA  ALA A 578     124.106 195.242 123.145  1.00  0.00           C
ATOM   4497  CB  ALA A 578     124.732 193.828 123.329  1.00  0.00           C
ATOM   4498  C   ALA A 578     124.462 195.713 121.757  1.00  0.00           C
ATOM   4499  O   ALA A 578     125.350 196.584 121.470  1.00  0.00           O
ATOM   4500  N   ILE A 579     123.725 195.203 120.771  1.00  0.00           N
ATOM   4501  CA  ILE A 579     123.671 195.579 119.343  1.00  0.00           C
ATOM   4502  CB  ILE A 579     123.938 194.369 118.385  1.00  0.00           C
ATOM   4503  CG2 ILE A 579     124.348 194.897 116.959  1.00  0.00           C
ATOM   4504  CG1 ILE A 579     125.186 193.585 118.944  1.00  0.00           C
ATOM   4505  CD1 ILE A 579     125.862 192.589 118.007  1.00  0.00           C
ATOM   4506  C   ILE A 579     122.345 196.168 119.025  1.00  0.00           C
ATOM   4507  O   ILE A 579     121.363 195.464 119.187  1.00  0.00           O
ATOM   4508  N   LEU A 580     122.229 197.346 118.448  1.00  0.00           N
ATOM   4509  CA  LEU A 580     120.981 197.996 118.005  1.00  0.00           C
ATOM   4510  CB  LEU A 580     121.105 199.483 117.946  1.00  0.00           C
ATOM   4511  CG  LEU A 580     119.785 200.197 117.904  1.00  0.00           C
ATOM   4512  CD1 LEU A 580     119.233 200.646 119.203  1.00  0.00           C
ATOM   4513  CD2 LEU A 580     119.950 201.475 116.993  1.00  0.00           C
ATOM   4514  C   LEU A 580     120.495 197.469 116.605  1.00  0.00           C
ATOM   4515  O   LEU A 580     119.333 197.127 116.462  1.00  0.00           O
ATOM   4516  N   LYS A 581     121.386 197.383 115.651  1.00  0.00           N
ATOM   4517  CA  LYS A 581     121.062 197.079 114.227  1.00  0.00           C
ATOM   4518  CB  LYS A 581     120.576 198.367 113.476  1.00  0.00           C
ATOM   4519  CG  LYS A 581     121.448 199.604 113.532  1.00  0.00           C
ATOM   4520  CD  LYS A 581     120.740 200.908 112.897  1.00  0.00           C
ATOM   4521  CE  LYS A 581     120.810 200.667 111.427  1.00  0.00           C
ATOM   4522  NZ  LYS A 581     120.470 201.897 110.736  1.00  0.00           N
ATOM   4523  C   LYS A 581     122.389 196.551 113.610  1.00  0.00           C
ATOM   4524  O   LYS A 581     123.435 196.979 114.127  1.00  0.00           O
ATOM   4525  N   PRO A 582     122.387 195.738 112.566  1.00  0.00           N
ATOM   4526  CD  PRO A 582     123.583 195.219 111.926  1.00  0.00           C
ATOM   4527  CG  PRO A 582     123.257 194.950 110.496  1.00  0.00           C
ATOM   4528  CB  PRO A 582     121.788 194.591 110.481  1.00  0.00           C
ATOM   4529  CA  PRO A 582     121.297 195.407 111.693  1.00  0.00           C
ATOM   4530  C   PRO A 582     120.162 194.694 112.357  1.00  0.00           C
ATOM   4531  O   PRO A 582     119.033 194.977 112.047  1.00  0.00           O
ATOM   4532  N   ARG A 583     120.483 193.765 113.263  1.00  0.00           N
ATOM   4533  CA  ARG A 583     119.481 193.165 114.179  1.00  0.00           C
ATOM   4534  CB  ARG A 583     119.562 191.663 114.137  1.00  0.00           C
ATOM   4535  CG  ARG A 583     119.135 191.017 112.824  1.00  0.00           C
ATOM   4536  CD  ARG A 583     119.053 189.527 112.843  1.00  0.00           C
ATOM   4537  NE  ARG A 583     117.686 189.155 113.252  1.00  0.00           N
ATOM   4538  CZ  ARG A 583     117.306 188.282 114.217  1.00  0.00           C
ATOM   4539  NH1 ARG A 583     118.028 187.296 114.668  1.00  0.00           N
ATOM   4540  NH2 ARG A 583     116.055 188.323 114.470  1.00  0.00           N
ATOM   4541  C   ARG A 583     119.693 193.626 115.655  1.00  0.00           C
ATOM   4542  O   ARG A 583     120.851 193.746 116.115  1.00  0.00           O
ATOM   4543  N   PRO A 584     118.595 194.074 116.362  1.00  0.00           N
ATOM   4544  CD  PRO A 584     117.227 194.401 115.811  1.00  0.00           C
ATOM   4545  CG  PRO A 584     116.436 194.773 117.057  1.00  0.00           C
ATOM   4546  CB  PRO A 584     117.402 195.123 118.149  1.00  0.00           C
ATOM   4547  CA  PRO A 584     118.662 194.299 117.771  1.00  0.00           C
ATOM   4548  C   PRO A 584     118.828 193.041 118.621  1.00  0.00           C
ATOM   4549  O   PRO A 584     117.968 192.136 118.543  1.00  0.00           O
ATOM   4550  N   LEU A 585     119.974 192.913 119.305  1.00  0.00           N
ATOM   4551  CA  LEU A 585     120.334 191.644 120.047  1.00  0.00           C
ATOM   4552  CB  LEU A 585     121.407 190.898 119.283  1.00  0.00           C
ATOM   4553  CG  LEU A 585     121.027 190.303 117.923  1.00  0.00           C
ATOM   4554  CD1 LEU A 585     122.136 189.801 117.034  1.00  0.00           C
ATOM   4555  CD2 LEU A 585     120.010 189.192 118.168  1.00  0.00           C
ATOM   4556  C   LEU A 585     120.806 192.010 121.458  1.00  0.00           C
ATOM   4557  O   LEU A 585     121.678 192.826 121.687  1.00  0.00           O
ATOM   4558  N   TRP A 586     120.317 191.232 122.475  1.00  0.00           N
ATOM   4559  CA  TRP A 586     120.993 191.095 123.784  1.00  0.00           C
ATOM   4560  CB  TRP A 586     119.994 191.061 124.925  1.00  0.00           C
ATOM   4561  CG  TRP A 586     119.054 192.275 125.032  1.00  0.00           C
ATOM   4562  CD1 TRP A 586     119.214 193.287 125.880  1.00  0.00           C
ATOM   4563  NE1 TRP A 586     118.180 194.251 125.658  1.00  0.00           N
ATOM   4564  CE2 TRP A 586     117.410 193.972 124.543  1.00  0.00           C
ATOM   4565  CZ2 TRP A 586     116.364 194.659 123.943  1.00  0.00           C
ATOM   4566  CH2 TRP A 586     115.901 194.270 122.690  1.00  0.00           C
ATOM   4567  CZ3 TRP A 586     116.448 193.084 122.095  1.00  0.00           C
ATOM   4568  CE3 TRP A 586     117.434 192.327 122.790  1.00  0.00           C
ATOM   4569  CD2 TRP A 586     117.942 192.724 124.085  1.00  0.00           C
ATOM   4570  C   TRP A 586     121.899 189.840 123.923  1.00  0.00           C
ATOM   4571  O   TRP A 586     121.568 188.882 123.204  1.00  0.00           O
ATOM   4572  N   THR A 587     123.013 189.886 124.714  1.00  0.00           N
ATOM   4573  CA  THR A 587     123.945 188.796 124.793  1.00  0.00           C
ATOM   4574  CB  THR A 587     125.490 189.170 124.772  1.00  0.00           C
ATOM   4575  CG2 THR A 587     125.777 190.253 123.780  1.00  0.00           C
ATOM   4576  OG1 THR A 587     125.906 189.559 126.046  1.00  0.00           O
ATOM   4577  C   THR A 587     123.793 187.943 126.061  1.00  0.00           C
ATOM   4578  O   THR A 587     123.386 188.439 127.132  1.00  0.00           O
ATOM   4579  N   GLY A 588     124.103 186.611 125.984  1.00  0.00           N
ATOM   4580  CA  GLY A 588     124.013 185.709 127.122  1.00  0.00           C
ATOM   4581  C   GLY A 588     124.887 186.051 128.302  1.00  0.00           C
ATOM   4582  O   GLY A 588     124.575 185.758 129.425  1.00  0.00           O
ATOM   4583  N   LYS A 589     125.955 186.746 128.070  1.00  0.00           N
ATOM   4584  CA  LYS A 589     126.721 187.443 129.115  1.00  0.00           C
ATOM   4585  CB  LYS A 589     128.101 187.838 128.608  1.00  0.00           C
ATOM   4586  CG  LYS A 589     129.181 187.888 129.676  1.00  0.00           C
ATOM   4587  CD  LYS A 589     130.488 188.453 129.126  1.00  0.00           C
ATOM   4588  CE  LYS A 589     131.053 187.680 127.981  1.00  0.00           C
ATOM   4589  NZ  LYS A 589     131.701 186.380 128.386  1.00  0.00           N
ATOM   4590  C   LYS A 589     126.007 188.662 129.696  1.00  0.00           C
ATOM   4591  O   LYS A 589     126.088 188.800 130.960  1.00  0.00           O
ATOM   4592  N   GLN A 590     125.347 189.468 128.840  1.00  0.00           N
ATOM   4593  CA  GLN A 590     124.664 190.694 129.327  1.00  0.00           C
ATOM   4594  CB  GLN A 590     124.242 191.627 128.149  1.00  0.00           C
ATOM   4595  CG  GLN A 590     123.640 192.994 128.551  1.00  0.00           C
ATOM   4596  CD  GLN A 590     122.981 193.736 127.410  1.00  0.00           C
ATOM   4597  OE1 GLN A 590     122.588 193.275 126.339  1.00  0.00           O
ATOM   4598  NE2 GLN A 590     122.662 195.007 127.677  1.00  0.00           N
ATOM   4599  C   GLN A 590     123.365 190.266 130.152  1.00  0.00           C
ATOM   4600  O   GLN A 590     123.148 190.814 131.224  1.00  0.00           O
ATOM   4601  N   ILE A 591     122.645 189.229 129.783  1.00  0.00           N
ATOM   4602  CA  ILE A 591     121.578 188.721 130.632  1.00  0.00           C
ATOM   4603  CB  ILE A 591     120.635 187.898 129.667  1.00  0.00           C
ATOM   4604  CG2 ILE A 591     119.514 187.236 130.440  1.00  0.00           C
ATOM   4605  CG1 ILE A 591     120.161 188.896 128.582  1.00  0.00           C
ATOM   4606  CD1 ILE A 591     119.697 190.267 129.022  1.00  0.00           C
ATOM   4607  C   ILE A 591     122.136 187.986 131.811  1.00  0.00           C
ATOM   4608  O   ILE A 591     121.529 188.106 132.899  1.00  0.00           O
ATOM   4609  N   PHE A 592     123.222 187.172 131.722  1.00  0.00           N
ATOM   4610  CA  PHE A 592     123.777 186.692 133.000  1.00  0.00           C
ATOM   4611  CB  PHE A 592     124.908 185.579 132.885  1.00  0.00           C
ATOM   4612  CG  PHE A 592     124.980 184.748 134.112  1.00  0.00           C
ATOM   4613  CD1 PHE A 592     125.770 185.075 135.162  1.00  0.00           C
ATOM   4614  CE1 PHE A 592     125.993 184.109 136.126  1.00  0.00           C
ATOM   4615  CZ  PHE A 592     125.323 182.847 136.158  1.00  0.00           C
ATOM   4616  CE2 PHE A 592     124.565 182.491 135.032  1.00  0.00           C
ATOM   4617  CD2 PHE A 592     124.368 183.448 134.037  1.00  0.00           C
ATOM   4618  C   PHE A 592     124.108 187.851 134.052  1.00  0.00           C
ATOM   4619  O   PHE A 592     123.835 187.680 135.243  1.00  0.00           O
ATOM   4620  N   SER A 593     124.558 189.039 133.602  1.00  0.00           N
ATOM   4621  CA  SER A 593     124.975 190.150 134.459  1.00  0.00           C
ATOM   4622  CB  SER A 593     125.424 191.316 133.604  1.00  0.00           C
ATOM   4623  OG  SER A 593     126.608 190.952 132.863  1.00  0.00           O
ATOM   4624  C   SER A 593     123.844 190.572 135.383  1.00  0.00           C
ATOM   4625  O   SER A 593     124.097 191.088 136.489  1.00  0.00           O
ATOM   4626  N   LEU A 594     122.574 190.307 134.980  1.00  0.00           N
ATOM   4627  CA  LEU A 594     121.395 190.560 135.785  1.00  0.00           C
ATOM   4628  CB  LEU A 594     120.149 190.444 134.914  1.00  0.00           C
ATOM   4629  CG  LEU A 594     120.086 191.396 133.628  1.00  0.00           C
ATOM   4630  CD1 LEU A 594     118.883 191.231 132.698  1.00  0.00           C
ATOM   4631  CD2 LEU A 594     120.107 192.923 134.001  1.00  0.00           C
ATOM   4632  C   LEU A 594     121.137 189.654 136.910  1.00  0.00           C
ATOM   4633  O   LEU A 594     120.634 190.041 137.923  1.00  0.00           O
ATOM   4634  N   ILE A 595     121.634 188.383 136.829  1.00  0.00           N
ATOM   4635  CA  ILE A 595     121.550 187.302 137.834  1.00  0.00           C
ATOM   4636  CB  ILE A 595     121.689 185.951 137.054  1.00  0.00           C
ATOM   4637  CG2 ILE A 595     121.969 184.778 138.083  1.00  0.00           C
ATOM   4638  CG1 ILE A 595     120.485 185.697 136.148  1.00  0.00           C
ATOM   4639  CD1 ILE A 595     120.896 184.502 135.317  1.00  0.00           C
ATOM   4640  C   ILE A 595     122.538 187.520 139.026  1.00  0.00           C
ATOM   4641  O   ILE A 595     122.193 187.264 140.184  1.00  0.00           O
ATOM   4642  N   ILE A 596     123.719 188.114 138.784  1.00  0.00           N
ATOM   4643  CA  ILE A 596     124.787 188.401 139.749  1.00  0.00           C
ATOM   4644  CB  ILE A 596     126.118 188.652 139.025  1.00  0.00           C
ATOM   4645  CG2 ILE A 596     127.246 189.129 139.942  1.00  0.00           C
ATOM   4646  CG1 ILE A 596     126.556 187.456 138.176  1.00  0.00           C
ATOM   4647  CD1 ILE A 596     127.541 187.767 137.031  1.00  0.00           C
ATOM   4648  C   ILE A 596     124.423 189.681 140.530  1.00  0.00           C
ATOM   4649  O   ILE A 596     123.906 190.589 139.930  1.00  0.00           O
ATOM   4650  N   PRO A 597     124.639 189.821 141.848  1.00  0.00           N
ATOM   4651  CD  PRO A 597     125.198 188.850 142.760  1.00  0.00           C
ATOM   4652  CG  PRO A 597     124.490 189.293 144.083  1.00  0.00           C
ATOM   4653  CB  PRO A 597     124.310 190.840 144.032  1.00  0.00           C
ATOM   4654  CA  PRO A 597     124.231 191.080 142.506  1.00  0.00           C
ATOM   4655  C   PRO A 597     125.010 192.294 142.096  1.00  0.00           C
ATOM   4656  O   PRO A 597     126.173 192.287 141.799  1.00  0.00           O
ATOM   4657  N   GLY A 598     124.238 193.408 142.055  1.00  0.00           N
ATOM   4658  CA  GLY A 598     124.595 194.737 141.560  1.00  0.00           C
ATOM   4659  C   GLY A 598     125.678 195.620 142.296  1.00  0.00           C
ATOM   4660  O   GLY A 598     125.405 196.798 142.543  1.00  0.00           O
ATOM   4661  N   HIS A 599     126.838 195.078 142.588  1.00  0.00           N
ATOM   4662  CA  HIS A 599     127.842 195.656 143.371  1.00  0.00           C
ATOM   4663  CB  HIS A 599     127.329 195.412 144.854  1.00  0.00           C
ATOM   4664  CG  HIS A 599     128.228 196.092 145.918  1.00  0.00           C
ATOM   4665  ND1 HIS A 599     128.697 195.520 147.085  1.00  0.00           N
ATOM   4666  CE1 HIS A 599     129.236 196.516 147.790  1.00  0.00           C
ATOM   4667  NE2 HIS A 599     129.047 197.658 147.166  1.00  0.00           N
ATOM   4668  CD2 HIS A 599     128.427 197.427 145.957  1.00  0.00           C
ATOM   4669  C   HIS A 599     129.312 195.094 143.216  1.00  0.00           C
ATOM   4670  O   HIS A 599     130.293 195.849 143.143  1.00  0.00           O
ATOM   4671  N   ILE A 600     129.480 193.708 143.225  1.00  0.00           N
ATOM   4672  CA  ILE A 600     130.796 193.072 143.413  1.00  0.00           C
ATOM   4673  CB  ILE A 600     130.477 191.620 143.935  1.00  0.00           C
ATOM   4674  CG2 ILE A 600     129.642 191.734 145.196  1.00  0.00           C
ATOM   4675  CG1 ILE A 600     129.862 190.694 142.940  1.00  0.00           C
ATOM   4676  CD1 ILE A 600     129.334 189.326 143.407  1.00  0.00           C
ATOM   4677  C   ILE A 600     131.750 193.078 142.202  1.00  0.00           C
ATOM   4678  O   ILE A 600     131.451 193.252 141.038  1.00  0.00           O
ATOM   4679  N   ASN A 601     133.036 192.919 142.460  1.00  0.00           N
ATOM   4680  CA  ASN A 601     134.159 193.007 141.592  1.00  0.00           C
ATOM   4681  CB  ASN A 601     134.972 194.273 141.975  1.00  0.00           C
ATOM   4682  CG  ASN A 601     134.126 195.530 141.986  1.00  0.00           C
ATOM   4683  OD1 ASN A 601     133.451 195.835 140.969  1.00  0.00           O
ATOM   4684  ND2 ASN A 601     133.941 196.311 143.001  1.00  0.00           N
ATOM   4685  C   ASN A 601     135.049 191.777 141.636  1.00  0.00           C
ATOM   4686  O   ASN A 601     135.288 191.188 142.712  1.00  0.00           O
ATOM   4687  N   CYS A 602     135.524 191.250 140.495  1.00  0.00           N
ATOM   4688  CA  CYS A 602     136.267 189.944 140.569  1.00  0.00           C
ATOM   4689  CB  CYS A 602     135.345 188.737 140.790  1.00  0.00           C
ATOM   4690  SG  CYS A 602     136.232 187.186 140.573  1.00  0.00           S
ATOM   4691  C   CYS A 602     137.118 189.888 139.250  1.00  0.00           C
ATOM   4692  O   CYS A 602     136.635 190.171 138.165  1.00  0.00           O
ATOM   4693  N   ILE A 603     138.360 189.360 139.422  1.00  0.00           N
ATOM   4694  CA  ILE A 603     139.045 188.610 138.348  1.00  0.00           C
ATOM   4695  CB  ILE A 603     140.411 189.329 138.016  1.00  0.00           C
ATOM   4696  CG2 ILE A 603     141.225 188.666 136.853  1.00  0.00           C
ATOM   4697  CG1 ILE A 603     140.325 190.869 137.848  1.00  0.00           C
ATOM   4698  CD1 ILE A 603     141.674 191.651 137.880  1.00  0.00           C
ATOM   4699  C   ILE A 603     139.255 187.147 138.675  1.00  0.00           C
ATOM   4700  O   ILE A 603     139.494 186.828 139.821  1.00  0.00           O
ATOM   4701  N   ARG A 604     139.234 186.270 137.737  1.00  0.00           N
ATOM   4702  CA  ARG A 604     139.420 184.812 137.914  1.00  0.00           C
ATOM   4703  CB  ARG A 604     138.133 184.092 138.385  1.00  0.00           C
ATOM   4704  CG  ARG A 604     138.456 182.953 139.328  1.00  0.00           C
ATOM   4705  CD  ARG A 604     139.062 183.369 140.644  1.00  0.00           C
ATOM   4706  NE  ARG A 604     139.249 182.174 141.521  1.00  0.00           N
ATOM   4707  CZ  ARG A 604     140.036 181.166 141.306  1.00  0.00           C
ATOM   4708  NH1 ARG A 604     140.717 180.924 140.206  1.00  0.00           N
ATOM   4709  NH2 ARG A 604     140.320 180.370 142.239  1.00  0.00           N
ATOM   4710  C   ARG A 604     139.802 184.056 136.566  1.00  0.00           C
ATOM   4711  O   ARG A 604     139.200 184.197 135.535  1.00  0.00           O
ATOM   4712  N   THR A 605     140.862 183.173 136.665  1.00  0.00           N
ATOM   4713  CA  THR A 605     141.205 182.288 135.486  1.00  0.00           C
ATOM   4714  CB  THR A 605     142.666 181.817 135.585  1.00  0.00           C
ATOM   4715  CG2 THR A 605     143.646 182.956 135.632  1.00  0.00           C
ATOM   4716  OG1 THR A 605     142.770 181.153 136.815  1.00  0.00           O
ATOM   4717  C   THR A 605     140.301 181.098 135.317  1.00  0.00           C
ATOM   4718  O   THR A 605     139.563 180.671 136.179  1.00  0.00           O
ATOM   4719  N   HIS A 606     140.292 180.534 134.112  1.00  0.00           N
ATOM   4720  CA  HIS A 606     139.535 179.358 133.716  1.00  0.00           C
ATOM   4721  CB  HIS A 606     139.346 179.374 132.231  1.00  0.00           C
ATOM   4722  CG  HIS A 606     138.769 178.151 131.675  1.00  0.00           C
ATOM   4723  ND1 HIS A 606     139.393 176.979 131.300  1.00  0.00           N
ATOM   4724  CE1 HIS A 606     138.455 176.092 130.956  1.00  0.00           C
ATOM   4725  NE2 HIS A 606     137.216 176.629 131.080  1.00  0.00           N
ATOM   4726  CD2 HIS A 606     137.406 177.969 131.435  1.00  0.00           C
ATOM   4727  C   HIS A 606     140.159 178.148 134.355  1.00  0.00           C
ATOM   4728  O   HIS A 606     141.394 178.089 134.463  1.00  0.00           O
ATOM   4729  N   SER A 607     139.295 177.096 134.523  1.00  0.00           N
ATOM   4730  CA  SER A 607     139.573 175.783 135.160  1.00  0.00           C
ATOM   4731  CB  SER A 607     138.297 174.910 135.269  1.00  0.00           C
ATOM   4732  OG  SER A 607     137.839 174.543 134.032  1.00  0.00           O
ATOM   4733  C   SER A 607     140.821 175.047 134.648  1.00  0.00           C
ATOM   4734  O   SER A 607     141.559 174.527 135.463  1.00  0.00           O
ATOM   4735  N   THR A 608     141.178 175.104 133.390  1.00  0.00           N
ATOM   4736  CA  THR A 608     142.340 174.524 132.820  1.00  0.00           C
ATOM   4737  CB  THR A 608     142.370 174.900 131.304  1.00  0.00           C
ATOM   4738  CG2 THR A 608     143.446 174.205 130.422  1.00  0.00           C
ATOM   4739  OG1 THR A 608     141.133 174.467 130.782  1.00  0.00           O
ATOM   4740  C   THR A 608     143.659 175.024 133.376  1.00  0.00           C
ATOM   4741  O   THR A 608     144.622 174.312 133.293  1.00  0.00           O
ATOM   4742  N   HIS A 609     143.665 176.185 133.948  1.00  0.00           N
ATOM   4743  CA  HIS A 609     144.936 176.911 134.239  1.00  0.00           C
ATOM   4744  CB  HIS A 609     144.892 178.171 133.405  1.00  0.00           C
ATOM   4745  CG  HIS A 609     144.396 177.924 131.974  1.00  0.00           C
ATOM   4746  ND1 HIS A 609     145.220 177.624 130.920  1.00  0.00           N
ATOM   4747  CE1 HIS A 609     144.531 177.855 129.789  1.00  0.00           C
ATOM   4748  NE2 HIS A 609     143.380 178.433 130.119  1.00  0.00           N
ATOM   4749  CD2 HIS A 609     143.312 178.513 131.467  1.00  0.00           C
ATOM   4750  C   HIS A 609     145.012 177.249 135.740  1.00  0.00           C
ATOM   4751  O   HIS A 609     144.019 177.246 136.448  1.00  0.00           O
ATOM   4752  N   PRO A 610     146.237 177.375 136.222  1.00  0.00           N
ATOM   4753  CD  PRO A 610     147.502 177.073 135.530  1.00  0.00           C
ATOM   4754  CG  PRO A 610     148.630 177.378 136.476  1.00  0.00           C
ATOM   4755  CB  PRO A 610     148.037 178.360 137.378  1.00  0.00           C
ATOM   4756  CA  PRO A 610     146.544 178.009 137.520  1.00  0.00           C
ATOM   4757  C   PRO A 610     145.694 179.218 137.903  1.00  0.00           C
ATOM   4758  O   PRO A 610     145.183 179.969 137.054  1.00  0.00           O
ATOM   4759  N   ASP A 611     145.428 179.380 139.210  1.00  0.00           N
ATOM   4760  CA  ASP A 611     144.716 180.610 139.607  1.00  0.00           C
ATOM   4761  CB  ASP A 611     144.582 180.515 141.095  1.00  0.00           C
ATOM   4762  CG  ASP A 611     143.541 179.587 141.627  1.00  0.00           C
ATOM   4763  OD1 ASP A 611     143.449 179.400 142.828  1.00  0.00           O
ATOM   4764  OD2 ASP A 611     142.713 179.007 140.842  1.00  0.00           O
ATOM   4765  C   ASP A 611     145.530 181.848 139.186  1.00  0.00           C
ATOM   4766  O   ASP A 611     144.949 182.817 138.789  1.00  0.00           O
ATOM   4767  N   ASP A 612     146.880 181.795 139.244  1.00  0.00           N
ATOM   4768  CA  ASP A 612     147.824 182.945 138.809  1.00  0.00           C
ATOM   4769  CB  ASP A 612     149.104 182.792 139.559  1.00  0.00           C
ATOM   4770  CG  ASP A 612     148.951 182.709 141.067  1.00  0.00           C
ATOM   4771  OD1 ASP A 612     148.175 183.565 141.588  1.00  0.00           O
ATOM   4772  OD2 ASP A 612     149.503 181.811 141.711  1.00  0.00           O
ATOM   4773  C   ASP A 612     148.202 183.139 137.381  1.00  0.00           C
ATOM   4774  O   ASP A 612     149.097 183.914 137.001  1.00  0.00           O
ATOM   4775  N   GLU A 613     147.437 182.498 136.470  1.00  0.00           N
ATOM   4776  CA  GLU A 613     147.898 182.470 135.060  1.00  0.00           C
ATOM   4777  CB  GLU A 613     147.300 181.242 134.269  1.00  0.00           C
ATOM   4778  CG  GLU A 613     147.596 181.172 132.752  1.00  0.00           C
ATOM   4779  CD  GLU A 613     149.008 180.980 132.284  1.00  0.00           C
ATOM   4780  OE1 GLU A 613     149.328 180.124 131.410  1.00  0.00           O
ATOM   4781  OE2 GLU A 613     149.931 181.623 132.853  1.00  0.00           O
ATOM   4782  C   GLU A 613     147.685 183.831 134.369  1.00  0.00           C
ATOM   4783  O   GLU A 613     146.577 184.390 134.352  1.00  0.00           O
ATOM   4784  N   ASP A 614     148.641 184.211 133.519  1.00  0.00           N
ATOM   4785  CA  ASP A 614     148.736 185.442 132.737  1.00  0.00           C
ATOM   4786  CB  ASP A 614     149.283 186.618 133.650  1.00  0.00           C
ATOM   4787  CG  ASP A 614     150.594 186.275 134.417  1.00  0.00           C
ATOM   4788  OD1 ASP A 614     151.301 185.385 134.007  1.00  0.00           O
ATOM   4789  OD2 ASP A 614     150.924 187.000 135.420  1.00  0.00           O
ATOM   4790  C   ASP A 614     149.620 185.240 131.458  1.00  0.00           C
ATOM   4791  O   ASP A 614     150.197 186.265 131.006  1.00  0.00           O
ATOM   4792  N   SER A 615     149.599 184.047 130.832  1.00  0.00           N
ATOM   4793  CA  SER A 615     150.546 183.816 129.642  1.00  0.00           C
ATOM   4794  CB  SER A 615     150.810 182.260 129.526  1.00  0.00           C
ATOM   4795  OG  SER A 615     149.618 181.517 129.207  1.00  0.00           O
ATOM   4796  C   SER A 615     150.007 184.459 128.410  1.00  0.00           C
ATOM   4797  O   SER A 615     148.774 184.439 128.202  1.00  0.00           O
ATOM   4798  N   GLY A 616     150.857 185.009 127.578  1.00  0.00           N
ATOM   4799  CA  GLY A 616     150.465 185.622 126.347  1.00  0.00           C
ATOM   4800  C   GLY A 616     150.099 187.127 126.472  1.00  0.00           C
ATOM   4801  O   GLY A 616     149.805 187.541 127.610  1.00  0.00           O
ATOM   4802  N   PRO A 617     149.962 187.835 125.362  1.00  0.00           N
ATOM   4803  CD  PRO A 617     150.360 187.336 124.040  1.00  0.00           C
ATOM   4804  CG  PRO A 617     150.034 188.414 123.048  1.00  0.00           C
ATOM   4805  CB  PRO A 617     149.964 189.678 123.908  1.00  0.00           C
ATOM   4806  CA  PRO A 617     149.424 189.189 125.254  1.00  0.00           C
ATOM   4807  C   PRO A 617     147.930 189.205 125.449  1.00  0.00           C
ATOM   4808  O   PRO A 617     147.284 188.226 125.933  1.00  0.00           O
ATOM   4809  N   TYR A 618     147.285 190.285 125.102  1.00  0.00           N
ATOM   4810  CA  TYR A 618     145.840 190.446 125.182  1.00  0.00           C
ATOM   4811  CB  TYR A 618     145.158 189.575 124.119  1.00  0.00           C
ATOM   4812  CG  TYR A 618     145.690 189.814 122.729  1.00  0.00           C
ATOM   4813  CD1 TYR A 618     146.148 188.748 121.927  1.00  0.00           C
ATOM   4814  CE1 TYR A 618     146.747 189.014 120.634  1.00  0.00           C
ATOM   4815  CZ  TYR A 618     146.850 190.349 120.122  1.00  0.00           C
ATOM   4816  OH  TYR A 618     147.336 190.601 118.874  1.00  0.00           O
ATOM   4817  CE2 TYR A 618     146.390 191.398 120.987  1.00  0.00           C
ATOM   4818  CD2 TYR A 618     145.769 191.168 122.227  1.00  0.00           C
ATOM   4819  C   TYR A 618     145.363 190.248 126.659  1.00  0.00           C
ATOM   4820  O   TYR A 618     144.355 189.579 126.858  1.00  0.00           O
ATOM   4821  N   LYS A 619     146.167 190.625 127.623  1.00  0.00           N
ATOM   4822  CA  LYS A 619     145.983 190.202 129.029  1.00  0.00           C
ATOM   4823  CB  LYS A 619     147.218 190.630 129.866  1.00  0.00           C
ATOM   4824  CG  LYS A 619     148.551 189.858 129.395  1.00  0.00           C
ATOM   4825  CD  LYS A 619     149.720 190.196 130.388  1.00  0.00           C
ATOM   4826  CE  LYS A 619     151.052 189.905 129.739  1.00  0.00           C
ATOM   4827  NZ  LYS A 619     151.313 188.469 129.825  1.00  0.00           N
ATOM   4828  C   LYS A 619     144.706 190.742 129.695  1.00  0.00           C
ATOM   4829  O   LYS A 619     144.050 190.017 130.470  1.00  0.00           O
ATOM   4830  N   HIS A 620     144.163 191.808 129.111  1.00  0.00           N
ATOM   4831  CA  HIS A 620     142.927 192.459 129.523  1.00  0.00           C
ATOM   4832  CB  HIS A 620     143.263 193.835 130.059  1.00  0.00           C
ATOM   4833  CG  HIS A 620     144.210 193.812 131.289  1.00  0.00           C
ATOM   4834  ND1 HIS A 620     145.631 193.710 131.230  1.00  0.00           N
ATOM   4835  CE1 HIS A 620     146.044 193.954 132.480  1.00  0.00           C
ATOM   4836  NE2 HIS A 620     145.021 194.112 133.361  1.00  0.00           N
ATOM   4837  CD2 HIS A 620     143.829 193.951 132.632  1.00  0.00           C
ATOM   4838  C   HIS A 620     141.861 192.459 128.342  1.00  0.00           C
ATOM   4839  O   HIS A 620     140.950 193.280 128.241  1.00  0.00           O
ATOM   4840  N   ILE A 621     141.949 191.586 127.304  1.00  0.00           N
ATOM   4841  CA  ILE A 621     141.031 191.459 126.119  1.00  0.00           C
ATOM   4842  CB  ILE A 621     141.408 192.502 125.096  1.00  0.00           C
ATOM   4843  CG2 ILE A 621     142.729 192.161 124.391  1.00  0.00           C
ATOM   4844  CG1 ILE A 621     140.314 192.751 124.058  1.00  0.00           C
ATOM   4845  CD1 ILE A 621     140.512 193.987 123.247  1.00  0.00           C
ATOM   4846  C   ILE A 621     140.746 189.981 125.671  1.00  0.00           C
ATOM   4847  O   ILE A 621     140.741 189.729 124.501  1.00  0.00           O
ATOM   4848  N   SER A 622     140.631 188.986 126.625  1.00  0.00           N
ATOM   4849  CA  SER A 622     140.513 187.499 126.452  1.00  0.00           C
ATOM   4850  CB  SER A 622     139.637 186.853 127.503  1.00  0.00           C
ATOM   4851  OG  SER A 622     139.723 185.402 127.386  1.00  0.00           O
ATOM   4852  C   SER A 622     139.991 186.965 125.100  1.00  0.00           C
ATOM   4853  O   SER A 622     138.745 186.989 124.829  1.00  0.00           O
ATOM   4854  N   PRO A 623     140.892 186.526 124.233  1.00  0.00           N
ATOM   4855  CD  PRO A 623     142.329 186.750 124.244  1.00  0.00           C
ATOM   4856  CG  PRO A 623     142.841 186.607 122.778  1.00  0.00           C
ATOM   4857  CB  PRO A 623     141.849 185.592 122.197  1.00  0.00           C
ATOM   4858  CA  PRO A 623     140.554 185.911 122.919  1.00  0.00           C
ATOM   4859  C   PRO A 623     139.576 184.719 122.982  1.00  0.00           C
ATOM   4860  O   PRO A 623     138.481 184.779 122.399  1.00  0.00           O
ATOM   4861  N   GLY A 624     139.833 183.586 123.677  1.00  0.00           N
ATOM   4862  CA  GLY A 624     138.758 182.600 123.845  1.00  0.00           C
ATOM   4863  C   GLY A 624     137.601 182.939 124.705  1.00  0.00           C
ATOM   4864  O   GLY A 624     136.727 182.134 124.876  1.00  0.00           O
ATOM   4865  N   ASP A 625     137.582 184.131 125.336  1.00  0.00           N
ATOM   4866  CA  ASP A 625     136.523 184.467 126.330  1.00  0.00           C
ATOM   4867  CB  ASP A 625     135.126 184.577 125.675  1.00  0.00           C
ATOM   4868  CG  ASP A 625     134.100 185.423 126.490  1.00  0.00           C
ATOM   4869  OD1 ASP A 625     134.487 186.266 127.272  1.00  0.00           O
ATOM   4870  OD2 ASP A 625     132.863 185.240 126.299  1.00  0.00           O
ATOM   4871  C   ASP A 625     136.558 183.601 127.588  1.00  0.00           C
ATOM   4872  O   ASP A 625     135.468 183.248 128.058  1.00  0.00           O
ATOM   4873  N   THR A 626     137.792 183.251 128.024  1.00  0.00           N
ATOM   4874  CA  THR A 626     137.883 182.164 128.993  1.00  0.00           C
ATOM   4875  CB  THR A 626     139.045 181.154 128.634  1.00  0.00           C
ATOM   4876  CG2 THR A 626     138.509 180.080 127.658  1.00  0.00           C
ATOM   4877  OG1 THR A 626     140.139 181.868 128.032  1.00  0.00           O
ATOM   4878  C   THR A 626     138.090 182.800 130.354  1.00  0.00           C
ATOM   4879  O   THR A 626     137.455 182.386 131.348  1.00  0.00           O
ATOM   4880  N   LYS A 627     138.944 183.818 130.377  1.00  0.00           N
ATOM   4881  CA  LYS A 627     139.213 184.576 131.586  1.00  0.00           C
ATOM   4882  CB  LYS A 627     140.549 185.446 131.314  1.00  0.00           C
ATOM   4883  CG  LYS A 627     141.035 186.137 132.617  1.00  0.00           C
ATOM   4884  CD  LYS A 627     142.517 186.521 132.597  1.00  0.00           C
ATOM   4885  CE  LYS A 627     142.784 187.963 133.071  1.00  0.00           C
ATOM   4886  NZ  LYS A 627     144.181 188.238 133.176  1.00  0.00           N
ATOM   4887  C   LYS A 627     138.103 185.483 132.022  1.00  0.00           C
ATOM   4888  O   LYS A 627     137.456 186.111 131.183  1.00  0.00           O
ATOM   4889  N   VAL A 628     137.800 185.513 133.362  1.00  0.00           N
ATOM   4890  CA  VAL A 628     136.619 186.182 133.951  1.00  0.00           C
ATOM   4891  CB  VAL A 628     136.042 185.275 135.091  1.00  0.00           C
ATOM   4892  CG1 VAL A 628     134.649 185.657 135.578  1.00  0.00           C
ATOM   4893  CG2 VAL A 628     135.887 183.763 134.697  1.00  0.00           C
ATOM   4894  C   VAL A 628     137.007 187.599 134.456  1.00  0.00           C
ATOM   4895  O   VAL A 628     137.993 187.673 135.138  1.00  0.00           O
ATOM   4896  N   VAL A 629     136.174 188.606 134.170  1.00  0.00           N
ATOM   4897  CA  VAL A 629     136.152 189.835 134.942  1.00  0.00           C
ATOM   4898  CB  VAL A 629     137.004 190.968 134.175  1.00  0.00           C
ATOM   4899  CG1 VAL A 629     136.952 192.317 134.878  1.00  0.00           C
ATOM   4900  CG2 VAL A 629     138.478 190.719 134.186  1.00  0.00           C
ATOM   4901  C   VAL A 629     134.690 190.284 135.166  1.00  0.00           C
ATOM   4902  O   VAL A 629     133.748 189.936 134.416  1.00  0.00           O
ATOM   4903  N   VAL A 630     134.520 190.902 136.336  1.00  0.00           N
ATOM   4904  CA  VAL A 630     133.265 191.382 136.919  1.00  0.00           C
ATOM   4905  CB  VAL A 630     132.586 190.377 137.803  1.00  0.00           C
ATOM   4906  CG1 VAL A 630     131.260 190.826 138.245  1.00  0.00           C
ATOM   4907  CG2 VAL A 630     132.446 188.991 137.174  1.00  0.00           C
ATOM   4908  C   VAL A 630     133.446 192.795 137.510  1.00  0.00           C
ATOM   4909  O   VAL A 630     134.214 192.960 138.431  1.00  0.00           O
ATOM   4910  N   GLU A 631     132.771 193.750 136.934  1.00  0.00           N
ATOM   4911  CA  GLU A 631     132.905 195.116 137.416  1.00  0.00           C
ATOM   4912  CB  GLU A 631     133.566 196.023 136.348  1.00  0.00           C
ATOM   4913  CG  GLU A 631     134.993 195.647 135.891  1.00  0.00           C
ATOM   4914  CD  GLU A 631     136.007 195.818 136.941  1.00  0.00           C
ATOM   4915  OE1 GLU A 631     137.190 195.358 136.737  1.00  0.00           O
ATOM   4916  OE2 GLU A 631     135.746 196.462 137.944  1.00  0.00           O
ATOM   4917  C   GLU A 631     131.490 195.552 137.842  1.00  0.00           C
ATOM   4918  O   GLU A 631     130.454 195.401 137.195  1.00  0.00           O
ATOM   4919  N   ASN A 632     131.398 196.046 139.059  1.00  0.00           N
ATOM   4920  CA  ASN A 632     130.133 196.611 139.654  1.00  0.00           C
ATOM   4921  CB  ASN A 632     129.745 197.956 139.007  1.00  0.00           C
ATOM   4922  CG  ASN A 632     130.900 198.760 138.651  1.00  0.00           C
ATOM   4923  OD1 ASN A 632     131.354 198.681 137.515  1.00  0.00           O
ATOM   4924  ND2 ASN A 632     131.462 199.542 139.588  1.00  0.00           N
ATOM   4925  C   ASN A 632     128.917 195.677 139.630  1.00  0.00           C
ATOM   4926  O   ASN A 632     127.790 196.110 139.421  1.00  0.00           O
ATOM   4927  N   GLY A 633     129.153 194.389 139.830  1.00  0.00           N
ATOM   4928  CA  GLY A 633     128.117 193.281 139.645  1.00  0.00           C
ATOM   4929  C   GLY A 633     127.910 192.844 138.187  1.00  0.00           C
ATOM   4930  O   GLY A 633     127.030 191.959 137.991  1.00  0.00           O
ATOM   4931  N   GLU A 634     128.668 193.259 137.177  1.00  0.00           N
ATOM   4932  CA  GLU A 634     128.331 192.922 135.777  1.00  0.00           C
ATOM   4933  CB  GLU A 634     128.155 194.192 134.980  1.00  0.00           C
ATOM   4934  CG  GLU A 634     126.738 194.743 135.101  1.00  0.00           C
ATOM   4935  CD  GLU A 634     126.858 196.145 134.587  1.00  0.00           C
ATOM   4936  OE1 GLU A 634     127.134 197.048 135.379  1.00  0.00           O
ATOM   4937  OE2 GLU A 634     126.841 196.322 133.349  1.00  0.00           O
ATOM   4938  C   GLU A 634     129.403 192.127 135.086  1.00  0.00           C
ATOM   4939  O   GLU A 634     130.551 192.436 135.299  1.00  0.00           O
ATOM   4940  N   LEU A 635     129.002 191.104 134.319  1.00  0.00           N
ATOM   4941  CA  LEU A 635     129.963 190.127 133.742  1.00  0.00           C
ATOM   4942  CB  LEU A 635     129.131 188.801 133.699  1.00  0.00           C
ATOM   4943  CG  LEU A 635     129.936 187.600 133.096  1.00  0.00           C
ATOM   4944  CD1 LEU A 635     131.251 187.287 133.860  1.00  0.00           C
ATOM   4945  CD2 LEU A 635     129.097 186.335 133.083  1.00  0.00           C
ATOM   4946  C   LEU A 635     130.688 190.739 132.518  1.00  0.00           C
ATOM   4947  O   LEU A 635     130.293 190.537 131.370  1.00  0.00           O
ATOM   4948  N   ILE A 636     131.772 191.406 132.776  1.00  0.00           N
ATOM   4949  CA  ILE A 636     132.531 192.026 131.649  1.00  0.00           C
ATOM   4950  CB  ILE A 636     133.588 192.913 132.258  1.00  0.00           C
ATOM   4951  CG2 ILE A 636     134.650 193.330 131.311  1.00  0.00           C
ATOM   4952  CG1 ILE A 636     133.089 194.073 133.158  1.00  0.00           C
ATOM   4953  CD1 ILE A 636     132.485 195.247 132.437  1.00  0.00           C
ATOM   4954  C   ILE A 636     133.042 191.001 130.700  1.00  0.00           C
ATOM   4955  O   ILE A 636     133.055 191.191 129.491  1.00  0.00           O
ATOM   4956  N   MET A 637     133.575 189.962 131.220  1.00  0.00           N
ATOM   4957  CA  MET A 637     134.407 189.035 130.419  1.00  0.00           C
ATOM   4958  CB  MET A 637     135.885 189.554 130.214  1.00  0.00           C
ATOM   4959  CG  MET A 637     136.892 188.940 129.245  1.00  0.00           C
ATOM   4960  SD  MET A 637     138.420 189.947 129.017  1.00  0.00           S
ATOM   4961  CE  MET A 637     139.353 189.709 130.555  1.00  0.00           C
ATOM   4962  C   MET A 637     134.438 187.638 131.048  1.00  0.00           C
ATOM   4963  O   MET A 637     134.403 187.522 132.306  1.00  0.00           O
ATOM   4964  N   GLY A 638     134.656 186.604 130.270  1.00  0.00           N
ATOM   4965  CA  GLY A 638     134.822 185.232 130.652  1.00  0.00           C
ATOM   4966  C   GLY A 638     133.525 184.435 130.629  1.00  0.00           C
ATOM   4967  O   GLY A 638     132.442 185.036 130.812  1.00  0.00           O
ATOM   4968  N   ILE A 639     133.700 183.127 130.449  1.00  0.00           N
ATOM   4969  CA  ILE A 639     132.745 182.078 130.619  1.00  0.00           C
ATOM   4970  CB  ILE A 639     132.906 180.847 129.711  1.00  0.00           C
ATOM   4971  CG2 ILE A 639     132.346 181.188 128.325  1.00  0.00           C
ATOM   4972  CG1 ILE A 639     134.372 180.451 129.649  1.00  0.00           C
ATOM   4973  CD1 ILE A 639     134.650 178.895 129.753  1.00  0.00           C
ATOM   4974  C   ILE A 639     132.800 181.672 132.067  1.00  0.00           C
ATOM   4975  O   ILE A 639     133.855 181.260 132.562  1.00  0.00           O
ATOM   4976  N   LEU A 640     131.579 181.658 132.710  1.00  0.00           N
ATOM   4977  CA  LEU A 640     131.520 181.136 134.048  1.00  0.00           C
ATOM   4978  CB  LEU A 640     130.293 181.574 134.778  1.00  0.00           C
ATOM   4979  CG  LEU A 640     130.346 183.054 135.239  1.00  0.00           C
ATOM   4980  CD1 LEU A 640     128.978 183.362 135.859  1.00  0.00           C
ATOM   4981  CD2 LEU A 640     131.338 183.238 136.363  1.00  0.00           C
ATOM   4982  C   LEU A 640     131.679 179.607 134.000  1.00  0.00           C
ATOM   4983  O   LEU A 640     131.088 178.946 133.146  1.00  0.00           O
ATOM   4984  N   CYS A 641     132.450 179.055 134.959  1.00  0.00           N
ATOM   4985  CA  CYS A 641     132.658 177.641 135.113  1.00  0.00           C
ATOM   4986  CB  CYS A 641     133.822 177.299 134.220  1.00  0.00           C
ATOM   4987  SG  CYS A 641     135.471 177.602 134.889  1.00  0.00           S
ATOM   4988  C   CYS A 641     132.927 177.162 136.486  1.00  0.00           C
ATOM   4989  O   CYS A 641     132.801 177.988 137.416  1.00  0.00           O
ATOM   4990  N   LYS A 642     133.325 175.883 136.804  1.00  0.00           N
ATOM   4991  CA  LYS A 642     133.696 175.469 138.185  1.00  0.00           C
ATOM   4992  CB  LYS A 642     134.394 174.103 138.118  1.00  0.00           C
ATOM   4993  CG  LYS A 642     134.525 173.501 139.590  1.00  0.00           C
ATOM   4994  CD  LYS A 642     134.521 171.957 139.546  1.00  0.00           C
ATOM   4995  CE  LYS A 642     134.695 171.426 141.011  1.00  0.00           C
ATOM   4996  NZ  LYS A 642     136.069 171.589 141.514  1.00  0.00           N
ATOM   4997  C   LYS A 642     134.570 176.445 138.988  1.00  0.00           C
ATOM   4998  O   LYS A 642     134.290 176.745 140.143  1.00  0.00           O
ATOM   4999  N   LYS A 643     135.560 177.023 138.322  1.00  0.00           N
ATOM   5000  CA  LYS A 643     136.660 177.870 138.899  1.00  0.00           C
ATOM   5001  CB  LYS A 643     137.867 177.914 137.929  1.00  0.00           C
ATOM   5002  CG  LYS A 643     139.025 178.767 138.492  1.00  0.00           C
ATOM   5003  CD  LYS A 643     140.461 178.366 138.120  1.00  0.00           C
ATOM   5004  CE  LYS A 643     140.998 177.188 139.008  1.00  0.00           C
ATOM   5005  NZ  LYS A 643     142.493 177.028 138.780  1.00  0.00           N
ATOM   5006  C   LYS A 643     136.175 179.235 139.333  1.00  0.00           C
ATOM   5007  O   LYS A 643     136.885 179.963 140.076  1.00  0.00           O
ATOM   5008  N   SER A 644     134.924 179.568 138.975  1.00  0.00           N
ATOM   5009  CA  SER A 644     134.337 180.946 139.309  1.00  0.00           C
ATOM   5010  CB  SER A 644     134.168 181.723 138.014  1.00  0.00           C
ATOM   5011  OG  SER A 644     133.949 180.953 136.867  1.00  0.00           O
ATOM   5012  C   SER A 644     132.884 180.981 139.926  1.00  0.00           C
ATOM   5013  O   SER A 644     132.402 182.034 140.384  1.00  0.00           O
ATOM   5014  N   LEU A 645     132.302 179.789 139.916  1.00  0.00           N
ATOM   5015  CA  LEU A 645     130.933 179.552 140.378  1.00  0.00           C
ATOM   5016  CB  LEU A 645     130.082 179.650 139.090  1.00  0.00           C
ATOM   5017  CG  LEU A 645     128.635 179.553 139.233  1.00  0.00           C
ATOM   5018  CD1 LEU A 645     128.042 180.735 140.072  1.00  0.00           C
ATOM   5019  CD2 LEU A 645     128.087 179.509 137.750  1.00  0.00           C
ATOM   5020  C   LEU A 645     130.641 178.178 141.030  1.00  0.00           C
ATOM   5021  O   LEU A 645     129.696 178.133 141.815  1.00  0.00           O
ATOM   5022  N   GLY A 646     131.401 177.147 140.782  1.00  0.00           N
ATOM   5023  CA  GLY A 646     131.414 175.871 141.558  1.00  0.00           C
ATOM   5024  C   GLY A 646     132.134 175.962 142.918  1.00  0.00           C
ATOM   5025  O   GLY A 646     131.955 176.954 143.726  1.00  0.00           O
ATOM   5026  N   THR A 647     132.855 174.913 143.324  1.00  0.00           N
ATOM   5027  CA  THR A 647     133.629 174.769 144.612  1.00  0.00           C
ATOM   5028  CB  THR A 647     133.857 173.348 144.983  1.00  0.00           C
ATOM   5029  CG2 THR A 647     132.510 172.624 145.228  1.00  0.00           C
ATOM   5030  OG1 THR A 647     134.490 172.654 143.862  1.00  0.00           O
ATOM   5031  C   THR A 647     134.983 175.504 144.648  1.00  0.00           C
ATOM   5032  O   THR A 647     135.941 175.067 145.305  1.00  0.00           O
ATOM   5033  N   SER A 648     135.091 176.640 144.004  1.00  0.00           N
ATOM   5034  CA  SER A 648     136.269 177.420 143.833  1.00  0.00           C
ATOM   5035  CB  SER A 648     136.327 177.947 142.435  1.00  0.00           C
ATOM   5036  OG  SER A 648     137.539 178.617 142.340  1.00  0.00           O
ATOM   5037  C   SER A 648     136.374 178.525 144.842  1.00  0.00           C
ATOM   5038  O   SER A 648     135.455 179.339 144.929  1.00  0.00           O
ATOM   5039  N   ALA A 649     137.573 178.654 145.441  1.00  0.00           N
ATOM   5040  CA  ALA A 649     137.851 179.889 146.253  1.00  0.00           C
ATOM   5041  CB  ALA A 649     138.994 179.667 147.257  1.00  0.00           C
ATOM   5042  C   ALA A 649     138.090 181.214 145.440  1.00  0.00           C
ATOM   5043  O   ALA A 649     138.601 181.171 144.314  1.00  0.00           O
ATOM   5044  N   GLY A 650     137.563 182.319 145.951  1.00  0.00           N
ATOM   5045  CA  GLY A 650     137.338 183.618 145.193  1.00  0.00           C
ATOM   5046  C   GLY A 650     136.416 183.418 143.939  1.00  0.00           C
ATOM   5047  O   GLY A 650     136.622 184.069 142.909  1.00  0.00           O
ATOM   5048  N   SER A 651     135.407 182.528 144.017  1.00  0.00           N
ATOM   5049  CA  SER A 651     134.212 182.479 143.150  1.00  0.00           C
ATOM   5050  CB  SER A 651     133.424 181.225 143.316  1.00  0.00           C
ATOM   5051  OG  SER A 651     133.114 180.906 144.735  1.00  0.00           O
ATOM   5052  C   SER A 651     133.245 183.652 143.497  1.00  0.00           C
ATOM   5053  O   SER A 651     133.206 184.127 144.641  1.00  0.00           O
ATOM   5054  N   LEU A 652     132.398 184.014 142.538  1.00  0.00           N
ATOM   5055  CA  LEU A 652     131.331 185.044 142.711  1.00  0.00           C
ATOM   5056  CB  LEU A 652     130.471 185.256 141.438  1.00  0.00           C
ATOM   5057  CG  LEU A 652     131.331 185.584 140.160  1.00  0.00           C
ATOM   5058  CD1 LEU A 652     130.519 185.812 138.876  1.00  0.00           C
ATOM   5059  CD2 LEU A 652     132.227 186.897 140.323  1.00  0.00           C
ATOM   5060  C   LEU A 652     130.436 184.860 143.925  1.00  0.00           C
ATOM   5061  O   LEU A 652     130.202 185.839 144.644  1.00  0.00           O
ATOM   5062  N   VAL A 653     130.008 183.572 144.210  1.00  0.00           N
ATOM   5063  CA  VAL A 653     129.264 183.235 145.381  1.00  0.00           C
[truncated: 6,239,813 more chars]
