# Supplementary material for: Molecular model of TFIIH recruitment to the transcription-coupled repair machinery
Source: Nat Commun. 2025 Mar 8;16:2341. doi: 10.1038/s41467-025-57593-0 (PMC11890784; doi:10.1038/s41467-025-57593-0)
Supplement: Supplementary file 4 — Supplementary Data 1 [file 41467_2025_57593_MOESM4_ESM.zip › Initial_and_final_structures/TCRΓÇôDDB1ΓÇôVHS-final.txt]

ATOM      1  N   SER A  11     102.468 136.320 188.380  1.00  0.00           N
ATOM      2  CA  SER A  11     103.295 137.332 187.689  1.00  0.00           C
ATOM      3  CB  SER A  11     103.963 138.334 188.653  1.00  0.00           C
ATOM      4  OG  SER A  11     104.722 137.639 189.585  1.00  0.00           O
ATOM      5  C   SER A  11     104.436 136.754 186.903  1.00  0.00           C
ATOM      6  O   SER A  11     104.824 135.629 187.190  1.00  0.00           O
ATOM      7  N   ALA A  12     105.046 137.442 185.918  1.00  0.00           N
ATOM      8  CA  ALA A  12     106.149 136.938 185.156  1.00  0.00           C
ATOM      9  CB  ALA A  12     106.132 137.748 183.780  1.00  0.00           C
ATOM     10  C   ALA A  12     107.533 137.003 185.762  1.00  0.00           C
ATOM     11  O   ALA A  12     107.913 137.889 186.507  1.00  0.00           O
ATOM     12  N   CYS A  13     108.283 135.966 185.435  1.00  0.00           N
ATOM     13  CA  CYS A  13     109.667 135.850 185.943  1.00  0.00           C
ATOM     14  CB  CYS A  13     110.112 134.545 185.394  1.00  0.00           C
ATOM     15  SG  CYS A  13     111.870 134.003 185.799  1.00  0.00           S
ATOM     16  C   CYS A  13     110.594 136.946 185.451  1.00  0.00           C
ATOM     17  O   CYS A  13     110.521 137.255 184.250  1.00  0.00           O
ATOM     18  N   PRO A  14     111.476 137.597 186.244  1.00  0.00           N
ATOM     19  CD  PRO A  14     111.690 137.606 187.684  1.00  0.00           C
ATOM     20  CG  PRO A  14     112.534 138.865 188.001  1.00  0.00           C
ATOM     21  CB  PRO A  14     113.352 139.005 186.694  1.00  0.00           C
ATOM     22  CA  PRO A  14     112.366 138.551 185.618  1.00  0.00           C
ATOM     23  C   PRO A  14     113.195 137.878 184.468  1.00  0.00           C
ATOM     24  O   PRO A  14     113.833 136.875 184.607  1.00  0.00           O
ATOM     25  N   LEU A  15     113.114 138.578 183.337  1.00  0.00           N
ATOM     26  CA  LEU A  15     114.068 138.502 182.204  1.00  0.00           C
ATOM     27  CB  LEU A  15     113.483 139.170 180.987  1.00  0.00           C
ATOM     28  CG  LEU A  15     112.280 138.457 180.455  1.00  0.00           C
ATOM     29  CD1 LEU A  15     111.243 139.490 179.988  1.00  0.00           C
ATOM     30  CD2 LEU A  15     112.568 137.510 179.309  1.00  0.00           C
ATOM     31  C   LEU A  15     115.482 138.998 182.472  1.00  0.00           C
ATOM     32  O   LEU A  15     115.658 140.250 182.814  1.00  0.00           O
ATOM     33  N   ARG A  16     116.484 138.090 182.354  1.00  0.00           N
ATOM     34  CA  ARG A  16     117.886 138.335 182.736  1.00  0.00           C
ATOM     35  CB  ARG A  16     118.278 137.747 184.105  1.00  0.00           C
ATOM     36  CG  ARG A  16     117.529 138.448 185.290  1.00  0.00           C
ATOM     37  CD  ARG A  16     118.123 138.284 186.734  1.00  0.00           C
ATOM     38  NE  ARG A  16     117.311 139.011 187.754  1.00  0.00           N
ATOM     39  CZ  ARG A  16     117.064 138.783 189.010  1.00  0.00           C
ATOM     40  NH1 ARG A  16     116.434 139.762 189.646  1.00  0.00           N
ATOM     41  NH2 ARG A  16     117.431 137.704 189.609  1.00  0.00           N
ATOM     42  C   ARG A  16     118.752 137.916 181.542  1.00  0.00           C
ATOM     43  O   ARG A  16     118.183 137.518 180.546  1.00  0.00           O
ATOM     44  N   THR A  17     120.042 138.070 181.646  1.00  0.00           N
ATOM     45  CA  THR A  17     121.066 137.885 180.559  1.00  0.00           C
ATOM     46  CB  THR A  17     121.289 139.175 179.795  1.00  0.00           C
ATOM     47  CG2 THR A  17     120.012 139.767 179.196  1.00  0.00           C
ATOM     48  OG1 THR A  17     121.810 140.156 180.637  1.00  0.00           O
ATOM     49  C   THR A  17     122.343 137.330 181.188  1.00  0.00           C
ATOM     50  O   THR A  17     122.744 137.524 182.329  1.00  0.00           O
ATOM     51  N   ILE A  18     123.072 136.609 180.337  1.00  0.00           N
ATOM     52  CA  ILE A  18     124.204 135.729 180.717  1.00  0.00           C
ATOM     53  CB  ILE A  18     124.298 134.381 179.919  1.00  0.00           C
ATOM     54  CG2 ILE A  18     125.668 133.690 180.267  1.00  0.00           C
ATOM     55  CG1 ILE A  18     123.065 133.538 180.315  1.00  0.00           C
ATOM     56  CD1 ILE A  18     122.779 133.311 181.829  1.00  0.00           C
ATOM     57  C   ILE A  18     125.477 136.488 180.597  1.00  0.00           C
ATOM     58  O   ILE A  18     125.882 137.038 179.520  1.00  0.00           O
ATOM     59  N   LYS A  19     126.264 136.617 181.655  1.00  0.00           N
ATOM     60  CA  LYS A  19     127.523 137.298 181.747  1.00  0.00           C
ATOM     61  CB  LYS A  19     127.461 138.436 182.792  1.00  0.00           C
ATOM     62  CG  LYS A  19     126.673 139.695 182.250  1.00  0.00           C
ATOM     63  CD  LYS A  19     125.170 139.724 182.505  1.00  0.00           C
ATOM     64  CE  LYS A  19     124.785 141.245 182.500  1.00  0.00           C
ATOM     65  NZ  LYS A  19     123.343 141.271 182.468  1.00  0.00           N
ATOM     66  C   LYS A  19     128.799 136.410 181.854  1.00  0.00           C
ATOM     67  O   LYS A  19     129.912 136.855 181.797  1.00  0.00           O
ATOM     68  N   ARG A  20     128.603 135.102 182.201  1.00  0.00           N
ATOM     69  CA  ARG A  20     129.563 133.931 182.120  1.00  0.00           C
ATOM     70  CB  ARG A  20     130.604 133.931 183.267  1.00  0.00           C
ATOM     71  CG  ARG A  20     129.997 133.707 184.717  1.00  0.00           C
ATOM     72  CD  ARG A  20     130.886 133.791 185.940  1.00  0.00           C
ATOM     73  NE  ARG A  20     130.090 133.600 187.216  1.00  0.00           N
ATOM     74  CZ  ARG A  20     129.378 134.600 187.798  1.00  0.00           C
ATOM     75  NH1 ARG A  20     129.194 135.790 187.263  1.00  0.00           N
ATOM     76  NH2 ARG A  20     128.688 134.448 188.896  1.00  0.00           N
ATOM     77  C   ARG A  20     128.931 132.542 182.085  1.00  0.00           C
ATOM     78  O   ARG A  20     127.764 132.374 182.536  1.00  0.00           O
ATOM     79  N   VAL A  21     129.704 131.563 181.719  1.00  0.00           N
ATOM     80  CA  VAL A  21     129.451 130.151 182.182  1.00  0.00           C
ATOM     81  CB  VAL A  21     129.252 129.213 180.970  1.00  0.00           C
ATOM     82  CG1 VAL A  21     128.630 127.874 181.299  1.00  0.00           C
ATOM     83  CG2 VAL A  21     128.205 129.812 179.979  1.00  0.00           C
ATOM     84  C   VAL A  21     130.554 129.609 182.959  1.00  0.00           C
ATOM     85  O   VAL A  21     131.663 129.691 182.486  1.00  0.00           O
ATOM     86  N   GLN A  22     130.283 128.993 184.088  1.00  0.00           N
ATOM     87  CA  GLN A  22     131.358 128.272 184.829  1.00  0.00           C
ATOM     88  CB  GLN A  22     131.102 128.802 186.271  1.00  0.00           C
ATOM     89  CG  GLN A  22     131.720 127.975 187.348  1.00  0.00           C
ATOM     90  CD  GLN A  22     133.236 128.196 187.380  1.00  0.00           C
ATOM     91  OE1 GLN A  22     133.723 129.276 187.621  1.00  0.00           O
ATOM     92  NE2 GLN A  22     134.036 127.162 187.079  1.00  0.00           N
ATOM     93  C   GLN A  22     131.163 126.744 184.642  1.00  0.00           C
ATOM     94  O   GLN A  22     130.184 126.131 185.006  1.00  0.00           O
ATOM     95  N   PHE A  23     132.134 126.137 183.938  1.00  0.00           N
ATOM     96  CA  PHE A  23     132.231 124.690 183.714  1.00  0.00           C
ATOM     97  CB  PHE A  23     133.370 124.528 182.709  1.00  0.00           C
ATOM     98  CG  PHE A  23     132.932 124.840 181.326  1.00  0.00           C
ATOM     99  CD1 PHE A  23     133.103 126.047 180.693  1.00  0.00           C
ATOM    100  CE1 PHE A  23     132.614 126.276 179.450  1.00  0.00           C
ATOM    101  CZ  PHE A  23     131.980 125.219 178.679  1.00  0.00           C
ATOM    102  CE2 PHE A  23     131.870 123.921 179.271  1.00  0.00           C
ATOM    103  CD2 PHE A  23     132.279 123.787 180.619  1.00  0.00           C
ATOM    104  C   PHE A  23     132.480 123.937 185.015  1.00  0.00           C
ATOM    105  O   PHE A  23     132.862 124.570 186.032  1.00  0.00           O
ATOM    106  N   GLY A  24     132.121 122.653 185.021  1.00  0.00           N
ATOM    107  CA  GLY A  24     132.407 121.738 186.112  1.00  0.00           C
ATOM    108  C   GLY A  24     132.206 120.261 185.761  1.00  0.00           C
ATOM    109  O   GLY A  24     131.922 119.943 184.603  1.00  0.00           O
ATOM    110  N   VAL A  25     132.304 119.382 186.695  1.00  0.00           N
ATOM    111  CA  VAL A  25     132.148 117.959 186.540  1.00  0.00           C
ATOM    112  CB  VAL A  25     133.434 117.119 186.757  1.00  0.00           C
ATOM    113  CG1 VAL A  25     133.100 115.638 186.612  1.00  0.00           C
ATOM    114  CG2 VAL A  25     134.480 117.421 185.736  1.00  0.00           C
ATOM    115  C   VAL A  25     131.005 117.582 187.458  1.00  0.00           C
ATOM    116  O   VAL A  25     130.870 118.165 188.521  1.00  0.00           O
ATOM    117  N   LEU A  26     129.999 116.870 186.973  1.00  0.00           N
ATOM    118  CA  LEU A  26     128.865 116.482 187.765  1.00  0.00           C
ATOM    119  CB  LEU A  26     127.584 116.081 186.863  1.00  0.00           C
ATOM    120  CG  LEU A  26     126.898 117.365 186.343  1.00  0.00           C
ATOM    121  CD1 LEU A  26     125.900 116.977 185.275  1.00  0.00           C
ATOM    122  CD2 LEU A  26     126.156 118.442 187.300  1.00  0.00           C
ATOM    123  C   LEU A  26     129.185 115.395 188.875  1.00  0.00           C
ATOM    124  O   LEU A  26     129.480 114.235 188.454  1.00  0.00           O
ATOM    125  N   SER A  27     128.824 115.701 190.139  1.00  0.00           N
ATOM    126  CA  SER A  27     128.466 114.775 191.242  1.00  0.00           C
ATOM    127  CB  SER A  27     128.149 115.529 192.536  1.00  0.00           C
ATOM    128  OG  SER A  27     127.981 114.641 193.615  1.00  0.00           O
ATOM    129  C   SER A  27     127.343 113.809 190.991  1.00  0.00           C
ATOM    130  O   SER A  27     126.278 114.251 190.534  1.00  0.00           O
ATOM    131  N   PRO A  28     127.439 112.440 191.303  1.00  0.00           N
ATOM    132  CD  PRO A  28     128.523 111.742 191.961  1.00  0.00           C
ATOM    133  CG  PRO A  28     127.872 110.589 192.646  1.00  0.00           C
ATOM    134  CB  PRO A  28     126.821 110.219 191.656  1.00  0.00           C
ATOM    135  CA  PRO A  28     126.264 111.609 191.289  1.00  0.00           C
ATOM    136  C   PRO A  28     125.139 112.133 192.198  1.00  0.00           C
ATOM    137  O   PRO A  28     124.021 112.014 191.811  1.00  0.00           O
ATOM    138  N   ASP A  29     125.513 112.767 193.289  1.00  0.00           N
ATOM    139  CA  ASP A  29     124.556 113.420 194.147  1.00  0.00           C
ATOM    140  CB  ASP A  29     125.248 113.879 195.460  1.00  0.00           C
ATOM    141  CG  ASP A  29     124.324 114.868 196.175  1.00  0.00           C
ATOM    142  OD1 ASP A  29     123.152 114.555 196.512  1.00  0.00           O
ATOM    143  OD2 ASP A  29     124.705 116.006 196.429  1.00  0.00           O
ATOM    144  C   ASP A  29     123.722 114.444 193.373  1.00  0.00           C
ATOM    145  O   ASP A  29     122.512 114.467 193.435  1.00  0.00           O
ATOM    146  N   GLU A  30     124.432 115.351 192.804  1.00  0.00           N
ATOM    147  CA  GLU A  30     123.798 116.505 192.105  1.00  0.00           C
ATOM    148  CB  GLU A  30     124.965 117.377 191.631  1.00  0.00           C
ATOM    149  CG  GLU A  30     124.558 118.635 190.813  1.00  0.00           C
ATOM    150  CD  GLU A  30     124.545 119.917 191.724  1.00  0.00           C
ATOM    151  OE1 GLU A  30     123.649 120.044 192.578  1.00  0.00           O
ATOM    152  OE2 GLU A  30     125.322 120.863 191.528  1.00  0.00           O
ATOM    153  C   GLU A  30     122.954 115.904 191.001  1.00  0.00           C
ATOM    154  O   GLU A  30     121.798 116.296 190.936  1.00  0.00           O
ATOM    155  N   LEU A  31     123.473 114.922 190.241  1.00  0.00           N
ATOM    156  CA  LEU A  31     122.707 114.356 189.084  1.00  0.00           C
ATOM    157  CB  LEU A  31     123.516 113.161 188.507  1.00  0.00           C
ATOM    158  CG  LEU A  31     124.600 113.621 187.485  1.00  0.00           C
ATOM    159  CD1 LEU A  31     125.514 112.481 187.094  1.00  0.00           C
ATOM    160  CD2 LEU A  31     123.903 114.023 186.169  1.00  0.00           C
ATOM    161  C   LEU A  31     121.349 113.674 189.583  1.00  0.00           C
ATOM    162  O   LEU A  31     120.255 113.941 189.040  1.00  0.00           O
ATOM    163  N   LYS A  32     121.468 112.956 190.702  1.00  0.00           N
ATOM    164  CA  LYS A  32     120.395 112.375 191.445  1.00  0.00           C
ATOM    165  CB  LYS A  32     121.015 111.362 192.412  1.00  0.00           C
ATOM    166  CG  LYS A  32     119.950 110.417 193.087  1.00  0.00           C
ATOM    167  CD  LYS A  32     120.686 109.258 193.899  1.00  0.00           C
ATOM    168  CE  LYS A  32     119.619 108.662 194.848  1.00  0.00           C
ATOM    169  NZ  LYS A  32     120.161 107.458 195.603  1.00  0.00           N
ATOM    170  C   LYS A  32     119.423 113.433 192.081  1.00  0.00           C
ATOM    171  O   LYS A  32     118.226 113.126 192.208  1.00  0.00           O
ATOM    172  N   ARG A  33     119.783 114.672 192.382  1.00  0.00           N
ATOM    173  CA  ARG A  33     118.738 115.761 192.707  1.00  0.00           C
ATOM    174  CB  ARG A  33     119.364 116.786 193.673  1.00  0.00           C
ATOM    175  CG  ARG A  33     119.576 116.284 195.133  1.00  0.00           C
ATOM    176  CD  ARG A  33     120.365 117.201 195.982  1.00  0.00           C
ATOM    177  NE  ARG A  33     121.828 117.340 195.672  1.00  0.00           N
ATOM    178  CZ  ARG A  33     122.436 118.326 195.021  1.00  0.00           C
ATOM    179  NH1 ARG A  33     121.877 119.273 194.374  1.00  0.00           N
ATOM    180  NH2 ARG A  33     123.705 118.399 195.052  1.00  0.00           N
ATOM    181  C   ARG A  33     118.190 116.488 191.470  1.00  0.00           C
ATOM    182  O   ARG A  33     117.054 116.890 191.361  1.00  0.00           O
ATOM    183  N   MET A  34     119.089 116.841 190.508  1.00  0.00           N
ATOM    184  CA  MET A  34     118.689 117.541 189.231  1.00  0.00           C
ATOM    185  CB  MET A  34     120.067 117.608 188.499  1.00  0.00           C
ATOM    186  CG  MET A  34     120.184 118.400 187.191  1.00  0.00           C
ATOM    187  SD  MET A  34     119.485 117.661 185.685  1.00  0.00           S
ATOM    188  CE  MET A  34     120.246 115.981 185.558  1.00  0.00           C
ATOM    189  C   MET A  34     117.624 116.795 188.351  1.00  0.00           C
ATOM    190  O   MET A  34     116.827 117.411 187.624  1.00  0.00           O
ATOM    191  N   SER A  35     117.688 115.454 188.378  1.00  0.00           N
ATOM    192  CA  SER A  35     116.849 114.626 187.610  1.00  0.00           C
ATOM    193  CB  SER A  35     117.458 113.201 187.691  1.00  0.00           C
ATOM    194  OG  SER A  35     116.759 112.158 187.001  1.00  0.00           O
ATOM    195  C   SER A  35     115.390 114.540 188.013  1.00  0.00           C
ATOM    196  O   SER A  35     115.110 114.896 189.178  1.00  0.00           O
ATOM    197  N   VAL A  36     114.472 114.090 187.149  1.00  0.00           N
ATOM    198  CA  VAL A  36     113.056 113.869 187.492  1.00  0.00           C
ATOM    199  CB  VAL A  36     112.182 114.829 186.772  1.00  0.00           C
ATOM    200  CG1 VAL A  36     112.312 116.341 187.116  1.00  0.00           C
ATOM    201  CG2 VAL A  36     112.314 114.746 185.267  1.00  0.00           C
ATOM    202  C   VAL A  36     112.620 112.443 187.350  1.00  0.00           C
ATOM    203  O   VAL A  36     111.501 112.170 187.774  1.00  0.00           O
ATOM    204  N   THR A  37     113.479 111.514 186.952  1.00  0.00           N
ATOM    205  CA  THR A  37     113.199 110.057 187.079  1.00  0.00           C
ATOM    206  CB  THR A  37     113.949 109.192 185.959  1.00  0.00           C
ATOM    207  CG2 THR A  37     113.345 109.670 184.626  1.00  0.00           C
ATOM    208  OG1 THR A  37     115.313 109.220 186.184  1.00  0.00           O
ATOM    209  C   THR A  37     113.360 109.552 188.540  1.00  0.00           C
ATOM    210  O   THR A  37     114.154 108.620 188.810  1.00  0.00           O
ATOM    211  N   GLU A  38     112.708 110.177 189.518  1.00  0.00           N
ATOM    212  CA  GLU A  38     112.804 109.864 190.940  1.00  0.00           C
ATOM    213  CB  GLU A  38     111.710 110.501 191.779  1.00  0.00           C
ATOM    214  CG  GLU A  38     111.824 112.013 192.047  1.00  0.00           C
ATOM    215  CD  GLU A  38     112.926 112.403 193.021  1.00  0.00           C
ATOM    216  OE1 GLU A  38     113.281 113.585 192.969  1.00  0.00           O
ATOM    217  OE2 GLU A  38     113.580 111.514 193.607  1.00  0.00           O
ATOM    218  C   GLU A  38     112.860 108.319 191.236  1.00  0.00           C
ATOM    219  O   GLU A  38     112.002 107.552 190.813  1.00  0.00           O
ATOM    220  N   GLY A  39     113.876 107.795 192.009  1.00  0.00           N
ATOM    221  CA  GLY A  39     114.247 106.331 192.173  1.00  0.00           C
ATOM    222  C   GLY A  39     115.347 105.846 191.208  1.00  0.00           C
ATOM    223  O   GLY A  39     115.788 104.705 191.315  1.00  0.00           O
ATOM    224  N   GLY A  40     115.741 106.692 190.289  1.00  0.00           N
ATOM    225  CA  GLY A  40     116.452 106.308 189.126  1.00  0.00           C
ATOM    226  C   GLY A  40     115.653 105.385 188.162  1.00  0.00           C
ATOM    227  O   GLY A  40     114.642 104.746 188.490  1.00  0.00           O
ATOM    228  N   ILE A  41     116.191 105.279 186.908  1.00  0.00           N
ATOM    229  CA  ILE A  41     115.724 104.374 185.850  1.00  0.00           C
ATOM    230  CB  ILE A  41     116.208 104.780 184.435  1.00  0.00           C
ATOM    231  CG2 ILE A  41     116.305 103.723 183.344  1.00  0.00           C
ATOM    232  CG1 ILE A  41     115.340 105.999 183.978  1.00  0.00           C
ATOM    233  CD1 ILE A  41     116.048 106.879 183.025  1.00  0.00           C
ATOM    234  C   ILE A  41     116.269 102.938 186.196  1.00  0.00           C
ATOM    235  O   ILE A  41     117.380 102.790 186.751  1.00  0.00           O
ATOM    236  N   LYS A  42     115.508 101.926 185.886  1.00  0.00           N
ATOM    237  CA  LYS A  42     115.737 100.486 186.193  1.00  0.00           C
ATOM    238  CB  LYS A  42     115.213 100.036 187.573  1.00  0.00           C
ATOM    239  CG  LYS A  42     113.687 100.339 187.877  1.00  0.00           C
ATOM    240  CD  LYS A  42     113.428 100.062 189.375  1.00  0.00           C
ATOM    241  CE  LYS A  42     111.967  99.971 189.695  1.00  0.00           C
ATOM    242  NZ  LYS A  42     111.805  99.330 190.989  1.00  0.00           N
ATOM    243  C   LYS A  42     115.107  99.515 185.189  1.00  0.00           C
ATOM    244  O   LYS A  42     115.542  98.398 185.109  1.00  0.00           O
ATOM    245  N   TYR A  43     114.304 100.037 184.258  1.00  0.00           N
ATOM    246  CA  TYR A  43     113.614  99.244 183.173  1.00  0.00           C
ATOM    247  CB  TYR A  43     112.086  99.420 183.307  1.00  0.00           C
ATOM    248  CG  TYR A  43     111.465  98.874 184.568  1.00  0.00           C
ATOM    249  CD1 TYR A  43     111.844  97.638 185.095  1.00  0.00           C
ATOM    250  CE1 TYR A  43     111.385  97.172 186.368  1.00  0.00           C
ATOM    251  CZ  TYR A  43     110.550  98.054 187.139  1.00  0.00           C
ATOM    252  OH  TYR A  43     110.005  97.621 188.283  1.00  0.00           O
ATOM    253  CE2 TYR A  43     110.232  99.331 186.638  1.00  0.00           C
ATOM    254  CD2 TYR A  43     110.735  99.807 185.378  1.00  0.00           C
ATOM    255  C   TYR A  43     114.147  99.548 181.838  1.00  0.00           C
ATOM    256  O   TYR A  43     114.178 100.690 181.422  1.00  0.00           O
ATOM    257  N   PRO A  44     114.551  98.536 181.013  1.00  0.00           N
ATOM    258  CD  PRO A  44     114.818  97.153 181.408  1.00  0.00           C
ATOM    259  CG  PRO A  44     115.305  96.344 180.224  1.00  0.00           C
ATOM    260  CB  PRO A  44     115.893  97.498 179.348  1.00  0.00           C
ATOM    261  CA  PRO A  44     115.106  98.762 179.654  1.00  0.00           C
ATOM    262  C   PRO A  44     114.022  98.924 178.560  1.00  0.00           C
ATOM    263  O   PRO A  44     114.204  99.549 177.522  1.00  0.00           O
ATOM    264  N   GLU A  45     112.826  98.291 178.758  1.00  0.00           N
ATOM    265  CA  GLU A  45     111.669  98.368 177.863  1.00  0.00           C
ATOM    266  CB  GLU A  45     111.156  97.004 177.318  1.00  0.00           C
ATOM    267  CG  GLU A  45     112.274  96.202 176.586  1.00  0.00           C
ATOM    268  CD  GLU A  45     112.503  96.814 175.161  1.00  0.00           C
ATOM    269  OE1 GLU A  45     112.951  96.153 174.241  1.00  0.00           O
ATOM    270  OE2 GLU A  45     112.110  97.907 174.859  1.00  0.00           O
ATOM    271  C   GLU A  45     110.536  99.153 178.683  1.00  0.00           C
ATOM    272  O   GLU A  45     110.389  98.894 179.909  1.00  0.00           O
ATOM    273  N   THR A  46     109.800 100.010 178.052  1.00  0.00           N
ATOM    274  CA  THR A  46     109.063 101.024 178.784  1.00  0.00           C
ATOM    275  CB  THR A  46     109.621 102.451 178.626  1.00  0.00           C
ATOM    276  CG2 THR A  46     108.931 103.354 179.721  1.00  0.00           C
ATOM    277  OG1 THR A  46     111.012 102.439 178.909  1.00  0.00           O
ATOM    278  C   THR A  46     107.608 101.053 178.409  1.00  0.00           C
ATOM    279  O   THR A  46     106.800 101.375 179.293  1.00  0.00           O
ATOM    280  N   THR A  47     107.208 100.827 177.147  1.00  0.00           N
ATOM    281  CA  THR A  47     105.848 100.871 176.728  1.00  0.00           C
ATOM    282  CB  THR A  47     105.613 102.335 176.301  1.00  0.00           C
ATOM    283  CG2 THR A  47     106.611 103.008 175.369  1.00  0.00           C
ATOM    284  OG1 THR A  47     104.350 102.496 175.706  1.00  0.00           O
ATOM    285  C   THR A  47     105.410  99.733 175.733  1.00  0.00           C
ATOM    286  O   THR A  47     104.380  99.797 175.088  1.00  0.00           O
ATOM    287  N   GLU A  48     106.257  98.716 175.547  1.00  0.00           N
ATOM    288  CA  GLU A  48     105.947  97.671 174.564  1.00  0.00           C
ATOM    289  CB  GLU A  48     107.108  96.721 174.067  1.00  0.00           C
ATOM    290  CG  GLU A  48     106.883  95.638 173.074  1.00  0.00           C
ATOM    291  CD  GLU A  48     106.063  94.481 173.510  1.00  0.00           C
ATOM    292  OE1 GLU A  48     105.884  94.243 174.781  1.00  0.00           O
ATOM    293  OE2 GLU A  48     105.699  93.661 172.671  1.00  0.00           O
ATOM    294  C   GLU A  48     104.703  96.925 175.097  1.00  0.00           C
ATOM    295  O   GLU A  48     104.669  96.449 176.212  1.00  0.00           O
ATOM    296  N   GLY A  49     103.663  96.869 174.262  1.00  0.00           N
ATOM    297  CA  GLY A  49     102.414  96.208 174.544  1.00  0.00           C
ATOM    298  C   GLY A  49     101.562  96.751 175.731  1.00  0.00           C
ATOM    299  O   GLY A  49     100.508  96.152 176.017  1.00  0.00           O
ATOM    300  N   GLY A  50     101.924  97.873 176.251  1.00  0.00           N
ATOM    301  CA  GLY A  50     101.270  98.561 177.403  1.00  0.00           C
ATOM    302  C   GLY A  50     101.354 100.080 177.380  1.00  0.00           C
ATOM    303  O   GLY A  50     101.921 100.761 176.580  1.00  0.00           O
ATOM    304  N   ARG A  51     100.696 100.667 178.370  1.00  0.00           N
ATOM    305  CA  ARG A  51     100.962 102.073 178.878  1.00  0.00           C
ATOM    306  CB  ARG A  51      99.881 102.356 179.912  1.00  0.00           C
ATOM    307  CG  ARG A  51      99.891 103.741 180.519  1.00  0.00           C
ATOM    308  CD  ARG A  51      98.684 104.093 181.410  1.00  0.00           C
ATOM    309  NE  ARG A  51      99.012 105.242 182.322  1.00  0.00           N
ATOM    310  CZ  ARG A  51      98.785 106.509 182.074  1.00  0.00           C
ATOM    311  NH1 ARG A  51      98.281 106.959 180.931  1.00  0.00           N
ATOM    312  NH2 ARG A  51      99.144 107.422 182.936  1.00  0.00           N
ATOM    313  C   ARG A  51     102.410 102.216 179.485  1.00  0.00           C
ATOM    314  O   ARG A  51     102.928 101.330 180.184  1.00  0.00           O
ATOM    315  N   PRO A  52     103.096 103.330 179.219  1.00  0.00           N
ATOM    316  CD  PRO A  52     102.698 104.285 178.289  1.00  0.00           C
ATOM    317  CG  PRO A  52     103.939 105.159 177.933  1.00  0.00           C
ATOM    318  CB  PRO A  52     104.886 104.917 179.165  1.00  0.00           C
ATOM    319  CA  PRO A  52     104.396 103.580 179.812  1.00  0.00           C
ATOM    320  C   PRO A  52     104.483 103.440 181.336  1.00  0.00           C
ATOM    321  O   PRO A  52     103.739 104.095 182.062  1.00  0.00           O
ATOM    322  N   LYS A  53     105.454 102.747 181.790  1.00  0.00           N
ATOM    323  CA  LYS A  53     105.883 102.636 183.256  1.00  0.00           C
ATOM    324  CB  LYS A  53     106.109 101.148 183.629  1.00  0.00           C
ATOM    325  CG  LYS A  53     107.519 100.650 183.060  1.00  0.00           C
ATOM    326  CD  LYS A  53     107.619  99.117 183.071  1.00  0.00           C
ATOM    327  CE  LYS A  53     106.847  98.452 181.889  1.00  0.00           C
ATOM    328  NZ  LYS A  53     106.948  96.963 181.956  1.00  0.00           N
ATOM    329  C   LYS A  53     107.048 103.516 183.710  1.00  0.00           C
ATOM    330  O   LYS A  53     108.090 103.691 183.062  1.00  0.00           O
ATOM    331  N   LEU A  54     106.875 104.009 184.962  1.00  0.00           N
ATOM    332  CA  LEU A  54     107.915 104.763 185.606  1.00  0.00           C
ATOM    333  CB  LEU A  54     107.320 105.131 186.974  1.00  0.00           C
ATOM    334  CG  LEU A  54     106.183 106.174 186.881  1.00  0.00           C
ATOM    335  CD1 LEU A  54     106.049 106.861 188.312  1.00  0.00           C
ATOM    336  CD2 LEU A  54     106.462 107.376 185.964  1.00  0.00           C
ATOM    337  C   LEU A  54     109.196 103.978 185.753  1.00  0.00           C
ATOM    338  O   LEU A  54     109.171 102.740 185.923  1.00  0.00           O
ATOM    339  N   GLY A  55     110.344 104.628 185.668  1.00  0.00           N
ATOM    340  CA  GLY A  55     111.711 104.047 185.758  1.00  0.00           C
ATOM    341  C   GLY A  55     112.171 103.366 184.472  1.00  0.00           C
ATOM    342  O   GLY A  55     113.062 102.567 184.532  1.00  0.00           O
ATOM    343  N   GLY A  56     111.498 103.739 183.351  1.00  0.00           N
ATOM    344  CA  GLY A  56     111.873 103.446 181.946  1.00  0.00           C
ATOM    345  C   GLY A  56     112.879 104.351 181.312  1.00  0.00           C
ATOM    346  O   GLY A  56     113.003 105.560 181.566  1.00  0.00           O
ATOM    347  N   LEU A  57     113.567 103.824 180.364  1.00  0.00           N
ATOM    348  CA  LEU A  57     114.333 104.673 179.449  1.00  0.00           C
ATOM    349  CB  LEU A  57     115.233 103.761 178.667  1.00  0.00           C
ATOM    350  CG  LEU A  57     116.447 103.113 179.386  1.00  0.00           C
ATOM    351  CD1 LEU A  57     117.039 101.973 178.656  1.00  0.00           C
ATOM    352  CD2 LEU A  57     117.511 104.204 179.515  1.00  0.00           C
ATOM    353  C   LEU A  57     113.478 105.559 178.533  1.00  0.00           C
ATOM    354  O   LEU A  57     114.007 106.479 177.885  1.00  0.00           O
ATOM    355  N   MET A  58     112.157 105.318 178.436  1.00  0.00           N
ATOM    356  CA  MET A  58     111.210 106.340 177.831  1.00  0.00           C
ATOM    357  CB  MET A  58     110.601 105.831 176.475  1.00  0.00           C
ATOM    358  CG  MET A  58     111.619 105.937 175.300  1.00  0.00           C
ATOM    359  SD  MET A  58     111.081 105.691 173.668  1.00  0.00           S
ATOM    360  CE  MET A  58     110.980 103.880 173.494  1.00  0.00           C
ATOM    361  C   MET A  58     110.151 106.783 178.871  1.00  0.00           C
ATOM    362  O   MET A  58     108.944 106.960 178.543  1.00  0.00           O
ATOM    363  N   ASP A  59     110.600 106.964 180.110  1.00  0.00           N
ATOM    364  CA  ASP A  59     109.721 107.426 181.154  1.00  0.00           C
ATOM    365  CB  ASP A  59     110.589 107.620 182.382  1.00  0.00           C
ATOM    366  CG  ASP A  59     109.941 107.910 183.729  1.00  0.00           C
ATOM    367  OD1 ASP A  59     108.957 108.681 183.910  1.00  0.00           O
ATOM    368  OD2 ASP A  59     110.478 107.326 184.666  1.00  0.00           O
ATOM    369  C   ASP A  59     108.905 108.665 180.842  1.00  0.00           C
ATOM    370  O   ASP A  59     109.380 109.722 180.393  1.00  0.00           O
ATOM    371  N   PRO A  60     107.617 108.766 181.198  1.00  0.00           N
ATOM    372  CD  PRO A  60     106.748 107.769 181.836  1.00  0.00           C
ATOM    373  CG  PRO A  60     105.569 108.636 182.440  1.00  0.00           C
ATOM    374  CB  PRO A  60     105.438 109.647 181.317  1.00  0.00           C
ATOM    375  CA  PRO A  60     106.859 109.956 180.975  1.00  0.00           C
ATOM    376  C   PRO A  60     107.249 111.276 181.756  1.00  0.00           C
ATOM    377  O   PRO A  60     107.033 112.384 181.346  1.00  0.00           O
ATOM    378  N   ARG A  61     107.933 111.056 182.921  1.00  0.00           N
ATOM    379  CA  ARG A  61     108.489 112.161 183.654  1.00  0.00           C
ATOM    380  CB  ARG A  61     109.101 111.587 184.951  1.00  0.00           C
ATOM    381  CG  ARG A  61     107.905 111.117 185.876  1.00  0.00           C
ATOM    382  CD  ARG A  61     108.440 110.516 187.186  1.00  0.00           C
ATOM    383  NE  ARG A  61     109.225 109.312 186.978  1.00  0.00           N
ATOM    384  CZ  ARG A  61     109.857 108.549 187.867  1.00  0.00           C
ATOM    385  NH1 ARG A  61     109.818 108.743 189.108  1.00  0.00           N
ATOM    386  NH2 ARG A  61     110.433 107.477 187.529  1.00  0.00           N
ATOM    387  C   ARG A  61     109.541 112.834 182.846  1.00  0.00           C
ATOM    388  O   ARG A  61     109.725 114.006 183.073  1.00  0.00           O
ATOM    389  N   GLN A  62     110.132 112.130 181.889  1.00  0.00           N
ATOM    390  CA  GLN A  62     111.056 112.754 180.871  1.00  0.00           C
ATOM    391  CB  GLN A  62     112.042 111.686 180.477  1.00  0.00           C
ATOM    392  CG  GLN A  62     113.115 111.455 181.520  1.00  0.00           C
ATOM    393  CD  GLN A  62     114.429 110.850 180.909  1.00  0.00           C
ATOM    394  OE1 GLN A  62     114.691 109.678 180.989  1.00  0.00           O
ATOM    395  NE2 GLN A  62     115.226 111.647 180.154  1.00  0.00           N
ATOM    396  C   GLN A  62     110.464 113.432 179.677  1.00  0.00           C
ATOM    397  O   GLN A  62     111.186 114.097 178.963  1.00  0.00           O
ATOM    398  N   GLY A  63     109.144 113.278 179.524  1.00  0.00           N
ATOM    399  CA  GLY A  63     108.449 113.928 178.493  1.00  0.00           C
ATOM    400  C   GLY A  63     107.729 112.968 177.578  1.00  0.00           C
ATOM    401  O   GLY A  63     107.710 111.743 177.883  1.00  0.00           O
ATOM    402  N   VAL A  64     107.300 113.376 176.310  1.00  0.00           N
ATOM    403  CA  VAL A  64     106.568 112.634 175.206  1.00  0.00           C
ATOM    404  CB  VAL A  64     105.079 113.028 175.288  1.00  0.00           C
ATOM    405  CG1 VAL A  64     104.351 112.609 176.572  1.00  0.00           C
ATOM    406  CG2 VAL A  64     104.965 114.562 175.005  1.00  0.00           C
ATOM    407  C   VAL A  64     107.103 112.802 173.774  1.00  0.00           C
ATOM    408  O   VAL A  64     108.043 113.546 173.530  1.00  0.00           O
ATOM    409  N   ILE A  65     106.611 111.952 172.837  1.00  0.00           N
ATOM    410  CA  ILE A  65     107.046 111.922 171.417  1.00  0.00           C
ATOM    411  CB  ILE A  65     108.285 111.014 171.414  1.00  0.00           C
ATOM    412  CG2 ILE A  65     107.907 109.637 171.824  1.00  0.00           C
ATOM    413  CG1 ILE A  65     109.207 110.879 170.219  1.00  0.00           C
ATOM    414  CD1 ILE A  65     109.712 112.209 169.713  1.00  0.00           C
ATOM    415  C   ILE A  65     106.001 111.535 170.340  1.00  0.00           C
ATOM    416  O   ILE A  65     106.327 111.634 169.134  1.00  0.00           O
ATOM    417  N   GLU A  66     104.857 110.982 170.827  1.00  0.00           N
ATOM    418  CA  GLU A  66     103.684 110.788 170.047  1.00  0.00           C
ATOM    419  CB  GLU A  66     102.938 109.634 170.616  1.00  0.00           C
ATOM    420  CG  GLU A  66     103.761 108.364 170.779  1.00  0.00           C
ATOM    421  CD  GLU A  66     102.814 107.119 170.900  1.00  0.00           C
ATOM    422  OE1 GLU A  66     101.559 107.199 171.028  1.00  0.00           O
ATOM    423  OE2 GLU A  66     103.351 105.957 170.834  1.00  0.00           O
ATOM    424  C   GLU A  66     102.694 111.917 170.124  1.00  0.00           C
ATOM    425  O   GLU A  66     102.534 112.469 171.214  1.00  0.00           O
ATOM    426  N   ARG A  67     101.801 112.026 169.102  1.00  0.00           N
ATOM    427  CA  ARG A  67     100.608 112.857 168.996  1.00  0.00           C
ATOM    428  CB  ARG A  67      99.974 112.850 167.613  1.00  0.00           C
ATOM    429  CG  ARG A  67     100.919 113.253 166.510  1.00  0.00           C
ATOM    430  CD  ARG A  67     100.329 113.082 165.127  1.00  0.00           C
ATOM    431  NE  ARG A  67     101.029 113.839 164.128  1.00  0.00           N
ATOM    432  CZ  ARG A  67     100.695 114.964 163.445  1.00  0.00           C
ATOM    433  NH1 ARG A  67      99.832 115.848 163.875  1.00  0.00           N
ATOM    434  NH2 ARG A  67     101.546 115.364 162.558  1.00  0.00           N
ATOM    435  C   ARG A  67      99.667 112.532 170.180  1.00  0.00           C
ATOM    436  O   ARG A  67      99.753 111.448 170.730  1.00  0.00           O
ATOM    437  N   THR A  68      98.915 113.600 170.473  1.00  0.00           N
ATOM    438  CA  THR A  68      97.952 113.791 171.578  1.00  0.00           C
ATOM    439  CB  THR A  68      96.588 113.084 171.382  1.00  0.00           C
ATOM    440  CG2 THR A  68      95.778 113.757 170.194  1.00  0.00           C
ATOM    441  OG1 THR A  68      96.767 111.776 171.135  1.00  0.00           O
ATOM    442  C   THR A  68      98.428 113.566 172.978  1.00  0.00           C
ATOM    443  O   THR A  68      97.817 114.067 173.899  1.00  0.00           O
ATOM    444  N   GLY A  69      99.532 112.820 173.190  1.00  0.00           N
ATOM    445  CA  GLY A  69     100.202 112.707 174.560  1.00  0.00           C
ATOM    446  C   GLY A  69     100.874 113.983 174.929  1.00  0.00           C
ATOM    447  O   GLY A  69     101.255 114.790 174.070  1.00  0.00           O
ATOM    448  N   ARG A  70     101.025 114.204 176.243  1.00  0.00           N
ATOM    449  CA  ARG A  70     101.662 115.418 176.824  1.00  0.00           C
ATOM    450  CB  ARG A  70     100.606 116.483 177.250  1.00  0.00           C
ATOM    451  CG  ARG A  70     100.267 117.249 176.001  1.00  0.00           C
ATOM    452  CD  ARG A  70      99.088 118.234 176.159  1.00  0.00           C
ATOM    453  NE  ARG A  70      97.763 117.618 176.105  1.00  0.00           N
ATOM    454  CZ  ARG A  70      96.983 117.405 175.045  1.00  0.00           C
ATOM    455  NH1 ARG A  70      97.403 117.534 173.765  1.00  0.00           N
ATOM    456  NH2 ARG A  70      95.798 116.891 175.266  1.00  0.00           N
ATOM    457  C   ARG A  70     102.607 115.094 178.037  1.00  0.00           C
ATOM    458  O   ARG A  70     102.488 114.151 178.832  1.00  0.00           O
ATOM    459  N   CYS A  71     103.503 116.025 178.307  1.00  0.00           N
ATOM    460  CA  CYS A  71     104.560 115.817 179.362  1.00  0.00           C
ATOM    461  CB  CYS A  71     105.561 116.925 179.102  1.00  0.00           C
ATOM    462  SG  CYS A  71     106.887 116.931 180.346  1.00  0.00           S
ATOM    463  C   CYS A  71     104.066 115.795 180.810  1.00  0.00           C
ATOM    464  O   CYS A  71     103.331 116.736 181.243  1.00  0.00           O
ATOM    465  N   GLN A  72     104.334 114.694 181.601  1.00  0.00           N
ATOM    466  CA  GLN A  72     104.017 114.583 183.009  1.00  0.00           C
ATOM    467  CB  GLN A  72     104.154 113.173 183.547  1.00  0.00           C
ATOM    468  CG  GLN A  72     102.958 112.307 183.246  1.00  0.00           C
ATOM    469  CD  GLN A  72     103.135 110.905 183.892  1.00  0.00           C
ATOM    470  OE1 GLN A  72     103.628 110.726 184.998  1.00  0.00           O
ATOM    471  NE2 GLN A  72     102.627 109.867 183.284  1.00  0.00           N
ATOM    472  C   GLN A  72     104.714 115.639 183.901  1.00  0.00           C
ATOM    473  O   GLN A  72     104.237 115.934 184.985  1.00  0.00           O
ATOM    474  N   THR A  73     105.824 116.224 183.366  1.00  0.00           N
ATOM    475  CA  THR A  73     106.700 117.216 184.002  1.00  0.00           C
ATOM    476  CB  THR A  73     108.194 116.900 183.860  1.00  0.00           C
ATOM    477  CG2 THR A  73     109.240 117.965 184.109  1.00  0.00           C
ATOM    478  OG1 THR A  73     108.507 115.890 184.725  1.00  0.00           O
ATOM    479  C   THR A  73     106.348 118.659 183.555  1.00  0.00           C
ATOM    480  O   THR A  73     106.643 119.545 184.333  1.00  0.00           O
ATOM    481  N   CYS A  74     105.793 119.002 182.383  1.00  0.00           N
ATOM    482  CA  CYS A  74     105.526 120.410 181.993  1.00  0.00           C
ATOM    483  CB  CYS A  74     106.688 121.049 181.191  1.00  0.00           C
ATOM    484  SG  CYS A  74     106.886 120.131 179.631  1.00  0.00           S
ATOM    485  C   CYS A  74     104.266 120.681 181.163  1.00  0.00           C
ATOM    486  O   CYS A  74     103.986 121.848 180.818  1.00  0.00           O
ATOM    487  N   ALA A  75     103.407 119.658 180.920  1.00  0.00           N
ATOM    488  CA  ALA A  75     102.200 119.692 180.115  1.00  0.00           C
ATOM    489  CB  ALA A  75     101.231 120.720 180.752  1.00  0.00           C
ATOM    490  C   ALA A  75     102.435 119.889 178.650  1.00  0.00           C
ATOM    491  O   ALA A  75     101.467 120.026 177.908  1.00  0.00           O
ATOM    492  N   GLY A  76     103.702 119.927 178.188  1.00  0.00           N
ATOM    493  CA  GLY A  76     104.046 120.251 176.763  1.00  0.00           C
ATOM    494  C   GLY A  76     103.663 119.068 175.887  1.00  0.00           C
ATOM    495  O   GLY A  76     103.888 117.873 176.112  1.00  0.00           O
ATOM    496  N   ASN A  77     103.058 119.424 174.709  1.00  0.00           N
ATOM    497  CA  ASN A  77     102.931 118.708 173.393  1.00  0.00           C
ATOM    498  CB  ASN A  77     102.175 119.499 172.335  1.00  0.00           C
ATOM    499  CG  ASN A  77     100.706 119.682 172.796  1.00  0.00           C
ATOM    500  OD1 ASN A  77      99.860 118.829 172.569  1.00  0.00           O
ATOM    501  ND2 ASN A  77     100.310 120.827 173.307  1.00  0.00           N
ATOM    502  C   ASN A  77     104.304 118.251 172.900  1.00  0.00           C
ATOM    503  O   ASN A  77     105.370 118.699 173.359  1.00  0.00           O
ATOM    504  N   MET A  78     104.271 117.276 171.964  1.00  0.00           N
ATOM    505  CA  MET A  78     105.341 116.512 171.375  1.00  0.00           C
ATOM    506  CB  MET A  78     104.758 115.360 170.527  1.00  0.00           C
ATOM    507  CG  MET A  78     103.880 115.819 169.337  1.00  0.00           C
ATOM    508  SD  MET A  78     103.784 114.628 167.986  1.00  0.00           S
ATOM    509  CE  MET A  78     105.520 114.488 167.377  1.00  0.00           C
ATOM    510  C   MET A  78     106.419 117.302 170.649  1.00  0.00           C
ATOM    511  O   MET A  78     107.431 116.667 170.349  1.00  0.00           O
ATOM    512  N   THR A  79     106.189 118.497 170.265  1.00  0.00           N
ATOM    513  CA  THR A  79     107.132 119.540 169.785  1.00  0.00           C
ATOM    514  CB  THR A  79     106.893 119.915 168.302  1.00  0.00           C
ATOM    515  CG2 THR A  79     106.851 118.686 167.429  1.00  0.00           C
ATOM    516  OG1 THR A  79     105.666 120.587 168.195  1.00  0.00           O
ATOM    517  C   THR A  79     107.354 120.750 170.782  1.00  0.00           C
ATOM    518  O   THR A  79     108.037 121.732 170.441  1.00  0.00           O
ATOM    519  N   GLU A  80     106.746 120.680 171.974  1.00  0.00           N
ATOM    520  CA  GLU A  80     106.549 121.867 172.757  1.00  0.00           C
ATOM    521  CB  GLU A  80     105.010 122.039 172.863  1.00  0.00           C
ATOM    522  CG  GLU A  80     104.541 123.287 173.567  1.00  0.00           C
ATOM    523  CD  GLU A  80     103.064 123.309 173.726  1.00  0.00           C
ATOM    524  OE1 GLU A  80     102.409 124.337 173.300  1.00  0.00           O
ATOM    525  OE2 GLU A  80     102.507 122.299 174.026  1.00  0.00           O
ATOM    526  C   GLU A  80     107.164 121.765 174.144  1.00  0.00           C
ATOM    527  O   GLU A  80     107.653 122.733 174.697  1.00  0.00           O
ATOM    528  N   CYS A  81     107.013 120.574 174.770  1.00  0.00           N
ATOM    529  CA  CYS A  81     107.890 120.334 175.867  1.00  0.00           C
ATOM    530  CB  CYS A  81     107.391 118.923 176.443  1.00  0.00           C
ATOM    531  SG  CYS A  81     108.552 118.232 177.613  1.00  0.00           S
ATOM    532  C   CYS A  81     109.358 120.295 175.417  1.00  0.00           C
ATOM    533  O   CYS A  81     109.620 119.716 174.325  1.00  0.00           O
ATOM    534  N   PRO A  82     110.283 120.800 176.201  1.00  0.00           N
ATOM    535  CD  PRO A  82     110.100 121.471 177.544  1.00  0.00           C
ATOM    536  CG  PRO A  82     111.437 122.049 178.010  1.00  0.00           C
ATOM    537  CB  PRO A  82     112.209 122.085 176.649  1.00  0.00           C
ATOM    538  CA  PRO A  82     111.712 120.860 175.806  1.00  0.00           C
ATOM    539  C   PRO A  82     112.519 119.579 176.093  1.00  0.00           C
ATOM    540  O   PRO A  82     113.732 119.472 175.938  1.00  0.00           O
ATOM    541  N   GLY A  83     111.810 118.591 176.552  1.00  0.00           N
ATOM    542  CA  GLY A  83     112.468 117.392 177.110  1.00  0.00           C
ATOM    543  C   GLY A  83     113.192 117.590 178.479  1.00  0.00           C
ATOM    544  O   GLY A  83     113.887 118.617 178.726  1.00  0.00           O
ATOM    545  N   HIS A  84     113.043 116.613 179.342  1.00  0.00           N
ATOM    546  CA  HIS A  84     113.520 116.565 180.776  1.00  0.00           C
ATOM    547  CB  HIS A  84     112.340 116.558 181.727  1.00  0.00           C
ATOM    548  CG  HIS A  84     111.311 117.582 181.311  1.00  0.00           C
ATOM    549  ND1 HIS A  84     111.426 118.938 181.268  1.00  0.00           N
ATOM    550  CE1 HIS A  84     110.347 119.440 180.710  1.00  0.00           C
ATOM    551  NE2 HIS A  84     109.381 118.494 180.588  1.00  0.00           N
ATOM    552  CD2 HIS A  84     110.043 117.313 180.894  1.00  0.00           C
ATOM    553  C   HIS A  84     114.626 115.436 180.976  1.00  0.00           C
ATOM    554  O   HIS A  84     114.655 114.431 180.261  1.00  0.00           O
ATOM    555  N   PHE A  85     115.433 115.615 181.973  1.00  0.00           N
ATOM    556  CA  PHE A  85     116.514 114.619 182.252  1.00  0.00           C
ATOM    557  CB  PHE A  85     117.680 115.384 182.740  1.00  0.00           C
ATOM    558  CG  PHE A  85     118.720 115.760 181.611  1.00  0.00           C
ATOM    559  CD1 PHE A  85     119.543 114.781 181.044  1.00  0.00           C
ATOM    560  CE1 PHE A  85     120.417 115.161 180.013  1.00  0.00           C
ATOM    561  CZ  PHE A  85     120.548 116.570 179.664  1.00  0.00           C
ATOM    562  CE2 PHE A  85     119.736 117.517 180.234  1.00  0.00           C
ATOM    563  CD2 PHE A  85     118.743 117.041 181.086  1.00  0.00           C
ATOM    564  C   PHE A  85     116.178 113.501 183.280  1.00  0.00           C
ATOM    565  O   PHE A  85     115.350 113.628 184.144  1.00  0.00           O
ATOM    566  N   GLY A  86     116.868 112.384 183.200  1.00  0.00           N
ATOM    567  CA  GLY A  86     116.848 111.168 184.015  1.00  0.00           C
ATOM    568  C   GLY A  86     118.205 110.686 184.463  1.00  0.00           C
ATOM    569  O   GLY A  86     119.284 111.308 184.176  1.00  0.00           O
ATOM    570  N   HIS A  87     118.313 109.577 185.194  1.00  0.00           N
ATOM    571  CA  HIS A  87     119.590 108.958 185.705  1.00  0.00           C
ATOM    572  CB  HIS A  87     119.958 109.647 187.020  1.00  0.00           C
ATOM    573  CG  HIS A  87     119.043 109.390 188.196  1.00  0.00           C
ATOM    574  ND1 HIS A  87     117.784 109.901 188.305  1.00  0.00           N
ATOM    575  CE1 HIS A  87     117.427 109.461 189.559  1.00  0.00           C
ATOM    576  NE2 HIS A  87     118.347 108.713 190.128  1.00  0.00           N
ATOM    577  CD2 HIS A  87     119.508 108.746 189.320  1.00  0.00           C
ATOM    578  C   HIS A  87     119.525 107.434 185.817  1.00  0.00           C
ATOM    579  O   HIS A  87     118.406 106.942 186.001  1.00  0.00           O
ATOM    580  N   ILE A  88     120.677 106.750 185.787  1.00  0.00           N
ATOM    581  CA  ILE A  88     120.909 105.322 186.189  1.00  0.00           C
ATOM    582  CB  ILE A  88     121.222 104.517 184.830  1.00  0.00           C
ATOM    583  CG2 ILE A  88     121.832 103.159 185.103  1.00  0.00           C
ATOM    584  CG1 ILE A  88     119.909 104.379 184.018  1.00  0.00           C
ATOM    585  CD1 ILE A  88     120.028 103.915 182.578  1.00  0.00           C
ATOM    586  C   ILE A  88     122.011 105.283 187.257  1.00  0.00           C
ATOM    587  O   ILE A  88     123.059 105.933 187.199  1.00  0.00           O
ATOM    588  N   GLU A  89     121.796 104.512 188.307  1.00  0.00           N
ATOM    589  CA  GLU A  89     122.844 104.001 189.232  1.00  0.00           C
ATOM    590  CB  GLU A  89     122.190 103.603 190.607  1.00  0.00           C
ATOM    591  CG  GLU A  89     121.896 104.838 191.461  1.00  0.00           C
ATOM    592  CD  GLU A  89     121.069 104.439 192.708  1.00  0.00           C
ATOM    593  OE1 GLU A  89     120.388 105.268 193.358  1.00  0.00           O
ATOM    594  OE2 GLU A  89     120.941 103.267 193.100  1.00  0.00           O
ATOM    595  C   GLU A  89     123.480 102.794 188.556  1.00  0.00           C
ATOM    596  O   GLU A  89     122.790 101.792 188.256  1.00  0.00           O
ATOM    597  N   LEU A  90     124.758 102.891 188.202  1.00  0.00           N
ATOM    598  CA  LEU A  90     125.576 101.874 187.589  1.00  0.00           C
ATOM    599  CB  LEU A  90     126.924 102.444 186.959  1.00  0.00           C
ATOM    600  CG  LEU A  90     126.731 103.056 185.491  1.00  0.00           C
ATOM    601  CD1 LEU A  90     125.924 104.377 185.540  1.00  0.00           C
ATOM    602  CD2 LEU A  90     127.991 103.189 184.580  1.00  0.00           C
ATOM    603  C   LEU A  90     125.843 100.860 188.670  1.00  0.00           C
ATOM    604  O   LEU A  90     126.238 101.164 189.806  1.00  0.00           O
ATOM    605  N   ALA A  91     125.774  99.582 188.336  1.00  0.00           N
ATOM    606  CA  ALA A  91     125.822  98.466 189.259  1.00  0.00           C
ATOM    607  CB  ALA A  91     125.293  97.225 188.626  1.00  0.00           C
ATOM    608  C   ALA A  91     127.197  98.270 189.877  1.00  0.00           C
ATOM    609  O   ALA A  91     127.385  97.636 190.879  1.00  0.00           O
ATOM    610  N   LYS A  92     128.199  98.759 189.133  1.00  0.00           N
ATOM    611  CA  LYS A  92     129.664  98.848 189.430  1.00  0.00           C
ATOM    612  CB  LYS A  92     130.335  97.560 189.024  1.00  0.00           C
ATOM    613  CG  LYS A  92     131.800  97.421 189.398  1.00  0.00           C
ATOM    614  CD  LYS A  92     132.017  97.308 190.879  1.00  0.00           C
ATOM    615  CE  LYS A  92     133.476  97.137 191.242  1.00  0.00           C
ATOM    616  NZ  LYS A  92     133.665  96.510 192.626  1.00  0.00           N
ATOM    617  C   LYS A  92     130.111 100.090 188.662  1.00  0.00           C
ATOM    618  O   LYS A  92     129.808 100.223 187.481  1.00  0.00           O
ATOM    619  N   PRO A  93     130.992 100.951 189.299  1.00  0.00           N
ATOM    620  CD  PRO A  93     131.561 100.855 190.650  1.00  0.00           C
ATOM    621  CG  PRO A  93     132.245 102.175 191.027  1.00  0.00           C
ATOM    622  CB  PRO A  93     131.642 103.105 189.910  1.00  0.00           C
ATOM    623  CA  PRO A  93     131.290 102.244 188.729  1.00  0.00           C
ATOM    624  C   PRO A  93     132.510 102.123 187.811  1.00  0.00           C
ATOM    625  O   PRO A  93     133.369 101.223 187.919  1.00  0.00           O
ATOM    626  N   VAL A  94     132.491 102.945 186.827  1.00  0.00           N
ATOM    627  CA  VAL A  94     133.464 102.875 185.654  1.00  0.00           C
ATOM    628  CB  VAL A  94     132.890 102.238 184.409  1.00  0.00           C
ATOM    629  CG1 VAL A  94     132.301 100.846 184.722  1.00  0.00           C
ATOM    630  CG2 VAL A  94     131.899 103.017 183.604  1.00  0.00           C
ATOM    631  C   VAL A  94     134.121 104.247 185.395  1.00  0.00           C
ATOM    632  O   VAL A  94     133.612 105.307 185.751  1.00  0.00           O
ATOM    633  N   PHE A  95     135.263 104.323 184.682  1.00  0.00           N
ATOM    634  CA  PHE A  95     135.761 105.520 184.085  1.00  0.00           C
ATOM    635  CB  PHE A  95     137.232 105.515 183.548  1.00  0.00           C
ATOM    636  CG  PHE A  95     138.308 104.969 184.495  1.00  0.00           C
ATOM    637  CD1 PHE A  95     138.580 105.660 185.710  1.00  0.00           C
ATOM    638  CE1 PHE A  95     139.400 105.085 186.690  1.00  0.00           C
ATOM    639  CZ  PHE A  95     140.122 103.955 186.366  1.00  0.00           C
ATOM    640  CE2 PHE A  95     140.040 103.339 185.135  1.00  0.00           C
ATOM    641  CD2 PHE A  95     139.097 103.856 184.178  1.00  0.00           C
ATOM    642  C   PHE A  95     134.834 106.215 183.070  1.00  0.00           C
ATOM    643  O   PHE A  95     134.377 105.522 182.145  1.00  0.00           O
ATOM    644  N   HIS A  96     134.723 107.521 183.156  1.00  0.00           N
ATOM    645  CA  HIS A  96     134.309 108.386 182.041  1.00  0.00           C
ATOM    646  CB  HIS A  96     133.888 109.751 182.588  1.00  0.00           C
ATOM    647  CG  HIS A  96     133.345 110.772 181.586  1.00  0.00           C
ATOM    648  ND1 HIS A  96     134.018 111.090 180.427  1.00  0.00           N
ATOM    649  CE1 HIS A  96     133.382 112.126 179.895  1.00  0.00           C
ATOM    650  NE2 HIS A  96     132.399 112.474 180.715  1.00  0.00           N
ATOM    651  CD2 HIS A  96     132.310 111.666 181.875  1.00  0.00           C
ATOM    652  C   HIS A  96     135.466 108.476 180.991  1.00  0.00           C
ATOM    653  O   HIS A  96     136.622 108.774 181.363  1.00  0.00           O
ATOM    654  N   VAL A  97     135.221 108.106 179.704  1.00  0.00           N
ATOM    655  CA  VAL A  97     136.326 107.907 178.763  1.00  0.00           C
ATOM    656  CB  VAL A  97     135.900 107.068 177.543  1.00  0.00           C
ATOM    657  CG1 VAL A  97     135.147 107.895 176.468  1.00  0.00           C
ATOM    658  CG2 VAL A  97     137.116 106.346 176.849  1.00  0.00           C
ATOM    659  C   VAL A  97     137.125 109.171 178.458  1.00  0.00           C
ATOM    660  O   VAL A  97     138.306 109.173 178.256  1.00  0.00           O
ATOM    661  N   GLY A  98     136.500 110.330 178.460  1.00  0.00           N
ATOM    662  CA  GLY A  98     137.062 111.644 178.305  1.00  0.00           C
ATOM    663  C   GLY A  98     137.823 112.177 179.553  1.00  0.00           C
ATOM    664  O   GLY A  98     138.643 113.133 179.415  1.00  0.00           O
ATOM    665  N   PHE A  99     137.653 111.440 180.669  1.00  0.00           N
ATOM    666  CA  PHE A  99     138.298 111.661 181.995  1.00  0.00           C
ATOM    667  CB  PHE A  99     137.319 112.028 183.142  1.00  0.00           C
ATOM    668  CG  PHE A  99     136.317 113.165 182.805  1.00  0.00           C
ATOM    669  CD1 PHE A  99     136.766 114.271 182.108  1.00  0.00           C
ATOM    670  CE1 PHE A  99     135.846 115.320 181.803  1.00  0.00           C
ATOM    671  CZ  PHE A  99     134.529 115.254 182.154  1.00  0.00           C
ATOM    672  CE2 PHE A  99     134.083 114.148 182.941  1.00  0.00           C
ATOM    673  CD2 PHE A  99     134.987 113.165 183.298  1.00  0.00           C
ATOM    674  C   PHE A  99     139.305 110.507 182.361  1.00  0.00           C
ATOM    675  O   PHE A  99     139.989 110.769 183.308  1.00  0.00           O
ATOM    676  N   LEU A 100     139.373 109.450 181.591  1.00  0.00           N
ATOM    677  CA  LEU A 100     140.198 108.273 181.801  1.00  0.00           C
ATOM    678  CB  LEU A 100     139.980 107.375 180.618  1.00  0.00           C
ATOM    679  CG  LEU A 100     140.979 106.228 180.478  1.00  0.00           C
ATOM    680  CD1 LEU A 100     140.548 105.071 181.415  1.00  0.00           C
ATOM    681  CD2 LEU A 100     141.023 105.595 179.017  1.00  0.00           C
ATOM    682  C   LEU A 100     141.711 108.724 181.986  1.00  0.00           C
ATOM    683  O   LEU A 100     142.410 108.457 182.954  1.00  0.00           O
ATOM    684  N   VAL A 101     142.301 109.490 180.988  1.00  0.00           N
ATOM    685  CA  VAL A 101     143.713 109.998 181.057  1.00  0.00           C
ATOM    686  CB  VAL A 101     144.080 110.475 179.690  1.00  0.00           C
ATOM    687  CG1 VAL A 101     145.416 111.219 179.675  1.00  0.00           C
ATOM    688  CG2 VAL A 101     144.334 109.294 178.623  1.00  0.00           C
ATOM    689  C   VAL A 101     143.819 111.083 182.221  1.00  0.00           C
ATOM    690  O   VAL A 101     144.835 111.077 182.953  1.00  0.00           O
ATOM    691  N   LYS A 102     142.901 112.004 182.492  1.00  0.00           N
ATOM    692  CA  LYS A 102     143.002 112.879 183.690  1.00  0.00           C
ATOM    693  CB  LYS A 102     141.851 113.842 183.611  1.00  0.00           C
ATOM    694  CG  LYS A 102     141.637 114.729 182.402  1.00  0.00           C
ATOM    695  CD  LYS A 102     140.467 115.699 182.375  1.00  0.00           C
ATOM    696  CE  LYS A 102     139.999 116.222 181.076  1.00  0.00           C
ATOM    697  NZ  LYS A 102     140.916 117.212 180.482  1.00  0.00           N
ATOM    698  C   LYS A 102     142.909 112.115 185.007  1.00  0.00           C
ATOM    699  O   LYS A 102     143.567 112.480 185.963  1.00  0.00           O
ATOM    700  N   THR A 103     142.170 110.957 185.056  1.00  0.00           N
ATOM    701  CA  THR A 103     142.259 109.913 186.070  1.00  0.00           C
ATOM    702  CB  THR A 103     141.232 108.796 186.022  1.00  0.00           C
ATOM    703  CG2 THR A 103     141.537 107.563 186.874  1.00  0.00           C
ATOM    704  OG1 THR A 103     140.068 109.317 186.562  1.00  0.00           O
ATOM    705  C   THR A 103     143.745 109.419 186.093  1.00  0.00           C
ATOM    706  O   THR A 103     144.337 109.546 187.176  1.00  0.00           O
ATOM    707  N   MET A 104     144.324 109.040 184.911  1.00  0.00           N
ATOM    708  CA  MET A 104     145.670 108.426 184.864  1.00  0.00           C
ATOM    709  CB  MET A 104     146.014 107.917 183.467  1.00  0.00           C
ATOM    710  CG  MET A 104     147.380 107.192 183.369  1.00  0.00           C
ATOM    711  SD  MET A 104     148.921 108.105 183.231  1.00  0.00           S
ATOM    712  CE  MET A 104     150.180 106.952 183.546  1.00  0.00           C
ATOM    713  C   MET A 104     146.780 109.291 185.436  1.00  0.00           C
ATOM    714  O   MET A 104     147.616 108.844 186.260  1.00  0.00           O
ATOM    715  N   LYS A 105     146.639 110.633 185.139  1.00  0.00           N
ATOM    716  CA  LYS A 105     147.615 111.606 185.575  1.00  0.00           C
ATOM    717  CB  LYS A 105     147.387 113.027 184.956  1.00  0.00           C
ATOM    718  CG  LYS A 105     147.652 113.058 183.404  1.00  0.00           C
ATOM    719  CD  LYS A 105     147.505 114.506 182.786  1.00  0.00           C
ATOM    720  CE  LYS A 105     147.861 114.182 181.337  1.00  0.00           C
ATOM    721  NZ  LYS A 105     147.896 115.383 180.527  1.00  0.00           N
ATOM    722  C   LYS A 105     147.688 111.756 187.051  1.00  0.00           C
ATOM    723  O   LYS A 105     148.744 111.580 187.653  1.00  0.00           O
ATOM    724  N   VAL A 106     146.566 111.917 187.780  1.00  0.00           N
ATOM    725  CA  VAL A 106     146.480 111.924 189.281  1.00  0.00           C
ATOM    726  CB  VAL A 106     145.099 112.410 189.759  1.00  0.00           C
ATOM    727  CG1 VAL A 106     144.957 112.367 191.251  1.00  0.00           C
ATOM    728  CG2 VAL A 106     144.817 113.844 189.338  1.00  0.00           C
ATOM    729  C   VAL A 106     146.766 110.594 189.927  1.00  0.00           C
ATOM    730  O   VAL A 106     147.417 110.583 190.984  1.00  0.00           O
ATOM    731  N   LEU A 107     146.376 109.427 189.337  1.00  0.00           N
ATOM    732  CA  LEU A 107     146.676 108.071 189.849  1.00  0.00           C
ATOM    733  CB  LEU A 107     145.884 107.066 189.029  1.00  0.00           C
ATOM    734  CG  LEU A 107     146.033 105.594 189.402  1.00  0.00           C
ATOM    735  CD1 LEU A 107     145.517 105.295 190.856  1.00  0.00           C
ATOM    736  CD2 LEU A 107     145.042 104.808 188.574  1.00  0.00           C
ATOM    737  C   LEU A 107     148.227 107.860 189.889  1.00  0.00           C
ATOM    738  O   LEU A 107     148.735 107.428 190.891  1.00  0.00           O
ATOM    739  N   ARG A 108     148.953 108.219 188.815  1.00  0.00           N
ATOM    740  CA  ARG A 108     150.475 108.267 188.798  1.00  0.00           C
ATOM    741  CB  ARG A 108     150.904 108.890 187.472  1.00  0.00           C
ATOM    742  CG  ARG A 108     152.393 109.064 187.248  1.00  0.00           C
ATOM    743  CD  ARG A 108     153.113 107.723 187.111  1.00  0.00           C
ATOM    744  NE  ARG A 108     153.318 107.014 188.389  1.00  0.00           N
ATOM    745  CZ  ARG A 108     154.039 105.918 188.595  1.00  0.00           C
ATOM    746  NH1 ARG A 108     154.668 105.314 187.635  1.00  0.00           N
ATOM    747  NH2 ARG A 108     154.146 105.293 189.704  1.00  0.00           N
ATOM    748  C   ARG A 108     151.075 108.962 190.010  1.00  0.00           C
ATOM    749  O   ARG A 108     152.136 108.596 190.495  1.00  0.00           O
ATOM    750  N   CYS A 109     150.452 110.079 190.335  1.00  0.00           N
ATOM    751  CA  CYS A 109     150.925 110.944 191.449  1.00  0.00           C
ATOM    752  CB  CYS A 109     150.420 112.314 191.201  1.00  0.00           C
ATOM    753  SG  CYS A 109     150.899 113.008 189.573  1.00  0.00           S
ATOM    754  C   CYS A 109     150.751 110.433 192.886  1.00  0.00           C
ATOM    755  O   CYS A 109     151.345 111.028 193.743  1.00  0.00           O
ATOM    756  N   VAL A 110     149.994 109.368 193.097  1.00  0.00           N
ATOM    757  CA  VAL A 110     149.774 108.734 194.417  1.00  0.00           C
ATOM    758  CB  VAL A 110     148.284 108.301 194.496  1.00  0.00           C
ATOM    759  CG1 VAL A 110     148.079 107.397 195.738  1.00  0.00           C
ATOM    760  CG2 VAL A 110     147.365 109.490 194.722  1.00  0.00           C
ATOM    761  C   VAL A 110     150.796 107.579 194.693  1.00  0.00           C
ATOM    762  O   VAL A 110     151.065 106.772 193.808  1.00  0.00           O
ATOM    763  N   CYS A 111     151.298 107.451 195.890  1.00  0.00           N
ATOM    764  CA  CYS A 111     151.959 106.261 196.514  1.00  0.00           C
ATOM    765  CB  CYS A 111     152.396 106.538 197.942  1.00  0.00           C
ATOM    766  SG  CYS A 111     153.311 105.106 198.468  1.00  0.00           S
ATOM    767  C   CYS A 111     151.059 105.088 196.312  1.00  0.00           C
ATOM    768  O   CYS A 111     149.909 104.985 196.848  1.00  0.00           O
ATOM    769  N   PHE A 112     151.496 104.098 195.535  1.00  0.00           N
ATOM    770  CA  PHE A 112     150.761 102.886 195.169  1.00  0.00           C
ATOM    771  CB  PHE A 112     151.642 102.119 194.098  1.00  0.00           C
ATOM    772  CG  PHE A 112     151.008 100.784 193.856  1.00  0.00           C
ATOM    773  CD1 PHE A 112     151.604  99.556 194.327  1.00  0.00           C
ATOM    774  CE1 PHE A 112     151.068  98.346 193.840  1.00  0.00           C
ATOM    775  CZ  PHE A 112     149.935  98.331 193.016  1.00  0.00           C
ATOM    776  CE2 PHE A 112     149.379  99.497 192.577  1.00  0.00           C
ATOM    777  CD2 PHE A 112     149.897 100.706 192.958  1.00  0.00           C
ATOM    778  C   PHE A 112     150.444 101.947 196.380  1.00  0.00           C
ATOM    779  O   PHE A 112     149.569 101.057 196.358  1.00  0.00           O
ATOM    780  N   PHE A 113     151.157 102.105 197.478  1.00  0.00           N
ATOM    781  CA  PHE A 113     151.101 101.439 198.805  1.00  0.00           C
ATOM    782  CB  PHE A 113     152.545 101.027 199.276  1.00  0.00           C
ATOM    783  CG  PHE A 113     153.434 100.354 198.213  1.00  0.00           C
ATOM    784  CD1 PHE A 113     153.462  98.939 198.166  1.00  0.00           C
ATOM    785  CE1 PHE A 113     154.203  98.284 197.168  1.00  0.00           C
ATOM    786  CZ  PHE A 113     155.020  99.018 196.253  1.00  0.00           C
ATOM    787  CE2 PHE A 113     155.047 100.389 196.418  1.00  0.00           C
ATOM    788  CD2 PHE A 113     154.229 101.090 197.350  1.00  0.00           C
ATOM    789  C   PHE A 113     150.447 102.371 199.855  1.00  0.00           C
ATOM    790  O   PHE A 113     149.738 101.878 200.668  1.00  0.00           O
ATOM    791  N   CYS A 114     150.742 103.707 199.942  1.00  0.00           N
ATOM    792  CA  CYS A 114     150.343 104.550 201.112  1.00  0.00           C
ATOM    793  CB  CYS A 114     151.589 104.958 201.938  1.00  0.00           C
ATOM    794  SG  CYS A 114     152.739 106.215 201.394  1.00  0.00           S
ATOM    795  C   CYS A 114     149.383 105.766 200.837  1.00  0.00           C
ATOM    796  O   CYS A 114     149.146 106.701 201.657  1.00  0.00           O
ATOM    797  N   SER A 115     148.778 105.745 199.639  1.00  0.00           N
ATOM    798  CA  SER A 115     147.713 106.550 199.142  1.00  0.00           C
ATOM    799  CB  SER A 115     146.426 106.097 199.800  1.00  0.00           C
ATOM    800  OG  SER A 115     146.083 104.762 199.579  1.00  0.00           O
ATOM    801  C   SER A 115     147.913 108.109 199.198  1.00  0.00           C
ATOM    802  O   SER A 115     146.909 108.805 198.997  1.00  0.00           O
ATOM    803  N   LYS A 116     149.140 108.619 199.350  1.00  0.00           N
ATOM    804  CA  LYS A 116     149.372 110.110 199.421  1.00  0.00           C
ATOM    805  CB  LYS A 116     150.034 110.426 200.725  1.00  0.00           C
ATOM    806  CG  LYS A 116     151.451 109.832 200.796  1.00  0.00           C
ATOM    807  CD  LYS A 116     152.235 109.979 202.158  1.00  0.00           C
ATOM    808  CE  LYS A 116     151.536 109.310 203.361  1.00  0.00           C
ATOM    809  NZ  LYS A 116     150.971 107.885 203.117  1.00  0.00           N
ATOM    810  C   LYS A 116     150.074 110.579 198.137  1.00  0.00           C
ATOM    811  O   LYS A 116     150.705 109.768 197.529  1.00  0.00           O
ATOM    812  N   LEU A 117     150.011 111.878 197.774  1.00  0.00           N
ATOM    813  CA  LEU A 117     150.817 112.405 196.664  1.00  0.00           C
ATOM    814  CB  LEU A 117     150.392 113.867 196.169  1.00  0.00           C
ATOM    815  CG  LEU A 117     148.950 113.998 195.543  1.00  0.00           C
ATOM    816  CD1 LEU A 117     148.822 115.455 195.076  1.00  0.00           C
ATOM    817  CD2 LEU A 117     148.728 112.996 194.396  1.00  0.00           C
ATOM    818  C   LEU A 117     152.342 112.345 196.947  1.00  0.00           C
ATOM    819  O   LEU A 117     152.775 112.512 198.087  1.00  0.00           O
ATOM    820  N   LEU A 118     153.066 112.063 195.860  1.00  0.00           N
ATOM    821  CA  LEU A 118     154.507 112.044 195.809  1.00  0.00           C
ATOM    822  CB  LEU A 118     155.120 111.068 194.719  1.00  0.00           C
ATOM    823  CG  LEU A 118     154.437 109.655 194.591  1.00  0.00           C
ATOM    824  CD1 LEU A 118     155.140 108.954 193.391  1.00  0.00           C
ATOM    825  CD2 LEU A 118     154.631 108.762 195.844  1.00  0.00           C
ATOM    826  C   LEU A 118     155.210 113.418 196.019  1.00  0.00           C
ATOM    827  O   LEU A 118     156.415 113.512 195.747  1.00  0.00           O
ATOM    828  N   VAL A 119     154.549 114.379 196.602  1.00  0.00           N
ATOM    829  CA  VAL A 119     155.062 115.723 197.035  1.00  0.00           C
ATOM    830  CB  VAL A 119     155.247 116.658 195.827  1.00  0.00           C
ATOM    831  CG1 VAL A 119     153.910 117.315 195.419  1.00  0.00           C
ATOM    832  CG2 VAL A 119     156.252 117.808 195.967  1.00  0.00           C
ATOM    833  C   VAL A 119     154.203 116.264 198.164  1.00  0.00           C
ATOM    834  O   VAL A 119     153.085 115.781 198.404  1.00  0.00           O
ATOM    835  N   ASP A 120     154.669 117.290 198.810  1.00  0.00           N
ATOM    836  CA  ASP A 120     153.943 118.094 199.811  1.00  0.00           C
ATOM    837  CB  ASP A 120     154.750 118.217 201.067  1.00  0.00           C
ATOM    838  CG  ASP A 120     153.925 118.837 202.203  1.00  0.00           C
ATOM    839  OD1 ASP A 120     154.082 119.993 202.559  1.00  0.00           O
ATOM    840  OD2 ASP A 120     153.093 118.122 202.724  1.00  0.00           O
ATOM    841  C   ASP A 120     153.571 119.477 199.240  1.00  0.00           C
ATOM    842  O   ASP A 120     154.356 120.044 198.474  1.00  0.00           O
ATOM    843  N   SER A 121     152.416 120.030 199.498  1.00  0.00           N
ATOM    844  CA  SER A 121     151.885 121.273 198.871  1.00  0.00           C
ATOM    845  CB  SER A 121     150.363 121.477 199.086  1.00  0.00           C
ATOM    846  OG  SER A 121     150.127 121.625 200.471  1.00  0.00           O
ATOM    847  C   SER A 121     152.713 122.479 199.179  1.00  0.00           C
ATOM    848  O   SER A 121     152.670 123.430 198.425  1.00  0.00           O
ATOM    849  N   ASN A 122     153.430 122.443 200.264  1.00  0.00           N
ATOM    850  CA  ASN A 122     154.364 123.505 200.697  1.00  0.00           C
ATOM    851  CB  ASN A 122     154.370 123.606 202.188  1.00  0.00           C
ATOM    852  CG  ASN A 122     154.670 125.006 202.685  1.00  0.00           C
ATOM    853  OD1 ASN A 122     155.511 125.208 203.551  1.00  0.00           O
ATOM    854  ND2 ASN A 122     154.018 125.946 202.164  1.00  0.00           N
ATOM    855  C   ASN A 122     155.796 123.310 200.176  1.00  0.00           C
ATOM    856  O   ASN A 122     156.604 124.215 200.424  1.00  0.00           O
ATOM    857  N   ASN A 123     156.093 122.183 199.469  1.00  0.00           N
ATOM    858  CA  ASN A 123     157.502 121.833 199.150  1.00  0.00           C
ATOM    859  CB  ASN A 123     157.538 120.408 198.772  1.00  0.00           C
ATOM    860  CG  ASN A 123     158.954 119.883 198.671  1.00  0.00           C
ATOM    861  OD1 ASN A 123     159.648 120.118 197.695  1.00  0.00           O
ATOM    862  ND2 ASN A 123     159.400 119.167 199.647  1.00  0.00           N
ATOM    863  C   ASN A 123     158.252 122.753 198.192  1.00  0.00           C
ATOM    864  O   ASN A 123     157.590 123.212 197.247  1.00  0.00           O
ATOM    865  N   PRO A 124     159.569 123.021 198.413  1.00  0.00           N
ATOM    866  CD  PRO A 124     160.401 122.679 199.592  1.00  0.00           C
ATOM    867  CG  PRO A 124     161.697 123.448 199.451  1.00  0.00           C
ATOM    868  CB  PRO A 124     161.841 123.448 197.916  1.00  0.00           C
ATOM    869  CA  PRO A 124     160.377 123.775 197.410  1.00  0.00           C
ATOM    870  C   PRO A 124     160.148 123.450 195.895  1.00  0.00           C
ATOM    871  O   PRO A 124     160.087 124.351 195.120  1.00  0.00           O
ATOM    872  N   LYS A 125     159.850 122.233 195.535  1.00  0.00           N
ATOM    873  CA  LYS A 125     159.545 121.746 194.174  1.00  0.00           C
ATOM    874  CB  LYS A 125     159.579 120.176 194.335  1.00  0.00           C
ATOM    875  CG  LYS A 125     159.218 119.491 193.082  1.00  0.00           C
ATOM    876  CD  LYS A 125     160.154 119.839 191.885  1.00  0.00           C
ATOM    877  CE  LYS A 125     161.601 119.451 192.098  1.00  0.00           C
ATOM    878  NZ  LYS A 125     162.292 119.740 190.867  1.00  0.00           N
ATOM    879  C   LYS A 125     158.178 122.188 193.648  1.00  0.00           C
ATOM    880  O   LYS A 125     158.183 122.593 192.453  1.00  0.00           O
ATOM    881  N   ILE A 126     157.116 122.234 194.455  1.00  0.00           N
ATOM    882  CA  ILE A 126     155.833 122.939 194.213  1.00  0.00           C
ATOM    883  CB  ILE A 126     154.734 122.480 195.238  1.00  0.00           C
ATOM    884  CG2 ILE A 126     153.437 123.394 195.191  1.00  0.00           C
ATOM    885  CG1 ILE A 126     154.349 120.996 194.985  1.00  0.00           C
ATOM    886  CD1 ILE A 126     153.778 120.731 193.561  1.00  0.00           C
ATOM    887  C   ILE A 126     155.988 124.464 193.987  1.00  0.00           C
ATOM    888  O   ILE A 126     155.306 124.971 193.065  1.00  0.00           O
ATOM    889  N   LYS A 127     156.833 125.145 194.761  1.00  0.00           N
ATOM    890  CA  LYS A 127     157.063 126.596 194.575  1.00  0.00           C
ATOM    891  CB  LYS A 127     157.976 127.211 195.674  1.00  0.00           C
ATOM    892  CG  LYS A 127     157.678 126.623 197.041  1.00  0.00           C
ATOM    893  CD  LYS A 127     158.344 127.353 198.241  1.00  0.00           C
ATOM    894  CE  LYS A 127     157.823 126.657 199.531  1.00  0.00           C
ATOM    895  NZ  LYS A 127     158.000 127.497 200.712  1.00  0.00           N
ATOM    896  C   LYS A 127     157.670 126.930 193.205  1.00  0.00           C
ATOM    897  O   LYS A 127     157.291 127.959 192.678  1.00  0.00           O
ATOM    898  N   ASP A 128     158.636 126.141 192.770  1.00  0.00           N
ATOM    899  CA  ASP A 128     159.223 126.104 191.464  1.00  0.00           C
ATOM    900  CB  ASP A 128     160.364 125.060 191.538  1.00  0.00           C
ATOM    901  CG  ASP A 128     161.631 125.519 192.305  1.00  0.00           C
ATOM    902  OD1 ASP A 128     161.812 126.583 192.946  1.00  0.00           O
ATOM    903  OD2 ASP A 128     162.557 124.674 192.330  1.00  0.00           O
ATOM    904  C   ASP A 128     158.262 125.722 190.294  1.00  0.00           C
ATOM    905  O   ASP A 128     158.113 126.389 189.295  1.00  0.00           O
ATOM    906  N   ILE A 129     157.356 124.756 190.598  1.00  0.00           N
ATOM    907  CA  ILE A 129     156.232 124.362 189.676  1.00  0.00           C
ATOM    908  CB  ILE A 129     155.751 122.917 190.042  1.00  0.00           C
ATOM    909  CG2 ILE A 129     154.284 122.619 189.693  1.00  0.00           C
ATOM    910  CG1 ILE A 129     156.723 121.905 189.494  1.00  0.00           C
ATOM    911  CD1 ILE A 129     156.429 120.412 189.931  1.00  0.00           C
ATOM    912  C   ILE A 129     155.058 125.364 189.499  1.00  0.00           C
ATOM    913  O   ILE A 129     154.527 125.397 188.404  1.00  0.00           O
ATOM    914  N   LEU A 130     154.787 126.202 190.544  1.00  0.00           N
ATOM    915  CA  LEU A 130     153.739 127.213 190.502  1.00  0.00           C
ATOM    916  CB  LEU A 130     153.426 127.553 191.995  1.00  0.00           C
ATOM    917  CG  LEU A 130     152.578 126.529 192.802  1.00  0.00           C
ATOM    918  CD1 LEU A 130     152.206 127.022 194.185  1.00  0.00           C
ATOM    919  CD2 LEU A 130     151.201 126.215 192.230  1.00  0.00           C
ATOM    920  C   LEU A 130     154.282 128.319 189.646  1.00  0.00           C
ATOM    921  O   LEU A 130     153.454 128.735 188.888  1.00  0.00           O
ATOM    922  N   ALA A 131     155.591 128.589 189.711  1.00  0.00           N
ATOM    923  CA  ALA A 131     156.213 129.633 188.872  1.00  0.00           C
ATOM    924  CB  ALA A 131     157.607 129.951 189.513  1.00  0.00           C
ATOM    925  C   ALA A 131     156.339 129.203 187.348  1.00  0.00           C
ATOM    926  O   ALA A 131     155.893 129.855 186.366  1.00  0.00           O
ATOM    927  N   LYS A 132     156.848 127.975 187.195  1.00  0.00           N
ATOM    928  CA  LYS A 132     156.917 127.373 185.894  1.00  0.00           C
ATOM    929  CB  LYS A 132     157.472 126.000 185.960  1.00  0.00           C
ATOM    930  CG  LYS A 132     157.979 125.439 184.666  1.00  0.00           C
ATOM    931  CD  LYS A 132     158.590 124.008 184.833  1.00  0.00           C
ATOM    932  CE  LYS A 132     159.061 123.371 183.532  1.00  0.00           C
ATOM    933  NZ  LYS A 132     159.685 122.079 183.856  1.00  0.00           N
ATOM    934  C   LYS A 132     155.516 127.382 185.211  1.00  0.00           C
ATOM    935  O   LYS A 132     155.461 128.062 184.197  1.00  0.00           O
ATOM    936  N   SER A 133     154.477 126.789 185.813  1.00  0.00           N
ATOM    937  CA  SER A 133     153.102 126.700 185.267  1.00  0.00           C
ATOM    938  CB  SER A 133     152.317 125.819 186.149  1.00  0.00           C
ATOM    939  OG  SER A 133     152.013 126.449 187.406  1.00  0.00           O
ATOM    940  C   SER A 133     152.455 128.096 185.148  1.00  0.00           C
ATOM    941  O   SER A 133     151.354 128.156 184.621  1.00  0.00           O
ATOM    942  N   LYS A 134     153.071 129.233 185.583  1.00  0.00           N
ATOM    943  CA  LYS A 134     152.505 130.583 185.455  1.00  0.00           C
ATOM    944  CB  LYS A 134     152.636 131.160 183.948  1.00  0.00           C
ATOM    945  CG  LYS A 134     152.577 132.660 183.783  1.00  0.00           C
ATOM    946  CD  LYS A 134     152.178 133.098 182.319  1.00  0.00           C
ATOM    947  CE  LYS A 134     150.765 132.505 182.002  1.00  0.00           C
ATOM    948  NZ  LYS A 134     150.197 133.328 180.962  1.00  0.00           N
ATOM    949  C   LYS A 134     151.088 130.713 185.911  1.00  0.00           C
ATOM    950  O   LYS A 134     150.234 131.285 185.212  1.00  0.00           O
ATOM    951  N   GLY A 135     150.693 129.840 186.857  1.00  0.00           N
ATOM    952  CA  GLY A 135     149.324 129.818 187.350  1.00  0.00           C
ATOM    953  C   GLY A 135     148.337 128.852 186.571  1.00  0.00           C
ATOM    954  O   GLY A 135     147.237 128.638 187.044  1.00  0.00           O
ATOM    955  N   GLN A 136     148.686 128.246 185.450  1.00  0.00           N
ATOM    956  CA  GLN A 136     147.791 127.468 184.603  1.00  0.00           C
ATOM    957  CB  GLN A 136     148.143 127.545 183.115  1.00  0.00           C
ATOM    958  CG  GLN A 136     148.248 129.011 182.598  1.00  0.00           C
ATOM    959  CD  GLN A 136     148.624 129.189 181.177  1.00  0.00           C
ATOM    960  OE1 GLN A 136     149.104 128.255 180.549  1.00  0.00           O
ATOM    961  NE2 GLN A 136     148.529 130.345 180.591  1.00  0.00           N
ATOM    962  C   GLN A 136     147.699 125.994 185.063  1.00  0.00           C
ATOM    963  O   GLN A 136     148.711 125.285 185.121  1.00  0.00           O
ATOM    964  N   PRO A 137     146.505 125.453 185.364  1.00  0.00           N
ATOM    965  CD  PRO A 137     145.220 126.165 185.290  1.00  0.00           C
ATOM    966  CG  PRO A 137     144.091 125.159 185.403  1.00  0.00           C
ATOM    967  CB  PRO A 137     144.764 124.079 186.218  1.00  0.00           C
ATOM    968  CA  PRO A 137     146.216 124.137 185.824  1.00  0.00           C
ATOM    969  C   PRO A 137     146.613 122.974 184.810  1.00  0.00           C
ATOM    970  O   PRO A 137     147.054 122.011 185.421  1.00  0.00           O
ATOM    971  N   LYS A 138     146.614 123.155 183.479  1.00  0.00           N
ATOM    972  CA  LYS A 138     147.239 122.273 182.449  1.00  0.00           C
ATOM    973  CB  LYS A 138     146.826 122.714 180.981  1.00  0.00           C
ATOM    974  CG  LYS A 138     146.993 121.616 179.998  1.00  0.00           C
ATOM    975  CD  LYS A 138     146.694 122.035 178.568  1.00  0.00           C
ATOM    976  CE  LYS A 138     145.250 122.045 178.093  1.00  0.00           C
ATOM    977  NZ  LYS A 138     144.721 120.659 177.912  1.00  0.00           N
ATOM    978  C   LYS A 138     148.690 121.975 182.676  1.00  0.00           C
ATOM    979  O   LYS A 138     148.965 120.848 183.038  1.00  0.00           O
ATOM    980  N   LYS A 139     149.578 122.975 182.464  1.00  0.00           N
ATOM    981  CA  LYS A 139     151.017 123.028 182.722  1.00  0.00           C
ATOM    982  CB  LYS A 139     151.409 124.463 182.533  1.00  0.00           C
ATOM    983  CG  LYS A 139     151.337 125.082 181.134  1.00  0.00           C
ATOM    984  CD  LYS A 139     151.872 126.507 181.052  1.00  0.00           C
ATOM    985  CE  LYS A 139     152.120 126.945 179.620  1.00  0.00           C
ATOM    986  NZ  LYS A 139     150.826 126.831 178.842  1.00  0.00           N
ATOM    987  C   LYS A 139     151.319 122.456 184.091  1.00  0.00           C
ATOM    988  O   LYS A 139     152.010 121.489 184.255  1.00  0.00           O
ATOM    989  N   ARG A 140     150.702 123.013 185.104  1.00  0.00           N
ATOM    990  CA  ARG A 140     150.890 122.656 186.480  1.00  0.00           C
ATOM    991  CB  ARG A 140     149.897 123.459 187.369  1.00  0.00           C
ATOM    992  CG  ARG A 140     149.886 123.001 188.834  1.00  0.00           C
ATOM    993  CD  ARG A 140     149.294 124.036 189.864  1.00  0.00           C
ATOM    994  NE  ARG A 140     147.817 124.188 189.767  1.00  0.00           N
ATOM    995  CZ  ARG A 140     147.144 125.214 189.300  1.00  0.00           C
ATOM    996  NH1 ARG A 140     147.672 126.219 188.655  1.00  0.00           N
ATOM    997  NH2 ARG A 140     145.883 125.168 189.357  1.00  0.00           N
ATOM    998  C   ARG A 140     150.674 121.154 186.775  1.00  0.00           C
ATOM    999  O   ARG A 140     151.574 120.605 187.354  1.00  0.00           O
ATOM   1000  N   LEU A 141     149.620 120.484 186.306  1.00  0.00           N
ATOM   1001  CA  LEU A 141     149.528 119.038 186.437  1.00  0.00           C
ATOM   1002  CB  LEU A 141     148.104 118.649 186.099  1.00  0.00           C
ATOM   1003  CG  LEU A 141     147.789 117.154 186.028  1.00  0.00           C
ATOM   1004  CD1 LEU A 141     148.015 116.543 187.500  1.00  0.00           C
ATOM   1005  CD2 LEU A 141     146.297 116.808 185.625  1.00  0.00           C
ATOM   1006  C   LEU A 141     150.616 118.321 185.635  1.00  0.00           C
ATOM   1007  O   LEU A 141     151.182 117.368 186.180  1.00  0.00           O
ATOM   1008  N   THR A 142     150.774 118.639 184.336  1.00  0.00           N
ATOM   1009  CA  THR A 142     151.935 118.219 183.493  1.00  0.00           C
ATOM   1010  CB  THR A 142     152.178 119.081 182.152  1.00  0.00           C
ATOM   1011  CG2 THR A 142     153.085 118.312 181.187  1.00  0.00           C
ATOM   1012  OG1 THR A 142     150.914 119.441 181.568  1.00  0.00           O
ATOM   1013  C   THR A 142     153.130 118.208 184.405  1.00  0.00           C
ATOM   1014  O   THR A 142     153.721 117.152 184.574  1.00  0.00           O
ATOM   1015  N   HIS A 143     153.575 119.287 185.022  1.00  0.00           N
ATOM   1016  CA  HIS A 143     154.857 119.305 185.763  1.00  0.00           C
ATOM   1017  CB  HIS A 143     155.085 120.785 186.206  1.00  0.00           C
ATOM   1018  CG  HIS A 143     154.970 121.841 185.085  1.00  0.00           C
ATOM   1019  ND1 HIS A 143     154.727 123.248 185.250  1.00  0.00           N
ATOM   1020  CE1 HIS A 143     154.874 123.813 184.041  1.00  0.00           C
ATOM   1021  NE2 HIS A 143     155.310 122.972 183.165  1.00  0.00           N
ATOM   1022  CD2 HIS A 143     155.350 121.681 183.799  1.00  0.00           C
ATOM   1023  C   HIS A 143     154.939 118.410 186.963  1.00  0.00           C
ATOM   1024  O   HIS A 143     156.001 117.808 187.088  1.00  0.00           O
ATOM   1025  N   VAL A 144     153.855 118.260 187.698  1.00  0.00           N
ATOM   1026  CA  VAL A 144     153.760 117.268 188.798  1.00  0.00           C
ATOM   1027  CB  VAL A 144     152.454 117.510 189.671  1.00  0.00           C
ATOM   1028  CG1 VAL A 144     152.168 116.300 190.718  1.00  0.00           C
ATOM   1029  CG2 VAL A 144     152.661 118.841 190.370  1.00  0.00           C
ATOM   1030  C   VAL A 144     153.742 115.824 188.254  1.00  0.00           C
ATOM   1031  O   VAL A 144     154.477 114.964 188.719  1.00  0.00           O
ATOM   1032  N   TYR A 145     152.963 115.537 187.171  1.00  0.00           N
ATOM   1033  CA  TYR A 145     152.966 114.179 186.512  1.00  0.00           C
ATOM   1034  CB  TYR A 145     152.109 114.337 185.322  1.00  0.00           C
ATOM   1035  CG  TYR A 145     151.999 113.079 184.426  1.00  0.00           C
ATOM   1036  CD1 TYR A 145     151.504 111.824 184.868  1.00  0.00           C
ATOM   1037  CE1 TYR A 145     151.411 110.717 183.983  1.00  0.00           C
ATOM   1038  CZ  TYR A 145     151.850 110.744 182.622  1.00  0.00           C
ATOM   1039  OH  TYR A 145     151.909 109.674 181.849  1.00  0.00           O
ATOM   1040  CE2 TYR A 145     152.273 112.051 182.201  1.00  0.00           C
ATOM   1041  CD2 TYR A 145     152.450 113.140 183.098  1.00  0.00           C
ATOM   1042  C   TYR A 145     154.359 113.614 186.110  1.00  0.00           C
ATOM   1043  O   TYR A 145     154.675 112.428 186.307  1.00  0.00           O
ATOM   1044  N   ASP A 146     155.130 114.571 185.557  1.00  0.00           N
ATOM   1045  CA  ASP A 146     156.494 114.314 185.049  1.00  0.00           C
ATOM   1046  CB  ASP A 146     156.964 115.560 184.178  1.00  0.00           C
ATOM   1047  CG  ASP A 146     157.926 115.222 183.024  1.00  0.00           C
ATOM   1048  OD1 ASP A 146     158.215 116.094 182.157  1.00  0.00           O
ATOM   1049  OD2 ASP A 146     158.538 114.096 183.037  1.00  0.00           O
ATOM   1050  C   ASP A 146     157.431 114.028 186.198  1.00  0.00           C
ATOM   1051  O   ASP A 146     158.029 112.945 186.094  1.00  0.00           O
ATOM   1052  N   LEU A 147     157.411 114.755 187.318  1.00  0.00           N
ATOM   1053  CA  LEU A 147     158.212 114.450 188.490  1.00  0.00           C
ATOM   1054  CB  LEU A 147     157.973 115.567 189.514  1.00  0.00           C
ATOM   1055  CG  LEU A 147     158.668 115.243 190.875  1.00  0.00           C
ATOM   1056  CD1 LEU A 147     160.164 115.347 190.883  1.00  0.00           C
ATOM   1057  CD2 LEU A 147     158.132 116.268 191.867  1.00  0.00           C
ATOM   1058  C   LEU A 147     157.814 113.040 189.072  1.00  0.00           C
ATOM   1059  O   LEU A 147     158.718 112.279 189.450  1.00  0.00           O
ATOM   1060  N   CYS A 148     156.503 112.783 189.083  1.00  0.00           N
ATOM   1061  CA  CYS A 148     155.879 111.532 189.477  1.00  0.00           C
ATOM   1062  CB  CYS A 148     154.409 111.689 189.726  1.00  0.00           C
ATOM   1063  SG  CYS A 148     154.149 112.571 191.303  1.00  0.00           S
ATOM   1064  C   CYS A 148     156.216 110.380 188.573  1.00  0.00           C
ATOM   1065  O   CYS A 148     156.160 109.239 188.952  1.00  0.00           O
ATOM   1066  N   LYS A 149     156.606 110.580 187.315  1.00  0.00           N
ATOM   1067  CA  LYS A 149     157.363 109.545 186.460  1.00  0.00           C
ATOM   1068  CB  LYS A 149     157.090 109.720 184.978  1.00  0.00           C
ATOM   1069  CG  LYS A 149     155.680 109.100 184.679  1.00  0.00           C
ATOM   1070  CD  LYS A 149     155.333 108.977 183.211  1.00  0.00           C
ATOM   1071  CE  LYS A 149     155.348 110.280 182.364  1.00  0.00           C
ATOM   1072  NZ  LYS A 149     155.367 110.050 180.883  1.00  0.00           N
ATOM   1073  C   LYS A 149     158.929 109.389 186.706  1.00  0.00           C
ATOM   1074  O   LYS A 149     159.450 108.357 186.369  1.00  0.00           O
ATOM   1075  N   GLY A 150     159.624 110.469 187.168  1.00  0.00           N
ATOM   1076  CA  GLY A 150     161.033 110.485 187.428  1.00  0.00           C
ATOM   1077  C   GLY A 150     161.392 109.829 188.722  1.00  0.00           C
ATOM   1078  O   GLY A 150     162.019 108.694 188.635  1.00  0.00           O
ATOM   1079  N   LYS A 151     160.807 110.252 189.840  1.00  0.00           N
ATOM   1080  CA  LYS A 151     160.939 109.584 191.167  1.00  0.00           C
ATOM   1081  CB  LYS A 151     160.324 110.491 192.243  1.00  0.00           C
ATOM   1082  CG  LYS A 151     160.804 111.921 192.183  1.00  0.00           C
ATOM   1083  CD  LYS A 151     160.722 112.550 193.641  1.00  0.00           C
ATOM   1084  CE  LYS A 151     159.241 112.847 194.021  1.00  0.00           C
ATOM   1085  NZ  LYS A 151     159.086 113.160 195.463  1.00  0.00           N
ATOM   1086  C   LYS A 151     160.497 108.188 191.283  1.00  0.00           C
ATOM   1087  O   LYS A 151     159.499 107.721 190.722  1.00  0.00           O
ATOM   1088  N   ASN A 152     161.317 107.385 191.976  1.00  0.00           N
ATOM   1089  CA  ASN A 152     161.189 105.909 192.060  1.00  0.00           C
ATOM   1090  CB  ASN A 152     162.573 105.273 191.974  1.00  0.00           C
ATOM   1091  CG  ASN A 152     163.111 105.335 190.539  1.00  0.00           C
ATOM   1092  OD1 ASN A 152     164.030 106.119 190.260  1.00  0.00           O
ATOM   1093  ND2 ASN A 152     162.572 104.624 189.572  1.00  0.00           N
ATOM   1094  C   ASN A 152     160.575 105.566 193.421  1.00  0.00           C
ATOM   1095  O   ASN A 152     160.203 104.410 193.699  1.00  0.00           O
ATOM   1096  N   ILE A 153     160.483 106.499 194.393  1.00  0.00           N
ATOM   1097  CA  ILE A 153     160.206 106.188 195.783  1.00  0.00           C
ATOM   1098  CB  ILE A 153     161.532 106.459 196.605  1.00  0.00           C
ATOM   1099  CG2 ILE A 153     161.459 106.003 198.021  1.00  0.00           C
ATOM   1100  CG1 ILE A 153     162.772 105.923 195.803  1.00  0.00           C
ATOM   1101  CD1 ILE A 153     164.133 106.042 196.548  1.00  0.00           C
ATOM   1102  C   ILE A 153     158.953 106.980 196.257  1.00  0.00           C
ATOM   1103  O   ILE A 153     158.523 107.929 195.590  1.00  0.00           O
ATOM   1104  N   CYS A 154     158.348 106.584 197.319  1.00  0.00           N
ATOM   1105  CA  CYS A 154     157.385 107.312 198.175  1.00  0.00           C
ATOM   1106  CB  CYS A 154     157.121 106.323 199.243  1.00  0.00           C
ATOM   1107  SG  CYS A 154     155.666 106.822 200.215  1.00  0.00           S
ATOM   1108  C   CYS A 154     157.968 108.646 198.824  1.00  0.00           C
ATOM   1109  O   CYS A 154     159.152 108.941 198.620  1.00  0.00           O
ATOM   1110  N   GLU A 155     157.151 109.582 199.275  1.00  0.00           N
ATOM   1111  CA  GLU A 155     157.571 110.935 199.716  1.00  0.00           C
ATOM   1112  CB  GLU A 155     156.525 111.950 199.262  1.00  0.00           C
ATOM   1113  CG  GLU A 155     156.853 113.443 199.683  1.00  0.00           C
ATOM   1114  CD  GLU A 155     158.280 113.804 199.332  1.00  0.00           C
ATOM   1115  OE1 GLU A 155     158.701 114.800 199.952  1.00  0.00           O
ATOM   1116  OE2 GLU A 155     158.903 113.294 198.398  1.00  0.00           O
ATOM   1117  C   GLU A 155     157.788 111.048 201.252  1.00  0.00           C
ATOM   1118  O   GLU A 155     156.844 110.844 202.089  1.00  0.00           O
ATOM   1119  N   GLY A 156     159.011 111.317 201.654  1.00  0.00           N
ATOM   1120  CA  GLY A 156     159.373 111.404 203.068  1.00  0.00           C
ATOM   1121  C   GLY A 156     159.077 112.830 203.677  1.00  0.00           C
ATOM   1122  O   GLY A 156     158.275 113.566 203.096  1.00  0.00           O
ATOM   1123  N   GLY A 157     159.786 113.148 204.765  1.00  0.00           N
ATOM   1124  CA  GLY A 157     159.493 114.352 205.531  1.00  0.00           C
ATOM   1125  C   GLY A 157     160.036 115.584 204.933  1.00  0.00           C
ATOM   1126  O   GLY A 157     160.563 115.517 203.817  1.00  0.00           O
ATOM   1127  N   GLU A 158     159.726 116.759 205.593  1.00  0.00           N
ATOM   1128  CA  GLU A 158     160.020 118.095 205.040  1.00  0.00           C
ATOM   1129  CB  GLU A 158     158.714 118.921 205.057  1.00  0.00           C
ATOM   1130  CG  GLU A 158     157.586 118.239 204.227  1.00  0.00           C
ATOM   1131  CD  GLU A 158     157.949 118.039 202.799  1.00  0.00           C
ATOM   1132  OE1 GLU A 158     158.239 119.077 202.114  1.00  0.00           O
ATOM   1133  OE2 GLU A 158     157.861 116.918 202.269  1.00  0.00           O
ATOM   1134  C   GLU A 158     161.107 118.705 205.873  1.00  0.00           C
ATOM   1135  O   GLU A 158     161.214 118.469 207.075  1.00  0.00           O
ATOM   1136  N   GLU A 159     161.857 119.616 205.237  1.00  0.00           N
ATOM   1137  CA  GLU A 159     163.041 120.321 205.635  1.00  0.00           C
ATOM   1138  CB  GLU A 159     163.359 121.471 204.631  1.00  0.00           C
ATOM   1139  CG  GLU A 159     164.813 121.964 204.606  1.00  0.00           C
ATOM   1140  CD  GLU A 159     165.842 120.859 204.520  1.00  0.00           C
ATOM   1141  OE1 GLU A 159     166.173 120.282 205.657  1.00  0.00           O
ATOM   1142  OE2 GLU A 159     166.205 120.510 203.374  1.00  0.00           O
ATOM   1143  C   GLU A 159     163.043 120.878 207.099  1.00  0.00           C
ATOM   1144  O   GLU A 159     162.038 121.294 207.637  1.00  0.00           O
ATOM   1145  N   MET A 160     164.230 120.981 207.669  1.00  0.00           N
ATOM   1146  CA  MET A 160     164.413 121.445 209.035  1.00  0.00           C
ATOM   1147  CB  MET A 160     165.786 121.075 209.566  1.00  0.00           C
ATOM   1148  CG  MET A 160     166.000 120.998 211.054  1.00  0.00           C
ATOM   1149  SD  MET A 160     164.628 120.407 212.063  1.00  0.00           S
ATOM   1150  CE  MET A 160     165.308 120.885 213.698  1.00  0.00           C
ATOM   1151  C   MET A 160     164.189 123.020 209.225  1.00  0.00           C
ATOM   1152  O   MET A 160     164.317 123.504 210.329  1.00  0.00           O
ATOM   1153  N   ASP A 161     163.923 123.809 208.158  1.00  0.00           N
ATOM   1154  CA  ASP A 161     163.655 125.286 208.132  1.00  0.00           C
ATOM   1155  CB  ASP A 161     163.591 125.869 206.667  1.00  0.00           C
ATOM   1156  CG  ASP A 161     164.680 125.501 205.664  1.00  0.00           C
ATOM   1157  OD1 ASP A 161     164.386 125.626 204.441  1.00  0.00           O
ATOM   1158  OD2 ASP A 161     165.783 125.073 206.003  1.00  0.00           O
ATOM   1159  C   ASP A 161     162.227 125.628 208.710  1.00  0.00           C
ATOM   1160  O   ASP A 161     161.772 126.766 208.912  1.00  0.00           O
ATOM   1161  N   ASN A 162     161.318 124.629 208.687  1.00  0.00           N
ATOM   1162  CA  ASN A 162     160.005 124.788 209.226  1.00  0.00           C
ATOM   1163  CB  ASN A 162     159.092 123.620 208.716  1.00  0.00           C
ATOM   1164  CG  ASN A 162     158.914 123.478 207.231  1.00  0.00           C
ATOM   1165  OD1 ASN A 162     158.052 124.157 206.634  1.00  0.00           O
ATOM   1166  ND2 ASN A 162     159.651 122.690 206.499  1.00  0.00           N
ATOM   1167  C   ASN A 162     160.028 124.836 210.806  1.00  0.00           C
ATOM   1168  O   ASN A 162     160.969 124.318 211.436  1.00  0.00           O
ATOM   1169  N   LYS A 163     159.006 125.347 211.452  1.00  0.00           N
ATOM   1170  CA  LYS A 163     158.896 125.671 212.845  1.00  0.00           C
ATOM   1171  CB  LYS A 163     158.587 124.315 213.676  1.00  0.00           C
ATOM   1172  CG  LYS A 163     157.197 123.717 213.216  1.00  0.00           C
ATOM   1173  CD  LYS A 163     156.725 122.637 214.215  1.00  0.00           C
ATOM   1174  CE  LYS A 163     155.464 122.049 213.676  1.00  0.00           C
ATOM   1175  NZ  LYS A 163     154.908 121.198 214.762  1.00  0.00           N
ATOM   1176  C   LYS A 163     160.020 126.460 213.478  1.00  0.00           C
ATOM   1177  O   LYS A 163     160.235 126.356 214.686  1.00  0.00           O
ATOM   1178  N   PHE A 164     160.765 127.205 212.699  1.00  0.00           N
ATOM   1179  CA  PHE A 164     161.880 128.008 213.284  1.00  0.00           C
ATOM   1180  CB  PHE A 164     162.822 128.499 212.148  1.00  0.00           C
ATOM   1181  CG  PHE A 164     164.007 129.289 212.585  1.00  0.00           C
ATOM   1182  CD1 PHE A 164     165.251 128.741 213.020  1.00  0.00           C
ATOM   1183  CE1 PHE A 164     166.291 129.632 213.366  1.00  0.00           C
ATOM   1184  CZ  PHE A 164     166.091 131.012 213.205  1.00  0.00           C
ATOM   1185  CE2 PHE A 164     164.887 131.503 212.715  1.00  0.00           C
ATOM   1186  CD2 PHE A 164     163.844 130.628 212.396  1.00  0.00           C
ATOM   1187  C   PHE A 164     161.268 129.212 214.061  1.00  0.00           C
ATOM   1188  O   PHE A 164     160.360 129.926 213.631  1.00  0.00           O
ATOM   1189  N   GLY A 165     161.678 129.446 215.319  1.00  0.00           N
ATOM   1190  CA  GLY A 165     161.162 130.376 216.335  1.00  0.00           C
ATOM   1191  C   GLY A 165     159.888 129.983 217.096  1.00  0.00           C
ATOM   1192  O   GLY A 165     159.588 130.580 218.091  1.00  0.00           O
ATOM   1193  N   VAL A 166     159.227 128.808 216.707  1.00  0.00           N
ATOM   1194  CA  VAL A 166     157.865 128.576 217.106  1.00  0.00           C
ATOM   1195  CB  VAL A 166     157.106 127.687 216.066  1.00  0.00           C
ATOM   1196  CG1 VAL A 166     155.683 127.289 216.648  1.00  0.00           C
ATOM   1197  CG2 VAL A 166     157.010 128.430 214.740  1.00  0.00           C
ATOM   1198  C   VAL A 166     157.866 128.074 218.537  1.00  0.00           C
ATOM   1199  O   VAL A 166     158.438 127.019 218.876  1.00  0.00           O
ATOM   1200  N   GLU A 167     157.131 128.713 219.453  1.00  0.00           N
ATOM   1201  CA  GLU A 167     156.900 128.420 220.794  1.00  0.00           C
ATOM   1202  CB  GLU A 167     156.652 129.719 221.560  1.00  0.00           C
ATOM   1203  CG  GLU A 167     156.712 129.578 223.104  1.00  0.00           C
ATOM   1204  CD  GLU A 167     158.017 128.775 223.550  1.00  0.00           C
ATOM   1205  OE1 GLU A 167     157.799 127.569 223.815  1.00  0.00           O
ATOM   1206  OE2 GLU A 167     159.134 129.441 223.610  1.00  0.00           O
ATOM   1207  C   GLU A 167     155.838 127.396 220.939  1.00  0.00           C
ATOM   1208  O   GLU A 167     154.796 127.688 221.398  1.00  0.00           O
ATOM   1209  N   GLN A 168     156.114 126.183 220.460  1.00  0.00           N
ATOM   1210  CA  GLN A 168     155.146 125.058 220.383  1.00  0.00           C
ATOM   1211  CB  GLN A 168     154.222 124.976 219.159  1.00  0.00           C
ATOM   1212  CG  GLN A 168     153.335 126.189 219.087  1.00  0.00           C
ATOM   1213  CD  GLN A 168     152.723 126.447 217.712  1.00  0.00           C
ATOM   1214  OE1 GLN A 168     152.350 125.461 217.069  1.00  0.00           O
ATOM   1215  NE2 GLN A 168     152.604 127.658 217.238  1.00  0.00           N
ATOM   1216  C   GLN A 168     155.779 123.655 220.682  1.00  0.00           C
ATOM   1217  O   GLN A 168     156.959 123.389 220.299  1.00  0.00           O
ATOM   1218  N   PRO A 169     155.091 122.774 221.440  1.00  0.00           N
ATOM   1219  CD  PRO A 169     153.683 122.838 221.778  1.00  0.00           C
ATOM   1220  CG  PRO A 169     153.208 121.419 222.118  1.00  0.00           C
ATOM   1221  CB  PRO A 169     154.464 120.777 222.695  1.00  0.00           C
ATOM   1222  CA  PRO A 169     155.583 121.415 221.789  1.00  0.00           C
ATOM   1223  C   PRO A 169     155.773 120.453 220.588  1.00  0.00           C
ATOM   1224  O   PRO A 169     155.206 120.521 219.505  1.00  0.00           O
ATOM   1225  N   GLU A 170     156.597 119.420 220.828  1.00  0.00           N
ATOM   1226  CA  GLU A 170     156.766 118.314 219.903  1.00  0.00           C
ATOM   1227  CB  GLU A 170     158.040 117.464 220.348  1.00  0.00           C
ATOM   1228  CG  GLU A 170     158.287 116.068 219.734  1.00  0.00           C
ATOM   1229  CD  GLU A 170     158.838 116.202 218.299  1.00  0.00           C
ATOM   1230  OE1 GLU A 170     158.124 116.759 217.420  1.00  0.00           O
ATOM   1231  OE2 GLU A 170     159.979 115.725 217.987  1.00  0.00           O
ATOM   1232  C   GLU A 170     155.504 117.464 219.682  1.00  0.00           C
ATOM   1233  O   GLU A 170     154.707 117.330 220.583  1.00  0.00           O
ATOM   1234  N   GLY A 171     155.418 116.810 218.494  1.00  0.00           N
ATOM   1235  CA  GLY A 171     154.132 116.092 218.123  1.00  0.00           C
ATOM   1236  C   GLY A 171     154.207 114.566 218.324  1.00  0.00           C
ATOM   1237  O   GLY A 171     153.148 113.929 218.482  1.00  0.00           O
ATOM   1238  N   ASP A 172     155.427 113.962 218.199  1.00  0.00           N
ATOM   1239  CA  ASP A 172     155.641 112.535 218.626  1.00  0.00           C
ATOM   1240  CB  ASP A 172     157.014 112.037 218.158  1.00  0.00           C
ATOM   1241  CG  ASP A 172     156.982 111.798 216.642  1.00  0.00           C
ATOM   1242  OD1 ASP A 172     157.922 112.201 215.954  1.00  0.00           O
ATOM   1243  OD2 ASP A 172     155.903 111.324 216.133  1.00  0.00           O
ATOM   1244  C   ASP A 172     155.619 112.477 220.222  1.00  0.00           C
ATOM   1245  O   ASP A 172     155.774 113.462 220.896  1.00  0.00           O
ATOM   1246  N   GLU A 173     155.495 111.275 220.664  1.00  0.00           N
ATOM   1247  CA  GLU A 173     155.801 110.873 222.053  1.00  0.00           C
ATOM   1248  CB  GLU A 173     154.590 110.424 222.793  1.00  0.00           C
ATOM   1249  CG  GLU A 173     154.660 110.522 224.400  1.00  0.00           C
ATOM   1250  CD  GLU A 173     154.489 111.864 225.028  1.00  0.00           C
ATOM   1251  OE1 GLU A 173     154.521 112.872 224.280  1.00  0.00           O
ATOM   1252  OE2 GLU A 173     154.340 111.951 226.278  1.00  0.00           O
ATOM   1253  C   GLU A 173     156.958 109.877 222.044  1.00  0.00           C
ATOM   1254  O   GLU A 173     157.791 109.847 222.955  1.00  0.00           O
ATOM   1255  N   ASP A 174     157.016 109.106 220.976  1.00  0.00           N
ATOM   1256  CA  ASP A 174     158.155 108.129 220.793  1.00  0.00           C
ATOM   1257  CB  ASP A 174     157.762 107.249 219.583  1.00  0.00           C
ATOM   1258  CG  ASP A 174     158.741 106.116 219.232  1.00  0.00           C
ATOM   1259  OD1 ASP A 174     159.794 105.960 219.930  1.00  0.00           O
ATOM   1260  OD2 ASP A 174     158.498 105.513 218.180  1.00  0.00           O
ATOM   1261  C   ASP A 174     159.612 108.703 220.736  1.00  0.00           C
ATOM   1262  O   ASP A 174     159.956 109.395 219.749  1.00  0.00           O
ATOM   1263  N   LEU A 175     160.450 108.292 221.699  1.00  0.00           N
ATOM   1264  CA  LEU A 175     161.836 108.657 221.871  1.00  0.00           C
ATOM   1265  CB  LEU A 175     162.217 108.335 223.335  1.00  0.00           C
ATOM   1266  CG  LEU A 175     161.203 108.700 224.429  1.00  0.00           C
ATOM   1267  CD1 LEU A 175     161.701 108.249 225.808  1.00  0.00           C
ATOM   1268  CD2 LEU A 175     160.783 110.179 224.422  1.00  0.00           C
ATOM   1269  C   LEU A 175     162.796 107.954 220.952  1.00  0.00           C
ATOM   1270  O   LEU A 175     163.962 108.362 220.867  1.00  0.00           O
ATOM   1271  N   THR A 176     162.444 106.829 220.309  1.00  0.00           N
ATOM   1272  CA  THR A 176     163.297 106.147 219.361  1.00  0.00           C
ATOM   1273  CB  THR A 176     162.969 104.653 219.283  1.00  0.00           C
ATOM   1274  CG2 THR A 176     162.970 103.958 220.616  1.00  0.00           C
ATOM   1275  OG1 THR A 176     161.735 104.435 218.724  1.00  0.00           O
ATOM   1276  C   THR A 176     163.100 106.667 217.902  1.00  0.00           C
ATOM   1277  O   THR A 176     163.989 106.563 217.086  1.00  0.00           O
ATOM   1278  N   LYS A 177     161.998 107.355 217.621  1.00  0.00           N
ATOM   1279  CA  LYS A 177     161.468 107.742 216.335  1.00  0.00           C
ATOM   1280  CB  LYS A 177     160.005 108.291 216.439  1.00  0.00           C
ATOM   1281  CG  LYS A 177     159.423 108.611 215.074  1.00  0.00           C
ATOM   1282  CD  LYS A 177     157.909 108.465 214.934  1.00  0.00           C
ATOM   1283  CE  LYS A 177     157.165 108.984 213.638  1.00  0.00           C
ATOM   1284  NZ  LYS A 177     157.210 110.417 213.686  1.00  0.00           N
ATOM   1285  C   LYS A 177     162.427 108.693 215.509  1.00  0.00           C
ATOM   1286  O   LYS A 177     163.213 109.504 216.099  1.00  0.00           O
ATOM   1287  N   GLU A 178     162.586 108.251 214.219  1.00  0.00           N
ATOM   1288  CA  GLU A 178     163.600 108.919 213.376  1.00  0.00           C
ATOM   1289  CB  GLU A 178     164.043 107.827 212.360  1.00  0.00           C
ATOM   1290  CG  GLU A 178     164.625 106.518 212.968  1.00  0.00           C
ATOM   1291  CD  GLU A 178     165.956 106.743 213.701  1.00  0.00           C
ATOM   1292  OE1 GLU A 178     166.399 107.894 214.052  1.00  0.00           O
ATOM   1293  OE2 GLU A 178     166.670 105.772 213.803  1.00  0.00           O
ATOM   1294  C   GLU A 178     163.094 110.152 212.708  1.00  0.00           C
ATOM   1295  O   GLU A 178     161.910 110.300 212.487  1.00  0.00           O
ATOM   1296  N   LYS A 179     163.964 111.134 212.397  1.00  0.00           N
ATOM   1297  CA  LYS A 179     163.564 112.436 211.728  1.00  0.00           C
ATOM   1298  CB  LYS A 179     164.369 113.571 212.351  1.00  0.00           C
ATOM   1299  CG  LYS A 179     163.789 114.075 213.666  1.00  0.00           C
ATOM   1300  CD  LYS A 179     163.773 112.914 214.735  1.00  0.00           C
ATOM   1301  CE  LYS A 179     163.588 113.516 216.073  1.00  0.00           C
ATOM   1302  NZ  LYS A 179     163.755 112.508 217.135  1.00  0.00           N
ATOM   1303  C   LYS A 179     163.781 112.272 210.179  1.00  0.00           C
ATOM   1304  O   LYS A 179     164.702 111.580 209.700  1.00  0.00           O
ATOM   1305  N   GLY A 180     162.947 112.902 209.302  1.00  0.00           N
ATOM   1306  CA  GLY A 180     162.841 112.539 207.862  1.00  0.00           C
ATOM   1307  C   GLY A 180     161.557 111.733 207.534  1.00  0.00           C
ATOM   1308  O   GLY A 180     161.539 111.208 206.446  1.00  0.00           O
ATOM   1309  N   HIS A 181     160.573 111.688 208.369  1.00  0.00           N
ATOM   1310  CA  HIS A 181     159.437 110.757 208.344  1.00  0.00           C
ATOM   1311  CB  HIS A 181     158.965 110.664 209.792  1.00  0.00           C
ATOM   1312  CG  HIS A 181     157.663 110.011 210.089  1.00  0.00           C
ATOM   1313  ND1 HIS A 181     157.499 108.754 210.537  1.00  0.00           N
ATOM   1314  CE1 HIS A 181     156.213 108.535 210.462  1.00  0.00           C
ATOM   1315  NE2 HIS A 181     155.516 109.604 209.978  1.00  0.00           N
ATOM   1316  CD2 HIS A 181     156.479 110.582 209.748  1.00  0.00           C
ATOM   1317  C   HIS A 181     158.258 111.330 207.484  1.00  0.00           C
ATOM   1318  O   HIS A 181     157.743 112.435 207.758  1.00  0.00           O
ATOM   1319  N   GLY A 182     157.968 110.547 206.444  1.00  0.00           N
ATOM   1320  CA  GLY A 182     156.798 110.829 205.571  1.00  0.00           C
ATOM   1321  C   GLY A 182     155.890 109.612 205.512  1.00  0.00           C
ATOM   1322  O   GLY A 182     155.719 108.934 206.552  1.00  0.00           O
ATOM   1323  N   GLY A 183     155.346 109.308 204.316  1.00  0.00           N
ATOM   1324  CA  GLY A 183     154.671 108.080 204.001  1.00  0.00           C
ATOM   1325  C   GLY A 183     155.526 106.758 204.166  1.00  0.00           C
ATOM   1326  O   GLY A 183     156.627 106.807 204.722  1.00  0.00           O
ATOM   1327  N   CYS A 184     155.118 105.680 203.492  1.00  0.00           N
ATOM   1328  CA  CYS A 184     155.713 104.369 203.515  1.00  0.00           C
ATOM   1329  CB  CYS A 184     154.743 103.469 202.821  1.00  0.00           C
ATOM   1330  SG  CYS A 184     154.981 103.737 201.005  1.00  0.00           S
ATOM   1331  C   CYS A 184     157.125 104.152 203.060  1.00  0.00           C
ATOM   1332  O   CYS A 184     157.829 103.213 203.463  1.00  0.00           O
ATOM   1333  N   GLY A 185     157.734 105.067 202.259  1.00  0.00           N
ATOM   1334  CA  GLY A 185     159.107 104.874 201.796  1.00  0.00           C
ATOM   1335  C   GLY A 185     159.194 103.827 200.634  1.00  0.00           C
ATOM   1336  O   GLY A 185     160.179 103.851 199.931  1.00  0.00           O
ATOM   1337  N   ARG A 186     158.185 102.972 200.350  1.00  0.00           N
ATOM   1338  CA  ARG A 186     158.246 101.954 199.354  1.00  0.00           C
ATOM   1339  CB  ARG A 186     156.965 101.168 199.534  1.00  0.00           C
ATOM   1340  CG  ARG A 186     156.932 100.670 201.038  1.00  0.00           C
ATOM   1341  CD  ARG A 186     155.806  99.731 201.277  1.00  0.00           C
ATOM   1342  NE  ARG A 186     156.189  98.405 200.590  1.00  0.00           N
ATOM   1343  CZ  ARG A 186     155.694  97.216 200.704  1.00  0.00           C
ATOM   1344  NH1 ARG A 186     154.607  97.026 201.351  1.00  0.00           N
ATOM   1345  NH2 ARG A 186     156.356  96.302 200.142  1.00  0.00           N
ATOM   1346  C   ARG A 186     158.422 102.440 197.856  1.00  0.00           C
ATOM   1347  O   ARG A 186     158.111 103.541 197.436  1.00  0.00           O
ATOM   1348  N   TYR A 187     159.160 101.621 197.167  1.00  0.00           N
ATOM   1349  CA  TYR A 187     159.716 101.723 195.745  1.00  0.00           C
ATOM   1350  CB  TYR A 187     160.927 100.795 195.518  1.00  0.00           C
ATOM   1351  CG  TYR A 187     161.703 101.131 194.210  1.00  0.00           C
ATOM   1352  CD1 TYR A 187     162.868 101.896 194.336  1.00  0.00           C
ATOM   1353  CE1 TYR A 187     163.710 102.111 193.195  1.00  0.00           C
ATOM   1354  CZ  TYR A 187     163.549 101.434 191.955  1.00  0.00           C
ATOM   1355  OH  TYR A 187     164.413 101.487 190.907  1.00  0.00           O
ATOM   1356  CE2 TYR A 187     162.398 100.590 191.899  1.00  0.00           C
ATOM   1357  CD2 TYR A 187     161.473 100.461 192.976  1.00  0.00           C
ATOM   1358  C   TYR A 187     158.502 101.453 194.793  1.00  0.00           C
ATOM   1359  O   TYR A 187     157.890 100.412 194.931  1.00  0.00           O
ATOM   1360  N   GLN A 188     158.189 102.341 193.860  1.00  0.00           N
ATOM   1361  CA  GLN A 188     156.869 102.452 193.192  1.00  0.00           C
ATOM   1362  CB  GLN A 188     156.537 103.937 193.026  1.00  0.00           C
ATOM   1363  CG  GLN A 188     156.594 104.866 194.224  1.00  0.00           C
ATOM   1364  CD  GLN A 188     155.371 104.782 195.213  1.00  0.00           C
ATOM   1365  OE1 GLN A 188     154.321 104.350 194.811  1.00  0.00           O
ATOM   1366  NE2 GLN A 188     155.402 105.276 196.407  1.00  0.00           N
ATOM   1367  C   GLN A 188     156.867 101.837 191.836  1.00  0.00           C
ATOM   1368  O   GLN A 188     157.881 101.838 191.035  1.00  0.00           O
ATOM   1369  N   PRO A 189     155.730 101.171 191.369  1.00  0.00           N
ATOM   1370  CD  PRO A 189     154.553 100.965 192.139  1.00  0.00           C
ATOM   1371  CG  PRO A 189     153.463 100.441 191.238  1.00  0.00           C
ATOM   1372  CB  PRO A 189     154.299  99.691 190.236  1.00  0.00           C
ATOM   1373  CA  PRO A 189     155.519 100.587 190.041  1.00  0.00           C
ATOM   1374  C   PRO A 189     155.184 101.616 188.940  1.00  0.00           C
ATOM   1375  O   PRO A 189     154.788 102.723 189.222  1.00  0.00           O
ATOM   1376  N   ARG A 190     155.563 101.286 187.718  1.00  0.00           N
ATOM   1377  CA  ARG A 190     155.184 102.042 186.531  1.00  0.00           C
ATOM   1378  CB  ARG A 190     155.856 101.424 185.322  1.00  0.00           C
ATOM   1379  CG  ARG A 190     156.010 102.355 184.158  1.00  0.00           C
ATOM   1380  CD  ARG A 190     156.624 101.576 182.986  1.00  0.00           C
ATOM   1381  NE  ARG A 190     156.988 102.341 181.816  1.00  0.00           N
ATOM   1382  CZ  ARG A 190     157.741 101.873 180.839  1.00  0.00           C
ATOM   1383  NH1 ARG A 190     157.891 100.589 180.702  1.00  0.00           N
ATOM   1384  NH2 ARG A 190     158.319 102.683 180.052  1.00  0.00           N
ATOM   1385  C   ARG A 190     153.628 101.944 186.427  1.00  0.00           C
ATOM   1386  O   ARG A 190     153.161 100.788 186.640  1.00  0.00           O
ATOM   1387  N   ILE A 191     152.889 103.028 186.201  1.00  0.00           N
ATOM   1388  CA  ILE A 191     151.460 103.086 186.082  1.00  0.00           C
ATOM   1389  CB  ILE A 191     150.827 103.963 187.223  1.00  0.00           C
ATOM   1390  CG2 ILE A 191     149.332 104.375 187.118  1.00  0.00           C
ATOM   1391  CG1 ILE A 191     151.092 103.225 188.623  1.00  0.00           C
ATOM   1392  CD1 ILE A 191     150.939 104.098 189.873  1.00  0.00           C
ATOM   1393  C   ILE A 191     151.116 103.478 184.640  1.00  0.00           C
ATOM   1394  O   ILE A 191     151.781 104.287 184.029  1.00  0.00           O
ATOM   1395  N   ARG A 192     150.213 102.665 184.061  1.00  0.00           N
ATOM   1396  CA  ARG A 192     150.118 102.530 182.599  1.00  0.00           C
ATOM   1397  CB  ARG A 192     150.779 101.134 182.212  1.00  0.00           C
ATOM   1398  CG  ARG A 192     152.309 101.144 182.533  1.00  0.00           C
ATOM   1399  CD  ARG A 192     153.202  99.999 182.035  1.00  0.00           C
ATOM   1400  NE  ARG A 192     153.612 100.157 180.631  1.00  0.00           N
ATOM   1401  CZ  ARG A 192     154.333  99.357 179.910  1.00  0.00           C
ATOM   1402  NH1 ARG A 192     154.626  98.057 180.158  1.00  0.00           N
ATOM   1403  NH2 ARG A 192     154.857  99.942 178.882  1.00  0.00           N
ATOM   1404  C   ARG A 192     148.678 102.693 182.143  1.00  0.00           C
ATOM   1405  O   ARG A 192     147.779 102.657 182.950  1.00  0.00           O
ATOM   1406  N   ARG A 193     148.450 102.797 180.834  1.00  0.00           N
ATOM   1407  CA  ARG A 193     147.108 102.821 180.190  1.00  0.00           C
ATOM   1408  CB  ARG A 193     146.646 104.301 180.082  1.00  0.00           C
ATOM   1409  CG  ARG A 193     147.505 105.196 179.197  1.00  0.00           C
ATOM   1410  CD  ARG A 193     147.337 106.731 179.405  1.00  0.00           C
ATOM   1411  NE  ARG A 193     148.173 107.528 178.437  1.00  0.00           N
ATOM   1412  CZ  ARG A 193     147.790 107.821 177.204  1.00  0.00           C
ATOM   1413  NH1 ARG A 193     146.701 107.309 176.738  1.00  0.00           N
ATOM   1414  NH2 ARG A 193     148.472 108.542 176.411  1.00  0.00           N
ATOM   1415  C   ARG A 193     147.044 102.039 178.866  1.00  0.00           C
ATOM   1416  O   ARG A 193     147.869 102.269 177.987  1.00  0.00           O
ATOM   1417  N   SER A 194     145.981 101.215 178.647  1.00  0.00           N
ATOM   1418  CA  SER A 194     145.732 100.477 177.410  1.00  0.00           C
ATOM   1419  CB  SER A 194     146.423  99.098 177.460  1.00  0.00           C
ATOM   1420  OG  SER A 194     147.795  99.174 177.717  1.00  0.00           O
ATOM   1421  C   SER A 194     144.248 100.431 177.145  1.00  0.00           C
ATOM   1422  O   SER A 194     143.549  99.740 177.848  1.00  0.00           O
ATOM   1423  N   GLY A 195     143.771 100.925 176.009  1.00  0.00           N
ATOM   1424  CA  GLY A 195     142.416 100.866 175.560  1.00  0.00           C
ATOM   1425  C   GLY A 195     141.471 101.646 176.491  1.00  0.00           C
ATOM   1426  O   GLY A 195     141.548 102.889 176.534  1.00  0.00           O
ATOM   1427  N   LEU A 196     140.591 100.895 177.144  1.00  0.00           N
ATOM   1428  CA  LEU A 196     139.679 101.495 178.110  1.00  0.00           C
ATOM   1429  CB  LEU A 196     138.232 101.017 177.987  1.00  0.00           C
ATOM   1430  CG  LEU A 196     137.592 101.380 176.670  1.00  0.00           C
ATOM   1431  CD1 LEU A 196     136.201 100.710 176.563  1.00  0.00           C
ATOM   1432  CD2 LEU A 196     137.261 102.900 176.545  1.00  0.00           C
ATOM   1433  C   LEU A 196     140.146 101.394 179.552  1.00  0.00           C
ATOM   1434  O   LEU A 196     139.448 101.917 180.426  1.00  0.00           O
ATOM   1435  N   GLU A 197     141.307 100.736 179.832  1.00  0.00           N
ATOM   1436  CA  GLU A 197     141.733 100.262 181.127  1.00  0.00           C
ATOM   1437  CB  GLU A 197     142.061  98.768 181.008  1.00  0.00           C
ATOM   1438  CG  GLU A 197     140.785  97.866 180.812  1.00  0.00           C
ATOM   1439  CD  GLU A 197     141.106  96.438 180.474  1.00  0.00           C
ATOM   1440  OE1 GLU A 197     140.351  95.512 180.770  1.00  0.00           O
ATOM   1441  OE2 GLU A 197     142.113  96.139 179.846  1.00  0.00           O
ATOM   1442  C   GLU A 197     142.981 101.004 181.605  1.00  0.00           C
ATOM   1443  O   GLU A 197     143.629 101.704 180.825  1.00  0.00           O
ATOM   1444  N   LEU A 198     143.291 100.909 182.917  1.00  0.00           N
ATOM   1445  CA  LEU A 198     144.501 101.258 183.633  1.00  0.00           C
ATOM   1446  CB  LEU A 198     144.265 102.445 184.569  1.00  0.00           C
ATOM   1447  CG  LEU A 198     143.787 103.732 183.918  1.00  0.00           C
ATOM   1448  CD1 LEU A 198     143.519 104.820 184.965  1.00  0.00           C
ATOM   1449  CD2 LEU A 198     144.701 104.294 182.862  1.00  0.00           C
ATOM   1450  C   LEU A 198     145.101 100.003 184.351  1.00  0.00           C
ATOM   1451  O   LEU A 198     144.415  99.110 184.831  1.00  0.00           O
ATOM   1452  N   TYR A 199     146.435 100.065 184.445  1.00  0.00           N
ATOM   1453  CA  TYR A 199     147.150  99.058 185.098  1.00  0.00           C
ATOM   1454  CB  TYR A 199     147.702  98.178 184.054  1.00  0.00           C
ATOM   1455  CG  TYR A 199     146.700  97.254 183.216  1.00  0.00           C
ATOM   1456  CD1 TYR A 199     146.261  97.636 181.892  1.00  0.00           C
ATOM   1457  CE1 TYR A 199     145.356  96.753 181.214  1.00  0.00           C
ATOM   1458  CZ  TYR A 199     144.965  95.538 181.779  1.00  0.00           C
ATOM   1459  OH  TYR A 199     144.128  94.799 181.024  1.00  0.00           O
ATOM   1460  CE2 TYR A 199     145.544  95.085 182.969  1.00  0.00           C
ATOM   1461  CD2 TYR A 199     146.383  95.956 183.667  1.00  0.00           C
ATOM   1462  C   TYR A 199     148.406  99.578 185.976  1.00  0.00           C
ATOM   1463  O   TYR A 199     148.854 100.752 185.861  1.00  0.00           O
ATOM   1464  N   ALA A 200     148.961  98.770 186.894  1.00  0.00           N
ATOM   1465  CA  ALA A 200     150.199  98.885 187.615  1.00  0.00           C
ATOM   1466  CB  ALA A 200     149.990  99.003 189.128  1.00  0.00           C
ATOM   1467  C   ALA A 200     151.076  97.694 187.308  1.00  0.00           C
ATOM   1468  O   ALA A 200     150.675  96.595 187.198  1.00  0.00           O
ATOM   1469  N   GLU A 201     152.378  97.980 187.010  1.00  0.00           N
ATOM   1470  CA  GLU A 201     153.361  96.922 186.631  1.00  0.00           C
ATOM   1471  CB  GLU A 201     153.408  96.823 185.094  1.00  0.00           C
ATOM   1472  CG  GLU A 201     154.417  95.818 184.477  1.00  0.00           C
ATOM   1473  CD  GLU A 201     154.569  96.019 182.938  1.00  0.00           C
ATOM   1474  OE1 GLU A 201     153.595  96.147 182.164  1.00  0.00           O
ATOM   1475  OE2 GLU A 201     155.734  96.120 182.535  1.00  0.00           O
ATOM   1476  C   GLU A 201     154.756  97.244 187.182  1.00  0.00           C
ATOM   1477  O   GLU A 201     155.238  98.394 187.099  1.00  0.00           O
ATOM   1478  N   TRP A 202     155.508  96.197 187.564  1.00  0.00           N
ATOM   1479  CA  TRP A 202     156.844  96.417 188.091  1.00  0.00           C
ATOM   1480  CB  TRP A 202     156.813  96.433 189.621  1.00  0.00           C
ATOM   1481  CG  TRP A 202     156.030  95.343 190.251  1.00  0.00           C
ATOM   1482  CD1 TRP A 202     156.552  94.236 190.780  1.00  0.00           C
ATOM   1483  NE1 TRP A 202     155.529  93.384 191.168  1.00  0.00           N
ATOM   1484  CE2 TRP A 202     154.319  93.985 190.962  1.00  0.00           C
ATOM   1485  CZ2 TRP A 202     153.049  93.647 191.312  1.00  0.00           C
ATOM   1486  CH2 TRP A 202     152.033  94.576 191.046  1.00  0.00           C
ATOM   1487  CZ3 TRP A 202     152.301  95.827 190.400  1.00  0.00           C
ATOM   1488  CE3 TRP A 202     153.586  96.135 190.120  1.00  0.00           C
ATOM   1489  CD2 TRP A 202     154.611  95.230 190.332  1.00  0.00           C
ATOM   1490  C   TRP A 202     157.832  95.377 187.607  1.00  0.00           C
ATOM   1491  O   TRP A 202     157.544  94.176 187.602  1.00  0.00           O
ATOM   1492  N   LYS A 203     159.051  95.829 187.487  1.00  0.00           N
ATOM   1493  CA  LYS A 203     160.113  95.139 186.757  1.00  0.00           C
ATOM   1494  CB  LYS A 203     161.017  96.266 186.132  1.00  0.00           C
ATOM   1495  CG  LYS A 203     162.199  95.706 185.273  1.00  0.00           C
ATOM   1496  CD  LYS A 203     162.922  96.775 184.516  1.00  0.00           C
ATOM   1497  CE  LYS A 203     164.216  96.287 183.897  1.00  0.00           C
ATOM   1498  NZ  LYS A 203     164.555  97.113 182.703  1.00  0.00           N
ATOM   1499  C   LYS A 203     160.781  94.160 187.598  1.00  0.00           C
ATOM   1500  O   LYS A 203     161.052  93.053 187.205  1.00  0.00           O
ATOM   1501  N   HIS A 204     160.909  94.521 188.842  1.00  0.00           N
ATOM   1502  CA  HIS A 204     161.756  93.912 189.805  1.00  0.00           C
ATOM   1503  CB  HIS A 204     163.194  94.527 189.759  1.00  0.00           C
ATOM   1504  CG  HIS A 204     164.110  93.696 190.589  1.00  0.00           C
ATOM   1505  ND1 HIS A 204     164.296  92.338 190.369  1.00  0.00           N
ATOM   1506  CE1 HIS A 204     165.190  91.958 191.309  1.00  0.00           C
ATOM   1507  NE2 HIS A 204     165.542  93.031 192.103  1.00  0.00           N
ATOM   1508  CD2 HIS A 204     164.820  94.108 191.624  1.00  0.00           C
ATOM   1509  C   HIS A 204     161.136  93.823 191.177  1.00  0.00           C
ATOM   1510  O   HIS A 204     160.160  94.516 191.510  1.00  0.00           O
ATOM   1511  N   VAL A 205     161.633  92.802 191.896  1.00  0.00           N
ATOM   1512  CA  VAL A 205     161.119  92.369 193.247  1.00  0.00           C
ATOM   1513  CB  VAL A 205     161.429  90.834 193.517  1.00  0.00           C
ATOM   1514  CG1 VAL A 205     160.477  90.013 192.653  1.00  0.00           C
ATOM   1515  CG2 VAL A 205     162.923  90.464 193.115  1.00  0.00           C
ATOM   1516  C   VAL A 205     161.792  93.277 194.362  1.00  0.00           C
ATOM   1517  O   VAL A 205     162.616  92.852 195.227  1.00  0.00           O
ATOM   1518  N   ASN A 206     161.566  94.601 194.181  1.00  0.00           N
ATOM   1519  CA  ASN A 206     161.986  95.667 195.109  1.00  0.00           C
ATOM   1520  CB  ASN A 206     161.899  97.018 194.359  1.00  0.00           C
ATOM   1521  CG  ASN A 206     162.588  97.037 193.059  1.00  0.00           C
ATOM   1522  OD1 ASN A 206     162.090  96.700 191.990  1.00  0.00           O
ATOM   1523  ND2 ASN A 206     163.853  97.412 193.006  1.00  0.00           N
ATOM   1524  C   ASN A 206     161.084  95.711 196.417  1.00  0.00           C
ATOM   1525  O   ASN A 206     161.564  96.011 197.520  1.00  0.00           O
ATOM   1526  N   GLU A 207     159.752  95.456 196.211  1.00  0.00           N
ATOM   1527  CA  GLU A 207     158.682  95.498 197.252  1.00  0.00           C
ATOM   1528  CB  GLU A 207     157.875  96.731 197.015  1.00  0.00           C
ATOM   1529  CG  GLU A 207     158.552  98.091 197.110  1.00  0.00           C
ATOM   1530  CD  GLU A 207     159.184  98.280 198.486  1.00  0.00           C
ATOM   1531  OE1 GLU A 207     158.546  97.776 199.408  1.00  0.00           O
ATOM   1532  OE2 GLU A 207     160.180  99.002 198.629  1.00  0.00           O
ATOM   1533  C   GLU A 207     157.834  94.203 197.224  1.00  0.00           C
ATOM   1534  O   GLU A 207     157.360  93.740 198.242  1.00  0.00           O
ATOM   1535  N   ASP A 208     157.775  93.589 196.037  1.00  0.00           N
ATOM   1536  CA  ASP A 208     156.823  92.482 195.808  1.00  0.00           C
ATOM   1537  CB  ASP A 208     155.898  92.791 194.591  1.00  0.00           C
ATOM   1538  CG  ASP A 208     154.502  92.177 194.590  1.00  0.00           C
ATOM   1539  OD1 ASP A 208     154.322  90.972 194.280  1.00  0.00           O
ATOM   1540  OD2 ASP A 208     153.464  92.812 194.886  1.00  0.00           O
ATOM   1541  C   ASP A 208     157.443  91.076 195.662  1.00  0.00           C
ATOM   1542  O   ASP A 208     158.668  90.941 195.471  1.00  0.00           O
ATOM   1543  N   SER A 209     156.623  90.043 195.819  1.00  0.00           N
ATOM   1544  CA  SER A 209     156.936  88.579 195.770  1.00  0.00           C
ATOM   1545  CB  SER A 209     155.748  87.727 196.107  1.00  0.00           C
ATOM   1546  OG  SER A 209     154.757  87.672 195.130  1.00  0.00           O
ATOM   1547  C   SER A 209     157.580  88.225 194.378  1.00  0.00           C
ATOM   1548  O   SER A 209     158.561  87.516 194.247  1.00  0.00           O
ATOM   1549  N   GLN A 210     157.003  88.763 193.280  1.00  0.00           N
ATOM   1550  CA  GLN A 210     157.433  88.584 191.812  1.00  0.00           C
ATOM   1551  CB  GLN A 210     156.758  87.321 191.326  1.00  0.00           C
ATOM   1552  CG  GLN A 210     157.398  85.999 191.812  1.00  0.00           C
ATOM   1553  CD  GLN A 210     156.623  85.312 192.923  1.00  0.00           C
ATOM   1554  OE1 GLN A 210     155.638  85.745 193.443  1.00  0.00           O
ATOM   1555  NE2 GLN A 210     157.085  84.182 193.305  1.00  0.00           N
ATOM   1556  C   GLN A 210     157.159  89.911 191.030  1.00  0.00           C
ATOM   1557  O   GLN A 210     156.092  90.522 191.307  1.00  0.00           O
ATOM   1558  N   GLU A 211     157.983  90.250 189.996  1.00  0.00           N
ATOM   1559  CA  GLU A 211     157.687  91.237 188.918  1.00  0.00           C
ATOM   1560  CB  GLU A 211     158.961  91.242 187.972  1.00  0.00           C
ATOM   1561  CG  GLU A 211     159.451  90.002 187.172  1.00  0.00           C
ATOM   1562  CD  GLU A 211     160.524  89.265 187.975  1.00  0.00           C
ATOM   1563  OE1 GLU A 211     161.595  89.000 187.407  1.00  0.00           O
ATOM   1564  OE2 GLU A 211     160.259  88.837 189.158  1.00  0.00           O
ATOM   1565  C   GLU A 211     156.329  90.854 188.116  1.00  0.00           C
ATOM   1566  O   GLU A 211     156.317  89.784 187.518  1.00  0.00           O
ATOM   1567  N   LYS A 212     155.264  91.723 188.235  1.00  0.00           N
ATOM   1568  CA  LYS A 212     153.904  91.430 187.716  1.00  0.00           C
ATOM   1569  CB  LYS A 212     153.077  90.820 188.869  1.00  0.00           C
ATOM   1570  CG  LYS A 212     153.520  89.320 189.096  1.00  0.00           C
ATOM   1571  CD  LYS A 212     152.795  88.802 190.306  1.00  0.00           C
ATOM   1572  CE  LYS A 212     153.404  89.436 191.623  1.00  0.00           C
ATOM   1573  NZ  LYS A 212     152.657  89.256 192.824  1.00  0.00           N
ATOM   1574  C   LYS A 212     153.155  92.680 187.178  1.00  0.00           C
ATOM   1575  O   LYS A 212     153.654  93.779 187.350  1.00  0.00           O
ATOM   1576  N   LYS A 213     152.007  92.534 186.557  1.00  0.00           N
ATOM   1577  CA  LYS A 213     151.042  93.548 186.172  1.00  0.00           C
ATOM   1578  CB  LYS A 213     150.918  93.498 184.635  1.00  0.00           C
ATOM   1579  CG  LYS A 213     149.719  94.263 184.046  1.00  0.00           C
ATOM   1580  CD  LYS A 213     150.023  94.624 182.552  1.00  0.00           C
ATOM   1581  CE  LYS A 213     148.834  95.185 181.820  1.00  0.00           C
ATOM   1582  NZ  LYS A 213     149.184  95.331 180.346  1.00  0.00           N
ATOM   1583  C   LYS A 213     149.709  93.258 186.824  1.00  0.00           C
ATOM   1584  O   LYS A 213     149.344  92.101 186.941  1.00  0.00           O
ATOM   1585  N   ILE A 214     149.004  94.305 187.166  1.00  0.00           N
ATOM   1586  CA  ILE A 214     147.647  94.175 187.696  1.00  0.00           C
ATOM   1587  CB  ILE A 214     147.621  94.180 189.228  1.00  0.00           C
ATOM   1588  CG2 ILE A 214     148.409  93.002 189.865  1.00  0.00           C
ATOM   1589  CG1 ILE A 214     147.881  95.499 189.919  1.00  0.00           C
ATOM   1590  CD1 ILE A 214     147.420  95.707 191.417  1.00  0.00           C
ATOM   1591  C   ILE A 214     146.821  95.300 187.106  1.00  0.00           C
ATOM   1592  O   ILE A 214     147.282  96.367 186.694  1.00  0.00           O
ATOM   1593  N   LEU A 215     145.513  95.115 187.066  1.00  0.00           N
ATOM   1594  CA  LEU A 215     144.436  96.068 186.737  1.00  0.00           C
ATOM   1595  CB  LEU A 215     143.306  95.249 186.119  1.00  0.00           C
ATOM   1596  CG  LEU A 215     142.121  96.111 185.660  1.00  0.00           C
ATOM   1597  CD1 LEU A 215     142.440  96.555 184.243  1.00  0.00           C
ATOM   1598  CD2 LEU A 215     140.792  95.312 185.565  1.00  0.00           C
ATOM   1599  C   LEU A 215     144.038  96.948 187.917  1.00  0.00           C
ATOM   1600  O   LEU A 215     143.989  96.381 189.006  1.00  0.00           O
ATOM   1601  N   LEU A 216     143.707  98.219 187.725  1.00  0.00           N
ATOM   1602  CA  LEU A 216     143.286  99.168 188.843  1.00  0.00           C
ATOM   1603  CB  LEU A 216     144.135 100.432 188.775  1.00  0.00           C
ATOM   1604  CG  LEU A 216     145.647 100.102 188.682  1.00  0.00           C
ATOM   1605  CD1 LEU A 216     146.477 101.355 188.652  1.00  0.00           C
ATOM   1606  CD2 LEU A 216     146.186  99.295 189.890  1.00  0.00           C
ATOM   1607  C   LEU A 216     141.709  99.414 188.682  1.00  0.00           C
ATOM   1608  O   LEU A 216     141.247 100.010 187.673  1.00  0.00           O
ATOM   1609  N   SER A 217     140.891  98.904 189.610  1.00  0.00           N
ATOM   1610  CA  SER A 217     139.426  98.921 189.553  1.00  0.00           C
ATOM   1611  CB  SER A 217     138.861  98.071 190.727  1.00  0.00           C
ATOM   1612  OG  SER A 217     137.500  98.371 190.824  1.00  0.00           O
ATOM   1613  C   SER A 217     138.977 100.412 189.893  1.00  0.00           C
ATOM   1614  O   SER A 217     139.290 100.946 190.978  1.00  0.00           O
ATOM   1615  N   PRO A 218     138.167 101.103 189.087  1.00  0.00           N
ATOM   1616  CD  PRO A 218     137.837 100.598 187.757  1.00  0.00           C
ATOM   1617  CG  PRO A 218     137.294 101.819 187.076  1.00  0.00           C
ATOM   1618  CB  PRO A 218     136.782 102.736 188.156  1.00  0.00           C
ATOM   1619  CA  PRO A 218     137.751 102.467 189.309  1.00  0.00           C
ATOM   1620  C   PRO A 218     137.131 102.636 190.652  1.00  0.00           C
ATOM   1621  O   PRO A 218     137.250 103.681 191.225  1.00  0.00           O
ATOM   1622  N   GLU A 219     136.542 101.588 191.282  1.00  0.00           N
ATOM   1623  CA  GLU A 219     135.983 101.641 192.597  1.00  0.00           C
ATOM   1624  CB  GLU A 219     135.318 100.244 192.874  1.00  0.00           C
ATOM   1625  CG  GLU A 219     134.675 100.191 194.269  1.00  0.00           C
ATOM   1626  CD  GLU A 219     135.625 100.007 195.433  1.00  0.00           C
ATOM   1627  OE1 GLU A 219     135.537 100.695 196.427  1.00  0.00           O
ATOM   1628  OE2 GLU A 219     136.418  99.008 195.413  1.00  0.00           O
ATOM   1629  C   GLU A 219     137.034 102.024 193.673  1.00  0.00           C
ATOM   1630  O   GLU A 219     136.754 102.891 194.511  1.00  0.00           O
ATOM   1631  N   ARG A 220     138.204 101.458 193.532  1.00  0.00           N
ATOM   1632  CA  ARG A 220     139.300 101.751 194.403  1.00  0.00           C
ATOM   1633  CB  ARG A 220     140.382 100.616 194.328  1.00  0.00           C
ATOM   1634  CG  ARG A 220     139.992  99.208 194.778  1.00  0.00           C
ATOM   1635  CD  ARG A 220     139.859  98.979 196.323  1.00  0.00           C
ATOM   1636  NE  ARG A 220     138.671  99.554 196.914  1.00  0.00           N
ATOM   1637  CZ  ARG A 220     138.449  99.908 198.121  1.00  0.00           C
ATOM   1638  NH1 ARG A 220     137.272 100.317 198.502  1.00  0.00           N
ATOM   1639  NH2 ARG A 220     139.349 100.026 198.954  1.00  0.00           N
ATOM   1640  C   ARG A 220     139.947 103.132 194.134  1.00  0.00           C
ATOM   1641  O   ARG A 220     140.558 103.670 195.058  1.00  0.00           O
ATOM   1642  N   VAL A 221     139.949 103.548 192.847  1.00  0.00           N
ATOM   1643  CA  VAL A 221     140.411 104.898 192.446  1.00  0.00           C
ATOM   1644  CB  VAL A 221     140.751 104.819 190.896  1.00  0.00           C
ATOM   1645  CG1 VAL A 221     141.257 106.161 190.435  1.00  0.00           C
ATOM   1646  CG2 VAL A 221     141.758 103.728 190.454  1.00  0.00           C
ATOM   1647  C   VAL A 221     139.515 106.041 192.905  1.00  0.00           C
ATOM   1648  O   VAL A 221     140.056 107.054 193.262  1.00  0.00           O
ATOM   1649  N   HIS A 222     138.202 105.854 192.951  1.00  0.00           N
ATOM   1650  CA  HIS A 222     137.245 106.676 193.679  1.00  0.00           C
ATOM   1651  CB  HIS A 222     135.791 106.216 193.449  1.00  0.00           C
ATOM   1652  CG  HIS A 222     134.753 107.138 193.972  1.00  0.00           C
ATOM   1653  ND1 HIS A 222     134.665 107.495 195.335  1.00  0.00           N
ATOM   1654  CE1 HIS A 222     133.508 108.286 195.354  1.00  0.00           C
ATOM   1655  NE2 HIS A 222     132.949 108.453 194.163  1.00  0.00           N
ATOM   1656  CD2 HIS A 222     133.743 107.743 193.287  1.00  0.00           C
ATOM   1657  C   HIS A 222     137.628 106.815 195.173  1.00  0.00           C
ATOM   1658  O   HIS A 222     137.720 107.956 195.638  1.00  0.00           O
ATOM   1659  N   GLU A 223     137.897 105.683 195.795  1.00  0.00           N
ATOM   1660  CA  GLU A 223     138.258 105.754 197.227  1.00  0.00           C
ATOM   1661  CB  GLU A 223     138.370 104.272 197.763  1.00  0.00           C
ATOM   1662  CG  GLU A 223     139.133 104.065 199.117  1.00  0.00           C
ATOM   1663  CD  GLU A 223     138.487 104.829 200.232  1.00  0.00           C
ATOM   1664  OE1 GLU A 223     139.218 105.253 201.137  1.00  0.00           O
ATOM   1665  OE2 GLU A 223     137.274 104.965 200.301  1.00  0.00           O
ATOM   1666  C   GLU A 223     139.557 106.522 197.397  1.00  0.00           C
ATOM   1667  O   GLU A 223     139.652 107.254 198.352  1.00  0.00           O
ATOM   1668  N   ILE A 224     140.559 106.322 196.567  1.00  0.00           N
ATOM   1669  CA  ILE A 224     141.792 107.075 196.581  1.00  0.00           C
ATOM   1670  CB  ILE A 224     142.922 106.443 195.762  1.00  0.00           C
ATOM   1671  CG2 ILE A 224     144.167 107.335 195.550  1.00  0.00           C
ATOM   1672  CG1 ILE A 224     143.503 105.156 196.490  1.00  0.00           C
ATOM   1673  CD1 ILE A 224     144.045 104.081 195.585  1.00  0.00           C
ATOM   1674  C   ILE A 224     141.566 108.564 196.300  1.00  0.00           C
ATOM   1675  O   ILE A 224     142.044 109.395 197.088  1.00  0.00           O
ATOM   1676  N   PHE A 225     140.818 108.913 195.200  1.00  0.00           N
ATOM   1677  CA  PHE A 225     140.651 110.351 194.786  1.00  0.00           C
ATOM   1678  CB  PHE A 225     139.934 110.395 193.480  1.00  0.00           C
ATOM   1679  CG  PHE A 225     140.766 109.973 192.238  1.00  0.00           C
ATOM   1680  CD1 PHE A 225     142.128 109.692 192.300  1.00  0.00           C
ATOM   1681  CE1 PHE A 225     142.871 109.268 191.169  1.00  0.00           C
ATOM   1682  CZ  PHE A 225     142.282 109.292 189.890  1.00  0.00           C
ATOM   1683  CE2 PHE A 225     140.962 109.711 189.798  1.00  0.00           C
ATOM   1684  CD2 PHE A 225     140.177 109.994 190.978  1.00  0.00           C
ATOM   1685  C   PHE A 225     139.926 111.151 195.898  1.00  0.00           C
ATOM   1686  O   PHE A 225     140.449 112.121 196.304  1.00  0.00           O
ATOM   1687  N   LYS A 226     138.861 110.736 196.581  1.00  0.00           N
ATOM   1688  CA  LYS A 226     138.211 111.445 197.712  1.00  0.00           C
ATOM   1689  CB  LYS A 226     136.900 110.680 198.203  1.00  0.00           C
ATOM   1690  CG  LYS A 226     137.174 109.402 198.851  1.00  0.00           C
ATOM   1691  CD  LYS A 226     135.984 108.835 199.534  1.00  0.00           C
ATOM   1692  CE  LYS A 226     135.052 108.132 198.580  1.00  0.00           C
ATOM   1693  NZ  LYS A 226     133.967 107.435 199.296  1.00  0.00           N
ATOM   1694  C   LYS A 226     139.057 111.956 198.902  1.00  0.00           C
ATOM   1695  O   LYS A 226     138.774 113.019 199.437  1.00  0.00           O
ATOM   1696  N   ARG A 227     140.025 111.170 199.336  1.00  0.00           N
ATOM   1697  CA  ARG A 227     140.915 111.618 200.403  1.00  0.00           C
ATOM   1698  CB  ARG A 227     141.366 110.471 201.321  1.00  0.00           C
ATOM   1699  CG  ARG A 227     140.587 109.110 201.393  1.00  0.00           C
ATOM   1700  CD  ARG A 227     139.295 109.237 202.261  1.00  0.00           C
ATOM   1701  NE  ARG A 227     138.511 108.032 202.188  1.00  0.00           N
ATOM   1702  CZ  ARG A 227     137.311 107.815 202.734  1.00  0.00           C
ATOM   1703  NH1 ARG A 227     136.598 108.701 203.388  1.00  0.00           N
ATOM   1704  NH2 ARG A 227     136.872 106.600 202.599  1.00  0.00           N
ATOM   1705  C   ARG A 227     142.020 112.534 199.950  1.00  0.00           C
ATOM   1706  O   ARG A 227     142.758 113.066 200.825  1.00  0.00           O
ATOM   1707  N   ILE A 228     142.188 112.829 198.614  1.00  0.00           N
ATOM   1708  CA  ILE A 228     143.006 113.978 198.104  1.00  0.00           C
ATOM   1709  CB  ILE A 228     143.226 113.877 196.598  1.00  0.00           C
ATOM   1710  CG2 ILE A 228     144.131 115.140 196.383  1.00  0.00           C
ATOM   1711  CG1 ILE A 228     143.917 112.517 196.222  1.00  0.00           C
ATOM   1712  CD1 ILE A 228     144.069 112.166 194.729  1.00  0.00           C
ATOM   1713  C   ILE A 228     142.163 115.205 198.471  1.00  0.00           C
ATOM   1714  O   ILE A 228     141.007 115.364 198.019  1.00  0.00           O
ATOM   1715  N   SER A 229     142.632 116.076 199.436  1.00  0.00           N
ATOM   1716  CA  SER A 229     142.042 117.353 199.988  1.00  0.00           C
ATOM   1717  CB  SER A 229     142.852 117.733 201.182  1.00  0.00           C
ATOM   1718  OG  SER A 229     144.055 118.306 200.773  1.00  0.00           O
ATOM   1719  C   SER A 229     141.964 118.534 198.938  1.00  0.00           C
ATOM   1720  O   SER A 229     142.700 118.525 197.921  1.00  0.00           O
ATOM   1721  N   ASP A 230     141.145 119.590 199.125  1.00  0.00           N
ATOM   1722  CA  ASP A 230     140.877 120.504 198.002  1.00  0.00           C
ATOM   1723  CB  ASP A 230     139.745 121.407 198.474  1.00  0.00           C
ATOM   1724  CG  ASP A 230     138.392 120.674 198.614  1.00  0.00           C
ATOM   1725  OD1 ASP A 230     138.349 119.454 198.285  1.00  0.00           O
ATOM   1726  OD2 ASP A 230     137.439 121.174 199.238  1.00  0.00           O
ATOM   1727  C   ASP A 230     142.099 121.387 197.621  1.00  0.00           C
ATOM   1728  O   ASP A 230     142.091 122.002 196.513  1.00  0.00           O
ATOM   1729  N   GLU A 231     143.140 121.422 198.469  1.00  0.00           N
ATOM   1730  CA  GLU A 231     144.390 122.150 198.176  1.00  0.00           C
ATOM   1731  CB  GLU A 231     145.130 122.567 199.496  1.00  0.00           C
ATOM   1732  CG  GLU A 231     146.425 123.454 199.242  1.00  0.00           C
ATOM   1733  CD  GLU A 231     147.209 123.628 200.540  1.00  0.00           C
ATOM   1734  OE1 GLU A 231     147.368 124.829 200.981  1.00  0.00           O
ATOM   1735  OE2 GLU A 231     147.759 122.628 201.020  1.00  0.00           O
ATOM   1736  C   GLU A 231     145.290 121.373 197.199  1.00  0.00           C
ATOM   1737  O   GLU A 231     145.664 121.868 196.137  1.00  0.00           O
ATOM   1738  N   GLU A 232     145.502 120.054 197.498  1.00  0.00           N
ATOM   1739  CA  GLU A 232     146.072 119.034 196.598  1.00  0.00           C
ATOM   1740  CB  GLU A 232     145.985 117.740 197.390  1.00  0.00           C
ATOM   1741  CG  GLU A 232     146.888 117.711 198.681  1.00  0.00           C
ATOM   1742  CD  GLU A 232     146.665 116.514 199.612  1.00  0.00           C
ATOM   1743  OE1 GLU A 232     145.480 116.081 199.703  1.00  0.00           O
ATOM   1744  OE2 GLU A 232     147.692 116.024 200.183  1.00  0.00           O
ATOM   1745  C   GLU A 232     145.353 118.932 195.237  1.00  0.00           C
ATOM   1746  O   GLU A 232     145.887 118.830 194.157  1.00  0.00           O
ATOM   1747  N   CYS A 233     144.016 119.055 195.173  1.00  0.00           N
ATOM   1748  CA  CYS A 233     143.252 119.167 193.966  1.00  0.00           C
ATOM   1749  CB  CYS A 233     141.814 119.163 194.393  1.00  0.00           C
ATOM   1750  SG  CYS A 233     141.402 117.587 195.079  1.00  0.00           S
ATOM   1751  C   CYS A 233     143.640 120.362 193.107  1.00  0.00           C
ATOM   1752  O   CYS A 233     144.066 120.206 191.972  1.00  0.00           O
ATOM   1753  N   PHE A 234     143.632 121.580 193.663  1.00  0.00           N
ATOM   1754  CA  PHE A 234     144.156 122.783 193.030  1.00  0.00           C
ATOM   1755  CB  PHE A 234     143.933 123.928 193.917  1.00  0.00           C
ATOM   1756  CG  PHE A 234     144.807 125.153 193.669  1.00  0.00           C
ATOM   1757  CD1 PHE A 234     144.602 125.968 192.478  1.00  0.00           C
ATOM   1758  CE1 PHE A 234     145.533 127.029 192.238  1.00  0.00           C
ATOM   1759  CZ  PHE A 234     146.474 127.424 193.201  1.00  0.00           C
ATOM   1760  CE2 PHE A 234     146.528 126.772 194.421  1.00  0.00           C
ATOM   1761  CD2 PHE A 234     145.771 125.529 194.614  1.00  0.00           C
ATOM   1762  C   PHE A 234     145.558 122.622 192.522  1.00  0.00           C
ATOM   1763  O   PHE A 234     145.806 123.033 191.389  1.00  0.00           O
ATOM   1764  N   VAL A 235     146.514 122.072 193.261  1.00  0.00           N
ATOM   1765  CA  VAL A 235     147.822 121.728 192.697  1.00  0.00           C
ATOM   1766  CB  VAL A 235     148.761 121.280 193.871  1.00  0.00           C
ATOM   1767  CG1 VAL A 235     150.069 120.635 193.283  1.00  0.00           C
ATOM   1768  CG2 VAL A 235     149.124 122.285 194.973  1.00  0.00           C
ATOM   1769  C   VAL A 235     147.695 120.686 191.604  1.00  0.00           C
ATOM   1770  O   VAL A 235     148.432 120.780 190.632  1.00  0.00           O
ATOM   1771  N   LEU A 236     146.855 119.687 191.675  1.00  0.00           N
ATOM   1772  CA  LEU A 236     146.556 118.861 190.521  1.00  0.00           C
ATOM   1773  CB  LEU A 236     145.781 117.657 191.060  1.00  0.00           C
ATOM   1774  CG  LEU A 236     146.619 116.691 191.969  1.00  0.00           C
ATOM   1775  CD1 LEU A 236     145.751 115.563 192.648  1.00  0.00           C
ATOM   1776  CD2 LEU A 236     147.838 116.014 191.175  1.00  0.00           C
ATOM   1777  C   LEU A 236     145.834 119.542 189.332  1.00  0.00           C
ATOM   1778  O   LEU A 236     145.610 118.945 188.338  1.00  0.00           O
ATOM   1779  N   GLY A 237     145.410 120.717 189.532  1.00  0.00           N
ATOM   1780  CA  GLY A 237     144.677 121.641 188.608  1.00  0.00           C
ATOM   1781  C   GLY A 237     143.127 121.525 188.665  1.00  0.00           C
ATOM   1782  O   GLY A 237     142.442 122.422 188.143  1.00  0.00           O
ATOM   1783  N   MET A 238     142.562 120.512 189.390  1.00  0.00           N
ATOM   1784  CA  MET A 238     141.109 120.407 189.586  1.00  0.00           C
ATOM   1785  CB  MET A 238     140.854 119.113 190.482  1.00  0.00           C
ATOM   1786  CG  MET A 238     141.151 117.738 189.677  1.00  0.00           C
ATOM   1787  SD  MET A 238     140.396 117.552 188.118  1.00  0.00           S
ATOM   1788  CE  MET A 238     138.736 117.223 188.559  1.00  0.00           C
ATOM   1789  C   MET A 238     140.469 121.604 190.236  1.00  0.00           C
ATOM   1790  O   MET A 238     141.191 122.318 190.927  1.00  0.00           O
ATOM   1791  N   GLU A 239     139.131 121.691 190.225  1.00  0.00           N
ATOM   1792  CA  GLU A 239     138.395 122.859 190.759  1.00  0.00           C
ATOM   1793  CB  GLU A 239     137.800 123.759 189.618  1.00  0.00           C
ATOM   1794  CG  GLU A 239     137.246 125.095 190.088  1.00  0.00           C
ATOM   1795  CD  GLU A 239     138.198 126.255 190.476  1.00  0.00           C
ATOM   1796  OE1 GLU A 239     139.342 125.944 190.842  1.00  0.00           O
ATOM   1797  OE2 GLU A 239     137.741 127.426 190.728  1.00  0.00           O
ATOM   1798  C   GLU A 239     137.281 122.367 191.697  1.00  0.00           C
ATOM   1799  O   GLU A 239     136.109 122.548 191.406  1.00  0.00           O
ATOM   1800  N   PRO A 240     137.503 121.834 192.931  1.00  0.00           N
ATOM   1801  CD  PRO A 240     138.807 121.476 193.404  1.00  0.00           C
ATOM   1802  CG  PRO A 240     138.760 120.952 194.807  1.00  0.00           C
ATOM   1803  CB  PRO A 240     137.328 121.319 195.282  1.00  0.00           C
ATOM   1804  CA  PRO A 240     136.532 121.309 193.915  1.00  0.00           C
ATOM   1805  C   PRO A 240     135.187 121.990 194.158  1.00  0.00           C
ATOM   1806  O   PRO A 240     134.147 121.347 194.451  1.00  0.00           O
ATOM   1807  N   ARG A 241     135.080 123.337 193.921  1.00  0.00           N
ATOM   1808  CA  ARG A 241     133.794 123.989 194.001  1.00  0.00           C
ATOM   1809  CB  ARG A 241     133.939 125.499 193.948  1.00  0.00           C
ATOM   1810  CG  ARG A 241     134.667 126.096 195.149  1.00  0.00           C
ATOM   1811  CD  ARG A 241     135.152 127.552 194.842  1.00  0.00           C
ATOM   1812  NE  ARG A 241     133.971 128.389 194.385  1.00  0.00           N
ATOM   1813  CZ  ARG A 241     133.905 129.662 193.958  1.00  0.00           C
ATOM   1814  NH1 ARG A 241     134.984 130.401 193.888  1.00  0.00           N
ATOM   1815  NH2 ARG A 241     132.765 130.039 193.379  1.00  0.00           N
ATOM   1816  C   ARG A 241     132.717 123.537 192.959  1.00  0.00           C
ATOM   1817  O   ARG A 241     131.458 123.621 193.254  1.00  0.00           O
ATOM   1818  N   TYR A 242     133.278 122.982 191.910  1.00  0.00           N
ATOM   1819  CA  TYR A 242     132.645 122.670 190.641  1.00  0.00           C
ATOM   1820  CB  TYR A 242     132.920 123.739 189.621  1.00  0.00           C
ATOM   1821  CG  TYR A 242     132.393 125.083 190.024  1.00  0.00           C
ATOM   1822  CD1 TYR A 242     133.253 126.168 190.321  1.00  0.00           C
ATOM   1823  CE1 TYR A 242     132.777 127.402 190.760  1.00  0.00           C
ATOM   1824  CZ  TYR A 242     131.414 127.680 190.796  1.00  0.00           C
ATOM   1825  OH  TYR A 242     130.957 128.894 191.002  1.00  0.00           O
ATOM   1826  CE2 TYR A 242     130.489 126.633 190.424  1.00  0.00           C
ATOM   1827  CD2 TYR A 242     131.008 125.308 190.126  1.00  0.00           C
ATOM   1828  C   TYR A 242     133.082 121.285 190.115  1.00  0.00           C
ATOM   1829  O   TYR A 242     132.397 120.813 189.147  1.00  0.00           O
ATOM   1830  N   ALA A 243     134.207 120.779 190.566  1.00  0.00           N
ATOM   1831  CA  ALA A 243     134.901 119.659 189.969  1.00  0.00           C
ATOM   1832  CB  ALA A 243     135.552 120.059 188.626  1.00  0.00           C
ATOM   1833  C   ALA A 243     135.845 119.016 190.938  1.00  0.00           C
ATOM   1834  O   ALA A 243     137.038 119.283 190.899  1.00  0.00           O
ATOM   1835  N   ARG A 244     135.346 118.050 191.724  1.00  0.00           N
ATOM   1836  CA  ARG A 244     136.159 117.137 192.501  1.00  0.00           C
ATOM   1837  CB  ARG A 244     135.320 116.513 193.549  1.00  0.00           C
ATOM   1838  CG  ARG A 244     135.128 117.234 194.886  1.00  0.00           C
ATOM   1839  CD  ARG A 244     136.465 117.530 195.666  1.00  0.00           C
ATOM   1840  NE  ARG A 244     136.976 116.227 196.150  1.00  0.00           N
ATOM   1841  CZ  ARG A 244     138.163 116.029 196.725  1.00  0.00           C
ATOM   1842  NH1 ARG A 244     138.897 116.993 197.281  1.00  0.00           N
ATOM   1843  NH2 ARG A 244     138.689 114.879 196.705  1.00  0.00           N
ATOM   1844  C   ARG A 244     136.860 116.177 191.589  1.00  0.00           C
ATOM   1845  O   ARG A 244     136.298 115.704 190.631  1.00  0.00           O
ATOM   1846  N   PRO A 245     138.095 115.655 191.895  1.00  0.00           N
ATOM   1847  CD  PRO A 245     139.032 116.090 192.952  1.00  0.00           C
ATOM   1848  CG  PRO A 245     139.968 114.920 193.147  1.00  0.00           C
ATOM   1849  CB  PRO A 245     140.088 114.273 191.772  1.00  0.00           C
ATOM   1850  CA  PRO A 245     138.700 114.583 191.121  1.00  0.00           C
ATOM   1851  C   PRO A 245     137.878 113.261 191.138  1.00  0.00           C
ATOM   1852  O   PRO A 245     137.740 112.796 190.033  1.00  0.00           O
ATOM   1853  N   GLU A 246     137.225 112.786 192.224  1.00  0.00           N
ATOM   1854  CA  GLU A 246     136.578 111.501 192.271  1.00  0.00           C
ATOM   1855  CB  GLU A 246     136.415 111.090 193.747  1.00  0.00           C
ATOM   1856  CG  GLU A 246     135.342 111.916 194.490  1.00  0.00           C
ATOM   1857  CD  GLU A 246     136.072 113.104 195.213  1.00  0.00           C
ATOM   1858  OE1 GLU A 246     137.201 113.573 194.882  1.00  0.00           O
ATOM   1859  OE2 GLU A 246     135.425 113.686 196.121  1.00  0.00           O
ATOM   1860  C   GLU A 246     135.294 111.454 191.396  1.00  0.00           C
ATOM   1861  O   GLU A 246     134.824 110.363 191.027  1.00  0.00           O
ATOM   1862  N   TRP A 247     134.701 112.591 191.031  1.00  0.00           N
ATOM   1863  CA  TRP A 247     133.523 112.683 190.212  1.00  0.00           C
ATOM   1864  CB  TRP A 247     132.938 114.084 190.330  1.00  0.00           C
ATOM   1865  CG  TRP A 247     132.303 114.462 191.583  1.00  0.00           C
ATOM   1866  CD1 TRP A 247     132.002 113.633 192.676  1.00  0.00           C
ATOM   1867  NE1 TRP A 247     131.508 114.351 193.752  1.00  0.00           N
ATOM   1868  CE2 TRP A 247     131.533 115.745 193.437  1.00  0.00           C
ATOM   1869  CZ2 TRP A 247     131.431 116.919 194.240  1.00  0.00           C
ATOM   1870  CH2 TRP A 247     131.684 118.167 193.685  1.00  0.00           C
ATOM   1871  CZ3 TRP A 247     131.947 118.239 192.317  1.00  0.00           C
ATOM   1872  CE3 TRP A 247     132.015 117.106 191.485  1.00  0.00           C
ATOM   1873  CD2 TRP A 247     131.878 115.788 192.007  1.00  0.00           C
ATOM   1874  C   TRP A 247     133.765 112.291 188.795  1.00  0.00           C
ATOM   1875  O   TRP A 247     132.818 112.056 188.080  1.00  0.00           O
ATOM   1876  N   MET A 248     135.005 112.324 188.357  1.00  0.00           N
ATOM   1877  CA  MET A 248     135.470 111.829 187.060  1.00  0.00           C
ATOM   1878  CB  MET A 248     136.956 112.092 186.979  1.00  0.00           C
ATOM   1879  CG  MET A 248     137.186 113.536 187.003  1.00  0.00           C
ATOM   1880  SD  MET A 248     138.777 113.976 186.166  1.00  0.00           S
ATOM   1881  CE  MET A 248     140.094 113.349 187.393  1.00  0.00           C
ATOM   1882  C   MET A 248     135.333 110.273 186.908  1.00  0.00           C
ATOM   1883  O   MET A 248     135.627 109.728 185.807  1.00  0.00           O
ATOM   1884  N   ILE A 249     134.803 109.580 187.902  1.00  0.00           N
ATOM   1885  CA  ILE A 249     134.316 108.195 187.737  1.00  0.00           C
ATOM   1886  CB  ILE A 249     135.129 107.289 188.759  1.00  0.00           C
ATOM   1887  CG2 ILE A 249     134.365 105.998 189.016  1.00  0.00           C
ATOM   1888  CG1 ILE A 249     136.583 107.107 188.359  1.00  0.00           C
ATOM   1889  CD1 ILE A 249     137.577 106.933 189.536  1.00  0.00           C
ATOM   1890  C   ILE A 249     132.742 108.156 187.949  1.00  0.00           C
ATOM   1891  O   ILE A 249     132.216 108.810 188.880  1.00  0.00           O
ATOM   1892  N   VAL A 250     132.067 107.564 186.976  1.00  0.00           N
ATOM   1893  CA  VAL A 250     130.652 107.509 186.700  1.00  0.00           C
ATOM   1894  CB  VAL A 250     130.278 107.066 185.261  1.00  0.00           C
ATOM   1895  CG1 VAL A 250     128.751 107.140 185.033  1.00  0.00           C
ATOM   1896  CG2 VAL A 250     131.001 107.995 184.293  1.00  0.00           C
ATOM   1897  C   VAL A 250     130.041 106.538 187.752  1.00  0.00           C
ATOM   1898  O   VAL A 250     129.927 105.357 187.520  1.00  0.00           O
ATOM   1899  N   THR A 251     129.570 106.992 188.964  1.00  0.00           N
ATOM   1900  CA  THR A 251     128.713 106.224 189.927  1.00  0.00           C
ATOM   1901  CB  THR A 251     128.848 106.844 191.266  1.00  0.00           C
ATOM   1902  CG2 THR A 251     128.153 106.171 192.425  1.00  0.00           C
ATOM   1903  OG1 THR A 251     130.239 106.831 191.708  1.00  0.00           O
ATOM   1904  C   THR A 251     127.237 106.377 189.484  1.00  0.00           C
ATOM   1905  O   THR A 251     126.438 105.420 189.637  1.00  0.00           O
ATOM   1906  N   VAL A 252     126.945 107.513 188.847  1.00  0.00           N
ATOM   1907  CA  VAL A 252     125.668 107.716 188.115  1.00  0.00           C
ATOM   1908  CB  VAL A 252     124.707 108.689 188.960  1.00  0.00           C
ATOM   1909  CG1 VAL A 252     123.383 109.164 188.254  1.00  0.00           C
ATOM   1910  CG2 VAL A 252     124.242 107.984 190.290  1.00  0.00           C
ATOM   1911  C   VAL A 252     125.863 108.342 186.712  1.00  0.00           C
ATOM   1912  O   VAL A 252     126.785 109.185 186.524  1.00  0.00           O
ATOM   1913  N   LEU A 253     125.050 107.960 185.714  1.00  0.00           N
ATOM   1914  CA  LEU A 253     124.930 108.579 184.390  1.00  0.00           C
ATOM   1915  CB  LEU A 253     125.303 107.468 183.421  1.00  0.00           C
ATOM   1916  CG  LEU A 253     125.532 107.810 181.921  1.00  0.00           C
ATOM   1917  CD1 LEU A 253     126.851 108.688 181.661  1.00  0.00           C
ATOM   1918  CD2 LEU A 253     125.721 106.460 181.171  1.00  0.00           C
ATOM   1919  C   LEU A 253     123.568 109.298 184.110  1.00  0.00           C
ATOM   1920  O   LEU A 253     122.581 108.719 184.525  1.00  0.00           O
ATOM   1921  N   PRO A 254     123.616 110.507 183.542  1.00  0.00           N
ATOM   1922  CD  PRO A 254     124.740 111.350 183.301  1.00  0.00           C
ATOM   1923  CG  PRO A 254     124.277 112.583 182.541  1.00  0.00           C
ATOM   1924  CB  PRO A 254     122.728 112.612 182.841  1.00  0.00           C
ATOM   1925  CA  PRO A 254     122.352 111.140 183.125  1.00  0.00           C
ATOM   1926  C   PRO A 254     121.685 110.414 181.922  1.00  0.00           C
ATOM   1927  O   PRO A 254     122.379 109.913 180.966  1.00  0.00           O
ATOM   1928  N   VAL A 255     120.380 110.287 181.899  1.00  0.00           N
ATOM   1929  CA  VAL A 255     119.680 109.825 180.704  1.00  0.00           C
ATOM   1930  CB  VAL A 255     118.632 108.771 181.080  1.00  0.00           C
ATOM   1931  CG1 VAL A 255     117.768 108.314 179.870  1.00  0.00           C
ATOM   1932  CG2 VAL A 255     119.398 107.482 181.457  1.00  0.00           C
ATOM   1933  C   VAL A 255     118.935 110.976 179.979  1.00  0.00           C
ATOM   1934  O   VAL A 255     118.028 111.533 180.516  1.00  0.00           O
ATOM   1935  N   PRO A 256     119.412 111.349 178.741  1.00  0.00           N
ATOM   1936  CD  PRO A 256     120.505 110.760 177.922  1.00  0.00           C
ATOM   1937  CG  PRO A 256     120.430 111.453 176.596  1.00  0.00           C
ATOM   1938  CB  PRO A 256     119.570 112.734 176.715  1.00  0.00           C
ATOM   1939  CA  PRO A 256     118.770 112.453 177.932  1.00  0.00           C
ATOM   1940  C   PRO A 256     117.281 112.298 177.576  1.00  0.00           C
ATOM   1941  O   PRO A 256     116.790 111.151 177.556  1.00  0.00           O
ATOM   1942  N   PRO A 257     116.585 113.414 177.236  1.00  0.00           N
ATOM   1943  CD  PRO A 257     117.029 114.808 177.341  1.00  0.00           C
ATOM   1944  CG  PRO A 257     115.999 115.645 176.578  1.00  0.00           C
ATOM   1945  CB  PRO A 257     114.705 114.814 176.837  1.00  0.00           C
ATOM   1946  CA  PRO A 257     115.188 113.382 176.920  1.00  0.00           C
ATOM   1947  C   PRO A 257     114.853 112.599 175.624  1.00  0.00           C
ATOM   1948  O   PRO A 257     115.621 112.598 174.718  1.00  0.00           O
ATOM   1949  N   LEU A 258     113.623 112.102 175.554  1.00  0.00           N
ATOM   1950  CA  LEU A 258     112.934 111.535 174.398  1.00  0.00           C
ATOM   1951  CB  LEU A 258     111.527 110.999 174.714  1.00  0.00           C
ATOM   1952  CG  LEU A 258     111.350 109.992 175.842  1.00  0.00           C
ATOM   1953  CD1 LEU A 258     111.364 110.480 177.290  1.00  0.00           C
ATOM   1954  CD2 LEU A 258     109.925 109.413 175.874  1.00  0.00           C
ATOM   1955  C   LEU A 258     112.829 112.483 173.246  1.00  0.00           C
ATOM   1956  O   LEU A 258     113.041 112.134 172.100  1.00  0.00           O
ATOM   1957  N   SER A 259     112.754 113.759 173.546  1.00  0.00           N
ATOM   1958  CA  SER A 259     112.822 114.916 172.627  1.00  0.00           C
ATOM   1959  CB  SER A 259     112.912 116.211 173.450  1.00  0.00           C
ATOM   1960  OG  SER A 259     111.780 116.297 174.304  1.00  0.00           O
ATOM   1961  C   SER A 259     114.120 114.939 171.750  1.00  0.00           C
ATOM   1962  O   SER A 259     114.146 115.631 170.733  1.00  0.00           O
ATOM   1963  N   VAL A 260     115.138 114.195 172.087  1.00  0.00           N
ATOM   1964  CA  VAL A 260     116.454 113.887 171.370  1.00  0.00           C
ATOM   1965  CB  VAL A 260     117.634 114.710 171.703  1.00  0.00           C
ATOM   1966  CG1 VAL A 260     117.226 116.230 171.714  1.00  0.00           C
ATOM   1967  CG2 VAL A 260     118.402 114.362 172.956  1.00  0.00           C
ATOM   1968  C   VAL A 260     116.772 112.401 171.256  1.00  0.00           C
ATOM   1969  O   VAL A 260     117.904 111.968 170.903  1.00  0.00           O
ATOM   1970  N   ARG A 261     115.862 111.517 171.609  1.00  0.00           N
ATOM   1971  CA  ARG A 261     115.839 110.093 171.445  1.00  0.00           C
ATOM   1972  CB  ARG A 261     116.097 109.557 172.848  1.00  0.00           C
ATOM   1973  CG  ARG A 261     117.599 109.575 173.281  1.00  0.00           C
ATOM   1974  CD  ARG A 261     117.931 108.547 174.435  1.00  0.00           C
ATOM   1975  NE  ARG A 261     117.144 108.778 175.680  1.00  0.00           N
ATOM   1976  CZ  ARG A 261     116.218 108.059 176.305  1.00  0.00           C
ATOM   1977  NH1 ARG A 261     115.766 106.903 175.756  1.00  0.00           N
ATOM   1978  NH2 ARG A 261     115.691 108.550 177.369  1.00  0.00           N
ATOM   1979  C   ARG A 261     114.509 109.664 170.841  1.00  0.00           C
ATOM   1980  O   ARG A 261     113.714 108.989 171.544  1.00  0.00           O
ATOM   1981  N   PRO A 262     114.224 110.030 169.600  1.00  0.00           N
ATOM   1982  CD  PRO A 262     115.122 110.470 168.564  1.00  0.00           C
ATOM   1983  CG  PRO A 262     114.557 109.955 167.233  1.00  0.00           C
ATOM   1984  CB  PRO A 262     113.046 109.987 167.477  1.00  0.00           C
ATOM   1985  CA  PRO A 262     112.959 109.582 168.942  1.00  0.00           C
ATOM   1986  C   PRO A 262     112.593 108.073 169.004  1.00  0.00           C
ATOM   1987  O   PRO A 262     113.448 107.241 168.865  1.00  0.00           O
ATOM   1988  N   ALA A 263     111.325 107.710 168.997  1.00  0.00           N
ATOM   1989  CA  ALA A 263     110.860 106.336 168.825  1.00  0.00           C
ATOM   1990  CB  ALA A 263     110.888 105.595 170.156  1.00  0.00           C
ATOM   1991  C   ALA A 263     109.536 106.330 168.114  1.00  0.00           C
ATOM   1992  O   ALA A 263     108.912 107.384 167.935  1.00  0.00           O
ATOM   1993  N   VAL A 264     109.112 105.187 167.517  1.00  0.00           N
ATOM   1994  CA  VAL A 264     107.869 105.007 166.739  1.00  0.00           C
ATOM   1995  CB  VAL A 264     108.062 105.576 165.262  1.00  0.00           C
ATOM   1996  CG1 VAL A 264     108.890 104.764 164.327  1.00  0.00           C
ATOM   1997  CG2 VAL A 264     106.640 105.707 164.725  1.00  0.00           C
ATOM   1998  C   VAL A 264     107.311 103.549 166.760  1.00  0.00           C
ATOM   1999  O   VAL A 264     108.173 102.630 166.701  1.00  0.00           O
ATOM   2000  N   VAL A 265     105.977 103.370 166.829  1.00  0.00           N
ATOM   2001  CA  VAL A 265     105.331 102.126 166.382  1.00  0.00           C
ATOM   2002  CB  VAL A 265     104.292 101.661 167.439  1.00  0.00           C
ATOM   2003  CG1 VAL A 265     103.615 100.341 166.945  1.00  0.00           C
ATOM   2004  CG2 VAL A 265     104.832 101.460 168.887  1.00  0.00           C
ATOM   2005  C   VAL A 265     104.798 102.119 164.967  1.00  0.00           C
ATOM   2006  O   VAL A 265     104.388 103.125 164.525  1.00  0.00           O
ATOM   2007  N   MET A 266     104.883 101.015 164.225  1.00  0.00           N
ATOM   2008  CA  MET A 266     104.673 100.996 162.736  1.00  0.00           C
ATOM   2009  CB  MET A 266     106.032 100.754 161.985  1.00  0.00           C
ATOM   2010  CG  MET A 266     107.269 101.394 162.613  1.00  0.00           C
ATOM   2011  SD  MET A 266     108.895 101.215 161.824  1.00  0.00           S
ATOM   2012  CE  MET A 266     109.117  99.422 161.449  1.00  0.00           C
ATOM   2013  C   MET A 266     103.610  99.937 162.362  1.00  0.00           C
ATOM   2014  O   MET A 266     103.715  99.379 161.312  1.00  0.00           O
ATOM   2015  N   GLN A 267     102.646  99.767 163.233  1.00  0.00           N
ATOM   2016  CA  GLN A 267     101.699  98.712 163.369  1.00  0.00           C
ATOM   2017  CB  GLN A 267     100.897  98.528 162.030  1.00  0.00           C
ATOM   2018  CG  GLN A 267      99.705  97.535 162.117  1.00  0.00           C
ATOM   2019  CD  GLN A 267      98.994  97.316 160.833  1.00  0.00           C
ATOM   2020  OE1 GLN A 267      99.138  97.997 159.834  1.00  0.00           O
ATOM   2021  NE2 GLN A 267      98.318  96.190 160.725  1.00  0.00           N
ATOM   2022  C   GLN A 267     102.252  97.382 164.050  1.00  0.00           C
ATOM   2023  O   GLN A 267     103.286  96.791 163.674  1.00  0.00           O
ATOM   2024  N   GLY A 268     101.458  96.842 165.016  1.00  0.00           N
ATOM   2025  CA  GLY A 268     101.648  95.576 165.588  1.00  0.00           C
ATOM   2026  C   GLY A 268     102.946  95.473 166.436  1.00  0.00           C
ATOM   2027  O   GLY A 268     103.304  96.367 167.224  1.00  0.00           O
ATOM   2028  N   SER A 269     103.655  94.381 166.168  1.00  0.00           N
ATOM   2029  CA  SER A 269     104.997  94.118 166.708  1.00  0.00           C
ATOM   2030  CB  SER A 269     105.384  92.669 166.632  1.00  0.00           C
ATOM   2031  OG  SER A 269     105.368  92.295 165.240  1.00  0.00           O
ATOM   2032  C   SER A 269     106.057  95.107 166.199  1.00  0.00           C
ATOM   2033  O   SER A 269     107.113  95.250 166.848  1.00  0.00           O
ATOM   2034  N   ALA A 270     105.928  95.665 165.030  1.00  0.00           N
ATOM   2035  CA  ALA A 270     106.875  96.481 164.327  1.00  0.00           C
ATOM   2036  CB  ALA A 270     106.528  96.670 162.834  1.00  0.00           C
ATOM   2037  C   ALA A 270     107.025  97.808 165.010  1.00  0.00           C
ATOM   2038  O   ALA A 270     106.106  98.622 165.026  1.00  0.00           O
ATOM   2039  N   ARG A 271     108.221  97.960 165.610  1.00  0.00           N
ATOM   2040  CA  ARG A 271     108.520  99.169 166.344  1.00  0.00           C
ATOM   2041  CB  ARG A 271     108.346  98.940 167.838  1.00  0.00           C
ATOM   2042  CG  ARG A 271     109.212  97.910 168.445  1.00  0.00           C
ATOM   2043  CD  ARG A 271     108.937  97.947 169.983  1.00  0.00           C
ATOM   2044  NE  ARG A 271     109.805  96.980 170.662  1.00  0.00           N
ATOM   2045  CZ  ARG A 271     110.590  97.058 171.710  1.00  0.00           C
ATOM   2046  NH1 ARG A 271     110.676  98.122 172.444  1.00  0.00           N
ATOM   2047  NH2 ARG A 271     111.300  96.020 172.087  1.00  0.00           N
ATOM   2048  C   ARG A 271     109.989  99.538 166.002  1.00  0.00           C
ATOM   2049  O   ARG A 271     110.768  98.744 165.486  1.00  0.00           O
ATOM   2050  N   ASN A 272     110.314 100.802 166.413  1.00  0.00           N
ATOM   2051  CA  ASN A 272     111.729 101.310 166.289  1.00  0.00           C
ATOM   2052  CB  ASN A 272     111.908 101.682 164.806  1.00  0.00           C
ATOM   2053  CG  ASN A 272     113.269 102.291 164.543  1.00  0.00           C
ATOM   2054  OD1 ASN A 272     113.606 103.466 164.620  1.00  0.00           O
ATOM   2055  ND2 ASN A 272     114.265 101.475 164.416  1.00  0.00           N
ATOM   2056  C   ASN A 272     112.022 102.416 167.337  1.00  0.00           C
ATOM   2057  O   ASN A 272     111.101 102.934 167.983  1.00  0.00           O
ATOM   2058  N   GLN A 273     113.297 102.647 167.630  1.00  0.00           N
ATOM   2059  CA  GLN A 273     113.770 103.636 168.569  1.00  0.00           C
ATOM   2060  CB  GLN A 273     113.777 103.045 169.956  1.00  0.00           C
ATOM   2061  CG  GLN A 273     114.573 101.788 170.088  1.00  0.00           C
ATOM   2062  CD  GLN A 273     114.480 101.163 171.510  1.00  0.00           C
ATOM   2063  OE1 GLN A 273     113.427 101.264 172.123  1.00  0.00           O
ATOM   2064  NE2 GLN A 273     115.406 100.344 171.970  1.00  0.00           N
ATOM   2065  C   GLN A 273     115.223 104.044 168.217  1.00  0.00           C
ATOM   2066  O   GLN A 273     116.070 103.247 167.758  1.00  0.00           O
ATOM   2067  N   ASP A 274     115.569 105.308 168.505  1.00  0.00           N
ATOM   2068  CA  ASP A 274     116.926 105.855 168.408  1.00  0.00           C
ATOM   2069  CB  ASP A 274     116.981 107.265 169.132  1.00  0.00           C
ATOM   2070  CG  ASP A 274     118.329 108.104 168.933  1.00  0.00           C
ATOM   2071  OD1 ASP A 274     118.482 109.264 169.391  1.00  0.00           O
ATOM   2072  OD2 ASP A 274     119.255 107.562 168.225  1.00  0.00           O
ATOM   2073  C   ASP A 274     117.942 104.934 169.009  1.00  0.00           C
ATOM   2074  O   ASP A 274     117.898 104.519 170.174  1.00  0.00           O
ATOM   2075  N   ASP A 275     119.064 104.669 168.292  1.00  0.00           N
ATOM   2076  CA  ASP A 275     120.254 103.973 168.665  1.00  0.00           C
ATOM   2077  CB  ASP A 275     121.371 104.171 167.620  1.00  0.00           C
ATOM   2078  CG  ASP A 275     120.966 104.077 166.142  1.00  0.00           C
ATOM   2079  OD1 ASP A 275     121.329 104.937 165.351  1.00  0.00           O
ATOM   2080  OD2 ASP A 275     120.165 103.186 165.784  1.00  0.00           O
ATOM   2081  C   ASP A 275     120.774 104.327 170.036  1.00  0.00           C
ATOM   2082  O   ASP A 275     121.135 103.481 170.804  1.00  0.00           O
ATOM   2083  N   LEU A 276     120.801 105.616 170.390  1.00  0.00           N
ATOM   2084  CA  LEU A 276     121.261 106.043 171.746  1.00  0.00           C
ATOM   2085  CB  LEU A 276     121.374 107.550 171.800  1.00  0.00           C
ATOM   2086  CG  LEU A 276     122.152 108.005 173.071  1.00  0.00           C
ATOM   2087  CD1 LEU A 276     123.616 107.652 172.859  1.00  0.00           C
ATOM   2088  CD2 LEU A 276     122.059 109.576 173.060  1.00  0.00           C
ATOM   2089  C   LEU A 276     120.355 105.517 172.822  1.00  0.00           C
ATOM   2090  O   LEU A 276     120.850 105.213 173.889  1.00  0.00           O
ATOM   2091  N   THR A 277     119.033 105.328 172.538  1.00  0.00           N
ATOM   2092  CA  THR A 277     118.219 104.513 173.424  1.00  0.00           C
ATOM   2093  CB  THR A 277     116.702 104.611 173.070  1.00  0.00           C
ATOM   2094  CG2 THR A 277     115.685 103.800 173.869  1.00  0.00           C
ATOM   2095  OG1 THR A 277     116.329 105.930 173.268  1.00  0.00           O
ATOM   2096  C   THR A 277     118.634 103.041 173.467  1.00  0.00           C
ATOM   2097  O   THR A 277     118.611 102.481 174.589  1.00  0.00           O
ATOM   2098  N   HIS A 278     119.037 102.429 172.421  1.00  0.00           N
ATOM   2099  CA  HIS A 278     119.577 101.071 172.431  1.00  0.00           C
ATOM   2100  CB  HIS A 278     119.734 100.432 171.046  1.00  0.00           C
ATOM   2101  CG  HIS A 278     118.450  99.914 170.421  1.00  0.00           C
ATOM   2102  ND1 HIS A 278     117.723  98.818 170.926  1.00  0.00           N
ATOM   2103  CE1 HIS A 278     116.759  98.561 169.898  1.00  0.00           C
ATOM   2104  NE2 HIS A 278     116.874  99.430 168.878  1.00  0.00           N
ATOM   2105  CD2 HIS A 278     117.947 100.275 169.222  1.00  0.00           C
ATOM   2106  C   HIS A 278     120.890 100.944 173.262  1.00  0.00           C
ATOM   2107  O   HIS A 278     121.019  99.948 174.020  1.00  0.00           O
ATOM   2108  N   LYS A 279     121.831 101.877 173.069  1.00  0.00           N
ATOM   2109  CA  LYS A 279     123.045 101.982 173.875  1.00  0.00           C
ATOM   2110  CB  LYS A 279     123.926 103.012 173.230  1.00  0.00           C
ATOM   2111  CG  LYS A 279     125.216 103.045 174.037  1.00  0.00           C
ATOM   2112  CD  LYS A 279     125.980 101.675 174.189  1.00  0.00           C
ATOM   2113  CE  LYS A 279     126.253 101.115 172.823  1.00  0.00           C
ATOM   2114  NZ  LYS A 279     126.499  99.645 172.904  1.00  0.00           N
ATOM   2115  C   LYS A 279     122.774 102.221 175.355  1.00  0.00           C
ATOM   2116  O   LYS A 279     123.430 101.638 176.220  1.00  0.00           O
ATOM   2117  N   LEU A 280     121.781 103.026 175.780  1.00  0.00           N
ATOM   2118  CA  LEU A 280     121.520 103.104 177.276  1.00  0.00           C
ATOM   2119  CB  LEU A 280     120.686 104.380 177.557  1.00  0.00           C
ATOM   2120  CG  LEU A 280     121.470 105.574 177.293  1.00  0.00           C
ATOM   2121  CD1 LEU A 280     120.612 106.779 177.022  1.00  0.00           C
ATOM   2122  CD2 LEU A 280     122.447 105.934 178.422  1.00  0.00           C
ATOM   2123  C   LEU A 280     120.675 101.918 177.753  1.00  0.00           C
ATOM   2124  O   LEU A 280     120.844 101.465 178.907  1.00  0.00           O
ATOM   2125  N   ALA A 281     119.917 101.331 176.853  1.00  0.00           N
ATOM   2126  CA  ALA A 281     119.343 100.029 177.195  1.00  0.00           C
ATOM   2127  CB  ALA A 281     118.391  99.532 176.123  1.00  0.00           C
ATOM   2128  C   ALA A 281     120.350  98.822 177.480  1.00  0.00           C
ATOM   2129  O   ALA A 281     119.975  97.962 178.319  1.00  0.00           O
ATOM   2130  N   ASP A 282     121.474  98.684 176.667  1.00  0.00           N
ATOM   2131  CA  ASP A 282     122.751  97.987 176.897  1.00  0.00           C
ATOM   2132  CB  ASP A 282     123.789  98.251 175.802  1.00  0.00           C
ATOM   2133  CG  ASP A 282     123.449  97.838 174.413  1.00  0.00           C
ATOM   2134  OD1 ASP A 282     122.623  96.887 174.182  1.00  0.00           O
ATOM   2135  OD2 ASP A 282     124.116  98.286 173.451  1.00  0.00           O
ATOM   2136  C   ASP A 282     123.354  98.200 178.265  1.00  0.00           C
ATOM   2137  O   ASP A 282     123.766  97.211 178.896  1.00  0.00           O
ATOM   2138  N   ILE A 283     123.426  99.476 178.740  1.00  0.00           N
ATOM   2139  CA  ILE A 283     123.794  99.816 180.144  1.00  0.00           C
ATOM   2140  CB  ILE A 283     123.945 101.377 180.219  1.00  0.00           C
ATOM   2141  CG2 ILE A 283     123.836 102.025 181.685  1.00  0.00           C
ATOM   2142  CG1 ILE A 283     125.198 101.865 179.437  1.00  0.00           C
ATOM   2143  CD1 ILE A 283     125.238 103.381 179.382  1.00  0.00           C
ATOM   2144  C   ILE A 283     122.752  99.227 181.119  1.00  0.00           C
ATOM   2145  O   ILE A 283     123.207  98.503 182.063  1.00  0.00           O
ATOM   2146  N   VAL A 284     121.400  99.377 181.002  1.00  0.00           N
ATOM   2147  CA  VAL A 284     120.421  98.860 181.938  1.00  0.00           C
ATOM   2148  CB  VAL A 284     119.003  99.403 181.645  1.00  0.00           C
ATOM   2149  CG1 VAL A 284     117.943  98.625 182.522  1.00  0.00           C
ATOM   2150  CG2 VAL A 284     118.902 100.892 181.968  1.00  0.00           C
ATOM   2151  C   VAL A 284     120.471  97.294 181.903  1.00  0.00           C
ATOM   2152  O   VAL A 284     120.554  96.749 183.046  1.00  0.00           O
ATOM   2153  N   LYS A 285     120.472  96.569 180.729  1.00  0.00           N
ATOM   2154  CA  LYS A 285     120.616  95.180 180.691  1.00  0.00           C
ATOM   2155  CB  LYS A 285     120.436  94.674 179.222  1.00  0.00           C
ATOM   2156  CG  LYS A 285     118.947  94.897 178.851  1.00  0.00           C
ATOM   2157  CD  LYS A 285     118.673  94.353 177.432  1.00  0.00           C
ATOM   2158  CE  LYS A 285     119.266  95.447 176.465  1.00  0.00           C
ATOM   2159  NZ  LYS A 285     119.388  94.828 175.174  1.00  0.00           N
ATOM   2160  C   LYS A 285     121.980  94.675 181.211  1.00  0.00           C
ATOM   2161  O   LYS A 285     121.937  93.541 181.696  1.00  0.00           O
ATOM   2162  N   ILE A 286     123.118  95.359 181.167  1.00  0.00           N
ATOM   2163  CA  ILE A 286     124.334  94.835 181.846  1.00  0.00           C
ATOM   2164  CB  ILE A 286     125.653  95.237 181.120  1.00  0.00           C
ATOM   2165  CG2 ILE A 286     125.869  96.744 181.305  1.00  0.00           C
ATOM   2166  CG1 ILE A 286     126.933  94.478 181.496  1.00  0.00           C
ATOM   2167  CD1 ILE A 286     126.925  92.922 181.293  1.00  0.00           C
ATOM   2168  C   ILE A 286     124.374  95.082 183.314  1.00  0.00           C
ATOM   2169  O   ILE A 286     124.900  94.242 184.064  1.00  0.00           O
ATOM   2170  N   ASN A 287     123.768  96.215 183.782  1.00  0.00           N
ATOM   2171  CA  ASN A 287     123.517  96.270 185.175  1.00  0.00           C
ATOM   2172  CB  ASN A 287     122.805  97.609 185.376  1.00  0.00           C
ATOM   2173  CG  ASN A 287     123.577  98.863 185.661  1.00  0.00           C
ATOM   2174  OD1 ASN A 287     124.808  98.956 185.586  1.00  0.00           O
ATOM   2175  ND2 ASN A 287     122.920  99.843 186.206  1.00  0.00           N
ATOM   2176  C   ASN A 287     122.550  95.140 185.696  1.00  0.00           C
ATOM   2177  O   ASN A 287     122.797  94.661 186.819  1.00  0.00           O
ATOM   2178  N   ASN A 288     121.528  94.702 184.977  1.00  0.00           N
ATOM   2179  CA  ASN A 288     120.676  93.660 185.519  1.00  0.00           C
ATOM   2180  CB  ASN A 288     119.320  93.660 184.768  1.00  0.00           C
ATOM   2181  CG  ASN A 288     118.323  94.762 185.055  1.00  0.00           C
ATOM   2182  OD1 ASN A 288     118.310  95.227 186.210  1.00  0.00           O
ATOM   2183  ND2 ASN A 288     117.498  95.130 184.075  1.00  0.00           N
ATOM   2184  C   ASN A 288     121.416  92.236 185.483  1.00  0.00           C
ATOM   2185  O   ASN A 288     121.217  91.398 186.368  1.00  0.00           O
ATOM   2186  N   GLN A 289     122.338  92.015 184.533  1.00  0.00           N
ATOM   2187  CA  GLN A 289     123.232  90.856 184.447  1.00  0.00           C
ATOM   2188  CB  GLN A 289     123.996  90.891 183.097  1.00  0.00           C
ATOM   2189  CG  GLN A 289     125.190  90.025 183.040  1.00  0.00           C
ATOM   2190  CD  GLN A 289     124.868  88.528 182.891  1.00  0.00           C
ATOM   2191  OE1 GLN A 289     123.800  88.040 183.207  1.00  0.00           O
ATOM   2192  NE2 GLN A 289     125.750  87.659 182.473  1.00  0.00           N
ATOM   2193  C   GLN A 289     124.151  91.052 185.729  1.00  0.00           C
ATOM   2194  O   GLN A 289     124.357  90.029 186.419  1.00  0.00           O
ATOM   2195  N   LEU A 290     124.742  92.221 186.015  1.00  0.00           N
ATOM   2196  CA  LEU A 290     125.593  92.342 187.178  1.00  0.00           C
ATOM   2197  CB  LEU A 290     126.252  93.712 187.146  1.00  0.00           C
ATOM   2198  CG  LEU A 290     127.403  93.758 186.076  1.00  0.00           C
ATOM   2199  CD1 LEU A 290     127.776  95.197 185.795  1.00  0.00           C
ATOM   2200  CD2 LEU A 290     128.669  93.061 186.455  1.00  0.00           C
ATOM   2201  C   LEU A 290     124.865  92.056 188.515  1.00  0.00           C
ATOM   2202  O   LEU A 290     125.538  91.618 189.438  1.00  0.00           O
ATOM   2203  N   ARG A 291     123.573  92.295 188.622  1.00  0.00           N
ATOM   2204  CA  ARG A 291     122.760  92.065 189.768  1.00  0.00           C
ATOM   2205  CB  ARG A 291     121.636  92.996 189.844  1.00  0.00           C
ATOM   2206  CG  ARG A 291     122.006  94.446 190.230  1.00  0.00           C
ATOM   2207  CD  ARG A 291     120.742  95.333 190.089  1.00  0.00           C
ATOM   2208  NE  ARG A 291     121.140  96.663 190.581  1.00  0.00           N
ATOM   2209  CZ  ARG A 291     120.316  97.652 190.347  1.00  0.00           C
ATOM   2210  NH1 ARG A 291     119.184  97.594 189.807  1.00  0.00           N
ATOM   2211  NH2 ARG A 291     120.563  98.821 190.815  1.00  0.00           N
ATOM   2212  C   ARG A 291     122.348  90.622 189.883  1.00  0.00           C
ATOM   2213  O   ARG A 291     122.367  90.148 190.988  1.00  0.00           O
ATOM   2214  N   ARG A 292     122.273  89.899 188.692  1.00  0.00           N
ATOM   2215  CA  ARG A 292     122.052  88.438 188.557  1.00  0.00           C
ATOM   2216  CB  ARG A 292     121.534  88.086 187.071  1.00  0.00           C
ATOM   2217  CG  ARG A 292     121.190  86.586 186.959  1.00  0.00           C
ATOM   2218  CD  ARG A 292     120.537  86.215 185.636  1.00  0.00           C
ATOM   2219  NE  ARG A 292     120.198  84.776 185.542  1.00  0.00           N
ATOM   2220  CZ  ARG A 292     120.950  83.873 184.941  1.00  0.00           C
ATOM   2221  NH1 ARG A 292     121.989  84.155 184.278  1.00  0.00           N
ATOM   2222  NH2 ARG A 292     120.746  82.614 185.207  1.00  0.00           N
ATOM   2223  C   ARG A 292     123.326  87.630 188.819  1.00  0.00           C
ATOM   2224  O   ARG A 292     123.293  86.665 189.579  1.00  0.00           O
ATOM   2225  N   ASN A 293     124.478  88.128 188.439  1.00  0.00           N
ATOM   2226  CA  ASN A 293     125.808  87.737 188.949  1.00  0.00           C
ATOM   2227  CB  ASN A 293     126.972  88.402 188.159  1.00  0.00           C
ATOM   2228  CG  ASN A 293     126.881  87.964 186.632  1.00  0.00           C
ATOM   2229  OD1 ASN A 293     126.390  86.924 186.333  1.00  0.00           O
ATOM   2230  ND2 ASN A 293     127.450  88.803 185.792  1.00  0.00           N
ATOM   2231  C   ASN A 293     126.064  87.865 190.438  1.00  0.00           C
ATOM   2232  O   ASN A 293     126.655  87.010 191.053  1.00  0.00           O
ATOM   2233  N   GLU A 294     125.551  88.950 191.042  1.00  0.00           N
ATOM   2234  CA  GLU A 294     125.576  89.039 192.525  1.00  0.00           C
ATOM   2235  CB  GLU A 294     125.243  90.469 192.979  1.00  0.00           C
ATOM   2236  CG  GLU A 294     125.255  90.581 194.474  1.00  0.00           C
ATOM   2237  CD  GLU A 294     125.288  92.048 194.837  1.00  0.00           C
ATOM   2238  OE1 GLU A 294     126.030  92.489 195.729  1.00  0.00           O
ATOM   2239  OE2 GLU A 294     124.500  92.896 194.294  1.00  0.00           O
ATOM   2240  C   GLU A 294     124.619  88.005 193.169  1.00  0.00           C
ATOM   2241  O   GLU A 294     124.904  87.213 194.105  1.00  0.00           O
ATOM   2242  N   GLN A 295     123.361  87.974 192.687  1.00  0.00           N
ATOM   2243  CA  GLN A 295     122.321  87.089 193.209  1.00  0.00           C
ATOM   2244  CB  GLN A 295     121.005  87.428 192.558  1.00  0.00           C
ATOM   2245  CG  GLN A 295     119.915  86.585 193.283  1.00  0.00           C
ATOM   2246  CD  GLN A 295     118.482  87.003 192.984  1.00  0.00           C
ATOM   2247  OE1 GLN A 295     118.172  88.001 192.356  1.00  0.00           O
ATOM   2248  NE2 GLN A 295     117.551  86.164 193.339  1.00  0.00           N
ATOM   2249  C   GLN A 295     122.667  85.612 193.110  1.00  0.00           C
ATOM   2250  O   GLN A 295     122.539  84.825 194.069  1.00  0.00           O
ATOM   2251  N   ASN A 296     123.192  85.120 191.970  1.00  0.00           N
ATOM   2252  CA  ASN A 296     123.617  83.738 191.769  1.00  0.00           C
ATOM   2253  CB  ASN A 296     123.461  83.300 190.233  1.00  0.00           C
ATOM   2254  CG  ASN A 296     122.025  83.042 189.860  1.00  0.00           C
ATOM   2255  OD1 ASN A 296     121.096  82.885 190.671  1.00  0.00           O
ATOM   2256  ND2 ASN A 296     121.846  82.817 188.631  1.00  0.00           N
ATOM   2257  C   ASN A 296     124.951  83.365 192.411  1.00  0.00           C
ATOM   2258  O   ASN A 296     125.426  82.250 192.217  1.00  0.00           O
ATOM   2259  N   GLY A 297     125.604  84.308 193.118  1.00  0.00           N
ATOM   2260  CA  GLY A 297     126.907  84.067 193.718  1.00  0.00           C
ATOM   2261  C   GLY A 297     127.963  83.774 192.676  1.00  0.00           C
ATOM   2262  O   GLY A 297     128.749  82.831 192.880  1.00  0.00           O
ATOM   2263  N   ALA A 298     127.939  84.513 191.571  1.00  0.00           N
ATOM   2264  CA  ALA A 298     129.052  84.358 190.591  1.00  0.00           C
ATOM   2265  CB  ALA A 298     128.792  85.178 189.342  1.00  0.00           C
ATOM   2266  C   ALA A 298     130.490  84.664 191.108  1.00  0.00           C
ATOM   2267  O   ALA A 298     130.588  85.550 191.956  1.00  0.00           O
ATOM   2268  N   ALA A 299     131.473  84.026 190.503  1.00  0.00           N
ATOM   2269  CA  ALA A 299     132.906  84.274 190.777  1.00  0.00           C
ATOM   2270  CB  ALA A 299     133.701  83.052 190.308  1.00  0.00           C
ATOM   2271  C   ALA A 299     133.350  85.677 190.285  1.00  0.00           C
ATOM   2272  O   ALA A 299     132.699  86.236 189.447  1.00  0.00           O
ATOM   2273  N   ALA A 300     134.444  86.133 190.777  1.00  0.00           N
ATOM   2274  CA  ALA A 300     134.914  87.482 190.430  1.00  0.00           C
ATOM   2275  CB  ALA A 300     136.014  87.861 191.483  1.00  0.00           C
ATOM   2276  C   ALA A 300     135.448  87.617 188.970  1.00  0.00           C
ATOM   2277  O   ALA A 300     135.419  88.674 188.384  1.00  0.00           O
ATOM   2278  N   HIS A 301     135.928  86.516 188.342  1.00  0.00           N
ATOM   2279  CA  HIS A 301     136.316  86.555 186.908  1.00  0.00           C
ATOM   2280  CB  HIS A 301     137.205  85.403 186.424  1.00  0.00           C
ATOM   2281  CG  HIS A 301     136.666  84.040 186.717  1.00  0.00           C
ATOM   2282  ND1 HIS A 301     136.365  83.540 187.956  1.00  0.00           N
ATOM   2283  CE1 HIS A 301     135.965  82.277 187.747  1.00  0.00           C
ATOM   2284  NE2 HIS A 301     135.852  82.057 186.445  1.00  0.00           N
ATOM   2285  CD2 HIS A 301     136.395  83.109 185.750  1.00  0.00           C
ATOM   2286  C   HIS A 301     135.084  86.602 186.003  1.00  0.00           C
ATOM   2287  O   HIS A 301     135.145  87.274 184.963  1.00  0.00           O
ATOM   2288  N   VAL A 302     133.911  86.069 186.456  1.00  0.00           N
ATOM   2289  CA  VAL A 302     132.647  86.102 185.632  1.00  0.00           C
ATOM   2290  CB  VAL A 302     131.643  85.048 186.146  1.00  0.00           C
ATOM   2291  CG1 VAL A 302     130.181  85.177 185.653  1.00  0.00           C
ATOM   2292  CG2 VAL A 302     132.075  83.629 185.812  1.00  0.00           C
ATOM   2293  C   VAL A 302     132.073  87.530 185.654  1.00  0.00           C
ATOM   2294  O   VAL A 302     131.562  87.992 184.631  1.00  0.00           O
ATOM   2295  N   ILE A 303     132.072  88.152 186.857  1.00  0.00           N
ATOM   2296  CA  ILE A 303     131.757  89.559 187.120  1.00  0.00           C
ATOM   2297  CB  ILE A 303     131.721  89.790 188.613  1.00  0.00           C
ATOM   2298  CG2 ILE A 303     131.658  91.273 188.941  1.00  0.00           C
ATOM   2299  CG1 ILE A 303     130.468  89.165 189.351  1.00  0.00           C
ATOM   2300  CD1 ILE A 303     130.683  89.006 190.808  1.00  0.00           C
ATOM   2301  C   ILE A 303     132.746  90.469 186.321  1.00  0.00           C
ATOM   2302  O   ILE A 303     132.342  91.411 185.643  1.00  0.00           O
ATOM   2303  N   ALA A 304     134.081  90.179 186.350  1.00  0.00           N
ATOM   2304  CA  ALA A 304     135.063  91.106 185.797  1.00  0.00           C
ATOM   2305  CB  ALA A 304     136.377  90.484 185.949  1.00  0.00           C
ATOM   2306  C   ALA A 304     134.758  91.461 184.252  1.00  0.00           C
ATOM   2307  O   ALA A 304     135.156  92.535 183.909  1.00  0.00           O
ATOM   2308  N   GLU A 305     134.169  90.602 183.486  1.00  0.00           N
ATOM   2309  CA  GLU A 305     133.760  90.750 182.052  1.00  0.00           C
ATOM   2310  CB  GLU A 305     133.246  89.367 181.470  1.00  0.00           C
ATOM   2311  CG  GLU A 305     134.160  88.096 181.659  1.00  0.00           C
ATOM   2312  CD  GLU A 305     135.211  88.018 180.520  1.00  0.00           C
ATOM   2313  OE1 GLU A 305     135.401  88.951 179.691  1.00  0.00           O
ATOM   2314  OE2 GLU A 305     135.956  87.037 180.515  1.00  0.00           O
ATOM   2315  C   GLU A 305     132.593  91.707 181.870  1.00  0.00           C
ATOM   2316  O   GLU A 305     132.493  92.608 181.051  1.00  0.00           O
ATOM   2317  N   ASP A 306     131.601  91.477 182.693  1.00  0.00           N
ATOM   2318  CA  ASP A 306     130.436  92.270 182.660  1.00  0.00           C
ATOM   2319  CB  ASP A 306     129.237  91.498 183.253  1.00  0.00           C
ATOM   2320  CG  ASP A 306     128.870  90.270 182.429  1.00  0.00           C
ATOM   2321  OD1 ASP A 306     129.232  90.262 181.173  1.00  0.00           O
ATOM   2322  OD2 ASP A 306     128.297  89.291 182.964  1.00  0.00           O
ATOM   2323  C   ASP A 306     130.673  93.715 183.154  1.00  0.00           C
ATOM   2324  O   ASP A 306     130.116  94.680 182.654  1.00  0.00           O
ATOM   2325  N   VAL A 307     131.555  93.899 184.117  1.00  0.00           N
ATOM   2326  CA  VAL A 307     131.980  95.281 184.447  1.00  0.00           C
ATOM   2327  CB  VAL A 307     132.927  95.317 185.669  1.00  0.00           C
ATOM   2328  CG1 VAL A 307     133.268  96.740 186.092  1.00  0.00           C
ATOM   2329  CG2 VAL A 307     132.391  94.598 186.921  1.00  0.00           C
ATOM   2330  C   VAL A 307     132.787  95.812 183.273  1.00  0.00           C
ATOM   2331  O   VAL A 307     132.612  97.018 182.928  1.00  0.00           O
ATOM   2332  N   LYS A 308     133.537  94.993 182.504  1.00  0.00           N
ATOM   2333  CA  LYS A 308     134.342  95.480 181.329  1.00  0.00           C
ATOM   2334  CB  LYS A 308     135.434  94.363 181.016  1.00  0.00           C
ATOM   2335  CG  LYS A 308     136.277  94.667 179.757  1.00  0.00           C
ATOM   2336  CD  LYS A 308     137.193  95.947 179.687  1.00  0.00           C
ATOM   2337  CE  LYS A 308     138.143  96.083 178.451  1.00  0.00           C
ATOM   2338  NZ  LYS A 308     139.061  94.927 178.232  1.00  0.00           N
ATOM   2339  C   LYS A 308     133.427  95.867 180.128  1.00  0.00           C
ATOM   2340  O   LYS A 308     133.734  96.728 179.359  1.00  0.00           O
ATOM   2341  N   LEU A 309     132.270  95.262 180.061  1.00  0.00           N
ATOM   2342  CA  LEU A 309     131.250  95.589 179.120  1.00  0.00           C
ATOM   2343  CB  LEU A 309     130.292  94.357 178.959  1.00  0.00           C
ATOM   2344  CG  LEU A 309     129.590  94.326 177.596  1.00  0.00           C
ATOM   2345  CD1 LEU A 309     130.407  93.749 176.460  1.00  0.00           C
ATOM   2346  CD2 LEU A 309     128.360  93.431 177.825  1.00  0.00           C
ATOM   2347  C   LEU A 309     130.499  96.912 179.492  1.00  0.00           C
ATOM   2348  O   LEU A 309     130.208  97.791 178.668  1.00  0.00           O
ATOM   2349  N   LEU A 310     130.148  97.026 180.771  1.00  0.00           N
ATOM   2350  CA  LEU A 310     129.558  98.240 181.288  1.00  0.00           C
ATOM   2351  CB  LEU A 310     129.075  97.907 182.762  1.00  0.00           C
ATOM   2352  CG  LEU A 310     128.602  99.126 183.580  1.00  0.00           C
ATOM   2353  CD1 LEU A 310     127.361  99.745 182.923  1.00  0.00           C
ATOM   2354  CD2 LEU A 310     128.170  98.760 184.952  1.00  0.00           C
ATOM   2355  C   LEU A 310     130.502  99.423 181.038  1.00  0.00           C
ATOM   2356  O   LEU A 310     130.092 100.464 180.552  1.00  0.00           O
ATOM   2357  N   GLN A 311     131.820  99.306 181.222  1.00  0.00           N
ATOM   2358  CA  GLN A 311     132.842 100.213 180.741  1.00  0.00           C
ATOM   2359  CB  GLN A 311     134.236  99.686 181.147  1.00  0.00           C
ATOM   2360  CG  GLN A 311     135.456 100.609 180.755  1.00  0.00           C
ATOM   2361  CD  GLN A 311     135.312 102.013 181.342  1.00  0.00           C
ATOM   2362  OE1 GLN A 311     135.882 102.389 182.385  1.00  0.00           O
ATOM   2363  NE2 GLN A 311     134.466 102.860 180.835  1.00  0.00           N
ATOM   2364  C   GLN A 311     132.763 100.441 179.213  1.00  0.00           C
ATOM   2365  O   GLN A 311     132.906 101.608 178.765  1.00  0.00           O
ATOM   2366  N   PHE A 312     132.590  99.402 178.438  1.00  0.00           N
ATOM   2367  CA  PHE A 312     132.592  99.520 176.982  1.00  0.00           C
ATOM   2368  CB  PHE A 312     132.785  98.128 176.325  1.00  0.00           C
ATOM   2369  CG  PHE A 312     132.929  98.206 174.808  1.00  0.00           C
ATOM   2370  CD1 PHE A 312     131.756  97.998 174.032  1.00  0.00           C
ATOM   2371  CE1 PHE A 312     131.933  98.285 172.671  1.00  0.00           C
ATOM   2372  CZ  PHE A 312     133.195  98.470 172.070  1.00  0.00           C
ATOM   2373  CE2 PHE A 312     134.358  98.642 172.902  1.00  0.00           C
ATOM   2374  CD2 PHE A 312     134.169  98.513 174.291  1.00  0.00           C
ATOM   2375  C   PHE A 312     131.311 100.327 176.579  1.00  0.00           C
ATOM   2376  O   PHE A 312     131.368 101.095 175.655  1.00  0.00           O
ATOM   2377  N   HIS A 313     130.169 100.232 177.255  1.00  0.00           N
ATOM   2378  CA  HIS A 313     128.954 100.957 176.920  1.00  0.00           C
ATOM   2379  CB  HIS A 313     127.647 100.189 177.382  1.00  0.00           C
ATOM   2380  CG  HIS A 313     127.544  98.849 176.660  1.00  0.00           C
ATOM   2381  ND1 HIS A 313     127.321  98.640 175.296  1.00  0.00           N
ATOM   2382  CE1 HIS A 313     127.198  97.326 175.187  1.00  0.00           C
ATOM   2383  NE2 HIS A 313     127.389  96.727 176.393  1.00  0.00           N
ATOM   2384  CD2 HIS A 313     127.546  97.642 177.344  1.00  0.00           C
ATOM   2385  C   HIS A 313     129.005 102.434 177.256  1.00  0.00           C
ATOM   2386  O   HIS A 313     128.539 103.158 176.426  1.00  0.00           O
ATOM   2387  N   VAL A 314     129.552 102.807 178.433  1.00  0.00           N
ATOM   2388  CA  VAL A 314     129.888 104.159 178.904  1.00  0.00           C
ATOM   2389  CB  VAL A 314     130.239 104.097 180.395  1.00  0.00           C
ATOM   2390  CG1 VAL A 314     130.827 105.339 180.988  1.00  0.00           C
ATOM   2391  CG2 VAL A 314     129.064 103.606 181.217  1.00  0.00           C
ATOM   2392  C   VAL A 314     131.018 104.872 178.066  1.00  0.00           C
ATOM   2393  O   VAL A 314     130.851 106.101 177.808  1.00  0.00           O
ATOM   2394  N   ALA A 315     132.087 104.165 177.632  1.00  0.00           N
ATOM   2395  CA  ALA A 315     132.903 104.617 176.507  1.00  0.00           C
ATOM   2396  CB  ALA A 315     134.088 103.718 176.320  1.00  0.00           C
ATOM   2397  C   ALA A 315     132.051 104.903 175.249  1.00  0.00           C
ATOM   2398  O   ALA A 315     131.815 106.041 174.889  1.00  0.00           O
ATOM   2399  N   THR A 316     131.540 103.894 174.554  1.00  0.00           N
ATOM   2400  CA  THR A 316     131.028 104.047 173.139  1.00  0.00           C
ATOM   2401  CB  THR A 316     130.744 102.683 172.508  1.00  0.00           C
ATOM   2402  CG2 THR A 316     132.015 101.893 172.360  1.00  0.00           C
ATOM   2403  OG1 THR A 316     129.744 101.880 173.184  1.00  0.00           O
ATOM   2404  C   THR A 316     129.795 104.923 172.959  1.00  0.00           C
ATOM   2405  O   THR A 316     129.312 105.176 171.845  1.00  0.00           O
ATOM   2406  N   MET A 317     129.114 105.252 174.057  1.00  0.00           N
ATOM   2407  CA  MET A 317     128.026 106.201 174.113  1.00  0.00           C
ATOM   2408  CB  MET A 317     127.231 106.001 175.439  1.00  0.00           C
ATOM   2409  CG  MET A 317     126.221 107.158 175.614  1.00  0.00           C
ATOM   2410  SD  MET A 317     125.682 107.364 177.314  1.00  0.00           S
ATOM   2411  CE  MET A 317     127.235 108.186 177.999  1.00  0.00           C
ATOM   2412  C   MET A 317     128.624 107.673 174.023  1.00  0.00           C
ATOM   2413  O   MET A 317     128.130 108.550 173.335  1.00  0.00           O
ATOM   2414  N   VAL A 318     129.772 107.894 174.662  1.00  0.00           N
ATOM   2415  CA  VAL A 318     130.417 109.188 174.685  1.00  0.00           C
ATOM   2416  CB  VAL A 318     131.232 109.481 175.978  1.00  0.00           C
ATOM   2417  CG1 VAL A 318     132.141 110.707 175.851  1.00  0.00           C
ATOM   2418  CG2 VAL A 318     130.345 109.662 177.202  1.00  0.00           C
ATOM   2419  C   VAL A 318     131.319 109.368 173.481  1.00  0.00           C
ATOM   2420  O   VAL A 318     131.198 110.406 172.829  1.00  0.00           O
ATOM   2421  N   ASP A 319     132.194 108.405 173.218  1.00  0.00           N
ATOM   2422  CA  ASP A 319     133.152 108.328 172.122  1.00  0.00           C
ATOM   2423  CB  ASP A 319     134.497 108.869 172.500  1.00  0.00           C
ATOM   2424  CG  ASP A 319     135.500 108.913 171.286  1.00  0.00           C
ATOM   2425  OD1 ASP A 319     136.714 109.132 171.401  1.00  0.00           O
ATOM   2426  OD2 ASP A 319     134.993 108.908 170.138  1.00  0.00           O
ATOM   2427  C   ASP A 319     133.224 106.878 171.676  1.00  0.00           C
ATOM   2428  O   ASP A 319     133.804 106.007 172.323  1.00  0.00           O
ATOM   2429  N   ASN A 320     132.687 106.657 170.494  1.00  0.00           N
ATOM   2430  CA  ASN A 320     132.618 105.336 169.846  1.00  0.00           C
ATOM   2431  CB  ASN A 320     131.342 105.295 168.981  1.00  0.00           C
ATOM   2432  CG  ASN A 320     130.953 103.859 168.524  1.00  0.00           C
ATOM   2433  OD1 ASN A 320     131.340 102.829 169.130  1.00  0.00           O
ATOM   2434  ND2 ASN A 320     130.187 103.787 167.463  1.00  0.00           N
ATOM   2435  C   ASN A 320     133.948 105.110 169.011  1.00  0.00           C
ATOM   2436  O   ASN A 320     133.891 104.841 167.860  1.00  0.00           O
ATOM   2437  N   GLU A 321     135.115 105.263 169.629  1.00  0.00           N
ATOM   2438  CA  GLU A 321     136.327 105.071 168.973  1.00  0.00           C
ATOM   2439  CB  GLU A 321     136.616 106.276 168.044  1.00  0.00           C
ATOM   2440  CG  GLU A 321     137.972 106.181 167.294  1.00  0.00           C
ATOM   2441  CD  GLU A 321     139.189 106.642 168.062  1.00  0.00           C
ATOM   2442  OE1 GLU A 321     140.274 105.992 167.957  1.00  0.00           O
ATOM   2443  OE2 GLU A 321     139.071 107.570 168.893  1.00  0.00           O
ATOM   2444  C   GLU A 321     137.450 104.842 169.964  1.00  0.00           C
ATOM   2445  O   GLU A 321     137.512 105.518 171.007  1.00  0.00           O
ATOM   2446  N   LEU A 322     138.284 103.782 169.790  1.00  0.00           N
ATOM   2447  CA  LEU A 322     139.278 103.316 170.795  1.00  0.00           C
ATOM   2448  CB  LEU A 322     138.666 102.453 171.903  1.00  0.00           C
ATOM   2449  CG  LEU A 322     138.082 101.085 171.651  1.00  0.00           C
ATOM   2450  CD1 LEU A 322     137.716 100.535 173.036  1.00  0.00           C
ATOM   2451  CD2 LEU A 322     136.769 101.102 170.848  1.00  0.00           C
ATOM   2452  C   LEU A 322     140.441 102.540 170.079  1.00  0.00           C
ATOM   2453  O   LEU A 322     140.039 101.798 169.189  1.00  0.00           O
ATOM   2454  N   PRO A 323     141.668 102.539 170.572  1.00  0.00           N
ATOM   2455  CD  PRO A 323     141.991 103.205 171.795  1.00  0.00           C
ATOM   2456  CG  PRO A 323     143.479 102.707 172.124  1.00  0.00           C
ATOM   2457  CB  PRO A 323     143.874 102.183 170.767  1.00  0.00           C
ATOM   2458  CA  PRO A 323     142.617 101.608 170.084  1.00  0.00           C
ATOM   2459  C   PRO A 323     142.264 100.129 170.461  1.00  0.00           C
ATOM   2460  O   PRO A 323     141.621  99.863 171.488  1.00  0.00           O
ATOM   2461  N   GLY A 324     142.637  99.143 169.631  1.00  0.00           N
ATOM   2462  CA  GLY A 324     142.756  97.715 170.042  1.00  0.00           C
ATOM   2463  C   GLY A 324     141.476  96.831 169.901  1.00  0.00           C
ATOM   2464  O   GLY A 324     141.519  95.627 169.773  1.00  0.00           O
ATOM   2465  N   LEU A 325     140.276  97.405 169.857  1.00  0.00           N
ATOM   2466  CA  LEU A 325     139.008  96.669 169.769  1.00  0.00           C
ATOM   2467  CB  LEU A 325     138.405  96.621 171.191  1.00  0.00           C
ATOM   2468  CG  LEU A 325     139.182  95.812 172.198  1.00  0.00           C
ATOM   2469  CD1 LEU A 325     138.625  96.047 173.598  1.00  0.00           C
ATOM   2470  CD2 LEU A 325     139.073  94.322 171.937  1.00  0.00           C
ATOM   2471  C   LEU A 325     138.102  97.307 168.658  1.00  0.00           C
ATOM   2472  O   LEU A 325     138.343  98.464 168.228  1.00  0.00           O
ATOM   2473  N   PRO A 326     137.050  96.668 168.174  1.00  0.00           N
ATOM   2474  CD  PRO A 326     136.772  95.259 168.320  1.00  0.00           C
ATOM   2475  CG  PRO A 326     135.480  95.031 167.619  1.00  0.00           C
ATOM   2476  CB  PRO A 326     135.454  96.142 166.563  1.00  0.00           C
ATOM   2477  CA  PRO A 326     136.116  97.310 167.213  1.00  0.00           C
ATOM   2478  C   PRO A 326     135.058  98.158 167.984  1.00  0.00           C
ATOM   2479  O   PRO A 326     134.630  97.875 169.130  1.00  0.00           O
ATOM   2480  N   ARG A 327     134.506  99.158 167.257  1.00  0.00           N
ATOM   2481  CA  ARG A 327     133.354 100.035 167.577  1.00  0.00           C
ATOM   2482  CB  ARG A 327     133.298 101.079 166.546  1.00  0.00           C
ATOM   2483  CG  ARG A 327     134.582 101.959 166.373  1.00  0.00           C
ATOM   2484  CD  ARG A 327     134.310 103.132 165.450  1.00  0.00           C
ATOM   2485  NE  ARG A 327     134.465 102.689 164.033  1.00  0.00           N
ATOM   2486  CZ  ARG A 327     134.471 103.509 163.017  1.00  0.00           C
ATOM   2487  NH1 ARG A 327     134.446 102.994 161.847  1.00  0.00           N
ATOM   2488  NH2 ARG A 327     134.272 104.817 163.061  1.00  0.00           N
ATOM   2489  C   ARG A 327     132.011  99.389 167.869  1.00  0.00           C
ATOM   2490  O   ARG A 327     131.644  98.346 167.364  1.00  0.00           O
ATOM   2491  N   ALA A 328     131.126 100.040 168.677  1.00  0.00           N
ATOM   2492  CA  ALA A 328     129.718  99.695 168.888  1.00  0.00           C
ATOM   2493  CB  ALA A 328     129.065 100.490 170.011  1.00  0.00           C
ATOM   2494  C   ALA A 328     129.015  99.818 167.555  1.00  0.00           C
ATOM   2495  O   ALA A 328     129.036 100.938 166.946  1.00  0.00           O
ATOM   2496  N   MET A 329     128.405  98.722 167.070  1.00  0.00           N
ATOM   2497  CA  MET A 329     127.850  98.636 165.710  1.00  0.00           C
ATOM   2498  CB  MET A 329     128.766  97.890 164.743  1.00  0.00           C
ATOM   2499  CG  MET A 329     130.016  98.764 164.435  1.00  0.00           C
ATOM   2500  SD  MET A 329     131.157  98.088 163.209  1.00  0.00           S
ATOM   2501  CE  MET A 329     131.725  96.568 164.064  1.00  0.00           C
ATOM   2502  C   MET A 329     126.432  98.001 165.783  1.00  0.00           C
ATOM   2503  O   MET A 329     126.192  96.913 166.348  1.00  0.00           O
ATOM   2504  N   GLN A 330     125.452  98.652 165.126  1.00  0.00           N
ATOM   2505  CA  GLN A 330     123.982  98.314 165.094  1.00  0.00           C
ATOM   2506  CB  GLN A 330     123.124  99.643 165.072  1.00  0.00           C
ATOM   2507  CG  GLN A 330     123.705 100.844 165.834  1.00  0.00           C
ATOM   2508  CD  GLN A 330     124.025 100.501 167.283  1.00  0.00           C
ATOM   2509  OE1 GLN A 330     125.141 100.365 167.758  1.00  0.00           O
ATOM   2510  NE2 GLN A 330     123.049 100.231 168.053  1.00  0.00           N
ATOM   2511  C   GLN A 330     123.766  97.355 163.924  1.00  0.00           C
ATOM   2512  O   GLN A 330     124.680  96.743 163.395  1.00  0.00           O
ATOM   2513  N   LYS A 331     122.502  97.163 163.554  1.00  0.00           N
ATOM   2514  CA  LYS A 331     122.149  96.185 162.511  1.00  0.00           C
ATOM   2515  CB  LYS A 331     120.599  96.002 162.504  1.00  0.00           C
ATOM   2516  CG  LYS A 331     120.042  94.854 161.709  1.00  0.00           C
ATOM   2517  CD  LYS A 331     120.132  93.520 162.498  1.00  0.00           C
ATOM   2518  CE  LYS A 331     119.223  92.386 161.991  1.00  0.00           C
ATOM   2519  NZ  LYS A 331     117.837  92.735 162.046  1.00  0.00           N
ATOM   2520  C   LYS A 331     122.737  96.695 161.146  1.00  0.00           C
ATOM   2521  O   LYS A 331     122.830  97.869 161.008  1.00  0.00           O
ATOM   2522  N   SER A 332     123.056  95.791 160.237  1.00  0.00           N
ATOM   2523  CA  SER A 332     123.768  95.990 159.048  1.00  0.00           C
ATOM   2524  CB  SER A 332     122.944  96.849 158.037  1.00  0.00           C
ATOM   2525  OG  SER A 332     121.711  96.157 157.769  1.00  0.00           O
ATOM   2526  C   SER A 332     125.107  96.653 159.274  1.00  0.00           C
ATOM   2527  O   SER A 332     125.678  97.309 158.412  1.00  0.00           O
ATOM   2528  N   GLY A 333     125.615  96.521 160.489  1.00  0.00           N
ATOM   2529  CA  GLY A 333     126.919  97.004 160.823  1.00  0.00           C
ATOM   2530  C   GLY A 333     127.177  98.478 161.075  1.00  0.00           C
ATOM   2531  O   GLY A 333     128.311  98.785 161.341  1.00  0.00           O
ATOM   2532  N   ARG A 334     126.231  99.473 160.927  1.00  0.00           N
ATOM   2533  CA  ARG A 334     126.541 100.917 160.983  1.00  0.00           C
ATOM   2534  CB  ARG A 334     125.306 101.750 160.578  1.00  0.00           C
ATOM   2535  CG  ARG A 334     124.042 101.482 161.373  1.00  0.00           C
ATOM   2536  CD  ARG A 334     122.840 102.088 160.681  1.00  0.00           C
ATOM   2537  NE  ARG A 334     121.594 101.998 161.376  1.00  0.00           N
ATOM   2538  CZ  ARG A 334     121.151 102.618 162.475  1.00  0.00           C
ATOM   2539  NH1 ARG A 334     121.801 103.568 163.127  1.00  0.00           N
ATOM   2540  NH2 ARG A 334     120.004 102.273 163.073  1.00  0.00           N
ATOM   2541  C   ARG A 334     127.087 101.343 162.380  1.00  0.00           C
ATOM   2542  O   ARG A 334     126.597 100.867 163.378  1.00  0.00           O
ATOM   2543  N   PRO A 335     128.082 102.294 162.424  1.00  0.00           N
ATOM   2544  CD  PRO A 335     128.844 102.757 161.332  1.00  0.00           C
ATOM   2545  CG  PRO A 335     130.113 103.311 161.971  1.00  0.00           C
ATOM   2546  CB  PRO A 335     129.971 103.333 163.512  1.00  0.00           C
ATOM   2547  CA  PRO A 335     128.602 102.633 163.764  1.00  0.00           C
ATOM   2548  C   PRO A 335     127.592 103.637 164.494  1.00  0.00           C
ATOM   2549  O   PRO A 335     127.113 104.596 163.866  1.00  0.00           O
ATOM   2550  N   LEU A 336     127.475 103.432 165.835  1.00  0.00           N
ATOM   2551  CA  LEU A 336     126.624 104.317 166.730  1.00  0.00           C
ATOM   2552  CB  LEU A 336     126.454 103.729 168.137  1.00  0.00           C
ATOM   2553  CG  LEU A 336     125.822 104.745 169.207  1.00  0.00           C
ATOM   2554  CD1 LEU A 336     124.296 104.870 169.142  1.00  0.00           C
ATOM   2555  CD2 LEU A 336     126.227 104.161 170.612  1.00  0.00           C
ATOM   2556  C   LEU A 336     127.262 105.775 166.806  1.00  0.00           C
ATOM   2557  O   LEU A 336     128.432 105.863 167.244  1.00  0.00           O
ATOM   2558  N   LYS A 337     126.391 106.776 166.460  1.00  0.00           N
ATOM   2559  CA  LYS A 337     126.675 108.162 166.600  1.00  0.00           C
ATOM   2560  CB  LYS A 337     125.829 108.969 165.489  1.00  0.00           C
ATOM   2561  CG  LYS A 337     126.114 110.444 165.304  1.00  0.00           C
ATOM   2562  CD  LYS A 337     125.090 111.332 164.567  1.00  0.00           C
ATOM   2563  CE  LYS A 337     124.996 110.978 163.078  1.00  0.00           C
ATOM   2564  NZ  LYS A 337     124.021 111.816 162.356  1.00  0.00           N
ATOM   2565  C   LYS A 337     126.735 108.653 168.018  1.00  0.00           C
ATOM   2566  O   LYS A 337     125.748 109.261 168.496  1.00  0.00           O
ATOM   2567  N   SER A 338     127.883 108.359 168.711  1.00  0.00           N
ATOM   2568  CA  SER A 338     128.102 108.843 170.065  1.00  0.00           C
ATOM   2569  CB  SER A 338     129.558 108.507 170.373  1.00  0.00           C
ATOM   2570  OG  SER A 338     130.394 109.325 169.514  1.00  0.00           O
ATOM   2571  C   SER A 338     127.979 110.371 170.358  1.00  0.00           C
ATOM   2572  O   SER A 338     127.960 111.179 169.421  1.00  0.00           O
ATOM   2573  N   LEU A 339     127.989 110.754 171.602  1.00  0.00           N
ATOM   2574  CA  LEU A 339     127.832 112.156 171.953  1.00  0.00           C
ATOM   2575  CB  LEU A 339     127.720 112.211 173.477  1.00  0.00           C
ATOM   2576  CG  LEU A 339     126.431 111.695 174.133  1.00  0.00           C
ATOM   2577  CD1 LEU A 339     126.420 111.759 175.670  1.00  0.00           C
ATOM   2578  CD2 LEU A 339     125.159 112.280 173.549  1.00  0.00           C
ATOM   2579  C   LEU A 339     128.928 113.035 171.401  1.00  0.00           C
ATOM   2580  O   LEU A 339     128.689 114.181 171.076  1.00  0.00           O
ATOM   2581  N   LYS A 340     130.141 112.494 171.337  1.00  0.00           N
ATOM   2582  CA  LYS A 340     131.310 113.222 170.684  1.00  0.00           C
ATOM   2583  CB  LYS A 340     132.585 112.372 170.954  1.00  0.00           C
ATOM   2584  CG  LYS A 340     133.806 113.032 170.293  1.00  0.00           C
ATOM   2585  CD  LYS A 340     135.065 112.235 170.515  1.00  0.00           C
ATOM   2586  CE  LYS A 340     136.314 112.845 169.943  1.00  0.00           C
ATOM   2587  NZ  LYS A 340     137.415 111.847 170.249  1.00  0.00           N
ATOM   2588  C   LYS A 340     131.069 113.505 169.198  1.00  0.00           C
ATOM   2589  O   LYS A 340     131.301 114.634 168.768  1.00  0.00           O
ATOM   2590  N   GLN A 341     130.631 112.477 168.483  1.00  0.00           N
ATOM   2591  CA  GLN A 341     130.358 112.659 167.081  1.00  0.00           C
ATOM   2592  CB  GLN A 341     130.189 111.291 166.468  1.00  0.00           C
ATOM   2593  CG  GLN A 341     130.129 111.141 164.951  1.00  0.00           C
ATOM   2594  CD  GLN A 341     131.385 111.751 164.276  1.00  0.00           C
ATOM   2595  OE1 GLN A 341     132.490 111.520 164.784  1.00  0.00           O
ATOM   2596  NE2 GLN A 341     131.264 112.412 163.184  1.00  0.00           N
ATOM   2597  C   GLN A 341     129.074 113.474 166.817  1.00  0.00           C
ATOM   2598  O   GLN A 341     129.048 114.267 165.895  1.00  0.00           O
ATOM   2599  N   ARG A 342     128.109 113.433 167.707  1.00  0.00           N
ATOM   2600  CA  ARG A 342     126.927 114.348 167.779  1.00  0.00           C
ATOM   2601  CB  ARG A 342     125.882 113.816 168.811  1.00  0.00           C
ATOM   2602  CG  ARG A 342     125.045 112.596 168.388  1.00  0.00           C
ATOM   2603  CD  ARG A 342     123.980 112.139 169.472  1.00  0.00           C
ATOM   2604  NE  ARG A 342     123.070 111.078 169.025  1.00  0.00           N
ATOM   2605  CZ  ARG A 342     121.776 110.939 169.259  1.00  0.00           C
ATOM   2606  NH1 ARG A 342     121.016 111.759 169.944  1.00  0.00           N
ATOM   2607  NH2 ARG A 342     121.146 109.933 168.648  1.00  0.00           N
ATOM   2608  C   ARG A 342     127.342 115.755 168.164  1.00  0.00           C
ATOM   2609  O   ARG A 342     126.653 116.682 167.620  1.00  0.00           O
ATOM   2610  N   LEU A 343     128.346 115.967 169.031  1.00  0.00           N
ATOM   2611  CA  LEU A 343     128.846 117.260 169.335  1.00  0.00           C
ATOM   2612  CB  LEU A 343     129.418 117.517 170.677  1.00  0.00           C
ATOM   2613  CG  LEU A 343     129.497 119.017 171.154  1.00  0.00           C
ATOM   2614  CD1 LEU A 343     129.423 119.146 172.635  1.00  0.00           C
ATOM   2615  CD2 LEU A 343     130.743 119.816 170.659  1.00  0.00           C
ATOM   2616  C   LEU A 343     129.753 117.797 168.103  1.00  0.00           C
ATOM   2617  O   LEU A 343     129.530 118.864 167.498  1.00  0.00           O
ATOM   2618  N   LYS A 344     130.739 117.071 167.641  1.00  0.00           N
ATOM   2619  CA  LYS A 344     131.795 117.640 166.736  1.00  0.00           C
ATOM   2620  CB  LYS A 344     133.217 117.082 167.137  1.00  0.00           C
ATOM   2621  CG  LYS A 344     133.548 115.593 166.810  1.00  0.00           C
ATOM   2622  CD  LYS A 344     134.189 115.491 165.441  1.00  0.00           C
ATOM   2623  CE  LYS A 344     134.673 114.071 165.199  1.00  0.00           C
ATOM   2624  NZ  LYS A 344     135.831 114.002 164.233  1.00  0.00           N
ATOM   2625  C   LYS A 344     131.455 117.517 165.243  1.00  0.00           C
ATOM   2626  O   LYS A 344     131.996 118.270 164.465  1.00  0.00           O
ATOM   2627  N   GLY A 345     130.650 116.487 164.872  1.00  0.00           N
ATOM   2628  CA  GLY A 345     130.330 116.219 163.484  1.00  0.00           C
ATOM   2629  C   GLY A 345     129.530 117.256 162.810  1.00  0.00           C
ATOM   2630  O   GLY A 345     128.863 118.061 163.469  1.00  0.00           O
ATOM   2631  N   LYS A 346     129.445 117.074 161.467  1.00  0.00           N
ATOM   2632  CA  LYS A 346     128.535 117.722 160.512  1.00  0.00           C
ATOM   2633  CB  LYS A 346     128.789 117.320 159.075  1.00  0.00           C
ATOM   2634  CG  LYS A 346     130.155 117.808 158.688  1.00  0.00           C
ATOM   2635  CD  LYS A 346     130.711 117.291 157.355  1.00  0.00           C
ATOM   2636  CE  LYS A 346     132.066 117.933 157.026  1.00  0.00           C
ATOM   2637  NZ  LYS A 346     132.477 117.531 155.671  1.00  0.00           N
ATOM   2638  C   LYS A 346     127.122 117.285 160.875  1.00  0.00           C
ATOM   2639  O   LYS A 346     126.861 116.206 161.389  1.00  0.00           O
ATOM   2640  N   GLU A 347     126.194 118.188 160.742  1.00  0.00           N
ATOM   2641  CA  GLU A 347     124.770 118.107 161.154  1.00  0.00           C
ATOM   2642  CB  GLU A 347     124.097 117.075 160.299  1.00  0.00           C
ATOM   2643  CG  GLU A 347     124.322 117.133 158.785  1.00  0.00           C
ATOM   2644  CD  GLU A 347     124.191 118.555 158.184  1.00  0.00           C
ATOM   2645  OE1 GLU A 347     123.007 119.068 158.164  1.00  0.00           O
ATOM   2646  OE2 GLU A 347     125.178 119.182 157.718  1.00  0.00           O
ATOM   2647  C   GLU A 347     124.605 117.769 162.654  1.00  0.00           C
ATOM   2648  O   GLU A 347     123.579 117.259 163.107  1.00  0.00           O
ATOM   2649  N   GLY A 348     125.630 118.095 163.452  1.00  0.00           N
ATOM   2650  CA  GLY A 348     125.566 117.841 164.918  1.00  0.00           C
ATOM   2651  C   GLY A 348     125.188 119.108 165.710  1.00  0.00           C
ATOM   2652  O   GLY A 348     124.467 119.947 165.185  1.00  0.00           O
ATOM   2653  N   ARG A 349     125.533 119.208 166.969  1.00  0.00           N
ATOM   2654  CA  ARG A 349     125.203 120.226 167.931  1.00  0.00           C
ATOM   2655  CB  ARG A 349     125.211 119.531 169.294  1.00  0.00           C
ATOM   2656  CG  ARG A 349     123.998 118.672 169.666  1.00  0.00           C
ATOM   2657  CD  ARG A 349     123.578 117.526 168.728  1.00  0.00           C
ATOM   2658  NE  ARG A 349     122.668 116.631 169.366  1.00  0.00           N
ATOM   2659  CZ  ARG A 349     121.348 116.565 169.149  1.00  0.00           C
ATOM   2660  NH1 ARG A 349     120.730 117.214 168.228  1.00  0.00           N
ATOM   2661  NH2 ARG A 349     120.646 115.759 169.896  1.00  0.00           N
ATOM   2662  C   ARG A 349     126.091 121.480 167.891  1.00  0.00           C
ATOM   2663  O   ARG A 349     125.955 122.319 168.760  1.00  0.00           O
ATOM   2664  N   VAL A 350     127.014 121.588 166.941  1.00  0.00           N
ATOM   2665  CA  VAL A 350     127.745 122.828 166.666  1.00  0.00           C
ATOM   2666  CB  VAL A 350     129.166 122.630 167.278  1.00  0.00           C
ATOM   2667  CG1 VAL A 350     130.149 123.780 167.039  1.00  0.00           C
ATOM   2668  CG2 VAL A 350     129.217 122.424 168.778  1.00  0.00           C
ATOM   2669  C   VAL A 350     127.831 123.177 165.205  1.00  0.00           C
ATOM   2670  O   VAL A 350     127.462 124.260 164.844  1.00  0.00           O
ATOM   2671  N   ARG A 351     128.167 122.259 164.329  1.00  0.00           N
ATOM   2672  CA  ARG A 351     128.270 122.492 162.839  1.00  0.00           C
ATOM   2673  CB  ARG A 351     129.537 121.775 162.354  1.00  0.00           C
ATOM   2674  CG  ARG A 351     129.997 121.870 160.910  1.00  0.00           C
ATOM   2675  CD  ARG A 351     131.355 121.275 160.810  1.00  0.00           C
ATOM   2676  NE  ARG A 351     132.047 121.614 159.560  1.00  0.00           N
ATOM   2677  CZ  ARG A 351     133.005 120.914 158.971  1.00  0.00           C
ATOM   2678  NH1 ARG A 351     133.622 120.031 159.655  1.00  0.00           N
ATOM   2679  NH2 ARG A 351     133.336 121.109 157.721  1.00  0.00           N
ATOM   2680  C   ARG A 351     126.929 122.283 162.102  1.00  0.00           C
ATOM   2681  O   ARG A 351     126.117 121.354 162.357  1.00  0.00           O
ATOM   2682  N   GLY A 352     126.523 123.195 161.210  1.00  0.00           N
ATOM   2683  CA  GLY A 352     125.244 123.145 160.392  1.00  0.00           C
ATOM   2684  C   GLY A 352     123.952 123.480 161.186  1.00  0.00           C
ATOM   2685  O   GLY A 352     122.941 123.862 160.585  1.00  0.00           O
ATOM   2686  N   ASN A 353     124.025 123.560 162.551  1.00  0.00           N
ATOM   2687  CA  ASN A 353     122.842 123.814 163.411  1.00  0.00           C
ATOM   2688  CB  ASN A 353     122.536 122.378 163.938  1.00  0.00           C
ATOM   2689  CG  ASN A 353     122.107 121.344 162.885  1.00  0.00           C
ATOM   2690  OD1 ASN A 353     121.246 121.608 162.111  1.00  0.00           O
ATOM   2691  ND2 ASN A 353     122.663 120.198 162.740  1.00  0.00           N
ATOM   2692  C   ASN A 353     122.943 124.826 164.543  1.00  0.00           C
ATOM   2693  O   ASN A 353     121.886 125.031 165.206  1.00  0.00           O
ATOM   2694  N   LEU A 354     124.022 125.588 164.727  1.00  0.00           N
ATOM   2695  CA  LEU A 354     124.159 126.525 165.877  1.00  0.00           C
ATOM   2696  CB  LEU A 354     125.148 126.007 166.954  1.00  0.00           C
ATOM   2697  CG  LEU A 354     125.286 126.945 168.195  1.00  0.00           C
ATOM   2698  CD1 LEU A 354     123.968 127.151 168.946  1.00  0.00           C
ATOM   2699  CD2 LEU A 354     126.146 126.190 169.228  1.00  0.00           C
ATOM   2700  C   LEU A 354     124.572 127.952 165.390  1.00  0.00           C
ATOM   2701  O   LEU A 354     123.882 128.906 165.567  1.00  0.00           O
ATOM   2702  N   MET A 355     125.725 128.063 164.671  1.00  0.00           N
ATOM   2703  CA  MET A 355     126.147 129.226 163.932  1.00  0.00           C
ATOM   2704  CB  MET A 355     127.666 129.309 164.020  1.00  0.00           C
ATOM   2705  CG  MET A 355     128.222 129.308 165.470  1.00  0.00           C
ATOM   2706  SD  MET A 355     128.535 127.670 166.234  1.00  0.00           S
ATOM   2707  CE  MET A 355     129.013 128.138 167.955  1.00  0.00           C
ATOM   2708  C   MET A 355     125.713 129.244 162.415  1.00  0.00           C
ATOM   2709  O   MET A 355     125.958 130.211 161.732  1.00  0.00           O
ATOM   2710  N   GLY A 356     124.993 128.158 162.013  1.00  0.00           N
ATOM   2711  CA  GLY A 356     124.194 128.078 160.859  1.00  0.00           C
ATOM   2712  C   GLY A 356     122.847 127.349 161.201  1.00  0.00           C
ATOM   2713  O   GLY A 356     122.844 126.579 162.162  1.00  0.00           O
ATOM   2714  N   LYS A 357     121.789 127.668 160.533  1.00  0.00           N
ATOM   2715  CA  LYS A 357     120.434 127.101 160.822  1.00  0.00           C
ATOM   2716  CB  LYS A 357     119.637 128.157 161.664  1.00  0.00           C
ATOM   2717  CG  LYS A 357     120.245 128.511 163.015  1.00  0.00           C
ATOM   2718  CD  LYS A 357     119.816 127.622 164.236  1.00  0.00           C
ATOM   2719  CE  LYS A 357     120.552 128.161 165.454  1.00  0.00           C
ATOM   2720  NZ  LYS A 357     119.798 129.212 166.103  1.00  0.00           N
ATOM   2721  C   LYS A 357     119.639 126.798 159.532  1.00  0.00           C
ATOM   2722  O   LYS A 357     119.961 127.212 158.448  1.00  0.00           O
ATOM   2723  N   ARG A 358     118.447 126.194 159.605  1.00  0.00           N
ATOM   2724  CA  ARG A 358     117.441 126.427 158.597  1.00  0.00           C
ATOM   2725  CB  ARG A 358     116.653 125.211 158.285  1.00  0.00           C
ATOM   2726  CG  ARG A 358     117.579 124.107 157.797  1.00  0.00           C
ATOM   2727  CD  ARG A 358     116.800 122.829 157.314  1.00  0.00           C
ATOM   2728  NE  ARG A 358     117.628 121.930 156.597  1.00  0.00           N
ATOM   2729  CZ  ARG A 358     117.975 121.916 155.338  1.00  0.00           C
ATOM   2730  NH1 ARG A 358     117.488 122.745 154.490  1.00  0.00           N
ATOM   2731  NH2 ARG A 358     118.821 121.059 154.864  1.00  0.00           N
ATOM   2732  C   ARG A 358     116.503 127.564 159.015  1.00  0.00           C
ATOM   2733  O   ARG A 358     116.088 127.586 160.202  1.00  0.00           O
ATOM   2734  N   VAL A 359     116.072 128.378 158.071  1.00  0.00           N
ATOM   2735  CA  VAL A 359     115.343 129.680 158.201  1.00  0.00           C
ATOM   2736  CB  VAL A 359     116.219 130.886 157.779  1.00  0.00           C
ATOM   2737  CG1 VAL A 359     117.340 131.090 158.788  1.00  0.00           C
ATOM   2738  CG2 VAL A 359     116.782 130.795 156.364  1.00  0.00           C
ATOM   2739  C   VAL A 359     114.056 129.671 157.514  1.00  0.00           C
ATOM   2740  O   VAL A 359     114.002 129.394 156.314  1.00  0.00           O
ATOM   2741  N   ASP A 360     112.959 130.075 158.293  1.00  0.00           N
ATOM   2742  CA  ASP A 360     111.723 130.679 157.804  1.00  0.00           C
ATOM   2743  CB  ASP A 360     110.874 131.244 158.929  1.00  0.00           C
ATOM   2744  CG  ASP A 360     110.482 130.134 159.915  1.00  0.00           C
ATOM   2745  OD1 ASP A 360     110.177 128.992 159.443  1.00  0.00           O
ATOM   2746  OD2 ASP A 360     110.356 130.383 161.113  1.00  0.00           O
ATOM   2747  C   ASP A 360     112.086 131.794 156.781  1.00  0.00           C
ATOM   2748  O   ASP A 360     113.191 132.275 156.617  1.00  0.00           O
ATOM   2749  N   PHE A 361     111.011 132.257 156.167  1.00  0.00           N
ATOM   2750  CA  PHE A 361     111.070 133.430 155.292  1.00  0.00           C
ATOM   2751  CB  PHE A 361     111.117 134.730 156.081  1.00  0.00           C
ATOM   2752  CG  PHE A 361     110.348 134.742 157.326  1.00  0.00           C
ATOM   2753  CD1 PHE A 361     108.934 134.889 157.414  1.00  0.00           C
ATOM   2754  CE1 PHE A 361     108.280 134.976 158.671  1.00  0.00           C
ATOM   2755  CZ  PHE A 361     109.064 134.873 159.811  1.00  0.00           C
ATOM   2756  CE2 PHE A 361     110.462 134.878 159.763  1.00  0.00           C
ATOM   2757  CD2 PHE A 361     111.109 134.685 158.527  1.00  0.00           C
ATOM   2758  C   PHE A 361     112.100 133.347 154.120  1.00  0.00           C
ATOM   2759  O   PHE A 361     113.010 134.183 154.167  1.00  0.00           O
ATOM   2760  N   SER A 362     111.977 132.382 153.262  1.00  0.00           N
ATOM   2761  CA  SER A 362     113.058 131.972 152.320  1.00  0.00           C
ATOM   2762  CB  SER A 362     114.079 131.156 153.019  1.00  0.00           C
ATOM   2763  OG  SER A 362     113.487 130.022 153.582  1.00  0.00           O
ATOM   2764  C   SER A 362     112.613 131.317 150.993  1.00  0.00           C
ATOM   2765  O   SER A 362     111.489 130.866 151.000  1.00  0.00           O
ATOM   2766  N   ALA A 363     113.387 131.287 149.934  1.00  0.00           N
ATOM   2767  CA  ALA A 363     112.987 130.833 148.539  1.00  0.00           C
ATOM   2768  CB  ALA A 363     112.134 131.915 147.836  1.00  0.00           C
ATOM   2769  C   ALA A 363     114.169 130.508 147.600  1.00  0.00           C
ATOM   2770  O   ALA A 363     115.319 130.908 147.819  1.00  0.00           O
ATOM   2771  N   ARG A 364     113.868 129.794 146.514  1.00  0.00           N
ATOM   2772  CA  ARG A 364     114.906 129.252 145.610  1.00  0.00           C
ATOM   2773  CB  ARG A 364     115.573 127.986 146.272  1.00  0.00           C
ATOM   2774  CG  ARG A 364     116.573 127.277 145.257  1.00  0.00           C
ATOM   2775  CD  ARG A 364     117.287 126.185 146.089  1.00  0.00           C
ATOM   2776  NE  ARG A 364     118.228 125.287 145.370  1.00  0.00           N
ATOM   2777  CZ  ARG A 364     119.522 125.236 145.498  1.00  0.00           C
ATOM   2778  NH1 ARG A 364     120.230 125.947 146.333  1.00  0.00           N
ATOM   2779  NH2 ARG A 364     120.181 124.311 144.883  1.00  0.00           N
ATOM   2780  C   ARG A 364     114.348 128.825 144.284  1.00  0.00           C
ATOM   2781  O   ARG A 364     113.384 128.070 144.296  1.00  0.00           O
ATOM   2782  N   THR A 365     115.000 129.118 143.183  1.00  0.00           N
ATOM   2783  CA  THR A 365     114.665 128.468 141.875  1.00  0.00           C
ATOM   2784  CB  THR A 365     113.287 128.953 141.237  1.00  0.00           C
ATOM   2785  CG2 THR A 365     113.314 130.460 141.160  1.00  0.00           C
ATOM   2786  OG1 THR A 365     112.910 128.442 140.002  1.00  0.00           O
ATOM   2787  C   THR A 365     115.818 128.518 140.841  1.00  0.00           C
ATOM   2788  O   THR A 365     116.919 129.078 141.011  1.00  0.00           O
ATOM   2789  N   VAL A 366     115.572 128.027 139.671  1.00  0.00           N
ATOM   2790  CA  VAL A 366     116.459 128.093 138.565  1.00  0.00           C
ATOM   2791  CB  VAL A 366     115.882 127.273 137.393  1.00  0.00           C
ATOM   2792  CG1 VAL A 366     116.475 127.646 135.979  1.00  0.00           C
ATOM   2793  CG2 VAL A 366     116.118 125.792 137.709  1.00  0.00           C
ATOM   2794  C   VAL A 366     116.656 129.515 138.094  1.00  0.00           C
ATOM   2795  O   VAL A 366     115.760 130.363 138.133  1.00  0.00           O
ATOM   2796  N   ILE A 367     117.881 129.861 137.783  1.00  0.00           N
ATOM   2797  CA  ILE A 367     118.272 131.148 137.172  1.00  0.00           C
ATOM   2798  CB  ILE A 367     119.390 132.004 137.880  1.00  0.00           C
ATOM   2799  CG2 ILE A 367     119.112 132.101 139.375  1.00  0.00           C
ATOM   2800  CG1 ILE A 367     120.638 131.162 137.615  1.00  0.00           C
ATOM   2801  CD1 ILE A 367     121.942 132.055 137.757  1.00  0.00           C
ATOM   2802  C   ILE A 367     118.368 131.281 135.689  1.00  0.00           C
ATOM   2803  O   ILE A 367     118.809 130.338 135.035  1.00  0.00           O
ATOM   2804  N   THR A 368     117.825 132.381 135.129  1.00  0.00           N
ATOM   2805  CA  THR A 368     117.850 132.737 133.683  1.00  0.00           C
ATOM   2806  CB  THR A 368     116.612 132.316 132.946  1.00  0.00           C
ATOM   2807  CG2 THR A 368     116.453 130.806 132.964  1.00  0.00           C
ATOM   2808  OG1 THR A 368     115.379 132.779 133.357  1.00  0.00           O
ATOM   2809  C   THR A 368     118.043 134.320 133.478  1.00  0.00           C
ATOM   2810  O   THR A 368     117.769 135.096 134.349  1.00  0.00           O
ATOM   2811  N   PRO A 369     118.438 134.791 132.253  1.00  0.00           N
ATOM   2812  CD  PRO A 369     119.025 133.917 131.161  1.00  0.00           C
ATOM   2813  CG  PRO A 369     119.404 134.932 130.049  1.00  0.00           C
ATOM   2814  CB  PRO A 369     119.690 136.261 130.759  1.00  0.00           C
ATOM   2815  CA  PRO A 369     118.785 136.241 132.044  1.00  0.00           C
ATOM   2816  C   PRO A 369     117.541 137.117 131.717  1.00  0.00           C
ATOM   2817  O   PRO A 369     116.570 136.666 131.104  1.00  0.00           O
ATOM   2818  N   ASP A 370     117.562 138.352 132.226  1.00  0.00           N
ATOM   2819  CA  ASP A 370     116.946 139.411 131.552  1.00  0.00           C
ATOM   2820  CB  ASP A 370     115.599 139.860 132.247  1.00  0.00           C
ATOM   2821  CG  ASP A 370     114.751 140.891 131.558  1.00  0.00           C
ATOM   2822  OD1 ASP A 370     113.926 141.533 132.258  1.00  0.00           O
ATOM   2823  OD2 ASP A 370     114.878 141.073 130.315  1.00  0.00           O
ATOM   2824  C   ASP A 370     117.790 140.684 131.252  1.00  0.00           C
ATOM   2825  O   ASP A 370     118.174 141.266 132.265  1.00  0.00           O
ATOM   2826  N   PRO A 371     118.188 140.969 130.007  1.00  0.00           N
ATOM   2827  CD  PRO A 371     117.870 140.208 128.846  1.00  0.00           C
ATOM   2828  CG  PRO A 371     118.910 140.575 127.826  1.00  0.00           C
ATOM   2829  CB  PRO A 371     119.131 142.020 128.085  1.00  0.00           C
ATOM   2830  CA  PRO A 371     119.034 142.151 129.577  1.00  0.00           C
ATOM   2831  C   PRO A 371     118.489 143.526 130.028  1.00  0.00           C
ATOM   2832  O   PRO A 371     119.261 144.449 129.989  1.00  0.00           O
ATOM   2833  N   ASN A 372     117.209 143.523 130.453  1.00  0.00           N
ATOM   2834  CA  ASN A 372     116.512 144.740 130.872  1.00  0.00           C
ATOM   2835  CB  ASN A 372     115.095 144.626 130.349  1.00  0.00           C
ATOM   2836  CG  ASN A 372     115.055 144.335 128.854  1.00  0.00           C
ATOM   2837  OD1 ASN A 372     115.117 145.306 128.111  1.00  0.00           O
ATOM   2838  ND2 ASN A 372     115.046 143.045 128.526  1.00  0.00           N
ATOM   2839  C   ASN A 372     116.563 145.033 132.397  1.00  0.00           C
ATOM   2840  O   ASN A 372     116.334 146.210 132.788  1.00  0.00           O
ATOM   2841  N   LEU A 373     116.844 144.010 133.231  1.00  0.00           N
ATOM   2842  CA  LEU A 373     116.911 144.113 134.651  1.00  0.00           C
ATOM   2843  CB  LEU A 373     116.679 142.672 135.131  1.00  0.00           C
ATOM   2844  CG  LEU A 373     116.372 142.550 136.647  1.00  0.00           C
ATOM   2845  CD1 LEU A 373     114.951 142.933 136.956  1.00  0.00           C
ATOM   2846  CD2 LEU A 373     116.589 141.136 137.083  1.00  0.00           C
ATOM   2847  C   LEU A 373     118.207 144.835 135.172  1.00  0.00           C
ATOM   2848  O   LEU A 373     119.305 144.498 134.776  1.00  0.00           O
ATOM   2849  N   SER A 374     118.082 145.811 136.114  1.00  0.00           N
ATOM   2850  CA  SER A 374     119.284 146.504 136.778  1.00  0.00           C
ATOM   2851  CB  SER A 374     118.708 147.695 137.594  1.00  0.00           C
ATOM   2852  OG  SER A 374     119.719 148.484 138.095  1.00  0.00           O
ATOM   2853  C   SER A 374     120.241 145.630 137.569  1.00  0.00           C
ATOM   2854  O   SER A 374     119.883 144.460 137.766  1.00  0.00           O
ATOM   2855  N   ILE A 375     121.398 146.171 138.027  1.00  0.00           N
ATOM   2856  CA  ILE A 375     122.407 145.335 138.751  1.00  0.00           C
ATOM   2857  CB  ILE A 375     123.844 145.998 138.861  1.00  0.00           C
ATOM   2858  CG2 ILE A 375     124.540 146.035 137.460  1.00  0.00           C
ATOM   2859  CG1 ILE A 375     123.818 147.370 139.437  1.00  0.00           C
ATOM   2860  CD1 ILE A 375     125.191 147.971 139.802  1.00  0.00           C
ATOM   2861  C   ILE A 375     121.884 144.850 140.100  1.00  0.00           C
ATOM   2862  O   ILE A 375     122.640 144.287 140.875  1.00  0.00           O
ATOM   2863  N   ASP A 376     120.784 145.452 140.527  1.00  0.00           N
ATOM   2864  CA  ASP A 376     120.326 145.521 141.879  1.00  0.00           C
ATOM   2865  CB  ASP A 376     120.631 146.862 142.470  1.00  0.00           C
ATOM   2866  CG  ASP A 376     119.650 147.970 141.926  1.00  0.00           C
ATOM   2867  OD1 ASP A 376     119.207 148.727 142.847  1.00  0.00           O
ATOM   2868  OD2 ASP A 376     119.476 148.115 140.682  1.00  0.00           O
ATOM   2869  C   ASP A 376     118.875 144.962 141.994  1.00  0.00           C
ATOM   2870  O   ASP A 376     118.152 145.271 142.916  1.00  0.00           O
ATOM   2871  N   GLN A 377     118.357 144.201 141.043  1.00  0.00           N
ATOM   2872  CA  GLN A 377     117.057 143.612 141.065  1.00  0.00           C
ATOM   2873  CB  GLN A 377     116.152 144.223 139.984  1.00  0.00           C
ATOM   2874  CG  GLN A 377     115.880 145.725 140.005  1.00  0.00           C
ATOM   2875  CD  GLN A 377     115.164 146.191 138.748  1.00  0.00           C
ATOM   2876  OE1 GLN A 377     115.739 146.377 137.690  1.00  0.00           O
ATOM   2877  NE2 GLN A 377     113.843 146.384 138.847  1.00  0.00           N
ATOM   2878  C   GLN A 377     117.007 142.082 140.870  1.00  0.00           C
ATOM   2879  O   GLN A 377     117.793 141.526 140.137  1.00  0.00           O
ATOM   2880  N   VAL A 378     116.017 141.486 141.491  1.00  0.00           N
ATOM   2881  CA  VAL A 378     115.638 140.033 141.173  1.00  0.00           C
ATOM   2882  CB  VAL A 378     115.862 139.110 142.412  1.00  0.00           C
ATOM   2883  CG1 VAL A 378     115.379 137.709 142.113  1.00  0.00           C
ATOM   2884  CG2 VAL A 378     117.261 139.069 142.999  1.00  0.00           C
ATOM   2885  C   VAL A 378     114.289 140.013 140.496  1.00  0.00           C
ATOM   2886  O   VAL A 378     113.335 140.611 140.886  1.00  0.00           O
ATOM   2887  N   GLY A 379     114.219 139.161 139.427  1.00  0.00           N
ATOM   2888  CA  GLY A 379     113.009 138.952 138.724  1.00  0.00           C
ATOM   2889  C   GLY A 379     112.236 137.774 139.262  1.00  0.00           C
ATOM   2890  O   GLY A 379     112.567 136.660 138.906  1.00  0.00           O
ATOM   2891  N   VAL A 380     111.318 137.954 140.161  1.00  0.00           N
ATOM   2892  CA  VAL A 380     110.813 136.926 141.093  1.00  0.00           C
ATOM   2893  CB  VAL A 380     110.479 137.635 142.406  1.00  0.00           C
ATOM   2894  CG1 VAL A 380     109.911 136.730 143.533  1.00  0.00           C
ATOM   2895  CG2 VAL A 380     111.816 138.233 142.953  1.00  0.00           C
ATOM   2896  C   VAL A 380     109.540 136.370 140.503  1.00  0.00           C
ATOM   2897  O   VAL A 380     108.619 137.130 140.102  1.00  0.00           O
ATOM   2898  N   PRO A 381     109.378 135.041 140.613  1.00  0.00           N
ATOM   2899  CD  PRO A 381     110.403 134.056 140.903  1.00  0.00           C
ATOM   2900  CG  PRO A 381     109.948 132.709 140.318  1.00  0.00           C
ATOM   2901  CB  PRO A 381     108.428 132.885 140.460  1.00  0.00           C
ATOM   2902  CA  PRO A 381     108.083 134.404 140.336  1.00  0.00           C
ATOM   2903  C   PRO A 381     107.055 134.876 141.381  1.00  0.00           C
ATOM   2904  O   PRO A 381     107.100 134.539 142.554  1.00  0.00           O
ATOM   2905  N   ARG A 382     105.901 135.393 140.883  1.00  0.00           N
ATOM   2906  CA  ARG A 382     104.775 135.807 141.725  1.00  0.00           C
ATOM   2907  CB  ARG A 382     103.715 136.344 140.786  1.00  0.00           C
ATOM   2908  CG  ARG A 382     102.464 137.013 141.467  1.00  0.00           C
ATOM   2909  CD  ARG A 382     101.307 137.469 140.506  1.00  0.00           C
ATOM   2910  NE  ARG A 382     101.631 138.701 139.762  1.00  0.00           N
ATOM   2911  CZ  ARG A 382     102.104 138.712 138.498  1.00  0.00           C
ATOM   2912  NH1 ARG A 382     102.384 137.661 137.756  1.00  0.00           N
ATOM   2913  NH2 ARG A 382     102.221 139.823 137.889  1.00  0.00           N
ATOM   2914  C   ARG A 382     104.377 134.604 142.655  1.00  0.00           C
ATOM   2915  O   ARG A 382     103.964 134.825 143.762  1.00  0.00           O
ATOM   2916  N   SER A 383     104.558 133.355 142.221  1.00  0.00           N
ATOM   2917  CA  SER A 383     104.216 132.180 142.982  1.00  0.00           C
ATOM   2918  CB  SER A 383     104.383 130.847 142.240  1.00  0.00           C
ATOM   2919  OG  SER A 383     105.680 130.648 141.741  1.00  0.00           O
ATOM   2920  C   SER A 383     105.133 132.069 144.247  1.00  0.00           C
ATOM   2921  O   SER A 383     104.663 131.841 145.332  1.00  0.00           O
ATOM   2922  N   ILE A 384     106.405 132.282 144.082  1.00  0.00           N
ATOM   2923  CA  ILE A 384     107.396 132.315 145.220  1.00  0.00           C
ATOM   2924  CB  ILE A 384     108.897 132.650 144.677  1.00  0.00           C
ATOM   2925  CG2 ILE A 384     109.814 133.339 145.690  1.00  0.00           C
ATOM   2926  CG1 ILE A 384     109.427 131.218 144.249  1.00  0.00           C
ATOM   2927  CD1 ILE A 384     110.900 131.199 143.830  1.00  0.00           C
ATOM   2928  C   ILE A 384     106.928 133.409 146.229  1.00  0.00           C
ATOM   2929  O   ILE A 384     107.029 133.128 147.393  1.00  0.00           O
ATOM   2930  N   ALA A 385     106.384 134.523 145.729  1.00  0.00           N
ATOM   2931  CA  ALA A 385     106.190 135.704 146.545  1.00  0.00           C
ATOM   2932  CB  ALA A 385     106.190 136.997 145.715  1.00  0.00           C
ATOM   2933  C   ALA A 385     104.937 135.668 147.403  1.00  0.00           C
ATOM   2934  O   ALA A 385     104.891 136.183 148.531  1.00  0.00           O
ATOM   2935  N   ALA A 386     103.957 134.885 146.881  1.00  0.00           N
ATOM   2936  CA  ALA A 386     102.739 134.453 147.588  1.00  0.00           C
ATOM   2937  CB  ALA A 386     101.849 133.910 146.460  1.00  0.00           C
ATOM   2938  C   ALA A 386     102.905 133.396 148.711  1.00  0.00           C
ATOM   2939  O   ALA A 386     101.957 133.062 149.393  1.00  0.00           O
ATOM   2940  N   ASN A 387     104.125 132.884 148.880  1.00  0.00           N
ATOM   2941  CA  ASN A 387     104.486 131.886 149.874  1.00  0.00           C
ATOM   2942  CB  ASN A 387     104.942 130.749 149.015  1.00  0.00           C
ATOM   2943  CG  ASN A 387     103.765 129.989 148.542  1.00  0.00           C
ATOM   2944  OD1 ASN A 387     102.959 129.478 149.333  1.00  0.00           O
ATOM   2945  ND2 ASN A 387     103.646 129.818 147.222  1.00  0.00           N
ATOM   2946  C   ASN A 387     105.510 132.177 150.961  1.00  0.00           C
ATOM   2947  O   ASN A 387     105.889 131.447 151.833  1.00  0.00           O
ATOM   2948  N   MET A 388     105.927 133.433 150.826  1.00  0.00           N
ATOM   2949  CA  MET A 388     106.748 134.114 151.825  1.00  0.00           C
ATOM   2950  CB  MET A 388     108.188 134.285 151.350  1.00  0.00           C
ATOM   2951  CG  MET A 388     108.450 135.283 150.207  1.00  0.00           C
ATOM   2952  SD  MET A 388     109.632 134.685 148.972  1.00  0.00           S
ATOM   2953  CE  MET A 388     110.997 134.552 150.102  1.00  0.00           C
ATOM   2954  C   MET A 388     106.067 135.433 152.380  1.00  0.00           C
ATOM   2955  O   MET A 388     105.133 135.889 151.747  1.00  0.00           O
ATOM   2956  N   THR A 389     106.477 135.889 153.549  1.00  0.00           N
ATOM   2957  CA  THR A 389     105.780 137.030 154.261  1.00  0.00           C
ATOM   2958  CB  THR A 389     104.627 136.642 155.201  1.00  0.00           C
ATOM   2959  CG2 THR A 389     103.494 135.885 154.521  1.00  0.00           C
ATOM   2960  OG1 THR A 389     105.089 135.873 156.299  1.00  0.00           O
ATOM   2961  C   THR A 389     106.712 137.934 155.011  1.00  0.00           C
ATOM   2962  O   THR A 389     107.853 137.538 155.319  1.00  0.00           O
ATOM   2963  N   PHE A 390     106.072 139.016 155.436  1.00  0.00           N
ATOM   2964  CA  PHE A 390     106.671 140.048 156.408  1.00  0.00           C
ATOM   2965  CB  PHE A 390     107.246 141.087 155.485  1.00  0.00           C
ATOM   2966  CG  PHE A 390     107.687 142.376 156.231  1.00  0.00           C
ATOM   2967  CD1 PHE A 390     108.292 142.399 157.515  1.00  0.00           C
ATOM   2968  CE1 PHE A 390     108.628 143.607 158.142  1.00  0.00           C
ATOM   2969  CZ  PHE A 390     108.372 144.788 157.517  1.00  0.00           C
ATOM   2970  CE2 PHE A 390     107.936 144.805 156.199  1.00  0.00           C
ATOM   2971  CD2 PHE A 390     107.557 143.592 155.525  1.00  0.00           C
ATOM   2972  C   PHE A 390     105.705 140.592 157.438  1.00  0.00           C
ATOM   2973  O   PHE A 390     104.654 141.049 156.993  1.00  0.00           O
ATOM   2974  N   ALA A 391     106.055 140.527 158.742  1.00  0.00           N
ATOM   2975  CA  ALA A 391     105.278 141.069 159.807  1.00  0.00           C
ATOM   2976  CB  ALA A 391     105.855 140.460 161.080  1.00  0.00           C
ATOM   2977  C   ALA A 391     105.440 142.623 159.817  1.00  0.00           C
ATOM   2978  O   ALA A 391     106.203 143.209 160.648  1.00  0.00           O
ATOM   2979  N   GLU A 392     104.710 143.250 158.846  1.00  0.00           N
ATOM   2980  CA  GLU A 392     104.813 144.686 158.665  1.00  0.00           C
ATOM   2981  CB  GLU A 392     104.354 144.967 157.277  1.00  0.00           C
ATOM   2982  CG  GLU A 392     104.544 146.492 157.000  1.00  0.00           C
ATOM   2983  CD  GLU A 392     104.349 146.902 155.568  1.00  0.00           C
ATOM   2984  OE1 GLU A 392     104.217 148.141 155.305  1.00  0.00           O
ATOM   2985  OE2 GLU A 392     104.087 146.068 154.640  1.00  0.00           O
ATOM   2986  C   GLU A 392     103.876 145.440 159.616  1.00  0.00           C
ATOM   2987  O   GLU A 392     102.711 144.980 159.806  1.00  0.00           O
ATOM   2988  N   ILE A 393     104.323 146.535 160.260  1.00  0.00           N
ATOM   2989  CA  ILE A 393     103.486 147.240 161.268  1.00  0.00           C
ATOM   2990  CB  ILE A 393     104.292 147.957 162.350  1.00  0.00           C
ATOM   2991  CG2 ILE A 393     103.413 148.659 163.398  1.00  0.00           C
ATOM   2992  CG1 ILE A 393     105.292 146.993 162.986  1.00  0.00           C
ATOM   2993  CD1 ILE A 393     106.247 147.652 163.973  1.00  0.00           C
ATOM   2994  C   ILE A 393     102.289 148.137 160.565  1.00  0.00           C
ATOM   2995  O   ILE A 393     102.610 148.728 159.482  1.00  0.00           O
ATOM   2996  N   VAL A 394     101.065 148.181 161.100  1.00  0.00           N
ATOM   2997  CA  VAL A 394     100.049 149.151 160.639  1.00  0.00           C
ATOM   2998  CB  VAL A 394      98.657 148.698 161.174  1.00  0.00           C
ATOM   2999  CG1 VAL A 394      97.646 149.785 160.742  1.00  0.00           C
ATOM   3000  CG2 VAL A 394      98.237 147.360 160.665  1.00  0.00           C
ATOM   3001  C   VAL A 394     100.325 150.583 161.237  1.00  0.00           C
ATOM   3002  O   VAL A 394     100.499 150.830 162.410  1.00  0.00           O
ATOM   3003  N   THR A 395     100.388 151.527 160.302  1.00  0.00           N
ATOM   3004  CA  THR A 395     100.763 152.922 160.391  1.00  0.00           C
ATOM   3005  CB  THR A 395     102.224 153.208 159.939  1.00  0.00           C
ATOM   3006  CG2 THR A 395     103.239 152.168 160.479  1.00  0.00           C
ATOM   3007  OG1 THR A 395     102.345 153.096 158.585  1.00  0.00           O
ATOM   3008  C   THR A 395      99.791 153.722 159.564  1.00  0.00           C
ATOM   3009  O   THR A 395      99.296 153.208 158.615  1.00  0.00           O
ATOM   3010  N   PRO A 396      99.765 155.033 159.758  1.00  0.00           N
ATOM   3011  CD  PRO A 396     100.098 155.811 160.950  1.00  0.00           C
ATOM   3012  CG  PRO A 396      99.456 157.188 160.912  1.00  0.00           C
ATOM   3013  CB  PRO A 396      99.174 157.373 159.480  1.00  0.00           C
ATOM   3014  CA  PRO A 396      99.051 155.975 158.852  1.00  0.00           C
ATOM   3015  C   PRO A 396      99.523 156.012 157.351  1.00  0.00           C
ATOM   3016  O   PRO A 396      98.909 156.478 156.441  1.00  0.00           O
ATOM   3017  N   PHE A 397     100.706 155.481 157.141  1.00  0.00           N
ATOM   3018  CA  PHE A 397     101.531 155.445 155.905  1.00  0.00           C
ATOM   3019  CB  PHE A 397     103.090 155.663 156.257  1.00  0.00           C
ATOM   3020  CG  PHE A 397     103.331 156.290 157.629  1.00  0.00           C
ATOM   3021  CD1 PHE A 397     104.000 155.533 158.647  1.00  0.00           C
ATOM   3022  CE1 PHE A 397     104.251 156.113 159.914  1.00  0.00           C
ATOM   3023  CZ  PHE A 397     103.773 157.408 160.236  1.00  0.00           C
ATOM   3024  CE2 PHE A 397     103.121 158.111 159.234  1.00  0.00           C
ATOM   3025  CD2 PHE A 397     102.928 157.633 157.927  1.00  0.00           C
ATOM   3026  C   PHE A 397     101.378 154.136 155.111  1.00  0.00           C
ATOM   3027  O   PHE A 397     101.979 153.916 154.037  1.00  0.00           O
ATOM   3028  N   ASN A 398     100.585 153.168 155.639  1.00  0.00           N
ATOM   3029  CA  ASN A 398     100.266 151.796 155.037  1.00  0.00           C
ATOM   3030  CB  ASN A 398     101.449 150.837 155.235  1.00  0.00           C
ATOM   3031  CG  ASN A 398     101.572 150.278 156.586  1.00  0.00           C
ATOM   3032  OD1 ASN A 398     101.028 150.805 157.549  1.00  0.00           O
ATOM   3033  ND2 ASN A 398     102.383 149.323 156.850  1.00  0.00           N
ATOM   3034  C   ASN A 398      98.946 151.079 155.473  1.00  0.00           C
ATOM   3035  O   ASN A 398      98.743 149.957 155.054  1.00  0.00           O
ATOM   3036  N   ILE A 399      98.008 151.794 156.060  1.00  0.00           N
ATOM   3037  CA  ILE A 399      96.902 151.073 156.728  1.00  0.00           C
ATOM   3038  CB  ILE A 399      96.239 151.945 157.878  1.00  0.00           C
ATOM   3039  CG2 ILE A 399      96.011 153.374 157.407  1.00  0.00           C
ATOM   3040  CG1 ILE A 399      95.041 151.102 158.471  1.00  0.00           C
ATOM   3041  CD1 ILE A 399      94.664 151.601 159.933  1.00  0.00           C
ATOM   3042  C   ILE A 399      95.849 150.507 155.733  1.00  0.00           C
ATOM   3043  O   ILE A 399      95.300 149.407 155.922  1.00  0.00           O
ATOM   3044  N   ASP A 400      95.493 151.310 154.706  1.00  0.00           N
ATOM   3045  CA  ASP A 400      94.489 151.006 153.689  1.00  0.00           C
ATOM   3046  CB  ASP A 400      93.881 152.323 153.132  1.00  0.00           C
ATOM   3047  CG  ASP A 400      92.714 151.932 152.216  1.00  0.00           C
ATOM   3048  OD1 ASP A 400      91.774 151.164 152.572  1.00  0.00           O
ATOM   3049  OD2 ASP A 400      92.685 152.619 151.176  1.00  0.00           O
ATOM   3050  C   ASP A 400      94.998 149.930 152.701  1.00  0.00           C
ATOM   3051  O   ASP A 400      94.184 149.154 152.188  1.00  0.00           O
ATOM   3052  N   ARG A 401      96.328 149.747 152.550  1.00  0.00           N
ATOM   3053  CA  ARG A 401      97.067 148.560 152.034  1.00  0.00           C
ATOM   3054  CB  ARG A 401      98.577 148.946 151.778  1.00  0.00           C
ATOM   3055  CG  ARG A 401      99.405 147.910 151.026  1.00  0.00           C
ATOM   3056  CD  ARG A 401     100.754 148.362 150.429  1.00  0.00           C
ATOM   3057  NE  ARG A 401     101.652 149.004 151.390  1.00  0.00           N
ATOM   3058  CZ  ARG A 401     102.415 148.438 152.315  1.00  0.00           C
ATOM   3059  NH1 ARG A 401     102.429 147.207 152.607  1.00  0.00           N
ATOM   3060  NH2 ARG A 401     103.168 149.209 153.058  1.00  0.00           N
ATOM   3061  C   ARG A 401      96.914 147.316 152.842  1.00  0.00           C
ATOM   3062  O   ARG A 401      96.395 146.314 152.264  1.00  0.00           O
ATOM   3063  N   LEU A 402      97.233 147.312 154.116  1.00  0.00           N
ATOM   3064  CA  LEU A 402      97.261 146.045 154.906  1.00  0.00           C
ATOM   3065  CB  LEU A 402      97.894 146.303 156.267  1.00  0.00           C
ATOM   3066  CG  LEU A 402      99.431 146.512 156.101  1.00  0.00           C
ATOM   3067  CD1 LEU A 402     100.040 146.783 157.465  1.00  0.00           C
ATOM   3068  CD2 LEU A 402     100.199 145.399 155.414  1.00  0.00           C
ATOM   3069  C   LEU A 402      95.794 145.472 155.095  1.00  0.00           C
ATOM   3070  O   LEU A 402      95.573 144.271 154.878  1.00  0.00           O
ATOM   3071  N   GLN A 403      94.941 146.429 155.319  1.00  0.00           N
ATOM   3072  CA  GLN A 403      93.499 146.211 155.524  1.00  0.00           C
ATOM   3073  CB  GLN A 403      92.808 147.592 155.755  1.00  0.00           C
ATOM   3074  CG  GLN A 403      91.293 147.540 155.791  1.00  0.00           C
ATOM   3075  CD  GLN A 403      90.817 146.797 156.963  1.00  0.00           C
ATOM   3076  OE1 GLN A 403      90.678 147.432 158.017  1.00  0.00           O
ATOM   3077  NE2 GLN A 403      90.713 145.522 156.842  1.00  0.00           N
ATOM   3078  C   GLN A 403      92.897 145.458 154.289  1.00  0.00           C
ATOM   3079  O   GLN A 403      92.110 144.529 154.473  1.00  0.00           O
ATOM   3080  N   GLU A 404      93.299 145.844 153.095  1.00  0.00           N
ATOM   3081  CA  GLU A 404      92.803 145.230 151.826  1.00  0.00           C
ATOM   3082  CB  GLU A 404      92.918 146.169 150.631  1.00  0.00           C
ATOM   3083  CG  GLU A 404      92.750 145.543 149.272  1.00  0.00           C
ATOM   3084  CD  GLU A 404      91.216 145.228 149.002  1.00  0.00           C
ATOM   3085  OE1 GLU A 404      90.878 144.828 147.870  1.00  0.00           O
ATOM   3086  OE2 GLU A 404      90.369 145.263 149.965  1.00  0.00           O
ATOM   3087  C   GLU A 404      93.439 143.892 151.712  1.00  0.00           C
ATOM   3088  O   GLU A 404      92.809 142.984 151.319  1.00  0.00           O
ATOM   3089  N   LEU A 405      94.679 143.729 152.110  1.00  0.00           N
ATOM   3090  CA  LEU A 405      95.402 142.422 152.039  1.00  0.00           C
ATOM   3091  CB  LEU A 405      96.882 142.633 152.261  1.00  0.00           C
ATOM   3092  CG  LEU A 405      97.546 143.570 151.137  1.00  0.00           C
ATOM   3093  CD1 LEU A 405      98.966 144.073 151.496  1.00  0.00           C
ATOM   3094  CD2 LEU A 405      97.684 142.842 149.809  1.00  0.00           C
ATOM   3095  C   LEU A 405      94.807 141.382 153.054  1.00  0.00           C
ATOM   3096  O   LEU A 405      94.632 140.162 152.709  1.00  0.00           O
ATOM   3097  N   VAL A 406      94.404 141.809 154.256  1.00  0.00           N
ATOM   3098  CA  VAL A 406      93.694 140.893 155.166  1.00  0.00           C
ATOM   3099  CB  VAL A 406      93.718 141.226 156.666  1.00  0.00           C
ATOM   3100  CG1 VAL A 406      95.146 141.286 157.160  1.00  0.00           C
ATOM   3101  CG2 VAL A 406      93.008 142.529 157.082  1.00  0.00           C
ATOM   3102  C   VAL A 406      92.284 140.544 154.673  1.00  0.00           C
ATOM   3103  O   VAL A 406      91.835 139.395 154.861  1.00  0.00           O
ATOM   3104  N   ARG A 407      91.615 141.456 153.966  1.00  0.00           N
ATOM   3105  CA  ARG A 407      90.305 141.213 153.359  1.00  0.00           C
ATOM   3106  CB  ARG A 407      89.716 142.468 152.686  1.00  0.00           C
ATOM   3107  CG  ARG A 407      88.320 142.122 152.252  1.00  0.00           C
ATOM   3108  CD  ARG A 407      87.824 143.268 151.245  1.00  0.00           C
ATOM   3109  NE  ARG A 407      88.569 143.141 149.971  1.00  0.00           N
ATOM   3110  CZ  ARG A 407      88.263 142.603 148.807  1.00  0.00           C
ATOM   3111  NH1 ARG A 407      87.387 141.677 148.559  1.00  0.00           N
ATOM   3112  NH2 ARG A 407      88.813 143.101 147.739  1.00  0.00           N
ATOM   3113  C   ARG A 407      90.508 140.032 152.394  1.00  0.00           C
ATOM   3114  O   ARG A 407      89.845 139.010 152.498  1.00  0.00           O
ATOM   3115  N   ARG A 408      91.433 140.185 151.481  1.00  0.00           N
ATOM   3116  CA  ARG A 408      91.771 139.138 150.523  1.00  0.00           C
ATOM   3117  CB  ARG A 408      92.731 139.780 149.406  1.00  0.00           C
ATOM   3118  CG  ARG A 408      92.143 140.947 148.697  1.00  0.00           C
ATOM   3119  CD  ARG A 408      93.062 141.643 147.633  1.00  0.00           C
ATOM   3120  NE  ARG A 408      92.353 142.671 146.868  1.00  0.00           N
ATOM   3121  CZ  ARG A 408      91.794 142.569 145.687  1.00  0.00           C
ATOM   3122  NH1 ARG A 408      91.797 141.431 145.064  1.00  0.00           N
ATOM   3123  NH2 ARG A 408      91.214 143.482 145.101  1.00  0.00           N
ATOM   3124  C   ARG A 408      92.228 137.746 151.091  1.00  0.00           C
ATOM   3125  O   ARG A 408      91.920 136.726 150.507  1.00  0.00           O
ATOM   3126  N   GLY A 409      92.827 137.674 152.232  1.00  0.00           N
ATOM   3127  CA  GLY A 409      93.279 136.431 152.779  1.00  0.00           C
ATOM   3128  C   GLY A 409      94.542 135.837 152.194  1.00  0.00           C
ATOM   3129  O   GLY A 409      95.390 136.495 151.607  1.00  0.00           O
ATOM   3130  N   ASN A 410      94.750 134.536 152.426  1.00  0.00           N
ATOM   3131  CA  ASN A 410      95.990 133.904 152.068  1.00  0.00           C
ATOM   3132  CB  ASN A 410      95.972 132.573 152.843  1.00  0.00           C
ATOM   3133  CG  ASN A 410      97.251 131.805 152.679  1.00  0.00           C
ATOM   3134  OD1 ASN A 410      98.357 132.172 153.089  1.00  0.00           O
ATOM   3135  ND2 ASN A 410      97.142 130.672 152.018  1.00  0.00           N
ATOM   3136  C   ASN A 410      96.164 133.577 150.544  1.00  0.00           C
ATOM   3137  O   ASN A 410      97.278 133.553 150.107  1.00  0.00           O
ATOM   3138  N   SER A 411      95.051 133.214 149.910  1.00  0.00           N
ATOM   3139  CA  SER A 411      95.113 132.311 148.777  1.00  0.00           C
ATOM   3140  CB  SER A 411      93.670 131.810 148.432  1.00  0.00           C
ATOM   3141  OG  SER A 411      92.998 132.810 147.751  1.00  0.00           O
ATOM   3142  C   SER A 411      95.737 132.915 147.455  1.00  0.00           C
ATOM   3143  O   SER A 411      95.823 132.198 146.423  1.00  0.00           O
ATOM   3144  N   GLN A 412      96.096 134.207 147.365  1.00  0.00           N
ATOM   3145  CA  GLN A 412      96.666 134.795 146.140  1.00  0.00           C
ATOM   3146  CB  GLN A 412      95.644 135.606 145.395  1.00  0.00           C
ATOM   3147  CG  GLN A 412      94.384 134.715 145.041  1.00  0.00           C
ATOM   3148  CD  GLN A 412      93.483 135.240 143.897  1.00  0.00           C
ATOM   3149  OE1 GLN A 412      93.690 136.250 143.283  1.00  0.00           O
ATOM   3150  NE2 GLN A 412      92.542 134.448 143.600  1.00  0.00           N
ATOM   3151  C   GLN A 412      97.896 135.636 146.542  1.00  0.00           C
ATOM   3152  O   GLN A 412      98.007 136.203 147.695  1.00  0.00           O
ATOM   3153  N   TYR A 413      98.767 136.035 145.651  1.00  0.00           N
ATOM   3154  CA  TYR A 413      99.766 137.157 145.838  1.00  0.00           C
ATOM   3155  CB  TYR A 413     100.411 137.311 144.477  1.00  0.00           C
ATOM   3156  CG  TYR A 413     101.266 138.579 144.318  1.00  0.00           C
ATOM   3157  CD1 TYR A 413     102.634 138.564 144.642  1.00  0.00           C
ATOM   3158  CE1 TYR A 413     103.454 139.712 144.635  1.00  0.00           C
ATOM   3159  CZ  TYR A 413     102.853 140.922 144.202  1.00  0.00           C
ATOM   3160  OH  TYR A 413     103.519 142.064 144.082  1.00  0.00           O
ATOM   3161  CE2 TYR A 413     101.481 140.946 143.848  1.00  0.00           C
ATOM   3162  CD2 TYR A 413     100.639 139.828 143.982  1.00  0.00           C
ATOM   3163  C   TYR A 413      99.247 138.491 146.460  1.00  0.00           C
ATOM   3164  O   TYR A 413     100.060 138.945 147.271  1.00  0.00           O
ATOM   3165  N   PRO A 414      98.021 139.072 146.255  1.00  0.00           N
ATOM   3166  CD  PRO A 414      97.153 138.844 145.084  1.00  0.00           C
ATOM   3167  CG  PRO A 414      95.931 139.810 145.281  1.00  0.00           C
ATOM   3168  CB  PRO A 414      96.488 140.840 146.194  1.00  0.00           C
ATOM   3169  CA  PRO A 414      97.496 140.109 147.110  1.00  0.00           C
ATOM   3170  C   PRO A 414      96.958 139.514 148.449  1.00  0.00           C
ATOM   3171  O   PRO A 414      95.729 139.410 148.641  1.00  0.00           O
ATOM   3172  N   GLY A 415      97.835 139.036 149.371  1.00  0.00           N
ATOM   3173  CA  GLY A 415      97.388 138.199 150.508  1.00  0.00           C
ATOM   3174  C   GLY A 415      98.124 138.358 151.861  1.00  0.00           C
ATOM   3175  O   GLY A 415      99.146 139.021 151.946  1.00  0.00           O
ATOM   3176  N   ALA A 416      97.754 137.578 152.858  1.00  0.00           N
ATOM   3177  CA  ALA A 416      98.326 137.607 154.242  1.00  0.00           C
ATOM   3178  CB  ALA A 416      97.791 138.912 154.880  1.00  0.00           C
ATOM   3179  C   ALA A 416      98.044 136.346 155.051  1.00  0.00           C
ATOM   3180  O   ALA A 416      97.271 135.519 154.588  1.00  0.00           O
ATOM   3181  N   LYS A 417      98.584 136.195 156.216  1.00  0.00           N
ATOM   3182  CA  LYS A 417      98.562 135.021 156.987  1.00  0.00           C
ATOM   3183  CB  LYS A 417      99.953 134.308 156.901  1.00  0.00           C
ATOM   3184  CG  LYS A 417     100.058 133.768 155.477  1.00  0.00           C
ATOM   3185  CD  LYS A 417     101.213 132.781 155.448  1.00  0.00           C
ATOM   3186  CE  LYS A 417     101.500 132.225 154.103  1.00  0.00           C
ATOM   3187  NZ  LYS A 417     100.714 130.949 153.725  1.00  0.00           N
ATOM   3188  C   LYS A 417      98.273 135.227 158.499  1.00  0.00           C
ATOM   3189  O   LYS A 417      97.581 134.364 158.983  1.00  0.00           O
ATOM   3190  N   TYR A 418      98.676 136.281 159.216  1.00  0.00           N
ATOM   3191  CA  TYR A 418      98.198 136.465 160.540  1.00  0.00           C
ATOM   3192  CB  TYR A 418      99.096 135.926 161.640  1.00  0.00           C
ATOM   3193  CG  TYR A 418      99.236 134.412 161.806  1.00  0.00           C
ATOM   3194  CD1 TYR A 418      98.548 133.688 162.767  1.00  0.00           C
ATOM   3195  CE1 TYR A 418      98.851 132.333 162.949  1.00  0.00           C
ATOM   3196  CZ  TYR A 418      99.787 131.709 162.126  1.00  0.00           C
ATOM   3197  OH  TYR A 418     100.157 130.462 162.350  1.00  0.00           O
ATOM   3198  CE2 TYR A 418     100.376 132.399 161.096  1.00  0.00           C
ATOM   3199  CD2 TYR A 418     100.118 133.779 160.970  1.00  0.00           C
ATOM   3200  C   TYR A 418      98.012 137.972 160.742  1.00  0.00           C
ATOM   3201  O   TYR A 418      98.933 138.713 160.358  1.00  0.00           O
ATOM   3202  N   ILE A 419      96.973 138.365 161.481  1.00  0.00           N
ATOM   3203  CA  ILE A 419      96.966 139.687 162.123  1.00  0.00           C
ATOM   3204  CB  ILE A 419      95.529 140.201 162.293  1.00  0.00           C
ATOM   3205  CG2 ILE A 419      95.433 141.651 162.942  1.00  0.00           C
ATOM   3206  CG1 ILE A 419      94.722 140.109 160.964  1.00  0.00           C
ATOM   3207  CD1 ILE A 419      93.275 140.702 160.981  1.00  0.00           C
ATOM   3208  C   ILE A 419      97.670 139.648 163.447  1.00  0.00           C
ATOM   3209  O   ILE A 419      97.597 138.626 164.104  1.00  0.00           O
ATOM   3210  N   ILE A 420      98.280 140.708 163.876  1.00  0.00           N
ATOM   3211  CA  ILE A 420      98.732 140.850 165.235  1.00  0.00           C
ATOM   3212  CB  ILE A 420     100.231 140.724 165.478  1.00  0.00           C
ATOM   3213  CG2 ILE A 420     100.655 141.132 166.951  1.00  0.00           C
ATOM   3214  CG1 ILE A 420     100.719 139.259 165.290  1.00  0.00           C
ATOM   3215  CD1 ILE A 420     101.144 138.790 163.881  1.00  0.00           C
ATOM   3216  C   ILE A 420      98.178 142.153 165.794  1.00  0.00           C
ATOM   3217  O   ILE A 420      98.318 143.178 165.139  1.00  0.00           O
ATOM   3218  N   ARG A 421      97.598 142.175 167.014  1.00  0.00           N
ATOM   3219  CA  ARG A 421      97.149 143.359 167.823  1.00  0.00           C
ATOM   3220  CB  ARG A 421      96.147 142.838 168.835  1.00  0.00           C
ATOM   3221  CG  ARG A 421      94.794 142.343 168.352  1.00  0.00           C
ATOM   3222  CD  ARG A 421      93.695 142.345 169.410  1.00  0.00           C
ATOM   3223  NE  ARG A 421      92.316 141.891 168.903  1.00  0.00           N
ATOM   3224  CZ  ARG A 421      91.491 142.395 168.032  1.00  0.00           C
ATOM   3225  NH1 ARG A 421      91.693 143.561 167.445  1.00  0.00           N
ATOM   3226  NH2 ARG A 421      90.426 141.725 167.782  1.00  0.00           N
ATOM   3227  C   ARG A 421      98.202 144.268 168.445  1.00  0.00           C
ATOM   3228  O   ARG A 421      99.378 143.905 168.592  1.00  0.00           O
ATOM   3229  N   ASP A 422      97.803 145.463 168.892  1.00  0.00           N
ATOM   3230  CA  ASP A 422      98.710 146.375 169.652  1.00  0.00           C
ATOM   3231  CB  ASP A 422      98.095 147.829 169.488  1.00  0.00           C
ATOM   3232  CG  ASP A 422      99.051 148.904 169.908  1.00  0.00           C
ATOM   3233  OD1 ASP A 422      98.563 149.898 170.434  1.00  0.00           O
ATOM   3234  OD2 ASP A 422     100.277 148.691 169.844  1.00  0.00           O
ATOM   3235  C   ASP A 422      98.845 145.939 171.076  1.00  0.00           C
ATOM   3236  O   ASP A 422      99.899 146.218 171.616  1.00  0.00           O
ATOM   3237  N   ASN A 423      97.909 145.249 171.659  1.00  0.00           N
ATOM   3238  CA  ASN A 423      98.049 144.479 172.887  1.00  0.00           C
ATOM   3239  CB  ASN A 423      96.716 144.352 173.586  1.00  0.00           C
ATOM   3240  CG  ASN A 423      95.626 143.607 172.771  1.00  0.00           C
ATOM   3241  OD1 ASN A 423      95.828 142.708 172.002  1.00  0.00           O
ATOM   3242  ND2 ASN A 423      94.378 144.056 173.011  1.00  0.00           N
ATOM   3243  C   ASN A 423      98.830 143.140 172.728  1.00  0.00           C
ATOM   3244  O   ASN A 423      99.267 142.526 173.723  1.00  0.00           O
ATOM   3245  N   GLY A 424      99.101 142.721 171.471  1.00  0.00           N
ATOM   3246  CA  GLY A 424      99.926 141.546 171.089  1.00  0.00           C
ATOM   3247  C   GLY A 424      99.145 140.290 170.536  1.00  0.00           C
ATOM   3248  O   GLY A 424      99.821 139.378 170.003  1.00  0.00           O
ATOM   3249  N   ASP A 425      97.776 140.132 170.591  1.00  0.00           N
ATOM   3250  CA  ASP A 425      97.116 138.859 170.230  1.00  0.00           C
ATOM   3251  CB  ASP A 425      95.592 138.875 170.656  1.00  0.00           C
ATOM   3252  CG  ASP A 425      94.818 137.664 170.276  1.00  0.00           C
ATOM   3253  OD1 ASP A 425      95.303 136.524 170.359  1.00  0.00           O
ATOM   3254  OD2 ASP A 425      93.579 137.850 169.980  1.00  0.00           O
ATOM   3255  C   ASP A 425      97.305 138.440 168.757  1.00  0.00           C
ATOM   3256  O   ASP A 425      97.127 139.321 167.881  1.00  0.00           O
ATOM   3257  N   ARG A 426      97.578 137.147 168.465  1.00  0.00           N
ATOM   3258  CA  ARG A 426      97.994 136.714 167.114  1.00  0.00           C
ATOM   3259  CB  ARG A 426      99.371 136.123 167.086  1.00  0.00           C
ATOM   3260  CG  ARG A 426      99.954 135.788 165.719  1.00  0.00           C
ATOM   3261  CD  ARG A 426     101.364 135.395 165.714  1.00  0.00           C
ATOM   3262  NE  ARG A 426     101.928 135.111 164.371  1.00  0.00           N
ATOM   3263  CZ  ARG A 426     102.319 133.955 163.895  1.00  0.00           C
ATOM   3264  NH1 ARG A 426     102.223 132.796 164.559  1.00  0.00           N
ATOM   3265  NH2 ARG A 426     102.754 133.830 162.723  1.00  0.00           N
ATOM   3266  C   ARG A 426      96.868 135.893 166.446  1.00  0.00           C
ATOM   3267  O   ARG A 426      96.684 134.753 166.909  1.00  0.00           O
ATOM   3268  N   ILE A 427      96.213 136.493 165.438  1.00  0.00           N
ATOM   3269  CA  ILE A 427      94.986 135.953 164.777  1.00  0.00           C
ATOM   3270  CB  ILE A 427      94.035 137.133 164.636  1.00  0.00           C
ATOM   3271  CG2 ILE A 427      92.834 136.779 163.715  1.00  0.00           C
ATOM   3272  CG1 ILE A 427      93.551 137.744 165.965  1.00  0.00           C
ATOM   3273  CD1 ILE A 427      93.291 139.203 165.900  1.00  0.00           C
ATOM   3274  C   ILE A 427      95.320 135.225 163.442  1.00  0.00           C
ATOM   3275  O   ILE A 427      95.844 135.960 162.577  1.00  0.00           O
ATOM   3276  N   ASP A 428      95.133 133.930 163.347  1.00  0.00           N
ATOM   3277  CA  ASP A 428      95.421 133.144 162.126  1.00  0.00           C
ATOM   3278  CB  ASP A 428      95.310 131.668 162.558  1.00  0.00           C
ATOM   3279  CG  ASP A 428      95.521 130.665 161.416  1.00  0.00           C
ATOM   3280  OD1 ASP A 428      95.721 131.044 160.254  1.00  0.00           O
ATOM   3281  OD2 ASP A 428      95.569 129.455 161.724  1.00  0.00           O
ATOM   3282  C   ASP A 428      94.265 133.403 161.135  1.00  0.00           C
ATOM   3283  O   ASP A 428      93.090 133.404 161.432  1.00  0.00           O
ATOM   3284  N   LEU A 429      94.650 133.600 159.851  1.00  0.00           N
ATOM   3285  CA  LEU A 429      93.659 133.902 158.828  1.00  0.00           C
ATOM   3286  CB  LEU A 429      94.179 134.882 157.800  1.00  0.00           C
ATOM   3287  CG  LEU A 429      94.552 136.327 158.272  1.00  0.00           C
ATOM   3288  CD1 LEU A 429      95.328 137.193 157.200  1.00  0.00           C
ATOM   3289  CD2 LEU A 429      93.350 137.071 158.861  1.00  0.00           C
ATOM   3290  C   LEU A 429      93.040 132.634 158.142  1.00  0.00           C
ATOM   3291  O   LEU A 429      92.119 132.771 157.410  1.00  0.00           O
ATOM   3292  N   ARG A 430      93.441 131.445 158.517  1.00  0.00           N
ATOM   3293  CA  ARG A 430      92.874 130.185 157.971  1.00  0.00           C
ATOM   3294  CB  ARG A 430      93.885 129.060 158.326  1.00  0.00           C
ATOM   3295  CG  ARG A 430      95.188 129.322 157.590  1.00  0.00           C
ATOM   3296  CD  ARG A 430      96.214 128.300 157.960  1.00  0.00           C
ATOM   3297  NE  ARG A 430      96.588 128.368 159.385  1.00  0.00           N
ATOM   3298  CZ  ARG A 430      97.479 127.614 160.018  1.00  0.00           C
ATOM   3299  NH1 ARG A 430      98.176 126.719 159.448  1.00  0.00           N
ATOM   3300  NH2 ARG A 430      97.729 127.748 161.278  1.00  0.00           N
ATOM   3301  C   ARG A 430      91.590 129.656 158.710  1.00  0.00           C
ATOM   3302  O   ARG A 430      90.928 128.865 158.076  1.00  0.00           O
ATOM   3303  N   PHE A 431      91.324 130.184 159.857  1.00  0.00           N
ATOM   3304  CA  PHE A 431      90.101 129.972 160.593  1.00  0.00           C
ATOM   3305  CB  PHE A 431      90.293 130.358 162.069  1.00  0.00           C
ATOM   3306  CG  PHE A 431      89.077 130.080 162.974  1.00  0.00           C
ATOM   3307  CD1 PHE A 431      88.720 128.774 163.328  1.00  0.00           C
ATOM   3308  CE1 PHE A 431      87.639 128.535 164.287  1.00  0.00           C
ATOM   3309  CZ  PHE A 431      86.927 129.613 164.889  1.00  0.00           C
ATOM   3310  CE2 PHE A 431      87.339 130.934 164.532  1.00  0.00           C
ATOM   3311  CD2 PHE A 431      88.348 131.216 163.580  1.00  0.00           C
ATOM   3312  C   PHE A 431      88.912 130.775 159.993  1.00  0.00           C
ATOM   3313  O   PHE A 431      87.802 130.492 160.343  1.00  0.00           O
ATOM   3314  N   HIS A 432      89.267 131.720 159.087  1.00  0.00           N
ATOM   3315  CA  HIS A 432      88.460 132.774 158.505  1.00  0.00           C
ATOM   3316  CB  HIS A 432      87.373 132.166 157.553  1.00  0.00           C
ATOM   3317  CG  HIS A 432      87.892 131.325 156.363  1.00  0.00           C
ATOM   3318  ND1 HIS A 432      87.056 130.662 155.386  1.00  0.00           N
ATOM   3319  CE1 HIS A 432      87.883 130.136 154.470  1.00  0.00           C
ATOM   3320  NE2 HIS A 432      89.181 130.197 154.960  1.00  0.00           N
ATOM   3321  CD2 HIS A 432      89.198 131.049 156.024  1.00  0.00           C
ATOM   3322  C   HIS A 432      87.774 133.665 159.595  1.00  0.00           C
ATOM   3323  O   HIS A 432      86.554 133.612 159.903  1.00  0.00           O
ATOM   3324  N   PRO A 433      88.602 134.454 160.375  1.00  0.00           N
ATOM   3325  CD  PRO A 433      90.075 134.529 160.381  1.00  0.00           C
ATOM   3326  CG  PRO A 433      90.405 135.228 161.644  1.00  0.00           C
ATOM   3327  CB  PRO A 433      89.297 136.196 161.931  1.00  0.00           C
ATOM   3328  CA  PRO A 433      88.107 135.401 161.412  1.00  0.00           C
ATOM   3329  C   PRO A 433      87.034 136.321 160.800  1.00  0.00           C
ATOM   3330  O   PRO A 433      87.022 136.721 159.624  1.00  0.00           O
ATOM   3331  N   LYS A 434      86.174 136.671 161.673  1.00  0.00           N
ATOM   3332  CA  LYS A 434      85.063 137.557 161.451  1.00  0.00           C
ATOM   3333  CB  LYS A 434      84.102 137.327 162.697  1.00  0.00           C
ATOM   3334  CG  LYS A 434      84.643 137.981 163.929  1.00  0.00           C
ATOM   3335  CD  LYS A 434      83.735 137.689 165.133  1.00  0.00           C
ATOM   3336  CE  LYS A 434      84.131 138.286 166.457  1.00  0.00           C
ATOM   3337  NZ  LYS A 434      85.342 137.566 166.912  1.00  0.00           N
ATOM   3338  C   LYS A 434      85.436 138.999 161.180  1.00  0.00           C
ATOM   3339  O   LYS A 434      86.512 139.480 161.505  1.00  0.00           O
ATOM   3340  N   PRO A 435      84.500 139.746 160.601  1.00  0.00           N
ATOM   3341  CD  PRO A 435      83.259 139.238 159.997  1.00  0.00           C
ATOM   3342  CG  PRO A 435      82.788 140.335 159.079  1.00  0.00           C
ATOM   3343  CB  PRO A 435      83.376 141.601 159.667  1.00  0.00           C
ATOM   3344  CA  PRO A 435      84.787 141.145 160.089  1.00  0.00           C
ATOM   3345  C   PRO A 435      85.162 142.236 161.083  1.00  0.00           C
ATOM   3346  O   PRO A 435      85.803 143.279 160.667  1.00  0.00           O
ATOM   3347  N   SER A 436      84.848 142.148 162.359  1.00  0.00           N
ATOM   3348  CA  SER A 436      85.492 142.935 163.426  1.00  0.00           C
ATOM   3349  CB  SER A 436      84.590 142.821 164.649  1.00  0.00           C
ATOM   3350  OG  SER A 436      84.502 141.483 165.107  1.00  0.00           O
ATOM   3351  C   SER A 436      86.946 142.585 163.852  1.00  0.00           C
ATOM   3352  O   SER A 436      87.695 143.473 164.134  1.00  0.00           O
ATOM   3353  N   ASP A 437      87.418 141.315 163.702  1.00  0.00           N
ATOM   3354  CA  ASP A 437      88.835 140.956 163.839  1.00  0.00           C
ATOM   3355  CB  ASP A 437      88.897 139.429 163.914  1.00  0.00           C
ATOM   3356  CG  ASP A 437      88.314 138.782 165.217  1.00  0.00           C
ATOM   3357  OD1 ASP A 437      88.211 139.525 166.255  1.00  0.00           O
ATOM   3358  OD2 ASP A 437      87.954 137.613 165.247  1.00  0.00           O
ATOM   3359  C   ASP A 437      89.629 141.498 162.726  1.00  0.00           C
ATOM   3360  O   ASP A 437      90.775 141.961 162.864  1.00  0.00           O
ATOM   3361  N   LEU A 438      89.144 141.451 161.466  1.00  0.00           N
ATOM   3362  CA  LEU A 438      89.770 142.057 160.279  1.00  0.00           C
ATOM   3363  CB  LEU A 438      89.029 141.560 159.049  1.00  0.00           C
ATOM   3364  CG  LEU A 438      88.849 140.000 158.787  1.00  0.00           C
ATOM   3365  CD1 LEU A 438      88.078 139.828 157.540  1.00  0.00           C
ATOM   3366  CD2 LEU A 438      90.126 139.170 158.714  1.00  0.00           C
ATOM   3367  C   LEU A 438      89.787 143.604 160.194  1.00  0.00           C
ATOM   3368  O   LEU A 438      90.522 144.069 159.290  1.00  0.00           O
ATOM   3369  N   HIS A 439      89.176 144.346 161.085  1.00  0.00           N
ATOM   3370  CA  HIS A 439      89.151 145.797 161.120  1.00  0.00           C
ATOM   3371  CB  HIS A 439      87.814 146.194 161.872  1.00  0.00           C
ATOM   3372  CG  HIS A 439      87.484 147.688 161.721  1.00  0.00           C
ATOM   3373  ND1 HIS A 439      86.206 148.164 161.731  1.00  0.00           N
ATOM   3374  CE1 HIS A 439      86.253 149.545 161.726  1.00  0.00           C
ATOM   3375  NE2 HIS A 439      87.557 149.875 161.703  1.00  0.00           N
ATOM   3376  CD2 HIS A 439      88.344 148.745 161.750  1.00  0.00           C
ATOM   3377  C   HIS A 439      90.471 146.370 161.807  1.00  0.00           C
ATOM   3378  O   HIS A 439      90.575 146.290 163.048  1.00  0.00           O
ATOM   3379  N   LEU A 440      91.443 146.873 161.022  1.00  0.00           N
ATOM   3380  CA  LEU A 440      92.808 147.213 161.473  1.00  0.00           C
ATOM   3381  CB  LEU A 440      93.837 147.003 160.296  1.00  0.00           C
ATOM   3382  CG  LEU A 440      93.776 145.681 159.491  1.00  0.00           C
ATOM   3383  CD1 LEU A 440      95.083 145.793 158.612  1.00  0.00           C
ATOM   3384  CD2 LEU A 440      93.784 144.391 160.297  1.00  0.00           C
ATOM   3385  C   LEU A 440      92.901 148.663 162.016  1.00  0.00           C
ATOM   3386  O   LEU A 440      92.190 149.649 161.702  1.00  0.00           O
ATOM   3387  N   GLN A 441      93.851 148.763 162.937  1.00  0.00           N
ATOM   3388  CA  GLN A 441      94.216 149.956 163.663  1.00  0.00           C
ATOM   3389  CB  GLN A 441      93.393 149.948 164.872  1.00  0.00           C
ATOM   3390  CG  GLN A 441      93.492 150.958 165.992  1.00  0.00           C
ATOM   3391  CD  GLN A 441      93.207 152.435 165.547  1.00  0.00           C
ATOM   3392  OE1 GLN A 441      93.662 152.766 164.472  1.00  0.00           O
ATOM   3393  NE2 GLN A 441      92.366 153.168 166.236  1.00  0.00           N
ATOM   3394  C   GLN A 441      95.707 150.027 163.929  1.00  0.00           C
ATOM   3395  O   GLN A 441      96.415 149.025 163.967  1.00  0.00           O
ATOM   3396  N   THR A 442      96.180 151.299 164.215  1.00  0.00           N
ATOM   3397  CA  THR A 442      97.563 151.629 164.402  1.00  0.00           C
ATOM   3398  CB  THR A 442      97.749 153.047 164.942  1.00  0.00           C
ATOM   3399  CG2 THR A 442      97.412 154.146 163.870  1.00  0.00           C
ATOM   3400  OG1 THR A 442      96.926 153.289 166.072  1.00  0.00           O
ATOM   3401  C   THR A 442      98.311 150.779 165.409  1.00  0.00           C
ATOM   3402  O   THR A 442      97.708 150.388 166.433  1.00  0.00           O
ATOM   3403  N   GLY A 443      99.651 150.455 165.271  1.00  0.00           N
ATOM   3404  CA  GLY A 443     100.428 149.632 166.242  1.00  0.00           C
ATOM   3405  C   GLY A 443     100.149 148.099 166.110  1.00  0.00           C
ATOM   3406  O   GLY A 443     100.973 147.350 166.607  1.00  0.00           O
ATOM   3407  N   TYR A 444      99.042 147.693 165.455  1.00  0.00           N
ATOM   3408  CA  TYR A 444      98.979 146.345 165.010  1.00  0.00           C
ATOM   3409  CB  TYR A 444      97.592 145.963 164.366  1.00  0.00           C
ATOM   3410  CG  TYR A 444      96.313 145.944 165.208  1.00  0.00           C
ATOM   3411  CD1 TYR A 444      96.096 146.898 166.338  1.00  0.00           C
ATOM   3412  CE1 TYR A 444      94.840 146.881 166.910  1.00  0.00           C
ATOM   3413  CZ  TYR A 444      93.868 146.018 166.443  1.00  0.00           C
ATOM   3414  OH  TYR A 444      92.639 146.187 167.020  1.00  0.00           O
ATOM   3415  CE2 TYR A 444      94.023 145.066 165.461  1.00  0.00           C
ATOM   3416  CD2 TYR A 444      95.280 145.088 164.769  1.00  0.00           C
ATOM   3417  C   TYR A 444     100.088 145.991 164.034  1.00  0.00           C
ATOM   3418  O   TYR A 444     100.731 146.770 163.470  1.00  0.00           O
ATOM   3419  N   LYS A 445     100.181 144.689 163.818  1.00  0.00           N
ATOM   3420  CA  LYS A 445     100.868 144.103 162.628  1.00  0.00           C
ATOM   3421  CB  LYS A 445     102.196 143.343 162.974  1.00  0.00           C
ATOM   3422  CG  LYS A 445     102.766 143.507 164.431  1.00  0.00           C
ATOM   3423  CD  LYS A 445     104.052 142.677 164.435  1.00  0.00           C
ATOM   3424  CE  LYS A 445     104.677 142.857 165.899  1.00  0.00           C
ATOM   3425  NZ  LYS A 445     105.897 142.053 166.165  1.00  0.00           N
ATOM   3426  C   LYS A 445      99.972 143.250 161.669  1.00  0.00           C
ATOM   3427  O   LYS A 445      99.102 142.531 162.084  1.00  0.00           O
ATOM   3428  N   VAL A 446     100.325 143.105 160.389  1.00  0.00           N
ATOM   3429  CA  VAL A 446      99.810 142.094 159.464  1.00  0.00           C
ATOM   3430  CB  VAL A 446      98.851 142.727 158.388  1.00  0.00           C
ATOM   3431  CG1 VAL A 446      98.442 141.668 157.264  1.00  0.00           C
ATOM   3432  CG2 VAL A 446      97.558 143.298 158.974  1.00  0.00           C
ATOM   3433  C   VAL A 446     100.949 141.361 158.904  1.00  0.00           C
ATOM   3434  O   VAL A 446     101.839 142.023 158.250  1.00  0.00           O
ATOM   3435  N   GLU A 447     101.035 140.013 159.055  1.00  0.00           N
ATOM   3436  CA  GLU A 447     102.072 139.256 158.273  1.00  0.00           C
ATOM   3437  CB  GLU A 447     102.298 137.884 158.891  1.00  0.00           C
ATOM   3438  CG  GLU A 447     102.919 137.903 160.321  1.00  0.00           C
ATOM   3439  CD  GLU A 447     102.861 136.514 160.998  1.00  0.00           C
ATOM   3440  OE1 GLU A 447     103.170 136.464 162.204  1.00  0.00           O
ATOM   3441  OE2 GLU A 447     102.759 135.454 160.313  1.00  0.00           O
ATOM   3442  C   GLU A 447     101.570 139.104 156.839  1.00  0.00           C
ATOM   3443  O   GLU A 447     100.716 138.171 156.559  1.00  0.00           O
ATOM   3444  N   ARG A 448     101.923 140.071 155.981  1.00  0.00           N
ATOM   3445  CA  ARG A 448     101.513 140.143 154.575  1.00  0.00           C
ATOM   3446  CB  ARG A 448     101.129 141.623 154.208  1.00  0.00           C
ATOM   3447  CG  ARG A 448     102.313 142.615 154.262  1.00  0.00           C
ATOM   3448  CD  ARG A 448     103.492 142.387 153.288  1.00  0.00           C
ATOM   3449  NE  ARG A 448     104.367 143.576 153.071  1.00  0.00           N
ATOM   3450  CZ  ARG A 448     105.420 143.613 152.360  1.00  0.00           C
ATOM   3451  NH1 ARG A 448     105.820 142.642 151.644  1.00  0.00           N
ATOM   3452  NH2 ARG A 448     106.187 144.585 152.298  1.00  0.00           N
ATOM   3453  C   ARG A 448     102.536 139.521 153.635  1.00  0.00           C
ATOM   3454  O   ARG A 448     103.697 139.387 153.987  1.00  0.00           O
ATOM   3455  N   HIS A 449     102.039 139.150 152.477  1.00  0.00           N
ATOM   3456  CA  HIS A 449     102.866 138.403 151.466  1.00  0.00           C
ATOM   3457  CB  HIS A 449     102.029 137.918 150.316  1.00  0.00           C
ATOM   3458  CG  HIS A 449     101.049 136.829 150.619  1.00  0.00           C
ATOM   3459  ND1 HIS A 449     100.802 136.170 151.815  1.00  0.00           N
ATOM   3460  CE1 HIS A 449      99.861 135.237 151.615  1.00  0.00           C
ATOM   3461  NE2 HIS A 449      99.412 135.342 150.360  1.00  0.00           N
ATOM   3462  CD2 HIS A 449     100.200 136.304 149.799  1.00  0.00           C
ATOM   3463  C   HIS A 449     104.062 139.195 150.951  1.00  0.00           C
ATOM   3464  O   HIS A 449     104.126 140.417 151.153  1.00  0.00           O
ATOM   3465  N   MET A 450     105.128 138.527 150.453  1.00  0.00           N
ATOM   3466  CA  MET A 450     106.050 139.375 149.603  1.00  0.00           C
ATOM   3467  CB  MET A 450     107.307 138.543 149.318  1.00  0.00           C
ATOM   3468  CG  MET A 450     108.562 139.381 148.837  1.00  0.00           C
ATOM   3469  SD  MET A 450     110.132 138.601 148.664  1.00  0.00           S
ATOM   3470  CE  MET A 450     109.942 137.806 147.065  1.00  0.00           C
ATOM   3471  C   MET A 450     105.483 140.126 148.379  1.00  0.00           C
ATOM   3472  O   MET A 450     104.499 139.641 147.789  1.00  0.00           O
ATOM   3473  N   CYS A 451     106.047 141.321 148.084  1.00  0.00           N
ATOM   3474  CA  CYS A 451     105.425 142.341 147.162  1.00  0.00           C
ATOM   3475  CB  CYS A 451     104.568 143.285 148.033  1.00  0.00           C
ATOM   3476  SG  CYS A 451     103.420 144.162 147.003  1.00  0.00           S
ATOM   3477  C   CYS A 451     106.514 143.095 146.339  1.00  0.00           C
ATOM   3478  O   CYS A 451     107.646 143.361 146.786  1.00  0.00           O
ATOM   3479  N   ASP A 452     106.147 143.549 145.102  1.00  0.00           N
ATOM   3480  CA  ASP A 452     106.877 144.338 144.114  1.00  0.00           C
ATOM   3481  CB  ASP A 452     106.012 144.352 142.799  1.00  0.00           C
ATOM   3482  CG  ASP A 452     106.716 144.954 141.608  1.00  0.00           C
ATOM   3483  OD1 ASP A 452     107.295 144.166 140.785  1.00  0.00           O
ATOM   3484  OD2 ASP A 452     106.888 146.216 141.483  1.00  0.00           O
ATOM   3485  C   ASP A 452     107.243 145.798 144.649  1.00  0.00           C
ATOM   3486  O   ASP A 452     106.395 146.721 144.713  1.00  0.00           O
ATOM   3487  N   GLY A 453     108.589 145.953 145.080  1.00  0.00           N
ATOM   3488  CA  GLY A 453     109.057 147.105 145.802  1.00  0.00           C
ATOM   3489  C   GLY A 453     109.780 146.643 147.094  1.00  0.00           C
ATOM   3490  O   GLY A 453     110.366 147.512 147.772  1.00  0.00           O
ATOM   3491  N   ASP A 454     109.781 145.335 147.404  1.00  0.00           N
ATOM   3492  CA  ASP A 454     110.393 144.985 148.683  1.00  0.00           C
ATOM   3493  CB  ASP A 454     109.976 143.626 149.286  1.00  0.00           C
ATOM   3494  CG  ASP A 454     108.642 143.509 149.963  1.00  0.00           C
ATOM   3495  OD1 ASP A 454     108.093 144.581 150.311  1.00  0.00           O
ATOM   3496  OD2 ASP A 454     108.063 142.411 149.980  1.00  0.00           O
ATOM   3497  C   ASP A 454     111.919 144.955 148.435  1.00  0.00           C
ATOM   3498  O   ASP A 454     112.417 144.696 147.350  1.00  0.00           O
ATOM   3499  N   ILE A 455     112.725 145.086 149.511  1.00  0.00           N
ATOM   3500  CA  ILE A 455     114.140 144.788 149.636  1.00  0.00           C
ATOM   3501  CB  ILE A 455     114.891 145.729 150.535  1.00  0.00           C
ATOM   3502  CG2 ILE A 455     116.354 145.496 150.406  1.00  0.00           C
ATOM   3503  CG1 ILE A 455     114.450 147.219 150.201  1.00  0.00           C
ATOM   3504  CD1 ILE A 455     114.765 147.624 148.741  1.00  0.00           C
ATOM   3505  C   ILE A 455     114.302 143.250 150.123  1.00  0.00           C
ATOM   3506  O   ILE A 455     113.581 142.859 151.096  1.00  0.00           O
ATOM   3507  N   VAL A 456     115.255 142.566 149.559  1.00  0.00           N
ATOM   3508  CA  VAL A 456     115.572 141.247 149.791  1.00  0.00           C
ATOM   3509  CB  VAL A 456     114.778 140.372 148.873  1.00  0.00           C
ATOM   3510  CG1 VAL A 456     113.294 140.333 149.033  1.00  0.00           C
ATOM   3511  CG2 VAL A 456     114.969 140.709 147.364  1.00  0.00           C
ATOM   3512  C   VAL A 456     117.105 140.977 149.708  1.00  0.00           C
ATOM   3513  O   VAL A 456     117.890 141.853 149.236  1.00  0.00           O
ATOM   3514  N   ILE A 457     117.498 139.741 150.084  1.00  0.00           N
ATOM   3515  CA  ILE A 457     118.830 139.126 150.170  1.00  0.00           C
ATOM   3516  CB  ILE A 457     119.136 138.638 151.545  1.00  0.00           C
ATOM   3517  CG2 ILE A 457     120.535 137.905 151.555  1.00  0.00           C
ATOM   3518  CG1 ILE A 457     119.312 139.881 152.398  1.00  0.00           C
ATOM   3519  CD1 ILE A 457     118.049 140.481 152.962  1.00  0.00           C
ATOM   3520  C   ILE A 457     118.864 138.095 149.087  1.00  0.00           C
ATOM   3521  O   ILE A 457     118.027 137.197 148.998  1.00  0.00           O
ATOM   3522  N   PHE A 458     119.978 138.012 148.353  1.00  0.00           N
ATOM   3523  CA  PHE A 458     120.105 137.135 147.196  1.00  0.00           C
ATOM   3524  CB  PHE A 458     119.617 137.856 145.990  1.00  0.00           C
ATOM   3525  CG  PHE A 458     119.348 137.046 144.743  1.00  0.00           C
ATOM   3526  CD1 PHE A 458     118.328 136.004 144.724  1.00  0.00           C
ATOM   3527  CE1 PHE A 458     118.083 135.229 143.572  1.00  0.00           C
ATOM   3528  CZ  PHE A 458     118.905 135.424 142.454  1.00  0.00           C
ATOM   3529  CE2 PHE A 458     119.901 136.459 142.446  1.00  0.00           C
ATOM   3530  CD2 PHE A 458     120.103 137.186 143.589  1.00  0.00           C
ATOM   3531  C   PHE A 458     121.580 136.678 147.003  1.00  0.00           C
ATOM   3532  O   PHE A 458     122.536 137.400 147.295  1.00  0.00           O
ATOM   3533  N   ASN A 459     121.706 135.414 146.555  1.00  0.00           N
ATOM   3534  CA  ASN A 459     122.826 134.546 146.949  1.00  0.00           C
ATOM   3535  CB  ASN A 459     122.607 134.229 148.407  1.00  0.00           C
ATOM   3536  CG  ASN A 459     123.335 133.056 148.985  1.00  0.00           C
ATOM   3537  OD1 ASN A 459     122.711 132.024 149.163  1.00  0.00           O
ATOM   3538  ND2 ASN A 459     124.631 133.089 149.138  1.00  0.00           N
ATOM   3539  C   ASN A 459     122.934 133.193 146.145  1.00  0.00           C
ATOM   3540  O   ASN A 459     121.950 132.540 145.899  1.00  0.00           O
ATOM   3541  N   ARG A 460     124.160 132.730 145.889  1.00  0.00           N
ATOM   3542  CA  ARG A 460     124.363 131.333 145.465  1.00  0.00           C
ATOM   3543  CB  ARG A 460     124.849 131.295 143.999  1.00  0.00           C
ATOM   3544  CG  ARG A 460     124.487 129.887 143.427  1.00  0.00           C
ATOM   3545  CD  ARG A 460     125.146 129.789 142.121  1.00  0.00           C
ATOM   3546  NE  ARG A 460     126.646 129.861 142.231  1.00  0.00           N
ATOM   3547  CZ  ARG A 460     127.606 128.993 141.906  1.00  0.00           C
ATOM   3548  NH1 ARG A 460     127.333 127.919 141.221  1.00  0.00           N
ATOM   3549  NH2 ARG A 460     128.819 129.204 142.377  1.00  0.00           N
ATOM   3550  C   ARG A 460     125.334 130.648 146.403  1.00  0.00           C
ATOM   3551  O   ARG A 460     126.360 131.206 146.730  1.00  0.00           O
ATOM   3552  N   GLN A 461     125.078 129.369 146.737  1.00  0.00           N
ATOM   3553  CA  GLN A 461     125.948 128.436 147.411  1.00  0.00           C
ATOM   3554  CB  GLN A 461     125.084 127.467 148.273  1.00  0.00           C
ATOM   3555  CG  GLN A 461     123.966 127.949 149.225  1.00  0.00           C
ATOM   3556  CD  GLN A 461     122.589 127.452 148.917  1.00  0.00           C
ATOM   3557  OE1 GLN A 461     122.292 126.825 147.899  1.00  0.00           O
ATOM   3558  NE2 GLN A 461     121.623 127.625 149.771  1.00  0.00           N
ATOM   3559  C   GLN A 461     126.916 127.604 146.507  1.00  0.00           C
ATOM   3560  O   GLN A 461     126.440 127.286 145.409  1.00  0.00           O
ATOM   3561  N   PRO A 462     128.222 127.357 146.829  1.00  0.00           N
ATOM   3562  CD  PRO A 462     129.225 126.733 146.023  1.00  0.00           C
ATOM   3563  CG  PRO A 462     130.410 126.266 146.896  1.00  0.00           C
ATOM   3564  CB  PRO A 462     130.404 127.366 147.968  1.00  0.00           C
ATOM   3565  CA  PRO A 462     128.934 127.857 148.009  1.00  0.00           C
ATOM   3566  C   PRO A 462     129.024 129.362 148.205  1.00  0.00           C
ATOM   3567  O   PRO A 462     129.402 130.077 147.246  1.00  0.00           O
ATOM   3568  N   THR A 463     128.657 129.856 149.376  1.00  0.00           N
ATOM   3569  CA  THR A 463     128.908 131.284 149.719  1.00  0.00           C
ATOM   3570  CB  THR A 463     128.037 131.725 150.923  1.00  0.00           C
ATOM   3571  CG2 THR A 463     128.280 133.112 151.477  1.00  0.00           C
ATOM   3572  OG1 THR A 463     126.721 131.658 150.531  1.00  0.00           O
ATOM   3573  C   THR A 463     130.426 131.549 149.965  1.00  0.00           C
ATOM   3574  O   THR A 463     130.852 131.577 151.142  1.00  0.00           O
ATOM   3575  N   LEU A 464     131.212 131.646 148.850  1.00  0.00           N
ATOM   3576  CA  LEU A 464     132.697 131.875 148.764  1.00  0.00           C
ATOM   3577  CB  LEU A 464     133.089 131.745 147.244  1.00  0.00           C
ATOM   3578  CG  LEU A 464     134.573 131.775 147.030  1.00  0.00           C
ATOM   3579  CD1 LEU A 464     135.315 130.748 147.837  1.00  0.00           C
ATOM   3580  CD2 LEU A 464     134.909 131.529 145.544  1.00  0.00           C
ATOM   3581  C   LEU A 464     133.128 133.163 149.483  1.00  0.00           C
ATOM   3582  O   LEU A 464     133.880 133.104 150.496  1.00  0.00           O
ATOM   3583  N   HIS A 465     132.582 134.339 149.163  1.00  0.00           N
ATOM   3584  CA  HIS A 465     132.990 135.640 149.670  1.00  0.00           C
ATOM   3585  CB  HIS A 465     134.078 136.171 148.776  1.00  0.00           C
ATOM   3586  CG  HIS A 465     133.759 136.839 147.451  1.00  0.00           C
ATOM   3587  ND1 HIS A 465     133.589 138.241 147.196  1.00  0.00           N
ATOM   3588  CE1 HIS A 465     133.382 138.387 145.921  1.00  0.00           C
ATOM   3589  NE2 HIS A 465     133.332 137.193 145.291  1.00  0.00           N
ATOM   3590  CD2 HIS A 465     133.526 136.171 146.300  1.00  0.00           C
ATOM   3591  C   HIS A 465     131.849 136.642 149.989  1.00  0.00           C
ATOM   3592  O   HIS A 465     130.611 136.449 149.871  1.00  0.00           O
ATOM   3593  N   LYS A 466     132.256 137.910 150.335  1.00  0.00           N
ATOM   3594  CA  LYS A 466     131.393 139.076 150.490  1.00  0.00           C
ATOM   3595  CB  LYS A 466     132.220 140.335 150.683  1.00  0.00           C
ATOM   3596  CG  LYS A 466     131.263 141.515 151.116  1.00  0.00           C
ATOM   3597  CD  LYS A 466     132.035 142.840 151.415  1.00  0.00           C
ATOM   3598  CE  LYS A 466     131.363 143.676 152.516  1.00  0.00           C
ATOM   3599  NZ  LYS A 466     131.981 144.934 152.624  1.00  0.00           N
ATOM   3600  C   LYS A 466     130.303 139.293 149.480  1.00  0.00           C
ATOM   3601  O   LYS A 466     129.151 139.539 149.899  1.00  0.00           O
ATOM   3602  N   MET A 467     130.578 139.308 148.233  1.00  0.00           N
ATOM   3603  CA  MET A 467     129.625 139.587 147.208  1.00  0.00           C
ATOM   3604  CB  MET A 467     130.261 140.268 145.933  1.00  0.00           C
ATOM   3605  CG  MET A 467     130.727 141.673 146.121  1.00  0.00           C
ATOM   3606  SD  MET A 467     132.301 141.735 147.023  1.00  0.00           S
ATOM   3607  CE  MET A 467     132.555 143.519 147.242  1.00  0.00           C
ATOM   3608  C   MET A 467     128.773 138.315 146.827  1.00  0.00           C
ATOM   3609  O   MET A 467     128.008 138.353 145.836  1.00  0.00           O
ATOM   3610  N   SER A 468     128.870 137.177 147.518  1.00  0.00           N
ATOM   3611  CA  SER A 468     128.110 135.968 147.284  1.00  0.00           C
ATOM   3612  CB  SER A 468     128.980 134.762 147.828  1.00  0.00           C
ATOM   3613  OG  SER A 468     130.250 134.921 147.189  1.00  0.00           O
ATOM   3614  C   SER A 468     126.777 135.939 148.069  1.00  0.00           C
ATOM   3615  O   SER A 468     125.882 135.107 147.856  1.00  0.00           O
ATOM   3616  N   MET A 469     126.586 136.995 148.868  1.00  0.00           N
ATOM   3617  CA  MET A 469     125.334 137.379 149.521  1.00  0.00           C
ATOM   3618  CB  MET A 469     125.248 136.848 150.981  1.00  0.00           C
ATOM   3619  CG  MET A 469     123.907 137.080 151.640  1.00  0.00           C
ATOM   3620  SD  MET A 469     123.358 136.115 153.003  1.00  0.00           S
ATOM   3621  CE  MET A 469     123.302 134.475 152.312  1.00  0.00           C
ATOM   3622  C   MET A 469     125.256 138.867 149.365  1.00  0.00           C
ATOM   3623  O   MET A 469     125.794 139.637 150.145  1.00  0.00           O
ATOM   3624  N   MET A 470     124.377 139.362 148.446  1.00  0.00           N
ATOM   3625  CA  MET A 470     124.097 140.809 148.272  1.00  0.00           C
ATOM   3626  CB  MET A 470     124.702 141.232 146.933  1.00  0.00           C
ATOM   3627  CG  MET A 470     126.074 140.610 146.767  1.00  0.00           C
ATOM   3628  SD  MET A 470     127.010 141.648 145.561  1.00  0.00           S
ATOM   3629  CE  MET A 470     126.550 140.840 143.937  1.00  0.00           C
ATOM   3630  C   MET A 470     122.564 141.235 148.208  1.00  0.00           C
ATOM   3631  O   MET A 470     121.669 140.362 148.031  1.00  0.00           O
ATOM   3632  N   GLY A 471     122.283 142.527 148.392  1.00  0.00           N
ATOM   3633  CA  GLY A 471     120.914 143.057 148.455  1.00  0.00           C
ATOM   3634  C   GLY A 471     120.358 143.419 147.029  1.00  0.00           C
ATOM   3635  O   GLY A 471     121.009 144.040 146.211  1.00  0.00           O
ATOM   3636  N   HIS A 472     119.105 143.015 146.763  1.00  0.00           N
ATOM   3637  CA  HIS A 472     118.352 143.243 145.509  1.00  0.00           C
ATOM   3638  CB  HIS A 472     118.218 142.016 144.641  1.00  0.00           C
ATOM   3639  CG  HIS A 472     119.461 141.717 143.885  1.00  0.00           C
ATOM   3640  ND1 HIS A 472     119.823 142.202 142.552  1.00  0.00           N
ATOM   3641  CE1 HIS A 472     121.035 141.683 142.383  1.00  0.00           C
ATOM   3642  NE2 HIS A 472     121.399 140.961 143.420  1.00  0.00           N
ATOM   3643  CD2 HIS A 472     120.478 141.044 144.414  1.00  0.00           C
ATOM   3644  C   HIS A 472     117.025 143.815 145.832  1.00  0.00           C
ATOM   3645  O   HIS A 472     116.483 143.652 146.924  1.00  0.00           O
ATOM   3646  N   ARG A 473     116.317 144.427 144.854  1.00  0.00           N
ATOM   3647  CA  ARG A 473     114.866 144.914 144.890  1.00  0.00           C
ATOM   3648  CB  ARG A 473     114.867 146.298 144.242  1.00  0.00           C
ATOM   3649  CG  ARG A 473     116.009 147.219 144.774  1.00  0.00           C
ATOM   3650  CD  ARG A 473     115.808 148.671 144.310  1.00  0.00           C
ATOM   3651  NE  ARG A 473     116.330 148.796 142.954  1.00  0.00           N
ATOM   3652  CZ  ARG A 473     115.763 149.059 141.747  1.00  0.00           C
ATOM   3653  NH1 ARG A 473     114.485 149.292 141.523  1.00  0.00           N
ATOM   3654  NH2 ARG A 473     116.560 149.204 140.690  1.00  0.00           N
ATOM   3655  C   ARG A 473     113.919 143.890 144.184  1.00  0.00           C
ATOM   3656  O   ARG A 473     114.336 143.213 143.280  1.00  0.00           O
ATOM   3657  N   VAL A 474     112.696 143.804 144.643  1.00  0.00           N
ATOM   3658  CA  VAL A 474     111.666 142.808 144.148  1.00  0.00           C
ATOM   3659  CB  VAL A 474     110.719 142.280 145.263  1.00  0.00           C
ATOM   3660  CG1 VAL A 474     109.579 141.387 144.798  1.00  0.00           C
ATOM   3661  CG2 VAL A 474     111.564 141.504 146.310  1.00  0.00           C
ATOM   3662  C   VAL A 474     110.968 143.373 142.932  1.00  0.00           C
ATOM   3663  O   VAL A 474     110.144 144.305 142.996  1.00  0.00           O
ATOM   3664  N   ARG A 475     111.229 142.767 141.836  1.00  0.00           N
ATOM   3665  CA  ARG A 475     110.348 142.859 140.605  1.00  0.00           C
ATOM   3666  CB  ARG A 475     111.129 142.900 139.319  1.00  0.00           C
ATOM   3667  CG  ARG A 475     110.244 143.044 138.123  1.00  0.00           C
ATOM   3668  CD  ARG A 475     110.067 144.516 137.660  1.00  0.00           C
ATOM   3669  NE  ARG A 475     109.242 145.324 138.545  1.00  0.00           N
ATOM   3670  CZ  ARG A 475     109.107 146.636 138.466  1.00  0.00           C
ATOM   3671  NH1 ARG A 475     109.858 147.490 137.762  1.00  0.00           N
ATOM   3672  NH2 ARG A 475     108.194 147.197 139.205  1.00  0.00           N
ATOM   3673  C   ARG A 475     109.553 141.524 140.531  1.00  0.00           C
ATOM   3674  O   ARG A 475     110.180 140.436 140.636  1.00  0.00           O
ATOM   3675  N   ILE A 476     108.229 141.641 140.314  1.00  0.00           N
ATOM   3676  CA  ILE A 476     107.383 140.469 140.161  1.00  0.00           C
ATOM   3677  CB  ILE A 476     106.036 140.669 140.975  1.00  0.00           C
ATOM   3678  CG2 ILE A 476     104.905 139.756 140.571  1.00  0.00           C
ATOM   3679  CG1 ILE A 476     106.442 140.702 142.487  1.00  0.00           C
ATOM   3680  CD1 ILE A 476     106.715 139.283 143.114  1.00  0.00           C
ATOM   3681  C   ILE A 476     107.002 140.193 138.673  1.00  0.00           C
ATOM   3682  O   ILE A 476     106.837 141.123 137.844  1.00  0.00           O
ATOM   3683  N   LEU A 477     107.066 138.897 138.272  1.00  0.00           N
ATOM   3684  CA  LEU A 477     106.977 138.383 137.011  1.00  0.00           C
ATOM   3685  CB  LEU A 477     108.405 138.146 136.421  1.00  0.00           C
ATOM   3686  CG  LEU A 477     109.295 139.401 136.205  1.00  0.00           C
ATOM   3687  CD1 LEU A 477     110.588 138.899 135.702  1.00  0.00           C
ATOM   3688  CD2 LEU A 477     108.626 140.337 135.265  1.00  0.00           C
ATOM   3689  C   LEU A 477     106.137 137.058 136.976  1.00  0.00           C
ATOM   3690  O   LEU A 477     105.985 136.313 137.980  1.00  0.00           O
ATOM   3691  N   PRO A 478     105.717 136.727 135.695  1.00  0.00           N
ATOM   3692  CD  PRO A 478     105.760 137.490 134.416  1.00  0.00           C
ATOM   3693  CG  PRO A 478     104.863 136.791 133.420  1.00  0.00           C
ATOM   3694  CB  PRO A 478     104.323 135.564 134.094  1.00  0.00           C
ATOM   3695  CA  PRO A 478     105.135 135.441 135.412  1.00  0.00           C
ATOM   3696  C   PRO A 478     106.344 134.471 135.205  1.00  0.00           C
ATOM   3697  O   PRO A 478     107.508 134.960 135.210  1.00  0.00           O
ATOM   3698  N   TRP A 479     106.162 133.133 135.050  1.00  0.00           N
ATOM   3699  CA  TRP A 479     107.239 132.108 134.857  1.00  0.00           C
ATOM   3700  CB  TRP A 479     108.156 132.368 133.622  1.00  0.00           C
ATOM   3701  CG  TRP A 479     107.416 132.792 132.432  1.00  0.00           C
ATOM   3702  CD1 TRP A 479     107.154 134.078 132.022  1.00  0.00           C
ATOM   3703  NE1 TRP A 479     106.289 134.021 130.915  1.00  0.00           N
ATOM   3704  CE2 TRP A 479     105.905 132.762 130.627  1.00  0.00           C
ATOM   3705  CZ2 TRP A 479     105.139 132.167 129.612  1.00  0.00           C
ATOM   3706  CH2 TRP A 479     104.866 130.788 129.635  1.00  0.00           C
ATOM   3707  CZ3 TRP A 479     105.350 129.987 130.632  1.00  0.00           C
ATOM   3708  CE3 TRP A 479     106.174 130.573 131.720  1.00  0.00           C
ATOM   3709  CD2 TRP A 479     106.499 131.977 131.681  1.00  0.00           C
ATOM   3710  C   TRP A 479     108.029 131.771 136.148  1.00  0.00           C
ATOM   3711  O   TRP A 479     108.154 132.565 137.104  1.00  0.00           O
ATOM   3712  N   SER A 480     108.556 130.565 136.188  1.00  0.00           N
ATOM   3713  CA  SER A 480     108.993 129.873 137.435  1.00  0.00           C
ATOM   3714  CB  SER A 480     108.676 128.390 137.432  1.00  0.00           C
ATOM   3715  OG  SER A 480     107.260 128.164 137.334  1.00  0.00           O
ATOM   3716  C   SER A 480     110.490 130.111 137.725  1.00  0.00           C
ATOM   3717  O   SER A 480     110.983 129.707 138.740  1.00  0.00           O
ATOM   3718  N   THR A 481     111.259 130.770 136.867  1.00  0.00           N
ATOM   3719  CA  THR A 481     112.687 131.104 137.038  1.00  0.00           C
ATOM   3720  CB  THR A 481     113.384 131.196 135.730  1.00  0.00           C
ATOM   3721  CG2 THR A 481     113.224 129.930 134.944  1.00  0.00           C
ATOM   3722  OG1 THR A 481     112.951 132.282 134.984  1.00  0.00           O
ATOM   3723  C   THR A 481     112.835 132.445 137.760  1.00  0.00           C
ATOM   3724  O   THR A 481     111.931 133.267 137.750  1.00  0.00           O
ATOM   3725  N   PHE A 482     113.917 132.595 138.493  1.00  0.00           N
ATOM   3726  CA  PHE A 482     114.473 133.887 138.866  1.00  0.00           C
ATOM   3727  CB  PHE A 482     115.448 133.733 140.034  1.00  0.00           C
ATOM   3728  CG  PHE A 482     114.952 133.566 141.509  1.00  0.00           C
ATOM   3729  CD1 PHE A 482     113.889 134.317 141.968  1.00  0.00           C
ATOM   3730  CE1 PHE A 482     113.403 134.136 143.333  1.00  0.00           C
ATOM   3731  CZ  PHE A 482     114.070 133.280 144.186  1.00  0.00           C
ATOM   3732  CE2 PHE A 482     115.139 132.496 143.703  1.00  0.00           C
ATOM   3733  CD2 PHE A 482     115.549 132.628 142.379  1.00  0.00           C
ATOM   3734  C   PHE A 482     115.104 134.457 137.585  1.00  0.00           C
ATOM   3735  O   PHE A 482     116.153 133.944 137.212  1.00  0.00           O
ATOM   3736  N   ARG A 483     114.570 135.509 137.089  1.00  0.00           N
ATOM   3737  CA  ARG A 483     115.208 136.419 136.100  1.00  0.00           C
ATOM   3738  CB  ARG A 483     114.172 137.295 135.373  1.00  0.00           C
ATOM   3739  CG  ARG A 483     113.638 136.608 134.096  1.00  0.00           C
ATOM   3740  CD  ARG A 483     113.114 135.253 134.253  1.00  0.00           C
ATOM   3741  NE  ARG A 483     112.104 135.091 135.350  1.00  0.00           N
ATOM   3742  CZ  ARG A 483     110.750 135.108 135.261  1.00  0.00           C
ATOM   3743  NH1 ARG A 483     110.099 134.790 136.323  1.00  0.00           N
ATOM   3744  NH2 ARG A 483     110.033 135.456 134.198  1.00  0.00           N
ATOM   3745  C   ARG A 483     116.284 137.297 136.763  1.00  0.00           C
ATOM   3746  O   ARG A 483     115.982 138.064 137.694  1.00  0.00           O
ATOM   3747  N   LEU A 484     117.486 137.328 136.224  1.00  0.00           N
ATOM   3748  CA  LEU A 484     118.659 137.920 136.799  1.00  0.00           C
ATOM   3749  CB  LEU A 484     119.627 136.805 137.370  1.00  0.00           C
ATOM   3750  CG  LEU A 484     120.817 137.332 138.242  1.00  0.00           C
ATOM   3751  CD1 LEU A 484     120.446 138.289 139.327  1.00  0.00           C
ATOM   3752  CD2 LEU A 484     121.505 136.068 138.830  1.00  0.00           C
ATOM   3753  C   LEU A 484     119.418 138.828 135.837  1.00  0.00           C
ATOM   3754  O   LEU A 484     119.434 138.545 134.611  1.00  0.00           O
ATOM   3755  N   ASN A 485     120.140 139.797 136.403  1.00  0.00           N
ATOM   3756  CA  ASN A 485     120.977 140.720 135.680  1.00  0.00           C
ATOM   3757  CB  ASN A 485     121.207 141.961 136.549  1.00  0.00           C
ATOM   3758  CG  ASN A 485     122.370 142.830 136.022  1.00  0.00           C
ATOM   3759  OD1 ASN A 485     123.567 142.577 136.122  1.00  0.00           O
ATOM   3760  ND2 ASN A 485     122.000 143.857 135.367  1.00  0.00           N
ATOM   3761  C   ASN A 485     122.295 139.926 135.279  1.00  0.00           C
ATOM   3762  O   ASN A 485     122.871 139.202 136.109  1.00  0.00           O
ATOM   3763  N   LEU A 486     122.761 140.058 133.961  1.00  0.00           N
ATOM   3764  CA  LEU A 486     123.801 139.193 133.406  1.00  0.00           C
ATOM   3765  CB  LEU A 486     123.629 139.186 131.884  1.00  0.00           C
ATOM   3766  CG  LEU A 486     122.340 138.666 131.254  1.00  0.00           C
ATOM   3767  CD1 LEU A 486     121.155 139.564 131.253  1.00  0.00           C
ATOM   3768  CD2 LEU A 486     122.622 138.220 129.850  1.00  0.00           C
ATOM   3769  C   LEU A 486     125.186 139.479 134.018  1.00  0.00           C
ATOM   3770  O   LEU A 486     126.120 138.687 133.832  1.00  0.00           O
ATOM   3771  N   SER A 487     125.440 140.665 134.564  1.00  0.00           N
ATOM   3772  CA  SER A 487     126.749 141.138 135.042  1.00  0.00           C
ATOM   3773  CB  SER A 487     126.856 142.725 134.970  1.00  0.00           C
ATOM   3774  OG  SER A 487     128.083 143.319 135.327  1.00  0.00           O
ATOM   3775  C   SER A 487     127.037 140.725 136.479  1.00  0.00           C
ATOM   3776  O   SER A 487     127.968 140.065 136.796  1.00  0.00           O
ATOM   3777  N   VAL A 488     125.934 140.858 137.237  1.00  0.00           N
ATOM   3778  CA  VAL A 488     125.885 140.598 138.726  1.00  0.00           C
ATOM   3779  CB  VAL A 488     124.750 141.407 139.337  1.00  0.00           C
ATOM   3780  CG1 VAL A 488     123.400 140.632 139.181  1.00  0.00           C
ATOM   3781  CG2 VAL A 488     124.896 141.445 140.825  1.00  0.00           C
ATOM   3782  C   VAL A 488     126.099 139.082 139.099  1.00  0.00           C
ATOM   3783  O   VAL A 488     126.384 138.706 140.191  1.00  0.00           O
ATOM   3784  N   THR A 489     125.930 138.243 138.076  1.00  0.00           N
ATOM   3785  CA  THR A 489     126.304 136.801 138.013  1.00  0.00           C
ATOM   3786  CB  THR A 489     126.275 136.324 136.540  1.00  0.00           C
ATOM   3787  CG2 THR A 489     124.961 136.550 135.795  1.00  0.00           C
ATOM   3788  OG1 THR A 489     127.257 136.985 135.799  1.00  0.00           O
ATOM   3789  C   THR A 489     127.735 136.530 138.482  1.00  0.00           C
ATOM   3790  O   THR A 489     127.928 135.421 139.059  1.00  0.00           O
ATOM   3791  N   THR A 490     128.660 137.413 138.233  1.00  0.00           N
ATOM   3792  CA  THR A 490     130.101 137.111 138.292  1.00  0.00           C
ATOM   3793  CB  THR A 490     130.957 138.290 137.720  1.00  0.00           C
ATOM   3794  CG2 THR A 490     132.408 137.876 137.234  1.00  0.00           C
ATOM   3795  OG1 THR A 490     130.391 138.747 136.529  1.00  0.00           O
ATOM   3796  C   THR A 490     130.553 136.857 139.789  1.00  0.00           C
ATOM   3797  O   THR A 490     131.111 135.761 140.087  1.00  0.00           O
ATOM   3798  N   PRO A 491     130.305 137.691 140.785  1.00  0.00           N
ATOM   3799  CD  PRO A 491     129.882 139.069 140.667  1.00  0.00           C
ATOM   3800  CG  PRO A 491     129.255 139.426 142.060  1.00  0.00           C
ATOM   3801  CB  PRO A 491     130.208 138.687 143.002  1.00  0.00           C
ATOM   3802  CA  PRO A 491     130.483 137.414 142.224  1.00  0.00           C
ATOM   3803  C   PRO A 491     129.746 136.228 142.723  1.00  0.00           C
ATOM   3804  O   PRO A 491     130.210 135.495 143.594  1.00  0.00           O
ATOM   3805  N   TYR A 492     128.516 135.984 142.256  1.00  0.00           N
ATOM   3806  CA  TYR A 492     127.869 134.652 142.535  1.00  0.00           C
ATOM   3807  CB  TYR A 492     126.407 134.713 142.141  1.00  0.00           C
ATOM   3808  CG  TYR A 492     125.644 135.871 142.764  1.00  0.00           C
ATOM   3809  CD1 TYR A 492     125.544 135.862 144.192  1.00  0.00           C
ATOM   3810  CE1 TYR A 492     124.871 136.952 144.832  1.00  0.00           C
ATOM   3811  CZ  TYR A 492     124.277 137.984 144.045  1.00  0.00           C
ATOM   3812  OH  TYR A 492     123.521 138.956 144.603  1.00  0.00           O
ATOM   3813  CE2 TYR A 492     124.320 137.887 142.608  1.00  0.00           C
ATOM   3814  CD2 TYR A 492     124.947 136.799 141.958  1.00  0.00           C
ATOM   3815  C   TYR A 492     128.583 133.406 141.929  1.00  0.00           C
ATOM   3816  O   TYR A 492     128.286 132.322 142.409  1.00  0.00           O
ATOM   3817  N   ASN A 493     129.512 133.594 140.963  1.00  0.00           N
ATOM   3818  CA  ASN A 493     130.127 132.599 140.068  1.00  0.00           C
ATOM   3819  CB  ASN A 493     131.050 131.606 140.807  1.00  0.00           C
ATOM   3820  CG  ASN A 493     131.879 132.233 141.940  1.00  0.00           C
ATOM   3821  OD1 ASN A 493     131.903 131.818 143.121  1.00  0.00           O
ATOM   3822  ND2 ASN A 493     132.749 133.116 141.574  1.00  0.00           N
ATOM   3823  C   ASN A 493     128.986 131.887 139.345  1.00  0.00           C
ATOM   3824  O   ASN A 493     129.182 130.733 138.858  1.00  0.00           O
ATOM   3825  N   ALA A 494     127.880 132.538 139.084  1.00  0.00           N
ATOM   3826  CA  ALA A 494     126.769 132.001 138.332  1.00  0.00           C
ATOM   3827  CB  ALA A 494     125.428 132.674 138.891  1.00  0.00           C
ATOM   3828  C   ALA A 494     126.789 132.276 136.761  1.00  0.00           C
ATOM   3829  O   ALA A 494     127.385 133.232 136.247  1.00  0.00           O
ATOM   3830  N   ASP A 495     126.195 131.353 136.114  1.00  0.00           N
ATOM   3831  CA  ASP A 495     125.857 131.251 134.644  1.00  0.00           C
ATOM   3832  CB  ASP A 495     127.129 130.798 133.811  1.00  0.00           C
ATOM   3833  CG  ASP A 495     127.722 129.472 134.276  1.00  0.00           C
ATOM   3834  OD1 ASP A 495     127.087 128.632 134.985  1.00  0.00           O
ATOM   3835  OD2 ASP A 495     128.776 129.138 133.671  1.00  0.00           O
ATOM   3836  C   ASP A 495     124.546 130.401 134.481  1.00  0.00           C
ATOM   3837  O   ASP A 495     124.124 129.758 135.482  1.00  0.00           O
ATOM   3838  N   PHE A 496     123.922 130.361 133.313  1.00  0.00           N
ATOM   3839  CA  PHE A 496     122.665 129.614 133.113  1.00  0.00           C
ATOM   3840  CB  PHE A 496     121.784 130.532 132.193  1.00  0.00           C
ATOM   3841  CG  PHE A 496     121.860 131.989 132.661  1.00  0.00           C
ATOM   3842  CD1 PHE A 496     121.312 132.400 133.854  1.00  0.00           C
ATOM   3843  CE1 PHE A 496     121.328 133.794 134.198  1.00  0.00           C
ATOM   3844  CZ  PHE A 496     121.871 134.776 133.387  1.00  0.00           C
ATOM   3845  CE2 PHE A 496     122.407 134.333 132.177  1.00  0.00           C
ATOM   3846  CD2 PHE A 496     122.420 132.976 131.803  1.00  0.00           C
ATOM   3847  C   PHE A 496     122.796 128.203 132.554  1.00  0.00           C
ATOM   3848  O   PHE A 496     121.929 127.652 131.889  1.00  0.00           O
ATOM   3849  N   ASP A 497     123.913 127.547 132.804  1.00  0.00           N
ATOM   3850  CA  ASP A 497     124.180 126.157 132.533  1.00  0.00           C
ATOM   3851  CB  ASP A 497     125.679 125.862 132.806  1.00  0.00           C
ATOM   3852  CG  ASP A 497     126.002 125.401 134.220  1.00  0.00           C
ATOM   3853  OD1 ASP A 497     125.851 126.143 135.238  1.00  0.00           O
ATOM   3854  OD2 ASP A 497     126.562 124.306 134.356  1.00  0.00           O
ATOM   3855  C   ASP A 497     123.306 125.224 133.330  1.00  0.00           C
ATOM   3856  O   ASP A 497     123.290 124.038 132.970  1.00  0.00           O
ATOM   3857  N   GLY A 498     122.704 125.668 134.429  1.00  0.00           N
ATOM   3858  CA  GLY A 498     121.923 124.912 135.359  1.00  0.00           C
ATOM   3859  C   GLY A 498     121.845 125.417 136.779  1.00  0.00           C
ATOM   3860  O   GLY A 498     121.385 124.539 137.559  1.00  0.00           O
ATOM   3861  N   ASP A 499     122.371 126.590 137.197  1.00  0.00           N
ATOM   3862  CA  ASP A 499     122.444 127.042 138.612  1.00  0.00           C
ATOM   3863  CB  ASP A 499     123.265 128.321 138.727  1.00  0.00           C
ATOM   3864  CG  ASP A 499     124.749 128.249 138.443  1.00  0.00           C
ATOM   3865  OD1 ASP A 499     125.184 127.809 137.357  1.00  0.00           O
ATOM   3866  OD2 ASP A 499     125.562 128.452 139.338  1.00  0.00           O
ATOM   3867  C   ASP A 499     121.009 127.248 139.189  1.00  0.00           C
ATOM   3868  O   ASP A 499     120.044 127.599 138.500  1.00  0.00           O
ATOM   3869  N   GLU A 500     120.882 127.034 140.470  1.00  0.00           N
ATOM   3870  CA  GLU A 500     119.879 127.603 141.320  1.00  0.00           C
ATOM   3871  CB  GLU A 500     119.133 126.556 142.124  1.00  0.00           C
ATOM   3872  CG  GLU A 500     118.160 125.604 141.458  1.00  0.00           C
ATOM   3873  CD  GLU A 500     118.459 124.099 141.815  1.00  0.00           C
ATOM   3874  OE1 GLU A 500     118.511 123.700 142.975  1.00  0.00           O
ATOM   3875  OE2 GLU A 500     118.657 123.356 140.844  1.00  0.00           O
ATOM   3876  C   GLU A 500     120.375 128.725 142.221  1.00  0.00           C
ATOM   3877  O   GLU A 500     121.386 128.635 142.893  1.00  0.00           O
ATOM   3878  N   MET A 501     119.556 129.754 142.414  1.00  0.00           N
ATOM   3879  CA  MET A 501     119.885 130.795 143.479  1.00  0.00           C
ATOM   3880  CB  MET A 501     120.313 132.159 142.859  1.00  0.00           C
ATOM   3881  CG  MET A 501     121.656 132.034 142.191  1.00  0.00           C
ATOM   3882  SD  MET A 501     122.157 133.520 141.370  1.00  0.00           S
ATOM   3883  CE  MET A 501     122.444 134.657 142.810  1.00  0.00           C
ATOM   3884  C   MET A 501     118.745 131.001 144.490  1.00  0.00           C
ATOM   3885  O   MET A 501     117.623 130.634 144.209  1.00  0.00           O
ATOM   3886  N   ASN A 502     119.148 131.510 145.669  1.00  0.00           N
ATOM   3887  CA  ASN A 502     118.430 131.612 146.859  1.00  0.00           C
ATOM   3888  CB  ASN A 502     119.237 130.889 148.011  1.00  0.00           C
ATOM   3889  CG  ASN A 502     119.959 129.663 147.552  1.00  0.00           C
ATOM   3890  OD1 ASN A 502     119.442 128.578 147.282  1.00  0.00           O
ATOM   3891  ND2 ASN A 502     121.233 129.761 147.307  1.00  0.00           N
ATOM   3892  C   ASN A 502     118.073 133.052 147.250  1.00  0.00           C
ATOM   3893  O   ASN A 502     118.934 133.922 147.384  1.00  0.00           O
ATOM   3894  N   LEU A 503     116.814 133.253 147.739  1.00  0.00           N
ATOM   3895  CA  LEU A 503     116.228 134.490 148.202  1.00  0.00           C
ATOM   3896  CB  LEU A 503     115.216 134.796 147.018  1.00  0.00           C
ATOM   3897  CG  LEU A 503     114.516 136.206 147.111  1.00  0.00           C
ATOM   3898  CD1 LEU A 503     114.399 136.915 145.775  1.00  0.00           C
ATOM   3899  CD2 LEU A 503     113.193 136.237 147.946  1.00  0.00           C
ATOM   3900  C   LEU A 503     115.703 134.347 149.641  1.00  0.00           C
ATOM   3901  O   LEU A 503     115.270 133.321 150.067  1.00  0.00           O
ATOM   3902  N   HIS A 504     115.819 135.494 150.375  1.00  0.00           N
ATOM   3903  CA  HIS A 504     115.391 135.706 151.739  1.00  0.00           C
ATOM   3904  CB  HIS A 504     116.489 135.460 152.786  1.00  0.00           C
ATOM   3905  CG  HIS A 504     116.999 134.042 152.616  1.00  0.00           C
ATOM   3906  ND1 HIS A 504     116.697 132.985 153.442  1.00  0.00           N
ATOM   3907  CE1 HIS A 504     117.641 132.037 153.150  1.00  0.00           C
ATOM   3908  NE2 HIS A 504     118.515 132.465 152.250  1.00  0.00           N
ATOM   3909  CD2 HIS A 504     118.118 133.710 151.955  1.00  0.00           C
ATOM   3910  C   HIS A 504     114.740 137.117 151.900  1.00  0.00           C
ATOM   3911  O   HIS A 504     115.335 138.097 151.530  1.00  0.00           O
ATOM   3912  N   LEU A 505     113.544 137.126 152.568  1.00  0.00           N
ATOM   3913  CA  LEU A 505     112.818 138.376 153.056  1.00  0.00           C
ATOM   3914  CB  LEU A 505     111.375 138.287 152.629  1.00  0.00           C
ATOM   3915  CG  LEU A 505     110.527 139.492 153.108  1.00  0.00           C
ATOM   3916  CD1 LEU A 505     110.946 140.890 152.492  1.00  0.00           C
ATOM   3917  CD2 LEU A 505     109.105 139.204 152.627  1.00  0.00           C
ATOM   3918  C   LEU A 505     112.930 138.698 154.579  1.00  0.00           C
ATOM   3919  O   LEU A 505     112.520 137.847 155.356  1.00  0.00           O
ATOM   3920  N   PRO A 506     113.505 139.835 154.960  1.00  0.00           N
ATOM   3921  CD  PRO A 506     114.392 140.693 154.103  1.00  0.00           C
ATOM   3922  CG  PRO A 506     114.565 141.997 154.889  1.00  0.00           C
ATOM   3923  CB  PRO A 506     114.383 141.554 156.384  1.00  0.00           C
ATOM   3924  CA  PRO A 506     113.588 140.238 156.377  1.00  0.00           C
ATOM   3925  C   PRO A 506     112.319 140.478 157.125  1.00  0.00           C
ATOM   3926  O   PRO A 506     111.307 140.814 156.575  1.00  0.00           O
ATOM   3927  N   GLN A 507     112.417 140.345 158.466  1.00  0.00           N
ATOM   3928  CA  GLN A 507     111.237 140.578 159.375  1.00  0.00           C
ATOM   3929  CB  GLN A 507     111.171 139.410 160.338  1.00  0.00           C
ATOM   3930  CG  GLN A 507     110.955 138.104 159.654  1.00  0.00           C
ATOM   3931  CD  GLN A 507     109.775 138.172 158.696  1.00  0.00           C
ATOM   3932  OE1 GLN A 507     108.711 138.581 159.113  1.00  0.00           O
ATOM   3933  NE2 GLN A 507     109.833 137.859 157.444  1.00  0.00           N
ATOM   3934  C   GLN A 507     111.148 141.922 160.164  1.00  0.00           C
ATOM   3935  O   GLN A 507     110.310 142.110 161.044  1.00  0.00           O
ATOM   3936  N   SER A 508     112.063 142.859 159.911  1.00  0.00           N
ATOM   3937  CA  SER A 508     112.106 144.152 160.603  1.00  0.00           C
ATOM   3938  CB  SER A 508     113.123 144.105 161.710  1.00  0.00           C
ATOM   3939  OG  SER A 508     113.100 145.323 162.436  1.00  0.00           O
ATOM   3940  C   SER A 508     112.572 145.209 159.668  1.00  0.00           C
ATOM   3941  O   SER A 508     113.313 145.050 158.668  1.00  0.00           O
ATOM   3942  N   LEU A 509     112.044 146.397 159.876  1.00  0.00           N
ATOM   3943  CA  LEU A 509     112.623 147.691 159.524  1.00  0.00           C
ATOM   3944  CB  LEU A 509     111.876 148.809 160.261  1.00  0.00           C
ATOM   3945  CG  LEU A 509     110.710 149.286 159.400  1.00  0.00           C
ATOM   3946  CD1 LEU A 509     109.569 149.963 160.197  1.00  0.00           C
ATOM   3947  CD2 LEU A 509     111.219 150.300 158.341  1.00  0.00           C
ATOM   3948  C   LEU A 509     114.076 147.822 159.834  1.00  0.00           C
ATOM   3949  O   LEU A 509     114.710 148.366 158.997  1.00  0.00           O
ATOM   3950  N   GLU A 510     114.609 147.254 160.970  1.00  0.00           N
ATOM   3951  CA  GLU A 510     116.032 147.330 161.281  1.00  0.00           C
ATOM   3952  CB  GLU A 510     116.263 146.904 162.756  1.00  0.00           C
ATOM   3953  CG  GLU A 510     115.560 147.880 163.676  1.00  0.00           C
ATOM   3954  CD  GLU A 510     115.875 147.650 165.152  1.00  0.00           C
ATOM   3955  OE1 GLU A 510     116.006 146.460 165.529  1.00  0.00           O
ATOM   3956  OE2 GLU A 510     115.999 148.576 165.971  1.00  0.00           O
ATOM   3957  C   GLU A 510     116.919 146.486 160.375  1.00  0.00           C
ATOM   3958  O   GLU A 510     118.072 146.821 160.129  1.00  0.00           O
ATOM   3959  N   THR A 511     116.348 145.392 159.808  1.00  0.00           N
ATOM   3960  CA  THR A 511     117.072 144.478 158.943  1.00  0.00           C
ATOM   3961  CB  THR A 511     116.790 142.965 159.171  1.00  0.00           C
ATOM   3962  CG2 THR A 511     117.273 142.357 160.508  1.00  0.00           C
ATOM   3963  OG1 THR A 511     115.354 142.769 159.123  1.00  0.00           O
ATOM   3964  C   THR A 511     116.900 144.865 157.465  1.00  0.00           C
ATOM   3965  O   THR A 511     117.925 144.832 156.748  1.00  0.00           O
ATOM   3966  N   ARG A 512     115.715 145.398 157.040  1.00  0.00           N
ATOM   3967  CA  ARG A 512     115.593 146.215 155.813  1.00  0.00           C
ATOM   3968  CB  ARG A 512     114.168 146.756 155.597  1.00  0.00           C
ATOM   3969  CG  ARG A 512     113.946 147.845 154.479  1.00  0.00           C
ATOM   3970  CD  ARG A 512     112.522 148.468 154.515  1.00  0.00           C
ATOM   3971  NE  ARG A 512     112.468 149.640 153.643  1.00  0.00           N
ATOM   3972  CZ  ARG A 512     111.578 150.582 153.649  1.00  0.00           C
ATOM   3973  NH1 ARG A 512     110.567 150.739 154.502  1.00  0.00           N
ATOM   3974  NH2 ARG A 512     111.651 151.583 152.839  1.00  0.00           N
ATOM   3975  C   ARG A 512     116.655 147.372 155.807  1.00  0.00           C
ATOM   3976  O   ARG A 512     117.348 147.530 154.814  1.00  0.00           O
ATOM   3977  N   ALA A 513     116.720 148.150 156.821  1.00  0.00           N
ATOM   3978  CA  ALA A 513     117.557 149.389 156.966  1.00  0.00           C
ATOM   3979  CB  ALA A 513     117.367 150.062 158.293  1.00  0.00           C
ATOM   3980  C   ALA A 513     119.063 149.046 156.829  1.00  0.00           C
ATOM   3981  O   ALA A 513     119.768 149.648 155.991  1.00  0.00           O
ATOM   3982  N   GLU A 514     119.465 147.995 157.471  1.00  0.00           N
ATOM   3983  CA  GLU A 514     120.812 147.514 157.478  1.00  0.00           C
ATOM   3984  CB  GLU A 514     120.886 146.398 158.507  1.00  0.00           C
ATOM   3985  CG  GLU A 514     122.388 145.956 158.669  1.00  0.00           C
ATOM   3986  CD  GLU A 514     122.475 144.990 159.817  1.00  0.00           C
ATOM   3987  OE1 GLU A 514     122.960 145.409 160.906  1.00  0.00           O
ATOM   3988  OE2 GLU A 514     122.217 143.764 159.518  1.00  0.00           O
ATOM   3989  C   GLU A 514     121.242 147.054 156.069  1.00  0.00           C
ATOM   3990  O   GLU A 514     122.186 147.562 155.485  1.00  0.00           O
ATOM   3991  N   ILE A 515     120.580 146.061 155.480  1.00  0.00           N
ATOM   3992  CA  ILE A 515     120.871 145.462 154.175  1.00  0.00           C
ATOM   3993  CB  ILE A 515     119.967 144.185 153.984  1.00  0.00           C
ATOM   3994  CG2 ILE A 515     119.938 143.599 152.540  1.00  0.00           C
ATOM   3995  CG1 ILE A 515     120.428 143.046 155.045  1.00  0.00           C
ATOM   3996  CD1 ILE A 515     121.908 142.437 155.089  1.00  0.00           C
ATOM   3997  C   ILE A 515     120.581 146.483 153.047  1.00  0.00           C
ATOM   3998  O   ILE A 515     121.391 146.300 152.085  1.00  0.00           O
ATOM   3999  N   GLN A 516     119.714 147.531 153.159  1.00  0.00           N
ATOM   4000  CA  GLN A 516     119.530 148.579 152.158  1.00  0.00           C
ATOM   4001  CB  GLN A 516     118.172 149.301 152.210  1.00  0.00           C
ATOM   4002  CG  GLN A 516     117.748 150.172 150.947  1.00  0.00           C
ATOM   4003  CD  GLN A 516     116.282 150.621 150.970  1.00  0.00           C
ATOM   4004  OE1 GLN A 516     115.631 150.498 151.962  1.00  0.00           O
ATOM   4005  NE2 GLN A 516     115.733 151.085 149.874  1.00  0.00           N
ATOM   4006  C   GLN A 516     120.760 149.502 152.105  1.00  0.00           C
ATOM   4007  O   GLN A 516     121.204 149.852 150.957  1.00  0.00           O
ATOM   4008  N   GLU A 517     121.254 149.891 153.232  1.00  0.00           N
ATOM   4009  CA  GLU A 517     122.316 150.837 153.388  1.00  0.00           C
ATOM   4010  CB  GLU A 517     122.203 151.574 154.722  1.00  0.00           C
ATOM   4011  CG  GLU A 517     123.244 152.630 155.103  1.00  0.00           C
ATOM   4012  CD  GLU A 517     123.371 153.879 154.145  1.00  0.00           C
ATOM   4013  OE1 GLU A 517     122.464 154.039 153.326  1.00  0.00           O
ATOM   4014  OE2 GLU A 517     124.363 154.597 154.149  1.00  0.00           O
ATOM   4015  C   GLU A 517     123.724 150.168 153.199  1.00  0.00           C
ATOM   4016  O   GLU A 517     124.666 150.816 152.693  1.00  0.00           O
ATOM   4017  N   LEU A 518     123.948 148.923 153.664  1.00  0.00           N
ATOM   4018  CA  LEU A 518     125.317 148.338 153.755  1.00  0.00           C
ATOM   4019  CB  LEU A 518     125.270 147.529 155.086  1.00  0.00           C
ATOM   4020  CG  LEU A 518     125.131 148.346 156.352  1.00  0.00           C
ATOM   4021  CD1 LEU A 518     125.290 147.442 157.577  1.00  0.00           C
ATOM   4022  CD2 LEU A 518     126.131 149.528 156.414  1.00  0.00           C
ATOM   4023  C   LEU A 518     125.574 147.341 152.587  1.00  0.00           C
ATOM   4024  O   LEU A 518     126.745 147.058 152.405  1.00  0.00           O
ATOM   4025  N   ALA A 519     124.500 146.681 152.087  1.00  0.00           N
ATOM   4026  CA  ALA A 519     124.699 145.493 151.248  1.00  0.00           C
ATOM   4027  CB  ALA A 519     124.253 144.282 152.070  1.00  0.00           C
ATOM   4028  C   ALA A 519     123.955 145.540 149.861  1.00  0.00           C
ATOM   4029  O   ALA A 519     124.260 144.697 149.015  1.00  0.00           O
ATOM   4030  N   MET A 520     122.979 146.409 149.496  1.00  0.00           N
ATOM   4031  CA  MET A 520     122.750 146.678 148.078  1.00  0.00           C
ATOM   4032  CB  MET A 520     121.930 147.952 147.949  1.00  0.00           C
ATOM   4033  CG  MET A 520     120.569 147.960 148.732  1.00  0.00           C
ATOM   4034  SD  MET A 520     119.386 146.544 148.492  1.00  0.00           S
ATOM   4035  CE  MET A 520     118.827 146.851 146.780  1.00  0.00           C
ATOM   4036  C   MET A 520     123.968 146.629 147.153  1.00  0.00           C
ATOM   4037  O   MET A 520     124.917 147.383 147.394  1.00  0.00           O
ATOM   4038  N   VAL A 521     123.786 145.957 145.999  1.00  0.00           N
ATOM   4039  CA  VAL A 521     124.839 145.764 145.015  1.00  0.00           C
ATOM   4040  CB  VAL A 521     124.384 144.908 143.811  1.00  0.00           C
ATOM   4041  CG1 VAL A 521     125.553 144.522 142.859  1.00  0.00           C
ATOM   4042  CG2 VAL A 521     123.801 143.656 144.296  1.00  0.00           C
ATOM   4043  C   VAL A 521     125.724 147.027 144.648  1.00  0.00           C
ATOM   4044  O   VAL A 521     126.943 146.929 144.652  1.00  0.00           O
ATOM   4045  N   PRO A 522     125.072 148.178 144.295  1.00  0.00           N
ATOM   4046  CD  PRO A 522     123.615 148.315 144.203  1.00  0.00           C
ATOM   4047  CG  PRO A 522     123.321 149.524 143.292  1.00  0.00           C
ATOM   4048  CB  PRO A 522     124.510 150.424 143.670  1.00  0.00           C
ATOM   4049  CA  PRO A 522     125.730 149.423 143.857  1.00  0.00           C
ATOM   4050  C   PRO A 522     126.795 149.972 144.866  1.00  0.00           C
ATOM   4051  O   PRO A 522     127.889 150.385 144.493  1.00  0.00           O
ATOM   4052  N   ARG A 523     126.500 149.809 146.222  1.00  0.00           N
ATOM   4053  CA  ARG A 523     127.354 150.246 147.324  1.00  0.00           C
ATOM   4054  CB  ARG A 523     126.598 150.106 148.651  1.00  0.00           C
ATOM   4055  CG  ARG A 523     125.116 150.513 148.746  1.00  0.00           C
ATOM   4056  CD  ARG A 523     124.920 152.029 148.569  1.00  0.00           C
ATOM   4057  NE  ARG A 523     125.535 152.578 149.756  1.00  0.00           N
ATOM   4058  CZ  ARG A 523     124.891 153.188 150.735  1.00  0.00           C
ATOM   4059  NH1 ARG A 523     123.591 153.223 150.767  1.00  0.00           N
ATOM   4060  NH2 ARG A 523     125.517 153.677 151.723  1.00  0.00           N
ATOM   4061  C   ARG A 523     128.664 149.448 147.334  1.00  0.00           C
ATOM   4062  O   ARG A 523     129.491 149.722 148.152  1.00  0.00           O
ATOM   4063  N   MET A 524     128.859 148.441 146.442  1.00  0.00           N
ATOM   4064  CA  MET A 524     130.071 147.591 146.501  1.00  0.00           C
ATOM   4065  CB  MET A 524     129.800 146.280 147.082  1.00  0.00           C
ATOM   4066  CG  MET A 524     129.274 146.361 148.546  1.00  0.00           C
ATOM   4067  SD  MET A 524     129.114 144.681 149.266  1.00  0.00           S
ATOM   4068  CE  MET A 524     127.966 143.836 148.159  1.00  0.00           C
ATOM   4069  C   MET A 524     130.816 147.453 145.164  1.00  0.00           C
ATOM   4070  O   MET A 524     131.651 146.658 145.024  1.00  0.00           O
ATOM   4071  N   ILE A 525     130.481 148.291 144.217  1.00  0.00           N
ATOM   4072  CA  ILE A 525     130.869 148.177 142.780  1.00  0.00           C
ATOM   4073  CB  ILE A 525     130.299 149.321 141.991  1.00  0.00           C
ATOM   4074  CG2 ILE A 525     131.082 149.797 140.781  1.00  0.00           C
ATOM   4075  CG1 ILE A 525     128.909 148.866 141.512  1.00  0.00           C
ATOM   4076  CD1 ILE A 525     128.082 150.002 141.005  1.00  0.00           C
ATOM   4077  C   ILE A 525     132.430 147.962 142.637  1.00  0.00           C
ATOM   4078  O   ILE A 525     132.840 147.246 141.706  1.00  0.00           O
ATOM   4079  N   VAL A 526     133.241 148.510 143.554  1.00  0.00           N
ATOM   4080  CA  VAL A 526     134.724 148.363 143.549  1.00  0.00           C
ATOM   4081  CB  VAL A 526     135.501 149.735 143.462  1.00  0.00           C
ATOM   4082  CG1 VAL A 526     136.983 149.770 143.548  1.00  0.00           C
ATOM   4083  CG2 VAL A 526     135.214 150.339 142.067  1.00  0.00           C
ATOM   4084  C   VAL A 526     135.041 147.490 144.851  1.00  0.00           C
ATOM   4085  O   VAL A 526     134.710 147.916 145.918  1.00  0.00           O
ATOM   4086  N   THR A 527     135.778 146.404 144.757  1.00  0.00           N
ATOM   4087  CA  THR A 527     136.155 145.432 145.810  1.00  0.00           C
ATOM   4088  CB  THR A 527     136.148 143.978 145.271  1.00  0.00           C
ATOM   4089  CG2 THR A 527     137.066 143.710 144.103  1.00  0.00           C
ATOM   4090  OG1 THR A 527     136.553 143.081 146.282  1.00  0.00           O
ATOM   4091  C   THR A 527     137.415 145.754 146.517  1.00  0.00           C
ATOM   4092  O   THR A 527     138.470 146.066 145.857  1.00  0.00           O
ATOM   4093  N   PRO A 528     137.473 145.677 147.848  1.00  0.00           N
ATOM   4094  CD  PRO A 528     136.352 145.337 148.722  1.00  0.00           C
ATOM   4095  CG  PRO A 528     136.883 145.094 150.128  1.00  0.00           C
ATOM   4096  CB  PRO A 528     138.280 145.837 150.067  1.00  0.00           C
ATOM   4097  CA  PRO A 528     138.675 145.828 148.560  1.00  0.00           C
ATOM   4098  C   PRO A 528     139.614 144.732 148.257  1.00  0.00           C
ATOM   4099  O   PRO A 528     140.800 144.869 148.499  1.00  0.00           O
ATOM   4100  N   GLN A 529     139.197 143.599 147.743  1.00  0.00           N
ATOM   4101  CA  GLN A 529     140.165 142.522 147.262  1.00  0.00           C
ATOM   4102  CB  GLN A 529     139.420 141.201 146.889  1.00  0.00           C
ATOM   4103  CG  GLN A 529     140.256 140.077 146.290  1.00  0.00           C
ATOM   4104  CD  GLN A 529     139.497 138.812 145.908  1.00  0.00           C
ATOM   4105  OE1 GLN A 529     138.366 138.577 146.362  1.00  0.00           O
ATOM   4106  NE2 GLN A 529     139.972 138.005 145.007  1.00  0.00           N
ATOM   4107  C   GLN A 529     141.202 143.031 146.226  1.00  0.00           C
ATOM   4108  O   GLN A 529     142.303 142.597 146.148  1.00  0.00           O
ATOM   4109  N   SER A 530     140.849 143.973 145.337  1.00  0.00           N
ATOM   4110  CA  SER A 530     141.767 144.264 144.192  1.00  0.00           C
ATOM   4111  CB  SER A 530     141.529 143.105 143.175  1.00  0.00           C
ATOM   4112  OG  SER A 530     140.190 143.080 142.641  1.00  0.00           O
ATOM   4113  C   SER A 530     141.690 145.641 143.621  1.00  0.00           C
ATOM   4114  O   SER A 530     142.268 145.857 142.529  1.00  0.00           O
ATOM   4115  N   ASN A 531     141.057 146.534 144.278  1.00  0.00           N
ATOM   4116  CA  ASN A 531     140.954 147.988 143.803  1.00  0.00           C
ATOM   4117  CB  ASN A 531     142.058 148.897 144.445  1.00  0.00           C
ATOM   4118  CG  ASN A 531     143.462 148.519 143.985  1.00  0.00           C
ATOM   4119  OD1 ASN A 531     144.208 147.792 144.682  1.00  0.00           O
ATOM   4120  ND2 ASN A 531     143.850 148.963 142.775  1.00  0.00           N
ATOM   4121  C   ASN A 531     140.629 148.247 142.309  1.00  0.00           C
ATOM   4122  O   ASN A 531     141.278 149.049 141.648  1.00  0.00           O
ATOM   4123  N   ARG A 532     139.554 147.541 141.901  1.00  0.00           N
ATOM   4124  CA  ARG A 532     138.986 147.509 140.551  1.00  0.00           C
ATOM   4125  CB  ARG A 532     139.794 146.538 139.701  1.00  0.00           C
ATOM   4126  CG  ARG A 532     139.435 145.041 140.067  1.00  0.00           C
ATOM   4127  CD  ARG A 532     140.586 144.157 139.472  1.00  0.00           C
ATOM   4128  NE  ARG A 532     140.398 142.722 139.613  1.00  0.00           N
ATOM   4129  CZ  ARG A 532     139.811 141.851 138.775  1.00  0.00           C
ATOM   4130  NH1 ARG A 532     139.144 142.210 137.732  1.00  0.00           N
ATOM   4131  NH2 ARG A 532     139.932 140.572 139.005  1.00  0.00           N
ATOM   4132  C   ARG A 532     137.496 147.250 140.735  1.00  0.00           C
ATOM   4133  O   ARG A 532     137.046 146.995 141.800  1.00  0.00           O
ATOM   4134  N   PRO A 533     136.701 147.292 139.667  1.00  0.00           N
ATOM   4135  CD  PRO A 533     136.909 148.009 138.381  1.00  0.00           C
ATOM   4136  CG  PRO A 533     135.644 148.622 137.977  1.00  0.00           C
ATOM   4137  CB  PRO A 533     134.742 147.457 138.337  1.00  0.00           C
ATOM   4138  CA  PRO A 533     135.319 146.856 139.690  1.00  0.00           C
ATOM   4139  C   PRO A 533     135.075 145.368 139.734  1.00  0.00           C
ATOM   4140  O   PRO A 533     135.588 144.596 138.876  1.00  0.00           O
ATOM   4141  N   VAL A 534     134.204 145.019 140.590  1.00  0.00           N
ATOM   4142  CA  VAL A 534     133.693 143.655 140.831  1.00  0.00           C
ATOM   4143  CB  VAL A 534     133.211 143.513 142.300  1.00  0.00           C
ATOM   4144  CG1 VAL A 534     131.744 144.025 142.437  1.00  0.00           C
ATOM   4145  CG2 VAL A 534     133.224 142.073 142.731  1.00  0.00           C
ATOM   4146  C   VAL A 534     132.769 143.066 139.746  1.00  0.00           C
ATOM   4147  O   VAL A 534     132.514 141.857 139.770  1.00  0.00           O
ATOM   4148  N   MET A 535     132.254 143.789 138.781  1.00  0.00           N
ATOM   4149  CA  MET A 535     131.565 143.246 137.634  1.00  0.00           C
ATOM   4150  CB  MET A 535     130.127 142.867 138.101  1.00  0.00           C
ATOM   4151  CG  MET A 535     129.201 144.053 138.436  1.00  0.00           C
ATOM   4152  SD  MET A 535     128.772 144.162 140.103  1.00  0.00           S
ATOM   4153  CE  MET A 535     127.797 145.617 140.069  1.00  0.00           C
ATOM   4154  C   MET A 535     131.674 144.252 136.508  1.00  0.00           C
ATOM   4155  O   MET A 535     131.898 145.442 136.771  1.00  0.00           O
ATOM   4156  N   GLY A 536     131.520 143.732 135.291  1.00  0.00           N
ATOM   4157  CA  GLY A 536     131.940 144.448 134.080  1.00  0.00           C
ATOM   4158  C   GLY A 536     130.837 144.555 132.997  1.00  0.00           C
ATOM   4159  O   GLY A 536     129.851 143.871 133.200  1.00  0.00           O
ATOM   4160  N   ILE A 537     130.934 145.309 131.896  1.00  0.00           N
ATOM   4161  CA  ILE A 537     129.835 145.285 130.857  1.00  0.00           C
ATOM   4162  CB  ILE A 537     129.891 146.463 129.884  1.00  0.00           C
ATOM   4163  CG2 ILE A 537     129.143 146.280 128.618  1.00  0.00           C
ATOM   4164  CG1 ILE A 537     129.209 147.636 130.574  1.00  0.00           C
ATOM   4165  CD1 ILE A 537     130.028 148.458 131.643  1.00  0.00           C
ATOM   4166  C   ILE A 537     129.795 143.899 130.164  1.00  0.00           C
ATOM   4167  O   ILE A 537     130.868 143.324 129.962  1.00  0.00           O
ATOM   4168  N   VAL A 538     128.688 143.239 129.855  1.00  0.00           N
ATOM   4169  CA  VAL A 538     128.650 141.750 129.531  1.00  0.00           C
ATOM   4170  CB  VAL A 538     127.219 141.293 129.828  1.00  0.00           C
ATOM   4171  CG1 VAL A 538     126.864 141.731 131.287  1.00  0.00           C
ATOM   4172  CG2 VAL A 538     126.093 141.884 129.003  1.00  0.00           C
ATOM   4173  C   VAL A 538     128.970 141.326 128.065  1.00  0.00           C
ATOM   4174  O   VAL A 538     129.268 142.150 127.241  1.00  0.00           O
ATOM   4175  N   GLN A 539     129.120 140.032 127.822  1.00  0.00           N
ATOM   4176  CA  GLN A 539     129.814 139.550 126.673  1.00  0.00           C
ATOM   4177  CB  GLN A 539     129.911 138.028 126.732  1.00  0.00           C
ATOM   4178  CG  GLN A 539     128.632 137.192 126.897  1.00  0.00           C
ATOM   4179  CD  GLN A 539     128.829 135.688 126.837  1.00  0.00           C
ATOM   4180  OE1 GLN A 539     127.960 134.912 126.963  1.00  0.00           O
ATOM   4181  NE2 GLN A 539     130.020 135.191 126.566  1.00  0.00           N
ATOM   4182  C   GLN A 539     129.453 139.966 125.265  1.00  0.00           C
ATOM   4183  O   GLN A 539     130.347 140.137 124.395  1.00  0.00           O
ATOM   4184  N   ASP A 540     128.176 140.060 124.922  1.00  0.00           N
ATOM   4185  CA  ASP A 540     127.715 140.571 123.627  1.00  0.00           C
ATOM   4186  CB  ASP A 540     126.159 140.337 123.428  1.00  0.00           C
ATOM   4187  CG  ASP A 540     125.733 138.974 123.014  1.00  0.00           C
ATOM   4188  OD1 ASP A 540     126.582 138.090 122.701  1.00  0.00           O
ATOM   4189  OD2 ASP A 540     124.517 138.726 123.022  1.00  0.00           O
ATOM   4190  C   ASP A 540     128.020 142.078 123.562  1.00  0.00           C
ATOM   4191  O   ASP A 540     128.408 142.544 122.481  1.00  0.00           O
ATOM   4192  N   THR A 541     127.749 142.801 124.596  1.00  0.00           N
ATOM   4193  CA  THR A 541     127.826 144.306 124.677  1.00  0.00           C
ATOM   4194  CB  THR A 541     127.146 144.833 125.941  1.00  0.00           C
ATOM   4195  CG2 THR A 541     127.226 146.356 125.974  1.00  0.00           C
ATOM   4196  OG1 THR A 541     125.816 144.383 126.075  1.00  0.00           O
ATOM   4197  C   THR A 541     129.236 144.798 124.614  1.00  0.00           C
ATOM   4198  O   THR A 541     129.555 145.740 123.871  1.00  0.00           O
ATOM   4199  N   LEU A 542     130.142 144.207 125.326  1.00  0.00           N
ATOM   4200  CA  LEU A 542     131.653 144.427 125.281  1.00  0.00           C
ATOM   4201  CB  LEU A 542     132.405 143.559 126.372  1.00  0.00           C
ATOM   4202  CG  LEU A 542     133.594 144.378 127.025  1.00  0.00           C
ATOM   4203  CD1 LEU A 542     133.075 145.249 128.101  1.00  0.00           C
ATOM   4204  CD2 LEU A 542     134.566 143.386 127.570  1.00  0.00           C
ATOM   4205  C   LEU A 542     132.268 144.012 123.938  1.00  0.00           C
ATOM   4206  O   LEU A 542     133.169 144.705 123.437  1.00  0.00           O
ATOM   4207  N   THR A 543     131.656 143.093 123.196  1.00  0.00           N
ATOM   4208  CA  THR A 543     132.068 142.794 121.833  1.00  0.00           C
ATOM   4209  CB  THR A 543     131.650 141.335 121.298  1.00  0.00           C
ATOM   4210  CG2 THR A 543     132.372 140.893 120.050  1.00  0.00           C
ATOM   4211  OG1 THR A 543     131.963 140.407 122.279  1.00  0.00           O
ATOM   4212  C   THR A 543     131.560 143.937 120.884  1.00  0.00           C
ATOM   4213  O   THR A 543     132.319 144.590 120.171  1.00  0.00           O
ATOM   4214  N   ALA A 544     130.280 144.162 120.903  1.00  0.00           N
ATOM   4215  CA  ALA A 544     129.564 145.048 120.021  1.00  0.00           C
ATOM   4216  CB  ALA A 544     128.044 144.829 120.177  1.00  0.00           C
ATOM   4217  C   ALA A 544     130.048 146.490 120.186  1.00  0.00           C
ATOM   4218  O   ALA A 544     130.118 147.229 119.189  1.00  0.00           O
ATOM   4219  N   VAL A 545     130.406 146.941 121.385  1.00  0.00           N
ATOM   4220  CA  VAL A 545     130.950 148.318 121.589  1.00  0.00           C
ATOM   4221  CB  VAL A 545     131.033 148.738 123.070  1.00  0.00           C
ATOM   4222  CG1 VAL A 545     132.182 148.044 123.820  1.00  0.00           C
ATOM   4223  CG2 VAL A 545     131.193 150.290 123.144  1.00  0.00           C
ATOM   4224  C   VAL A 545     132.342 148.438 120.946  1.00  0.00           C
ATOM   4225  O   VAL A 545     132.747 149.569 120.540  1.00  0.00           O
ATOM   4226  N   ARG A 546     133.123 147.347 120.721  1.00  0.00           N
ATOM   4227  CA  ARG A 546     134.372 147.416 120.042  1.00  0.00           C
ATOM   4228  CB  ARG A 546     135.117 146.031 120.089  1.00  0.00           C
ATOM   4229  CG  ARG A 546     136.590 146.215 119.637  1.00  0.00           C
ATOM   4230  CD  ARG A 546     137.501 144.987 119.804  1.00  0.00           C
ATOM   4231  NE  ARG A 546     138.881 145.234 119.287  1.00  0.00           N
ATOM   4232  CZ  ARG A 546     139.234 145.299 118.021  1.00  0.00           C
ATOM   4233  NH1 ARG A 546     138.562 145.033 116.928  1.00  0.00           N
ATOM   4234  NH2 ARG A 546     140.493 145.603 117.826  1.00  0.00           N
ATOM   4235  C   ARG A 546     134.053 147.719 118.527  1.00  0.00           C
ATOM   4236  O   ARG A 546     134.723 148.621 117.918  1.00  0.00           O
ATOM   4237  N   LYS A 547     133.085 147.084 117.885  1.00  0.00           N
ATOM   4238  CA  LYS A 547     132.696 147.470 116.545  1.00  0.00           C
ATOM   4239  CB  LYS A 547     131.745 146.424 116.006  1.00  0.00           C
ATOM   4240  CG  LYS A 547     132.529 145.209 115.501  1.00  0.00           C
ATOM   4241  CD  LYS A 547     131.522 144.458 114.566  1.00  0.00           C
ATOM   4242  CE  LYS A 547     132.144 143.246 113.978  1.00  0.00           C
ATOM   4243  NZ  LYS A 547     131.229 142.576 112.995  1.00  0.00           N
ATOM   4244  C   LYS A 547     132.087 148.863 116.492  1.00  0.00           C
ATOM   4245  O   LYS A 547     132.382 149.595 115.566  1.00  0.00           O
ATOM   4246  N   PHE A 548     131.209 149.228 117.417  1.00  0.00           N
ATOM   4247  CA  PHE A 548     130.431 150.497 117.286  1.00  0.00           C
ATOM   4248  CB  PHE A 548     129.330 150.416 118.366  1.00  0.00           C
ATOM   4249  CG  PHE A 548     128.393 151.567 118.405  1.00  0.00           C
ATOM   4250  CD1 PHE A 548     127.419 151.599 117.366  1.00  0.00           C
ATOM   4251  CE1 PHE A 548     126.463 152.654 117.391  1.00  0.00           C
ATOM   4252  CZ  PHE A 548     126.459 153.564 118.461  1.00  0.00           C
ATOM   4253  CE2 PHE A 548     127.485 153.578 119.361  1.00  0.00           C
ATOM   4254  CD2 PHE A 548     128.473 152.607 119.351  1.00  0.00           C
ATOM   4255  C   PHE A 548     131.267 151.789 117.490  1.00  0.00           C
ATOM   4256  O   PHE A 548     130.990 152.865 116.922  1.00  0.00           O
ATOM   4257  N   THR A 549     132.345 151.664 118.287  1.00  0.00           N
ATOM   4258  CA  THR A 549     133.325 152.705 118.476  1.00  0.00           C
ATOM   4259  CB  THR A 549     133.802 152.793 119.909  1.00  0.00           C
ATOM   4260  CG2 THR A 549     132.571 153.211 120.768  1.00  0.00           C
ATOM   4261  OG1 THR A 549     134.287 151.680 120.543  1.00  0.00           O
ATOM   4262  C   THR A 549     134.411 152.784 117.429  1.00  0.00           C
ATOM   4263  O   THR A 549     135.209 153.715 117.496  1.00  0.00           O
ATOM   4264  N   LYS A 550     134.525 151.971 116.408  1.00  0.00           N
ATOM   4265  CA  LYS A 550     135.371 152.106 115.210  1.00  0.00           C
ATOM   4266  CB  LYS A 550     135.282 150.888 114.316  1.00  0.00           C
ATOM   4267  CG  LYS A 550     136.134 149.667 114.811  1.00  0.00           C
ATOM   4268  CD  LYS A 550     136.026 148.600 113.769  1.00  0.00           C
ATOM   4269  CE  LYS A 550     136.895 148.849 112.561  1.00  0.00           C
ATOM   4270  NZ  LYS A 550     136.627 147.942 111.433  1.00  0.00           N
ATOM   4271  C   LYS A 550     135.057 153.409 114.489  1.00  0.00           C
ATOM   4272  O   LYS A 550     133.928 153.951 114.580  1.00  0.00           O
ATOM   4273  N   ARG A 551     135.959 153.748 113.571  1.00  0.00           N
ATOM   4274  CA  ARG A 551     135.883 154.868 112.573  1.00  0.00           C
ATOM   4275  CB  ARG A 551     137.284 155.256 112.210  1.00  0.00           C
ATOM   4276  CG  ARG A 551     137.798 156.289 113.264  1.00  0.00           C
ATOM   4277  CD  ARG A 551     139.087 157.031 112.781  1.00  0.00           C
ATOM   4278  NE  ARG A 551     140.226 156.074 112.667  1.00  0.00           N
ATOM   4279  CZ  ARG A 551     141.136 155.894 111.696  1.00  0.00           C
ATOM   4280  NH1 ARG A 551     141.467 156.761 110.787  1.00  0.00           N
ATOM   4281  NH2 ARG A 551     141.895 154.851 111.579  1.00  0.00           N
ATOM   4282  C   ARG A 551     134.984 154.639 111.313  1.00  0.00           C
ATOM   4283  O   ARG A 551     134.575 155.628 110.718  1.00  0.00           O
ATOM   4284  N   ASP A 552     134.652 153.390 110.922  1.00  0.00           N
ATOM   4285  CA  ASP A 552     133.806 153.107 109.759  1.00  0.00           C
ATOM   4286  CB  ASP A 552     134.388 151.794 109.196  1.00  0.00           C
ATOM   4287  CG  ASP A 552     134.481 150.704 110.205  1.00  0.00           C
ATOM   4288  OD1 ASP A 552     135.133 149.675 109.938  1.00  0.00           O
ATOM   4289  OD2 ASP A 552     133.926 150.774 111.350  1.00  0.00           O
ATOM   4290  C   ASP A 552     132.268 153.074 110.013  1.00  0.00           C
ATOM   4291  O   ASP A 552     131.450 152.779 109.148  1.00  0.00           O
ATOM   4292  N   VAL A 553     131.893 153.309 111.299  1.00  0.00           N
ATOM   4293  CA  VAL A 553     130.479 153.418 111.722  1.00  0.00           C
ATOM   4294  CB  VAL A 553     130.184 152.957 113.204  1.00  0.00           C
ATOM   4295  CG1 VAL A 553     128.724 153.090 113.538  1.00  0.00           C
ATOM   4296  CG2 VAL A 553     130.758 151.540 113.320  1.00  0.00           C
ATOM   4297  C   VAL A 553     129.909 154.850 111.535  1.00  0.00           C
ATOM   4298  O   VAL A 553     130.307 155.747 112.272  1.00  0.00           O
ATOM   4299  N   PHE A 554     128.859 154.975 110.763  1.00  0.00           N
ATOM   4300  CA  PHE A 554     127.974 156.164 110.576  1.00  0.00           C
ATOM   4301  CB  PHE A 554     128.174 156.951 109.256  1.00  0.00           C
ATOM   4302  CG  PHE A 554     129.565 157.506 109.020  1.00  0.00           C
ATOM   4303  CD1 PHE A 554     129.792 158.905 109.126  1.00  0.00           C
ATOM   4304  CE1 PHE A 554     131.139 159.426 109.142  1.00  0.00           C
ATOM   4305  CZ  PHE A 554     132.151 158.497 109.189  1.00  0.00           C
ATOM   4306  CE2 PHE A 554     131.985 157.098 109.043  1.00  0.00           C
ATOM   4307  CD2 PHE A 554     130.676 156.639 108.994  1.00  0.00           C
ATOM   4308  C   PHE A 554     126.515 155.823 110.688  1.00  0.00           C
ATOM   4309  O   PHE A 554     126.099 154.648 110.523  1.00  0.00           O
ATOM   4310  N   LEU A 555     125.578 156.728 111.049  1.00  0.00           N
ATOM   4311  CA  LEU A 555     124.236 156.435 111.437  1.00  0.00           C
ATOM   4312  CB  LEU A 555     124.201 156.595 113.003  1.00  0.00           C
ATOM   4313  CG  LEU A 555     125.154 155.542 113.725  1.00  0.00           C
ATOM   4314  CD1 LEU A 555     125.159 155.973 115.173  1.00  0.00           C
ATOM   4315  CD2 LEU A 555     124.784 154.062 113.559  1.00  0.00           C
ATOM   4316  C   LEU A 555     123.201 157.514 110.913  1.00  0.00           C
ATOM   4317  O   LEU A 555     123.547 158.671 110.660  1.00  0.00           O
ATOM   4318  N   GLU A 556     121.870 157.093 110.686  1.00  0.00           N
ATOM   4319  CA  GLU A 556     121.002 157.814 109.782  1.00  0.00           C
ATOM   4320  CB  GLU A 556     120.271 156.814 108.847  1.00  0.00           C
ATOM   4321  CG  GLU A 556     121.130 156.029 107.802  1.00  0.00           C
ATOM   4322  CD  GLU A 556     121.882 156.866 106.768  1.00  0.00           C
ATOM   4323  OE1 GLU A 556     121.832 158.126 106.853  1.00  0.00           O
ATOM   4324  OE2 GLU A 556     122.596 156.294 105.898  1.00  0.00           O
ATOM   4325  C   GLU A 556     120.047 158.686 110.606  1.00  0.00           C
ATOM   4326  O   GLU A 556     119.662 158.377 111.722  1.00  0.00           O
ATOM   4327  N   ARG A 557     119.513 159.667 110.012  1.00  0.00           N
ATOM   4328  CA  ARG A 557     118.610 160.658 110.589  1.00  0.00           C
ATOM   4329  CB  ARG A 557     117.981 161.483 109.404  1.00  0.00           C
ATOM   4330  CG  ARG A 557     116.959 162.549 109.836  1.00  0.00           C
ATOM   4331  CD  ARG A 557     116.279 163.208 108.631  1.00  0.00           C
ATOM   4332  NE  ARG A 557     115.030 163.973 108.904  1.00  0.00           N
ATOM   4333  CZ  ARG A 557     113.850 163.749 108.428  1.00  0.00           C
ATOM   4334  NH1 ARG A 557     113.579 162.956 107.451  1.00  0.00           N
ATOM   4335  NH2 ARG A 557     112.862 164.312 108.949  1.00  0.00           N
ATOM   4336  C   ARG A 557     117.490 160.128 111.448  1.00  0.00           C
ATOM   4337  O   ARG A 557     117.231 160.593 112.535  1.00  0.00           O
ATOM   4338  N   GLY A 558     116.612 159.237 110.909  1.00  0.00           N
ATOM   4339  CA  GLY A 558     115.620 158.397 111.553  1.00  0.00           C
ATOM   4340  C   GLY A 558     116.091 157.225 112.396  1.00  0.00           C
ATOM   4341  O   GLY A 558     115.341 156.798 113.244  1.00  0.00           O
ATOM   4342  N   GLU A 559     117.329 156.787 112.370  1.00  0.00           N
ATOM   4343  CA  GLU A 559     117.854 155.667 113.152  1.00  0.00           C
ATOM   4344  CB  GLU A 559     118.654 154.730 112.205  1.00  0.00           C
ATOM   4345  CG  GLU A 559     118.908 153.369 112.958  1.00  0.00           C
ATOM   4346  CD  GLU A 559     118.955 152.260 111.879  1.00  0.00           C
ATOM   4347  OE1 GLU A 559     119.843 152.241 110.982  1.00  0.00           O
ATOM   4348  OE2 GLU A 559     118.012 151.452 111.796  1.00  0.00           O
ATOM   4349  C   GLU A 559     118.437 156.140 114.489  1.00  0.00           C
ATOM   4350  O   GLU A 559     118.073 155.648 115.592  1.00  0.00           O
ATOM   4351  N   VAL A 560     119.209 157.258 114.361  1.00  0.00           N
ATOM   4352  CA  VAL A 560     119.391 158.243 115.389  1.00  0.00           C
ATOM   4353  CB  VAL A 560     119.967 159.551 114.819  1.00  0.00           C
ATOM   4354  CG1 VAL A 560     120.202 160.678 115.914  1.00  0.00           C
ATOM   4355  CG2 VAL A 560     121.332 159.222 114.167  1.00  0.00           C
ATOM   4356  C   VAL A 560     118.185 158.448 116.290  1.00  0.00           C
ATOM   4357  O   VAL A 560     118.261 158.338 117.518  1.00  0.00           O
ATOM   4358  N   MET A 561     117.025 158.700 115.702  1.00  0.00           N
ATOM   4359  CA  MET A 561     115.796 158.971 116.470  1.00  0.00           C
ATOM   4360  CB  MET A 561     114.659 159.617 115.612  1.00  0.00           C
ATOM   4361  CG  MET A 561     115.158 160.993 115.110  1.00  0.00           C
ATOM   4362  SD  MET A 561     114.093 161.873 113.903  1.00  0.00           S
ATOM   4363  CE  MET A 561     115.140 163.323 113.755  1.00  0.00           C
ATOM   4364  C   MET A 561     115.238 157.828 117.325  1.00  0.00           C
ATOM   4365  O   MET A 561     114.601 157.960 118.352  1.00  0.00           O
ATOM   4366  N   ASN A 562     115.587 156.581 116.968  1.00  0.00           N
ATOM   4367  CA  ASN A 562     115.275 155.342 117.789  1.00  0.00           C
ATOM   4368  CB  ASN A 562     115.316 153.995 117.057  1.00  0.00           C
ATOM   4369  CG  ASN A 562     114.295 153.888 115.912  1.00  0.00           C
ATOM   4370  OD1 ASN A 562     113.469 154.780 115.732  1.00  0.00           O
ATOM   4371  ND2 ASN A 562     114.127 152.773 115.263  1.00  0.00           N
ATOM   4372  C   ASN A 562     116.354 155.244 118.883  1.00  0.00           C
ATOM   4373  O   ASN A 562     116.132 154.982 120.086  1.00  0.00           O
ATOM   4374  N   LEU A 563     117.683 155.313 118.571  1.00  0.00           N
ATOM   4375  CA  LEU A 563     118.863 155.208 119.321  1.00  0.00           C
ATOM   4376  CB  LEU A 563     120.102 155.307 118.362  1.00  0.00           C
ATOM   4377  CG  LEU A 563     120.587 154.149 117.427  1.00  0.00           C
ATOM   4378  CD1 LEU A 563     121.702 154.707 116.553  1.00  0.00           C
ATOM   4379  CD2 LEU A 563     120.922 152.863 118.095  1.00  0.00           C
ATOM   4380  C   LEU A 563     118.896 156.265 120.480  1.00  0.00           C
ATOM   4381  O   LEU A 563     119.077 155.827 121.620  1.00  0.00           O
ATOM   4382  N   LEU A 564     118.455 157.534 120.319  1.00  0.00           N
ATOM   4383  CA  LEU A 564     118.150 158.471 121.385  1.00  0.00           C
ATOM   4384  CB  LEU A 564     117.779 159.798 120.696  1.00  0.00           C
ATOM   4385  CG  LEU A 564     118.873 160.478 119.880  1.00  0.00           C
ATOM   4386  CD1 LEU A 564     118.371 161.776 119.302  1.00  0.00           C
ATOM   4387  CD2 LEU A 564     120.057 160.720 120.804  1.00  0.00           C
ATOM   4388  C   LEU A 564     117.083 157.952 122.404  1.00  0.00           C
ATOM   4389  O   LEU A 564     117.134 158.258 123.605  1.00  0.00           O
ATOM   4390  N   MET A 565     116.188 157.046 121.956  1.00  0.00           N
ATOM   4391  CA  MET A 565     115.133 156.441 122.779  1.00  0.00           C
ATOM   4392  CB  MET A 565     113.806 156.231 122.029  1.00  0.00           C
ATOM   4393  CG  MET A 565     113.150 157.500 121.513  1.00  0.00           C
ATOM   4394  SD  MET A 565     111.612 157.201 120.641  1.00  0.00           S
ATOM   4395  CE  MET A 565     110.399 156.841 121.857  1.00  0.00           C
ATOM   4396  C   MET A 565     115.575 155.097 123.486  1.00  0.00           C
ATOM   4397  O   MET A 565     115.055 154.721 124.569  1.00  0.00           O
ATOM   4398  N   PHE A 566     116.446 154.300 122.810  1.00  0.00           N
ATOM   4399  CA  PHE A 566     117.014 153.147 123.472  1.00  0.00           C
ATOM   4400  CB  PHE A 566     117.715 152.137 122.560  1.00  0.00           C
ATOM   4401  CG  PHE A 566     116.946 151.777 121.333  1.00  0.00           C
ATOM   4402  CD1 PHE A 566     115.554 151.377 121.317  1.00  0.00           C
ATOM   4403  CE1 PHE A 566     115.028 150.825 120.119  1.00  0.00           C
ATOM   4404  CZ  PHE A 566     115.788 150.696 118.968  1.00  0.00           C
ATOM   4405  CE2 PHE A 566     117.099 151.222 118.907  1.00  0.00           C
ATOM   4406  CD2 PHE A 566     117.651 151.756 120.137  1.00  0.00           C
ATOM   4407  C   PHE A 566     118.019 153.512 124.616  1.00  0.00           C
ATOM   4408  O   PHE A 566     118.103 152.905 125.651  1.00  0.00           O
ATOM   4409  N   LEU A 567     118.703 154.652 124.470  1.00  0.00           N
ATOM   4410  CA  LEU A 567     119.432 155.328 125.518  1.00  0.00           C
ATOM   4411  CB  LEU A 567     120.208 156.469 124.785  1.00  0.00           C
ATOM   4412  CG  LEU A 567     120.752 157.777 125.440  1.00  0.00           C
ATOM   4413  CD1 LEU A 567     122.054 157.636 126.230  1.00  0.00           C
ATOM   4414  CD2 LEU A 567     121.005 158.808 124.303  1.00  0.00           C
ATOM   4415  C   LEU A 567     118.552 155.916 126.603  1.00  0.00           C
ATOM   4416  O   LEU A 567     117.355 156.159 126.360  1.00  0.00           O
ATOM   4417  N   SER A 568     119.019 156.040 127.824  1.00  0.00           N
ATOM   4418  CA  SER A 568     118.190 156.380 129.080  1.00  0.00           C
ATOM   4419  CB  SER A 568     118.330 155.279 130.162  1.00  0.00           C
ATOM   4420  OG  SER A 568     118.344 153.917 129.695  1.00  0.00           O
ATOM   4421  C   SER A 568     118.484 157.789 129.652  1.00  0.00           C
ATOM   4422  O   SER A 568     117.609 158.392 130.298  1.00  0.00           O
ATOM   4423  N   THR A 569     119.697 158.348 129.415  1.00  0.00           N
ATOM   4424  CA  THR A 569     120.093 159.794 129.672  1.00  0.00           C
ATOM   4425  CB  THR A 569     121.416 159.740 130.444  1.00  0.00           C
ATOM   4426  CG2 THR A 569     121.313 158.980 131.755  1.00  0.00           C
ATOM   4427  OG1 THR A 569     122.538 159.201 129.812  1.00  0.00           O
ATOM   4428  C   THR A 569     120.184 160.593 128.351  1.00  0.00           C
ATOM   4429  O   THR A 569     121.241 160.748 127.764  1.00  0.00           O
ATOM   4430  N   TRP A 570     119.124 161.356 128.061  1.00  0.00           N
ATOM   4431  CA  TRP A 570     118.981 162.196 126.820  1.00  0.00           C
ATOM   4432  CB  TRP A 570     118.447 161.230 125.724  1.00  0.00           C
ATOM   4433  CG  TRP A 570     118.128 161.927 124.480  1.00  0.00           C
ATOM   4434  CD1 TRP A 570     119.004 162.696 123.748  1.00  0.00           C
ATOM   4435  NE1 TRP A 570     118.364 163.373 122.753  1.00  0.00           N
ATOM   4436  CE2 TRP A 570     117.046 163.025 122.636  1.00  0.00           C
ATOM   4437  CZ2 TRP A 570     115.972 163.337 121.746  1.00  0.00           C
ATOM   4438  CH2 TRP A 570     114.789 162.609 121.933  1.00  0.00           C
ATOM   4439  CZ3 TRP A 570     114.578 161.803 123.104  1.00  0.00           C
ATOM   4440  CE3 TRP A 570     115.587 161.711 124.099  1.00  0.00           C
ATOM   4441  CD2 TRP A 570     116.851 162.165 123.763  1.00  0.00           C
ATOM   4442  C   TRP A 570     118.046 163.355 127.157  1.00  0.00           C
ATOM   4443  O   TRP A 570     116.966 163.166 127.741  1.00  0.00           O
ATOM   4444  N   ASP A 571     118.477 164.586 126.864  1.00  0.00           N
ATOM   4445  CA  ASP A 571     117.670 165.807 127.044  1.00  0.00           C
ATOM   4446  CB  ASP A 571     118.680 167.012 127.073  1.00  0.00           C
ATOM   4447  CG  ASP A 571     119.128 167.446 125.648  1.00  0.00           C
ATOM   4448  OD1 ASP A 571     119.207 166.614 124.737  1.00  0.00           O
ATOM   4449  OD2 ASP A 571     119.599 168.587 125.628  1.00  0.00           O
ATOM   4450  C   ASP A 571     116.471 166.067 126.123  1.00  0.00           C
ATOM   4451  O   ASP A 571     115.767 167.085 126.261  1.00  0.00           O
ATOM   4452  N   GLY A 572     116.230 165.162 125.128  1.00  0.00           N
ATOM   4453  CA  GLY A 572     115.250 165.432 124.120  1.00  0.00           C
ATOM   4454  C   GLY A 572     115.599 166.392 122.939  1.00  0.00           C
ATOM   4455  O   GLY A 572     114.782 166.493 122.057  1.00  0.00           O
ATOM   4456  N   LYS A 573     116.792 166.933 122.867  1.00  0.00           N
ATOM   4457  CA  LYS A 573     117.294 167.694 121.683  1.00  0.00           C
ATOM   4458  CB  LYS A 573     118.338 168.712 122.131  1.00  0.00           C
ATOM   4459  CG  LYS A 573     117.719 169.766 123.048  1.00  0.00           C
ATOM   4460  CD  LYS A 573     118.833 170.886 123.286  1.00  0.00           C
ATOM   4461  CE  LYS A 573     118.487 171.917 124.415  1.00  0.00           C
ATOM   4462  NZ  LYS A 573     118.601 171.210 125.726  1.00  0.00           N
ATOM   4463  C   LYS A 573     117.758 166.662 120.634  1.00  0.00           C
ATOM   4464  O   LYS A 573     118.531 165.744 120.941  1.00  0.00           O
ATOM   4465  N   VAL A 574     117.499 166.894 119.359  1.00  0.00           N
ATOM   4466  CA  VAL A 574     118.325 166.359 118.266  1.00  0.00           C
ATOM   4467  CB  VAL A 574     117.802 166.798 116.870  1.00  0.00           C
ATOM   4468  CG1 VAL A 574     118.754 166.255 115.747  1.00  0.00           C
ATOM   4469  CG2 VAL A 574     116.445 166.325 116.568  1.00  0.00           C
ATOM   4470  C   VAL A 574     119.840 166.776 118.446  1.00  0.00           C
ATOM   4471  O   VAL A 574     120.052 168.013 118.491  1.00  0.00           O
ATOM   4472  N   PRO A 575     120.835 165.837 118.603  1.00  0.00           N
ATOM   4473  CD  PRO A 575     120.705 164.459 118.933  1.00  0.00           C
ATOM   4474  CG  PRO A 575     122.010 163.747 118.863  1.00  0.00           C
ATOM   4475  CB  PRO A 575     122.962 164.821 119.152  1.00  0.00           C
ATOM   4476  CA  PRO A 575     122.296 166.107 118.677  1.00  0.00           C
ATOM   4477  C   PRO A 575     122.907 166.584 117.281  1.00  0.00           C
ATOM   4478  O   PRO A 575     122.268 166.230 116.233  1.00  0.00           O
ATOM   4479  N   GLN A 576     124.074 167.227 117.220  1.00  0.00           N
ATOM   4480  CA  GLN A 576     124.831 167.563 116.033  1.00  0.00           C
ATOM   4481  CB  GLN A 576     126.117 168.443 116.378  1.00  0.00           C
ATOM   4482  CG  GLN A 576     125.842 169.765 117.202  1.00  0.00           C
ATOM   4483  CD  GLN A 576     125.156 170.896 116.401  1.00  0.00           C
ATOM   4484  OE1 GLN A 576     125.051 170.969 115.206  1.00  0.00           O
ATOM   4485  NE2 GLN A 576     124.682 171.860 117.154  1.00  0.00           N
ATOM   4486  C   GLN A 576     125.324 166.276 115.344  1.00  0.00           C
ATOM   4487  O   GLN A 576     125.959 165.467 116.042  1.00  0.00           O
ATOM   4488  N   PRO A 577     125.152 166.114 113.979  1.00  0.00           N
ATOM   4489  CD  PRO A 577     124.161 166.812 113.152  1.00  0.00           C
ATOM   4490  CG  PRO A 577     124.312 166.281 111.750  1.00  0.00           C
ATOM   4491  CB  PRO A 577     125.183 165.046 111.782  1.00  0.00           C
ATOM   4492  CA  PRO A 577     125.838 165.095 113.170  1.00  0.00           C
ATOM   4493  C   PRO A 577     127.335 165.235 113.049  1.00  0.00           C
ATOM   4494  O   PRO A 577     127.904 166.133 113.554  1.00  0.00           O
ATOM   4495  N   ALA A 578     128.007 164.334 112.374  1.00  0.00           N
ATOM   4496  CA  ALA A 578     129.500 164.264 112.250  1.00  0.00           C
ATOM   4497  CB  ALA A 578     130.034 162.828 112.239  1.00  0.00           C
ATOM   4498  C   ALA A 578     129.839 164.910 110.928  1.00  0.00           C
ATOM   4499  O   ALA A 578     130.524 165.885 110.925  1.00  0.00           O
ATOM   4500  N   ILE A 579     129.182 164.497 109.884  1.00  0.00           N
ATOM   4501  CA  ILE A 579     129.233 165.215 108.580  1.00  0.00           C
ATOM   4502  CB  ILE A 579     129.425 164.202 107.430  1.00  0.00           C
ATOM   4503  CG2 ILE A 579     129.354 164.779 106.014  1.00  0.00           C
ATOM   4504  CG1 ILE A 579     130.743 163.431 107.583  1.00  0.00           C
ATOM   4505  CD1 ILE A 579     130.841 162.240 106.657  1.00  0.00           C
ATOM   4506  C   ILE A 579     127.823 165.764 108.464  1.00  0.00           C
ATOM   4507  O   ILE A 579     126.830 165.109 108.647  1.00  0.00           O
ATOM   4508  N   LEU A 580     127.862 167.036 108.048  1.00  0.00           N
ATOM   4509  CA  LEU A 580     126.672 167.831 107.920  1.00  0.00           C
ATOM   4510  CB  LEU A 580     127.012 169.263 108.461  1.00  0.00           C
ATOM   4511  CG  LEU A 580     126.438 169.474 109.938  1.00  0.00           C
ATOM   4512  CD1 LEU A 580     127.389 168.873 110.961  1.00  0.00           C
ATOM   4513  CD2 LEU A 580     126.336 170.980 110.272  1.00  0.00           C
ATOM   4514  C   LEU A 580     126.211 167.958 106.399  1.00  0.00           C
ATOM   4515  O   LEU A 580     125.104 168.337 106.111  1.00  0.00           O
ATOM   4516  N   LYS A 581     127.075 167.656 105.413  1.00  0.00           N
ATOM   4517  CA  LYS A 581     126.831 167.838 103.978  1.00  0.00           C
ATOM   4518  CB  LYS A 581     127.040 169.321 103.611  1.00  0.00           C
ATOM   4519  CG  LYS A 581     126.193 169.706 102.331  1.00  0.00           C
ATOM   4520  CD  LYS A 581     126.102 171.261 102.329  1.00  0.00           C
ATOM   4521  CE  LYS A 581     125.400 171.914 101.119  1.00  0.00           C
ATOM   4522  NZ  LYS A 581     126.230 171.986  99.928  1.00  0.00           N
ATOM   4523  C   LYS A 581     127.895 167.010 103.256  1.00  0.00           C
ATOM   4524  O   LYS A 581     129.001 166.936 103.712  1.00  0.00           O
ATOM   4525  N   PRO A 582     127.580 166.267 102.164  1.00  0.00           N
ATOM   4526  CD  PRO A 582     128.614 165.687 101.366  1.00  0.00           C
ATOM   4527  CG  PRO A 582     128.104 165.451  99.910  1.00  0.00           C
ATOM   4528  CB  PRO A 582     126.555 165.388 100.166  1.00  0.00           C
ATOM   4529  CA  PRO A 582     126.358 166.316 101.418  1.00  0.00           C
ATOM   4530  C   PRO A 582     125.063 165.905 102.123  1.00  0.00           C
ATOM   4531  O   PRO A 582     124.072 166.580 101.910  1.00  0.00           O
ATOM   4532  N   ARG A 583     125.096 164.893 102.977  1.00  0.00           N
ATOM   4533  CA  ARG A 583     123.937 164.623 103.859  1.00  0.00           C
ATOM   4534  CB  ARG A 583     123.017 163.531 103.223  1.00  0.00           C
ATOM   4535  CG  ARG A 583     123.661 162.149 103.260  1.00  0.00           C
ATOM   4536  CD  ARG A 583     122.923 161.135 102.351  1.00  0.00           C
ATOM   4537  NE  ARG A 583     123.336 159.799 102.529  1.00  0.00           N
ATOM   4538  CZ  ARG A 583     123.003 158.958 103.567  1.00  0.00           C
ATOM   4539  NH1 ARG A 583     122.378 159.317 104.628  1.00  0.00           N
ATOM   4540  NH2 ARG A 583     123.321 157.714 103.548  1.00  0.00           N
ATOM   4541  C   ARG A 583     124.278 164.279 105.298  1.00  0.00           C
ATOM   4542  O   ARG A 583     125.253 163.600 105.524  1.00  0.00           O
ATOM   4543  N   PRO A 584     123.441 164.690 106.258  1.00  0.00           N
ATOM   4544  CD  PRO A 584     122.137 165.360 106.089  1.00  0.00           C
ATOM   4545  CG  PRO A 584     121.336 165.176 107.465  1.00  0.00           C
ATOM   4546  CB  PRO A 584     122.484 165.334 108.406  1.00  0.00           C
ATOM   4547  CA  PRO A 584     123.645 164.613 107.719  1.00  0.00           C
ATOM   4548  C   PRO A 584     123.699 163.145 108.144  1.00  0.00           C
ATOM   4549  O   PRO A 584     122.796 162.329 107.950  1.00  0.00           O
ATOM   4550  N   LEU A 585     124.759 162.861 108.832  1.00  0.00           N
ATOM   4551  CA  LEU A 585     125.180 161.481 109.187  1.00  0.00           C
ATOM   4552  CB  LEU A 585     126.208 160.930 108.126  1.00  0.00           C
ATOM   4553  CG  LEU A 585     125.538 160.328 106.905  1.00  0.00           C
ATOM   4554  CD1 LEU A 585     126.450 160.237 105.753  1.00  0.00           C
ATOM   4555  CD2 LEU A 585     124.963 158.954 107.218  1.00  0.00           C
ATOM   4556  C   LEU A 585     125.938 161.545 110.546  1.00  0.00           C
ATOM   4557  O   LEU A 585     127.055 162.097 110.595  1.00  0.00           O
ATOM   4558  N   TRP A 586     125.371 160.918 111.559  1.00  0.00           N
ATOM   4559  CA  TRP A 586     126.024 160.791 112.858  1.00  0.00           C
ATOM   4560  CB  TRP A 586     124.878 160.762 113.893  1.00  0.00           C
ATOM   4561  CG  TRP A 586     124.068 162.026 114.026  1.00  0.00           C
ATOM   4562  CD1 TRP A 586     124.018 162.803 115.101  1.00  0.00           C
ATOM   4563  NE1 TRP A 586     123.068 163.776 114.878  1.00  0.00           N
ATOM   4564  CE2 TRP A 586     122.422 163.607 113.675  1.00  0.00           C
ATOM   4565  CZ2 TRP A 586     121.318 164.315 113.044  1.00  0.00           C
ATOM   4566  CH2 TRP A 586     120.880 163.795 111.755  1.00  0.00           C
ATOM   4567  CZ3 TRP A 586     121.437 162.639 111.227  1.00  0.00           C
ATOM   4568  CE3 TRP A 586     122.468 161.958 111.906  1.00  0.00           C
ATOM   4569  CD2 TRP A 586     122.999 162.422 113.136  1.00  0.00           C
ATOM   4570  C   TRP A 586     127.083 159.644 112.896  1.00  0.00           C
ATOM   4571  O   TRP A 586     126.973 158.808 112.023  1.00  0.00           O
ATOM   4572  N   THR A 587     127.966 159.562 113.882  1.00  0.00           N
ATOM   4573  CA  THR A 587     128.757 158.362 114.106  1.00  0.00           C
ATOM   4574  CB  THR A 587     130.277 158.652 114.073  1.00  0.00           C
ATOM   4575  CG2 THR A 587     130.719 159.366 112.831  1.00  0.00           C
ATOM   4576  OG1 THR A 587     130.502 159.432 115.208  1.00  0.00           O
ATOM   4577  C   THR A 587     128.306 157.645 115.388  1.00  0.00           C
ATOM   4578  O   THR A 587     127.537 158.182 116.172  1.00  0.00           O
ATOM   4579  N   GLY A 588     128.802 156.414 115.560  1.00  0.00           N
ATOM   4580  CA  GLY A 588     128.575 155.570 116.766  1.00  0.00           C
ATOM   4581  C   GLY A 588     129.021 156.337 117.974  1.00  0.00           C
ATOM   4582  O   GLY A 588     128.273 156.463 118.950  1.00  0.00           O
ATOM   4583  N   LYS A 589     130.278 156.898 117.972  1.00  0.00           N
ATOM   4584  CA  LYS A 589     130.793 157.705 119.155  1.00  0.00           C
ATOM   4585  CB  LYS A 589     132.187 158.223 118.702  1.00  0.00           C
ATOM   4586  CG  LYS A 589     133.285 157.263 118.276  1.00  0.00           C
ATOM   4587  CD  LYS A 589     134.740 157.903 118.382  1.00  0.00           C
ATOM   4588  CE  LYS A 589     135.729 156.741 118.378  1.00  0.00           C
ATOM   4589  NZ  LYS A 589     136.026 156.277 117.034  1.00  0.00           N
ATOM   4590  C   LYS A 589     129.915 158.892 119.631  1.00  0.00           C
ATOM   4591  O   LYS A 589     129.993 159.270 120.773  1.00  0.00           O
ATOM   4592  N   GLN A 590     129.131 159.452 118.670  1.00  0.00           N
ATOM   4593  CA  GLN A 590     128.489 160.721 118.937  1.00  0.00           C
ATOM   4594  CB  GLN A 590     127.961 161.379 117.664  1.00  0.00           C
ATOM   4595  CG  GLN A 590     128.905 162.487 117.204  1.00  0.00           C
ATOM   4596  CD  GLN A 590     128.592 163.028 115.830  1.00  0.00           C
ATOM   4597  OE1 GLN A 590     128.013 162.389 114.902  1.00  0.00           O
ATOM   4598  NE2 GLN A 590     128.970 164.290 115.703  1.00  0.00           N
ATOM   4599  C   GLN A 590     127.373 160.491 119.916  1.00  0.00           C
ATOM   4600  O   GLN A 590     127.237 161.121 120.929  1.00  0.00           O
ATOM   4601  N   ILE A 591     126.513 159.581 119.552  1.00  0.00           N
ATOM   4602  CA  ILE A 591     125.512 159.090 120.532  1.00  0.00           C
ATOM   4603  CB  ILE A 591     124.542 158.078 119.910  1.00  0.00           C
ATOM   4604  CG2 ILE A 591     123.465 157.659 120.904  1.00  0.00           C
ATOM   4605  CG1 ILE A 591     124.075 158.409 118.485  1.00  0.00           C
ATOM   4606  CD1 ILE A 591     123.093 159.580 118.394  1.00  0.00           C
ATOM   4607  C   ILE A 591     126.143 158.531 121.806  1.00  0.00           C
ATOM   4608  O   ILE A 591     125.663 158.780 122.886  1.00  0.00           O
ATOM   4609  N   PHE A 592     127.285 157.806 121.682  1.00  0.00           N
ATOM   4610  CA  PHE A 592     127.874 157.159 122.841  1.00  0.00           C
ATOM   4611  CB  PHE A 592     129.061 156.294 122.255  1.00  0.00           C
ATOM   4612  CG  PHE A 592     129.418 155.198 123.210  1.00  0.00           C
ATOM   4613  CD1 PHE A 592     130.287 155.460 124.276  1.00  0.00           C
ATOM   4614  CE1 PHE A 592     130.542 154.462 125.261  1.00  0.00           C
ATOM   4615  CZ  PHE A 592     129.832 153.296 125.251  1.00  0.00           C
ATOM   4616  CE2 PHE A 592     129.093 152.985 124.074  1.00  0.00           C
ATOM   4617  CD2 PHE A 592     128.807 153.912 123.125  1.00  0.00           C
ATOM   4618  C   PHE A 592     128.460 158.086 123.973  1.00  0.00           C
ATOM   4619  O   PHE A 592     128.295 157.806 125.173  1.00  0.00           O
ATOM   4620  N   SER A 593     128.914 159.258 123.520  1.00  0.00           N
ATOM   4621  CA  SER A 593     129.370 160.330 124.424  1.00  0.00           C
ATOM   4622  CB  SER A 593     129.764 161.517 123.534  1.00  0.00           C
ATOM   4623  OG  SER A 593     130.903 161.064 122.782  1.00  0.00           O
ATOM   4624  C   SER A 593     128.226 160.808 125.369  1.00  0.00           C
ATOM   4625  O   SER A 593     128.493 161.090 126.534  1.00  0.00           O
ATOM   4626  N   LEU A 594     126.994 160.802 124.889  1.00  0.00           N
ATOM   4627  CA  LEU A 594     125.808 161.171 125.678  1.00  0.00           C
ATOM   4628  CB  LEU A 594     124.493 161.298 124.867  1.00  0.00           C
ATOM   4629  CG  LEU A 594     124.627 162.166 123.577  1.00  0.00           C
ATOM   4630  CD1 LEU A 594     123.476 161.898 122.555  1.00  0.00           C
ATOM   4631  CD2 LEU A 594     124.786 163.655 123.750  1.00  0.00           C
ATOM   4632  C   LEU A 594     125.482 160.156 126.774  1.00  0.00           C
ATOM   4633  O   LEU A 594     124.986 160.602 127.833  1.00  0.00           O
ATOM   4634  N   ILE A 595     125.958 158.870 126.649  1.00  0.00           N
ATOM   4635  CA  ILE A 595     126.001 157.897 127.765  1.00  0.00           C
ATOM   4636  CB  ILE A 595     126.223 156.426 127.315  1.00  0.00           C
ATOM   4637  CG2 ILE A 595     126.055 155.289 128.383  1.00  0.00           C
ATOM   4638  CG1 ILE A 595     125.409 156.002 126.030  1.00  0.00           C
ATOM   4639  CD1 ILE A 595     126.172 154.878 125.246  1.00  0.00           C
ATOM   4640  C   ILE A 595     127.113 158.171 128.834  1.00  0.00           C
ATOM   4641  O   ILE A 595     126.949 157.734 130.002  1.00  0.00           O
ATOM   4642  N   ILE A 596     128.251 158.708 128.440  1.00  0.00           N
ATOM   4643  CA  ILE A 596     129.344 159.043 129.357  1.00  0.00           C
ATOM   4644  CB  ILE A 596     130.716 159.087 128.701  1.00  0.00           C
ATOM   4645  CG2 ILE A 596     131.869 159.044 129.697  1.00  0.00           C
ATOM   4646  CG1 ILE A 596     130.924 157.891 127.752  1.00  0.00           C
ATOM   4647  CD1 ILE A 596     132.167 158.154 126.856  1.00  0.00           C
ATOM   4648  C   ILE A 596     129.024 160.397 130.035  1.00  0.00           C
ATOM   4649  O   ILE A 596     128.896 161.434 129.338  1.00  0.00           O
ATOM   4650  N   PRO A 597     128.973 160.362 131.353  1.00  0.00           N
ATOM   4651  CD  PRO A 597     129.220 159.175 132.244  1.00  0.00           C
ATOM   4652  CG  PRO A 597     129.014 159.670 133.647  1.00  0.00           C
ATOM   4653  CB  PRO A 597     128.775 161.194 133.582  1.00  0.00           C
ATOM   4654  CA  PRO A 597     128.669 161.556 132.118  1.00  0.00           C
ATOM   4655  C   PRO A 597     129.655 162.655 131.728  1.00  0.00           C
ATOM   4656  O   PRO A 597     130.856 162.371 131.454  1.00  0.00           O
ATOM   4657  N   GLY A 598     129.125 163.864 131.625  1.00  0.00           N
ATOM   4658  CA  GLY A 598     129.968 165.027 131.159  1.00  0.00           C
ATOM   4659  C   GLY A 598     131.224 165.231 132.013  1.00  0.00           C
ATOM   4660  O   GLY A 598     132.086 165.854 131.394  1.00  0.00           O
ATOM   4661  N   HIS A 599     131.302 164.808 133.270  1.00  0.00           N
ATOM   4662  CA  HIS A 599     132.454 165.124 134.243  1.00  0.00           C
ATOM   4663  CB  HIS A 599     132.062 164.936 135.700  1.00  0.00           C
ATOM   4664  CG  HIS A 599     133.173 165.295 136.702  1.00  0.00           C
ATOM   4665  ND1 HIS A 599     133.501 166.583 137.065  1.00  0.00           N
ATOM   4666  CE1 HIS A 599     134.473 166.491 138.010  1.00  0.00           C
ATOM   4667  NE2 HIS A 599     134.672 165.194 138.290  1.00  0.00           N
ATOM   4668  CD2 HIS A 599     133.772 164.446 137.501  1.00  0.00           C
ATOM   4669  C   HIS A 599     133.652 164.223 133.958  1.00  0.00           C
ATOM   4670  O   HIS A 599     134.827 164.537 134.300  1.00  0.00           O
ATOM   4671  N   ILE A 600     133.437 163.132 133.248  1.00  0.00           N
ATOM   4672  CA  ILE A 600     134.430 162.044 133.007  1.00  0.00           C
ATOM   4673  CB  ILE A 600     133.776 160.648 132.667  1.00  0.00           C
ATOM   4674  CG2 ILE A 600     134.899 159.532 132.553  1.00  0.00           C
ATOM   4675  CG1 ILE A 600     132.659 160.164 133.620  1.00  0.00           C
ATOM   4676  CD1 ILE A 600     133.058 160.038 135.119  1.00  0.00           C
ATOM   4677  C   ILE A 600     135.603 162.459 132.045  1.00  0.00           C
ATOM   4678  O   ILE A 600     135.428 162.883 130.889  1.00  0.00           O
ATOM   4679  N   ASN A 601     136.848 162.247 132.516  1.00  0.00           N
ATOM   4680  CA  ASN A 601     138.071 162.198 131.703  1.00  0.00           C
ATOM   4681  CB  ASN A 601     138.977 163.418 132.176  1.00  0.00           C
ATOM   4682  CG  ASN A 601     138.189 164.745 132.083  1.00  0.00           C
ATOM   4683  OD1 ASN A 601     137.693 165.185 131.084  1.00  0.00           O
ATOM   4684  ND2 ASN A 601     138.220 165.454 133.173  1.00  0.00           N
ATOM   4685  C   ASN A 601     138.731 160.850 131.875  1.00  0.00           C
ATOM   4686  O   ASN A 601     138.667 160.296 132.951  1.00  0.00           O
ATOM   4687  N   CYS A 602     139.478 160.393 130.891  1.00  0.00           N
ATOM   4688  CA  CYS A 602     140.018 159.098 130.750  1.00  0.00           C
ATOM   4689  CB  CYS A 602     138.889 157.991 130.591  1.00  0.00           C
ATOM   4690  SG  CYS A 602     139.461 156.323 130.249  1.00  0.00           S
ATOM   4691  C   CYS A 602     140.981 158.864 129.493  1.00  0.00           C
ATOM   4692  O   CYS A 602     140.596 159.122 128.356  1.00  0.00           O
ATOM   4693  N   ILE A 603     142.314 158.361 129.593  1.00  0.00           N
ATOM   4694  CA  ILE A 603     143.224 158.208 128.366  1.00  0.00           C
ATOM   4695  CB  ILE A 603     144.051 159.482 128.074  1.00  0.00           C
ATOM   4696  CG2 ILE A 603     145.267 159.764 129.043  1.00  0.00           C
ATOM   4697  CG1 ILE A 603     144.721 159.199 126.722  1.00  0.00           C
ATOM   4698  CD1 ILE A 603     145.449 160.413 125.986  1.00  0.00           C
ATOM   4699  C   ILE A 603     144.001 156.912 128.447  1.00  0.00           C
ATOM   4700  O   ILE A 603     144.595 156.668 129.531  1.00  0.00           O
ATOM   4701  N   ARG A 604     144.002 156.046 127.432  1.00  0.00           N
ATOM   4702  CA  ARG A 604     144.556 154.691 127.426  1.00  0.00           C
ATOM   4703  CB  ARG A 604     143.533 153.615 127.886  1.00  0.00           C
ATOM   4704  CG  ARG A 604     143.113 153.904 129.335  1.00  0.00           C
ATOM   4705  CD  ARG A 604     142.502 152.671 130.003  1.00  0.00           C
ATOM   4706  NE  ARG A 604     143.597 151.698 130.362  1.00  0.00           N
ATOM   4707  CZ  ARG A 604     143.533 150.780 131.347  1.00  0.00           C
ATOM   4708  NH1 ARG A 604     142.389 150.541 131.967  1.00  0.00           N
ATOM   4709  NH2 ARG A 604     144.612 150.261 131.921  1.00  0.00           N
ATOM   4710  C   ARG A 604     145.053 154.238 126.067  1.00  0.00           C
ATOM   4711  O   ARG A 604     144.433 154.505 125.029  1.00  0.00           O
ATOM   4712  N   THR A 605     146.142 153.464 126.066  1.00  0.00           N
ATOM   4713  CA  THR A 605     146.599 152.736 124.834  1.00  0.00           C
ATOM   4714  CB  THR A 605     148.091 152.223 124.983  1.00  0.00           C
ATOM   4715  CG2 THR A 605     149.073 153.409 125.005  1.00  0.00           C
ATOM   4716  OG1 THR A 605     148.171 151.624 126.222  1.00  0.00           O
ATOM   4717  C   THR A 605     145.691 151.554 124.565  1.00  0.00           C
ATOM   4718  O   THR A 605     144.788 151.281 125.438  1.00  0.00           O
ATOM   4719  N   HIS A 606     145.688 151.013 123.362  1.00  0.00           N
ATOM   4720  CA  HIS A 606     144.798 149.875 123.004  1.00  0.00           C
ATOM   4721  CB  HIS A 606     144.984 149.715 121.511  1.00  0.00           C
ATOM   4722  CG  HIS A 606     146.225 148.963 121.126  1.00  0.00           C
ATOM   4723  ND1 HIS A 606     146.396 147.550 121.080  1.00  0.00           N
ATOM   4724  CE1 HIS A 606     147.705 147.395 120.779  1.00  0.00           C
ATOM   4725  NE2 HIS A 606     148.316 148.552 120.632  1.00  0.00           N
ATOM   4726  CD2 HIS A 606     147.411 149.552 120.881  1.00  0.00           C
ATOM   4727  C   HIS A 606     144.737 148.571 123.845  1.00  0.00           C
ATOM   4728  O   HIS A 606     145.489 148.348 124.790  1.00  0.00           O
ATOM   4729  N   SER A 607     143.846 147.639 123.479  1.00  0.00           N
ATOM   4730  CA  SER A 607     143.349 146.655 124.371  1.00  0.00           C
ATOM   4731  CB  SER A 607     142.377 145.844 123.529  1.00  0.00           C
ATOM   4732  OG  SER A 607     141.854 144.780 124.316  1.00  0.00           O
ATOM   4733  C   SER A 607     144.422 145.658 124.969  1.00  0.00           C
ATOM   4734  O   SER A 607     144.382 145.344 126.171  1.00  0.00           O
ATOM   4735  N   THR A 608     145.477 145.327 124.190  1.00  0.00           N
ATOM   4736  CA  THR A 608     146.542 144.284 124.393  1.00  0.00           C
ATOM   4737  CB  THR A 608     146.835 143.397 123.206  1.00  0.00           C
ATOM   4738  CG2 THR A 608     145.592 142.874 122.527  1.00  0.00           C
ATOM   4739  OG1 THR A 608     147.334 144.159 122.154  1.00  0.00           O
ATOM   4740  C   THR A 608     147.875 144.864 125.030  1.00  0.00           C
ATOM   4741  O   THR A 608     148.806 144.035 125.338  1.00  0.00           O
ATOM   4742  N   HIS A 609     147.852 146.196 125.214  1.00  0.00           N
ATOM   4743  CA  HIS A 609     149.094 146.979 125.263  1.00  0.00           C
ATOM   4744  CB  HIS A 609     149.045 147.978 124.074  1.00  0.00           C
ATOM   4745  CG  HIS A 609     150.356 148.575 123.604  1.00  0.00           C
ATOM   4746  ND1 HIS A 609     151.208 147.878 122.796  1.00  0.00           N
ATOM   4747  CE1 HIS A 609     152.184 148.721 122.531  1.00  0.00           C
ATOM   4748  NE2 HIS A 609     152.080 149.878 123.189  1.00  0.00           N
ATOM   4749  CD2 HIS A 609     150.822 149.804 123.911  1.00  0.00           C
ATOM   4750  C   HIS A 609     149.242 147.779 126.594  1.00  0.00           C
ATOM   4751  O   HIS A 609     148.209 148.231 127.250  1.00  0.00           O
ATOM   4752  N   PRO A 610     150.523 147.952 127.106  1.00  0.00           N
ATOM   4753  CD  PRO A 610     151.766 147.227 126.728  1.00  0.00           C
ATOM   4754  CG  PRO A 610     152.639 147.071 127.975  1.00  0.00           C
ATOM   4755  CB  PRO A 610     152.146 148.179 128.863  1.00  0.00           C
ATOM   4756  CA  PRO A 610     150.746 148.574 128.390  1.00  0.00           C
ATOM   4757  C   PRO A 610     150.475 150.115 128.347  1.00  0.00           C
ATOM   4758  O   PRO A 610     150.643 150.772 127.337  1.00  0.00           O
ATOM   4759  N   ASP A 611     149.933 150.694 129.392  1.00  0.00           N
ATOM   4760  CA  ASP A 611     149.610 152.115 129.479  1.00  0.00           C
ATOM   4761  CB  ASP A 611     148.545 152.338 130.563  1.00  0.00           C
ATOM   4762  CG  ASP A 611     147.346 151.394 130.425  1.00  0.00           C
ATOM   4763  OD1 ASP A 611     146.397 151.759 129.625  1.00  0.00           O
ATOM   4764  OD2 ASP A 611     147.315 150.371 131.133  1.00  0.00           O
ATOM   4765  C   ASP A 611     150.826 153.029 129.573  1.00  0.00           C
ATOM   4766  O   ASP A 611     150.823 154.148 129.044  1.00  0.00           O
ATOM   4767  N   ASP A 612     151.900 152.599 130.183  1.00  0.00           N
ATOM   4768  CA  ASP A 612     153.221 153.241 130.322  1.00  0.00           C
ATOM   4769  CB  ASP A 612     153.955 152.594 131.525  1.00  0.00           C
ATOM   4770  CG  ASP A 612     153.302 152.811 132.927  1.00  0.00           C
ATOM   4771  OD1 ASP A 612     152.318 153.635 132.995  1.00  0.00           O
ATOM   4772  OD2 ASP A 612     153.774 152.196 133.914  1.00  0.00           O
ATOM   4773  C   ASP A 612     154.032 153.025 129.047  1.00  0.00           C
ATOM   4774  O   ASP A 612     155.002 153.683 128.801  1.00  0.00           O
ATOM   4775  N   GLU A 613     153.545 152.134 128.117  1.00  0.00           N
ATOM   4776  CA  GLU A 613     154.258 151.796 126.872  1.00  0.00           C
ATOM   4777  CB  GLU A 613     154.064 150.303 126.668  1.00  0.00           C
ATOM   4778  CG  GLU A 613     154.732 149.670 125.495  1.00  0.00           C
ATOM   4779  CD  GLU A 613     156.236 149.979 125.388  1.00  0.00           C
ATOM   4780  OE1 GLU A 613     156.775 150.693 124.517  1.00  0.00           O
ATOM   4781  OE2 GLU A 613     156.848 149.397 126.254  1.00  0.00           O
ATOM   4782  C   GLU A 613     153.890 152.673 125.674  1.00  0.00           C
ATOM   4783  O   GLU A 613     152.845 153.343 125.707  1.00  0.00           O
ATOM   4784  N   ASP A 614     154.861 152.855 124.731  1.00  0.00           N
ATOM   4785  CA  ASP A 614     154.691 153.752 123.536  1.00  0.00           C
ATOM   4786  CB  ASP A 614     156.090 153.843 122.863  1.00  0.00           C
ATOM   4787  CG  ASP A 614     156.182 155.108 121.977  1.00  0.00           C
ATOM   4788  OD1 ASP A 614     155.114 155.611 121.580  1.00  0.00           O
ATOM   4789  OD2 ASP A 614     157.315 155.567 121.627  1.00  0.00           O
ATOM   4790  C   ASP A 614     153.611 153.246 122.576  1.00  0.00           C
ATOM   4791  O   ASP A 614     153.677 152.062 122.138  1.00  0.00           O
ATOM   4792  N   SER A 615     152.616 154.141 122.216  1.00  0.00           N
ATOM   4793  CA  SER A 615     151.635 153.790 121.283  1.00  0.00           C
ATOM   4794  CB  SER A 615     150.456 154.777 121.339  1.00  0.00           C
ATOM   4795  OG  SER A 615     150.679 156.136 120.943  1.00  0.00           O
ATOM   4796  C   SER A 615     152.127 153.684 119.810  1.00  0.00           C
ATOM   4797  O   SER A 615     151.326 153.372 118.922  1.00  0.00           O
ATOM   4798  N   GLY A 616     153.423 153.992 119.508  1.00  0.00           N
ATOM   4799  CA  GLY A 616     154.003 154.002 118.123  1.00  0.00           C
ATOM   4800  C   GLY A 616     153.905 155.383 117.507  1.00  0.00           C
ATOM   4801  O   GLY A 616     153.765 156.435 118.185  1.00  0.00           O
ATOM   4802  N   PRO A 617     154.126 155.469 116.155  1.00  0.00           N
ATOM   4803  CD  PRO A 617     154.424 154.343 115.247  1.00  0.00           C
ATOM   4804  CG  PRO A 617     154.371 154.846 113.780  1.00  0.00           C
ATOM   4805  CB  PRO A 617     154.373 156.367 113.923  1.00  0.00           C
ATOM   4806  CA  PRO A 617     153.850 156.669 115.350  1.00  0.00           C
ATOM   4807  C   PRO A 617     152.376 157.112 115.372  1.00  0.00           C
ATOM   4808  O   PRO A 617     151.441 156.352 115.577  1.00  0.00           O
ATOM   4809  N   TYR A 618     152.145 158.420 115.126  1.00  0.00           N
ATOM   4810  CA  TYR A 618     150.798 159.033 115.259  1.00  0.00           C
ATOM   4811  CB  TYR A 618     149.848 158.454 114.201  1.00  0.00           C
ATOM   4812  CG  TYR A 618     150.488 158.568 112.861  1.00  0.00           C
ATOM   4813  CD1 TYR A 618     151.277 157.570 112.339  1.00  0.00           C
ATOM   4814  CE1 TYR A 618     151.810 157.723 111.027  1.00  0.00           C
ATOM   4815  CZ  TYR A 618     151.648 158.950 110.309  1.00  0.00           C
ATOM   4816  OH  TYR A 618     152.167 159.091 109.055  1.00  0.00           O
ATOM   4817  CE2 TYR A 618     150.924 160.008 110.902  1.00  0.00           C
ATOM   4818  CD2 TYR A 618     150.328 159.736 112.192  1.00  0.00           C
ATOM   4819  C   TYR A 618     150.311 158.942 116.652  1.00  0.00           C
ATOM   4820  O   TYR A 618     149.141 158.603 116.935  1.00  0.00           O
ATOM   4821  N   LYS A 619     151.161 159.416 117.608  1.00  0.00           N
ATOM   4822  CA  LYS A 619     151.000 159.406 119.097  1.00  0.00           C
ATOM   4823  CB  LYS A 619     151.956 160.403 119.727  1.00  0.00           C
ATOM   4824  CG  LYS A 619     153.411 160.100 119.382  1.00  0.00           C
ATOM   4825  CD  LYS A 619     154.108 158.934 120.093  1.00  0.00           C
ATOM   4826  CE  LYS A 619     155.462 158.782 119.349  1.00  0.00           C
ATOM   4827  NZ  LYS A 619     156.103 157.548 119.792  1.00  0.00           N
ATOM   4828  C   LYS A 619     149.591 159.666 119.533  1.00  0.00           C
ATOM   4829  O   LYS A 619     149.101 159.014 120.437  1.00  0.00           O
ATOM   4830  N   HIS A 620     148.872 160.587 118.919  1.00  0.00           N
ATOM   4831  CA  HIS A 620     147.449 161.046 119.227  1.00  0.00           C
ATOM   4832  CB  HIS A 620     147.410 162.373 120.115  1.00  0.00           C
ATOM   4833  CG  HIS A 620     148.270 162.375 121.368  1.00  0.00           C
ATOM   4834  ND1 HIS A 620     149.693 162.534 121.345  1.00  0.00           N
ATOM   4835  CE1 HIS A 620     150.105 162.434 122.621  1.00  0.00           C
ATOM   4836  NE2 HIS A 620     149.058 162.278 123.453  1.00  0.00           N
ATOM   4837  CD2 HIS A 620     147.879 162.260 122.700  1.00  0.00           C
ATOM   4838  C   HIS A 620     146.505 161.225 118.051  1.00  0.00           C
ATOM   4839  O   HIS A 620     145.487 161.977 118.086  1.00  0.00           O
ATOM   4840  N   ILE A 621     146.785 160.528 116.985  1.00  0.00           N
ATOM   4841  CA  ILE A 621     145.918 160.588 115.792  1.00  0.00           C
ATOM   4842  CB  ILE A 621     146.101 161.884 114.959  1.00  0.00           C
ATOM   4843  CG2 ILE A 621     147.583 161.862 114.459  1.00  0.00           C
ATOM   4844  CG1 ILE A 621     145.144 162.166 113.725  1.00  0.00           C
ATOM   4845  CD1 ILE A 621     145.086 163.602 113.314  1.00  0.00           C
ATOM   4846  C   ILE A 621     145.996 159.318 114.910  1.00  0.00           C
ATOM   4847  O   ILE A 621     145.947 159.319 113.660  1.00  0.00           O
ATOM   4848  N   SER A 622     146.208 158.148 115.537  1.00  0.00           N
ATOM   4849  CA  SER A 622     146.677 156.903 114.847  1.00  0.00           C
ATOM   4850  CB  SER A 622     146.993 155.862 115.884  1.00  0.00           C
ATOM   4851  OG  SER A 622     147.143 154.601 115.316  1.00  0.00           O
ATOM   4852  C   SER A 622     145.736 156.336 113.734  1.00  0.00           C
ATOM   4853  O   SER A 622     144.507 156.185 114.003  1.00  0.00           O
ATOM   4854  N   PRO A 623     146.168 156.352 112.484  1.00  0.00           N
ATOM   4855  CD  PRO A 623     147.598 156.430 112.135  1.00  0.00           C
ATOM   4856  CG  PRO A 623     147.790 155.751 110.799  1.00  0.00           C
ATOM   4857  CB  PRO A 623     146.337 155.759 110.223  1.00  0.00           C
ATOM   4858  CA  PRO A 623     145.450 155.557 111.451  1.00  0.00           C
ATOM   4859  C   PRO A 623     145.274 153.995 111.918  1.00  0.00           C
ATOM   4860  O   PRO A 623     144.499 153.293 111.289  1.00  0.00           O
ATOM   4861  N   GLY A 624     146.022 153.545 112.918  1.00  0.00           N
ATOM   4862  CA  GLY A 624     145.882 152.248 113.592  1.00  0.00           C
ATOM   4863  C   GLY A 624     145.077 152.331 114.874  1.00  0.00           C
ATOM   4864  O   GLY A 624     144.967 151.310 115.494  1.00  0.00           O
ATOM   4865  N   ASP A 625     144.471 153.456 115.290  1.00  0.00           N
ATOM   4866  CA  ASP A 625     143.601 153.720 116.420  1.00  0.00           C
ATOM   4867  CB  ASP A 625     142.143 153.062 116.190  1.00  0.00           C
ATOM   4868  CG  ASP A 625     141.444 153.631 114.969  1.00  0.00           C
ATOM   4869  OD1 ASP A 625     140.369 154.190 115.073  1.00  0.00           O
ATOM   4870  OD2 ASP A 625     141.897 153.280 113.841  1.00  0.00           O
ATOM   4871  C   ASP A 625     144.176 153.313 117.800  1.00  0.00           C
ATOM   4872  O   ASP A 625     143.438 152.969 118.715  1.00  0.00           O
ATOM   4873  N   THR A 626     145.505 153.362 117.980  1.00  0.00           N
ATOM   4874  CA  THR A 626     146.234 152.666 119.071  1.00  0.00           C
ATOM   4875  CB  THR A 626     147.709 152.660 118.673  1.00  0.00           C
ATOM   4876  CG2 THR A 626     147.967 151.834 117.528  1.00  0.00           C
ATOM   4877  OG1 THR A 626     148.248 153.930 118.465  1.00  0.00           O
ATOM   4878  C   THR A 626     146.052 153.362 120.425  1.00  0.00           C
ATOM   4879  O   THR A 626     146.653 152.912 121.382  1.00  0.00           O
ATOM   4880  N   LYS A 627     145.271 154.430 120.632  1.00  0.00           N
ATOM   4881  CA  LYS A 627     144.979 155.179 121.860  1.00  0.00           C
ATOM   4882  CB  LYS A 627     145.811 156.371 122.016  1.00  0.00           C
ATOM   4883  CG  LYS A 627     146.388 156.585 123.431  1.00  0.00           C
ATOM   4884  CD  LYS A 627     147.336 157.754 123.465  1.00  0.00           C
ATOM   4885  CE  LYS A 627     148.690 157.393 123.117  1.00  0.00           C
ATOM   4886  NZ  LYS A 627     149.537 158.648 123.162  1.00  0.00           N
ATOM   4887  C   LYS A 627     143.438 155.437 121.784  1.00  0.00           C
ATOM   4888  O   LYS A 627     142.908 155.567 120.623  1.00  0.00           O
ATOM   4889  N   VAL A 628     142.801 155.388 122.908  1.00  0.00           N
ATOM   4890  CA  VAL A 628     141.408 155.835 123.102  1.00  0.00           C
ATOM   4891  CB  VAL A 628     140.589 154.581 123.520  1.00  0.00           C
ATOM   4892  CG1 VAL A 628     141.041 153.822 124.753  1.00  0.00           C
ATOM   4893  CG2 VAL A 628     139.082 155.005 123.717  1.00  0.00           C
ATOM   4894  C   VAL A 628     141.357 156.975 124.115  1.00  0.00           C
ATOM   4895  O   VAL A 628     141.992 156.932 125.196  1.00  0.00           O
ATOM   4896  N   VAL A 629     140.528 157.986 123.827  1.00  0.00           N
ATOM   4897  CA  VAL A 629     140.217 159.214 124.683  1.00  0.00           C
ATOM   4898  CB  VAL A 629     140.877 160.474 124.082  1.00  0.00           C
ATOM   4899  CG1 VAL A 629     140.830 161.683 125.009  1.00  0.00           C
ATOM   4900  CG2 VAL A 629     142.408 160.286 123.835  1.00  0.00           C
ATOM   4901  C   VAL A 629     138.682 159.407 124.818  1.00  0.00           C
ATOM   4902  O   VAL A 629     137.992 159.647 123.805  1.00  0.00           O
ATOM   4903  N   VAL A 630     138.370 159.620 126.054  1.00  0.00           N
ATOM   4904  CA  VAL A 630     137.163 160.306 126.560  1.00  0.00           C
ATOM   4905  CB  VAL A 630     136.407 159.251 127.408  1.00  0.00           C
ATOM   4906  CG1 VAL A 630     135.083 159.846 127.952  1.00  0.00           C
ATOM   4907  CG2 VAL A 630     136.007 157.917 126.651  1.00  0.00           C
ATOM   4908  C   VAL A 630     137.618 161.568 127.422  1.00  0.00           C
ATOM   4909  O   VAL A 630     138.479 161.427 128.312  1.00  0.00           O
ATOM   4910  N   GLU A 631     137.048 162.754 127.167  1.00  0.00           N
ATOM   4911  CA  GLU A 631     137.505 164.007 127.751  1.00  0.00           C
ATOM   4912  CB  GLU A 631     138.714 164.702 127.094  1.00  0.00           C
ATOM   4913  CG  GLU A 631     139.220 165.955 127.841  1.00  0.00           C
ATOM   4914  CD  GLU A 631     140.513 166.606 127.284  1.00  0.00           C
ATOM   4915  OE1 GLU A 631     141.217 167.221 128.089  1.00  0.00           O
ATOM   4916  OE2 GLU A 631     140.608 166.567 126.063  1.00  0.00           O
ATOM   4917  C   GLU A 631     136.323 164.999 127.708  1.00  0.00           C
ATOM   4918  O   GLU A 631     135.662 164.974 126.693  1.00  0.00           O
ATOM   4919  N   ASN A 632     135.999 165.660 128.834  1.00  0.00           N
ATOM   4920  CA  ASN A 632     134.682 166.333 129.029  1.00  0.00           C
ATOM   4921  CB  ASN A 632     134.614 167.631 128.237  1.00  0.00           C
ATOM   4922  CG  ASN A 632     135.803 168.602 128.535  1.00  0.00           C
ATOM   4923  OD1 ASN A 632     135.915 169.305 129.554  1.00  0.00           O
ATOM   4924  ND2 ASN A 632     136.596 168.833 127.480  1.00  0.00           N
ATOM   4925  C   ASN A 632     133.494 165.455 128.805  1.00  0.00           C
ATOM   4926  O   ASN A 632     132.379 165.946 128.581  1.00  0.00           O
ATOM   4927  N   GLY A 633     133.663 164.147 128.942  1.00  0.00           N
ATOM   4928  CA  GLY A 633     132.550 163.161 128.807  1.00  0.00           C
ATOM   4929  C   GLY A 633     132.279 162.889 127.355  1.00  0.00           C
ATOM   4930  O   GLY A 633     131.231 162.303 127.105  1.00  0.00           O
ATOM   4931  N   GLU A 634     133.107 163.374 126.419  1.00  0.00           N
ATOM   4932  CA  GLU A 634     132.987 163.078 124.989  1.00  0.00           C
ATOM   4933  CB  GLU A 634     132.895 164.366 124.109  1.00  0.00           C
ATOM   4934  CG  GLU A 634     131.581 165.060 124.452  1.00  0.00           C
ATOM   4935  CD  GLU A 634     131.154 166.284 123.633  1.00  0.00           C
ATOM   4936  OE1 GLU A 634     132.008 166.978 123.004  1.00  0.00           O
ATOM   4937  OE2 GLU A 634     129.962 166.601 123.663  1.00  0.00           O
ATOM   4938  C   GLU A 634     134.080 162.054 124.479  1.00  0.00           C
ATOM   4939  O   GLU A 634     135.287 162.299 124.639  1.00  0.00           O
ATOM   4940  N   LEU A 635     133.629 160.913 123.911  1.00  0.00           N
ATOM   4941  CA  LEU A 635     134.398 159.897 123.239  1.00  0.00           C
ATOM   4942  CB  LEU A 635     133.573 158.575 123.052  1.00  0.00           C
ATOM   4943  CG  LEU A 635     134.206 157.316 122.347  1.00  0.00           C
ATOM   4944  CD1 LEU A 635     135.272 156.672 123.269  1.00  0.00           C
ATOM   4945  CD2 LEU A 635     133.128 156.307 121.975  1.00  0.00           C
ATOM   4946  C   LEU A 635     135.036 160.404 121.967  1.00  0.00           C
ATOM   4947  O   LEU A 635     134.556 160.381 120.840  1.00  0.00           O
ATOM   4948  N   ILE A 636     136.200 160.994 122.104  1.00  0.00           N
ATOM   4949  CA  ILE A 636     136.910 161.739 121.045  1.00  0.00           C
ATOM   4950  CB  ILE A 636     138.019 162.603 121.815  1.00  0.00           C
ATOM   4951  CG2 ILE A 636     138.829 163.450 120.848  1.00  0.00           C
ATOM   4952  CG1 ILE A 636     137.516 163.437 123.056  1.00  0.00           C
ATOM   4953  CD1 ILE A 636     136.555 164.618 122.787  1.00  0.00           C
ATOM   4954  C   ILE A 636     137.587 160.840 119.972  1.00  0.00           C
ATOM   4955  O   ILE A 636     137.710 161.229 118.797  1.00  0.00           O
ATOM   4956  N   MET A 637     138.105 159.726 120.399  1.00  0.00           N
ATOM   4957  CA  MET A 637     139.046 158.914 119.558  1.00  0.00           C
ATOM   4958  CB  MET A 637     140.433 159.571 119.935  1.00  0.00           C
ATOM   4959  CG  MET A 637     141.697 158.767 119.429  1.00  0.00           C
ATOM   4960  SD  MET A 637     143.321 159.129 120.261  1.00  0.00           S
ATOM   4961  CE  MET A 637     143.123 160.890 120.423  1.00  0.00           C
ATOM   4962  C   MET A 637     138.977 157.464 119.960  1.00  0.00           C
ATOM   4963  O   MET A 637     138.680 157.206 121.153  1.00  0.00           O
ATOM   4964  N   GLY A 638     139.499 156.608 119.022  1.00  0.00           N
ATOM   4965  CA  GLY A 638     139.854 155.210 119.312  1.00  0.00           C
ATOM   4966  C   GLY A 638     138.664 154.366 119.797  1.00  0.00           C
ATOM   4967  O   GLY A 638     137.548 154.786 119.512  1.00  0.00           O
ATOM   4968  N   ILE A 639     138.893 153.145 120.197  1.00  0.00           N
ATOM   4969  CA  ILE A 639     137.797 152.140 120.343  1.00  0.00           C
ATOM   4970  CB  ILE A 639     138.205 150.975 119.466  1.00  0.00           C
ATOM   4971  CG2 ILE A 639     137.453 149.633 119.757  1.00  0.00           C
ATOM   4972  CG1 ILE A 639     138.022 151.256 117.949  1.00  0.00           C
ATOM   4973  CD1 ILE A 639     139.256 150.801 117.141  1.00  0.00           C
ATOM   4974  C   ILE A 639     137.699 151.718 121.812  1.00  0.00           C
ATOM   4975  O   ILE A 639     138.708 151.772 122.550  1.00  0.00           O
ATOM   4976  N   LEU A 640     136.554 151.093 122.216  1.00  0.00           N
ATOM   4977  CA  LEU A 640     136.274 150.550 123.507  1.00  0.00           C
ATOM   4978  CB  LEU A 640     134.991 151.141 124.144  1.00  0.00           C
ATOM   4979  CG  LEU A 640     134.822 152.722 124.216  1.00  0.00           C
ATOM   4980  CD1 LEU A 640     133.433 153.258 124.736  1.00  0.00           C
ATOM   4981  CD2 LEU A 640     135.883 153.276 125.092  1.00  0.00           C
ATOM   4982  C   LEU A 640     136.307 149.011 123.599  1.00  0.00           C
ATOM   4983  O   LEU A 640     135.872 148.294 122.746  1.00  0.00           O
ATOM   4984  N   CYS A 641     136.971 148.547 124.675  1.00  0.00           N
ATOM   4985  CA  CYS A 641     137.186 147.159 125.080  1.00  0.00           C
ATOM   4986  CB  CYS A 641     138.581 146.820 124.590  1.00  0.00           C
ATOM   4987  SG  CYS A 641     138.618 146.891 122.741  1.00  0.00           S
ATOM   4988  C   CYS A 641     137.178 147.041 126.582  1.00  0.00           C
ATOM   4989  O   CYS A 641     136.746 147.930 127.367  1.00  0.00           O
ATOM   4990  N   LYS A 642     137.719 145.912 127.117  1.00  0.00           N
ATOM   4991  CA  LYS A 642     137.663 145.509 128.553  1.00  0.00           C
ATOM   4992  CB  LYS A 642     138.251 144.127 128.630  1.00  0.00           C
ATOM   4993  CG  LYS A 642     138.356 143.602 130.087  1.00  0.00           C
ATOM   4994  CD  LYS A 642     138.861 142.131 130.082  1.00  0.00           C
ATOM   4995  CE  LYS A 642     139.127 141.684 131.520  1.00  0.00           C
ATOM   4996  NZ  LYS A 642     139.487 140.276 131.527  1.00  0.00           N
ATOM   4997  C   LYS A 642     138.451 146.598 129.311  1.00  0.00           C
ATOM   4998  O   LYS A 642     138.036 147.066 130.321  1.00  0.00           O
ATOM   4999  N   LYS A 643     139.581 147.131 128.768  1.00  0.00           N
ATOM   5000  CA  LYS A 643     140.450 148.228 129.251  1.00  0.00           C
ATOM   5001  CB  LYS A 643     141.686 148.490 128.338  1.00  0.00           C
ATOM   5002  CG  LYS A 643     142.864 147.697 128.802  1.00  0.00           C
ATOM   5003  CD  LYS A 643     144.089 147.885 127.981  1.00  0.00           C
ATOM   5004  CE  LYS A 643     144.623 149.314 128.160  1.00  0.00           C
ATOM   5005  NZ  LYS A 643     145.994 149.536 127.546  1.00  0.00           N
ATOM   5006  C   LYS A 643     139.686 149.558 129.473  1.00  0.00           C
ATOM   5007  O   LYS A 643     140.191 150.373 130.279  1.00  0.00           O
ATOM   5008  N   SER A 644     138.508 149.781 128.862  1.00  0.00           N
ATOM   5009  CA  SER A 644     137.610 150.894 129.066  1.00  0.00           C
ATOM   5010  CB  SER A 644     137.279 151.479 127.675  1.00  0.00           C
ATOM   5011  OG  SER A 644     138.556 151.788 127.027  1.00  0.00           O
ATOM   5012  C   SER A 644     136.259 150.604 129.721  1.00  0.00           C
ATOM   5013  O   SER A 644     135.510 151.507 130.280  1.00  0.00           O
ATOM   5014  N   LEU A 645     135.857 149.334 129.816  1.00  0.00           N
ATOM   5015  CA  LEU A 645     134.559 148.877 130.342  1.00  0.00           C
ATOM   5016  CB  LEU A 645     133.516 148.741 129.154  1.00  0.00           C
ATOM   5017  CG  LEU A 645     133.404 150.022 128.225  1.00  0.00           C
ATOM   5018  CD1 LEU A 645     132.699 149.657 126.903  1.00  0.00           C
ATOM   5019  CD2 LEU A 645     132.650 151.156 128.811  1.00  0.00           C
ATOM   5020  C   LEU A 645     134.390 147.543 131.113  1.00  0.00           C
ATOM   5021  O   LEU A 645     133.322 147.138 131.623  1.00  0.00           O
ATOM   5022  N   GLY A 646     135.473 146.719 131.229  1.00  0.00           N
ATOM   5023  CA  GLY A 646     135.402 145.503 131.996  1.00  0.00           C
ATOM   5024  C   GLY A 646     135.684 145.691 133.526  1.00  0.00           C
ATOM   5025  O   GLY A 646     135.783 146.779 134.059  1.00  0.00           O
ATOM   5026  N   THR A 647     135.853 144.558 134.271  1.00  0.00           N
ATOM   5027  CA  THR A 647     136.317 144.542 135.719  1.00  0.00           C
ATOM   5028  CB  THR A 647     136.161 143.096 136.279  1.00  0.00           C
ATOM   5029  CG2 THR A 647     134.653 142.721 136.282  1.00  0.00           C
ATOM   5030  OG1 THR A 647     136.808 142.142 135.528  1.00  0.00           O
ATOM   5031  C   THR A 647     137.673 145.125 135.888  1.00  0.00           C
ATOM   5032  O   THR A 647     138.328 144.901 136.867  1.00  0.00           O
ATOM   5033  N   SER A 648     138.245 145.823 134.871  1.00  0.00           N
ATOM   5034  CA  SER A 648     139.515 146.443 134.873  1.00  0.00           C
ATOM   5035  CB  SER A 648     139.921 146.783 133.421  1.00  0.00           C
ATOM   5036  OG  SER A 648     139.833 145.606 132.609  1.00  0.00           O
ATOM   5037  C   SER A 648     139.700 147.730 135.787  1.00  0.00           C
ATOM   5038  O   SER A 648     138.850 148.638 135.726  1.00  0.00           O
ATOM   5039  N   ALA A 649     140.845 147.898 136.430  1.00  0.00           N
ATOM   5040  CA  ALA A 649     141.280 149.180 136.950  1.00  0.00           C
ATOM   5041  CB  ALA A 649     142.442 149.058 137.968  1.00  0.00           C
ATOM   5042  C   ALA A 649     141.400 150.158 135.707  1.00  0.00           C
ATOM   5043  O   ALA A 649     141.769 149.793 134.600  1.00  0.00           O
ATOM   5044  N   GLY A 650     141.068 151.434 135.823  1.00  0.00           N
ATOM   5045  CA  GLY A 650     141.132 152.418 134.772  1.00  0.00           C
ATOM   5046  C   GLY A 650     139.911 152.466 133.785  1.00  0.00           C
ATOM   5047  O   GLY A 650     139.808 153.214 132.819  1.00  0.00           O
ATOM   5048  N   SER A 651     139.038 151.458 133.968  1.00  0.00           N
ATOM   5049  CA  SER A 651     137.794 151.348 133.254  1.00  0.00           C
ATOM   5050  CB  SER A 651     137.097 149.999 133.556  1.00  0.00           C
ATOM   5051  OG  SER A 651     136.785 149.998 134.887  1.00  0.00           O
ATOM   5052  C   SER A 651     136.837 152.505 133.547  1.00  0.00           C
ATOM   5053  O   SER A 651     136.904 153.047 134.673  1.00  0.00           O
ATOM   5054  N   LEU A 652     136.038 152.979 132.602  1.00  0.00           N
ATOM   5055  CA  LEU A 652     135.083 154.123 132.874  1.00  0.00           C
ATOM   5056  CB  LEU A 652     134.268 154.243 131.567  1.00  0.00           C
ATOM   5057  CG  LEU A 652     134.924 155.000 130.444  1.00  0.00           C
ATOM   5058  CD1 LEU A 652     133.945 154.881 129.262  1.00  0.00           C
ATOM   5059  CD2 LEU A 652     135.144 156.466 130.847  1.00  0.00           C
ATOM   5060  C   LEU A 652     134.089 154.003 133.996  1.00  0.00           C
ATOM   5061  O   LEU A 652     133.551 154.942 134.555  1.00  0.00           O
ATOM   5062  N   VAL A 653     133.740 152.731 134.263  1.00  0.00           N
ATOM   5063  CA  VAL A 653     132.907 152.403 135.468  1.00  0.00           C
[truncated: 5,682,782 more chars]
