# Supplementary material for: Molecular model of TFIIH recruitment to the transcription-coupled repair machinery
Source: Nat Commun. 2025 Mar 8;16:2341. doi: 10.1038/s41467-025-57593-0 (PMC11890784; doi:10.1038/s41467-025-57593-0)
Supplement: Supplementary file 4 — Supplementary Data 1 [file 41467_2025_57593_MOESM4_ESM.zip › Initial_and_final_structures/TCR-DDB1-final.txt]

ATOM      1  N   SER A  11      96.507 151.349 196.620  1.00  0.00           N
ATOM      2  CA  SER A  11      97.404 152.476 196.174  1.00  0.00           C
ATOM      3  CB  SER A  11      98.606 152.594 197.117  1.00  0.00           C
ATOM      4  OG  SER A  11      99.492 153.558 196.673  1.00  0.00           O
ATOM      5  C   SER A  11      97.903 152.115 194.775  1.00  0.00           C
ATOM      6  O   SER A  11      98.297 150.936 194.563  1.00  0.00           O
ATOM      7  N   ALA A  12      97.801 153.056 193.814  1.00  0.00           N
ATOM      8  CA  ALA A  12      98.338 153.002 192.462  1.00  0.00           C
ATOM      9  CB  ALA A  12      97.914 154.341 191.776  1.00  0.00           C
ATOM     10  C   ALA A  12      99.873 152.897 192.433  1.00  0.00           C
ATOM     11  O   ALA A  12     100.435 153.214 193.481  1.00  0.00           O
ATOM     12  N   CYS A  13     100.563 152.548 191.352  1.00  0.00           N
ATOM     13  CA  CYS A  13     102.010 152.223 191.295  1.00  0.00           C
ATOM     14  CB  CYS A  13     102.108 150.762 190.855  1.00  0.00           C
ATOM     15  SG  CYS A  13     103.716 150.073 191.069  1.00  0.00           S
ATOM     16  C   CYS A  13     102.730 153.116 190.262  1.00  0.00           C
ATOM     17  O   CYS A  13     102.264 153.317 189.101  1.00  0.00           O
ATOM     18  N   PRO A  14     103.891 153.768 190.644  1.00  0.00           N
ATOM     19  CD  PRO A  14     104.545 153.638 191.930  1.00  0.00           C
ATOM     20  CG  PRO A  14     105.615 154.730 191.964  1.00  0.00           C
ATOM     21  CB  PRO A  14     105.225 155.756 190.896  1.00  0.00           C
ATOM     22  CA  PRO A  14     104.410 154.940 189.876  1.00  0.00           C
ATOM     23  C   PRO A  14     105.175 154.494 188.625  1.00  0.00           C
ATOM     24  O   PRO A  14     106.082 153.673 188.788  1.00  0.00           O
ATOM     25  N   LEU A  15     104.723 154.864 187.426  1.00  0.00           N
ATOM     26  CA  LEU A  15     105.493 154.559 186.181  1.00  0.00           C
ATOM     27  CB  LEU A  15     104.615 154.872 184.982  1.00  0.00           C
ATOM     28  CG  LEU A  15     105.414 154.844 183.637  1.00  0.00           C
ATOM     29  CD1 LEU A  15     106.097 153.469 183.362  1.00  0.00           C
ATOM     30  CD2 LEU A  15     104.465 155.028 182.425  1.00  0.00           C
ATOM     31  C   LEU A  15     106.849 155.341 186.304  1.00  0.00           C
ATOM     32  O   LEU A  15     106.857 156.526 186.597  1.00  0.00           O
ATOM     33  N   ARG A  16     107.981 154.688 185.909  1.00  0.00           N
ATOM     34  CA  ARG A  16     109.345 155.294 185.985  1.00  0.00           C
ATOM     35  CB  ARG A  16     110.092 154.842 187.249  1.00  0.00           C
ATOM     36  CG  ARG A  16     109.357 155.347 188.521  1.00  0.00           C
ATOM     37  CD  ARG A  16     110.060 155.015 189.836  1.00  0.00           C
ATOM     38  NE  ARG A  16     109.261 155.248 191.024  1.00  0.00           N
ATOM     39  CZ  ARG A  16     109.074 156.445 191.583  1.00  0.00           C
ATOM     40  NH1 ARG A  16     108.416 156.467 192.669  1.00  0.00           N
ATOM     41  NH2 ARG A  16     109.428 157.621 191.088  1.00  0.00           N
ATOM     42  C   ARG A  16     110.051 154.972 184.718  1.00  0.00           C
ATOM     43  O   ARG A  16     109.616 154.061 184.042  1.00  0.00           O
ATOM     44  N   THR A  17     111.215 155.620 184.492  1.00  0.00           N
ATOM     45  CA  THR A  17     112.188 155.136 183.540  1.00  0.00           C
ATOM     46  CB  THR A  17     112.886 156.379 182.898  1.00  0.00           C
ATOM     47  CG2 THR A  17     114.357 156.374 182.631  1.00  0.00           C
ATOM     48  OG1 THR A  17     112.245 156.577 181.630  1.00  0.00           O
ATOM     49  C   THR A  17     113.074 154.227 184.353  1.00  0.00           C
ATOM     50  O   THR A  17     113.204 154.350 185.623  1.00  0.00           O
ATOM     51  N   ILE A  18     113.804 153.271 183.741  1.00  0.00           N
ATOM     52  CA  ILE A  18     114.884 152.382 184.327  1.00  0.00           C
ATOM     53  CB  ILE A  18     114.962 150.887 183.722  1.00  0.00           C
ATOM     54  CG2 ILE A  18     116.053 149.997 184.420  1.00  0.00           C
ATOM     55  CG1 ILE A  18     113.605 150.223 183.848  1.00  0.00           C
ATOM     56  CD1 ILE A  18     113.427 148.908 183.067  1.00  0.00           C
ATOM     57  C   ILE A  18     116.233 153.143 184.290  1.00  0.00           C
ATOM     58  O   ILE A  18     116.578 153.571 183.196  1.00  0.00           O
ATOM     59  N   LYS A  19     116.908 153.263 185.447  1.00  0.00           N
ATOM     60  CA  LYS A  19     118.018 154.176 185.751  1.00  0.00           C
ATOM     61  CB  LYS A  19     117.671 155.120 186.904  1.00  0.00           C
ATOM     62  CG  LYS A  19     116.451 156.003 186.710  1.00  0.00           C
ATOM     63  CD  LYS A  19     116.139 157.077 187.813  1.00  0.00           C
ATOM     64  CE  LYS A  19     115.052 157.978 187.369  1.00  0.00           C
ATOM     65  NZ  LYS A  19     114.548 158.843 188.527  1.00  0.00           N
ATOM     66  C   LYS A  19     119.329 153.330 185.870  1.00  0.00           C
ATOM     67  O   LYS A  19     120.400 153.947 185.846  1.00  0.00           O
ATOM     68  N   ARG A  20     119.231 151.987 186.019  1.00  0.00           N
ATOM     69  CA  ARG A  20     120.312 151.053 186.317  1.00  0.00           C
ATOM     70  CB  ARG A  20     120.871 151.327 187.810  1.00  0.00           C
ATOM     71  CG  ARG A  20     122.254 150.706 188.131  1.00  0.00           C
ATOM     72  CD  ARG A  20     122.693 151.398 189.477  1.00  0.00           C
ATOM     73  NE  ARG A  20     121.943 150.842 190.649  1.00  0.00           N
ATOM     74  CZ  ARG A  20     122.326 149.819 191.370  1.00  0.00           C
ATOM     75  NH1 ARG A  20     123.352 149.069 191.026  1.00  0.00           N
ATOM     76  NH2 ARG A  20     121.705 149.700 192.530  1.00  0.00           N
ATOM     77  C   ARG A  20     119.869 149.519 186.288  1.00  0.00           C
ATOM     78  O   ARG A  20     118.728 149.192 186.623  1.00  0.00           O
ATOM     79  N   VAL A  21     120.773 148.666 185.778  1.00  0.00           N
ATOM     80  CA  VAL A  21     120.621 147.209 186.058  1.00  0.00           C
ATOM     81  CB  VAL A  21     120.325 146.456 184.734  1.00  0.00           C
ATOM     82  CG1 VAL A  21     120.239 144.937 184.938  1.00  0.00           C
ATOM     83  CG2 VAL A  21     118.895 146.981 184.281  1.00  0.00           C
ATOM     84  C   VAL A  21     121.850 146.669 186.695  1.00  0.00           C
ATOM     85  O   VAL A  21     122.969 147.045 186.228  1.00  0.00           O
ATOM     86  N   GLN A  22     121.720 145.864 187.766  1.00  0.00           N
ATOM     87  CA  GLN A  22     122.862 145.232 188.382  1.00  0.00           C
ATOM     88  CB  GLN A  22     122.973 145.750 189.810  1.00  0.00           C
ATOM     89  CG  GLN A  22     123.942 144.957 190.730  1.00  0.00           C
ATOM     90  CD  GLN A  22     124.283 145.825 191.944  1.00  0.00           C
ATOM     91  OE1 GLN A  22     123.530 146.629 192.382  1.00  0.00           O
ATOM     92  NE2 GLN A  22     125.437 145.729 192.499  1.00  0.00           N
ATOM     93  C   GLN A  22     122.785 143.670 188.276  1.00  0.00           C
ATOM     94  O   GLN A  22     121.724 143.078 188.314  1.00  0.00           O
ATOM     95  N   PHE A  23     123.915 143.051 188.078  1.00  0.00           N
ATOM     96  CA  PHE A  23     124.125 141.619 187.855  1.00  0.00           C
ATOM     97  CB  PHE A  23     125.112 141.422 186.618  1.00  0.00           C
ATOM     98  CG  PHE A  23     124.601 141.934 185.282  1.00  0.00           C
ATOM     99  CD1 PHE A  23     123.649 141.194 184.529  1.00  0.00           C
ATOM    100  CE1 PHE A  23     122.919 141.735 183.457  1.00  0.00           C
ATOM    101  CZ  PHE A  23     123.051 143.118 183.158  1.00  0.00           C
ATOM    102  CE2 PHE A  23     124.011 143.895 183.835  1.00  0.00           C
ATOM    103  CD2 PHE A  23     124.744 143.337 184.979  1.00  0.00           C
ATOM    104  C   PHE A  23     124.498 140.841 189.117  1.00  0.00           C
ATOM    105  O   PHE A  23     124.762 141.484 190.131  1.00  0.00           O
ATOM    106  N   GLY A  24     124.469 139.486 189.114  1.00  0.00           N
ATOM    107  CA  GLY A  24     124.765 138.558 190.150  1.00  0.00           C
ATOM    108  C   GLY A  24     124.266 137.163 189.788  1.00  0.00           C
ATOM    109  O   GLY A  24     123.843 137.042 188.639  1.00  0.00           O
ATOM    110  N   VAL A  25     124.107 136.321 190.809  1.00  0.00           N
ATOM    111  CA  VAL A  25     123.474 134.978 190.749  1.00  0.00           C
ATOM    112  CB  VAL A  25     124.510 133.866 190.970  1.00  0.00           C
ATOM    113  CG1 VAL A  25     123.969 132.386 190.830  1.00  0.00           C
ATOM    114  CG2 VAL A  25     125.548 133.836 189.860  1.00  0.00           C
ATOM    115  C   VAL A  25     122.366 135.000 191.855  1.00  0.00           C
ATOM    116  O   VAL A  25     122.549 135.734 192.853  1.00  0.00           O
ATOM    117  N   LEU A  26     121.309 134.171 191.726  1.00  0.00           N
ATOM    118  CA  LEU A  26     120.310 133.851 192.745  1.00  0.00           C
ATOM    119  CB  LEU A  26     119.276 132.907 192.088  1.00  0.00           C
ATOM    120  CG  LEU A  26     118.277 133.456 190.976  1.00  0.00           C
ATOM    121  CD1 LEU A  26     117.018 132.517 190.789  1.00  0.00           C
ATOM    122  CD2 LEU A  26     117.778 134.943 191.168  1.00  0.00           C
ATOM    123  C   LEU A  26     120.884 133.165 194.033  1.00  0.00           C
ATOM    124  O   LEU A  26     121.668 132.193 193.841  1.00  0.00           O
ATOM    125  N   SER A  27     120.523 133.568 195.236  1.00  0.00           N
ATOM    126  CA  SER A  27     120.404 132.688 196.408  1.00  0.00           C
ATOM    127  CB  SER A  27     119.891 133.412 197.607  1.00  0.00           C
ATOM    128  OG  SER A  27     119.383 132.554 198.589  1.00  0.00           O
ATOM    129  C   SER A  27     119.471 131.491 196.083  1.00  0.00           C
ATOM    130  O   SER A  27     118.469 131.760 195.447  1.00  0.00           O
ATOM    131  N   PRO A  28     119.649 130.268 196.665  1.00  0.00           N
ATOM    132  CD  PRO A  28     120.901 129.876 197.253  1.00  0.00           C
ATOM    133  CG  PRO A  28     120.592 128.533 197.918  1.00  0.00           C
ATOM    134  CB  PRO A  28     119.506 127.920 197.049  1.00  0.00           C
ATOM    135  CA  PRO A  28     118.680 129.150 196.599  1.00  0.00           C
ATOM    136  C   PRO A  28     117.473 129.415 197.486  1.00  0.00           C
ATOM    137  O   PRO A  28     116.356 128.948 197.280  1.00  0.00           O
ATOM    138  N   ASP A  29     117.750 130.123 198.556  1.00  0.00           N
ATOM    139  CA  ASP A  29     116.640 130.681 199.457  1.00  0.00           C
ATOM    140  CB  ASP A  29     117.193 131.300 200.762  1.00  0.00           C
ATOM    141  CG  ASP A  29     116.092 131.593 201.772  1.00  0.00           C
ATOM    142  OD1 ASP A  29     115.146 130.712 201.921  1.00  0.00           O
ATOM    143  OD2 ASP A  29     116.150 132.766 202.307  1.00  0.00           O
ATOM    144  C   ASP A  29     115.768 131.723 198.789  1.00  0.00           C
ATOM    145  O   ASP A  29     114.558 131.619 198.709  1.00  0.00           O
ATOM    146  N   GLU A  30     116.428 132.624 198.073  1.00  0.00           N
ATOM    147  CA  GLU A  30     115.765 133.689 197.252  1.00  0.00           C
ATOM    148  CB  GLU A  30     116.778 134.688 196.652  1.00  0.00           C
ATOM    149  CG  GLU A  30     116.221 135.765 195.783  1.00  0.00           C
ATOM    150  CD  GLU A  30     117.244 136.843 195.386  1.00  0.00           C
ATOM    151  OE1 GLU A  30     116.890 137.891 194.971  1.00  0.00           O
ATOM    152  OE2 GLU A  30     118.498 136.597 195.393  1.00  0.00           O
ATOM    153  C   GLU A  30     114.980 133.059 196.096  1.00  0.00           C
ATOM    154  O   GLU A  30     113.855 133.469 195.867  1.00  0.00           O
ATOM    155  N   LEU A  31     115.478 131.986 195.429  1.00  0.00           N
ATOM    156  CA  LEU A  31     114.744 131.205 194.402  1.00  0.00           C
ATOM    157  CB  LEU A  31     115.663 130.307 193.702  1.00  0.00           C
ATOM    158  CG  LEU A  31     115.061 129.256 192.720  1.00  0.00           C
ATOM    159  CD1 LEU A  31     114.258 129.903 191.629  1.00  0.00           C
ATOM    160  CD2 LEU A  31     116.244 128.418 192.131  1.00  0.00           C
ATOM    161  C   LEU A  31     113.548 130.462 194.970  1.00  0.00           C
ATOM    162  O   LEU A  31     112.607 130.253 194.229  1.00  0.00           O
ATOM    163  N   LYS A  32     113.743 129.974 196.174  1.00  0.00           N
ATOM    164  CA  LYS A  32     112.592 129.333 196.867  1.00  0.00           C
ATOM    165  CB  LYS A  32     113.025 128.348 197.985  1.00  0.00           C
ATOM    166  CG  LYS A  32     111.975 127.521 198.673  1.00  0.00           C
ATOM    167  CD  LYS A  32     112.373 126.524 199.798  1.00  0.00           C
ATOM    168  CE  LYS A  32     113.021 125.311 199.150  1.00  0.00           C
ATOM    169  NZ  LYS A  32     113.682 124.513 200.156  1.00  0.00           N
ATOM    170  C   LYS A  32     111.493 130.148 197.420  1.00  0.00           C
ATOM    171  O   LYS A  32     110.327 129.886 197.093  1.00  0.00           O
ATOM    172  N   ARG A  33     111.891 131.364 197.879  1.00  0.00           N
ATOM    173  CA  ARG A  33     111.073 132.523 198.060  1.00  0.00           C
ATOM    174  CB  ARG A  33     111.789 133.674 198.823  1.00  0.00           C
ATOM    175  CG  ARG A  33     111.892 133.536 200.352  1.00  0.00           C
ATOM    176  CD  ARG A  33     112.660 134.676 201.117  1.00  0.00           C
ATOM    177  NE  ARG A  33     114.106 134.442 201.008  1.00  0.00           N
ATOM    178  CZ  ARG A  33     114.960 135.193 200.406  1.00  0.00           C
ATOM    179  NH1 ARG A  33     114.645 136.141 199.567  1.00  0.00           N
ATOM    180  NH2 ARG A  33     116.206 135.064 200.723  1.00  0.00           N
ATOM    181  C   ARG A  33     110.319 133.065 196.826  1.00  0.00           C
ATOM    182  O   ARG A  33     109.155 133.383 196.958  1.00  0.00           O
ATOM    183  N   MET A  34     111.018 133.289 195.737  1.00  0.00           N
ATOM    184  CA  MET A  34     110.508 133.737 194.440  1.00  0.00           C
ATOM    185  CB  MET A  34     111.680 134.038 193.550  1.00  0.00           C
ATOM    186  CG  MET A  34     111.466 134.474 192.065  1.00  0.00           C
ATOM    187  SD  MET A  34     112.859 134.188 191.009  1.00  0.00           S
ATOM    188  CE  MET A  34     114.271 135.070 191.742  1.00  0.00           C
ATOM    189  C   MET A  34     109.598 132.685 193.756  1.00  0.00           C
ATOM    190  O   MET A  34     108.632 132.933 193.016  1.00  0.00           O
ATOM    191  N   SER A  35     109.836 131.378 193.994  1.00  0.00           N
ATOM    192  CA  SER A  35     109.112 130.280 193.342  1.00  0.00           C
ATOM    193  CB  SER A  35     109.802 128.923 193.613  1.00  0.00           C
ATOM    194  OG  SER A  35     108.944 127.849 193.070  1.00  0.00           O
ATOM    195  C   SER A  35     107.661 130.176 193.734  1.00  0.00           C
ATOM    196  O   SER A  35     107.348 130.255 194.866  1.00  0.00           O
ATOM    197  N   VAL A  36     106.772 130.074 192.781  1.00  0.00           N
ATOM    198  CA  VAL A  36     105.310 129.847 192.913  1.00  0.00           C
ATOM    199  CB  VAL A  36     104.491 130.532 191.788  1.00  0.00           C
ATOM    200  CG1 VAL A  36     104.885 131.970 191.645  1.00  0.00           C
ATOM    201  CG2 VAL A  36     104.629 129.730 190.468  1.00  0.00           C
ATOM    202  C   VAL A  36     104.826 128.465 193.375  1.00  0.00           C
ATOM    203  O   VAL A  36     103.749 128.336 193.984  1.00  0.00           O
ATOM    204  N   THR A  37     105.597 127.424 193.039  1.00  0.00           N
ATOM    205  CA  THR A  37     105.290 126.030 193.324  1.00  0.00           C
ATOM    206  CB  THR A  37     105.831 125.085 192.294  1.00  0.00           C
ATOM    207  CG2 THR A  37     105.307 125.386 190.891  1.00  0.00           C
ATOM    208  OG1 THR A  37     107.210 125.273 192.180  1.00  0.00           O
ATOM    209  C   THR A  37     105.942 125.690 194.697  1.00  0.00           C
ATOM    210  O   THR A  37     107.204 125.619 194.768  1.00  0.00           O
ATOM    211  N   GLU A  38     105.100 125.392 195.722  1.00  0.00           N
ATOM    212  CA  GLU A  38     105.483 124.829 196.990  1.00  0.00           C
ATOM    213  CB  GLU A  38     104.221 124.586 197.795  1.00  0.00           C
ATOM    214  CG  GLU A  38     104.346 124.325 199.284  1.00  0.00           C
ATOM    215  CD  GLU A  38     105.207 125.428 199.912  1.00  0.00           C
ATOM    216  OE1 GLU A  38     106.423 125.246 199.902  1.00  0.00           O
ATOM    217  OE2 GLU A  38     104.642 126.348 200.530  1.00  0.00           O
ATOM    218  C   GLU A  38     106.158 123.465 196.801  1.00  0.00           C
ATOM    219  O   GLU A  38     105.761 122.599 196.024  1.00  0.00           O
ATOM    220  N   GLY A  39     107.263 123.227 197.586  1.00  0.00           N
ATOM    221  CA  GLY A  39     107.928 121.969 197.727  1.00  0.00           C
ATOM    222  C   GLY A  39     108.576 121.452 196.406  1.00  0.00           C
ATOM    223  O   GLY A  39     109.395 120.511 196.421  1.00  0.00           O
ATOM    224  N   GLY A  40     108.494 122.280 195.323  1.00  0.00           N
ATOM    225  CA  GLY A  40     109.090 122.085 194.035  1.00  0.00           C
ATOM    226  C   GLY A  40     108.481 121.003 193.119  1.00  0.00           C
ATOM    227  O   GLY A  40     107.707 120.174 193.466  1.00  0.00           O
ATOM    228  N   ILE A  41     108.794 121.209 191.862  1.00  0.00           N
ATOM    229  CA  ILE A  41     108.271 120.391 190.714  1.00  0.00           C
ATOM    230  CB  ILE A  41     108.849 120.942 189.442  1.00  0.00           C
ATOM    231  CG2 ILE A  41     108.455 120.155 188.170  1.00  0.00           C
ATOM    232  CG1 ILE A  41     108.646 122.476 189.254  1.00  0.00           C
ATOM    233  CD1 ILE A  41     107.129 122.853 189.228  1.00  0.00           C
ATOM    234  C   ILE A  41     108.445 118.839 190.937  1.00  0.00           C
ATOM    235  O   ILE A  41     109.577 118.337 190.997  1.00  0.00           O
ATOM    236  N   LYS A  42     107.337 118.087 191.119  1.00  0.00           N
ATOM    237  CA  LYS A  42     107.324 116.677 191.406  1.00  0.00           C
ATOM    238  CB  LYS A  42     105.992 116.464 192.093  1.00  0.00           C
ATOM    239  CG  LYS A  42     105.877 117.086 193.490  1.00  0.00           C
ATOM    240  CD  LYS A  42     104.327 117.081 193.738  1.00  0.00           C
ATOM    241  CE  LYS A  42     104.140 117.425 195.211  1.00  0.00           C
ATOM    242  NZ  LYS A  42     102.766 117.137 195.609  1.00  0.00           N
ATOM    243  C   LYS A  42     107.478 115.709 190.259  1.00  0.00           C
ATOM    244  O   LYS A  42     107.783 114.595 190.515  1.00  0.00           O
ATOM    245  N   TYR A  43     107.124 116.065 189.042  1.00  0.00           N
ATOM    246  CA  TYR A  43     106.929 115.073 187.973  1.00  0.00           C
ATOM    247  CB  TYR A  43     105.463 114.804 187.793  1.00  0.00           C
ATOM    248  CG  TYR A  43     104.682 114.279 189.016  1.00  0.00           C
ATOM    249  CD1 TYR A  43     104.942 112.951 189.498  1.00  0.00           C
ATOM    250  CE1 TYR A  43     104.346 112.533 190.649  1.00  0.00           C
ATOM    251  CZ  TYR A  43     103.557 113.489 191.372  1.00  0.00           C
ATOM    252  OH  TYR A  43     103.235 113.228 192.632  1.00  0.00           O
ATOM    253  CE2 TYR A  43     103.327 114.793 190.891  1.00  0.00           C
ATOM    254  CD2 TYR A  43     103.787 115.163 189.617  1.00  0.00           C
ATOM    255  C   TYR A  43     107.598 115.476 186.650  1.00  0.00           C
ATOM    256  O   TYR A  43     107.654 116.700 186.316  1.00  0.00           O
ATOM    257  N   PRO A  44     108.113 114.506 185.832  1.00  0.00           N
ATOM    258  CD  PRO A  44     108.486 113.135 186.238  1.00  0.00           C
ATOM    259  CG  PRO A  44     109.052 112.514 184.987  1.00  0.00           C
ATOM    260  CB  PRO A  44     109.730 113.740 184.401  1.00  0.00           C
ATOM    261  CA  PRO A  44     108.737 114.879 184.587  1.00  0.00           C
ATOM    262  C   PRO A  44     107.646 114.950 183.402  1.00  0.00           C
ATOM    263  O   PRO A  44     107.969 114.487 182.264  1.00  0.00           O
ATOM    264  N   GLU A  45     106.507 115.525 183.629  1.00  0.00           N
ATOM    265  CA  GLU A  45     105.271 115.242 182.874  1.00  0.00           C
ATOM    266  CB  GLU A  45     104.503 114.129 183.636  1.00  0.00           C
ATOM    267  CG  GLU A  45     103.131 113.594 183.020  1.00  0.00           C
ATOM    268  CD  GLU A  45     102.732 112.187 183.585  1.00  0.00           C
ATOM    269  OE1 GLU A  45     102.569 111.249 182.784  1.00  0.00           O
ATOM    270  OE2 GLU A  45     102.569 111.895 184.807  1.00  0.00           O
ATOM    271  C   GLU A  45     104.449 116.528 182.699  1.00  0.00           C
ATOM    272  O   GLU A  45     104.229 117.379 183.585  1.00  0.00           O
ATOM    273  N   THR A  46     103.903 116.687 181.503  1.00  0.00           N
ATOM    274  CA  THR A  46     102.954 117.756 181.154  1.00  0.00           C
ATOM    275  CB  THR A  46     103.083 118.117 179.716  1.00  0.00           C
ATOM    276  CG2 THR A  46     104.492 118.727 179.417  1.00  0.00           C
ATOM    277  OG1 THR A  46     102.890 116.982 178.921  1.00  0.00           O
ATOM    278  C   THR A  46     101.485 117.543 181.434  1.00  0.00           C
ATOM    279  O   THR A  46     100.751 118.454 181.729  1.00  0.00           O
ATOM    280  N   THR A  47     101.020 116.288 181.398  1.00  0.00           N
ATOM    281  CA  THR A  47      99.586 115.916 181.453  1.00  0.00           C
ATOM    282  CB  THR A  47      99.058 115.908 180.012  1.00  0.00           C
ATOM    283  CG2 THR A  47      97.562 115.664 180.013  1.00  0.00           C
ATOM    284  OG1 THR A  47      99.256 117.093 179.254  1.00  0.00           O
ATOM    285  C   THR A  47      99.398 114.504 182.098  1.00  0.00           C
ATOM    286  O   THR A  47     100.254 113.614 181.874  1.00  0.00           O
ATOM    287  N   GLU A  48      98.399 114.257 183.000  1.00  0.00           N
ATOM    288  CA  GLU A  48      97.937 112.870 183.393  1.00  0.00           C
ATOM    289  CB  GLU A  48      98.561 112.305 184.653  1.00  0.00           C
ATOM    290  CG  GLU A  48      98.221 110.782 184.964  1.00  0.00           C
ATOM    291  CD  GLU A  48      99.479 109.970 185.116  1.00  0.00           C
ATOM    292  OE1 GLU A  48     100.309 110.245 185.970  1.00  0.00           O
ATOM    293  OE2 GLU A  48      99.546 108.947 184.400  1.00  0.00           O
ATOM    294  C   GLU A  48      96.429 112.804 183.271  1.00  0.00           C
ATOM    295  O   GLU A  48      95.675 113.623 183.824  1.00  0.00           O
ATOM    296  N   GLY A  49      95.928 111.708 182.675  1.00  0.00           N
ATOM    297  CA  GLY A  49      94.499 111.575 182.414  1.00  0.00           C
ATOM    298  C   GLY A  49      93.882 112.766 181.673  1.00  0.00           C
ATOM    299  O   GLY A  49      92.716 113.173 181.915  1.00  0.00           O
ATOM    300  N   GLY A  50      94.600 113.432 180.724  1.00  0.00           N
ATOM    301  CA  GLY A  50      94.108 114.506 179.820  1.00  0.00           C
ATOM    302  C   GLY A  50      93.914 115.954 180.517  1.00  0.00           C
ATOM    303  O   GLY A  50      93.404 116.878 179.948  1.00  0.00           O
ATOM    304  N   ARG A  51      94.298 116.012 181.797  1.00  0.00           N
ATOM    305  CA  ARG A  51      94.438 117.160 182.652  1.00  0.00           C
ATOM    306  CB  ARG A  51      93.724 116.940 183.967  1.00  0.00           C
ATOM    307  CG  ARG A  51      92.298 116.370 183.930  1.00  0.00           C
ATOM    308  CD  ARG A  51      91.647 116.188 185.250  1.00  0.00           C
ATOM    309  NE  ARG A  51      90.316 115.486 184.988  1.00  0.00           N
ATOM    310  CZ  ARG A  51      89.110 115.979 185.263  1.00  0.00           C
ATOM    311  NH1 ARG A  51      88.891 117.193 185.712  1.00  0.00           N
ATOM    312  NH2 ARG A  51      88.073 115.221 185.044  1.00  0.00           N
ATOM    313  C   ARG A  51      95.920 117.500 182.885  1.00  0.00           C
ATOM    314  O   ARG A  51      96.668 116.607 183.339  1.00  0.00           O
ATOM    315  N   PRO A  52      96.220 118.789 182.868  1.00  0.00           N
ATOM    316  CD  PRO A  52      95.388 119.954 182.632  1.00  0.00           C
ATOM    317  CG  PRO A  52      96.368 121.014 182.190  1.00  0.00           C
ATOM    318  CB  PRO A  52      97.646 120.684 183.081  1.00  0.00           C
ATOM    319  CA  PRO A  52      97.662 119.177 183.061  1.00  0.00           C
ATOM    320  C   PRO A  52      98.147 118.736 184.449  1.00  0.00           C
ATOM    321  O   PRO A  52      97.467 118.758 185.454  1.00  0.00           O
ATOM    322  N   LYS A  53      99.371 118.330 184.560  1.00  0.00           N
ATOM    323  CA  LYS A  53      99.981 117.617 185.662  1.00  0.00           C
ATOM    324  CB  LYS A  53     101.359 116.998 185.319  1.00  0.00           C
ATOM    325  CG  LYS A  53     101.848 115.905 186.328  1.00  0.00           C
ATOM    326  CD  LYS A  53     101.161 114.513 186.290  1.00  0.00           C
ATOM    327  CE  LYS A  53     101.711 113.709 187.470  1.00  0.00           C
ATOM    328  NZ  LYS A  53     101.145 112.363 187.466  1.00  0.00           N
ATOM    329  C   LYS A  53     100.149 118.686 186.833  1.00  0.00           C
ATOM    330  O   LYS A  53     101.045 119.523 186.696  1.00  0.00           O
ATOM    331  N   LEU A  54      99.437 118.477 187.922  1.00  0.00           N
ATOM    332  CA  LEU A  54      99.688 119.175 189.169  1.00  0.00           C
ATOM    333  CB  LEU A  54      98.540 118.834 190.164  1.00  0.00           C
ATOM    334  CG  LEU A  54      97.095 118.807 189.657  1.00  0.00           C
ATOM    335  CD1 LEU A  54      96.168 118.524 190.871  1.00  0.00           C
ATOM    336  CD2 LEU A  54      96.726 120.119 189.144  1.00  0.00           C
ATOM    337  C   LEU A  54     101.098 118.827 189.692  1.00  0.00           C
ATOM    338  O   LEU A  54     101.328 117.693 189.975  1.00  0.00           O
ATOM    339  N   GLY A  55     102.019 119.786 189.791  1.00  0.00           N
ATOM    340  CA  GLY A  55     103.423 119.562 190.157  1.00  0.00           C
ATOM    341  C   GLY A  55     104.376 119.189 189.031  1.00  0.00           C
ATOM    342  O   GLY A  55     105.522 118.959 189.262  1.00  0.00           O
ATOM    343  N   GLY A  56     103.916 119.054 187.809  1.00  0.00           N
ATOM    344  CA  GLY A  56     104.722 118.857 186.637  1.00  0.00           C
ATOM    345  C   GLY A  56     105.222 120.168 185.874  1.00  0.00           C
ATOM    346  O   GLY A  56     105.369 121.344 186.359  1.00  0.00           O
ATOM    347  N   LEU A  57     105.240 119.992 184.572  1.00  0.00           N
ATOM    348  CA  LEU A  57     105.701 120.895 183.571  1.00  0.00           C
ATOM    349  CB  LEU A  57     106.627 120.087 182.641  1.00  0.00           C
ATOM    350  CG  LEU A  57     107.604 119.111 183.283  1.00  0.00           C
ATOM    351  CD1 LEU A  57     108.002 118.254 182.120  1.00  0.00           C
ATOM    352  CD2 LEU A  57     108.852 119.731 183.968  1.00  0.00           C
ATOM    353  C   LEU A  57     104.649 121.809 182.873  1.00  0.00           C
ATOM    354  O   LEU A  57     105.037 122.700 182.207  1.00  0.00           O
ATOM    355  N   MET A  58     103.332 121.472 183.042  1.00  0.00           N
ATOM    356  CA  MET A  58     102.235 122.368 182.569  1.00  0.00           C
ATOM    357  CB  MET A  58     101.439 121.570 181.586  1.00  0.00           C
ATOM    358  CG  MET A  58     100.965 122.339 180.376  1.00  0.00           C
ATOM    359  SD  MET A  58     100.784 121.301 178.897  1.00  0.00           S
ATOM    360  CE  MET A  58      99.198 120.495 179.422  1.00  0.00           C
ATOM    361  C   MET A  58     101.415 122.821 183.830  1.00  0.00           C
ATOM    362  O   MET A  58     100.138 123.025 183.699  1.00  0.00           O
ATOM    363  N   ASP A  59     102.074 122.981 184.993  1.00  0.00           N
ATOM    364  CA  ASP A  59     101.460 123.062 186.283  1.00  0.00           C
ATOM    365  CB  ASP A  59     102.521 122.953 187.311  1.00  0.00           C
ATOM    366  CG  ASP A  59     102.228 123.171 188.808  1.00  0.00           C
ATOM    367  OD1 ASP A  59     101.326 124.001 189.129  1.00  0.00           O
ATOM    368  OD2 ASP A  59     102.917 122.630 189.669  1.00  0.00           O
ATOM    369  C   ASP A  59     100.565 124.336 186.362  1.00  0.00           C
ATOM    370  O   ASP A  59     101.069 125.439 186.136  1.00  0.00           O
ATOM    371  N   PRO A  60      99.237 124.250 186.650  1.00  0.00           N
ATOM    372  CD  PRO A  60      98.464 123.039 186.596  1.00  0.00           C
ATOM    373  CG  PRO A  60      96.997 123.554 186.600  1.00  0.00           C
ATOM    374  CB  PRO A  60      97.141 124.957 187.220  1.00  0.00           C
ATOM    375  CA  PRO A  60      98.419 125.476 186.771  1.00  0.00           C
ATOM    376  C   PRO A  60      98.926 126.745 187.583  1.00  0.00           C
ATOM    377  O   PRO A  60      98.563 127.890 187.324  1.00  0.00           O
ATOM    378  N   ARG A  61      99.750 126.550 188.632  1.00  0.00           N
ATOM    379  CA  ARG A  61     100.397 127.651 189.402  1.00  0.00           C
ATOM    380  CB  ARG A  61     101.168 127.086 190.488  1.00  0.00           C
ATOM    381  CG  ARG A  61     100.333 126.308 191.553  1.00  0.00           C
ATOM    382  CD  ARG A  61     101.260 125.590 192.559  1.00  0.00           C
ATOM    383  NE  ARG A  61     101.968 124.420 192.064  1.00  0.00           N
ATOM    384  CZ  ARG A  61     102.569 123.570 192.869  1.00  0.00           C
ATOM    385  NH1 ARG A  61     102.826 123.817 194.121  1.00  0.00           N
ATOM    386  NH2 ARG A  61     103.058 122.520 192.319  1.00  0.00           N
ATOM    387  C   ARG A  61     101.438 128.520 188.625  1.00  0.00           C
ATOM    388  O   ARG A  61     101.473 129.753 188.815  1.00  0.00           O
ATOM    389  N   GLN A  62     102.062 128.001 187.557  1.00  0.00           N
ATOM    390  CA  GLN A  62     103.084 128.653 186.713  1.00  0.00           C
ATOM    391  CB  GLN A  62     104.176 127.600 186.299  1.00  0.00           C
ATOM    392  CG  GLN A  62     105.135 127.156 187.430  1.00  0.00           C
ATOM    393  CD  GLN A  62     106.402 126.619 186.788  1.00  0.00           C
ATOM    394  OE1 GLN A  62     106.709 125.432 186.612  1.00  0.00           O
ATOM    395  NE2 GLN A  62     107.202 127.561 186.366  1.00  0.00           N
ATOM    396  C   GLN A  62     102.448 129.367 185.544  1.00  0.00           C
ATOM    397  O   GLN A  62     103.162 130.175 184.924  1.00  0.00           O
ATOM    398  N   GLY A  63     101.182 129.154 185.179  1.00  0.00           N
ATOM    399  CA  GLY A  63     100.511 129.783 183.981  1.00  0.00           C
ATOM    400  C   GLY A  63     100.047 128.787 182.908  1.00  0.00           C
ATOM    401  O   GLY A  63     100.104 127.577 183.073  1.00  0.00           O
ATOM    402  N   VAL A  64      99.509 129.324 181.810  1.00  0.00           N
ATOM    403  CA  VAL A  64      98.591 128.755 180.728  1.00  0.00           C
ATOM    404  CB  VAL A  64      97.097 129.083 181.037  1.00  0.00           C
ATOM    405  CG1 VAL A  64      96.631 128.045 182.095  1.00  0.00           C
ATOM    406  CG2 VAL A  64      96.793 130.561 181.332  1.00  0.00           C
ATOM    407  C   VAL A  64      98.893 129.295 179.370  1.00  0.00           C
ATOM    408  O   VAL A  64      99.220 130.459 179.123  1.00  0.00           O
ATOM    409  N   ILE A  65      98.800 128.429 178.334  1.00  0.00           N
ATOM    410  CA  ILE A  65      98.953 128.745 176.925  1.00  0.00           C
ATOM    411  CB  ILE A  65     100.297 128.197 176.354  1.00  0.00           C
ATOM    412  CG2 ILE A  65     101.428 128.797 177.243  1.00  0.00           C
ATOM    413  CG1 ILE A  65     100.398 126.642 176.318  1.00  0.00           C
ATOM    414  CD1 ILE A  65     101.588 126.237 175.455  1.00  0.00           C
ATOM    415  C   ILE A  65      97.768 128.264 176.117  1.00  0.00           C
ATOM    416  O   ILE A  65      97.810 128.180 174.884  1.00  0.00           O
ATOM    417  N   GLU A  66      96.598 128.046 176.694  1.00  0.00           N
ATOM    418  CA  GLU A  66      95.309 127.536 176.096  1.00  0.00           C
ATOM    419  CB  GLU A  66      95.032 125.994 176.252  1.00  0.00           C
ATOM    420  CG  GLU A  66      95.906 125.041 175.407  1.00  0.00           C
ATOM    421  CD  GLU A  66      95.846 123.517 175.956  1.00  0.00           C
ATOM    422  OE1 GLU A  66      94.689 122.935 175.906  1.00  0.00           O
ATOM    423  OE2 GLU A  66      96.772 122.967 176.549  1.00  0.00           O
ATOM    424  C   GLU A  66      94.150 128.457 176.629  1.00  0.00           C
ATOM    425  O   GLU A  66      94.287 129.062 177.645  1.00  0.00           O
ATOM    426  N   ARG A  67      93.037 128.577 175.859  1.00  0.00           N
ATOM    427  CA  ARG A  67      91.795 129.192 176.343  1.00  0.00           C
ATOM    428  CB  ARG A  67      90.776 129.158 175.160  1.00  0.00           C
ATOM    429  CG  ARG A  67      91.152 130.143 174.022  1.00  0.00           C
ATOM    430  CD  ARG A  67      91.847 129.379 172.916  1.00  0.00           C
ATOM    431  NE  ARG A  67      91.979 130.176 171.761  1.00  0.00           N
ATOM    432  CZ  ARG A  67      92.762 130.235 170.669  1.00  0.00           C
ATOM    433  NH1 ARG A  67      93.741 129.399 170.525  1.00  0.00           N
ATOM    434  NH2 ARG A  67      92.604 131.177 169.804  1.00  0.00           N
ATOM    435  C   ARG A  67      91.261 128.312 177.485  1.00  0.00           C
ATOM    436  O   ARG A  67      91.719 127.213 177.705  1.00  0.00           O
ATOM    437  N   THR A  68      90.305 128.916 178.242  1.00  0.00           N
ATOM    438  CA  THR A  68      89.524 128.255 179.330  1.00  0.00           C
ATOM    439  CB  THR A  68      88.558 127.221 178.700  1.00  0.00           C
ATOM    440  CG2 THR A  68      87.491 126.745 179.635  1.00  0.00           C
ATOM    441  OG1 THR A  68      87.874 127.877 177.659  1.00  0.00           O
ATOM    442  C   THR A  68      90.400 127.690 180.393  1.00  0.00           C
ATOM    443  O   THR A  68      90.574 126.492 180.474  1.00  0.00           O
ATOM    444  N   GLY A  69      91.055 128.674 181.012  1.00  0.00           N
ATOM    445  CA  GLY A  69      91.687 128.488 182.288  1.00  0.00           C
ATOM    446  C   GLY A  69      92.879 129.415 182.456  1.00  0.00           C
ATOM    447  O   GLY A  69      93.375 129.975 181.434  1.00  0.00           O
ATOM    448  N   ARG A  70      93.198 129.714 183.697  1.00  0.00           N
ATOM    449  CA  ARG A  70      94.025 130.845 184.103  1.00  0.00           C
ATOM    450  CB  ARG A  70      93.184 131.862 184.889  1.00  0.00           C
ATOM    451  CG  ARG A  70      92.334 132.602 183.858  1.00  0.00           C
ATOM    452  CD  ARG A  70      91.126 133.218 184.545  1.00  0.00           C
ATOM    453  NE  ARG A  70      90.430 134.077 183.566  1.00  0.00           N
ATOM    454  CZ  ARG A  70      89.165 134.445 183.502  1.00  0.00           C
ATOM    455  NH1 ARG A  70      88.437 134.564 184.527  1.00  0.00           N
ATOM    456  NH2 ARG A  70      88.765 134.796 182.348  1.00  0.00           N
ATOM    457  C   ARG A  70      95.294 130.387 184.862  1.00  0.00           C
ATOM    458  O   ARG A  70      95.237 129.374 185.537  1.00  0.00           O
ATOM    459  N   CYS A  71      96.363 131.213 184.895  1.00  0.00           N
ATOM    460  CA  CYS A  71      97.390 131.157 185.881  1.00  0.00           C
ATOM    461  CB  CYS A  71      98.329 132.269 185.519  1.00  0.00           C
ATOM    462  SG  CYS A  71      99.691 132.427 186.731  1.00  0.00           S
ATOM    463  C   CYS A  71      96.754 131.292 187.254  1.00  0.00           C
ATOM    464  O   CYS A  71      95.966 132.183 187.481  1.00  0.00           O
ATOM    465  N   GLN A  72      97.079 130.403 188.173  1.00  0.00           N
ATOM    466  CA  GLN A  72      96.579 130.467 189.547  1.00  0.00           C
ATOM    467  CB  GLN A  72      96.556 129.062 190.091  1.00  0.00           C
ATOM    468  CG  GLN A  72      95.537 128.180 189.392  1.00  0.00           C
ATOM    469  CD  GLN A  72      95.551 126.748 189.848  1.00  0.00           C
ATOM    470  OE1 GLN A  72      96.494 126.291 190.502  1.00  0.00           O
ATOM    471  NE2 GLN A  72      94.446 126.007 189.741  1.00  0.00           N
ATOM    472  C   GLN A  72      97.378 131.472 190.473  1.00  0.00           C
ATOM    473  O   GLN A  72      96.905 131.909 191.541  1.00  0.00           O
ATOM    474  N   THR A  73      98.594 131.808 190.132  1.00  0.00           N
ATOM    475  CA  THR A  73      99.228 132.996 190.667  1.00  0.00           C
ATOM    476  CB  THR A  73     100.704 133.088 190.211  1.00  0.00           C
ATOM    477  CG2 THR A  73     101.516 134.221 190.760  1.00  0.00           C
ATOM    478  OG1 THR A  73     101.309 131.853 190.601  1.00  0.00           O
ATOM    479  C   THR A  73      98.559 134.302 190.274  1.00  0.00           C
ATOM    480  O   THR A  73      98.147 135.002 191.219  1.00  0.00           O
ATOM    481  N   CYS A  74      98.415 134.681 189.041  1.00  0.00           N
ATOM    482  CA  CYS A  74      98.001 136.058 188.643  1.00  0.00           C
ATOM    483  CB  CYS A  74      99.016 136.622 187.603  1.00  0.00           C
ATOM    484  SG  CYS A  74      98.881 135.456 186.243  1.00  0.00           S
ATOM    485  C   CYS A  74      96.592 136.205 187.953  1.00  0.00           C
ATOM    486  O   CYS A  74      96.233 137.247 187.482  1.00  0.00           O
ATOM    487  N   ALA A  75      95.834 135.171 187.929  1.00  0.00           N
ATOM    488  CA  ALA A  75      94.491 135.042 187.268  1.00  0.00           C
ATOM    489  CB  ALA A  75      93.490 136.054 187.928  1.00  0.00           C
ATOM    490  C   ALA A  75      94.502 135.244 185.763  1.00  0.00           C
ATOM    491  O   ALA A  75      93.413 135.181 185.152  1.00  0.00           O
ATOM    492  N   GLY A  76      95.678 135.332 185.146  1.00  0.00           N
ATOM    493  CA  GLY A  76      95.761 135.747 183.742  1.00  0.00           C
ATOM    494  C   GLY A  76      95.437 134.647 182.796  1.00  0.00           C
ATOM    495  O   GLY A  76      95.760 133.526 183.009  1.00  0.00           O
ATOM    496  N   ASN A  77      94.695 135.022 181.769  1.00  0.00           N
ATOM    497  CA  ASN A  77      94.470 134.101 180.634  1.00  0.00           C
ATOM    498  CB  ASN A  77      93.318 134.597 179.770  1.00  0.00           C
ATOM    499  CG  ASN A  77      92.053 134.063 180.278  1.00  0.00           C
ATOM    500  OD1 ASN A  77      91.248 134.738 180.908  1.00  0.00           O
ATOM    501  ND2 ASN A  77      91.757 132.819 180.167  1.00  0.00           N
ATOM    502  C   ASN A  77      95.748 133.914 179.818  1.00  0.00           C
ATOM    503  O   ASN A  77      96.750 134.588 180.097  1.00  0.00           O
ATOM    504  N   MET A  78      95.765 133.098 178.763  1.00  0.00           N
ATOM    505  CA  MET A  78      96.879 132.892 177.860  1.00  0.00           C
ATOM    506  CB  MET A  78      96.427 131.813 176.818  1.00  0.00           C
ATOM    507  CG  MET A  78      95.241 132.239 175.901  1.00  0.00           C
ATOM    508  SD  MET A  78      94.980 131.080 174.505  1.00  0.00           S
ATOM    509  CE  MET A  78      95.846 131.870 173.194  1.00  0.00           C
ATOM    510  C   MET A  78      97.470 134.172 177.272  1.00  0.00           C
ATOM    511  O   MET A  78      98.726 134.334 177.149  1.00  0.00           O
ATOM    512  N   THR A  79      96.640 135.187 177.046  1.00  0.00           N
ATOM    513  CA  THR A  79      97.136 136.438 176.586  1.00  0.00           C
ATOM    514  CB  THR A  79      96.059 137.149 175.779  1.00  0.00           C
ATOM    515  CG2 THR A  79      95.438 136.467 174.561  1.00  0.00           C
ATOM    516  OG1 THR A  79      94.884 137.534 176.570  1.00  0.00           O
ATOM    517  C   THR A  79      97.688 137.447 177.665  1.00  0.00           C
ATOM    518  O   THR A  79      98.116 138.532 177.322  1.00  0.00           O
ATOM    519  N   GLU A  80      97.504 137.103 178.931  1.00  0.00           N
ATOM    520  CA  GLU A  80      97.655 138.088 180.043  1.00  0.00           C
ATOM    521  CB  GLU A  80      96.357 138.182 180.863  1.00  0.00           C
ATOM    522  CG  GLU A  80      95.208 138.749 180.100  1.00  0.00           C
ATOM    523  CD  GLU A  80      93.899 138.442 180.767  1.00  0.00           C
ATOM    524  OE1 GLU A  80      92.847 138.647 180.155  1.00  0.00           O
ATOM    525  OE2 GLU A  80      93.926 137.878 181.792  1.00  0.00           O
ATOM    526  C   GLU A  80      98.768 137.621 181.063  1.00  0.00           C
ATOM    527  O   GLU A  80      99.672 138.354 181.383  1.00  0.00           O
ATOM    528  N   CYS A  81      98.668 136.383 181.669  1.00  0.00           N
ATOM    529  CA  CYS A  81      99.854 135.840 182.393  1.00  0.00           C
ATOM    530  CB  CYS A  81      99.462 134.483 182.899  1.00  0.00           C
ATOM    531  SG  CYS A  81     100.894 133.971 183.874  1.00  0.00           S
ATOM    532  C   CYS A  81     101.111 135.893 181.499  1.00  0.00           C
ATOM    533  O   CYS A  81     101.092 135.287 180.429  1.00  0.00           O
ATOM    534  N   PRO A  82     102.209 136.631 181.898  1.00  0.00           N
ATOM    535  CD  PRO A  82     102.294 137.342 183.096  1.00  0.00           C
ATOM    536  CG  PRO A  82     103.731 137.879 183.248  1.00  0.00           C
ATOM    537  CB  PRO A  82     104.341 137.737 181.874  1.00  0.00           C
ATOM    538  CA  PRO A  82     103.550 136.458 181.340  1.00  0.00           C
ATOM    539  C   PRO A  82     104.287 135.181 181.612  1.00  0.00           C
ATOM    540  O   PRO A  82     105.397 134.975 181.184  1.00  0.00           O
ATOM    541  N   GLY A  83     103.674 134.246 182.334  1.00  0.00           N
ATOM    542  CA  GLY A  83     104.441 133.124 182.925  1.00  0.00           C
ATOM    543  C   GLY A  83     104.878 133.454 184.347  1.00  0.00           C
ATOM    544  O   GLY A  83     105.707 134.351 184.612  1.00  0.00           O
ATOM    545  N   HIS A  84     104.400 132.626 185.279  1.00  0.00           N
ATOM    546  CA  HIS A  84     104.920 132.492 186.583  1.00  0.00           C
ATOM    547  CB  HIS A  84     103.746 132.512 187.652  1.00  0.00           C
ATOM    548  CG  HIS A  84     103.141 133.910 187.555  1.00  0.00           C
ATOM    549  ND1 HIS A  84     102.048 134.307 186.738  1.00  0.00           N
ATOM    550  CE1 HIS A  84     102.158 135.662 186.792  1.00  0.00           C
ATOM    551  NE2 HIS A  84     103.025 136.076 187.682  1.00  0.00           N
ATOM    552  CD2 HIS A  84     103.701 134.975 188.202  1.00  0.00           C
ATOM    553  C   HIS A  84     105.825 131.260 186.864  1.00  0.00           C
ATOM    554  O   HIS A  84     105.954 130.246 186.097  1.00  0.00           O
ATOM    555  N   PHE A  85     106.745 131.388 187.881  1.00  0.00           N
ATOM    556  CA  PHE A  85     108.079 130.805 188.008  1.00  0.00           C
ATOM    557  CB  PHE A  85     109.063 132.002 188.017  1.00  0.00           C
ATOM    558  CG  PHE A  85     110.539 131.755 187.665  1.00  0.00           C
ATOM    559  CD1 PHE A  85     110.994 132.076 186.378  1.00  0.00           C
ATOM    560  CE1 PHE A  85     112.310 131.696 185.938  1.00  0.00           C
ATOM    561  CZ  PHE A  85     113.170 131.105 186.824  1.00  0.00           C
ATOM    562  CE2 PHE A  85     112.693 130.816 188.137  1.00  0.00           C
ATOM    563  CD2 PHE A  85     111.345 131.026 188.501  1.00  0.00           C
ATOM    564  C   PHE A  85     108.397 129.802 189.146  1.00  0.00           C
ATOM    565  O   PHE A  85     107.983 130.013 190.256  1.00  0.00           O
ATOM    566  N   GLY A  86     108.958 128.651 188.770  1.00  0.00           N
ATOM    567  CA  GLY A  86     109.057 127.396 189.626  1.00  0.00           C
ATOM    568  C   GLY A  86     110.448 127.110 190.210  1.00  0.00           C
ATOM    569  O   GLY A  86     111.380 128.004 190.157  1.00  0.00           O
ATOM    570  N   HIS A  87     110.628 125.881 190.722  1.00  0.00           N
ATOM    571  CA  HIS A  87     111.934 125.278 191.130  1.00  0.00           C
ATOM    572  CB  HIS A  87     112.354 125.882 192.436  1.00  0.00           C
ATOM    573  CG  HIS A  87     111.714 125.312 193.648  1.00  0.00           C
ATOM    574  ND1 HIS A  87     110.440 125.633 194.196  1.00  0.00           N
ATOM    575  CE1 HIS A  87     110.253 125.006 195.317  1.00  0.00           C
ATOM    576  NE2 HIS A  87     111.353 124.281 195.605  1.00  0.00           N
ATOM    577  CD2 HIS A  87     112.246 124.446 194.552  1.00  0.00           C
ATOM    578  C   HIS A  87     111.998 123.753 191.342  1.00  0.00           C
ATOM    579  O   HIS A  87     110.999 123.041 191.609  1.00  0.00           O
ATOM    580  N   ILE A  88     113.231 123.254 191.393  1.00  0.00           N
ATOM    581  CA  ILE A  88     113.454 121.852 191.984  1.00  0.00           C
ATOM    582  CB  ILE A  88     113.391 120.804 190.829  1.00  0.00           C
ATOM    583  CG2 ILE A  88     114.420 121.016 189.636  1.00  0.00           C
ATOM    584  CG1 ILE A  88     113.615 119.421 191.523  1.00  0.00           C
ATOM    585  CD1 ILE A  88     113.186 118.322 190.462  1.00  0.00           C
ATOM    586  C   ILE A  88     114.739 121.800 192.834  1.00  0.00           C
ATOM    587  O   ILE A  88     115.817 122.317 192.445  1.00  0.00           O
ATOM    588  N   GLU A  89     114.550 121.413 194.117  1.00  0.00           N
ATOM    589  CA  GLU A  89     115.694 121.211 195.064  1.00  0.00           C
ATOM    590  CB  GLU A  89     115.032 121.450 196.433  1.00  0.00           C
ATOM    591  CG  GLU A  89     116.144 121.298 197.485  1.00  0.00           C
ATOM    592  CD  GLU A  89     115.563 121.768 198.822  1.00  0.00           C
ATOM    593  OE1 GLU A  89     116.297 122.132 199.791  1.00  0.00           O
ATOM    594  OE2 GLU A  89     114.289 121.894 198.966  1.00  0.00           O
ATOM    595  C   GLU A  89     116.330 119.869 194.829  1.00  0.00           C
ATOM    596  O   GLU A  89     115.674 118.855 194.951  1.00  0.00           O
ATOM    597  N   LEU A  90     117.675 119.752 194.559  1.00  0.00           N
ATOM    598  CA  LEU A  90     118.414 118.569 194.088  1.00  0.00           C
ATOM    599  CB  LEU A  90     119.730 119.006 193.427  1.00  0.00           C
ATOM    600  CG  LEU A  90     119.517 120.157 192.380  1.00  0.00           C
ATOM    601  CD1 LEU A  90     120.906 120.486 191.930  1.00  0.00           C
ATOM    602  CD2 LEU A  90     118.702 119.587 191.156  1.00  0.00           C
ATOM    603  C   LEU A  90     118.746 117.539 195.240  1.00  0.00           C
ATOM    604  O   LEU A  90     119.203 117.821 196.348  1.00  0.00           O
ATOM    605  N   ALA A  91     118.664 116.247 194.917  1.00  0.00           N
ATOM    606  CA  ALA A  91     118.992 115.163 195.803  1.00  0.00           C
ATOM    607  CB  ALA A  91     118.576 113.776 195.127  1.00  0.00           C
ATOM    608  C   ALA A  91     120.452 115.029 196.193  1.00  0.00           C
ATOM    609  O   ALA A  91     120.904 114.263 197.015  1.00  0.00           O
ATOM    610  N   LYS A  92     121.304 115.852 195.494  1.00  0.00           N
ATOM    611  CA  LYS A  92     122.757 116.244 195.780  1.00  0.00           C
ATOM    612  CB  LYS A  92     123.752 115.060 195.432  1.00  0.00           C
ATOM    613  CG  LYS A  92     125.054 115.386 196.042  1.00  0.00           C
ATOM    614  CD  LYS A  92     125.972 114.206 196.279  1.00  0.00           C
ATOM    615  CE  LYS A  92     127.239 114.689 196.996  1.00  0.00           C
ATOM    616  NZ  LYS A  92     128.119 113.588 197.422  1.00  0.00           N
ATOM    617  C   LYS A  92     123.123 117.338 194.859  1.00  0.00           C
ATOM    618  O   LYS A  92     122.571 117.310 193.737  1.00  0.00           O
ATOM    619  N   PRO A  93     124.000 118.266 195.270  1.00  0.00           N
ATOM    620  CD  PRO A  93     124.290 118.452 196.699  1.00  0.00           C
ATOM    621  CG  PRO A  93     124.546 119.956 196.941  1.00  0.00           C
ATOM    622  CB  PRO A  93     125.079 120.364 195.574  1.00  0.00           C
ATOM    623  CA  PRO A  93     124.467 119.420 194.518  1.00  0.00           C
ATOM    624  C   PRO A  93     125.455 119.138 193.382  1.00  0.00           C
ATOM    625  O   PRO A  93     126.181 118.160 193.408  1.00  0.00           O
ATOM    626  N   VAL A  94     125.432 120.023 192.344  1.00  0.00           N
ATOM    627  CA  VAL A  94     126.222 119.932 191.055  1.00  0.00           C
ATOM    628  CB  VAL A  94     125.363 119.381 189.894  1.00  0.00           C
ATOM    629  CG1 VAL A  94     124.696 118.021 190.249  1.00  0.00           C
ATOM    630  CG2 VAL A  94     124.250 120.425 189.587  1.00  0.00           C
ATOM    631  C   VAL A  94     126.907 121.286 190.677  1.00  0.00           C
ATOM    632  O   VAL A  94     126.474 122.410 190.992  1.00  0.00           O
ATOM    633  N   PHE A  95     128.064 121.241 189.980  1.00  0.00           N
ATOM    634  CA  PHE A  95     128.654 122.565 189.586  1.00  0.00           C
ATOM    635  CB  PHE A  95     129.969 122.459 188.831  1.00  0.00           C
ATOM    636  CG  PHE A  95     131.208 122.008 189.620  1.00  0.00           C
ATOM    637  CD1 PHE A  95     131.595 122.632 190.784  1.00  0.00           C
ATOM    638  CE1 PHE A  95     132.559 122.037 191.657  1.00  0.00           C
ATOM    639  CZ  PHE A  95     133.183 120.888 191.170  1.00  0.00           C
ATOM    640  CE2 PHE A  95     132.871 120.273 189.957  1.00  0.00           C
ATOM    641  CD2 PHE A  95     131.853 120.877 189.166  1.00  0.00           C
ATOM    642  C   PHE A  95     127.674 123.267 188.607  1.00  0.00           C
ATOM    643  O   PHE A  95     127.010 122.595 187.771  1.00  0.00           O
ATOM    644  N   HIS A  96     127.677 124.597 188.640  1.00  0.00           N
ATOM    645  CA  HIS A  96     127.265 125.479 187.566  1.00  0.00           C
ATOM    646  CB  HIS A  96     126.879 126.848 188.073  1.00  0.00           C
ATOM    647  CG  HIS A  96     126.112 127.605 186.966  1.00  0.00           C
ATOM    648  ND1 HIS A  96     126.410 127.847 185.639  1.00  0.00           N
ATOM    649  CE1 HIS A  96     125.475 128.803 185.273  1.00  0.00           C
ATOM    650  NE2 HIS A  96     124.754 129.104 186.315  1.00  0.00           N
ATOM    651  CD2 HIS A  96     125.063 128.360 187.439  1.00  0.00           C
ATOM    652  C   HIS A  96     128.304 125.473 186.424  1.00  0.00           C
ATOM    653  O   HIS A  96     129.416 125.992 186.718  1.00  0.00           O
ATOM    654  N   VAL A  97     128.063 124.949 185.221  1.00  0.00           N
ATOM    655  CA  VAL A  97     128.979 124.794 184.068  1.00  0.00           C
ATOM    656  CB  VAL A  97     128.316 124.027 182.928  1.00  0.00           C
ATOM    657  CG1 VAL A  97     127.297 124.869 182.097  1.00  0.00           C
ATOM    658  CG2 VAL A  97     129.305 123.351 181.929  1.00  0.00           C
ATOM    659  C   VAL A  97     129.421 126.221 183.479  1.00  0.00           C
ATOM    660  O   VAL A  97     130.503 126.245 182.881  1.00  0.00           O
ATOM    661  N   GLY A  98     128.766 127.350 183.831  1.00  0.00           N
ATOM    662  CA  GLY A  98     129.109 128.674 183.416  1.00  0.00           C
ATOM    663  C   GLY A  98     130.146 129.389 184.256  1.00  0.00           C
ATOM    664  O   GLY A  98     130.560 130.481 183.886  1.00  0.00           O
ATOM    665  N   PHE A  99     130.514 128.754 185.369  1.00  0.00           N
ATOM    666  CA  PHE A  99     131.446 129.240 186.352  1.00  0.00           C
ATOM    667  CB  PHE A  99     130.615 129.592 187.592  1.00  0.00           C
ATOM    668  CG  PHE A  99     129.701 130.839 187.423  1.00  0.00           C
ATOM    669  CD1 PHE A  99     130.084 132.074 188.065  1.00  0.00           C
ATOM    670  CE1 PHE A  99     129.132 133.123 188.148  1.00  0.00           C
ATOM    671  CZ  PHE A  99     127.891 133.009 187.514  1.00  0.00           C
ATOM    672  CE2 PHE A  99     127.503 131.822 186.944  1.00  0.00           C
ATOM    673  CD2 PHE A  99     128.398 130.703 186.892  1.00  0.00           C
ATOM    674  C   PHE A  99     132.653 128.285 186.743  1.00  0.00           C
ATOM    675  O   PHE A  99     133.153 128.377 187.836  1.00  0.00           O
ATOM    676  N   LEU A 100     133.021 127.447 185.757  1.00  0.00           N
ATOM    677  CA  LEU A 100     133.988 126.381 185.985  1.00  0.00           C
ATOM    678  CB  LEU A 100     133.857 125.305 184.922  1.00  0.00           C
ATOM    679  CG  LEU A 100     132.666 124.433 185.094  1.00  0.00           C
ATOM    680  CD1 LEU A 100     132.692 123.390 184.041  1.00  0.00           C
ATOM    681  CD2 LEU A 100     132.569 123.609 186.412  1.00  0.00           C
ATOM    682  C   LEU A 100     135.452 126.848 186.133  1.00  0.00           C
ATOM    683  O   LEU A 100     136.213 126.562 187.099  1.00  0.00           O
ATOM    684  N   VAL A 101     135.832 127.595 185.110  1.00  0.00           N
ATOM    685  CA  VAL A 101     137.107 128.285 185.101  1.00  0.00           C
ATOM    686  CB  VAL A 101     137.339 129.020 183.707  1.00  0.00           C
ATOM    687  CG1 VAL A 101     138.645 129.772 183.774  1.00  0.00           C
ATOM    688  CG2 VAL A 101     137.131 128.049 182.518  1.00  0.00           C
ATOM    689  C   VAL A 101     137.394 129.148 186.341  1.00  0.00           C
ATOM    690  O   VAL A 101     138.443 128.990 187.018  1.00  0.00           O
ATOM    691  N   LYS A 102     136.373 130.020 186.795  1.00  0.00           N
ATOM    692  CA  LYS A 102     136.403 130.818 188.057  1.00  0.00           C
ATOM    693  CB  LYS A 102     135.158 131.674 188.048  1.00  0.00           C
ATOM    694  CG  LYS A 102     135.199 132.872 187.108  1.00  0.00           C
ATOM    695  CD  LYS A 102     133.863 133.456 187.068  1.00  0.00           C
ATOM    696  CE  LYS A 102     134.015 134.702 186.180  1.00  0.00           C
ATOM    697  NZ  LYS A 102     134.039 134.400 184.688  1.00  0.00           N
ATOM    698  C   LYS A 102     136.469 129.920 189.208  1.00  0.00           C
ATOM    699  O   LYS A 102     137.263 130.271 190.072  1.00  0.00           O
ATOM    700  N   THR A 103     135.726 128.877 189.273  1.00  0.00           N
ATOM    701  CA  THR A 103     135.815 127.924 190.344  1.00  0.00           C
ATOM    702  CB  THR A 103     134.733 126.890 190.219  1.00  0.00           C
ATOM    703  CG2 THR A 103     134.840 125.639 191.143  1.00  0.00           C
ATOM    704  OG1 THR A 103     133.536 127.452 190.561  1.00  0.00           O
ATOM    705  C   THR A 103     137.198 127.323 190.496  1.00  0.00           C
ATOM    706  O   THR A 103     137.740 127.314 191.635  1.00  0.00           O
ATOM    707  N   MET A 104     137.915 126.839 189.426  1.00  0.00           N
ATOM    708  CA  MET A 104     139.315 126.444 189.574  1.00  0.00           C
ATOM    709  CB  MET A 104     139.850 125.699 188.350  1.00  0.00           C
ATOM    710  CG  MET A 104     141.310 125.225 188.514  1.00  0.00           C
ATOM    711  SD  MET A 104     141.720 123.852 187.375  1.00  0.00           S
ATOM    712  CE  MET A 104     142.113 124.716 185.866  1.00  0.00           C
ATOM    713  C   MET A 104     140.192 127.648 190.019  1.00  0.00           C
ATOM    714  O   MET A 104     140.944 127.462 190.946  1.00  0.00           O
ATOM    715  N   LYS A 105     140.176 128.810 189.350  1.00  0.00           N
ATOM    716  CA  LYS A 105     140.892 130.028 189.778  1.00  0.00           C
ATOM    717  CB  LYS A 105     140.450 131.102 188.782  1.00  0.00           C
ATOM    718  CG  LYS A 105     141.617 132.045 188.478  1.00  0.00           C
ATOM    719  CD  LYS A 105     142.592 131.393 187.446  1.00  0.00           C
ATOM    720  CE  LYS A 105     143.561 132.508 186.974  1.00  0.00           C
ATOM    721  NZ  LYS A 105     144.631 131.902 186.193  1.00  0.00           N
ATOM    722  C   LYS A 105     140.678 130.435 191.244  1.00  0.00           C
ATOM    723  O   LYS A 105     141.696 130.753 191.861  1.00  0.00           O
ATOM    724  N   VAL A 106     139.424 130.421 191.731  1.00  0.00           N
ATOM    725  CA  VAL A 106     139.054 130.730 193.130  1.00  0.00           C
ATOM    726  CB  VAL A 106     137.506 130.873 193.341  1.00  0.00           C
ATOM    727  CG1 VAL A 106     137.249 130.859 194.853  1.00  0.00           C
ATOM    728  CG2 VAL A 106     137.015 132.260 192.769  1.00  0.00           C
ATOM    729  C   VAL A 106     139.754 129.606 193.947  1.00  0.00           C
ATOM    730  O   VAL A 106     140.494 129.887 194.947  1.00  0.00           O
ATOM    731  N   LEU A 107     139.509 128.302 193.676  1.00  0.00           N
ATOM    732  CA  LEU A 107     140.085 127.098 194.370  1.00  0.00           C
ATOM    733  CB  LEU A 107     139.677 125.812 193.580  1.00  0.00           C
ATOM    734  CG  LEU A 107     138.249 125.287 193.999  1.00  0.00           C
ATOM    735  CD1 LEU A 107     137.824 124.119 193.071  1.00  0.00           C
ATOM    736  CD2 LEU A 107     138.193 124.815 195.465  1.00  0.00           C
ATOM    737  C   LEU A 107     141.634 127.102 194.408  1.00  0.00           C
ATOM    738  O   LEU A 107     142.144 126.898 195.487  1.00  0.00           O
ATOM    739  N   ARG A 108     142.297 127.567 193.366  1.00  0.00           N
ATOM    740  CA  ARG A 108     143.769 127.723 193.318  1.00  0.00           C
ATOM    741  CB  ARG A 108     144.191 127.731 191.877  1.00  0.00           C
ATOM    742  CG  ARG A 108     144.106 126.362 191.183  1.00  0.00           C
ATOM    743  CD  ARG A 108     144.594 126.471 189.737  1.00  0.00           C
ATOM    744  NE  ARG A 108     144.551 125.169 189.032  1.00  0.00           N
ATOM    745  CZ  ARG A 108     145.247 124.932 187.945  1.00  0.00           C
ATOM    746  NH1 ARG A 108     145.503 125.842 187.122  1.00  0.00           N
ATOM    747  NH2 ARG A 108     145.757 123.734 187.774  1.00  0.00           N
ATOM    748  C   ARG A 108     144.326 128.938 194.048  1.00  0.00           C
ATOM    749  O   ARG A 108     145.528 129.182 194.049  1.00  0.00           O
ATOM    750  N   CYS A 109     143.478 129.676 194.727  1.00  0.00           N
ATOM    751  CA  CYS A 109     143.793 130.944 195.455  1.00  0.00           C
ATOM    752  CB  CYS A 109     143.079 132.243 194.968  1.00  0.00           C
ATOM    753  SG  CYS A 109     143.599 132.718 193.363  1.00  0.00           S
ATOM    754  C   CYS A 109     143.754 130.820 196.998  1.00  0.00           C
ATOM    755  O   CYS A 109     144.365 131.660 197.669  1.00  0.00           O
ATOM    756  N   VAL A 110     143.094 129.748 197.548  1.00  0.00           N
ATOM    757  CA  VAL A 110     142.785 129.626 198.996  1.00  0.00           C
ATOM    758  CB  VAL A 110     141.280 129.940 199.244  1.00  0.00           C
ATOM    759  CG1 VAL A 110     140.962 131.425 199.180  1.00  0.00           C
ATOM    760  CG2 VAL A 110     140.201 129.086 198.474  1.00  0.00           C
ATOM    761  C   VAL A 110     143.006 128.157 199.509  1.00  0.00           C
ATOM    762  O   VAL A 110     143.062 127.176 198.723  1.00  0.00           O
ATOM    763  N   CYS A 111     143.161 128.045 200.817  1.00  0.00           N
ATOM    764  CA  CYS A 111     143.389 126.820 201.560  1.00  0.00           C
ATOM    765  CB  CYS A 111     143.416 127.248 202.991  1.00  0.00           C
ATOM    766  SG  CYS A 111     143.912 125.704 203.818  1.00  0.00           S
ATOM    767  C   CYS A 111     142.320 125.698 201.297  1.00  0.00           C
ATOM    768  O   CYS A 111     141.129 125.999 201.396  1.00  0.00           O
ATOM    769  N   PHE A 112     142.626 124.416 200.992  1.00  0.00           N
ATOM    770  CA  PHE A 112     141.647 123.349 201.004  1.00  0.00           C
ATOM    771  CB  PHE A 112     142.271 122.053 200.417  1.00  0.00           C
ATOM    772  CG  PHE A 112     141.368 120.886 200.013  1.00  0.00           C
ATOM    773  CD1 PHE A 112     141.622 119.657 200.722  1.00  0.00           C
ATOM    774  CE1 PHE A 112     140.838 118.507 200.483  1.00  0.00           C
ATOM    775  CZ  PHE A 112     140.000 118.563 199.412  1.00  0.00           C
ATOM    776  CE2 PHE A 112     139.759 119.743 198.653  1.00  0.00           C
ATOM    777  CD2 PHE A 112     140.474 120.922 198.963  1.00  0.00           C
ATOM    778  C   PHE A 112     141.013 123.031 202.384  1.00  0.00           C
ATOM    779  O   PHE A 112     140.077 122.217 202.441  1.00  0.00           O
ATOM    780  N   PHE A 113     141.539 123.588 203.462  1.00  0.00           N
ATOM    781  CA  PHE A 113     141.058 123.218 204.791  1.00  0.00           C
ATOM    782  CB  PHE A 113     142.268 122.722 205.525  1.00  0.00           C
ATOM    783  CG  PHE A 113     142.997 121.539 204.929  1.00  0.00           C
ATOM    784  CD1 PHE A 113     142.540 120.227 205.190  1.00  0.00           C
ATOM    785  CE1 PHE A 113     143.170 119.097 204.679  1.00  0.00           C
ATOM    786  CZ  PHE A 113     144.394 119.255 204.013  1.00  0.00           C
ATOM    787  CE2 PHE A 113     144.870 120.554 203.719  1.00  0.00           C
ATOM    788  CD2 PHE A 113     144.193 121.657 204.178  1.00  0.00           C
ATOM    789  C   PHE A 113     140.408 124.399 205.588  1.00  0.00           C
ATOM    790  O   PHE A 113     139.465 124.153 206.338  1.00  0.00           O
ATOM    791  N   CYS A 114     140.998 125.638 205.532  1.00  0.00           N
ATOM    792  CA  CYS A 114     140.682 126.830 206.337  1.00  0.00           C
ATOM    793  CB  CYS A 114     141.825 127.208 207.191  1.00  0.00           C
ATOM    794  SG  CYS A 114     143.293 127.669 206.148  1.00  0.00           S
ATOM    795  C   CYS A 114     140.090 128.012 205.463  1.00  0.00           C
ATOM    796  O   CYS A 114     139.592 129.058 205.868  1.00  0.00           O
ATOM    797  N   SER A 115     140.229 127.854 204.129  1.00  0.00           N
ATOM    798  CA  SER A 115     139.842 128.867 203.114  1.00  0.00           C
ATOM    799  CB  SER A 115     138.329 129.019 203.009  1.00  0.00           C
ATOM    800  OG  SER A 115     137.768 127.696 202.845  1.00  0.00           O
ATOM    801  C   SER A 115     140.389 130.281 203.214  1.00  0.00           C
ATOM    802  O   SER A 115     139.926 131.123 202.444  1.00  0.00           O
ATOM    803  N   LYS A 116     141.380 130.531 204.107  1.00  0.00           N
ATOM    804  CA  LYS A 116     142.347 131.606 203.988  1.00  0.00           C
ATOM    805  CB  LYS A 116     143.342 131.534 205.154  1.00  0.00           C
ATOM    806  CG  LYS A 116     142.692 131.568 206.521  1.00  0.00           C
ATOM    807  CD  LYS A 116     141.607 132.574 206.796  1.00  0.00           C
ATOM    808  CE  LYS A 116     141.087 132.331 208.181  1.00  0.00           C
ATOM    809  NZ  LYS A 116     140.409 133.560 208.718  1.00  0.00           N
ATOM    810  C   LYS A 116     143.027 131.581 202.602  1.00  0.00           C
ATOM    811  O   LYS A 116     143.172 130.571 201.987  1.00  0.00           O
ATOM    812  N   LEU A 117     143.491 132.748 202.224  1.00  0.00           N
ATOM    813  CA  LEU A 117     144.345 132.844 201.098  1.00  0.00           C
ATOM    814  CB  LEU A 117     144.562 134.338 200.861  1.00  0.00           C
ATOM    815  CG  LEU A 117     143.269 135.077 200.431  1.00  0.00           C
ATOM    816  CD1 LEU A 117     143.265 136.506 200.951  1.00  0.00           C
ATOM    817  CD2 LEU A 117     143.178 135.124 198.912  1.00  0.00           C
ATOM    818  C   LEU A 117     145.614 132.023 201.295  1.00  0.00           C
ATOM    819  O   LEU A 117     146.126 131.786 202.334  1.00  0.00           O
ATOM    820  N   LEU A 118     146.156 131.669 200.126  1.00  0.00           N
ATOM    821  CA  LEU A 118     147.449 130.992 200.083  1.00  0.00           C
ATOM    822  CB  LEU A 118     147.770 130.152 198.754  1.00  0.00           C
ATOM    823  CG  LEU A 118     146.662 129.076 198.480  1.00  0.00           C
ATOM    824  CD1 LEU A 118     146.997 128.157 197.250  1.00  0.00           C
ATOM    825  CD2 LEU A 118     146.525 128.095 199.602  1.00  0.00           C
ATOM    826  C   LEU A 118     148.621 131.935 200.460  1.00  0.00           C
ATOM    827  O   LEU A 118     149.575 131.543 201.141  1.00  0.00           O
ATOM    828  N   VAL A 119     148.413 133.181 200.068  1.00  0.00           N
ATOM    829  CA  VAL A 119     149.235 134.425 200.478  1.00  0.00           C
ATOM    830  CB  VAL A 119     149.677 135.102 199.151  1.00  0.00           C
ATOM    831  CG1 VAL A 119     148.623 135.733 198.299  1.00  0.00           C
ATOM    832  CG2 VAL A 119     150.718 136.174 199.334  1.00  0.00           C
ATOM    833  C   VAL A 119     148.504 135.383 201.427  1.00  0.00           C
ATOM    834  O   VAL A 119     147.303 135.470 201.313  1.00  0.00           O
ATOM    835  N   ASP A 120     149.168 136.015 202.381  1.00  0.00           N
ATOM    836  CA  ASP A 120     148.485 137.087 203.161  1.00  0.00           C
ATOM    837  CB  ASP A 120     149.146 137.344 204.546  1.00  0.00           C
ATOM    838  CG  ASP A 120     148.176 138.025 205.409  1.00  0.00           C
ATOM    839  OD1 ASP A 120     147.018 138.323 204.951  1.00  0.00           O
ATOM    840  OD2 ASP A 120     148.579 138.138 206.596  1.00  0.00           O
ATOM    841  C   ASP A 120     148.416 138.463 202.416  1.00  0.00           C
ATOM    842  O   ASP A 120     149.488 139.046 202.065  1.00  0.00           O
ATOM    843  N   SER A 121     147.224 138.812 202.030  1.00  0.00           N
ATOM    844  CA  SER A 121     146.872 139.990 201.243  1.00  0.00           C
ATOM    845  CB  SER A 121     145.481 139.840 200.606  1.00  0.00           C
ATOM    846  OG  SER A 121     144.501 139.905 201.636  1.00  0.00           O
ATOM    847  C   SER A 121     146.941 141.248 202.067  1.00  0.00           C
ATOM    848  O   SER A 121     146.866 142.324 201.492  1.00  0.00           O
ATOM    849  N   ASN A 122     146.875 141.122 203.402  1.00  0.00           N
ATOM    850  CA  ASN A 122     146.855 142.290 204.315  1.00  0.00           C
ATOM    851  CB  ASN A 122     146.438 141.952 205.692  1.00  0.00           C
ATOM    852  CG  ASN A 122     145.002 141.377 205.856  1.00  0.00           C
ATOM    853  OD1 ASN A 122     143.977 141.665 205.179  1.00  0.00           O
ATOM    854  ND2 ASN A 122     144.820 140.418 206.643  1.00  0.00           N
ATOM    855  C   ASN A 122     148.301 143.000 204.408  1.00  0.00           C
ATOM    856  O   ASN A 122     148.397 144.157 204.803  1.00  0.00           O
ATOM    857  N   ASN A 123     149.285 142.236 203.953  1.00  0.00           N
ATOM    858  CA  ASN A 123     150.669 142.621 203.776  1.00  0.00           C
ATOM    859  CB  ASN A 123     151.324 141.624 202.749  1.00  0.00           C
ATOM    860  CG  ASN A 123     152.803 142.014 202.384  1.00  0.00           C
ATOM    861  OD1 ASN A 123     153.269 143.174 202.137  1.00  0.00           O
ATOM    862  ND2 ASN A 123     153.607 140.991 202.266  1.00  0.00           N
ATOM    863  C   ASN A 123     150.692 144.031 203.213  1.00  0.00           C
ATOM    864  O   ASN A 123     150.082 144.164 202.135  1.00  0.00           O
ATOM    865  N   PRO A 124     151.424 144.928 203.820  1.00  0.00           N
ATOM    866  CD  PRO A 124     152.132 144.824 205.107  1.00  0.00           C
ATOM    867  CG  PRO A 124     152.421 146.234 205.563  1.00  0.00           C
ATOM    868  CB  PRO A 124     152.277 147.039 204.289  1.00  0.00           C
ATOM    869  CA  PRO A 124     151.275 146.319 203.419  1.00  0.00           C
ATOM    870  C   PRO A 124     151.523 146.580 201.883  1.00  0.00           C
ATOM    871  O   PRO A 124     150.857 147.397 201.400  1.00  0.00           O
ATOM    872  N   LYS A 125     152.419 145.872 201.219  1.00  0.00           N
ATOM    873  CA  LYS A 125     152.723 145.989 199.763  1.00  0.00           C
ATOM    874  CB  LYS A 125     154.044 145.266 199.380  1.00  0.00           C
ATOM    875  CG  LYS A 125     154.380 145.619 197.930  1.00  0.00           C
ATOM    876  CD  LYS A 125     154.629 147.121 197.525  1.00  0.00           C
ATOM    877  CE  LYS A 125     155.799 147.748 198.375  1.00  0.00           C
ATOM    878  NZ  LYS A 125     156.287 148.933 197.766  1.00  0.00           N
ATOM    879  C   LYS A 125     151.554 145.489 198.886  1.00  0.00           C
ATOM    880  O   LYS A 125     151.020 146.221 198.016  1.00  0.00           O
ATOM    881  N   ILE A 126     151.081 144.267 199.166  1.00  0.00           N
ATOM    882  CA  ILE A 126     149.953 143.691 198.492  1.00  0.00           C
ATOM    883  CB  ILE A 126     149.674 142.252 198.940  1.00  0.00           C
ATOM    884  CG2 ILE A 126     148.711 141.466 198.043  1.00  0.00           C
ATOM    885  CG1 ILE A 126     151.038 141.464 198.880  1.00  0.00           C
ATOM    886  CD1 ILE A 126     151.967 141.639 197.630  1.00  0.00           C
ATOM    887  C   ILE A 126     148.662 144.525 198.701  1.00  0.00           C
ATOM    888  O   ILE A 126     147.910 144.747 197.769  1.00  0.00           O
ATOM    889  N   LYS A 127     148.447 145.014 199.894  1.00  0.00           N
ATOM    890  CA  LYS A 127     147.401 145.917 200.315  1.00  0.00           C
ATOM    891  CB  LYS A 127     147.518 146.131 201.816  1.00  0.00           C
ATOM    892  CG  LYS A 127     146.263 146.837 202.493  1.00  0.00           C
ATOM    893  CD  LYS A 127     146.506 146.900 203.974  1.00  0.00           C
ATOM    894  CE  LYS A 127     145.248 147.445 204.612  1.00  0.00           C
ATOM    895  NZ  LYS A 127     145.479 147.990 205.936  1.00  0.00           N
ATOM    896  C   LYS A 127     147.326 147.262 199.550  1.00  0.00           C
ATOM    897  O   LYS A 127     146.208 147.610 199.184  1.00  0.00           O
ATOM    898  N   ASP A 128     148.427 147.910 199.211  1.00  0.00           N
ATOM    899  CA  ASP A 128     148.510 149.195 198.525  1.00  0.00           C
ATOM    900  CB  ASP A 128     150.007 149.681 198.730  1.00  0.00           C
ATOM    901  CG  ASP A 128     150.338 151.046 198.117  1.00  0.00           C
ATOM    902  OD1 ASP A 128     151.467 151.268 197.632  1.00  0.00           O
ATOM    903  OD2 ASP A 128     149.411 151.857 198.004  1.00  0.00           O
ATOM    904  C   ASP A 128     148.149 148.946 197.046  1.00  0.00           C
ATOM    905  O   ASP A 128     147.329 149.624 196.404  1.00  0.00           O
ATOM    906  N   ILE A 129     148.790 147.974 196.475  1.00  0.00           N
ATOM    907  CA  ILE A 129     148.399 147.480 195.161  1.00  0.00           C
ATOM    908  CB  ILE A 129     149.433 146.415 194.711  1.00  0.00           C
ATOM    909  CG2 ILE A 129     149.129 145.908 193.338  1.00  0.00           C
ATOM    910  CG1 ILE A 129     150.929 146.841 194.578  1.00  0.00           C
ATOM    911  CD1 ILE A 129     152.094 145.871 194.710  1.00  0.00           C
ATOM    912  C   ILE A 129     146.848 147.068 195.023  1.00  0.00           C
ATOM    913  O   ILE A 129     146.162 147.574 194.091  1.00  0.00           O
ATOM    914  N   LEU A 130     146.339 146.328 195.931  1.00  0.00           N
ATOM    915  CA  LEU A 130     144.906 146.016 195.837  1.00  0.00           C
ATOM    916  CB  LEU A 130     144.495 144.907 196.847  1.00  0.00           C
ATOM    917  CG  LEU A 130     145.054 143.499 196.498  1.00  0.00           C
ATOM    918  CD1 LEU A 130     144.982 142.654 197.794  1.00  0.00           C
ATOM    919  CD2 LEU A 130     144.268 142.798 195.419  1.00  0.00           C
ATOM    920  C   LEU A 130     143.944 147.219 196.012  1.00  0.00           C
ATOM    921  O   LEU A 130     142.951 147.423 195.243  1.00  0.00           O
ATOM    922  N   ALA A 131     144.231 148.125 196.968  1.00  0.00           N
ATOM    923  CA  ALA A 131     143.641 149.448 197.016  1.00  0.00           C
ATOM    924  CB  ALA A 131     144.281 150.229 198.197  1.00  0.00           C
ATOM    925  C   ALA A 131     143.744 150.235 195.690  1.00  0.00           C
ATOM    926  O   ALA A 131     142.647 150.633 195.218  1.00  0.00           O
ATOM    927  N   LYS A 132     144.894 150.159 195.014  1.00  0.00           N
ATOM    928  CA  LYS A 132     144.999 150.702 193.681  1.00  0.00           C
ATOM    929  CB  LYS A 132     146.456 150.831 193.339  1.00  0.00           C
ATOM    930  CG  LYS A 132     147.176 151.888 194.229  1.00  0.00           C
ATOM    931  CD  LYS A 132     148.644 152.118 193.784  1.00  0.00           C
ATOM    932  CE  LYS A 132     149.413 153.358 194.342  1.00  0.00           C
ATOM    933  NZ  LYS A 132     149.227 153.641 195.801  1.00  0.00           N
ATOM    934  C   LYS A 132     144.139 149.986 192.608  1.00  0.00           C
ATOM    935  O   LYS A 132     143.940 150.578 191.533  1.00  0.00           O
ATOM    936  N   SER A 133     143.625 148.770 192.853  1.00  0.00           N
ATOM    937  CA  SER A 133     142.746 147.900 192.124  1.00  0.00           C
ATOM    938  CB  SER A 133     143.363 146.524 191.962  1.00  0.00           C
ATOM    939  OG  SER A 133     144.594 146.611 191.294  1.00  0.00           O
ATOM    940  C   SER A 133     141.271 147.809 192.787  1.00  0.00           C
ATOM    941  O   SER A 133     140.523 146.847 192.526  1.00  0.00           O
ATOM    942  N   LYS A 134     140.855 148.852 193.574  1.00  0.00           N
ATOM    943  CA  LYS A 134     139.591 148.730 194.375  1.00  0.00           C
ATOM    944  CB  LYS A 134     139.452 149.800 195.386  1.00  0.00           C
ATOM    945  CG  LYS A 134     139.515 151.261 194.811  1.00  0.00           C
ATOM    946  CD  LYS A 134     139.752 152.278 195.891  1.00  0.00           C
ATOM    947  CE  LYS A 134     138.515 152.221 196.838  1.00  0.00           C
ATOM    948  NZ  LYS A 134     138.582 153.272 197.865  1.00  0.00           N
ATOM    949  C   LYS A 134     138.282 148.810 193.501  1.00  0.00           C
ATOM    950  O   LYS A 134     137.211 148.763 194.100  1.00  0.00           O
ATOM    951  N   GLY A 135     138.347 148.982 192.120  1.00  0.00           N
ATOM    952  CA  GLY A 135     137.258 149.212 191.111  1.00  0.00           C
ATOM    953  C   GLY A 135     137.268 148.181 189.984  1.00  0.00           C
ATOM    954  O   GLY A 135     136.447 148.310 189.100  1.00  0.00           O
ATOM    955  N   GLN A 136     138.091 147.079 190.043  1.00  0.00           N
ATOM    956  CA  GLN A 136     138.566 146.164 188.975  1.00  0.00           C
ATOM    957  CB  GLN A 136     139.861 146.610 188.396  1.00  0.00           C
ATOM    958  CG  GLN A 136     139.892 147.900 187.554  1.00  0.00           C
ATOM    959  CD  GLN A 136     140.892 147.889 186.384  1.00  0.00           C
ATOM    960  OE1 GLN A 136     141.776 148.693 186.223  1.00  0.00           O
ATOM    961  NE2 GLN A 136     140.628 146.936 185.396  1.00  0.00           N
ATOM    962  C   GLN A 136     138.676 144.646 189.507  1.00  0.00           C
ATOM    963  O   GLN A 136     139.810 144.180 189.796  1.00  0.00           O
ATOM    964  N   PRO A 137     137.506 144.025 189.886  1.00  0.00           N
ATOM    965  CD  PRO A 137     136.123 144.334 189.509  1.00  0.00           C
ATOM    966  CG  PRO A 137     135.303 143.658 190.549  1.00  0.00           C
ATOM    967  CB  PRO A 137     136.048 142.385 190.913  1.00  0.00           C
ATOM    968  CA  PRO A 137     137.530 142.785 190.719  1.00  0.00           C
ATOM    969  C   PRO A 137     138.384 141.682 190.144  1.00  0.00           C
ATOM    970  O   PRO A 137     139.126 140.991 190.907  1.00  0.00           O
ATOM    971  N   LYS A 138     138.377 141.457 188.800  1.00  0.00           N
ATOM    972  CA  LYS A 138     139.293 140.471 188.134  1.00  0.00           C
ATOM    973  CB  LYS A 138     138.766 140.239 186.684  1.00  0.00           C
ATOM    974  CG  LYS A 138     139.516 139.250 185.749  1.00  0.00           C
ATOM    975  CD  LYS A 138     138.823 139.061 184.376  1.00  0.00           C
ATOM    976  CE  LYS A 138     139.105 137.702 183.828  1.00  0.00           C
ATOM    977  NZ  LYS A 138     138.248 137.399 182.647  1.00  0.00           N
ATOM    978  C   LYS A 138     140.744 140.882 188.134  1.00  0.00           C
ATOM    979  O   LYS A 138     141.617 140.038 188.171  1.00  0.00           O
ATOM    980  N   LYS A 139     141.080 142.260 188.088  1.00  0.00           N
ATOM    981  CA  LYS A 139     142.472 142.756 188.335  1.00  0.00           C
ATOM    982  CB  LYS A 139     142.578 144.287 188.138  1.00  0.00           C
ATOM    983  CG  LYS A 139     144.003 144.776 188.063  1.00  0.00           C
ATOM    984  CD  LYS A 139     144.150 146.224 187.725  1.00  0.00           C
ATOM    985  CE  LYS A 139     145.646 146.684 187.952  1.00  0.00           C
ATOM    986  NZ  LYS A 139     145.932 147.986 187.301  1.00  0.00           N
ATOM    987  C   LYS A 139     143.105 142.262 189.659  1.00  0.00           C
ATOM    988  O   LYS A 139     144.252 141.966 189.699  1.00  0.00           O
ATOM    989  N   ARG A 140     142.249 142.150 190.715  1.00  0.00           N
ATOM    990  CA  ARG A 140     142.540 141.614 192.088  1.00  0.00           C
ATOM    991  CB  ARG A 140     141.525 142.121 193.130  1.00  0.00           C
ATOM    992  CG  ARG A 140     141.325 143.592 193.358  1.00  0.00           C
ATOM    993  CD  ARG A 140     140.293 143.864 194.509  1.00  0.00           C
ATOM    994  NE  ARG A 140     138.889 143.606 194.139  1.00  0.00           N
ATOM    995  CZ  ARG A 140     137.993 144.488 193.844  1.00  0.00           C
ATOM    996  NH1 ARG A 140     138.314 145.666 193.573  1.00  0.00           N
ATOM    997  NH2 ARG A 140     136.754 144.214 193.880  1.00  0.00           N
ATOM    998  C   ARG A 140     142.658 140.107 192.040  1.00  0.00           C
ATOM    999  O   ARG A 140     143.784 139.670 192.287  1.00  0.00           O
ATOM   1000  N   LEU A 141     141.637 139.381 191.572  1.00  0.00           N
ATOM   1001  CA  LEU A 141     141.851 137.925 191.432  1.00  0.00           C
ATOM   1002  CB  LEU A 141     140.584 137.341 190.816  1.00  0.00           C
ATOM   1003  CG  LEU A 141     140.650 135.828 190.490  1.00  0.00           C
ATOM   1004  CD1 LEU A 141     140.839 135.044 191.871  1.00  0.00           C
ATOM   1005  CD2 LEU A 141     139.417 135.430 189.668  1.00  0.00           C
ATOM   1006  C   LEU A 141     143.094 137.569 190.580  1.00  0.00           C
ATOM   1007  O   LEU A 141     143.804 136.577 190.785  1.00  0.00           O
ATOM   1008  N   THR A 142     143.330 138.342 189.512  1.00  0.00           N
ATOM   1009  CA  THR A 142     144.473 138.023 188.619  1.00  0.00           C
ATOM   1010  CB  THR A 142     144.472 138.704 187.267  1.00  0.00           C
ATOM   1011  CG2 THR A 142     143.361 138.003 186.499  1.00  0.00           C
ATOM   1012  OG1 THR A 142     144.262 140.079 187.394  1.00  0.00           O
ATOM   1013  C   THR A 142     145.765 138.382 189.252  1.00  0.00           C
ATOM   1014  O   THR A 142     146.777 137.694 189.029  1.00  0.00           O
ATOM   1015  N   HIS A 143     145.858 139.278 190.226  1.00  0.00           N
ATOM   1016  CA  HIS A 143     147.046 139.577 191.056  1.00  0.00           C
ATOM   1017  CB  HIS A 143     146.979 140.878 191.819  1.00  0.00           C
ATOM   1018  CG  HIS A 143     148.208 141.476 192.518  1.00  0.00           C
ATOM   1019  ND1 HIS A 143     148.090 142.432 193.529  1.00  0.00           N
ATOM   1020  CE1 HIS A 143     149.339 142.660 193.903  1.00  0.00           C
ATOM   1021  NE2 HIS A 143     150.214 141.940 193.125  1.00  0.00           N
ATOM   1022  CD2 HIS A 143     149.438 141.160 192.319  1.00  0.00           C
ATOM   1023  C   HIS A 143     147.394 138.482 192.003  1.00  0.00           C
ATOM   1024  O   HIS A 143     148.507 137.991 192.104  1.00  0.00           O
ATOM   1025  N   VAL A 144     146.415 138.054 192.818  1.00  0.00           N
ATOM   1026  CA  VAL A 144     146.511 136.992 193.826  1.00  0.00           C
ATOM   1027  CB  VAL A 144     145.295 137.047 194.822  1.00  0.00           C
ATOM   1028  CG1 VAL A 144     144.097 136.206 194.395  1.00  0.00           C
ATOM   1029  CG2 VAL A 144     145.728 136.437 196.099  1.00  0.00           C
ATOM   1030  C   VAL A 144     146.843 135.589 193.198  1.00  0.00           C
ATOM   1031  O   VAL A 144     147.713 134.874 193.692  1.00  0.00           O
ATOM   1032  N   TYR A 145     146.245 135.266 192.045  1.00  0.00           N
ATOM   1033  CA  TYR A 145     146.638 134.043 191.327  1.00  0.00           C
ATOM   1034  CB  TYR A 145     145.594 133.758 190.223  1.00  0.00           C
ATOM   1035  CG  TYR A 145     145.843 132.426 189.554  1.00  0.00           C
ATOM   1036  CD1 TYR A 145     145.184 131.279 189.955  1.00  0.00           C
ATOM   1037  CE1 TYR A 145     145.651 130.055 189.448  1.00  0.00           C
ATOM   1038  CZ  TYR A 145     146.693 130.005 188.502  1.00  0.00           C
ATOM   1039  OH  TYR A 145     146.950 128.751 187.990  1.00  0.00           O
ATOM   1040  CE2 TYR A 145     147.184 131.171 187.921  1.00  0.00           C
ATOM   1041  CD2 TYR A 145     146.792 132.424 188.499  1.00  0.00           C
ATOM   1042  C   TYR A 145     148.165 134.030 190.857  1.00  0.00           C
ATOM   1043  O   TYR A 145     148.853 133.045 191.099  1.00  0.00           O
ATOM   1044  N   ASP A 146     148.640 135.153 190.282  1.00  0.00           N
ATOM   1045  CA  ASP A 146     150.030 135.463 190.105  1.00  0.00           C
ATOM   1046  CB  ASP A 146     150.098 136.891 189.411  1.00  0.00           C
ATOM   1047  CG  ASP A 146     151.452 137.059 188.702  1.00  0.00           C
ATOM   1048  OD1 ASP A 146     151.630 138.125 188.032  1.00  0.00           O
ATOM   1049  OD2 ASP A 146     152.314 136.128 188.754  1.00  0.00           O
ATOM   1050  C   ASP A 146     150.890 135.247 191.296  1.00  0.00           C
ATOM   1051  O   ASP A 146     151.841 134.440 191.342  1.00  0.00           O
ATOM   1052  N   LEU A 147     150.528 135.908 192.446  1.00  0.00           N
ATOM   1053  CA  LEU A 147     151.135 135.731 193.764  1.00  0.00           C
ATOM   1054  CB  LEU A 147     150.471 136.617 194.820  1.00  0.00           C
ATOM   1055  CG  LEU A 147     150.822 138.145 194.667  1.00  0.00           C
ATOM   1056  CD1 LEU A 147     149.742 138.907 195.458  1.00  0.00           C
ATOM   1057  CD2 LEU A 147     152.137 138.380 195.404  1.00  0.00           C
ATOM   1058  C   LEU A 147     151.086 134.275 194.259  1.00  0.00           C
ATOM   1059  O   LEU A 147     152.028 133.890 194.987  1.00  0.00           O
ATOM   1060  N   CYS A 148     150.103 133.455 194.001  1.00  0.00           N
ATOM   1061  CA  CYS A 148     149.971 132.159 194.670  1.00  0.00           C
ATOM   1062  CB  CYS A 148     148.468 131.841 194.909  1.00  0.00           C
ATOM   1063  SG  CYS A 148     147.783 133.029 196.044  1.00  0.00           S
ATOM   1064  C   CYS A 148     150.722 131.037 193.989  1.00  0.00           C
ATOM   1065  O   CYS A 148     150.668 129.925 194.457  1.00  0.00           O
ATOM   1066  N   LYS A 149     151.454 131.236 192.852  1.00  0.00           N
ATOM   1067  CA  LYS A 149     151.949 130.228 191.891  1.00  0.00           C
ATOM   1068  CB  LYS A 149     152.267 130.836 190.523  1.00  0.00           C
ATOM   1069  CG  LYS A 149     153.568 131.733 190.580  1.00  0.00           C
ATOM   1070  CD  LYS A 149     153.719 132.477 189.276  1.00  0.00           C
ATOM   1071  CE  LYS A 149     154.747 133.607 189.360  1.00  0.00           C
ATOM   1072  NZ  LYS A 149     154.236 134.827 190.078  1.00  0.00           N
ATOM   1073  C   LYS A 149     153.045 129.371 192.617  1.00  0.00           C
ATOM   1074  O   LYS A 149     154.082 129.888 193.166  1.00  0.00           O
ATOM   1075  N   GLY A 150     152.702 128.066 192.814  1.00  0.00           N
ATOM   1076  CA  GLY A 150     153.648 127.250 193.628  1.00  0.00           C
ATOM   1077  C   GLY A 150     153.794 127.540 195.160  1.00  0.00           C
ATOM   1078  O   GLY A 150     154.788 127.387 195.802  1.00  0.00           O
ATOM   1079  N   LYS A 151     152.699 128.104 195.728  1.00  0.00           N
ATOM   1080  CA  LYS A 151     152.551 128.385 197.165  1.00  0.00           C
ATOM   1081  CB  LYS A 151     151.908 129.789 197.189  1.00  0.00           C
ATOM   1082  CG  LYS A 151     151.830 130.355 198.677  1.00  0.00           C
ATOM   1083  CD  LYS A 151     153.194 130.402 199.410  1.00  0.00           C
ATOM   1084  CE  LYS A 151     153.211 131.337 200.597  1.00  0.00           C
ATOM   1085  NZ  LYS A 151     152.400 130.840 201.694  1.00  0.00           N
ATOM   1086  C   LYS A 151     151.757 127.262 197.843  1.00  0.00           C
ATOM   1087  O   LYS A 151     150.647 127.021 197.334  1.00  0.00           O
ATOM   1088  N   ASN A 152     152.456 126.422 198.663  1.00  0.00           N
ATOM   1089  CA  ASN A 152     151.954 125.104 199.063  1.00  0.00           C
ATOM   1090  CB  ASN A 152     153.049 124.095 198.883  1.00  0.00           C
ATOM   1091  CG  ASN A 152     153.770 124.130 197.482  1.00  0.00           C
ATOM   1092  OD1 ASN A 152     154.962 124.388 197.299  1.00  0.00           O
ATOM   1093  ND2 ASN A 152     153.023 123.882 196.419  1.00  0.00           N
ATOM   1094  C   ASN A 152     151.377 124.974 200.468  1.00  0.00           C
ATOM   1095  O   ASN A 152     150.666 124.014 200.727  1.00  0.00           O
ATOM   1096  N   ILE A 153     151.568 125.941 201.337  1.00  0.00           N
ATOM   1097  CA  ILE A 153     150.863 126.116 202.659  1.00  0.00           C
ATOM   1098  CB  ILE A 153     151.955 125.872 203.716  1.00  0.00           C
ATOM   1099  CG2 ILE A 153     151.347 126.375 205.020  1.00  0.00           C
ATOM   1100  CG1 ILE A 153     152.308 124.353 203.842  1.00  0.00           C
ATOM   1101  CD1 ILE A 153     153.482 124.126 204.799  1.00  0.00           C
ATOM   1102  C   ILE A 153     150.141 127.466 202.725  1.00  0.00           C
ATOM   1103  O   ILE A 153     150.715 128.475 202.261  1.00  0.00           O
ATOM   1104  N   CYS A 154     148.863 127.496 203.193  1.00  0.00           N
ATOM   1105  CA  CYS A 154     148.090 128.728 203.478  1.00  0.00           C
ATOM   1106  CB  CYS A 154     146.604 128.358 203.659  1.00  0.00           C
ATOM   1107  SG  CYS A 154     146.384 127.258 205.017  1.00  0.00           S
ATOM   1108  C   CYS A 154     148.705 129.608 204.557  1.00  0.00           C
ATOM   1109  O   CYS A 154     149.444 129.159 205.495  1.00  0.00           O
ATOM   1110  N   GLU A 155     148.420 130.931 204.445  1.00  0.00           N
ATOM   1111  CA  GLU A 155     149.082 132.032 205.102  1.00  0.00           C
ATOM   1112  CB  GLU A 155     150.246 132.479 204.268  1.00  0.00           C
ATOM   1113  CG  GLU A 155     151.392 132.809 205.204  1.00  0.00           C
ATOM   1114  CD  GLU A 155     152.671 133.261 204.532  1.00  0.00           C
ATOM   1115  OE1 GLU A 155     153.522 133.924 205.140  1.00  0.00           O
ATOM   1116  OE2 GLU A 155     152.757 133.201 203.221  1.00  0.00           O
ATOM   1117  C   GLU A 155     148.230 133.305 205.385  1.00  0.00           C
ATOM   1118  O   GLU A 155     148.698 134.166 206.227  1.00  0.00           O
ATOM   1119  N   GLY A 156     146.994 133.373 204.886  1.00  0.00           N
ATOM   1120  CA  GLY A 156     146.217 134.625 205.025  1.00  0.00           C
ATOM   1121  C   GLY A 156     145.536 134.832 206.408  1.00  0.00           C
ATOM   1122  O   GLY A 156     145.101 133.937 207.148  1.00  0.00           O
ATOM   1123  N   GLY A 157     145.309 136.123 206.743  1.00  0.00           N
ATOM   1124  CA  GLY A 157     145.031 136.639 208.069  1.00  0.00           C
ATOM   1125  C   GLY A 157     143.857 136.084 208.856  1.00  0.00           C
ATOM   1126  O   GLY A 157     142.749 136.223 208.340  1.00  0.00           O
ATOM   1127  N   GLU A 158     144.100 135.525 210.048  1.00  0.00           N
ATOM   1128  CA  GLU A 158     143.033 135.120 210.898  1.00  0.00           C
ATOM   1129  CB  GLU A 158     143.618 134.051 211.878  1.00  0.00           C
ATOM   1130  CG  GLU A 158     142.555 133.320 212.809  1.00  0.00           C
ATOM   1131  CD  GLU A 158     141.523 132.548 211.938  1.00  0.00           C
ATOM   1132  OE1 GLU A 158     140.688 133.240 211.378  1.00  0.00           O
ATOM   1133  OE2 GLU A 158     141.527 131.320 211.691  1.00  0.00           O
ATOM   1134  C   GLU A 158     142.344 136.317 211.548  1.00  0.00           C
ATOM   1135  O   GLU A 158     143.047 137.375 211.615  1.00  0.00           O
ATOM   1136  N   GLU A 159     141.036 136.298 212.002  1.00  0.00           N
ATOM   1137  CA  GLU A 159     140.369 137.388 212.757  1.00  0.00           C
ATOM   1138  CB  GLU A 159     139.321 138.041 211.829  1.00  0.00           C
ATOM   1139  CG  GLU A 159     139.852 138.659 210.565  1.00  0.00           C
ATOM   1140  CD  GLU A 159     138.795 139.591 209.911  1.00  0.00           C
ATOM   1141  OE1 GLU A 159     138.567 139.554 208.674  1.00  0.00           O
ATOM   1142  OE2 GLU A 159     138.314 140.501 210.640  1.00  0.00           O
ATOM   1143  C   GLU A 159     139.783 136.865 214.089  1.00  0.00           C
ATOM   1144  O   GLU A 159     139.522 135.666 214.226  1.00  0.00           O
ATOM   1145  N   MET A 160     139.598 137.776 215.059  1.00  0.00           N
ATOM   1146  CA  MET A 160     139.223 137.362 216.406  1.00  0.00           C
ATOM   1147  CB  MET A 160     139.497 138.542 217.333  1.00  0.00           C
ATOM   1148  CG  MET A 160     140.946 138.890 217.483  1.00  0.00           C
ATOM   1149  SD  MET A 160     141.415 140.248 218.605  1.00  0.00           S
ATOM   1150  CE  MET A 160     140.879 139.391 220.104  1.00  0.00           C
ATOM   1151  C   MET A 160     137.738 136.977 216.582  1.00  0.00           C
ATOM   1152  O   MET A 160     137.405 136.458 217.631  1.00  0.00           O
ATOM   1153  N   ASP A 161     136.933 137.144 215.545  1.00  0.00           N
ATOM   1154  CA  ASP A 161     135.466 136.807 215.574  1.00  0.00           C
ATOM   1155  CB  ASP A 161     134.753 138.131 215.292  1.00  0.00           C
ATOM   1156  CG  ASP A 161     135.107 138.811 213.956  1.00  0.00           C
ATOM   1157  OD1 ASP A 161     134.392 139.781 213.550  1.00  0.00           O
ATOM   1158  OD2 ASP A 161     136.040 138.410 213.189  1.00  0.00           O
ATOM   1159  C   ASP A 161     135.189 135.684 214.557  1.00  0.00           C
ATOM   1160  O   ASP A 161     133.983 135.403 214.343  1.00  0.00           O
ATOM   1161  N   ASN A 162     136.201 135.054 213.989  1.00  0.00           N
ATOM   1162  CA  ASN A 162     135.986 133.891 213.084  1.00  0.00           C
ATOM   1163  CB  ASN A 162     137.383 133.564 212.462  1.00  0.00           C
ATOM   1164  CG  ASN A 162     137.139 132.537 211.413  1.00  0.00           C
ATOM   1165  OD1 ASN A 162     136.058 132.204 211.032  1.00  0.00           O
ATOM   1166  ND2 ASN A 162     138.128 132.067 210.711  1.00  0.00           N
ATOM   1167  C   ASN A 162     135.355 132.730 213.885  1.00  0.00           C
ATOM   1168  O   ASN A 162     135.950 132.252 214.865  1.00  0.00           O
ATOM   1169  N   LYS A 163     134.160 132.390 213.454  1.00  0.00           N
ATOM   1170  CA  LYS A 163     133.290 131.262 213.891  1.00  0.00           C
ATOM   1171  CB  LYS A 163     131.933 131.226 213.165  1.00  0.00           C
ATOM   1172  CG  LYS A 163     131.055 132.430 213.323  1.00  0.00           C
ATOM   1173  CD  LYS A 163     129.567 132.087 213.156  1.00  0.00           C
ATOM   1174  CE  LYS A 163     128.712 133.290 213.244  1.00  0.00           C
ATOM   1175  NZ  LYS A 163     127.261 132.994 213.170  1.00  0.00           N
ATOM   1176  C   LYS A 163     134.126 129.951 213.827  1.00  0.00           C
ATOM   1177  O   LYS A 163     133.793 129.101 214.687  1.00  0.00           O
ATOM   1178  N   PHE A 164     135.084 129.765 213.029  1.00  0.00           N
ATOM   1179  CA  PHE A 164     136.079 128.656 213.189  1.00  0.00           C
ATOM   1180  CB  PHE A 164     136.747 128.412 211.827  1.00  0.00           C
ATOM   1181  CG  PHE A 164     135.797 127.965 210.774  1.00  0.00           C
ATOM   1182  CD1 PHE A 164     135.340 128.860 209.778  1.00  0.00           C
ATOM   1183  CE1 PHE A 164     134.343 128.460 208.840  1.00  0.00           C
ATOM   1184  CZ  PHE A 164     133.829 127.122 208.855  1.00  0.00           C
ATOM   1185  CE2 PHE A 164     134.344 126.180 209.775  1.00  0.00           C
ATOM   1186  CD2 PHE A 164     135.325 126.629 210.731  1.00  0.00           C
ATOM   1187  C   PHE A 164     137.060 128.700 214.364  1.00  0.00           C
ATOM   1188  O   PHE A 164     137.916 127.794 214.445  1.00  0.00           O
ATOM   1189  N   GLY A 165     136.976 129.618 215.275  1.00  0.00           N
ATOM   1190  CA  GLY A 165     137.447 129.464 216.673  1.00  0.00           C
ATOM   1191  C   GLY A 165     136.651 130.130 217.747  1.00  0.00           C
ATOM   1192  O   GLY A 165     136.570 129.439 218.746  1.00  0.00           O
ATOM   1193  N   VAL A 166     135.839 131.174 217.508  1.00  0.00           N
ATOM   1194  CA  VAL A 166     135.280 131.984 218.642  1.00  0.00           C
ATOM   1195  CB  VAL A 166     135.011 133.387 218.263  1.00  0.00           C
ATOM   1196  CG1 VAL A 166     133.694 133.586 217.505  1.00  0.00           C
ATOM   1197  CG2 VAL A 166     134.974 134.377 219.524  1.00  0.00           C
ATOM   1198  C   VAL A 166     134.089 131.240 219.289  1.00  0.00           C
ATOM   1199  O   VAL A 166     133.298 130.639 218.587  1.00  0.00           O
ATOM   1200  N   GLU A 167     133.893 131.253 220.632  1.00  0.00           N
ATOM   1201  CA  GLU A 167     132.861 130.514 221.320  1.00  0.00           C
ATOM   1202  CB  GLU A 167     133.185 130.147 222.794  1.00  0.00           C
ATOM   1203  CG  GLU A 167     133.573 131.283 223.778  1.00  0.00           C
ATOM   1204  CD  GLU A 167     135.013 131.713 223.636  1.00  0.00           C
ATOM   1205  OE1 GLU A 167     135.703 131.518 222.619  1.00  0.00           O
ATOM   1206  OE2 GLU A 167     135.510 132.393 224.516  1.00  0.00           O
ATOM   1207  C   GLU A 167     131.606 131.421 221.326  1.00  0.00           C
ATOM   1208  O   GLU A 167     130.509 130.873 221.667  1.00  0.00           O
ATOM   1209  N   GLN A 168     131.677 132.712 220.974  1.00  0.00           N
ATOM   1210  CA  GLN A 168     130.691 133.747 221.345  1.00  0.00           C
ATOM   1211  CB  GLN A 168     131.132 134.447 222.603  1.00  0.00           C
ATOM   1212  CG  GLN A 168     132.575 134.928 222.576  1.00  0.00           C
ATOM   1213  CD  GLN A 168     132.868 135.955 223.688  1.00  0.00           C
ATOM   1214  OE1 GLN A 168     133.639 135.647 224.580  1.00  0.00           O
ATOM   1215  NE2 GLN A 168     132.422 137.202 223.541  1.00  0.00           N
ATOM   1216  C   GLN A 168     130.548 134.785 220.241  1.00  0.00           C
ATOM   1217  O   GLN A 168     131.493 134.995 219.448  1.00  0.00           O
ATOM   1218  N   PRO A 169     129.466 135.585 220.084  1.00  0.00           N
ATOM   1219  CD  PRO A 169     128.207 135.527 220.847  1.00  0.00           C
ATOM   1220  CG  PRO A 169     127.462 136.823 220.469  1.00  0.00           C
ATOM   1221  CB  PRO A 169     128.035 137.181 219.140  1.00  0.00           C
ATOM   1222  CA  PRO A 169     129.486 136.808 219.270  1.00  0.00           C
ATOM   1223  C   PRO A 169     130.449 137.852 219.912  1.00  0.00           C
ATOM   1224  O   PRO A 169     130.771 137.774 221.096  1.00  0.00           O
ATOM   1225  N   GLU A 170     130.861 138.877 219.200  1.00  0.00           N
ATOM   1226  CA  GLU A 170     131.548 140.028 219.742  1.00  0.00           C
ATOM   1227  CB  GLU A 170     133.028 139.850 219.911  1.00  0.00           C
ATOM   1228  CG  GLU A 170     133.692 141.058 220.643  1.00  0.00           C
ATOM   1229  CD  GLU A 170     133.023 141.539 221.902  1.00  0.00           C
ATOM   1230  OE1 GLU A 170     132.334 142.545 221.834  1.00  0.00           O
ATOM   1231  OE2 GLU A 170     133.313 140.970 222.992  1.00  0.00           O
ATOM   1232  C   GLU A 170     131.290 141.143 218.706  1.00  0.00           C
ATOM   1233  O   GLU A 170     131.335 140.931 217.476  1.00  0.00           O
ATOM   1234  N   GLY A 171     131.157 142.355 219.182  1.00  0.00           N
ATOM   1235  CA  GLY A 171     131.172 143.624 218.357  1.00  0.00           C
ATOM   1236  C   GLY A 171     132.303 144.641 218.474  1.00  0.00           C
ATOM   1237  O   GLY A 171     132.460 145.448 217.551  1.00  0.00           O
ATOM   1238  N   ASP A 172     132.968 144.566 219.569  1.00  0.00           N
ATOM   1239  CA  ASP A 172     134.111 145.378 219.953  1.00  0.00           C
ATOM   1240  CB  ASP A 172     134.410 145.208 221.417  1.00  0.00           C
ATOM   1241  CG  ASP A 172     133.233 145.506 222.353  1.00  0.00           C
ATOM   1242  OD1 ASP A 172     132.279 146.219 222.056  1.00  0.00           O
ATOM   1243  OD2 ASP A 172     133.285 145.006 223.458  1.00  0.00           O
ATOM   1244  C   ASP A 172     135.254 145.350 218.893  1.00  0.00           C
ATOM   1245  O   ASP A 172     135.668 144.311 218.452  1.00  0.00           O
ATOM   1246  N   GLU A 173     135.648 146.505 218.351  1.00  0.00           N
ATOM   1247  CA  GLU A 173     136.577 146.559 217.237  1.00  0.00           C
ATOM   1248  CB  GLU A 173     136.684 147.997 216.689  1.00  0.00           C
ATOM   1249  CG  GLU A 173     135.372 148.481 216.026  1.00  0.00           C
ATOM   1250  CD  GLU A 173     134.844 147.856 214.676  1.00  0.00           C
ATOM   1251  OE1 GLU A 173     135.579 147.035 214.044  1.00  0.00           O
ATOM   1252  OE2 GLU A 173     133.685 148.198 214.317  1.00  0.00           O
ATOM   1253  C   GLU A 173     137.958 146.003 217.637  1.00  0.00           C
ATOM   1254  O   GLU A 173     138.556 145.259 216.881  1.00  0.00           O
ATOM   1255  N   ASP A 174     138.295 146.198 218.890  1.00  0.00           N
ATOM   1256  CA  ASP A 174     139.487 145.705 219.585  1.00  0.00           C
ATOM   1257  CB  ASP A 174     139.728 146.503 220.920  1.00  0.00           C
ATOM   1258  CG  ASP A 174     140.226 147.910 220.790  1.00  0.00           C
ATOM   1259  OD1 ASP A 174     140.727 148.374 219.741  1.00  0.00           O
ATOM   1260  OD2 ASP A 174     140.252 148.601 221.808  1.00  0.00           O
ATOM   1261  C   ASP A 174     139.554 144.147 219.791  1.00  0.00           C
ATOM   1262  O   ASP A 174     140.688 143.657 219.883  1.00  0.00           O
ATOM   1263  N   LEU A 175     138.424 143.456 219.697  1.00  0.00           N
ATOM   1264  CA  LEU A 175     138.147 142.055 219.944  1.00  0.00           C
ATOM   1265  CB  LEU A 175     137.304 141.869 221.208  1.00  0.00           C
ATOM   1266  CG  LEU A 175     137.972 142.385 222.481  1.00  0.00           C
ATOM   1267  CD1 LEU A 175     136.952 142.375 223.579  1.00  0.00           C
ATOM   1268  CD2 LEU A 175     139.182 141.617 223.098  1.00  0.00           C
ATOM   1269  C   LEU A 175     137.509 141.331 218.790  1.00  0.00           C
ATOM   1270  O   LEU A 175     137.049 140.253 218.945  1.00  0.00           O
ATOM   1271  N   THR A 176     137.495 142.024 217.628  1.00  0.00           N
ATOM   1272  CA  THR A 176     136.906 141.545 216.358  1.00  0.00           C
ATOM   1273  CB  THR A 176     135.597 142.178 215.909  1.00  0.00           C
ATOM   1274  CG2 THR A 176     134.468 141.755 216.869  1.00  0.00           C
ATOM   1275  OG1 THR A 176     135.639 143.610 215.934  1.00  0.00           O
ATOM   1276  C   THR A 176     137.918 141.656 215.203  1.00  0.00           C
ATOM   1277  O   THR A 176     137.648 141.109 214.171  1.00  0.00           O
ATOM   1278  N   LYS A 177     139.045 142.297 215.471  1.00  0.00           N
ATOM   1279  CA  LYS A 177     140.037 142.664 214.478  1.00  0.00           C
ATOM   1280  CB  LYS A 177     141.006 143.719 215.077  1.00  0.00           C
ATOM   1281  CG  LYS A 177     141.756 143.278 216.307  1.00  0.00           C
ATOM   1282  CD  LYS A 177     142.976 144.233 216.616  1.00  0.00           C
ATOM   1283  CE  LYS A 177     143.338 144.172 218.107  1.00  0.00           C
ATOM   1284  NZ  LYS A 177     144.150 145.405 218.399  1.00  0.00           N
ATOM   1285  C   LYS A 177     140.864 141.477 213.950  1.00  0.00           C
ATOM   1286  O   LYS A 177     140.723 140.392 214.546  1.00  0.00           O
ATOM   1287  N   GLU A 178     141.741 141.679 213.034  1.00  0.00           N
ATOM   1288  CA  GLU A 178     142.694 140.777 212.618  1.00  0.00           C
ATOM   1289  CB  GLU A 178     143.527 141.528 211.554  1.00  0.00           C
ATOM   1290  CG  GLU A 178     142.993 141.379 210.072  1.00  0.00           C
ATOM   1291  CD  GLU A 178     141.640 142.011 209.796  1.00  0.00           C
ATOM   1292  OE1 GLU A 178     140.982 141.738 208.777  1.00  0.00           O
ATOM   1293  OE2 GLU A 178     141.277 142.883 210.564  1.00  0.00           O
ATOM   1294  C   GLU A 178     143.645 140.365 213.713  1.00  0.00           C
ATOM   1295  O   GLU A 178     144.269 141.135 214.463  1.00  0.00           O
ATOM   1296  N   LYS A 179     143.779 139.020 213.801  1.00  0.00           N
ATOM   1297  CA  LYS A 179     144.612 138.337 214.789  1.00  0.00           C
ATOM   1298  CB  LYS A 179     144.189 136.890 214.899  1.00  0.00           C
ATOM   1299  CG  LYS A 179     144.626 136.212 216.210  1.00  0.00           C
ATOM   1300  CD  LYS A 179     144.206 134.764 216.372  1.00  0.00           C
ATOM   1301  CE  LYS A 179     144.574 134.220 217.777  1.00  0.00           C
ATOM   1302  NZ  LYS A 179     144.521 132.756 217.682  1.00  0.00           N
ATOM   1303  C   LYS A 179     146.141 138.470 214.362  1.00  0.00           C
ATOM   1304  O   LYS A 179     146.410 138.793 213.197  1.00  0.00           O
ATOM   1305  N   GLY A 180     147.102 138.193 215.230  1.00  0.00           N
ATOM   1306  CA  GLY A 180     148.542 137.982 214.923  1.00  0.00           C
ATOM   1307  C   GLY A 180     148.879 136.711 214.039  1.00  0.00           C
ATOM   1308  O   GLY A 180     150.037 136.510 213.704  1.00  0.00           O
ATOM   1309  N   HIS A 181     147.895 135.852 213.733  1.00  0.00           N
ATOM   1310  CA  HIS A 181     148.023 134.548 213.039  1.00  0.00           C
ATOM   1311  CB  HIS A 181     147.386 133.501 214.023  1.00  0.00           C
ATOM   1312  CG  HIS A 181     148.014 133.476 215.378  1.00  0.00           C
ATOM   1313  ND1 HIS A 181     147.301 133.363 216.577  1.00  0.00           N
ATOM   1314  CE1 HIS A 181     148.275 133.369 217.495  1.00  0.00           C
ATOM   1315  NE2 HIS A 181     149.472 133.661 216.965  1.00  0.00           N
ATOM   1316  CD2 HIS A 181     149.359 133.620 215.602  1.00  0.00           C
ATOM   1317  C   HIS A 181     147.590 134.521 211.584  1.00  0.00           C
ATOM   1318  O   HIS A 181     147.124 135.570 211.145  1.00  0.00           O
ATOM   1319  N   GLY A 182     147.684 133.401 210.929  1.00  0.00           N
ATOM   1320  CA  GLY A 182     147.018 133.201 209.592  1.00  0.00           C
ATOM   1321  C   GLY A 182     147.233 131.853 208.930  1.00  0.00           C
ATOM   1322  O   GLY A 182     148.126 131.098 209.333  1.00  0.00           O
ATOM   1323  N   GLY A 183     146.402 131.504 207.934  1.00  0.00           N
ATOM   1324  CA  GLY A 183     146.443 130.082 207.389  1.00  0.00           C
ATOM   1325  C   GLY A 183     146.271 129.036 208.455  1.00  0.00           C
ATOM   1326  O   GLY A 183     145.714 129.344 209.531  1.00  0.00           O
ATOM   1327  N   CYS A 184     146.539 127.773 208.147  1.00  0.00           N
ATOM   1328  CA  CYS A 184     146.328 126.596 208.974  1.00  0.00           C
ATOM   1329  CB  CYS A 184     144.977 125.956 208.599  1.00  0.00           C
ATOM   1330  SG  CYS A 184     144.976 125.093 207.012  1.00  0.00           S
ATOM   1331  C   CYS A 184     147.560 125.643 208.960  1.00  0.00           C
ATOM   1332  O   CYS A 184     147.521 124.551 209.560  1.00  0.00           O
ATOM   1333  N   GLY A 185     148.643 126.036 208.259  1.00  0.00           N
ATOM   1334  CA  GLY A 185     149.950 125.363 208.159  1.00  0.00           C
ATOM   1335  C   GLY A 185     149.859 124.080 207.360  1.00  0.00           C
ATOM   1336  O   GLY A 185     150.836 123.384 207.374  1.00  0.00           O
ATOM   1337  N   ARG A 186     148.795 123.800 206.647  1.00  0.00           N
ATOM   1338  CA  ARG A 186     148.593 122.536 205.983  1.00  0.00           C
ATOM   1339  CB  ARG A 186     147.180 122.003 206.115  1.00  0.00           C
ATOM   1340  CG  ARG A 186     146.708 121.708 207.546  1.00  0.00           C
ATOM   1341  CD  ARG A 186     145.382 121.084 207.362  1.00  0.00           C
ATOM   1342  NE  ARG A 186     144.823 120.854 208.740  1.00  0.00           N
ATOM   1343  CZ  ARG A 186     144.160 121.761 209.439  1.00  0.00           C
ATOM   1344  NH1 ARG A 186     143.954 122.958 209.017  1.00  0.00           N
ATOM   1345  NH2 ARG A 186     143.807 121.559 210.654  1.00  0.00           N
ATOM   1346  C   ARG A 186     148.911 122.545 204.540  1.00  0.00           C
ATOM   1347  O   ARG A 186     148.656 123.508 203.862  1.00  0.00           O
ATOM   1348  N   TYR A 187     149.557 121.462 204.059  1.00  0.00           N
ATOM   1349  CA  TYR A 187     149.953 121.316 202.578  1.00  0.00           C
ATOM   1350  CB  TYR A 187     150.804 120.098 202.371  1.00  0.00           C
ATOM   1351  CG  TYR A 187     151.941 120.246 201.342  1.00  0.00           C
ATOM   1352  CD1 TYR A 187     153.180 120.797 201.632  1.00  0.00           C
ATOM   1353  CE1 TYR A 187     154.167 121.028 200.697  1.00  0.00           C
ATOM   1354  CZ  TYR A 187     153.824 120.690 199.385  1.00  0.00           C
ATOM   1355  OH  TYR A 187     154.635 120.779 198.320  1.00  0.00           O
ATOM   1356  CE2 TYR A 187     152.564 120.104 199.083  1.00  0.00           C
ATOM   1357  CD2 TYR A 187     151.554 119.938 200.045  1.00  0.00           C
ATOM   1358  C   TYR A 187     148.710 121.296 201.658  1.00  0.00           C
ATOM   1359  O   TYR A 187     147.791 120.552 201.867  1.00  0.00           O
ATOM   1360  N   GLN A 188     148.801 121.941 200.519  1.00  0.00           N
ATOM   1361  CA  GLN A 188     147.773 122.021 199.485  1.00  0.00           C
ATOM   1362  CB  GLN A 188     147.697 123.304 198.708  1.00  0.00           C
ATOM   1363  CG  GLN A 188     147.495 124.554 199.539  1.00  0.00           C
ATOM   1364  CD  GLN A 188     146.399 124.348 200.494  1.00  0.00           C
ATOM   1365  OE1 GLN A 188     145.346 123.750 200.189  1.00  0.00           O
ATOM   1366  NE2 GLN A 188     146.536 124.644 201.802  1.00  0.00           N
ATOM   1367  C   GLN A 188     147.735 120.882 198.478  1.00  0.00           C
ATOM   1368  O   GLN A 188     148.765 120.651 197.830  1.00  0.00           O
ATOM   1369  N   PRO A 189     146.559 120.229 198.274  1.00  0.00           N
ATOM   1370  CD  PRO A 189     145.330 120.366 199.069  1.00  0.00           C
ATOM   1371  CG  PRO A 189     144.295 119.840 198.132  1.00  0.00           C
ATOM   1372  CB  PRO A 189     144.884 118.879 197.181  1.00  0.00           C
ATOM   1373  CA  PRO A 189     146.226 119.565 197.035  1.00  0.00           C
ATOM   1374  C   PRO A 189     146.140 120.571 195.791  1.00  0.00           C
ATOM   1375  O   PRO A 189     145.666 121.682 195.879  1.00  0.00           O
ATOM   1376  N   ARG A 190     146.705 120.100 194.639  1.00  0.00           N
ATOM   1377  CA  ARG A 190     146.605 120.837 193.297  1.00  0.00           C
ATOM   1378  CB  ARG A 190     147.741 120.515 192.333  1.00  0.00           C
ATOM   1379  CG  ARG A 190     149.041 121.283 192.768  1.00  0.00           C
ATOM   1380  CD  ARG A 190     150.388 121.045 192.042  1.00  0.00           C
ATOM   1381  NE  ARG A 190     150.668 119.597 191.872  1.00  0.00           N
ATOM   1382  CZ  ARG A 190     151.798 119.005 191.743  1.00  0.00           C
ATOM   1383  NH1 ARG A 190     153.003 119.574 191.721  1.00  0.00           N
ATOM   1384  NH2 ARG A 190     151.845 117.756 191.625  1.00  0.00           N
ATOM   1385  C   ARG A 190     145.216 120.577 192.641  1.00  0.00           C
ATOM   1386  O   ARG A 190     144.691 119.451 192.854  1.00  0.00           O
ATOM   1387  N   ILE A 191     144.636 121.546 191.956  1.00  0.00           N
ATOM   1388  CA  ILE A 191     143.267 121.408 191.501  1.00  0.00           C
ATOM   1389  CB  ILE A 191     142.282 122.456 192.092  1.00  0.00           C
ATOM   1390  CG2 ILE A 191     140.811 122.202 191.650  1.00  0.00           C
ATOM   1391  CG1 ILE A 191     142.426 122.637 193.621  1.00  0.00           C
ATOM   1392  CD1 ILE A 191     142.364 121.445 194.569  1.00  0.00           C
ATOM   1393  C   ILE A 191     143.314 121.423 189.999  1.00  0.00           C
ATOM   1394  O   ILE A 191     143.906 122.324 189.413  1.00  0.00           O
ATOM   1395  N   ARG A 192     142.583 120.480 189.269  1.00  0.00           N
ATOM   1396  CA  ARG A 192     142.630 120.285 187.808  1.00  0.00           C
ATOM   1397  CB  ARG A 192     143.411 119.059 187.496  1.00  0.00           C
ATOM   1398  CG  ARG A 192     144.807 118.949 188.152  1.00  0.00           C
ATOM   1399  CD  ARG A 192     145.909 119.964 187.904  1.00  0.00           C
ATOM   1400  NE  ARG A 192     147.251 119.567 188.399  1.00  0.00           N
ATOM   1401  CZ  ARG A 192     148.373 120.103 187.943  1.00  0.00           C
ATOM   1402  NH1 ARG A 192     148.482 121.012 187.035  1.00  0.00           N
ATOM   1403  NH2 ARG A 192     149.404 119.815 188.619  1.00  0.00           N
ATOM   1404  C   ARG A 192     141.192 120.234 187.308  1.00  0.00           C
ATOM   1405  O   ARG A 192     140.272 119.763 188.077  1.00  0.00           O
ATOM   1406  N   ARG A 193     140.873 120.633 186.015  1.00  0.00           N
ATOM   1407  CA  ARG A 193     139.559 120.441 185.328  1.00  0.00           C
ATOM   1408  CB  ARG A 193     138.946 121.820 185.117  1.00  0.00           C
ATOM   1409  CG  ARG A 193     139.682 122.766 184.188  1.00  0.00           C
ATOM   1410  CD  ARG A 193     138.846 124.083 184.274  1.00  0.00           C
ATOM   1411  NE  ARG A 193     139.219 124.995 183.179  1.00  0.00           N
ATOM   1412  CZ  ARG A 193     139.057 124.687 181.891  1.00  0.00           C
ATOM   1413  NH1 ARG A 193     138.405 123.639 181.513  1.00  0.00           N
ATOM   1414  NH2 ARG A 193     139.520 125.509 181.053  1.00  0.00           N
ATOM   1415  C   ARG A 193     139.789 119.658 184.009  1.00  0.00           C
ATOM   1416  O   ARG A 193     140.895 119.735 183.348  1.00  0.00           O
ATOM   1417  N   SER A 194     138.685 118.928 183.634  1.00  0.00           N
ATOM   1418  CA  SER A 194     138.609 118.221 182.331  1.00  0.00           C
ATOM   1419  CB  SER A 194     139.467 116.878 182.394  1.00  0.00           C
ATOM   1420  OG  SER A 194     139.597 116.377 181.113  1.00  0.00           O
ATOM   1421  C   SER A 194     137.166 117.981 182.044  1.00  0.00           C
ATOM   1422  O   SER A 194     136.584 117.001 182.591  1.00  0.00           O
ATOM   1423  N   GLY A 195     136.500 118.806 181.262  1.00  0.00           N
ATOM   1424  CA  GLY A 195     135.026 118.763 181.126  1.00  0.00           C
ATOM   1425  C   GLY A 195     134.395 119.182 182.421  1.00  0.00           C
ATOM   1426  O   GLY A 195     134.495 120.308 182.932  1.00  0.00           O
ATOM   1427  N   LEU A 196     133.558 118.279 182.871  1.00  0.00           N
ATOM   1428  CA  LEU A 196     132.668 118.398 184.069  1.00  0.00           C
ATOM   1429  CB  LEU A 196     131.288 117.756 183.706  1.00  0.00           C
ATOM   1430  CG  LEU A 196     130.368 118.700 182.913  1.00  0.00           C
ATOM   1431  CD1 LEU A 196     129.021 117.944 182.467  1.00  0.00           C
ATOM   1432  CD2 LEU A 196     129.930 119.943 183.733  1.00  0.00           C
ATOM   1433  C   LEU A 196     133.327 117.877 185.372  1.00  0.00           C
ATOM   1434  O   LEU A 196     133.133 118.363 186.472  1.00  0.00           O
ATOM   1435  N   GLU A 197     134.259 116.895 185.205  1.00  0.00           N
ATOM   1436  CA  GLU A 197     135.115 116.407 186.297  1.00  0.00           C
ATOM   1437  CB  GLU A 197     135.829 115.122 185.911  1.00  0.00           C
ATOM   1438  CG  GLU A 197     134.929 113.886 185.895  1.00  0.00           C
ATOM   1439  CD  GLU A 197     135.633 112.620 185.495  1.00  0.00           C
ATOM   1440  OE1 GLU A 197     135.670 111.544 186.117  1.00  0.00           O
ATOM   1441  OE2 GLU A 197     136.238 112.711 184.355  1.00  0.00           O
ATOM   1442  C   GLU A 197     136.149 117.508 186.575  1.00  0.00           C
ATOM   1443  O   GLU A 197     136.923 117.927 185.726  1.00  0.00           O
ATOM   1444  N   LEU A 198     136.075 117.998 187.844  1.00  0.00           N
ATOM   1445  CA  LEU A 198     137.201 118.518 188.561  1.00  0.00           C
ATOM   1446  CB  LEU A 198     136.737 119.584 189.641  1.00  0.00           C
ATOM   1447  CG  LEU A 198     137.061 120.993 189.018  1.00  0.00           C
ATOM   1448  CD1 LEU A 198     136.291 121.332 187.722  1.00  0.00           C
ATOM   1449  CD2 LEU A 198     136.627 122.026 190.004  1.00  0.00           C
ATOM   1450  C   LEU A 198     137.826 117.386 189.435  1.00  0.00           C
ATOM   1451  O   LEU A 198     137.183 116.484 189.968  1.00  0.00           O
ATOM   1452  N   TYR A 199     139.139 117.375 189.641  1.00  0.00           N
ATOM   1453  CA  TYR A 199     139.944 116.517 190.405  1.00  0.00           C
ATOM   1454  CB  TYR A 199     140.886 115.656 189.524  1.00  0.00           C
ATOM   1455  CG  TYR A 199     140.185 115.158 188.285  1.00  0.00           C
ATOM   1456  CD1 TYR A 199     139.452 113.984 188.343  1.00  0.00           C
ATOM   1457  CE1 TYR A 199     138.871 113.411 187.201  1.00  0.00           C
ATOM   1458  CZ  TYR A 199     139.027 114.096 185.965  1.00  0.00           C
ATOM   1459  OH  TYR A 199     138.622 113.561 184.753  1.00  0.00           O
ATOM   1460  CE2 TYR A 199     139.606 115.376 185.899  1.00  0.00           C
ATOM   1461  CD2 TYR A 199     140.188 115.850 187.064  1.00  0.00           C
ATOM   1462  C   TYR A 199     140.744 117.304 191.430  1.00  0.00           C
ATOM   1463  O   TYR A 199     141.100 118.455 191.131  1.00  0.00           O
ATOM   1464  N   ALA A 200     140.991 116.661 192.593  1.00  0.00           N
ATOM   1465  CA  ALA A 200     142.047 117.084 193.480  1.00  0.00           C
ATOM   1466  CB  ALA A 200     141.446 117.101 194.884  1.00  0.00           C
ATOM   1467  C   ALA A 200     143.300 116.139 193.304  1.00  0.00           C
ATOM   1468  O   ALA A 200     143.056 114.936 193.178  1.00  0.00           O
ATOM   1469  N   GLU A 201     144.477 116.689 193.383  1.00  0.00           N
ATOM   1470  CA  GLU A 201     145.719 115.971 193.087  1.00  0.00           C
ATOM   1471  CB  GLU A 201     146.188 116.485 191.689  1.00  0.00           C
ATOM   1472  CG  GLU A 201     147.497 115.818 191.201  1.00  0.00           C
ATOM   1473  CD  GLU A 201     148.689 116.785 191.291  1.00  0.00           C
ATOM   1474  OE1 GLU A 201     149.547 116.582 192.215  1.00  0.00           O
ATOM   1475  OE2 GLU A 201     148.733 117.755 190.542  1.00  0.00           O
ATOM   1476  C   GLU A 201     146.795 116.051 194.224  1.00  0.00           C
ATOM   1477  O   GLU A 201     147.198 117.185 194.635  1.00  0.00           O
ATOM   1478  N   TRP A 202     147.332 114.882 194.591  1.00  0.00           N
ATOM   1479  CA  TRP A 202     148.220 114.713 195.705  1.00  0.00           C
ATOM   1480  CB  TRP A 202     147.554 113.834 196.758  1.00  0.00           C
ATOM   1481  CG  TRP A 202     146.269 114.260 197.428  1.00  0.00           C
ATOM   1482  CD1 TRP A 202     145.025 113.789 197.167  1.00  0.00           C
ATOM   1483  NE1 TRP A 202     144.128 114.345 198.019  1.00  0.00           N
ATOM   1484  CE2 TRP A 202     144.661 115.386 198.704  1.00  0.00           C
ATOM   1485  CZ2 TRP A 202     144.206 116.192 199.765  1.00  0.00           C
ATOM   1486  CH2 TRP A 202     145.110 117.015 200.459  1.00  0.00           C
ATOM   1487  CZ3 TRP A 202     146.465 117.030 200.085  1.00  0.00           C
ATOM   1488  CE3 TRP A 202     146.949 116.107 199.119  1.00  0.00           C
ATOM   1489  CD2 TRP A 202     146.042 115.252 198.407  1.00  0.00           C
ATOM   1490  C   TRP A 202     149.550 114.098 195.274  1.00  0.00           C
ATOM   1491  O   TRP A 202     149.704 112.926 194.877  1.00  0.00           O
ATOM   1492  N   LYS A 203     150.650 114.888 195.163  1.00  0.00           N
ATOM   1493  CA  LYS A 203     152.063 114.380 195.151  1.00  0.00           C
ATOM   1494  CB  LYS A 203     153.050 115.407 194.656  1.00  0.00           C
ATOM   1495  CG  LYS A 203     153.619 116.385 195.734  1.00  0.00           C
ATOM   1496  CD  LYS A 203     154.352 117.587 195.026  1.00  0.00           C
ATOM   1497  CE  LYS A 203     155.041 118.450 196.045  1.00  0.00           C
ATOM   1498  NZ  LYS A 203     155.473 119.625 195.377  1.00  0.00           N
ATOM   1499  C   LYS A 203     152.491 113.736 196.496  1.00  0.00           C
ATOM   1500  O   LYS A 203     152.036 114.287 197.504  1.00  0.00           O
ATOM   1501  N   HIS A 204     153.294 112.692 196.550  1.00  0.00           N
ATOM   1502  CA  HIS A 204     153.911 112.227 197.898  1.00  0.00           C
ATOM   1503  CB  HIS A 204     154.221 110.694 197.870  1.00  0.00           C
ATOM   1504  CG  HIS A 204     154.503 110.150 199.256  1.00  0.00           C
ATOM   1505  ND1 HIS A 204     155.068 110.846 200.338  1.00  0.00           N
ATOM   1506  CE1 HIS A 204     155.228 109.914 201.271  1.00  0.00           C
ATOM   1507  NE2 HIS A 204     154.657 108.742 200.820  1.00  0.00           N
ATOM   1508  CD2 HIS A 204     154.249 108.846 199.550  1.00  0.00           C
ATOM   1509  C   HIS A 204     155.188 113.131 198.029  1.00  0.00           C
ATOM   1510  O   HIS A 204     155.961 113.285 197.018  1.00  0.00           O
ATOM   1511  N   VAL A 205     155.373 113.828 199.111  1.00  0.00           N
ATOM   1512  CA  VAL A 205     156.457 114.909 199.162  1.00  0.00           C
ATOM   1513  CB  VAL A 205     156.038 116.029 200.122  1.00  0.00           C
ATOM   1514  CG1 VAL A 205     157.193 116.984 200.377  1.00  0.00           C
ATOM   1515  CG2 VAL A 205     154.794 116.748 199.581  1.00  0.00           C
ATOM   1516  C   VAL A 205     157.815 114.296 199.489  1.00  0.00           C
ATOM   1517  O   VAL A 205     158.828 114.910 199.111  1.00  0.00           O
ATOM   1518  N   ASN A 206     157.961 113.061 200.086  1.00  0.00           N
ATOM   1519  CA  ASN A 206     159.252 112.480 200.482  1.00  0.00           C
ATOM   1520  CB  ASN A 206     159.244 112.595 202.016  1.00  0.00           C
ATOM   1521  CG  ASN A 206     159.228 113.987 202.582  1.00  0.00           C
ATOM   1522  OD1 ASN A 206     160.101 114.841 202.311  1.00  0.00           O
ATOM   1523  ND2 ASN A 206     158.365 114.300 203.571  1.00  0.00           N
ATOM   1524  C   ASN A 206     159.417 111.081 199.926  1.00  0.00           C
ATOM   1525  O   ASN A 206     160.267 110.361 200.447  1.00  0.00           O
ATOM   1526  N   GLU A 207     158.736 110.638 198.877  1.00  0.00           N
ATOM   1527  CA  GLU A 207     158.743 109.300 198.303  1.00  0.00           C
ATOM   1528  CB  GLU A 207     157.549 108.582 198.777  1.00  0.00           C
ATOM   1529  CG  GLU A 207     157.297 107.199 198.310  1.00  0.00           C
ATOM   1530  CD  GLU A 207     158.280 106.124 198.830  1.00  0.00           C
ATOM   1531  OE1 GLU A 207     157.906 104.919 198.732  1.00  0.00           O
ATOM   1532  OE2 GLU A 207     159.372 106.369 199.353  1.00  0.00           O
ATOM   1533  C   GLU A 207     158.756 109.291 196.737  1.00  0.00           C
ATOM   1534  O   GLU A 207     158.126 110.179 196.152  1.00  0.00           O
ATOM   1535  N   ASP A 208     159.371 108.286 196.090  1.00  0.00           N
ATOM   1536  CA  ASP A 208     159.538 108.140 194.614  1.00  0.00           C
ATOM   1537  CB  ASP A 208     160.629 107.064 194.408  1.00  0.00           C
ATOM   1538  CG  ASP A 208     160.177 105.754 195.057  1.00  0.00           C
ATOM   1539  OD1 ASP A 208     159.663 104.889 194.337  1.00  0.00           O
ATOM   1540  OD2 ASP A 208     160.509 105.467 196.230  1.00  0.00           O
ATOM   1541  C   ASP A 208     158.209 107.836 193.791  1.00  0.00           C
ATOM   1542  O   ASP A 208     158.236 107.792 192.569  1.00  0.00           O
ATOM   1543  N   SER A 209     157.097 107.624 194.500  1.00  0.00           N
ATOM   1544  CA  SER A 209     155.738 107.313 193.859  1.00  0.00           C
ATOM   1545  CB  SER A 209     154.766 106.725 194.883  1.00  0.00           C
ATOM   1546  OG  SER A 209     154.775 107.540 196.018  1.00  0.00           O
ATOM   1547  C   SER A 209     155.235 108.580 193.156  1.00  0.00           C
ATOM   1548  O   SER A 209     155.439 109.743 193.528  1.00  0.00           O
ATOM   1549  N   GLN A 210     154.662 108.458 191.925  1.00  0.00           N
ATOM   1550  CA  GLN A 210     154.078 109.583 191.156  1.00  0.00           C
ATOM   1551  CB  GLN A 210     153.751 109.171 189.641  1.00  0.00           C
ATOM   1552  CG  GLN A 210     154.923 108.758 188.719  1.00  0.00           C
ATOM   1553  CD  GLN A 210     154.695 107.729 187.620  1.00  0.00           C
ATOM   1554  OE1 GLN A 210     153.589 107.638 187.095  1.00  0.00           O
ATOM   1555  NE2 GLN A 210     155.639 106.927 187.113  1.00  0.00           N
ATOM   1556  C   GLN A 210     152.818 110.146 191.771  1.00  0.00           C
ATOM   1557  O   GLN A 210     152.112 109.478 192.614  1.00  0.00           O
ATOM   1558  N   GLU A 211     152.566 111.424 191.452  1.00  0.00           N
ATOM   1559  CA  GLU A 211     151.304 112.098 191.932  1.00  0.00           C
ATOM   1560  CB  GLU A 211     151.330 113.597 191.636  1.00  0.00           C
ATOM   1561  CG  GLU A 211     150.827 113.974 190.243  1.00  0.00           C
ATOM   1562  CD  GLU A 211     151.666 113.387 189.048  1.00  0.00           C
ATOM   1563  OE1 GLU A 211     152.936 113.278 189.117  1.00  0.00           O
ATOM   1564  OE2 GLU A 211     151.042 113.335 187.942  1.00  0.00           O
ATOM   1565  C   GLU A 211     150.055 111.461 191.459  1.00  0.00           C
ATOM   1566  O   GLU A 211     150.000 111.015 190.311  1.00  0.00           O
ATOM   1567  N   LYS A 212     149.051 111.363 192.370  1.00  0.00           N
ATOM   1568  CA  LYS A 212     147.778 110.656 192.185  1.00  0.00           C
ATOM   1569  CB  LYS A 212     147.595 109.442 193.176  1.00  0.00           C
ATOM   1570  CG  LYS A 212     148.567 108.236 192.999  1.00  0.00           C
ATOM   1571  CD  LYS A 212     148.451 107.391 191.649  1.00  0.00           C
ATOM   1572  CE  LYS A 212     149.580 106.379 191.382  1.00  0.00           C
ATOM   1573  NZ  LYS A 212     150.940 106.899 191.193  1.00  0.00           N
ATOM   1574  C   LYS A 212     146.574 111.652 192.335  1.00  0.00           C
ATOM   1575  O   LYS A 212     146.717 112.624 193.064  1.00  0.00           O
ATOM   1576  N   LYS A 213     145.488 111.372 191.614  1.00  0.00           N
ATOM   1577  CA  LYS A 213     144.302 112.284 191.601  1.00  0.00           C
ATOM   1578  CB  LYS A 213     144.289 113.138 190.322  1.00  0.00           C
ATOM   1579  CG  LYS A 213     143.383 112.588 189.185  1.00  0.00           C
ATOM   1580  CD  LYS A 213     143.430 113.374 187.917  1.00  0.00           C
ATOM   1581  CE  LYS A 213     142.620 112.692 186.791  1.00  0.00           C
ATOM   1582  NZ  LYS A 213     142.763 113.409 185.526  1.00  0.00           N
ATOM   1583  C   LYS A 213     143.045 111.433 191.865  1.00  0.00           C
ATOM   1584  O   LYS A 213     143.022 110.191 191.621  1.00  0.00           O
ATOM   1585  N   ILE A 214     142.046 112.137 192.409  1.00  0.00           N
ATOM   1586  CA  ILE A 214     140.764 111.734 192.870  1.00  0.00           C
ATOM   1587  CB  ILE A 214     140.800 111.521 194.406  1.00  0.00           C
ATOM   1588  CG2 ILE A 214     139.431 111.502 195.108  1.00  0.00           C
ATOM   1589  CG1 ILE A 214     141.672 110.369 194.889  1.00  0.00           C
ATOM   1590  CD1 ILE A 214     143.123 110.647 195.460  1.00  0.00           C
ATOM   1591  C   ILE A 214     139.752 112.859 192.466  1.00  0.00           C
ATOM   1592  O   ILE A 214     140.090 114.036 192.287  1.00  0.00           O
ATOM   1593  N   LEU A 215     138.479 112.514 192.328  1.00  0.00           N
ATOM   1594  CA  LEU A 215     137.507 113.526 191.833  1.00  0.00           C
ATOM   1595  CB  LEU A 215     136.252 112.763 191.124  1.00  0.00           C
ATOM   1596  CG  LEU A 215     135.170 113.744 190.665  1.00  0.00           C
ATOM   1597  CD1 LEU A 215     134.505 113.245 189.403  1.00  0.00           C
ATOM   1598  CD2 LEU A 215     134.031 113.919 191.624  1.00  0.00           C
ATOM   1599  C   LEU A 215     137.134 114.412 192.978  1.00  0.00           C
ATOM   1600  O   LEU A 215     136.828 114.007 194.066  1.00  0.00           O
ATOM   1601  N   LEU A 216     136.976 115.669 192.645  1.00  0.00           N
ATOM   1602  CA  LEU A 216     136.566 116.824 193.533  1.00  0.00           C
ATOM   1603  CB  LEU A 216     137.529 117.894 193.399  1.00  0.00           C
ATOM   1604  CG  LEU A 216     137.361 119.174 194.292  1.00  0.00           C
ATOM   1605  CD1 LEU A 216     137.079 118.868 195.764  1.00  0.00           C
ATOM   1606  CD2 LEU A 216     138.599 120.118 194.255  1.00  0.00           C
ATOM   1607  C   LEU A 216     135.023 117.133 193.307  1.00  0.00           C
ATOM   1608  O   LEU A 216     134.631 117.774 192.319  1.00  0.00           O
ATOM   1609  N   SER A 217     134.199 116.637 194.195  1.00  0.00           N
ATOM   1610  CA  SER A 217     132.706 116.681 194.278  1.00  0.00           C
ATOM   1611  CB  SER A 217     132.235 115.966 195.572  1.00  0.00           C
ATOM   1612  OG  SER A 217     130.836 116.257 195.821  1.00  0.00           O
ATOM   1613  C   SER A 217     132.249 118.103 194.311  1.00  0.00           C
ATOM   1614  O   SER A 217     132.704 118.859 195.194  1.00  0.00           O
ATOM   1615  N   PRO A 218     131.200 118.496 193.604  1.00  0.00           N
ATOM   1616  CD  PRO A 218     130.492 117.767 192.563  1.00  0.00           C
ATOM   1617  CG  PRO A 218     129.774 118.894 191.816  1.00  0.00           C
ATOM   1618  CB  PRO A 218     129.350 119.935 192.864  1.00  0.00           C
ATOM   1619  CA  PRO A 218     130.526 119.764 193.814  1.00  0.00           C
ATOM   1620  C   PRO A 218     130.059 120.026 195.274  1.00  0.00           C
ATOM   1621  O   PRO A 218     130.402 121.060 195.840  1.00  0.00           O
ATOM   1622  N   GLU A 219     129.502 119.077 195.978  1.00  0.00           N
ATOM   1623  CA  GLU A 219     129.183 119.229 197.387  1.00  0.00           C
ATOM   1624  CB  GLU A 219     128.277 117.979 197.732  1.00  0.00           C
ATOM   1625  CG  GLU A 219     127.749 117.869 199.156  1.00  0.00           C
ATOM   1626  CD  GLU A 219     128.755 117.466 200.341  1.00  0.00           C
ATOM   1627  OE1 GLU A 219     129.730 116.765 200.054  1.00  0.00           O
ATOM   1628  OE2 GLU A 219     128.556 117.828 201.496  1.00  0.00           O
ATOM   1629  C   GLU A 219     130.380 119.440 198.317  1.00  0.00           C
ATOM   1630  O   GLU A 219     130.328 120.169 199.334  1.00  0.00           O
ATOM   1631  N   ARG A 220     131.545 118.847 197.962  1.00  0.00           N
ATOM   1632  CA  ARG A 220     132.837 119.241 198.612  1.00  0.00           C
ATOM   1633  CB  ARG A 220     133.910 118.175 198.374  1.00  0.00           C
ATOM   1634  CG  ARG A 220     133.716 116.785 198.945  1.00  0.00           C
ATOM   1635  CD  ARG A 220     133.676 116.722 200.531  1.00  0.00           C
ATOM   1636  NE  ARG A 220     132.441 117.229 201.026  1.00  0.00           N
ATOM   1637  CZ  ARG A 220     132.265 117.865 202.189  1.00  0.00           C
ATOM   1638  NH1 ARG A 220     131.072 118.155 202.484  1.00  0.00           N
ATOM   1639  NH2 ARG A 220     133.181 118.345 203.032  1.00  0.00           N
ATOM   1640  C   ARG A 220     133.367 120.585 198.286  1.00  0.00           C
ATOM   1641  O   ARG A 220     133.745 121.373 199.189  1.00  0.00           O
ATOM   1642  N   VAL A 221     133.191 121.056 197.086  1.00  0.00           N
ATOM   1643  CA  VAL A 221     133.511 122.465 196.715  1.00  0.00           C
ATOM   1644  CB  VAL A 221     133.611 122.690 195.238  1.00  0.00           C
ATOM   1645  CG1 VAL A 221     133.959 124.147 194.880  1.00  0.00           C
ATOM   1646  CG2 VAL A 221     134.702 121.784 194.636  1.00  0.00           C
ATOM   1647  C   VAL A 221     132.620 123.543 197.404  1.00  0.00           C
ATOM   1648  O   VAL A 221     133.037 124.593 197.796  1.00  0.00           O
ATOM   1649  N   HIS A 222     131.376 123.170 197.505  1.00  0.00           N
ATOM   1650  CA  HIS A 222     130.308 123.994 198.159  1.00  0.00           C
ATOM   1651  CB  HIS A 222     129.045 123.172 198.386  1.00  0.00           C
ATOM   1652  CG  HIS A 222     127.843 124.021 198.761  1.00  0.00           C
ATOM   1653  ND1 HIS A 222     126.797 123.573 199.648  1.00  0.00           N
ATOM   1654  CE1 HIS A 222     125.874 124.481 199.494  1.00  0.00           C
ATOM   1655  NE2 HIS A 222     126.170 125.409 198.573  1.00  0.00           N
ATOM   1656  CD2 HIS A 222     127.375 125.012 198.062  1.00  0.00           C
ATOM   1657  C   HIS A 222     130.803 124.553 199.503  1.00  0.00           C
ATOM   1658  O   HIS A 222     130.598 125.724 199.758  1.00  0.00           O
ATOM   1659  N   GLU A 223     131.368 123.707 200.353  1.00  0.00           N
ATOM   1660  CA  GLU A 223     131.624 124.068 201.723  1.00  0.00           C
ATOM   1661  CB  GLU A 223     131.408 122.905 202.717  1.00  0.00           C
ATOM   1662  CG  GLU A 223     132.473 121.837 202.570  1.00  0.00           C
ATOM   1663  CD  GLU A 223     133.569 122.015 203.658  1.00  0.00           C
ATOM   1664  OE1 GLU A 223     133.203 122.226 204.837  1.00  0.00           O
ATOM   1665  OE2 GLU A 223     134.729 121.829 203.279  1.00  0.00           O
ATOM   1666  C   GLU A 223     132.970 124.853 201.855  1.00  0.00           C
ATOM   1667  O   GLU A 223     133.068 125.705 202.720  1.00  0.00           O
ATOM   1668  N   ILE A 224     133.910 124.640 200.894  1.00  0.00           N
ATOM   1669  CA  ILE A 224     135.230 125.352 200.871  1.00  0.00           C
ATOM   1670  CB  ILE A 224     136.240 124.724 199.803  1.00  0.00           C
ATOM   1671  CG2 ILE A 224     137.449 125.626 199.338  1.00  0.00           C
ATOM   1672  CG1 ILE A 224     136.615 123.290 200.203  1.00  0.00           C
ATOM   1673  CD1 ILE A 224     137.362 122.528 199.140  1.00  0.00           C
ATOM   1674  C   ILE A 224     134.887 126.781 200.619  1.00  0.00           C
ATOM   1675  O   ILE A 224     135.586 127.668 201.080  1.00  0.00           O
ATOM   1676  N   PHE A 225     133.881 126.979 199.785  1.00  0.00           N
ATOM   1677  CA  PHE A 225     133.382 128.265 199.327  1.00  0.00           C
ATOM   1678  CB  PHE A 225     132.723 128.037 197.966  1.00  0.00           C
ATOM   1679  CG  PHE A 225     133.628 127.825 196.784  1.00  0.00           C
ATOM   1680  CD1 PHE A 225     135.052 127.729 196.876  1.00  0.00           C
ATOM   1681  CE1 PHE A 225     135.786 127.671 195.665  1.00  0.00           C
ATOM   1682  CZ  PHE A 225     135.115 127.749 194.438  1.00  0.00           C
ATOM   1683  CE2 PHE A 225     133.757 127.574 194.378  1.00  0.00           C
ATOM   1684  CD2 PHE A 225     133.043 127.602 195.543  1.00  0.00           C
ATOM   1685  C   PHE A 225     132.452 128.906 200.309  1.00  0.00           C
ATOM   1686  O   PHE A 225     132.593 130.108 200.419  1.00  0.00           O
ATOM   1687  N   LYS A 226     131.649 128.116 201.022  1.00  0.00           N
ATOM   1688  CA  LYS A 226     130.894 128.673 202.142  1.00  0.00           C
ATOM   1689  CB  LYS A 226     129.933 127.618 202.677  1.00  0.00           C
ATOM   1690  CG  LYS A 226     128.634 127.517 201.781  1.00  0.00           C
ATOM   1691  CD  LYS A 226     127.497 126.617 202.321  1.00  0.00           C
ATOM   1692  CE  LYS A 226     127.750 125.098 202.347  1.00  0.00           C
ATOM   1693  NZ  LYS A 226     127.820 124.715 203.769  1.00  0.00           N
ATOM   1694  C   LYS A 226     131.930 129.225 203.221  1.00  0.00           C
ATOM   1695  O   LYS A 226     131.665 130.289 203.826  1.00  0.00           O
ATOM   1696  N   ARG A 227     133.047 128.514 203.459  1.00  0.00           N
ATOM   1697  CA  ARG A 227     134.065 128.906 204.436  1.00  0.00           C
ATOM   1698  CB  ARG A 227     134.859 127.676 204.720  1.00  0.00           C
ATOM   1699  CG  ARG A 227     135.937 127.779 205.768  1.00  0.00           C
ATOM   1700  CD  ARG A 227     136.447 126.451 206.333  1.00  0.00           C
ATOM   1701  NE  ARG A 227     136.904 125.500 205.290  1.00  0.00           N
ATOM   1702  CZ  ARG A 227     136.287 124.441 204.854  1.00  0.00           C
ATOM   1703  NH1 ARG A 227     135.297 123.951 205.558  1.00  0.00           N
ATOM   1704  NH2 ARG A 227     136.542 123.888 203.756  1.00  0.00           N
ATOM   1705  C   ARG A 227     134.874 130.142 203.941  1.00  0.00           C
ATOM   1706  O   ARG A 227     135.780 130.524 204.683  1.00  0.00           O
ATOM   1707  N   ILE A 228     134.746 130.540 202.690  1.00  0.00           N
ATOM   1708  CA  ILE A 228     135.398 131.847 202.171  1.00  0.00           C
ATOM   1709  CB  ILE A 228     135.348 132.005 200.614  1.00  0.00           C
ATOM   1710  CG2 ILE A 228     135.815 133.402 200.099  1.00  0.00           C
ATOM   1711  CG1 ILE A 228     136.314 130.991 199.989  1.00  0.00           C
ATOM   1712  CD1 ILE A 228     136.367 130.762 198.388  1.00  0.00           C
ATOM   1713  C   ILE A 228     134.682 132.986 202.974  1.00  0.00           C
ATOM   1714  O   ILE A 228     133.438 133.081 202.844  1.00  0.00           O
ATOM   1715  N   SER A 229     135.413 133.939 203.645  1.00  0.00           N
ATOM   1716  CA  SER A 229     134.902 135.153 204.283  1.00  0.00           C
ATOM   1717  CB  SER A 229     135.954 135.688 205.288  1.00  0.00           C
ATOM   1718  OG  SER A 229     135.589 136.821 205.970  1.00  0.00           O
ATOM   1719  C   SER A 229     134.490 136.236 203.196  1.00  0.00           C
ATOM   1720  O   SER A 229     134.926 136.233 202.045  1.00  0.00           O
ATOM   1721  N   ASP A 230     133.568 137.195 203.551  1.00  0.00           N
ATOM   1722  CA  ASP A 230     133.137 138.268 202.633  1.00  0.00           C
ATOM   1723  CB  ASP A 230     131.997 139.074 203.261  1.00  0.00           C
ATOM   1724  CG  ASP A 230     130.739 138.241 203.469  1.00  0.00           C
ATOM   1725  OD1 ASP A 230     129.958 138.475 204.447  1.00  0.00           O
ATOM   1726  OD2 ASP A 230     130.550 137.252 202.752  1.00  0.00           O
ATOM   1727  C   ASP A 230     134.304 139.206 202.322  1.00  0.00           C
ATOM   1728  O   ASP A 230     134.468 139.768 201.252  1.00  0.00           O
ATOM   1729  N   GLU A 231     135.172 139.392 203.333  1.00  0.00           N
ATOM   1730  CA  GLU A 231     136.395 140.157 203.181  1.00  0.00           C
ATOM   1731  CB  GLU A 231     137.060 140.435 204.551  1.00  0.00           C
ATOM   1732  CG  GLU A 231     136.405 141.519 205.395  1.00  0.00           C
ATOM   1733  CD  GLU A 231     137.241 141.923 206.639  1.00  0.00           C
ATOM   1734  OE1 GLU A 231     138.458 141.786 206.530  1.00  0.00           O
ATOM   1735  OE2 GLU A 231     136.743 142.280 207.721  1.00  0.00           O
ATOM   1736  C   GLU A 231     137.385 139.485 202.241  1.00  0.00           C
ATOM   1737  O   GLU A 231     138.272 140.112 201.724  1.00  0.00           O
ATOM   1738  N   GLU A 232     137.349 138.148 202.097  1.00  0.00           N
ATOM   1739  CA  GLU A 232     138.136 137.448 201.066  1.00  0.00           C
ATOM   1740  CB  GLU A 232     138.352 135.955 201.415  1.00  0.00           C
ATOM   1741  CG  GLU A 232     139.868 135.684 201.734  1.00  0.00           C
ATOM   1742  CD  GLU A 232     140.083 136.052 203.188  1.00  0.00           C
ATOM   1743  OE1 GLU A 232     140.789 137.055 203.538  1.00  0.00           O
ATOM   1744  OE2 GLU A 232     139.806 135.183 204.040  1.00  0.00           O
ATOM   1745  C   GLU A 232     137.540 137.692 199.693  1.00  0.00           C
ATOM   1746  O   GLU A 232     138.286 137.694 198.653  1.00  0.00           O
ATOM   1747  N   CYS A 233     136.177 137.852 199.554  1.00  0.00           N
ATOM   1748  CA  CYS A 233     135.521 138.069 198.293  1.00  0.00           C
ATOM   1749  CB  CYS A 233     133.988 138.160 198.448  1.00  0.00           C
ATOM   1750  SG  CYS A 233     133.243 136.643 199.074  1.00  0.00           S
ATOM   1751  C   CYS A 233     135.907 139.394 197.657  1.00  0.00           C
ATOM   1752  O   CYS A 233     135.913 139.501 196.406  1.00  0.00           O
ATOM   1753  N   PHE A 234     136.300 140.362 198.455  1.00  0.00           N
ATOM   1754  CA  PHE A 234     136.955 141.563 198.014  1.00  0.00           C
ATOM   1755  CB  PHE A 234     137.442 142.404 199.195  1.00  0.00           C
ATOM   1756  CG  PHE A 234     138.166 143.641 198.586  1.00  0.00           C
ATOM   1757  CD1 PHE A 234     139.567 143.773 198.658  1.00  0.00           C
ATOM   1758  CE1 PHE A 234     140.166 144.917 198.079  1.00  0.00           C
ATOM   1759  CZ  PHE A 234     139.407 145.847 197.313  1.00  0.00           C
ATOM   1760  CE2 PHE A 234     138.045 145.653 197.181  1.00  0.00           C
ATOM   1761  CD2 PHE A 234     137.443 144.588 197.805  1.00  0.00           C
ATOM   1762  C   PHE A 234     138.191 141.125 197.130  1.00  0.00           C
ATOM   1763  O   PHE A 234     138.339 141.552 195.978  1.00  0.00           O
ATOM   1764  N   VAL A 235     139.133 140.317 197.667  1.00  0.00           N
ATOM   1765  CA  VAL A 235     140.449 139.906 197.085  1.00  0.00           C
ATOM   1766  CB  VAL A 235     141.371 139.372 198.223  1.00  0.00           C
ATOM   1767  CG1 VAL A 235     142.582 138.840 197.589  1.00  0.00           C
ATOM   1768  CG2 VAL A 235     141.650 140.493 199.259  1.00  0.00           C
ATOM   1769  C   VAL A 235     140.251 138.907 195.955  1.00  0.00           C
ATOM   1770  O   VAL A 235     141.049 138.898 195.006  1.00  0.00           O
ATOM   1771  N   LEU A 236     139.224 138.031 195.936  1.00  0.00           N
ATOM   1772  CA  LEU A 236     138.908 137.029 194.990  1.00  0.00           C
ATOM   1773  CB  LEU A 236     138.404 135.722 195.601  1.00  0.00           C
ATOM   1774  CG  LEU A 236     139.372 134.959 196.631  1.00  0.00           C
ATOM   1775  CD1 LEU A 236     138.583 134.060 197.635  1.00  0.00           C
ATOM   1776  CD2 LEU A 236     140.439 134.140 195.900  1.00  0.00           C
ATOM   1777  C   LEU A 236     137.768 137.527 193.961  1.00  0.00           C
ATOM   1778  O   LEU A 236     137.343 136.823 193.063  1.00  0.00           O
ATOM   1779  N   GLY A 237     137.543 138.856 194.072  1.00  0.00           N
ATOM   1780  CA  GLY A 237     136.849 139.685 193.077  1.00  0.00           C
ATOM   1781  C   GLY A 237     135.342 139.307 192.878  1.00  0.00           C
ATOM   1782  O   GLY A 237     134.916 139.282 191.725  1.00  0.00           O
ATOM   1783  N   MET A 238     134.670 138.835 193.904  1.00  0.00           N
ATOM   1784  CA  MET A 238     133.227 138.573 193.873  1.00  0.00           C
ATOM   1785  CB  MET A 238     132.907 137.070 194.137  1.00  0.00           C
ATOM   1786  CG  MET A 238     133.504 136.089 193.102  1.00  0.00           C
ATOM   1787  SD  MET A 238     133.059 134.351 193.059  1.00  0.00           S
ATOM   1788  CE  MET A 238     131.394 134.390 192.129  1.00  0.00           C
ATOM   1789  C   MET A 238     132.445 139.581 194.777  1.00  0.00           C
ATOM   1790  O   MET A 238     133.039 140.147 195.705  1.00  0.00           O
ATOM   1791  N   GLU A 239     131.235 140.029 194.421  1.00  0.00           N
ATOM   1792  CA  GLU A 239     130.347 140.838 195.259  1.00  0.00           C
ATOM   1793  CB  GLU A 239     129.461 141.649 194.253  1.00  0.00           C
ATOM   1794  CG  GLU A 239     128.234 142.399 194.942  1.00  0.00           C
ATOM   1795  CD  GLU A 239     128.644 143.379 195.988  1.00  0.00           C
ATOM   1796  OE1 GLU A 239     128.981 144.597 195.698  1.00  0.00           O
ATOM   1797  OE2 GLU A 239     128.501 143.057 197.158  1.00  0.00           O
ATOM   1798  C   GLU A 239     129.374 140.034 196.162  1.00  0.00           C
ATOM   1799  O   GLU A 239     128.426 139.419 195.743  1.00  0.00           O
ATOM   1800  N   PRO A 240     129.666 139.926 197.477  1.00  0.00           N
ATOM   1801  CD  PRO A 240     130.852 140.517 198.119  1.00  0.00           C
ATOM   1802  CG  PRO A 240     130.707 140.081 199.611  1.00  0.00           C
ATOM   1803  CB  PRO A 240     130.047 138.774 199.500  1.00  0.00           C
ATOM   1804  CA  PRO A 240     129.088 138.914 198.355  1.00  0.00           C
ATOM   1805  C   PRO A 240     127.609 139.143 198.687  1.00  0.00           C
ATOM   1806  O   PRO A 240     126.920 138.201 199.154  1.00  0.00           O
ATOM   1807  N   ARG A 241     127.063 140.306 198.377  1.00  0.00           N
ATOM   1808  CA  ARG A 241     125.582 140.625 198.400  1.00  0.00           C
ATOM   1809  CB  ARG A 241     125.219 142.121 198.346  1.00  0.00           C
ATOM   1810  CG  ARG A 241     126.024 143.042 199.277  1.00  0.00           C
ATOM   1811  CD  ARG A 241     125.717 144.577 198.998  1.00  0.00           C
ATOM   1812  NE  ARG A 241     126.582 145.064 197.919  1.00  0.00           N
ATOM   1813  CZ  ARG A 241     126.704 146.346 197.663  1.00  0.00           C
ATOM   1814  NH1 ARG A 241     125.958 147.270 198.144  1.00  0.00           N
ATOM   1815  NH2 ARG A 241     127.628 146.708 196.817  1.00  0.00           N
ATOM   1816  C   ARG A 241     124.859 139.879 197.257  1.00  0.00           C
ATOM   1817  O   ARG A 241     123.638 139.677 197.339  1.00  0.00           O
ATOM   1818  N   TYR A 242     125.502 139.695 196.125  1.00  0.00           N
ATOM   1819  CA  TYR A 242     124.833 139.301 194.862  1.00  0.00           C
ATOM   1820  CB  TYR A 242     124.804 140.566 193.962  1.00  0.00           C
ATOM   1821  CG  TYR A 242     123.971 141.806 194.479  1.00  0.00           C
ATOM   1822  CD1 TYR A 242     122.715 141.638 195.159  1.00  0.00           C
ATOM   1823  CE1 TYR A 242     122.052 142.647 195.868  1.00  0.00           C
ATOM   1824  CZ  TYR A 242     122.622 143.948 195.823  1.00  0.00           C
ATOM   1825  OH  TYR A 242     121.901 145.027 196.318  1.00  0.00           O
ATOM   1826  CE2 TYR A 242     123.839 144.189 195.132  1.00  0.00           C
ATOM   1827  CD2 TYR A 242     124.529 143.122 194.529  1.00  0.00           C
ATOM   1828  C   TYR A 242     125.500 138.060 194.181  1.00  0.00           C
ATOM   1829  O   TYR A 242     124.906 137.523 193.239  1.00  0.00           O
ATOM   1830  N   ALA A 243     126.685 137.591 194.659  1.00  0.00           N
ATOM   1831  CA  ALA A 243     127.401 136.469 194.088  1.00  0.00           C
ATOM   1832  CB  ALA A 243     128.147 136.977 192.842  1.00  0.00           C
ATOM   1833  C   ALA A 243     128.381 135.930 195.133  1.00  0.00           C
ATOM   1834  O   ALA A 243     129.634 136.063 194.972  1.00  0.00           O
ATOM   1835  N   ARG A 244     127.897 135.231 196.154  1.00  0.00           N
ATOM   1836  CA  ARG A 244     128.700 134.428 197.031  1.00  0.00           C
ATOM   1837  CB  ARG A 244     127.890 133.920 198.152  1.00  0.00           C
ATOM   1838  CG  ARG A 244     127.793 134.850 199.394  1.00  0.00           C
ATOM   1839  CD  ARG A 244     129.012 135.099 200.295  1.00  0.00           C
ATOM   1840  NE  ARG A 244     129.715 133.803 200.521  1.00  0.00           N
ATOM   1841  CZ  ARG A 244     130.903 133.710 201.020  1.00  0.00           C
ATOM   1842  NH1 ARG A 244     131.492 134.612 201.753  1.00  0.00           N
ATOM   1843  NH2 ARG A 244     131.581 132.614 200.890  1.00  0.00           N
ATOM   1844  C   ARG A 244     129.342 133.299 196.152  1.00  0.00           C
ATOM   1845  O   ARG A 244     128.563 132.745 195.415  1.00  0.00           O
ATOM   1846  N   PRO A 245     130.634 132.933 196.305  1.00  0.00           N
ATOM   1847  CD  PRO A 245     131.550 133.372 197.308  1.00  0.00           C
ATOM   1848  CG  PRO A 245     132.595 132.326 197.370  1.00  0.00           C
ATOM   1849  CB  PRO A 245     132.636 131.809 195.898  1.00  0.00           C
ATOM   1850  CA  PRO A 245     131.178 131.859 195.507  1.00  0.00           C
ATOM   1851  C   PRO A 245     130.503 130.554 195.633  1.00  0.00           C
ATOM   1852  O   PRO A 245     130.444 129.764 194.659  1.00  0.00           O
ATOM   1853  N   GLU A 246     129.926 130.178 196.777  1.00  0.00           N
ATOM   1854  CA  GLU A 246     129.221 128.926 196.850  1.00  0.00           C
ATOM   1855  CB  GLU A 246     128.880 128.486 198.304  1.00  0.00           C
ATOM   1856  CG  GLU A 246     127.861 129.395 199.004  1.00  0.00           C
ATOM   1857  CD  GLU A 246     128.416 130.586 199.780  1.00  0.00           C
ATOM   1858  OE1 GLU A 246     129.552 130.999 199.531  1.00  0.00           O
ATOM   1859  OE2 GLU A 246     127.707 131.245 200.563  1.00  0.00           O
ATOM   1860  C   GLU A 246     128.042 128.880 195.876  1.00  0.00           C
ATOM   1861  O   GLU A 246     127.726 127.709 195.545  1.00  0.00           O
ATOM   1862  N   TRP A 247     127.412 129.962 195.403  1.00  0.00           N
ATOM   1863  CA  TRP A 247     126.378 129.875 194.375  1.00  0.00           C
ATOM   1864  CB  TRP A 247     125.401 131.067 194.407  1.00  0.00           C
ATOM   1865  CG  TRP A 247     124.920 131.416 195.806  1.00  0.00           C
ATOM   1866  CD1 TRP A 247     124.726 130.685 196.912  1.00  0.00           C
ATOM   1867  NE1 TRP A 247     124.240 131.390 197.981  1.00  0.00           N
ATOM   1868  CE2 TRP A 247     124.074 132.668 197.643  1.00  0.00           C
ATOM   1869  CZ2 TRP A 247     123.619 133.748 198.356  1.00  0.00           C
ATOM   1870  CH2 TRP A 247     123.544 134.987 197.700  1.00  0.00           C
ATOM   1871  CZ3 TRP A 247     123.976 135.195 196.361  1.00  0.00           C
ATOM   1872  CE3 TRP A 247     124.341 134.018 195.622  1.00  0.00           C
ATOM   1873  CD2 TRP A 247     124.469 132.750 196.274  1.00  0.00           C
ATOM   1874  C   TRP A 247     126.928 129.592 192.982  1.00  0.00           C
ATOM   1875  O   TRP A 247     126.119 129.567 192.024  1.00  0.00           O
ATOM   1876  N   MET A 248     128.194 129.309 192.865  1.00  0.00           N
ATOM   1877  CA  MET A 248     128.712 128.619 191.682  1.00  0.00           C
ATOM   1878  CB  MET A 248     130.198 128.915 191.448  1.00  0.00           C
ATOM   1879  CG  MET A 248     130.558 130.411 191.474  1.00  0.00           C
ATOM   1880  SD  MET A 248     132.233 130.908 190.890  1.00  0.00           S
ATOM   1881  CE  MET A 248     133.120 130.359 192.389  1.00  0.00           C
ATOM   1882  C   MET A 248     128.287 127.122 191.684  1.00  0.00           C
ATOM   1883  O   MET A 248     128.606 126.449 190.727  1.00  0.00           O
ATOM   1884  N   ILE A 249     127.737 126.500 192.732  1.00  0.00           N
ATOM   1885  CA  ILE A 249     127.140 125.168 192.828  1.00  0.00           C
ATOM   1886  CB  ILE A 249     127.705 124.621 194.151  1.00  0.00           C
ATOM   1887  CG2 ILE A 249     126.705 123.480 194.632  1.00  0.00           C
ATOM   1888  CG1 ILE A 249     129.138 124.094 193.950  1.00  0.00           C
ATOM   1889  CD1 ILE A 249     130.272 125.167 194.168  1.00  0.00           C
ATOM   1890  C   ILE A 249     125.576 125.429 192.733  1.00  0.00           C
ATOM   1891  O   ILE A 249     125.089 126.421 193.322  1.00  0.00           O
ATOM   1892  N   VAL A 250     124.914 124.502 192.045  1.00  0.00           N
ATOM   1893  CA  VAL A 250     123.456 124.458 191.947  1.00  0.00           C
ATOM   1894  CB  VAL A 250     122.968 123.997 190.553  1.00  0.00           C
ATOM   1895  CG1 VAL A 250     121.412 124.087 190.517  1.00  0.00           C
ATOM   1896  CG2 VAL A 250     123.516 124.683 189.321  1.00  0.00           C
ATOM   1897  C   VAL A 250     123.016 123.627 193.154  1.00  0.00           C
ATOM   1898  O   VAL A 250     123.398 122.443 193.307  1.00  0.00           O
ATOM   1899  N   THR A 251     122.302 124.173 194.088  1.00  0.00           N
ATOM   1900  CA  THR A 251     121.617 123.439 195.238  1.00  0.00           C
ATOM   1901  CB  THR A 251     121.757 123.980 196.613  1.00  0.00           C
ATOM   1902  CG2 THR A 251     123.218 123.774 197.038  1.00  0.00           C
ATOM   1903  OG1 THR A 251     121.386 125.346 196.855  1.00  0.00           O
ATOM   1904  C   THR A 251     120.144 123.437 194.962  1.00  0.00           C
ATOM   1905  O   THR A 251     119.490 122.442 195.222  1.00  0.00           O
ATOM   1906  N   VAL A 252     119.606 124.501 194.406  1.00  0.00           N
ATOM   1907  CA  VAL A 252     118.146 124.656 194.129  1.00  0.00           C
ATOM   1908  CB  VAL A 252     117.349 125.421 195.181  1.00  0.00           C
ATOM   1909  CG1 VAL A 252     115.863 125.600 194.865  1.00  0.00           C
ATOM   1910  CG2 VAL A 252     117.375 124.858 196.585  1.00  0.00           C
ATOM   1911  C   VAL A 252     118.027 125.268 192.703  1.00  0.00           C
ATOM   1912  O   VAL A 252     118.576 126.347 192.487  1.00  0.00           O
ATOM   1913  N   LEU A 253     117.433 124.559 191.747  1.00  0.00           N
ATOM   1914  CA  LEU A 253     117.534 124.773 190.290  1.00  0.00           C
ATOM   1915  CB  LEU A 253     117.485 123.470 189.575  1.00  0.00           C
ATOM   1916  CG  LEU A 253     117.698 123.478 188.054  1.00  0.00           C
ATOM   1917  CD1 LEU A 253     118.490 122.165 187.761  1.00  0.00           C
ATOM   1918  CD2 LEU A 253     116.497 123.405 187.161  1.00  0.00           C
ATOM   1919  C   LEU A 253     116.218 125.543 189.906  1.00  0.00           C
ATOM   1920  O   LEU A 253     115.117 125.069 190.352  1.00  0.00           O
ATOM   1921  N   PRO A 254     116.356 126.566 189.081  1.00  0.00           N
ATOM   1922  CD  PRO A 254     117.607 127.124 188.596  1.00  0.00           C
ATOM   1923  CG  PRO A 254     117.254 128.338 187.767  1.00  0.00           C
ATOM   1924  CB  PRO A 254     115.900 128.772 188.310  1.00  0.00           C
ATOM   1925  CA  PRO A 254     115.230 127.434 188.623  1.00  0.00           C
ATOM   1926  C   PRO A 254     114.329 126.921 187.455  1.00  0.00           C
ATOM   1927  O   PRO A 254     114.905 126.512 186.460  1.00  0.00           O
ATOM   1928  N   VAL A 255     112.956 126.766 187.672  1.00  0.00           N
ATOM   1929  CA  VAL A 255     112.141 126.158 186.648  1.00  0.00           C
ATOM   1930  CB  VAL A 255     111.367 124.972 187.165  1.00  0.00           C
ATOM   1931  CG1 VAL A 255     110.525 124.328 185.991  1.00  0.00           C
ATOM   1932  CG2 VAL A 255     112.189 123.813 187.698  1.00  0.00           C
ATOM   1933  C   VAL A 255     111.237 127.207 186.005  1.00  0.00           C
ATOM   1934  O   VAL A 255     110.199 127.556 186.582  1.00  0.00           O
ATOM   1935  N   PRO A 256     111.561 127.612 184.794  1.00  0.00           N
ATOM   1936  CD  PRO A 256     112.851 127.609 184.057  1.00  0.00           C
ATOM   1937  CG  PRO A 256     112.600 128.139 182.687  1.00  0.00           C
ATOM   1938  CB  PRO A 256     111.634 129.234 182.964  1.00  0.00           C
ATOM   1939  CA  PRO A 256     110.767 128.655 184.181  1.00  0.00           C
ATOM   1940  C   PRO A 256     109.335 128.243 183.731  1.00  0.00           C
ATOM   1941  O   PRO A 256     109.108 127.031 183.634  1.00  0.00           O
ATOM   1942  N   PRO A 257     108.380 129.284 183.464  1.00  0.00           N
ATOM   1943  CD  PRO A 257     108.730 130.609 183.633  1.00  0.00           C
ATOM   1944  CG  PRO A 257     107.457 131.381 183.440  1.00  0.00           C
ATOM   1945  CB  PRO A 257     106.325 130.453 183.101  1.00  0.00           C
ATOM   1946  CA  PRO A 257     106.966 129.045 183.116  1.00  0.00           C
ATOM   1947  C   PRO A 257     106.848 128.489 181.689  1.00  0.00           C
ATOM   1948  O   PRO A 257     107.747 128.550 180.849  1.00  0.00           O
ATOM   1949  N   LEU A 258     105.700 127.817 181.490  1.00  0.00           N
ATOM   1950  CA  LEU A 258     105.238 127.196 180.259  1.00  0.00           C
ATOM   1951  CB  LEU A 258     103.761 126.826 180.512  1.00  0.00           C
ATOM   1952  CG  LEU A 258     103.070 126.065 179.426  1.00  0.00           C
ATOM   1953  CD1 LEU A 258     103.846 124.856 179.011  1.00  0.00           C
ATOM   1954  CD2 LEU A 258     101.688 125.677 179.883  1.00  0.00           C
ATOM   1955  C   LEU A 258     105.197 128.117 179.007  1.00  0.00           C
ATOM   1956  O   LEU A 258     105.391 127.678 177.901  1.00  0.00           O
ATOM   1957  N   SER A 259     104.976 129.410 179.232  1.00  0.00           N
ATOM   1958  CA  SER A 259     104.868 130.497 178.146  1.00  0.00           C
ATOM   1959  CB  SER A 259     104.167 131.705 178.682  1.00  0.00           C
ATOM   1960  OG  SER A 259     104.884 132.318 179.730  1.00  0.00           O
ATOM   1961  C   SER A 259     106.294 130.953 177.690  1.00  0.00           C
ATOM   1962  O   SER A 259     106.394 131.503 176.613  1.00  0.00           O
ATOM   1963  N   VAL A 260     107.331 130.651 178.480  1.00  0.00           N
ATOM   1964  CA  VAL A 260     108.779 130.721 178.021  1.00  0.00           C
ATOM   1965  CB  VAL A 260     109.731 130.918 179.236  1.00  0.00           C
ATOM   1966  CG1 VAL A 260     111.200 130.993 178.893  1.00  0.00           C
ATOM   1967  CG2 VAL A 260     109.404 132.274 179.787  1.00  0.00           C
ATOM   1968  C   VAL A 260     109.174 129.439 177.209  1.00  0.00           C
ATOM   1969  O   VAL A 260     110.210 129.404 176.545  1.00  0.00           O
ATOM   1970  N   ARG A 261     108.407 128.397 177.281  1.00  0.00           N
ATOM   1971  CA  ARG A 261     108.831 127.072 176.756  1.00  0.00           C
ATOM   1972  CB  ARG A 261     109.760 126.265 177.730  1.00  0.00           C
ATOM   1973  CG  ARG A 261     109.239 126.229 179.183  1.00  0.00           C
ATOM   1974  CD  ARG A 261     110.055 125.334 180.200  1.00  0.00           C
ATOM   1975  NE  ARG A 261     109.302 125.182 181.409  1.00  0.00           N
ATOM   1976  CZ  ARG A 261     108.205 124.510 181.659  1.00  0.00           C
ATOM   1977  NH1 ARG A 261     107.583 123.858 180.702  1.00  0.00           N
ATOM   1978  NH2 ARG A 261     107.625 124.647 182.810  1.00  0.00           N
ATOM   1979  C   ARG A 261     107.669 126.197 176.253  1.00  0.00           C
ATOM   1980  O   ARG A 261     107.429 125.142 176.766  1.00  0.00           O
ATOM   1981  N   PRO A 262     106.871 126.681 175.315  1.00  0.00           N
ATOM   1982  CD  PRO A 262     107.116 127.901 174.579  1.00  0.00           C
ATOM   1983  CG  PRO A 262     105.915 128.019 173.603  1.00  0.00           C
ATOM   1984  CB  PRO A 262     104.745 127.404 174.413  1.00  0.00           C
ATOM   1985  CA  PRO A 262     105.452 126.313 175.259  1.00  0.00           C
ATOM   1986  C   PRO A 262     105.260 124.903 174.706  1.00  0.00           C
ATOM   1987  O   PRO A 262     105.929 124.375 173.834  1.00  0.00           O
ATOM   1988  N   ALA A 263     104.279 124.267 175.250  1.00  0.00           N
ATOM   1989  CA  ALA A 263     103.782 122.899 174.932  1.00  0.00           C
ATOM   1990  CB  ALA A 263     103.462 122.286 176.310  1.00  0.00           C
ATOM   1991  C   ALA A 263     102.537 123.008 174.085  1.00  0.00           C
ATOM   1992  O   ALA A 263     101.486 122.511 174.447  1.00  0.00           O
ATOM   1993  N   VAL A 264     102.644 123.811 173.037  1.00  0.00           N
ATOM   1994  CA  VAL A 264     101.480 124.227 172.238  1.00  0.00           C
ATOM   1995  CB  VAL A 264     101.864 125.084 171.028  1.00  0.00           C
ATOM   1996  CG1 VAL A 264     100.755 125.811 170.358  1.00  0.00           C
ATOM   1997  CG2 VAL A 264     103.028 126.124 171.347  1.00  0.00           C
ATOM   1998  C   VAL A 264     100.682 123.066 171.692  1.00  0.00           C
ATOM   1999  O   VAL A 264     101.213 122.016 171.386  1.00  0.00           O
ATOM   2000  N   VAL A 265      99.382 123.271 171.494  1.00  0.00           N
ATOM   2001  CA  VAL A 265      98.498 122.262 170.974  1.00  0.00           C
ATOM   2002  CB  VAL A 265      96.983 122.518 171.388  1.00  0.00           C
ATOM   2003  CG1 VAL A 265      96.036 121.426 170.787  1.00  0.00           C
ATOM   2004  CG2 VAL A 265      96.714 122.481 172.898  1.00  0.00           C
ATOM   2005  C   VAL A 265      98.763 122.073 169.499  1.00  0.00           C
ATOM   2006  O   VAL A 265      98.779 123.062 168.800  1.00  0.00           O
ATOM   2007  N   MET A 266      98.717 120.787 169.018  1.00  0.00           N
ATOM   2008  CA  MET A 266      98.949 120.529 167.585  1.00  0.00           C
ATOM   2009  CB  MET A 266     100.346 119.882 167.405  1.00  0.00           C
ATOM   2010  CG  MET A 266     100.539 118.638 168.316  1.00  0.00           C
ATOM   2011  SD  MET A 266     102.140 117.947 167.991  1.00  0.00           S
ATOM   2012  CE  MET A 266     101.748 116.485 166.966  1.00  0.00           C
ATOM   2013  C   MET A 266      97.877 119.570 167.077  1.00  0.00           C
ATOM   2014  O   MET A 266      97.244 118.832 167.888  1.00  0.00           O
ATOM   2015  N   GLN A 267      97.652 119.642 165.764  1.00  0.00           N
ATOM   2016  CA  GLN A 267      96.658 118.743 165.093  1.00  0.00           C
ATOM   2017  CB  GLN A 267      97.213 117.306 164.857  1.00  0.00           C
ATOM   2018  CG  GLN A 267      98.458 117.323 164.082  1.00  0.00           C
ATOM   2019  CD  GLN A 267      98.276 117.481 162.521  1.00  0.00           C
ATOM   2020  OE1 GLN A 267      97.150 117.307 161.920  1.00  0.00           O
ATOM   2021  NE2 GLN A 267      99.254 117.728 161.737  1.00  0.00           N
ATOM   2022  C   GLN A 267      95.273 118.734 165.698  1.00  0.00           C
ATOM   2023  O   GLN A 267      94.622 117.697 165.692  1.00  0.00           O
ATOM   2024  N   GLY A 268      94.886 119.792 166.429  1.00  0.00           N
ATOM   2025  CA  GLY A 268      93.672 119.819 167.246  1.00  0.00           C
ATOM   2026  C   GLY A 268      93.415 118.636 168.248  1.00  0.00           C
ATOM   2027  O   GLY A 268      92.253 118.320 168.603  1.00  0.00           O
ATOM   2028  N   SER A 269      94.471 117.868 168.666  1.00  0.00           N
ATOM   2029  CA  SER A 269      94.344 116.575 169.361  1.00  0.00           C
ATOM   2030  CB  SER A 269      93.980 115.483 168.291  1.00  0.00           C
ATOM   2031  OG  SER A 269      94.921 115.438 167.265  1.00  0.00           O
ATOM   2032  C   SER A 269      95.542 116.136 170.143  1.00  0.00           C
ATOM   2033  O   SER A 269      95.327 115.135 170.864  1.00  0.00           O
ATOM   2034  N   ALA A 270      96.713 116.798 170.101  1.00  0.00           N
ATOM   2035  CA  ALA A 270      97.974 116.391 170.784  1.00  0.00           C
ATOM   2036  CB  ALA A 270      98.777 115.626 169.686  1.00  0.00           C
ATOM   2037  C   ALA A 270      98.749 117.619 171.267  1.00  0.00           C
ATOM   2038  O   ALA A 270      98.356 118.808 171.071  1.00  0.00           O
ATOM   2039  N   ARG A 271      99.919 117.580 171.950  1.00  0.00           N
ATOM   2040  CA  ARG A 271     100.820 118.734 172.381  1.00  0.00           C
ATOM   2041  CB  ARG A 271     100.620 119.152 173.840  1.00  0.00           C
ATOM   2042  CG  ARG A 271      99.286 119.844 174.079  1.00  0.00           C
ATOM   2043  CD  ARG A 271      99.111 120.181 175.551  1.00  0.00           C
ATOM   2044  NE  ARG A 271      97.774 120.586 175.868  1.00  0.00           N
ATOM   2045  CZ  ARG A 271      96.738 119.776 176.121  1.00  0.00           C
ATOM   2046  NH1 ARG A 271      96.860 118.520 176.376  1.00  0.00           N
ATOM   2047  NH2 ARG A 271      95.552 120.302 176.276  1.00  0.00           N
ATOM   2048  C   ARG A 271     102.291 118.665 172.026  1.00  0.00           C
ATOM   2049  O   ARG A 271     102.913 117.662 172.367  1.00  0.00           O
ATOM   2050  N   ASN A 272     102.828 119.576 171.191  1.00  0.00           N
ATOM   2051  CA  ASN A 272     104.257 119.650 170.859  1.00  0.00           C
ATOM   2052  CB  ASN A 272     104.462 120.636 169.607  1.00  0.00           C
ATOM   2053  CG  ASN A 272     104.087 122.047 169.940  1.00  0.00           C
ATOM   2054  OD1 ASN A 272     104.359 122.605 170.953  1.00  0.00           O
ATOM   2055  ND2 ASN A 272     103.579 122.677 168.903  1.00  0.00           N
ATOM   2056  C   ASN A 272     105.009 119.984 172.189  1.00  0.00           C
ATOM   2057  O   ASN A 272     104.402 120.523 173.125  1.00  0.00           O
ATOM   2058  N   GLN A 273     106.309 119.721 172.272  1.00  0.00           N
ATOM   2059  CA  GLN A 273     107.182 119.983 173.399  1.00  0.00           C
ATOM   2060  CB  GLN A 273     107.426 118.771 174.193  1.00  0.00           C
ATOM   2061  CG  GLN A 273     107.889 118.956 175.624  1.00  0.00           C
ATOM   2062  CD  GLN A 273     107.817 117.552 176.230  1.00  0.00           C
ATOM   2063  OE1 GLN A 273     108.801 116.927 176.517  1.00  0.00           O
ATOM   2064  NE2 GLN A 273     106.637 117.162 176.765  1.00  0.00           N
ATOM   2065  C   GLN A 273     108.515 120.663 172.980  1.00  0.00           C
ATOM   2066  O   GLN A 273     109.116 120.269 171.981  1.00  0.00           O
ATOM   2067  N   ASP A 274     108.860 121.751 173.665  1.00  0.00           N
ATOM   2068  CA  ASP A 274     110.116 122.551 173.600  1.00  0.00           C
ATOM   2069  CB  ASP A 274     109.827 123.820 174.428  1.00  0.00           C
ATOM   2070  CG  ASP A 274     110.779 124.872 174.256  1.00  0.00           C
ATOM   2071  OD1 ASP A 274     112.014 124.697 174.290  1.00  0.00           O
ATOM   2072  OD2 ASP A 274     110.374 126.042 174.137  1.00  0.00           O
ATOM   2073  C   ASP A 274     111.327 121.752 174.136  1.00  0.00           C
ATOM   2074  O   ASP A 274     111.142 121.102 175.195  1.00  0.00           O
ATOM   2075  N   ASP A 275     112.503 121.898 173.502  1.00  0.00           N
ATOM   2076  CA  ASP A 275     113.745 121.225 173.855  1.00  0.00           C
ATOM   2077  CB  ASP A 275     114.878 121.642 172.915  1.00  0.00           C
ATOM   2078  CG  ASP A 275     114.628 121.287 171.455  1.00  0.00           C
ATOM   2079  OD1 ASP A 275     113.641 120.626 171.105  1.00  0.00           O
ATOM   2080  OD2 ASP A 275     115.414 121.775 170.620  1.00  0.00           O
ATOM   2081  C   ASP A 275     114.201 121.528 175.348  1.00  0.00           C
ATOM   2082  O   ASP A 275     114.709 120.630 176.049  1.00  0.00           O
ATOM   2083  N   LEU A 276     113.916 122.680 175.855  1.00  0.00           N
ATOM   2084  CA  LEU A 276     114.075 123.007 177.302  1.00  0.00           C
ATOM   2085  CB  LEU A 276     113.929 124.509 177.411  1.00  0.00           C
ATOM   2086  CG  LEU A 276     114.152 125.045 178.834  1.00  0.00           C
ATOM   2087  CD1 LEU A 276     115.481 124.590 179.427  1.00  0.00           C
ATOM   2088  CD2 LEU A 276     114.158 126.572 178.770  1.00  0.00           C
ATOM   2089  C   LEU A 276     113.033 122.345 178.226  1.00  0.00           C
ATOM   2090  O   LEU A 276     113.410 121.927 179.318  1.00  0.00           O
ATOM   2091  N   THR A 277     111.715 122.171 177.905  1.00  0.00           N
ATOM   2092  CA  THR A 277     110.853 121.340 178.738  1.00  0.00           C
ATOM   2093  CB  THR A 277     109.359 121.412 178.245  1.00  0.00           C
ATOM   2094  CG2 THR A 277     108.409 120.566 179.088  1.00  0.00           C
ATOM   2095  OG1 THR A 277     108.855 122.781 178.203  1.00  0.00           O
ATOM   2096  C   THR A 277     111.237 119.798 178.678  1.00  0.00           C
ATOM   2097  O   THR A 277     111.130 119.109 179.704  1.00  0.00           O
ATOM   2098  N   HIS A 278     111.695 119.387 177.524  1.00  0.00           N
ATOM   2099  CA  HIS A 278     112.200 118.022 177.313  1.00  0.00           C
ATOM   2100  CB  HIS A 278     112.529 117.910 175.789  1.00  0.00           C
ATOM   2101  CG  HIS A 278     112.873 116.538 175.321  1.00  0.00           C
ATOM   2102  ND1 HIS A 278     114.007 115.767 175.594  1.00  0.00           N
ATOM   2103  CE1 HIS A 278     113.653 114.614 174.939  1.00  0.00           C
ATOM   2104  NE2 HIS A 278     112.480 114.690 174.266  1.00  0.00           N
ATOM   2105  CD2 HIS A 278     111.992 115.938 174.473  1.00  0.00           C
ATOM   2106  C   HIS A 278     113.483 117.768 178.140  1.00  0.00           C
ATOM   2107  O   HIS A 278     113.721 116.625 178.607  1.00  0.00           O
ATOM   2108  N   LYS A 279     114.263 118.834 178.418  1.00  0.00           N
ATOM   2109  CA  LYS A 279     115.428 118.787 179.313  1.00  0.00           C
ATOM   2110  CB  LYS A 279     116.595 119.807 179.015  1.00  0.00           C
ATOM   2111  CG  LYS A 279     117.984 119.395 179.600  1.00  0.00           C
ATOM   2112  CD  LYS A 279     118.333 117.948 179.272  1.00  0.00           C
ATOM   2113  CE  LYS A 279     118.218 117.397 177.879  1.00  0.00           C
ATOM   2114  NZ  LYS A 279     118.267 115.963 177.973  1.00  0.00           N
ATOM   2115  C   LYS A 279     115.035 118.810 180.778  1.00  0.00           C
ATOM   2116  O   LYS A 279     115.534 117.930 181.486  1.00  0.00           O
ATOM   2117  N   LEU A 280     114.188 119.758 181.221  1.00  0.00           N
ATOM   2118  CA  LEU A 280     113.624 119.814 182.523  1.00  0.00           C
ATOM   2119  CB  LEU A 280     112.533 120.840 182.540  1.00  0.00           C
ATOM   2120  CG  LEU A 280     113.068 122.219 182.420  1.00  0.00           C
ATOM   2121  CD1 LEU A 280     111.904 123.173 182.062  1.00  0.00           C
ATOM   2122  CD2 LEU A 280     113.555 122.682 183.793  1.00  0.00           C
ATOM   2123  C   LEU A 280     113.012 118.467 182.972  1.00  0.00           C
ATOM   2124  O   LEU A 280     113.155 118.223 184.168  1.00  0.00           O
ATOM   2125  N   ALA A 281     112.456 117.617 182.086  1.00  0.00           N
ATOM   2126  CA  ALA A 281     111.858 116.376 182.495  1.00  0.00           C
ATOM   2127  CB  ALA A 281     111.029 115.893 181.305  1.00  0.00           C
ATOM   2128  C   ALA A 281     112.904 115.365 182.945  1.00  0.00           C
ATOM   2129  O   ALA A 281     112.602 114.427 183.676  1.00  0.00           O
ATOM   2130  N   ASP A 282     114.007 115.382 182.276  1.00  0.00           N
ATOM   2131  CA  ASP A 282     115.234 114.520 182.710  1.00  0.00           C
ATOM   2132  CB  ASP A 282     116.283 114.430 181.608  1.00  0.00           C
ATOM   2133  CG  ASP A 282     115.665 114.331 180.251  1.00  0.00           C
ATOM   2134  OD1 ASP A 282     116.117 115.133 179.381  1.00  0.00           O
ATOM   2135  OD2 ASP A 282     114.788 113.523 179.980  1.00  0.00           O
ATOM   2136  C   ASP A 282     115.864 115.098 184.053  1.00  0.00           C
ATOM   2137  O   ASP A 282     116.127 114.271 184.890  1.00  0.00           O
ATOM   2138  N   ILE A 283     115.799 116.409 184.224  1.00  0.00           N
ATOM   2139  CA  ILE A 283     116.324 116.962 185.492  1.00  0.00           C
ATOM   2140  CB  ILE A 283     116.408 118.490 185.412  1.00  0.00           C
ATOM   2141  CG2 ILE A 283     116.472 119.137 186.817  1.00  0.00           C
ATOM   2142  CG1 ILE A 283     117.464 119.026 184.448  1.00  0.00           C
ATOM   2143  CD1 ILE A 283     117.404 120.425 184.053  1.00  0.00           C
ATOM   2144  C   ILE A 283     115.306 116.487 186.635  1.00  0.00           C
ATOM   2145  O   ILE A 283     115.704 116.092 187.680  1.00  0.00           O
ATOM   2146  N   VAL A 284     113.983 116.413 186.410  1.00  0.00           N
ATOM   2147  CA  VAL A 284     113.058 115.836 187.375  1.00  0.00           C
ATOM   2148  CB  VAL A 284     111.584 116.354 187.135  1.00  0.00           C
ATOM   2149  CG1 VAL A 284     110.564 115.947 188.227  1.00  0.00           C
ATOM   2150  CG2 VAL A 284     111.472 117.850 186.970  1.00  0.00           C
ATOM   2151  C   VAL A 284     113.089 114.282 187.474  1.00  0.00           C
ATOM   2152  O   VAL A 284     113.160 113.767 188.591  1.00  0.00           O
ATOM   2153  N   LYS A 285     113.105 113.637 186.342  1.00  0.00           N
ATOM   2154  CA  LYS A 285     113.144 112.154 186.354  1.00  0.00           C
ATOM   2155  CB  LYS A 285     112.870 111.574 184.936  1.00  0.00           C
ATOM   2156  CG  LYS A 285     113.023 110.031 184.675  1.00  0.00           C
ATOM   2157  CD  LYS A 285     112.562 109.712 183.263  1.00  0.00           C
ATOM   2158  CE  LYS A 285     112.392 108.303 182.894  1.00  0.00           C
ATOM   2159  NZ  LYS A 285     111.639 108.100 181.618  1.00  0.00           N
ATOM   2160  C   LYS A 285     114.415 111.557 187.011  1.00  0.00           C
ATOM   2161  O   LYS A 285     114.317 110.585 187.763  1.00  0.00           O
ATOM   2162  N   ILE A 286     115.532 112.192 186.716  1.00  0.00           N
ATOM   2163  CA  ILE A 286     116.814 111.807 187.363  1.00  0.00           C
ATOM   2164  CB  ILE A 286     117.979 112.210 186.505  1.00  0.00           C
ATOM   2165  CG2 ILE A 286     119.281 111.791 187.157  1.00  0.00           C
ATOM   2166  CG1 ILE A 286     117.883 111.689 185.134  1.00  0.00           C
ATOM   2167  CD1 ILE A 286     117.932 110.220 184.752  1.00  0.00           C
ATOM   2168  C   ILE A 286     116.915 112.204 188.868  1.00  0.00           C
ATOM   2169  O   ILE A 286     117.563 111.494 189.592  1.00  0.00           O
ATOM   2170  N   ASN A 287     116.247 113.312 189.297  1.00  0.00           N
ATOM   2171  CA  ASN A 287     116.082 113.545 190.774  1.00  0.00           C
ATOM   2172  CB  ASN A 287     115.800 115.062 191.179  1.00  0.00           C
ATOM   2173  CG  ASN A 287     117.079 115.889 191.176  1.00  0.00           C
ATOM   2174  OD1 ASN A 287     117.849 115.903 192.106  1.00  0.00           O
ATOM   2175  ND2 ASN A 287     117.255 116.611 190.081  1.00  0.00           N
ATOM   2176  C   ASN A 287     115.154 112.491 191.462  1.00  0.00           C
ATOM   2177  O   ASN A 287     115.537 111.901 192.465  1.00  0.00           O
ATOM   2178  N   ASN A 288     113.999 112.258 190.850  1.00  0.00           N
ATOM   2179  CA  ASN A 288     113.208 111.153 191.283  1.00  0.00           C
ATOM   2180  CB  ASN A 288     111.879 111.267 190.513  1.00  0.00           C
ATOM   2181  CG  ASN A 288     111.051 112.518 190.728  1.00  0.00           C
ATOM   2182  OD1 ASN A 288     111.273 113.416 191.527  1.00  0.00           O
ATOM   2183  ND2 ASN A 288     109.994 112.666 189.972  1.00  0.00           N
ATOM   2184  C   ASN A 288     113.968 109.806 191.264  1.00  0.00           C
ATOM   2185  O   ASN A 288     113.829 109.005 192.199  1.00  0.00           O
ATOM   2186  N   GLN A 289     114.851 109.528 190.329  1.00  0.00           N
ATOM   2187  CA  GLN A 289     115.717 108.323 190.358  1.00  0.00           C
ATOM   2188  CB  GLN A 289     116.361 108.297 188.921  1.00  0.00           C
ATOM   2189  CG  GLN A 289     117.198 107.045 188.766  1.00  0.00           C
ATOM   2190  CD  GLN A 289     117.847 107.069 187.406  1.00  0.00           C
ATOM   2191  OE1 GLN A 289     118.682 107.889 187.076  1.00  0.00           O
ATOM   2192  NE2 GLN A 289     117.470 106.173 186.490  1.00  0.00           N
ATOM   2193  C   GLN A 289     116.821 108.360 191.439  1.00  0.00           C
ATOM   2194  O   GLN A 289     117.119 107.335 192.009  1.00  0.00           O
ATOM   2195  N   LEU A 290     117.405 109.511 191.799  1.00  0.00           N
ATOM   2196  CA  LEU A 290     118.446 109.658 192.829  1.00  0.00           C
ATOM   2197  CB  LEU A 290     119.139 111.060 192.879  1.00  0.00           C
ATOM   2198  CG  LEU A 290     120.174 111.314 191.750  1.00  0.00           C
ATOM   2199  CD1 LEU A 290     120.360 112.792 191.630  1.00  0.00           C
ATOM   2200  CD2 LEU A 290     121.580 110.791 192.036  1.00  0.00           C
ATOM   2201  C   LEU A 290     117.830 109.362 194.246  1.00  0.00           C
ATOM   2202  O   LEU A 290     118.446 108.580 195.074  1.00  0.00           O
ATOM   2203  N   ARG A 291     116.585 109.693 194.408  1.00  0.00           N
ATOM   2204  CA  ARG A 291     115.821 109.387 195.635  1.00  0.00           C
ATOM   2205  CB  ARG A 291     114.672 110.389 195.690  1.00  0.00           C
ATOM   2206  CG  ARG A 291     114.202 110.539 197.107  1.00  0.00           C
ATOM   2207  CD  ARG A 291     113.089 111.565 197.452  1.00  0.00           C
ATOM   2208  NE  ARG A 291     113.758 112.865 197.258  1.00  0.00           N
ATOM   2209  CZ  ARG A 291     113.621 113.580 196.164  1.00  0.00           C
ATOM   2210  NH1 ARG A 291     112.806 113.407 195.141  1.00  0.00           N
ATOM   2211  NH2 ARG A 291     114.367 114.657 196.114  1.00  0.00           N
ATOM   2212  C   ARG A 291     115.364 107.917 195.761  1.00  0.00           C
ATOM   2213  O   ARG A 291     115.482 107.331 196.825  1.00  0.00           O
ATOM   2214  N   ARG A 292     115.028 107.317 194.642  1.00  0.00           N
ATOM   2215  CA  ARG A 292     114.767 105.895 194.634  1.00  0.00           C
ATOM   2216  CB  ARG A 292     114.024 105.512 193.292  1.00  0.00           C
ATOM   2217  CG  ARG A 292     113.304 104.204 193.419  1.00  0.00           C
ATOM   2218  CD  ARG A 292     112.457 103.507 192.357  1.00  0.00           C
ATOM   2219  NE  ARG A 292     111.006 103.959 192.466  1.00  0.00           N
ATOM   2220  CZ  ARG A 292     109.973 103.369 191.918  1.00  0.00           C
ATOM   2221  NH1 ARG A 292     110.087 102.321 191.191  1.00  0.00           N
ATOM   2222  NH2 ARG A 292     108.744 103.726 192.208  1.00  0.00           N
ATOM   2223  C   ARG A 292     116.004 105.047 194.896  1.00  0.00           C
ATOM   2224  O   ARG A 292     115.823 103.965 195.549  1.00  0.00           O
ATOM   2225  N   ASN A 293     117.215 105.428 194.368  1.00  0.00           N
ATOM   2226  CA  ASN A 293     118.461 104.698 194.562  1.00  0.00           C
ATOM   2227  CB  ASN A 293     119.515 105.087 193.497  1.00  0.00           C
ATOM   2228  CG  ASN A 293     119.074 104.500 192.147  1.00  0.00           C
ATOM   2229  OD1 ASN A 293     118.316 103.540 192.041  1.00  0.00           O
ATOM   2230  ND2 ASN A 293     119.628 104.845 190.926  1.00  0.00           N
ATOM   2231  C   ASN A 293     118.934 104.662 196.014  1.00  0.00           C
ATOM   2232  O   ASN A 293     119.056 103.666 196.682  1.00  0.00           O
ATOM   2233  N   GLU A 294     118.959 105.829 196.618  1.00  0.00           N
ATOM   2234  CA  GLU A 294     118.967 106.091 198.013  1.00  0.00           C
ATOM   2235  CB  GLU A 294     118.831 107.587 198.341  1.00  0.00           C
ATOM   2236  CG  GLU A 294     118.497 108.096 199.759  1.00  0.00           C
ATOM   2237  CD  GLU A 294     119.453 107.617 200.814  1.00  0.00           C
ATOM   2238  OE1 GLU A 294     119.191 107.752 202.040  1.00  0.00           O
ATOM   2239  OE2 GLU A 294     120.583 107.158 200.442  1.00  0.00           O
ATOM   2240  C   GLU A 294     117.943 105.263 198.823  1.00  0.00           C
ATOM   2241  O   GLU A 294     118.267 104.562 199.806  1.00  0.00           O
ATOM   2242  N   GLN A 295     116.687 105.274 198.487  1.00  0.00           N
ATOM   2243  CA  GLN A 295     115.624 104.413 199.127  1.00  0.00           C
ATOM   2244  CB  GLN A 295     114.244 104.806 198.596  1.00  0.00           C
ATOM   2245  CG  GLN A 295     113.765 106.099 199.227  1.00  0.00           C
ATOM   2246  CD  GLN A 295     112.618 106.677 198.488  1.00  0.00           C
ATOM   2247  OE1 GLN A 295     112.187 106.196 197.470  1.00  0.00           O
ATOM   2248  NE2 GLN A 295     112.094 107.834 198.838  1.00  0.00           N
ATOM   2249  C   GLN A 295     115.774 102.896 198.863  1.00  0.00           C
ATOM   2250  O   GLN A 295     115.266 102.081 199.627  1.00  0.00           O
ATOM   2251  N   ASN A 296     116.493 102.366 197.816  1.00  0.00           N
ATOM   2252  CA  ASN A 296     116.923 100.973 197.767  1.00  0.00           C
ATOM   2253  CB  ASN A 296     117.521 100.720 196.422  1.00  0.00           C
ATOM   2254  CG  ASN A 296     116.554 100.641 195.253  1.00  0.00           C
ATOM   2255  OD1 ASN A 296     115.448 100.268 195.360  1.00  0.00           O
ATOM   2256  ND2 ASN A 296     116.879 101.110 194.087  1.00  0.00           N
ATOM   2257  C   ASN A 296     117.927 100.525 198.918  1.00  0.00           C
ATOM   2258  O   ASN A 296     118.239  99.309 199.010  1.00  0.00           O
ATOM   2259  N   GLY A 297     118.464 101.467 199.668  1.00  0.00           N
ATOM   2260  CA  GLY A 297     119.660 101.199 200.471  1.00  0.00           C
ATOM   2261  C   GLY A 297     120.955 100.997 199.687  1.00  0.00           C
ATOM   2262  O   GLY A 297     121.886 100.423 200.237  1.00  0.00           O
ATOM   2263  N   ALA A 298     120.971 101.519 198.488  1.00  0.00           N
ATOM   2264  CA  ALA A 298     122.270 101.637 197.800  1.00  0.00           C
ATOM   2265  CB  ALA A 298     121.984 102.340 196.499  1.00  0.00           C
ATOM   2266  C   ALA A 298     123.213 102.598 198.631  1.00  0.00           C
ATOM   2267  O   ALA A 298     122.891 103.451 199.466  1.00  0.00           O
ATOM   2268  N   ALA A 299     124.471 102.562 198.320  1.00  0.00           N
ATOM   2269  CA  ALA A 299     125.485 103.356 198.980  1.00  0.00           C
ATOM   2270  CB  ALA A 299     126.707 102.488 199.158  1.00  0.00           C
ATOM   2271  C   ALA A 299     125.795 104.690 198.276  1.00  0.00           C
ATOM   2272  O   ALA A 299     125.600 104.860 197.113  1.00  0.00           O
ATOM   2273  N   ALA A 300     126.381 105.561 199.065  1.00  0.00           N
ATOM   2274  CA  ALA A 300     126.621 106.942 198.557  1.00  0.00           C
ATOM   2275  CB  ALA A 300     127.026 107.735 199.765  1.00  0.00           C
ATOM   2276  C   ALA A 300     127.693 107.012 197.407  1.00  0.00           C
ATOM   2277  O   ALA A 300     127.469 107.793 196.440  1.00  0.00           O
ATOM   2278  N   HIS A 301     128.731 106.175 197.393  1.00  0.00           N
ATOM   2279  CA  HIS A 301     129.584 106.143 196.212  1.00  0.00           C
ATOM   2280  CB  HIS A 301     130.912 105.451 196.639  1.00  0.00           C
ATOM   2281  CG  HIS A 301     130.617 104.039 197.136  1.00  0.00           C
ATOM   2282  ND1 HIS A 301     129.999 103.548 198.346  1.00  0.00           N
ATOM   2283  CE1 HIS A 301     129.901 102.198 198.225  1.00  0.00           C
ATOM   2284  NE2 HIS A 301     130.407 101.819 197.022  1.00  0.00           N
ATOM   2285  CD2 HIS A 301     130.863 102.925 196.350  1.00  0.00           C
ATOM   2286  C   HIS A 301     128.875 105.522 194.942  1.00  0.00           C
ATOM   2287  O   HIS A 301     129.231 106.009 193.905  1.00  0.00           O
ATOM   2288  N   VAL A 302     127.899 104.666 195.073  1.00  0.00           N
ATOM   2289  CA  VAL A 302     127.221 104.022 193.943  1.00  0.00           C
ATOM   2290  CB  VAL A 302     126.693 102.624 194.285  1.00  0.00           C
ATOM   2291  CG1 VAL A 302     125.967 101.934 193.154  1.00  0.00           C
ATOM   2292  CG2 VAL A 302     127.940 101.804 194.671  1.00  0.00           C
ATOM   2293  C   VAL A 302     126.211 105.008 193.343  1.00  0.00           C
ATOM   2294  O   VAL A 302     125.955 104.994 192.105  1.00  0.00           O
ATOM   2295  N   ILE A 303     125.500 105.701 194.237  1.00  0.00           N
ATOM   2296  CA  ILE A 303     124.510 106.716 193.833  1.00  0.00           C
ATOM   2297  CB  ILE A 303     123.735 107.259 195.011  1.00  0.00           C
ATOM   2298  CG2 ILE A 303     122.741 108.422 194.689  1.00  0.00           C
ATOM   2299  CG1 ILE A 303     122.870 106.182 195.600  1.00  0.00           C
ATOM   2300  CD1 ILE A 303     122.428 106.403 197.085  1.00  0.00           C
ATOM   2301  C   ILE A 303     125.221 107.864 193.020  1.00  0.00           C
ATOM   2302  O   ILE A 303     124.666 108.361 192.029  1.00  0.00           O
ATOM   2303  N   ALA A 304     126.428 108.299 193.465  1.00  0.00           N
ATOM   2304  CA  ALA A 304     127.240 109.354 192.811  1.00  0.00           C
ATOM   2305  CB  ALA A 304     128.534 109.488 193.632  1.00  0.00           C
ATOM   2306  C   ALA A 304     127.613 109.188 191.308  1.00  0.00           C
ATOM   2307  O   ALA A 304     127.787 110.181 190.555  1.00  0.00           O
ATOM   2308  N   GLU A 305     127.615 107.947 190.768  1.00  0.00           N
ATOM   2309  CA  GLU A 305     127.636 107.576 189.322  1.00  0.00           C
ATOM   2310  CB  GLU A 305     127.843 106.023 189.098  1.00  0.00           C
ATOM   2311  CG  GLU A 305     128.964 105.456 189.921  1.00  0.00           C
ATOM   2312  CD  GLU A 305     130.400 106.039 189.661  1.00  0.00           C
ATOM   2313  OE1 GLU A 305     130.603 106.526 188.521  1.00  0.00           O
ATOM   2314  OE2 GLU A 305     131.267 105.915 190.600  1.00  0.00           O
ATOM   2315  C   GLU A 305     126.356 108.165 188.663  1.00  0.00           C
ATOM   2316  O   GLU A 305     126.515 108.806 187.660  1.00  0.00           O
ATOM   2317  N   ASP A 306     125.227 108.268 189.268  1.00  0.00           N
ATOM   2318  CA  ASP A 306     124.115 109.013 188.770  1.00  0.00           C
ATOM   2319  CB  ASP A 306     122.805 108.281 189.244  1.00  0.00           C
ATOM   2320  CG  ASP A 306     122.742 106.826 188.895  1.00  0.00           C
ATOM   2321  OD1 ASP A 306     122.066 106.025 189.597  1.00  0.00           O
ATOM   2322  OD2 ASP A 306     123.276 106.331 187.864  1.00  0.00           O
ATOM   2323  C   ASP A 306     124.132 110.526 189.089  1.00  0.00           C
ATOM   2324  O   ASP A 306     123.306 111.168 188.465  1.00  0.00           O
ATOM   2325  N   VAL A 307     124.816 111.056 190.050  1.00  0.00           N
ATOM   2326  CA  VAL A 307     124.847 112.553 190.262  1.00  0.00           C
ATOM   2327  CB  VAL A 307     125.416 112.917 191.718  1.00  0.00           C
ATOM   2328  CG1 VAL A 307     125.761 114.372 191.986  1.00  0.00           C
ATOM   2329  CG2 VAL A 307     124.362 112.459 192.811  1.00  0.00           C
ATOM   2330  C   VAL A 307     125.628 113.121 189.112  1.00  0.00           C
ATOM   2331  O   VAL A 307     125.214 114.063 188.460  1.00  0.00           O
ATOM   2332  N   LYS A 308     126.801 112.540 188.672  1.00  0.00           N
ATOM   2333  CA  LYS A 308     127.453 112.943 187.357  1.00  0.00           C
ATOM   2334  CB  LYS A 308     128.752 112.157 187.285  1.00  0.00           C
ATOM   2335  CG  LYS A 308     129.718 112.530 188.402  1.00  0.00           C
ATOM   2336  CD  LYS A 308     130.948 111.553 188.125  1.00  0.00           C
ATOM   2337  CE  LYS A 308     130.528 110.155 188.393  1.00  0.00           C
ATOM   2338  NZ  LYS A 308     131.681 109.205 188.193  1.00  0.00           N
ATOM   2339  C   LYS A 308     126.433 112.803 186.164  1.00  0.00           C
ATOM   2340  O   LYS A 308     126.309 113.755 185.387  1.00  0.00           O
ATOM   2341  N   LEU A 309     125.642 111.752 186.129  1.00  0.00           N
ATOM   2342  CA  LEU A 309     124.596 111.746 185.051  1.00  0.00           C
ATOM   2343  CB  LEU A 309     123.800 110.407 185.139  1.00  0.00           C
ATOM   2344  CG  LEU A 309     122.777 110.238 184.035  1.00  0.00           C
ATOM   2345  CD1 LEU A 309     123.252 110.475 182.673  1.00  0.00           C
ATOM   2346  CD2 LEU A 309     122.173 108.826 184.160  1.00  0.00           C
ATOM   2347  C   LEU A 309     123.617 112.921 185.151  1.00  0.00           C
ATOM   2348  O   LEU A 309     123.229 113.563 184.167  1.00  0.00           O
ATOM   2349  N   LEU A 310     123.236 113.326 186.368  1.00  0.00           N
ATOM   2350  CA  LEU A 310     122.331 114.506 186.611  1.00  0.00           C
ATOM   2351  CB  LEU A 310     121.793 114.560 188.077  1.00  0.00           C
ATOM   2352  CG  LEU A 310     121.050 115.846 188.437  1.00  0.00           C
ATOM   2353  CD1 LEU A 310     119.778 116.093 187.629  1.00  0.00           C
ATOM   2354  CD2 LEU A 310     120.667 115.850 189.893  1.00  0.00           C
ATOM   2355  C   LEU A 310     123.091 115.739 186.223  1.00  0.00           C
ATOM   2356  O   LEU A 310     122.467 116.606 185.662  1.00  0.00           O
ATOM   2357  N   GLN A 311     124.448 115.801 186.485  1.00  0.00           N
ATOM   2358  CA  GLN A 311     125.307 116.922 186.053  1.00  0.00           C
ATOM   2359  CB  GLN A 311     126.640 116.930 186.790  1.00  0.00           C
ATOM   2360  CG  GLN A 311     127.447 118.231 186.602  1.00  0.00           C
ATOM   2361  CD  GLN A 311     128.666 118.265 187.551  1.00  0.00           C
ATOM   2362  OE1 GLN A 311     128.637 118.942 188.560  1.00  0.00           O
ATOM   2363  NE2 GLN A 311     129.633 117.352 187.291  1.00  0.00           N
ATOM   2364  C   GLN A 311     125.271 117.135 184.556  1.00  0.00           C
ATOM   2365  O   GLN A 311     125.262 118.204 184.080  1.00  0.00           O
ATOM   2366  N   PHE A 312     125.286 115.996 183.819  1.00  0.00           N
ATOM   2367  CA  PHE A 312     125.188 116.143 182.388  1.00  0.00           C
ATOM   2368  CB  PHE A 312     125.427 114.749 181.812  1.00  0.00           C
ATOM   2369  CG  PHE A 312     125.201 114.539 180.336  1.00  0.00           C
ATOM   2370  CD1 PHE A 312     124.028 113.873 179.915  1.00  0.00           C
ATOM   2371  CE1 PHE A 312     123.912 113.598 178.536  1.00  0.00           C
ATOM   2372  CZ  PHE A 312     124.750 114.049 177.476  1.00  0.00           C
ATOM   2373  CE2 PHE A 312     125.949 114.602 177.913  1.00  0.00           C
ATOM   2374  CD2 PHE A 312     126.202 114.855 179.353  1.00  0.00           C
ATOM   2375  C   PHE A 312     123.824 116.758 181.903  1.00  0.00           C
ATOM   2376  O   PHE A 312     123.886 117.616 181.025  1.00  0.00           O
ATOM   2377  N   HIS A 313     122.686 116.562 182.515  1.00  0.00           N
ATOM   2378  CA  HIS A 313     121.371 117.195 182.209  1.00  0.00           C
ATOM   2379  CB  HIS A 313     120.227 116.355 182.775  1.00  0.00           C
ATOM   2380  CG  HIS A 313     120.038 114.996 182.190  1.00  0.00           C
ATOM   2381  ND1 HIS A 313     119.414 114.788 180.953  1.00  0.00           N
ATOM   2382  CE1 HIS A 313     119.467 113.515 180.715  1.00  0.00           C
ATOM   2383  NE2 HIS A 313     119.959 112.882 181.734  1.00  0.00           N
ATOM   2384  CD2 HIS A 313     120.262 113.762 182.746  1.00  0.00           C
ATOM   2385  C   HIS A 313     121.170 118.629 182.699  1.00  0.00           C
ATOM   2386  O   HIS A 313     120.613 119.432 181.905  1.00  0.00           O
ATOM   2387  N   VAL A 314     121.701 119.054 183.827  1.00  0.00           N
ATOM   2388  CA  VAL A 314     121.718 120.450 184.336  1.00  0.00           C
ATOM   2389  CB  VAL A 314     121.952 120.468 185.878  1.00  0.00           C
ATOM   2390  CG1 VAL A 314     121.864 121.928 186.364  1.00  0.00           C
ATOM   2391  CG2 VAL A 314     121.054 119.576 186.663  1.00  0.00           C
ATOM   2392  C   VAL A 314     122.826 121.272 183.655  1.00  0.00           C
ATOM   2393  O   VAL A 314     122.517 122.325 183.166  1.00  0.00           O
ATOM   2394  N   ALA A 315     124.013 120.716 183.376  1.00  0.00           N
ATOM   2395  CA  ALA A 315     124.971 121.339 182.560  1.00  0.00           C
ATOM   2396  CB  ALA A 315     126.342 120.657 182.631  1.00  0.00           C
ATOM   2397  C   ALA A 315     124.435 121.438 181.061  1.00  0.00           C
ATOM   2398  O   ALA A 315     124.704 122.495 180.412  1.00  0.00           O
ATOM   2399  N   THR A 316     123.780 120.440 180.484  1.00  0.00           N
ATOM   2400  CA  THR A 316     123.363 120.472 179.050  1.00  0.00           C
ATOM   2401  CB  THR A 316     123.128 119.103 178.422  1.00  0.00           C
ATOM   2402  CG2 THR A 316     124.392 118.327 178.112  1.00  0.00           C
ATOM   2403  OG1 THR A 316     122.250 118.362 179.223  1.00  0.00           O
ATOM   2404  C   THR A 316     122.159 121.334 178.846  1.00  0.00           C
ATOM   2405  O   THR A 316     122.030 121.833 177.747  1.00  0.00           O
ATOM   2406  N   MET A 317     121.293 121.413 179.822  1.00  0.00           N
ATOM   2407  CA  MET A 317     120.262 122.376 179.880  1.00  0.00           C
ATOM   2408  CB  MET A 317     119.667 122.212 181.286  1.00  0.00           C
ATOM   2409  CG  MET A 317     118.553 123.215 181.563  1.00  0.00           C
ATOM   2410  SD  MET A 317     118.060 123.485 183.323  1.00  0.00           S
ATOM   2411  CE  MET A 317     119.425 124.422 184.165  1.00  0.00           C
ATOM   2412  C   MET A 317     120.839 123.817 179.788  1.00  0.00           C
ATOM   2413  O   MET A 317     120.125 124.608 179.185  1.00  0.00           O
ATOM   2414  N   VAL A 318     121.924 124.133 180.487  1.00  0.00           N
ATOM   2415  CA  VAL A 318     122.618 125.444 180.425  1.00  0.00           C
ATOM   2416  CB  VAL A 318     123.530 125.625 181.605  1.00  0.00           C
ATOM   2417  CG1 VAL A 318     124.399 126.907 181.440  1.00  0.00           C
ATOM   2418  CG2 VAL A 318     122.703 125.782 182.847  1.00  0.00           C
ATOM   2419  C   VAL A 318     123.387 125.577 179.099  1.00  0.00           C
ATOM   2420  O   VAL A 318     123.135 126.484 178.261  1.00  0.00           O
ATOM   2421  N   ASP A 319     124.294 124.616 178.813  1.00  0.00           N
ATOM   2422  CA  ASP A 319     125.220 124.587 177.676  1.00  0.00           C
ATOM   2423  CB  ASP A 319     126.576 125.176 178.101  1.00  0.00           C
ATOM   2424  CG  ASP A 319     127.587 125.408 176.991  1.00  0.00           C
ATOM   2425  OD1 ASP A 319     127.310 125.139 175.801  1.00  0.00           O
ATOM   2426  OD2 ASP A 319     128.711 125.739 177.290  1.00  0.00           O
ATOM   2427  C   ASP A 319     125.434 123.204 177.084  1.00  0.00           C
ATOM   2428  O   ASP A 319     126.091 122.372 177.828  1.00  0.00           O
ATOM   2429  N   ASN A 320     125.016 122.928 175.864  1.00  0.00           N
ATOM   2430  CA  ASN A 320     125.172 121.649 175.263  1.00  0.00           C
ATOM   2431  CB  ASN A 320     124.212 121.569 174.028  1.00  0.00           C
ATOM   2432  CG  ASN A 320     123.826 120.119 173.723  1.00  0.00           C
ATOM   2433  OD1 ASN A 320     123.844 119.219 174.530  1.00  0.00           O
ATOM   2434  ND2 ASN A 320     123.556 119.732 172.492  1.00  0.00           N
ATOM   2435  C   ASN A 320     126.547 121.269 174.718  1.00  0.00           C
ATOM   2436  O   ASN A 320     126.830 120.133 174.312  1.00  0.00           O
ATOM   2437  N   GLU A 321     127.498 122.257 174.702  1.00  0.00           N
ATOM   2438  CA  GLU A 321     128.788 122.175 174.003  1.00  0.00           C
ATOM   2439  CB  GLU A 321     128.984 123.472 173.091  1.00  0.00           C
ATOM   2440  CG  GLU A 321     127.861 123.791 172.059  1.00  0.00           C
ATOM   2441  CD  GLU A 321     127.736 122.739 170.941  1.00  0.00           C
ATOM   2442  OE1 GLU A 321     126.557 122.466 170.557  1.00  0.00           O
ATOM   2443  OE2 GLU A 321     128.732 122.364 170.283  1.00  0.00           O
ATOM   2444  C   GLU A 321     129.914 121.757 175.049  1.00  0.00           C
ATOM   2445  O   GLU A 321     130.947 122.459 175.142  1.00  0.00           O
ATOM   2446  N   LEU A 322     129.634 120.706 175.758  1.00  0.00           N
ATOM   2447  CA  LEU A 322     130.487 120.242 176.872  1.00  0.00           C
ATOM   2448  CB  LEU A 322     129.912 119.026 177.572  1.00  0.00           C
ATOM   2449  CG  LEU A 322     128.490 119.223 178.294  1.00  0.00           C
ATOM   2450  CD1 LEU A 322     128.149 117.856 178.806  1.00  0.00           C
ATOM   2451  CD2 LEU A 322     128.462 120.271 179.359  1.00  0.00           C
ATOM   2452  C   LEU A 322     131.903 119.795 176.395  1.00  0.00           C
ATOM   2453  O   LEU A 322     132.030 118.841 175.580  1.00  0.00           O
ATOM   2454  N   PRO A 323     133.046 120.213 177.019  1.00  0.00           N
ATOM   2455  CD  PRO A 323     133.204 121.326 177.912  1.00  0.00           C
ATOM   2456  CG  PRO A 323     134.610 121.714 177.966  1.00  0.00           C
ATOM   2457  CB  PRO A 323     135.311 120.381 177.679  1.00  0.00           C
ATOM   2458  CA  PRO A 323     134.375 119.607 176.780  1.00  0.00           C
ATOM   2459  C   PRO A 323     134.299 118.077 177.115  1.00  0.00           C
ATOM   2460  O   PRO A 323     133.744 117.660 178.170  1.00  0.00           O
ATOM   2461  N   GLY A 324     135.109 117.283 176.309  1.00  0.00           N
ATOM   2462  CA  GLY A 324     135.193 115.846 176.392  1.00  0.00           C
ATOM   2463  C   GLY A 324     133.962 114.992 176.179  1.00  0.00           C
ATOM   2464  O   GLY A 324     133.949 114.030 175.387  1.00  0.00           O
ATOM   2465  N   LEU A 325     132.847 115.406 176.825  1.00  0.00           N
ATOM   2466  CA  LEU A 325     131.597 114.630 176.798  1.00  0.00           C
ATOM   2467  CB  LEU A 325     130.678 115.070 178.000  1.00  0.00           C
ATOM   2468  CG  LEU A 325     131.315 114.712 179.394  1.00  0.00           C
ATOM   2469  CD1 LEU A 325     130.711 115.624 180.455  1.00  0.00           C
ATOM   2470  CD2 LEU A 325     130.867 113.274 179.763  1.00  0.00           C
ATOM   2471  C   LEU A 325     130.814 114.918 175.581  1.00  0.00           C
ATOM   2472  O   LEU A 325     131.031 115.936 174.940  1.00  0.00           O
ATOM   2473  N   PRO A 326     129.907 114.000 175.087  1.00  0.00           N
ATOM   2474  CD  PRO A 326     129.439 112.782 175.753  1.00  0.00           C
ATOM   2475  CG  PRO A 326     128.023 112.494 175.195  1.00  0.00           C
ATOM   2476  CB  PRO A 326     128.191 112.983 173.756  1.00  0.00           C
ATOM   2477  CA  PRO A 326     129.048 114.288 173.885  1.00  0.00           C
ATOM   2478  C   PRO A 326     128.234 115.619 174.044  1.00  0.00           C
ATOM   2479  O   PRO A 326     128.052 116.247 175.109  1.00  0.00           O
ATOM   2480  N   ARG A 327     127.571 115.983 172.913  1.00  0.00           N
ATOM   2481  CA  ARG A 327     126.283 116.727 172.920  1.00  0.00           C
ATOM   2482  CB  ARG A 327     125.961 117.287 171.520  1.00  0.00           C
ATOM   2483  CG  ARG A 327     126.829 118.498 170.988  1.00  0.00           C
ATOM   2484  CD  ARG A 327     126.259 119.032 169.645  1.00  0.00           C
ATOM   2485  NE  ARG A 327     127.097 120.116 169.090  1.00  0.00           N
ATOM   2486  CZ  ARG A 327     127.615 120.319 167.894  1.00  0.00           C
ATOM   2487  NH1 ARG A 327     128.243 121.383 167.624  1.00  0.00           N
ATOM   2488  NH2 ARG A 327     127.472 119.484 166.892  1.00  0.00           N
ATOM   2489  C   ARG A 327     125.110 115.862 173.507  1.00  0.00           C
ATOM   2490  O   ARG A 327     125.154 114.617 173.290  1.00  0.00           O
ATOM   2491  N   ALA A 328     124.123 116.433 174.205  1.00  0.00           N
ATOM   2492  CA  ALA A 328     122.879 115.745 174.382  1.00  0.00           C
ATOM   2493  CB  ALA A 328     122.108 116.339 175.621  1.00  0.00           C
ATOM   2494  C   ALA A 328     122.023 115.855 173.085  1.00  0.00           C
ATOM   2495  O   ALA A 328     122.132 116.874 172.364  1.00  0.00           O
ATOM   2496  N   MET A 329     121.202 114.914 172.842  1.00  0.00           N
ATOM   2497  CA  MET A 329     120.439 114.696 171.597  1.00  0.00           C
ATOM   2498  CB  MET A 329     120.949 113.475 170.763  1.00  0.00           C
ATOM   2499  CG  MET A 329     122.450 113.409 170.581  1.00  0.00           C
ATOM   2500  SD  MET A 329     123.274 114.797 169.783  1.00  0.00           S
ATOM   2501  CE  MET A 329     125.035 114.156 169.563  1.00  0.00           C
ATOM   2502  C   MET A 329     118.912 114.547 171.775  1.00  0.00           C
ATOM   2503  O   MET A 329     118.427 113.874 172.678  1.00  0.00           O
ATOM   2504  N   GLN A 330     118.183 115.117 170.814  1.00  0.00           N
ATOM   2505  CA  GLN A 330     116.766 114.893 170.560  1.00  0.00           C
ATOM   2506  CB  GLN A 330     116.129 116.276 170.141  1.00  0.00           C
ATOM   2507  CG  GLN A 330     116.366 117.411 171.113  1.00  0.00           C
ATOM   2508  CD  GLN A 330     115.899 117.096 172.588  1.00  0.00           C
ATOM   2509  OE1 GLN A 330     116.676 116.976 173.508  1.00  0.00           O
ATOM   2510  NE2 GLN A 330     114.599 116.931 172.811  1.00  0.00           N
ATOM   2511  C   GLN A 330     116.570 113.701 169.572  1.00  0.00           C
ATOM   2512  O   GLN A 330     117.557 113.071 169.185  1.00  0.00           O
ATOM   2513  N   LYS A 331     115.303 113.270 169.355  1.00  0.00           N
ATOM   2514  CA  LYS A 331     114.976 112.154 168.376  1.00  0.00           C
ATOM   2515  CB  LYS A 331     113.362 111.942 168.277  1.00  0.00           C
ATOM   2516  CG  LYS A 331     113.022 110.711 167.417  1.00  0.00           C
ATOM   2517  CD  LYS A 331     111.529 110.422 167.633  1.00  0.00           C
ATOM   2518  CE  LYS A 331     111.011 109.524 166.501  1.00  0.00           C
ATOM   2519  NZ  LYS A 331     109.615 108.971 166.740  1.00  0.00           N
ATOM   2520  C   LYS A 331     115.611 112.434 167.001  1.00  0.00           C
ATOM   2521  O   LYS A 331     115.752 113.625 166.594  1.00  0.00           O
ATOM   2522  N   SER A 332     115.929 111.374 166.355  1.00  0.00           N
ATOM   2523  CA  SER A 332     116.455 111.391 165.017  1.00  0.00           C
ATOM   2524  CB  SER A 332     115.492 111.993 163.973  1.00  0.00           C
ATOM   2525  OG  SER A 332     114.254 111.375 163.962  1.00  0.00           O
ATOM   2526  C   SER A 332     117.866 112.056 164.828  1.00  0.00           C
ATOM   2527  O   SER A 332     118.367 112.118 163.731  1.00  0.00           O
ATOM   2528  N   GLY A 333     118.526 112.435 165.900  1.00  0.00           N
ATOM   2529  CA  GLY A 333     119.989 112.591 165.995  1.00  0.00           C
ATOM   2530  C   GLY A 333     120.448 114.024 165.958  1.00  0.00           C
ATOM   2531  O   GLY A 333     121.673 114.287 165.913  1.00  0.00           O
ATOM   2532  N   ARG A 334     119.562 115.052 165.924  1.00  0.00           N
ATOM   2533  CA  ARG A 334     119.904 116.450 166.044  1.00  0.00           C
ATOM   2534  CB  ARG A 334     118.747 117.325 165.556  1.00  0.00           C
ATOM   2535  CG  ARG A 334     117.339 117.064 166.056  1.00  0.00           C
ATOM   2536  CD  ARG A 334     116.456 118.321 166.037  1.00  0.00           C
ATOM   2537  NE  ARG A 334     117.034 119.431 166.874  1.00  0.00           N
ATOM   2538  CZ  ARG A 334     116.433 120.106 167.812  1.00  0.00           C
ATOM   2539  NH1 ARG A 334     115.204 119.940 168.142  1.00  0.00           N
ATOM   2540  NH2 ARG A 334     117.155 121.023 168.448  1.00  0.00           N
ATOM   2541  C   ARG A 334     120.205 116.729 167.558  1.00  0.00           C
ATOM   2542  O   ARG A 334     119.592 116.115 168.426  1.00  0.00           O
ATOM   2543  N   PRO A 335     121.173 117.621 167.857  1.00  0.00           N
ATOM   2544  CD  PRO A 335     121.925 118.395 166.885  1.00  0.00           C
ATOM   2545  CG  PRO A 335     122.941 119.178 167.768  1.00  0.00           C
ATOM   2546  CB  PRO A 335     122.970 118.441 169.145  1.00  0.00           C
ATOM   2547  CA  PRO A 335     121.492 117.927 169.229  1.00  0.00           C
ATOM   2548  C   PRO A 335     120.492 118.992 169.860  1.00  0.00           C
ATOM   2549  O   PRO A 335     119.604 119.565 169.212  1.00  0.00           O
ATOM   2550  N   LEU A 336     120.595 119.037 171.200  1.00  0.00           N
ATOM   2551  CA  LEU A 336     119.771 119.820 172.116  1.00  0.00           C
ATOM   2552  CB  LEU A 336     120.000 119.305 173.520  1.00  0.00           C
ATOM   2553  CG  LEU A 336     119.212 120.037 174.676  1.00  0.00           C
ATOM   2554  CD1 LEU A 336     117.827 119.389 174.824  1.00  0.00           C
ATOM   2555  CD2 LEU A 336     119.996 120.142 175.972  1.00  0.00           C
ATOM   2556  C   LEU A 336     119.996 121.292 171.971  1.00  0.00           C
ATOM   2557  O   LEU A 336     121.151 121.764 172.096  1.00  0.00           O
ATOM   2558  N   LYS A 337     118.900 122.065 171.858  1.00  0.00           N
ATOM   2559  CA  LYS A 337     118.918 123.565 172.071  1.00  0.00           C
ATOM   2560  CB  LYS A 337     117.838 124.260 171.230  1.00  0.00           C
ATOM   2561  CG  LYS A 337     117.819 125.782 171.421  1.00  0.00           C
ATOM   2562  CD  LYS A 337     116.707 126.654 170.777  1.00  0.00           C
ATOM   2563  CE  LYS A 337     116.973 126.666 169.238  1.00  0.00           C
ATOM   2564  NZ  LYS A 337     116.143 127.681 168.525  1.00  0.00           N
ATOM   2565  C   LYS A 337     118.813 123.931 173.528  1.00  0.00           C
ATOM   2566  O   LYS A 337     117.779 123.722 174.102  1.00  0.00           O
ATOM   2567  N   SER A 338     119.977 124.319 174.055  1.00  0.00           N
ATOM   2568  CA  SER A 338     120.151 124.684 175.479  1.00  0.00           C
ATOM   2569  CB  SER A 338     121.684 124.553 175.698  1.00  0.00           C
ATOM   2570  OG  SER A 338     122.455 125.469 174.796  1.00  0.00           O
ATOM   2571  C   SER A 338     119.755 126.096 175.780  1.00  0.00           C
ATOM   2572  O   SER A 338     119.533 126.860 174.854  1.00  0.00           O
ATOM   2573  N   LEU A 339     119.853 126.509 177.066  1.00  0.00           N
ATOM   2574  CA  LEU A 339     119.610 127.914 177.420  1.00  0.00           C
ATOM   2575  CB  LEU A 339     119.628 128.140 178.912  1.00  0.00           C
ATOM   2576  CG  LEU A 339     118.353 127.635 179.630  1.00  0.00           C
ATOM   2577  CD1 LEU A 339     118.633 127.643 181.161  1.00  0.00           C
ATOM   2578  CD2 LEU A 339     117.259 128.673 179.390  1.00  0.00           C
ATOM   2579  C   LEU A 339     120.655 128.900 176.838  1.00  0.00           C
ATOM   2580  O   LEU A 339     120.307 130.039 176.589  1.00  0.00           O
ATOM   2581  N   LYS A 340     121.874 128.459 176.602  1.00  0.00           N
ATOM   2582  CA  LYS A 340     122.908 129.211 175.876  1.00  0.00           C
ATOM   2583  CB  LYS A 340     124.156 128.410 175.833  1.00  0.00           C
ATOM   2584  CG  LYS A 340     125.247 129.225 175.225  1.00  0.00           C
ATOM   2585  CD  LYS A 340     126.572 128.730 175.727  1.00  0.00           C
ATOM   2586  CE  LYS A 340     127.582 129.813 175.327  1.00  0.00           C
ATOM   2587  NZ  LYS A 340     128.906 129.479 175.723  1.00  0.00           N
ATOM   2588  C   LYS A 340     122.424 129.501 174.420  1.00  0.00           C
ATOM   2589  O   LYS A 340     122.444 130.617 173.896  1.00  0.00           O
ATOM   2590  N   GLN A 341     121.926 128.455 173.764  1.00  0.00           N
ATOM   2591  CA  GLN A 341     121.628 128.588 172.336  1.00  0.00           C
ATOM   2592  CB  GLN A 341     121.638 127.179 171.727  1.00  0.00           C
ATOM   2593  CG  GLN A 341     123.079 126.631 171.815  1.00  0.00           C
ATOM   2594  CD  GLN A 341     123.011 125.237 171.220  1.00  0.00           C
ATOM   2595  OE1 GLN A 341     122.336 124.921 170.298  1.00  0.00           O
ATOM   2596  NE2 GLN A 341     123.658 124.226 171.748  1.00  0.00           N
ATOM   2597  C   GLN A 341     120.397 129.506 172.160  1.00  0.00           C
ATOM   2598  O   GLN A 341     120.306 130.203 171.139  1.00  0.00           O
ATOM   2599  N   ARG A 342     119.506 129.687 173.125  1.00  0.00           N
ATOM   2600  CA  ARG A 342     118.420 130.745 173.142  1.00  0.00           C
ATOM   2601  CB  ARG A 342     117.537 130.658 174.430  1.00  0.00           C
ATOM   2602  CG  ARG A 342     116.778 129.331 174.437  1.00  0.00           C
ATOM   2603  CD  ARG A 342     115.803 129.136 175.632  1.00  0.00           C
ATOM   2604  NE  ARG A 342     114.654 128.219 175.363  1.00  0.00           N
ATOM   2605  CZ  ARG A 342     113.345 128.424 175.573  1.00  0.00           C
ATOM   2606  NH1 ARG A 342     112.917 129.611 175.844  1.00  0.00           N
ATOM   2607  NH2 ARG A 342     112.393 127.553 175.514  1.00  0.00           N
ATOM   2608  C   ARG A 342     118.958 132.156 172.899  1.00  0.00           C
ATOM   2609  O   ARG A 342     118.389 132.914 172.131  1.00  0.00           O
ATOM   2610  N   LEU A 343     120.067 132.463 173.568  1.00  0.00           N
ATOM   2611  CA  LEU A 343     120.708 133.825 173.657  1.00  0.00           C
ATOM   2612  CB  LEU A 343     121.023 134.277 175.129  1.00  0.00           C
ATOM   2613  CG  LEU A 343     119.941 134.600 176.115  1.00  0.00           C
ATOM   2614  CD1 LEU A 343     118.738 133.576 176.159  1.00  0.00           C
ATOM   2615  CD2 LEU A 343     120.486 135.042 177.461  1.00  0.00           C
ATOM   2616  C   LEU A 343     121.972 134.021 172.687  1.00  0.00           C
ATOM   2617  O   LEU A 343     122.065 135.101 172.133  1.00  0.00           O
ATOM   2618  N   LYS A 344     122.734 132.978 172.450  1.00  0.00           N
ATOM   2619  CA  LYS A 344     123.950 133.012 171.574  1.00  0.00           C
ATOM   2620  CB  LYS A 344     124.420 131.524 171.459  1.00  0.00           C
ATOM   2621  CG  LYS A 344     125.712 131.380 170.595  1.00  0.00           C
ATOM   2622  CD  LYS A 344     126.440 130.056 170.827  1.00  0.00           C
ATOM   2623  CE  LYS A 344     127.584 129.789 169.814  1.00  0.00           C
ATOM   2624  NZ  LYS A 344     127.204 129.850 168.418  1.00  0.00           N
ATOM   2625  C   LYS A 344     123.750 133.544 170.144  1.00  0.00           C
ATOM   2626  O   LYS A 344     122.833 133.153 169.397  1.00  0.00           O
ATOM   2627  N   GLY A 345     124.721 134.403 169.735  1.00  0.00           N
ATOM   2628  CA  GLY A 345     125.003 134.888 168.423  1.00  0.00           C
ATOM   2629  C   GLY A 345     123.831 135.584 167.798  1.00  0.00           C
ATOM   2630  O   GLY A 345     122.988 136.269 168.408  1.00  0.00           O
ATOM   2631  N   LYS A 346     123.779 135.495 166.452  1.00  0.00           N
ATOM   2632  CA  LYS A 346     122.687 136.007 165.602  1.00  0.00           C
ATOM   2633  CB  LYS A 346     123.095 135.999 164.161  1.00  0.00           C
ATOM   2634  CG  LYS A 346     122.077 136.585 163.186  1.00  0.00           C
ATOM   2635  CD  LYS A 346     122.440 136.606 161.702  1.00  0.00           C
ATOM   2636  CE  LYS A 346     121.303 137.120 160.858  1.00  0.00           C
ATOM   2637  NZ  LYS A 346     120.459 136.027 160.295  1.00  0.00           N
ATOM   2638  C   LYS A 346     121.452 135.074 165.834  1.00  0.00           C
ATOM   2639  O   LYS A 346     121.660 133.904 166.062  1.00  0.00           O
ATOM   2640  N   GLU A 347     120.195 135.567 165.583  1.00  0.00           N
ATOM   2641  CA  GLU A 347     118.994 134.829 165.954  1.00  0.00           C
ATOM   2642  CB  GLU A 347     118.921 133.578 165.089  1.00  0.00           C
ATOM   2643  CG  GLU A 347     119.098 133.915 163.600  1.00  0.00           C
ATOM   2644  CD  GLU A 347     118.032 134.872 163.029  1.00  0.00           C
ATOM   2645  OE1 GLU A 347     118.427 135.645 162.073  1.00  0.00           O
ATOM   2646  OE2 GLU A 347     116.914 134.992 163.564  1.00  0.00           O
ATOM   2647  C   GLU A 347     118.786 134.458 167.440  1.00  0.00           C
ATOM   2648  O   GLU A 347     117.657 134.090 167.829  1.00  0.00           O
ATOM   2649  N   GLY A 348     119.764 134.712 168.296  1.00  0.00           N
ATOM   2650  CA  GLY A 348     119.693 134.717 169.800  1.00  0.00           C
ATOM   2651  C   GLY A 348     118.910 135.982 170.320  1.00  0.00           C
ATOM   2652  O   GLY A 348     118.781 137.001 169.643  1.00  0.00           O
ATOM   2653  N   ARG A 349     118.402 135.811 171.533  1.00  0.00           N
ATOM   2654  CA  ARG A 349     117.369 136.668 172.168  1.00  0.00           C
ATOM   2655  CB  ARG A 349     117.370 136.285 173.636  1.00  0.00           C
ATOM   2656  CG  ARG A 349     116.315 137.074 174.467  1.00  0.00           C
ATOM   2657  CD  ARG A 349     114.916 136.724 173.942  1.00  0.00           C
ATOM   2658  NE  ARG A 349     114.551 135.268 174.170  1.00  0.00           N
ATOM   2659  CZ  ARG A 349     114.322 134.347 173.262  1.00  0.00           C
ATOM   2660  NH1 ARG A 349     113.969 134.698 172.033  1.00  0.00           N
ATOM   2661  NH2 ARG A 349     114.380 133.103 173.543  1.00  0.00           N
ATOM   2662  C   ARG A 349     117.710 138.201 172.144  1.00  0.00           C
ATOM   2663  O   ARG A 349     116.843 139.066 171.837  1.00  0.00           O
ATOM   2664  N   VAL A 350     118.934 138.557 172.482  1.00  0.00           N
ATOM   2665  CA  VAL A 350     119.485 139.906 172.413  1.00  0.00           C
ATOM   2666  CB  VAL A 350     120.928 139.954 173.036  1.00  0.00           C
ATOM   2667  CG1 VAL A 350     121.471 141.357 173.006  1.00  0.00           C
ATOM   2668  CG2 VAL A 350     120.914 139.563 174.457  1.00  0.00           C
ATOM   2669  C   VAL A 350     119.565 140.442 170.976  1.00  0.00           C
ATOM   2670  O   VAL A 350     118.806 141.353 170.676  1.00  0.00           O
ATOM   2671  N   ARG A 351     120.449 139.882 170.137  1.00  0.00           N
ATOM   2672  CA  ARG A 351     120.454 140.373 168.701  1.00  0.00           C
ATOM   2673  CB  ARG A 351     121.541 139.518 168.019  1.00  0.00           C
ATOM   2674  CG  ARG A 351     122.954 139.973 168.558  1.00  0.00           C
ATOM   2675  CD  ARG A 351     124.160 139.339 167.793  1.00  0.00           C
ATOM   2676  NE  ARG A 351     124.329 139.830 166.442  1.00  0.00           N
ATOM   2677  CZ  ARG A 351     124.935 139.305 165.429  1.00  0.00           C
ATOM   2678  NH1 ARG A 351     125.831 138.322 165.464  1.00  0.00           N
ATOM   2679  NH2 ARG A 351     124.757 139.819 164.306  1.00  0.00           N
ATOM   2680  C   ARG A 351     119.161 140.189 167.920  1.00  0.00           C
ATOM   2681  O   ARG A 351     118.696 141.206 167.378  1.00  0.00           O
ATOM   2682  N   GLY A 352     118.605 139.026 167.942  1.00  0.00           N
ATOM   2683  CA  GLY A 352     117.367 138.660 167.325  1.00  0.00           C
ATOM   2684  C   GLY A 352     116.037 139.420 167.643  1.00  0.00           C
ATOM   2685  O   GLY A 352     115.256 139.571 166.732  1.00  0.00           O
ATOM   2686  N   ASN A 353     115.955 139.917 168.894  1.00  0.00           N
ATOM   2687  CA  ASN A 353     114.701 140.517 169.424  1.00  0.00           C
ATOM   2688  CB  ASN A 353     114.068 139.429 170.377  1.00  0.00           C
ATOM   2689  CG  ASN A 353     114.077 137.974 169.902  1.00  0.00           C
ATOM   2690  OD1 ASN A 353     114.351 136.993 170.562  1.00  0.00           O
ATOM   2691  ND2 ASN A 353     113.841 137.683 168.700  1.00  0.00           N
ATOM   2692  C   ASN A 353     114.882 141.832 170.226  1.00  0.00           C
ATOM   2693  O   ASN A 353     113.927 142.456 170.738  1.00  0.00           O
ATOM   2694  N   LEU A 354     116.121 142.337 170.385  1.00  0.00           N
ATOM   2695  CA  LEU A 354     116.401 143.573 171.106  1.00  0.00           C
ATOM   2696  CB  LEU A 354     117.023 143.443 172.474  1.00  0.00           C
ATOM   2697  CG  LEU A 354     116.101 142.688 173.433  1.00  0.00           C
ATOM   2698  CD1 LEU A 354     116.733 142.055 174.659  1.00  0.00           C
ATOM   2699  CD2 LEU A 354     114.933 143.549 173.952  1.00  0.00           C
ATOM   2700  C   LEU A 354     117.280 144.513 170.285  1.00  0.00           C
ATOM   2701  O   LEU A 354     116.928 145.666 170.164  1.00  0.00           O
ATOM   2702  N   MET A 355     118.354 144.073 169.557  1.00  0.00           N
ATOM   2703  CA  MET A 355     119.138 144.906 168.579  1.00  0.00           C
ATOM   2704  CB  MET A 355     120.570 144.301 168.473  1.00  0.00           C
ATOM   2705  CG  MET A 355     121.406 144.369 169.804  1.00  0.00           C
ATOM   2706  SD  MET A 355     121.879 146.020 170.499  1.00  0.00           S
ATOM   2707  CE  MET A 355     120.518 146.402 171.600  1.00  0.00           C
ATOM   2708  C   MET A 355     118.436 145.057 167.185  1.00  0.00           C
ATOM   2709  O   MET A 355     118.401 146.155 166.656  1.00  0.00           O
ATOM   2710  N   GLY A 356     117.655 144.038 166.849  1.00  0.00           N
ATOM   2711  CA  GLY A 356     116.707 144.027 165.798  1.00  0.00           C
ATOM   2712  C   GLY A 356     115.429 143.262 166.262  1.00  0.00           C
ATOM   2713  O   GLY A 356     115.479 142.517 167.239  1.00  0.00           O
ATOM   2714  N   LYS A 357     114.327 143.410 165.627  1.00  0.00           N
ATOM   2715  CA  LYS A 357     113.015 142.728 165.883  1.00  0.00           C
ATOM   2716  CB  LYS A 357     112.362 143.188 167.208  1.00  0.00           C
ATOM   2717  CG  LYS A 357     111.917 144.629 167.278  1.00  0.00           C
ATOM   2718  CD  LYS A 357     111.373 144.990 168.665  1.00  0.00           C
ATOM   2719  CE  LYS A 357     112.502 145.078 169.630  1.00  0.00           C
ATOM   2720  NZ  LYS A 357     112.112 144.832 171.021  1.00  0.00           N
ATOM   2721  C   LYS A 357     111.975 142.935 164.814  1.00  0.00           C
ATOM   2722  O   LYS A 357     111.958 143.975 164.190  1.00  0.00           O
ATOM   2723  N   ARG A 358     111.034 142.011 164.783  1.00  0.00           N
ATOM   2724  CA  ARG A 358     109.925 142.023 163.856  1.00  0.00           C
ATOM   2725  CB  ARG A 358     109.352 140.588 163.692  1.00  0.00           C
ATOM   2726  CG  ARG A 358     110.316 139.530 163.086  1.00  0.00           C
ATOM   2727  CD  ARG A 358     109.626 138.227 162.577  1.00  0.00           C
ATOM   2728  NE  ARG A 358     110.452 137.438 161.600  1.00  0.00           N
ATOM   2729  CZ  ARG A 358     110.833 137.825 160.385  1.00  0.00           C
ATOM   2730  NH1 ARG A 358     110.325 138.883 159.862  1.00  0.00           N
ATOM   2731  NH2 ARG A 358     111.650 137.117 159.673  1.00  0.00           N
ATOM   2732  C   ARG A 358     108.884 143.052 164.203  1.00  0.00           C
ATOM   2733  O   ARG A 358     108.538 143.090 165.380  1.00  0.00           O
ATOM   2734  N   VAL A 359     108.445 143.949 163.345  1.00  0.00           N
ATOM   2735  CA  VAL A 359     107.710 145.222 163.723  1.00  0.00           C
ATOM   2736  CB  VAL A 359     108.451 146.538 163.273  1.00  0.00           C
ATOM   2737  CG1 VAL A 359     109.629 146.689 164.282  1.00  0.00           C
ATOM   2738  CG2 VAL A 359     108.821 146.634 161.831  1.00  0.00           C
ATOM   2739  C   VAL A 359     106.305 145.379 163.081  1.00  0.00           C
ATOM   2740  O   VAL A 359     105.957 145.050 161.949  1.00  0.00           O
ATOM   2741  N   ASP A 360     105.446 145.935 163.911  1.00  0.00           N
ATOM   2742  CA  ASP A 360     104.225 146.640 163.470  1.00  0.00           C
ATOM   2743  CB  ASP A 360     103.339 146.744 164.766  1.00  0.00           C
ATOM   2744  CG  ASP A 360     103.006 145.443 165.455  1.00  0.00           C
ATOM   2745  OD1 ASP A 360     102.853 145.422 166.714  1.00  0.00           O
ATOM   2746  OD2 ASP A 360     102.845 144.348 164.828  1.00  0.00           O
ATOM   2747  C   ASP A 360     104.447 147.933 162.542  1.00  0.00           C
ATOM   2748  O   ASP A 360     105.521 148.474 162.490  1.00  0.00           O
ATOM   2749  N   PHE A 361     103.274 148.398 162.048  1.00  0.00           N
ATOM   2750  CA  PHE A 361     103.159 149.515 161.147  1.00  0.00           C
ATOM   2751  CB  PHE A 361     103.023 150.802 162.010  1.00  0.00           C
ATOM   2752  CG  PHE A 361     102.009 150.685 163.074  1.00  0.00           C
ATOM   2753  CD1 PHE A 361     100.629 150.720 162.700  1.00  0.00           C
ATOM   2754  CE1 PHE A 361      99.644 150.552 163.679  1.00  0.00           C
ATOM   2755  CZ  PHE A 361      99.974 150.496 165.064  1.00  0.00           C
ATOM   2756  CE2 PHE A 361     101.308 150.411 165.407  1.00  0.00           C
ATOM   2757  CD2 PHE A 361     102.363 150.387 164.386  1.00  0.00           C
ATOM   2758  C   PHE A 361     104.302 149.533 160.113  1.00  0.00           C
ATOM   2759  O   PHE A 361     105.164 150.435 160.002  1.00  0.00           O
ATOM   2760  N   SER A 362     104.348 148.457 159.341  1.00  0.00           N
ATOM   2761  CA  SER A 362     105.399 148.259 158.350  1.00  0.00           C
ATOM   2762  CB  SER A 362     106.591 147.581 159.006  1.00  0.00           C
ATOM   2763  OG  SER A 362     106.286 146.260 159.380  1.00  0.00           O
ATOM   2764  C   SER A 362     104.821 147.383 157.228  1.00  0.00           C
ATOM   2765  O   SER A 362     103.781 146.735 157.318  1.00  0.00           O
ATOM   2766  N   ALA A 363     105.547 147.454 156.104  1.00  0.00           N
ATOM   2767  CA  ALA A 363     105.181 146.766 154.913  1.00  0.00           C
ATOM   2768  CB  ALA A 363     104.259 147.702 154.138  1.00  0.00           C
ATOM   2769  C   ALA A 363     106.350 146.423 153.966  1.00  0.00           C
ATOM   2770  O   ALA A 363     107.408 146.997 154.148  1.00  0.00           O
ATOM   2771  N   ARG A 364     106.121 145.589 152.941  1.00  0.00           N
ATOM   2772  CA  ARG A 364     107.103 145.162 151.901  1.00  0.00           C
ATOM   2773  CB  ARG A 364     108.012 144.120 152.481  1.00  0.00           C
ATOM   2774  CG  ARG A 364     109.329 143.916 151.643  1.00  0.00           C
ATOM   2775  CD  ARG A 364     110.132 142.715 152.275  1.00  0.00           C
ATOM   2776  NE  ARG A 364     111.324 142.194 151.479  1.00  0.00           N
ATOM   2777  CZ  ARG A 364     112.641 142.383 151.766  1.00  0.00           C
ATOM   2778  NH1 ARG A 364     113.107 143.124 152.737  1.00  0.00           N
ATOM   2779  NH2 ARG A 364     113.610 141.908 151.032  1.00  0.00           N
ATOM   2780  C   ARG A 364     106.551 144.633 150.566  1.00  0.00           C
ATOM   2781  O   ARG A 364     105.622 143.755 150.610  1.00  0.00           O
ATOM   2782  N   THR A 365     106.999 145.285 149.457  1.00  0.00           N
ATOM   2783  CA  THR A 365     106.608 145.032 148.089  1.00  0.00           C
ATOM   2784  CB  THR A 365     105.264 145.564 147.711  1.00  0.00           C
ATOM   2785  CG2 THR A 365     105.154 147.098 147.436  1.00  0.00           C
ATOM   2786  OG1 THR A 365     104.841 144.978 146.509  1.00  0.00           O
ATOM   2787  C   THR A 365     107.828 145.395 147.171  1.00  0.00           C
ATOM   2788  O   THR A 365     108.775 145.994 147.562  1.00  0.00           O
ATOM   2789  N   VAL A 366     107.679 145.038 145.886  1.00  0.00           N
ATOM   2790  CA  VAL A 366     108.597 145.298 144.819  1.00  0.00           C
ATOM   2791  CB  VAL A 366     108.388 144.360 143.588  1.00  0.00           C
ATOM   2792  CG1 VAL A 366     108.082 142.928 144.051  1.00  0.00           C
ATOM   2793  CG2 VAL A 366     107.227 144.775 142.564  1.00  0.00           C
ATOM   2794  C   VAL A 366     108.608 146.742 144.365  1.00  0.00           C
ATOM   2795  O   VAL A 366     107.598 147.441 144.522  1.00  0.00           O
ATOM   2796  N   ILE A 367     109.706 147.179 143.774  1.00  0.00           N
ATOM   2797  CA  ILE A 367     109.890 148.529 143.170  1.00  0.00           C
ATOM   2798  CB  ILE A 367     111.266 149.199 143.528  1.00  0.00           C
ATOM   2799  CG2 ILE A 367     111.294 149.571 145.012  1.00  0.00           C
ATOM   2800  CG1 ILE A 367     112.457 148.380 143.173  1.00  0.00           C
ATOM   2801  CD1 ILE A 367     113.724 149.243 143.059  1.00  0.00           C
ATOM   2802  C   ILE A 367     109.603 148.644 141.647  1.00  0.00           C
ATOM   2803  O   ILE A 367     110.175 147.908 140.858  1.00  0.00           O
ATOM   2804  N   THR A 368     109.007 149.773 141.216  1.00  0.00           N
ATOM   2805  CA  THR A 368     109.056 150.350 139.831  1.00  0.00           C
ATOM   2806  CB  THR A 368     107.770 149.899 139.114  1.00  0.00           C
ATOM   2807  CG2 THR A 368     107.681 148.490 138.733  1.00  0.00           C
ATOM   2808  OG1 THR A 368     106.523 150.290 139.662  1.00  0.00           O
ATOM   2809  C   THR A 368     109.305 151.841 139.850  1.00  0.00           C
ATOM   2810  O   THR A 368     109.243 152.471 140.884  1.00  0.00           O
ATOM   2811  N   PRO A 369     109.685 152.519 138.675  1.00  0.00           N
ATOM   2812  CD  PRO A 369     109.953 151.905 137.356  1.00  0.00           C
ATOM   2813  CG  PRO A 369     110.271 153.096 136.413  1.00  0.00           C
ATOM   2814  CB  PRO A 369     110.657 154.155 137.404  1.00  0.00           C
ATOM   2815  CA  PRO A 369     109.831 153.905 138.662  1.00  0.00           C
ATOM   2816  C   PRO A 369     108.483 154.605 138.624  1.00  0.00           C
ATOM   2817  O   PRO A 369     107.421 154.119 138.334  1.00  0.00           O
ATOM   2818  N   ASP A 370     108.584 155.917 138.748  1.00  0.00           N
ATOM   2819  CA  ASP A 370     107.693 156.907 138.087  1.00  0.00           C
ATOM   2820  CB  ASP A 370     106.378 157.051 138.840  1.00  0.00           C
ATOM   2821  CG  ASP A 370     105.412 158.033 138.084  1.00  0.00           C
ATOM   2822  OD1 ASP A 370     104.459 158.515 138.714  1.00  0.00           O
ATOM   2823  OD2 ASP A 370     105.578 158.300 136.862  1.00  0.00           O
ATOM   2824  C   ASP A 370     108.470 158.249 138.015  1.00  0.00           C
ATOM   2825  O   ASP A 370     108.671 158.869 139.055  1.00  0.00           O
ATOM   2826  N   PRO A 371     108.976 158.815 136.874  1.00  0.00           N
ATOM   2827  CD  PRO A 371     108.783 158.297 135.564  1.00  0.00           C
ATOM   2828  CG  PRO A 371     109.297 159.302 134.495  1.00  0.00           C
ATOM   2829  CB  PRO A 371     110.038 160.394 135.274  1.00  0.00           C
ATOM   2830  CA  PRO A 371     109.533 160.200 136.752  1.00  0.00           C
ATOM   2831  C   PRO A 371     108.486 161.283 137.158  1.00  0.00           C
ATOM   2832  O   PRO A 371     108.841 162.454 137.306  1.00  0.00           O
ATOM   2833  N   ASN A 372     107.174 161.102 137.279  1.00  0.00           N
ATOM   2834  CA  ASN A 372     106.199 162.165 137.615  1.00  0.00           C
ATOM   2835  CB  ASN A 372     104.834 161.750 136.962  1.00  0.00           C
ATOM   2836  CG  ASN A 372     104.814 161.611 135.395  1.00  0.00           C
ATOM   2837  OD1 ASN A 372     104.487 162.502 134.686  1.00  0.00           O
ATOM   2838  ND2 ASN A 372     105.070 160.430 134.878  1.00  0.00           N
ATOM   2839  C   ASN A 372     106.109 162.487 139.140  1.00  0.00           C
ATOM   2840  O   ASN A 372     105.741 163.605 139.622  1.00  0.00           O
ATOM   2841  N   LEU A 373     106.708 161.574 139.940  1.00  0.00           N
ATOM   2842  CA  LEU A 373     106.892 161.783 141.418  1.00  0.00           C
ATOM   2843  CB  LEU A 373     107.351 160.580 142.175  1.00  0.00           C
ATOM   2844  CG  LEU A 373     106.289 159.411 142.259  1.00  0.00           C
ATOM   2845  CD1 LEU A 373     106.767 158.120 142.908  1.00  0.00           C
ATOM   2846  CD2 LEU A 373     104.929 160.017 142.837  1.00  0.00           C
ATOM   2847  C   LEU A 373     108.028 162.840 141.733  1.00  0.00           C
ATOM   2848  O   LEU A 373     108.922 163.138 140.916  1.00  0.00           O
ATOM   2849  N   SER A 374     107.984 163.458 142.899  1.00  0.00           N
ATOM   2850  CA  SER A 374     109.122 164.191 143.485  1.00  0.00           C
ATOM   2851  CB  SER A 374     108.574 164.919 144.704  1.00  0.00           C
ATOM   2852  OG  SER A 374     109.568 165.887 145.187  1.00  0.00           O
ATOM   2853  C   SER A 374     110.299 163.261 143.938  1.00  0.00           C
ATOM   2854  O   SER A 374     110.048 162.086 144.209  1.00  0.00           O
ATOM   2855  N   ILE A 375     111.554 163.737 144.050  1.00  0.00           N
ATOM   2856  CA  ILE A 375     112.693 163.072 144.590  1.00  0.00           C
ATOM   2857  CB  ILE A 375     113.990 163.797 144.277  1.00  0.00           C
ATOM   2858  CG2 ILE A 375     114.480 163.818 142.872  1.00  0.00           C
ATOM   2859  CG1 ILE A 375     114.127 165.223 144.961  1.00  0.00           C
ATOM   2860  CD1 ILE A 375     115.573 165.710 145.384  1.00  0.00           C
ATOM   2861  C   ILE A 375     112.523 162.699 146.156  1.00  0.00           C
ATOM   2862  O   ILE A 375     113.277 162.026 146.804  1.00  0.00           O
ATOM   2863  N   ASP A 376     111.373 163.116 146.738  1.00  0.00           N
ATOM   2864  CA  ASP A 376     110.953 162.859 148.147  1.00  0.00           C
ATOM   2865  CB  ASP A 376     111.279 164.091 149.024  1.00  0.00           C
ATOM   2866  CG  ASP A 376     110.297 165.307 148.683  1.00  0.00           C
ATOM   2867  OD1 ASP A 376     109.684 165.356 147.591  1.00  0.00           O
ATOM   2868  OD2 ASP A 376     110.175 166.236 149.555  1.00  0.00           O
ATOM   2869  C   ASP A 376     109.534 162.322 148.307  1.00  0.00           C
ATOM   2870  O   ASP A 376     108.852 162.573 149.306  1.00  0.00           O
ATOM   2871  N   GLN A 377     109.090 161.596 147.303  1.00  0.00           N
ATOM   2872  CA  GLN A 377     107.739 161.045 147.352  1.00  0.00           C
ATOM   2873  CB  GLN A 377     106.723 161.718 146.413  1.00  0.00           C
ATOM   2874  CG  GLN A 377     105.892 162.834 146.962  1.00  0.00           C
ATOM   2875  CD  GLN A 377     105.344 163.771 145.812  1.00  0.00           C
ATOM   2876  OE1 GLN A 377     105.777 163.663 144.640  1.00  0.00           O
ATOM   2877  NE2 GLN A 377     104.356 164.615 146.009  1.00  0.00           N
ATOM   2878  C   GLN A 377     107.895 159.533 147.031  1.00  0.00           C
ATOM   2879  O   GLN A 377     108.509 159.173 146.027  1.00  0.00           O
ATOM   2880  N   VAL A 378     107.223 158.720 147.808  1.00  0.00           N
ATOM   2881  CA  VAL A 378     106.939 157.344 147.600  1.00  0.00           C
ATOM   2882  CB  VAL A 378     107.292 156.444 148.797  1.00  0.00           C
ATOM   2883  CG1 VAL A 378     106.398 156.544 150.084  1.00  0.00           C
ATOM   2884  CG2 VAL A 378     107.221 154.962 148.382  1.00  0.00           C
ATOM   2885  C   VAL A 378     105.470 157.184 147.130  1.00  0.00           C
ATOM   2886  O   VAL A 378     104.459 157.493 147.768  1.00  0.00           O
ATOM   2887  N   GLY A 379     105.359 156.737 145.907  1.00  0.00           N
ATOM   2888  CA  GLY A 379     104.154 156.146 145.341  1.00  0.00           C
ATOM   2889  C   GLY A 379     103.854 154.800 145.951  1.00  0.00           C
ATOM   2890  O   GLY A 379     104.319 153.758 145.475  1.00  0.00           O
ATOM   2891  N   VAL A 380     103.117 154.846 147.047  1.00  0.00           N
ATOM   2892  CA  VAL A 380     102.584 153.708 147.776  1.00  0.00           C
ATOM   2893  CB  VAL A 380     102.135 154.126 149.209  1.00  0.00           C
ATOM   2894  CG1 VAL A 380     101.718 152.891 150.121  1.00  0.00           C
ATOM   2895  CG2 VAL A 380     103.282 154.987 149.829  1.00  0.00           C
ATOM   2896  C   VAL A 380     101.419 153.031 147.031  1.00  0.00           C
ATOM   2897  O   VAL A 380     100.758 153.696 146.293  1.00  0.00           O
ATOM   2898  N   PRO A 381     101.194 151.703 147.282  1.00  0.00           N
ATOM   2899  CD  PRO A 381     102.242 150.717 147.462  1.00  0.00           C
ATOM   2900  CG  PRO A 381     101.647 149.383 147.023  1.00  0.00           C
ATOM   2901  CB  PRO A 381     100.175 149.499 147.094  1.00  0.00           C
ATOM   2902  CA  PRO A 381      99.908 151.054 146.998  1.00  0.00           C
ATOM   2903  C   PRO A 381      98.708 151.445 147.877  1.00  0.00           C
ATOM   2904  O   PRO A 381      98.786 151.389 149.095  1.00  0.00           O
ATOM   2905  N   ARG A 382      97.566 151.721 147.238  1.00  0.00           N
ATOM   2906  CA  ARG A 382      96.197 151.800 147.823  1.00  0.00           C
ATOM   2907  CB  ARG A 382      95.243 151.971 146.667  1.00  0.00           C
ATOM   2908  CG  ARG A 382      93.788 152.486 147.146  1.00  0.00           C
ATOM   2909  CD  ARG A 382      92.819 152.755 145.941  1.00  0.00           C
ATOM   2910  NE  ARG A 382      92.307 151.553 145.323  1.00  0.00           N
ATOM   2911  CZ  ARG A 382      91.780 151.464 144.147  1.00  0.00           C
ATOM   2912  NH1 ARG A 382      91.794 152.451 143.316  1.00  0.00           N
ATOM   2913  NH2 ARG A 382      91.107 150.373 143.885  1.00  0.00           N
ATOM   2914  C   ARG A 382      95.899 150.564 148.744  1.00  0.00           C
ATOM   2915  O   ARG A 382      95.256 150.759 149.763  1.00  0.00           O
ATOM   2916  N   SER A 383      96.415 149.413 148.348  1.00  0.00           N
ATOM   2917  CA  SER A 383      96.269 148.146 149.045  1.00  0.00           C
ATOM   2918  CB  SER A 383      96.489 146.985 148.051  1.00  0.00           C
ATOM   2919  OG  SER A 383      97.760 146.983 147.471  1.00  0.00           O
ATOM   2920  C   SER A 383      97.121 148.112 150.281  1.00  0.00           C
ATOM   2921  O   SER A 383      96.889 147.314 151.146  1.00  0.00           O
ATOM   2922  N   ILE A 384      98.189 148.888 150.309  1.00  0.00           N
ATOM   2923  CA  ILE A 384      98.989 149.035 151.566  1.00  0.00           C
ATOM   2924  CB  ILE A 384     100.488 149.328 151.260  1.00  0.00           C
ATOM   2925  CG2 ILE A 384     101.280 149.761 152.446  1.00  0.00           C
ATOM   2926  CG1 ILE A 384     101.178 148.148 150.506  1.00  0.00           C
ATOM   2927  CD1 ILE A 384     102.641 148.170 150.194  1.00  0.00           C
ATOM   2928  C   ILE A 384      98.376 150.034 152.494  1.00  0.00           C
ATOM   2929  O   ILE A 384      98.237 149.883 153.693  1.00  0.00           O
ATOM   2930  N   ALA A 385      97.929 151.159 151.914  1.00  0.00           N
ATOM   2931  CA  ALA A 385      97.335 152.372 152.522  1.00  0.00           C
ATOM   2932  CB  ALA A 385      97.329 153.510 151.530  1.00  0.00           C
ATOM   2933  C   ALA A 385      96.024 152.053 153.342  1.00  0.00           C
ATOM   2934  O   ALA A 385      95.884 152.579 154.446  1.00  0.00           O
ATOM   2935  N   ALA A 386      95.183 151.198 152.811  1.00  0.00           N
ATOM   2936  CA  ALA A 386      93.921 150.779 153.382  1.00  0.00           C
ATOM   2937  CB  ALA A 386      92.888 150.636 152.269  1.00  0.00           C
ATOM   2938  C   ALA A 386      94.063 149.611 154.382  1.00  0.00           C
ATOM   2939  O   ALA A 386      93.074 149.228 154.948  1.00  0.00           O
ATOM   2940  N   ASN A 387      95.299 149.238 154.674  1.00  0.00           N
ATOM   2941  CA  ASN A 387      95.673 148.403 155.714  1.00  0.00           C
ATOM   2942  CB  ASN A 387      96.592 147.303 155.195  1.00  0.00           C
ATOM   2943  CG  ASN A 387      97.328 146.490 156.257  1.00  0.00           C
ATOM   2944  OD1 ASN A 387      98.456 146.738 156.483  1.00  0.00           O
ATOM   2945  ND2 ASN A 387      96.768 145.548 156.909  1.00  0.00           N
ATOM   2946  C   ASN A 387      96.368 149.113 156.882  1.00  0.00           C
ATOM   2947  O   ASN A 387      96.036 148.846 158.028  1.00  0.00           O
ATOM   2948  N   MET A 388      97.371 149.919 156.491  1.00  0.00           N
ATOM   2949  CA  MET A 388      98.249 150.680 157.407  1.00  0.00           C
ATOM   2950  CB  MET A 388      99.576 150.958 156.726  1.00  0.00           C
ATOM   2951  CG  MET A 388     100.712 151.160 157.791  1.00  0.00           C
ATOM   2952  SD  MET A 388     102.266 151.557 156.981  1.00  0.00           S
ATOM   2953  CE  MET A 388     102.852 149.952 156.472  1.00  0.00           C
ATOM   2954  C   MET A 388      97.541 151.983 157.927  1.00  0.00           C
ATOM   2955  O   MET A 388      97.062 152.799 157.194  1.00  0.00           O
ATOM   2956  N   THR A 389      97.771 152.235 159.234  1.00  0.00           N
ATOM   2957  CA  THR A 389      97.225 153.386 160.008  1.00  0.00           C
ATOM   2958  CB  THR A 389      96.182 152.837 161.030  1.00  0.00           C
ATOM   2959  CG2 THR A 389      95.005 152.188 160.337  1.00  0.00           C
ATOM   2960  OG1 THR A 389      96.743 151.808 161.809  1.00  0.00           O
ATOM   2961  C   THR A 389      98.228 154.176 160.845  1.00  0.00           C
ATOM   2962  O   THR A 389      99.172 153.676 161.448  1.00  0.00           O
ATOM   2963  N   PHE A 390      97.880 155.444 160.967  1.00  0.00           N
ATOM   2964  CA  PHE A 390      98.505 156.240 162.076  1.00  0.00           C
ATOM   2965  CB  PHE A 390      98.839 157.622 161.410  1.00  0.00           C
ATOM   2966  CG  PHE A 390      99.736 158.622 162.232  1.00  0.00           C
ATOM   2967  CD1 PHE A 390     101.150 158.646 162.069  1.00  0.00           C
ATOM   2968  CE1 PHE A 390     101.842 159.652 162.818  1.00  0.00           C
ATOM   2969  CZ  PHE A 390     101.154 160.570 163.629  1.00  0.00           C
ATOM   2970  CE2 PHE A 390      99.777 160.469 163.770  1.00  0.00           C
ATOM   2971  CD2 PHE A 390      99.089 159.490 163.075  1.00  0.00           C
ATOM   2972  C   PHE A 390      97.590 156.462 163.284  1.00  0.00           C
ATOM   2973  O   PHE A 390      96.364 156.678 163.183  1.00  0.00           O
ATOM   2974  N   ALA A 391      98.186 156.442 164.432  1.00  0.00           N
ATOM   2975  CA  ALA A 391      97.537 156.715 165.706  1.00  0.00           C
ATOM   2976  CB  ALA A 391      98.505 156.068 166.770  1.00  0.00           C
ATOM   2977  C   ALA A 391      97.337 158.261 165.855  1.00  0.00           C
ATOM   2978  O   ALA A 391      98.160 159.000 166.506  1.00  0.00           O
ATOM   2979  N   GLU A 392      96.272 158.721 165.238  1.00  0.00           N
ATOM   2980  CA  GLU A 392      95.945 160.094 165.304  1.00  0.00           C
ATOM   2981  CB  GLU A 392      95.219 160.530 164.025  1.00  0.00           C
ATOM   2982  CG  GLU A 392      95.415 162.007 163.653  1.00  0.00           C
ATOM   2983  CD  GLU A 392      96.652 162.288 162.711  1.00  0.00           C
ATOM   2984  OE1 GLU A 392      96.470 161.878 161.539  1.00  0.00           O
ATOM   2985  OE2 GLU A 392      97.702 162.797 163.211  1.00  0.00           O
ATOM   2986  C   GLU A 392      95.104 160.554 166.503  1.00  0.00           C
ATOM   2987  O   GLU A 392      94.054 159.950 166.750  1.00  0.00           O
ATOM   2988  N   ILE A 393      95.558 161.568 167.213  1.00  0.00           N
ATOM   2989  CA  ILE A 393      94.782 162.205 168.323  1.00  0.00           C
ATOM   2990  CB  ILE A 393      95.759 162.991 169.221  1.00  0.00           C
ATOM   2991  CG2 ILE A 393      94.975 163.831 170.195  1.00  0.00           C
ATOM   2992  CG1 ILE A 393      96.729 161.985 169.880  1.00  0.00           C
ATOM   2993  CD1 ILE A 393      97.768 162.657 170.757  1.00  0.00           C
ATOM   2994  C   ILE A 393      93.683 163.125 167.840  1.00  0.00           C
ATOM   2995  O   ILE A 393      93.863 163.946 166.921  1.00  0.00           O
ATOM   2996  N   VAL A 394      92.517 162.891 168.515  1.00  0.00           N
ATOM   2997  CA  VAL A 394      91.391 163.818 168.432  1.00  0.00           C
ATOM   2998  CB  VAL A 394      90.136 163.135 168.765  1.00  0.00           C
ATOM   2999  CG1 VAL A 394      89.038 164.101 168.312  1.00  0.00           C
ATOM   3000  CG2 VAL A 394      89.858 161.871 167.863  1.00  0.00           C
ATOM   3001  C   VAL A 394      91.626 165.091 169.308  1.00  0.00           C
ATOM   3002  O   VAL A 394      91.881 165.041 170.491  1.00  0.00           O
ATOM   3003  N   THR A 395      91.572 166.269 168.694  1.00  0.00           N
ATOM   3004  CA  THR A 395      91.830 167.605 169.208  1.00  0.00           C
ATOM   3005  CB  THR A 395      93.156 168.170 168.579  1.00  0.00           C
ATOM   3006  CG2 THR A 395      94.262 167.190 168.305  1.00  0.00           C
ATOM   3007  OG1 THR A 395      92.911 168.920 167.417  1.00  0.00           O
ATOM   3008  C   THR A 395      90.650 168.553 168.868  1.00  0.00           C
ATOM   3009  O   THR A 395      89.740 168.136 168.096  1.00  0.00           O
ATOM   3010  N   PRO A 396      90.668 169.812 169.357  1.00  0.00           N
ATOM   3011  CD  PRO A 396      91.669 170.442 170.211  1.00  0.00           C
ATOM   3012  CG  PRO A 396      90.974 171.657 170.813  1.00  0.00           C
ATOM   3013  CB  PRO A 396      90.136 172.093 169.596  1.00  0.00           C
ATOM   3014  CA  PRO A 396      89.686 170.839 168.854  1.00  0.00           C
ATOM   3015  C   PRO A 396      89.702 171.131 167.283  1.00  0.00           C
ATOM   3016  O   PRO A 396      88.712 171.488 166.682  1.00  0.00           O
ATOM   3017  N   PHE A 397      90.844 170.926 166.641  1.00  0.00           N
ATOM   3018  CA  PHE A 397      91.165 171.430 165.297  1.00  0.00           C
ATOM   3019  CB  PHE A 397      92.638 171.933 165.204  1.00  0.00           C
ATOM   3020  CG  PHE A 397      93.034 172.678 166.464  1.00  0.00           C
ATOM   3021  CD1 PHE A 397      94.036 172.144 167.287  1.00  0.00           C
ATOM   3022  CE1 PHE A 397      94.394 172.878 168.449  1.00  0.00           C
ATOM   3023  CZ  PHE A 397      93.805 174.103 168.746  1.00  0.00           C
ATOM   3024  CE2 PHE A 397      92.921 174.727 167.909  1.00  0.00           C
ATOM   3025  CD2 PHE A 397      92.491 173.985 166.805  1.00  0.00           C
ATOM   3026  C   PHE A 397      90.714 170.387 164.243  1.00  0.00           C
ATOM   3027  O   PHE A 397      90.375 170.767 163.109  1.00  0.00           O
ATOM   3028  N   ASN A 398      90.711 169.108 164.602  1.00  0.00           N
ATOM   3029  CA  ASN A 398      90.381 168.024 163.666  1.00  0.00           C
ATOM   3030  CB  ASN A 398      91.633 167.120 163.443  1.00  0.00           C
ATOM   3031  CG  ASN A 398      91.962 166.126 164.626  1.00  0.00           C
ATOM   3032  OD1 ASN A 398      91.211 166.023 165.572  1.00  0.00           O
ATOM   3033  ND2 ASN A 398      93.129 165.468 164.570  1.00  0.00           N
ATOM   3034  C   ASN A 398      89.130 167.111 163.994  1.00  0.00           C
ATOM   3035  O   ASN A 398      88.896 166.159 163.324  1.00  0.00           O
ATOM   3036  N   ILE A 399      88.423 167.349 165.091  1.00  0.00           N
ATOM   3037  CA  ILE A 399      87.404 166.424 165.677  1.00  0.00           C
ATOM   3038  CB  ILE A 399      86.889 166.895 167.095  1.00  0.00           C
ATOM   3039  CG2 ILE A 399      86.320 168.305 167.180  1.00  0.00           C
ATOM   3040  CG1 ILE A 399      85.909 165.794 167.711  1.00  0.00           C
ATOM   3041  CD1 ILE A 399      85.732 165.945 169.247  1.00  0.00           C
ATOM   3042  C   ILE A 399      86.306 166.087 164.650  1.00  0.00           C
ATOM   3043  O   ILE A 399      86.056 164.932 164.429  1.00  0.00           O
ATOM   3044  N   ASP A 400      85.722 167.125 164.038  1.00  0.00           N
ATOM   3045  CA  ASP A 400      84.807 166.787 162.872  1.00  0.00           C
ATOM   3046  CB  ASP A 400      84.336 168.143 162.350  1.00  0.00           C
ATOM   3047  CG  ASP A 400      83.200 168.270 161.408  1.00  0.00           C
ATOM   3048  OD1 ASP A 400      83.184 169.359 160.765  1.00  0.00           O
ATOM   3049  OD2 ASP A 400      82.463 167.353 161.231  1.00  0.00           O
ATOM   3050  C   ASP A 400      85.554 166.039 161.771  1.00  0.00           C
ATOM   3051  O   ASP A 400      84.928 165.218 161.110  1.00  0.00           O
ATOM   3052  N   ARG A 401      86.800 166.509 161.534  1.00  0.00           N
ATOM   3053  CA  ARG A 401      87.544 165.945 160.396  1.00  0.00           C
ATOM   3054  CB  ARG A 401      88.815 166.830 160.136  1.00  0.00           C
ATOM   3055  CG  ARG A 401      89.745 166.536 158.994  1.00  0.00           C
ATOM   3056  CD  ARG A 401      90.857 165.474 159.403  1.00  0.00           C
ATOM   3057  NE  ARG A 401      91.749 165.148 158.215  1.00  0.00           N
ATOM   3058  CZ  ARG A 401      92.669 165.889 157.525  1.00  0.00           C
ATOM   3059  NH1 ARG A 401      93.054 167.092 157.862  1.00  0.00           N
ATOM   3060  NH2 ARG A 401      93.171 165.426 156.386  1.00  0.00           N
ATOM   3061  C   ARG A 401      87.855 164.388 160.543  1.00  0.00           C
ATOM   3062  O   ARG A 401      87.973 163.688 159.527  1.00  0.00           O
ATOM   3063  N   LEU A 402      88.029 163.959 161.786  1.00  0.00           N
ATOM   3064  CA  LEU A 402      88.251 162.567 162.206  1.00  0.00           C
ATOM   3065  CB  LEU A 402      89.128 162.602 163.525  1.00  0.00           C
ATOM   3066  CG  LEU A 402      90.627 162.962 163.392  1.00  0.00           C
ATOM   3067  CD1 LEU A 402      91.437 162.550 164.650  1.00  0.00           C
ATOM   3068  CD2 LEU A 402      91.414 162.425 162.268  1.00  0.00           C
ATOM   3069  C   LEU A 402      86.971 161.818 162.443  1.00  0.00           C
ATOM   3070  O   LEU A 402      86.981 160.642 162.152  1.00  0.00           O
ATOM   3071  N   GLN A 403      85.933 162.509 162.877  1.00  0.00           N
ATOM   3072  CA  GLN A 403      84.588 161.909 162.985  1.00  0.00           C
ATOM   3073  CB  GLN A 403      83.756 162.851 163.830  1.00  0.00           C
ATOM   3074  CG  GLN A 403      82.392 162.330 164.193  1.00  0.00           C
ATOM   3075  CD  GLN A 403      81.878 163.002 165.480  1.00  0.00           C
ATOM   3076  OE1 GLN A 403      82.639 163.183 166.452  1.00  0.00           O
ATOM   3077  NE2 GLN A 403      80.670 163.515 165.464  1.00  0.00           N
ATOM   3078  C   GLN A 403      84.033 161.482 161.596  1.00  0.00           C
ATOM   3079  O   GLN A 403      83.253 160.566 161.526  1.00  0.00           O
ATOM   3080  N   GLU A 404      84.298 162.256 160.481  1.00  0.00           N
ATOM   3081  CA  GLU A 404      84.215 161.735 159.135  1.00  0.00           C
ATOM   3082  CB  GLU A 404      84.760 162.791 158.170  1.00  0.00           C
ATOM   3083  CG  GLU A 404      84.807 162.391 156.705  1.00  0.00           C
ATOM   3084  CD  GLU A 404      83.448 162.073 156.071  1.00  0.00           C
ATOM   3085  OE1 GLU A 404      82.387 162.250 156.759  1.00  0.00           O
ATOM   3086  OE2 GLU A 404      83.310 161.607 154.907  1.00  0.00           O
ATOM   3087  C   GLU A 404      84.948 160.422 158.871  1.00  0.00           C
ATOM   3088  O   GLU A 404      84.419 159.512 158.254  1.00  0.00           O
ATOM   3089  N   LEU A 405      86.244 160.304 159.238  1.00  0.00           N
ATOM   3090  CA  LEU A 405      87.021 159.087 158.866  1.00  0.00           C
ATOM   3091  CB  LEU A 405      88.536 159.310 159.207  1.00  0.00           C
ATOM   3092  CG  LEU A 405      89.215 160.501 158.479  1.00  0.00           C
ATOM   3093  CD1 LEU A 405      90.724 160.360 158.893  1.00  0.00           C
ATOM   3094  CD2 LEU A 405      89.168 160.345 156.942  1.00  0.00           C
ATOM   3095  C   LEU A 405      86.472 157.889 159.614  1.00  0.00           C
ATOM   3096  O   LEU A 405      86.551 156.789 159.078  1.00  0.00           O
ATOM   3097  N   VAL A 406      85.903 158.178 160.805  1.00  0.00           N
ATOM   3098  CA  VAL A 406      85.103 157.126 161.579  1.00  0.00           C
ATOM   3099  CB  VAL A 406      84.999 157.657 163.004  1.00  0.00           C
ATOM   3100  CG1 VAL A 406      83.926 157.097 163.873  1.00  0.00           C
ATOM   3101  CG2 VAL A 406      86.319 157.254 163.663  1.00  0.00           C
ATOM   3102  C   VAL A 406      83.797 156.584 161.004  1.00  0.00           C
ATOM   3103  O   VAL A 406      83.514 155.393 161.051  1.00  0.00           O
ATOM   3104  N   ARG A 407      83.058 157.453 160.318  1.00  0.00           N
ATOM   3105  CA  ARG A 407      81.776 157.103 159.616  1.00  0.00           C
ATOM   3106  CB  ARG A 407      80.864 158.258 159.336  1.00  0.00           C
ATOM   3107  CG  ARG A 407      80.178 158.723 160.587  1.00  0.00           C
ATOM   3108  CD  ARG A 407      79.412 160.067 160.357  1.00  0.00           C
ATOM   3109  NE  ARG A 407      80.173 161.104 159.637  1.00  0.00           N
ATOM   3110  CZ  ARG A 407      80.570 162.267 160.073  1.00  0.00           C
ATOM   3111  NH1 ARG A 407      80.227 162.834 161.188  1.00  0.00           N
ATOM   3112  NH2 ARG A 407      81.324 163.008 159.345  1.00  0.00           N
ATOM   3113  C   ARG A 407      82.053 156.311 158.327  1.00  0.00           C
ATOM   3114  O   ARG A 407      81.368 155.334 158.122  1.00  0.00           O
ATOM   3115  N   ARG A 408      83.085 156.674 157.540  1.00  0.00           N
ATOM   3116  CA  ARG A 408      83.630 155.726 156.495  1.00  0.00           C
ATOM   3117  CB  ARG A 408      84.781 156.402 155.822  1.00  0.00           C
ATOM   3118  CG  ARG A 408      84.318 157.642 155.076  1.00  0.00           C
ATOM   3119  CD  ARG A 408      85.550 158.403 154.530  1.00  0.00           C
ATOM   3120  NE  ARG A 408      85.360 159.825 154.261  1.00  0.00           N
ATOM   3121  CZ  ARG A 408      86.233 160.661 153.867  1.00  0.00           C
ATOM   3122  NH1 ARG A 408      87.451 160.361 153.750  1.00  0.00           N
ATOM   3123  NH2 ARG A 408      85.895 161.849 153.448  1.00  0.00           N
ATOM   3124  C   ARG A 408      84.159 154.417 157.132  1.00  0.00           C
ATOM   3125  O   ARG A 408      83.699 153.383 156.708  1.00  0.00           O
ATOM   3126  N   GLY A 409      84.997 154.444 158.152  1.00  0.00           N
ATOM   3127  CA  GLY A 409      85.717 153.260 158.666  1.00  0.00           C
ATOM   3128  C   GLY A 409      86.506 152.642 157.519  1.00  0.00           C
ATOM   3129  O   GLY A 409      87.181 153.303 156.784  1.00  0.00           O
ATOM   3130  N   ASN A 410      86.549 151.282 157.389  1.00  0.00           N
ATOM   3131  CA  ASN A 410      87.254 150.478 156.352  1.00  0.00           C
ATOM   3132  CB  ASN A 410      87.345 149.016 156.794  1.00  0.00           C
ATOM   3133  CG  ASN A 410      88.083 148.843 158.041  1.00  0.00           C
ATOM   3134  OD1 ASN A 410      89.325 148.959 158.144  1.00  0.00           O
ATOM   3135  ND2 ASN A 410      87.480 148.566 159.122  1.00  0.00           N
ATOM   3136  C   ASN A 410      86.500 150.452 154.961  1.00  0.00           C
ATOM   3137  O   ASN A 410      87.030 149.851 154.051  1.00  0.00           O
ATOM   3138  N   SER A 411      85.265 151.069 154.821  1.00  0.00           N
ATOM   3139  CA  SER A 411      84.569 151.222 153.536  1.00  0.00           C
ATOM   3140  CB  SER A 411      83.051 151.534 153.708  1.00  0.00           C
ATOM   3141  OG  SER A 411      82.905 152.850 154.164  1.00  0.00           O
ATOM   3142  C   SER A 411      85.139 152.238 152.500  1.00  0.00           C
ATOM   3143  O   SER A 411      84.688 152.203 151.349  1.00  0.00           O
ATOM   3144  N   GLN A 412      86.123 153.157 152.879  1.00  0.00           N
ATOM   3145  CA  GLN A 412      86.767 153.995 151.875  1.00  0.00           C
ATOM   3146  CB  GLN A 412      86.123 155.410 151.696  1.00  0.00           C
ATOM   3147  CG  GLN A 412      84.652 155.401 151.331  1.00  0.00           C
ATOM   3148  CD  GLN A 412      83.922 156.715 151.429  1.00  0.00           C
ATOM   3149  OE1 GLN A 412      84.469 157.758 151.239  1.00  0.00           O
ATOM   3150  NE2 GLN A 412      82.723 156.782 151.911  1.00  0.00           N
ATOM   3151  C   GLN A 412      88.282 154.318 152.193  1.00  0.00           C
ATOM   3152  O   GLN A 412      88.519 154.408 153.359  1.00  0.00           O
ATOM   3153  N   TYR A 413      89.196 154.447 151.240  1.00  0.00           N
ATOM   3154  CA  TYR A 413      90.622 154.238 151.535  1.00  0.00           C
ATOM   3155  CB  TYR A 413      91.510 154.271 150.250  1.00  0.00           C
ATOM   3156  CG  TYR A 413      90.734 153.752 149.045  1.00  0.00           C
ATOM   3157  CD1 TYR A 413      90.301 154.599 148.023  1.00  0.00           C
ATOM   3158  CE1 TYR A 413      89.631 153.989 146.932  1.00  0.00           C
ATOM   3159  CZ  TYR A 413      89.198 152.632 146.942  1.00  0.00           C
ATOM   3160  OH  TYR A 413      88.568 152.139 145.881  1.00  0.00           O
ATOM   3161  CE2 TYR A 413      89.740 151.808 147.873  1.00  0.00           C
ATOM   3162  CD2 TYR A 413      90.439 152.410 148.952  1.00  0.00           C
ATOM   3163  C   TYR A 413      91.176 155.224 152.636  1.00  0.00           C
ATOM   3164  O   TYR A 413      91.730 154.719 153.630  1.00  0.00           O
ATOM   3165  N   PRO A 414      90.938 156.513 152.508  1.00  0.00           N
ATOM   3166  CD  PRO A 414      90.550 157.179 151.345  1.00  0.00           C
ATOM   3167  CG  PRO A 414      90.295 158.632 151.690  1.00  0.00           C
ATOM   3168  CB  PRO A 414      91.148 158.850 152.953  1.00  0.00           C
ATOM   3169  CA  PRO A 414      91.071 157.484 153.575  1.00  0.00           C
ATOM   3170  C   PRO A 414      89.931 157.363 154.509  1.00  0.00           C
ATOM   3171  O   PRO A 414      88.855 158.038 154.510  1.00  0.00           O
ATOM   3172  N   GLY A 415      90.084 156.366 155.375  1.00  0.00           N
ATOM   3173  CA  GLY A 415      89.197 156.240 156.552  1.00  0.00           C
ATOM   3174  C   GLY A 415      89.767 155.870 157.879  1.00  0.00           C
ATOM   3175  O   GLY A 415      90.839 156.356 158.249  1.00  0.00           O
ATOM   3176  N   ALA A 416      89.118 154.942 158.609  1.00  0.00           N
ATOM   3177  CA  ALA A 416      89.600 154.491 159.914  1.00  0.00           C
ATOM   3178  CB  ALA A 416      88.964 155.368 160.982  1.00  0.00           C
ATOM   3179  C   ALA A 416      89.431 153.010 160.262  1.00  0.00           C
ATOM   3180  O   ALA A 416      88.442 152.366 160.020  1.00  0.00           O
ATOM   3181  N   LYS A 417      90.448 152.531 161.012  1.00  0.00           N
ATOM   3182  CA  LYS A 417      90.507 151.076 161.268  1.00  0.00           C
ATOM   3183  CB  LYS A 417      91.992 150.552 161.012  1.00  0.00           C
ATOM   3184  CG  LYS A 417      92.151 149.019 160.841  1.00  0.00           C
ATOM   3185  CD  LYS A 417      93.565 148.872 160.234  1.00  0.00           C
ATOM   3186  CE  LYS A 417      93.949 147.421 160.259  1.00  0.00           C
ATOM   3187  NZ  LYS A 417      93.127 146.664 159.337  1.00  0.00           N
ATOM   3188  C   LYS A 417      89.941 150.837 162.661  1.00  0.00           C
ATOM   3189  O   LYS A 417      89.171 149.944 162.930  1.00  0.00           O
ATOM   3190  N   TYR A 418      90.392 151.734 163.628  1.00  0.00           N
ATOM   3191  CA  TYR A 418      90.175 151.584 165.109  1.00  0.00           C
ATOM   3192  CB  TYR A 418      91.380 150.950 165.837  1.00  0.00           C
ATOM   3193  CG  TYR A 418      91.795 149.586 165.375  1.00  0.00           C
ATOM   3194  CD1 TYR A 418      91.066 148.457 165.820  1.00  0.00           C
ATOM   3195  CE1 TYR A 418      91.478 147.234 165.294  1.00  0.00           C
ATOM   3196  CZ  TYR A 418      92.662 147.112 164.483  1.00  0.00           C
ATOM   3197  OH  TYR A 418      93.075 145.960 164.094  1.00  0.00           O
ATOM   3198  CE2 TYR A 418      93.366 148.271 164.044  1.00  0.00           C
ATOM   3199  CD2 TYR A 418      92.972 149.470 164.576  1.00  0.00           C
ATOM   3200  C   TYR A 418      89.809 152.959 165.743  1.00  0.00           C
ATOM   3201  O   TYR A 418      90.318 154.037 165.332  1.00  0.00           O
ATOM   3202  N   ILE A 419      89.155 152.986 166.859  1.00  0.00           N
ATOM   3203  CA  ILE A 419      89.105 154.083 167.867  1.00  0.00           C
ATOM   3204  CB  ILE A 419      87.670 154.765 168.042  1.00  0.00           C
ATOM   3205  CG2 ILE A 419      87.660 156.005 168.908  1.00  0.00           C
ATOM   3206  CG1 ILE A 419      87.041 155.114 166.635  1.00  0.00           C
ATOM   3207  CD1 ILE A 419      85.649 155.641 166.656  1.00  0.00           C
ATOM   3208  C   ILE A 419      89.736 153.704 169.178  1.00  0.00           C
ATOM   3209  O   ILE A 419      89.606 152.555 169.565  1.00  0.00           O
ATOM   3210  N   ILE A 420      90.394 154.628 169.945  1.00  0.00           N
ATOM   3211  CA  ILE A 420      90.622 154.519 171.363  1.00  0.00           C
ATOM   3212  CB  ILE A 420      92.190 154.512 171.607  1.00  0.00           C
ATOM   3213  CG2 ILE A 420      92.509 154.846 173.028  1.00  0.00           C
ATOM   3214  CG1 ILE A 420      92.664 153.079 171.182  1.00  0.00           C
ATOM   3215  CD1 ILE A 420      94.183 153.010 171.204  1.00  0.00           C
ATOM   3216  C   ILE A 420      89.892 155.686 172.095  1.00  0.00           C
ATOM   3217  O   ILE A 420      90.055 156.836 171.824  1.00  0.00           O
ATOM   3218  N   ARG A 421      89.109 155.334 173.135  1.00  0.00           N
ATOM   3219  CA  ARG A 421      88.309 156.307 173.911  1.00  0.00           C
ATOM   3220  CB  ARG A 421      86.994 155.689 174.512  1.00  0.00           C
ATOM   3221  CG  ARG A 421      86.013 154.970 173.561  1.00  0.00           C
ATOM   3222  CD  ARG A 421      84.873 154.440 174.414  1.00  0.00           C
ATOM   3223  NE  ARG A 421      83.736 154.074 173.630  1.00  0.00           N
ATOM   3224  CZ  ARG A 421      82.816 153.274 174.131  1.00  0.00           C
ATOM   3225  NH1 ARG A 421      82.791 152.719 175.301  1.00  0.00           N
ATOM   3226  NH2 ARG A 421      81.813 152.957 173.364  1.00  0.00           N
ATOM   3227  C   ARG A 421      89.114 157.060 174.903  1.00  0.00           C
ATOM   3228  O   ARG A 421      90.255 156.657 175.181  1.00  0.00           O
ATOM   3229  N   ASP A 422      88.588 158.098 175.506  1.00  0.00           N
ATOM   3230  CA  ASP A 422      89.401 158.914 176.444  1.00  0.00           C
ATOM   3231  CB  ASP A 422      88.477 160.076 176.881  1.00  0.00           C
ATOM   3232  CG  ASP A 422      89.108 161.106 177.732  1.00  0.00           C
ATOM   3233  OD1 ASP A 422      90.373 161.074 177.979  1.00  0.00           O
ATOM   3234  OD2 ASP A 422      88.377 161.904 178.329  1.00  0.00           O
ATOM   3235  C   ASP A 422      89.850 158.072 177.680  1.00  0.00           C
ATOM   3236  O   ASP A 422      90.981 158.223 178.147  1.00  0.00           O
ATOM   3237  N   ASN A 423      89.038 157.059 178.070  1.00  0.00           N
ATOM   3238  CA  ASN A 423      89.365 156.000 179.075  1.00  0.00           C
ATOM   3239  CB  ASN A 423      88.131 155.475 179.820  1.00  0.00           C
ATOM   3240  CG  ASN A 423      87.470 154.379 178.998  1.00  0.00           C
ATOM   3241  OD1 ASN A 423      87.564 154.310 177.810  1.00  0.00           O
ATOM   3242  ND2 ASN A 423      86.747 153.460 179.635  1.00  0.00           N
ATOM   3243  C   ASN A 423      90.321 154.853 178.687  1.00  0.00           C
ATOM   3244  O   ASN A 423      90.558 153.943 179.499  1.00  0.00           O
ATOM   3245  N   GLY A 424      90.856 154.900 177.496  1.00  0.00           N
ATOM   3246  CA  GLY A 424      91.767 153.883 176.957  1.00  0.00           C
ATOM   3247  C   GLY A 424      91.164 152.667 176.320  1.00  0.00           C
ATOM   3248  O   GLY A 424      91.876 151.817 175.868  1.00  0.00           O
ATOM   3249  N   ASP A 425      89.831 152.536 176.255  1.00  0.00           N
ATOM   3250  CA  ASP A 425      89.141 151.389 175.646  1.00  0.00           C
ATOM   3251  CB  ASP A 425      87.688 151.270 176.101  1.00  0.00           C
ATOM   3252  CG  ASP A 425      87.514 150.870 177.615  1.00  0.00           C
ATOM   3253  OD1 ASP A 425      88.337 150.198 178.244  1.00  0.00           O
ATOM   3254  OD2 ASP A 425      86.417 151.157 178.140  1.00  0.00           O
ATOM   3255  C   ASP A 425      89.196 151.452 174.088  1.00  0.00           C
ATOM   3256  O   ASP A 425      88.859 152.505 173.498  1.00  0.00           O
ATOM   3257  N   ARG A 426      89.567 150.331 173.443  1.00  0.00           N
ATOM   3258  CA  ARG A 426      89.643 150.288 171.990  1.00  0.00           C
ATOM   3259  CB  ARG A 426      90.981 149.589 171.606  1.00  0.00           C
ATOM   3260  CG  ARG A 426      91.391 149.682 170.140  1.00  0.00           C
ATOM   3261  CD  ARG A 426      92.967 149.573 170.161  1.00  0.00           C
ATOM   3262  NE  ARG A 426      93.631 149.523 168.881  1.00  0.00           N
ATOM   3263  CZ  ARG A 426      94.221 148.435 168.349  1.00  0.00           C
ATOM   3264  NH1 ARG A 426      94.003 147.221 168.799  1.00  0.00           N
ATOM   3265  NH2 ARG A 426      94.915 148.622 167.271  1.00  0.00           N
ATOM   3266  C   ARG A 426      88.466 149.655 171.250  1.00  0.00           C
ATOM   3267  O   ARG A 426      87.653 148.878 171.835  1.00  0.00           O
ATOM   3268  N   ILE A 427      88.251 149.920 169.935  1.00  0.00           N
ATOM   3269  CA  ILE A 427      87.003 149.662 169.093  1.00  0.00           C
ATOM   3270  CB  ILE A 427      86.048 150.877 169.039  1.00  0.00           C
ATOM   3271  CG2 ILE A 427      85.014 150.700 167.951  1.00  0.00           C
ATOM   3272  CG1 ILE A 427      85.294 151.120 170.359  1.00  0.00           C
ATOM   3273  CD1 ILE A 427      84.397 149.969 170.937  1.00  0.00           C
ATOM   3274  C   ILE A 427      87.536 149.270 167.684  1.00  0.00           C
ATOM   3275  O   ILE A 427      88.319 149.964 167.081  1.00  0.00           O
ATOM   3276  N   ASP A 428      86.986 148.146 167.109  1.00  0.00           N
ATOM   3277  CA  ASP A 428      87.298 147.674 165.704  1.00  0.00           C
ATOM   3278  CB  ASP A 428      87.584 146.152 165.809  1.00  0.00           C
ATOM   3279  CG  ASP A 428      88.177 145.540 164.598  1.00  0.00           C
ATOM   3280  OD1 ASP A 428      88.152 146.200 163.508  1.00  0.00           O
ATOM   3281  OD2 ASP A 428      88.687 144.394 164.650  1.00  0.00           O
ATOM   3282  C   ASP A 428      86.082 148.129 164.823  1.00  0.00           C
ATOM   3283  O   ASP A 428      84.959 147.671 165.072  1.00  0.00           O
ATOM   3284  N   LEU A 429      86.318 149.000 163.822  1.00  0.00           N
ATOM   3285  CA  LEU A 429      85.274 149.347 162.826  1.00  0.00           C
ATOM   3286  CB  LEU A 429      85.677 150.717 162.251  1.00  0.00           C
ATOM   3287  CG  LEU A 429      85.967 151.753 163.364  1.00  0.00           C
ATOM   3288  CD1 LEU A 429      86.318 153.122 162.712  1.00  0.00           C
ATOM   3289  CD2 LEU A 429      84.773 151.922 164.278  1.00  0.00           C
ATOM   3290  C   LEU A 429      85.110 148.242 161.724  1.00  0.00           C
ATOM   3291  O   LEU A 429      84.274 148.402 160.839  1.00  0.00           O
ATOM   3292  N   ARG A 430      85.808 147.086 161.734  1.00  0.00           N
ATOM   3293  CA  ARG A 430      85.528 145.889 160.861  1.00  0.00           C
ATOM   3294  CB  ARG A 430      86.645 144.860 161.226  1.00  0.00           C
ATOM   3295  CG  ARG A 430      86.790 143.549 160.422  1.00  0.00           C
ATOM   3296  CD  ARG A 430      88.057 142.746 160.796  1.00  0.00           C
ATOM   3297  NE  ARG A 430      88.451 142.723 162.225  1.00  0.00           N
ATOM   3298  CZ  ARG A 430      88.600 141.634 162.957  1.00  0.00           C
ATOM   3299  NH1 ARG A 430      88.382 140.419 162.634  1.00  0.00           N
ATOM   3300  NH2 ARG A 430      89.271 141.746 164.061  1.00  0.00           N
ATOM   3301  C   ARG A 430      84.105 145.318 161.117  1.00  0.00           C
ATOM   3302  O   ARG A 430      83.567 144.722 160.181  1.00  0.00           O
ATOM   3303  N   PHE A 431      83.545 145.571 162.328  1.00  0.00           N
ATOM   3304  CA  PHE A 431      82.187 145.194 162.730  1.00  0.00           C
ATOM   3305  CB  PHE A 431      82.177 144.485 164.075  1.00  0.00           C
ATOM   3306  CG  PHE A 431      83.141 143.336 164.126  1.00  0.00           C
ATOM   3307  CD1 PHE A 431      82.803 142.076 163.541  1.00  0.00           C
ATOM   3308  CE1 PHE A 431      83.746 140.980 163.487  1.00  0.00           C
ATOM   3309  CZ  PHE A 431      85.030 141.114 164.031  1.00  0.00           C
ATOM   3310  CE2 PHE A 431      85.390 142.418 164.553  1.00  0.00           C
ATOM   3311  CD2 PHE A 431      84.444 143.452 164.716  1.00  0.00           C
ATOM   3312  C   PHE A 431      81.276 146.435 162.727  1.00  0.00           C
ATOM   3313  O   PHE A 431      81.734 147.572 162.972  1.00  0.00           O
ATOM   3314  N   HIS A 432      80.012 146.152 162.599  1.00  0.00           N
ATOM   3315  CA  HIS A 432      78.912 147.034 162.712  1.00  0.00           C
ATOM   3316  CB  HIS A 432      77.664 146.219 162.348  1.00  0.00           C
ATOM   3317  CG  HIS A 432      76.411 147.016 162.195  1.00  0.00           C
ATOM   3318  ND1 HIS A 432      75.493 146.729 161.147  1.00  0.00           N
ATOM   3319  CE1 HIS A 432      74.525 147.728 161.232  1.00  0.00           C
ATOM   3320  NE2 HIS A 432      74.750 148.430 162.302  1.00  0.00           N
ATOM   3321  CD2 HIS A 432      75.903 148.080 162.864  1.00  0.00           C
ATOM   3322  C   HIS A 432      78.948 147.834 164.019  1.00  0.00           C
ATOM   3323  O   HIS A 432      78.900 147.168 165.057  1.00  0.00           O
ATOM   3324  N   PRO A 433      79.132 149.183 164.013  1.00  0.00           N
ATOM   3325  CD  PRO A 433      79.224 150.025 162.903  1.00  0.00           C
ATOM   3326  CG  PRO A 433      79.241 151.504 163.350  1.00  0.00           C
ATOM   3327  CB  PRO A 433      79.755 151.380 164.781  1.00  0.00           C
ATOM   3328  CA  PRO A 433      79.251 150.005 165.172  1.00  0.00           C
ATOM   3329  C   PRO A 433      77.968 150.037 166.112  1.00  0.00           C
ATOM   3330  O   PRO A 433      76.817 149.805 165.662  1.00  0.00           O
ATOM   3331  N   LYS A 434      78.282 150.132 167.394  1.00  0.00           N
ATOM   3332  CA  LYS A 434      77.219 150.416 168.436  1.00  0.00           C
ATOM   3333  CB  LYS A 434      77.699 149.707 169.731  1.00  0.00           C
ATOM   3334  CG  LYS A 434      78.008 148.214 169.603  1.00  0.00           C
ATOM   3335  CD  LYS A 434      78.035 147.562 171.027  1.00  0.00           C
ATOM   3336  CE  LYS A 434      78.408 146.055 170.864  1.00  0.00           C
ATOM   3337  NZ  LYS A 434      79.861 146.007 170.535  1.00  0.00           N
ATOM   3338  C   LYS A 434      76.889 151.923 168.729  1.00  0.00           C
ATOM   3339  O   LYS A 434      77.732 152.710 168.370  1.00  0.00           O
ATOM   3340  N   PRO A 435      75.693 152.262 169.288  1.00  0.00           N
ATOM   3341  CD  PRO A 435      74.567 151.364 169.494  1.00  0.00           C
ATOM   3342  CG  PRO A 435      73.298 152.277 169.616  1.00  0.00           C
ATOM   3343  CB  PRO A 435      73.905 153.551 170.113  1.00  0.00           C
ATOM   3344  CA  PRO A 435      75.204 153.655 169.402  1.00  0.00           C
ATOM   3345  C   PRO A 435      76.103 154.659 170.235  1.00  0.00           C
ATOM   3346  O   PRO A 435      75.964 155.872 170.150  1.00  0.00           O
ATOM   3347  N   SER A 436      77.148 154.187 170.836  1.00  0.00           N
ATOM   3348  CA  SER A 436      78.241 154.931 171.526  1.00  0.00           C
ATOM   3349  CB  SER A 436      78.957 153.949 172.450  1.00  0.00           C
ATOM   3350  OG  SER A 436      79.234 152.712 171.870  1.00  0.00           O
ATOM   3351  C   SER A 436      79.242 155.510 170.569  1.00  0.00           C
ATOM   3352  O   SER A 436      79.988 156.431 170.909  1.00  0.00           O
ATOM   3353  N   ASP A 437      79.453 154.828 169.369  1.00  0.00           N
ATOM   3354  CA  ASP A 437      80.796 154.781 168.658  1.00  0.00           C
ATOM   3355  CB  ASP A 437      81.025 153.397 167.993  1.00  0.00           C
ATOM   3356  CG  ASP A 437      81.175 152.239 168.999  1.00  0.00           C
ATOM   3357  OD1 ASP A 437      81.033 151.083 168.624  1.00  0.00           O
ATOM   3358  OD2 ASP A 437      81.396 152.473 170.210  1.00  0.00           O
ATOM   3359  C   ASP A 437      81.111 155.865 167.598  1.00  0.00           C
ATOM   3360  O   ASP A 437      82.276 156.197 167.495  1.00  0.00           O
ATOM   3361  N   LEU A 438      80.195 156.105 166.717  1.00  0.00           N
ATOM   3362  CA  LEU A 438      80.386 157.010 165.585  1.00  0.00           C
ATOM   3363  CB  LEU A 438      79.327 156.630 164.482  1.00  0.00           C
ATOM   3364  CG  LEU A 438      79.503 155.248 163.798  1.00  0.00           C
ATOM   3365  CD1 LEU A 438      78.434 155.191 162.700  1.00  0.00           C
ATOM   3366  CD2 LEU A 438      80.936 154.944 163.289  1.00  0.00           C
ATOM   3367  C   LEU A 438      80.358 158.510 166.002  1.00  0.00           C
ATOM   3368  O   LEU A 438      79.933 159.371 165.222  1.00  0.00           O
ATOM   3369  N   HIS A 439      80.737 158.884 167.273  1.00  0.00           N
ATOM   3370  CA  HIS A 439      80.966 160.248 167.669  1.00  0.00           C
ATOM   3371  CB  HIS A 439      79.641 160.693 168.410  1.00  0.00           C
ATOM   3372  CG  HIS A 439      79.667 162.094 168.796  1.00  0.00           C
ATOM   3373  ND1 HIS A 439      79.480 163.268 168.016  1.00  0.00           N
ATOM   3374  CE1 HIS A 439      79.423 164.326 168.838  1.00  0.00           C
ATOM   3375  NE2 HIS A 439      79.711 163.922 170.097  1.00  0.00           N
ATOM   3376  CD2 HIS A 439      79.839 162.487 170.101  1.00  0.00           C
ATOM   3377  C   HIS A 439      82.207 160.245 168.615  1.00  0.00           C
ATOM   3378  O   HIS A 439      82.526 159.312 169.343  1.00  0.00           O
ATOM   3379  N   LEU A 440      82.926 161.312 168.471  1.00  0.00           N
ATOM   3380  CA  LEU A 440      84.296 161.467 169.154  1.00  0.00           C
ATOM   3381  CB  LEU A 440      85.329 161.889 168.033  1.00  0.00           C
ATOM   3382  CG  LEU A 440      85.544 161.017 166.824  1.00  0.00           C
ATOM   3383  CD1 LEU A 440      86.668 161.516 165.939  1.00  0.00           C
ATOM   3384  CD2 LEU A 440      85.973 159.688 167.341  1.00  0.00           C
ATOM   3385  C   LEU A 440      84.334 162.627 170.151  1.00  0.00           C
ATOM   3386  O   LEU A 440      83.382 163.379 170.113  1.00  0.00           O
ATOM   3387  N   GLN A 441      85.370 162.708 171.037  1.00  0.00           N
ATOM   3388  CA  GLN A 441      85.628 163.661 172.134  1.00  0.00           C
ATOM   3389  CB  GLN A 441      85.036 163.147 173.427  1.00  0.00           C
ATOM   3390  CG  GLN A 441      83.501 162.942 173.372  1.00  0.00           C
ATOM   3391  CD  GLN A 441      82.728 164.167 173.098  1.00  0.00           C
ATOM   3392  OE1 GLN A 441      83.155 165.216 172.747  1.00  0.00           O
ATOM   3393  NE2 GLN A 441      81.417 163.955 173.179  1.00  0.00           N
ATOM   3394  C   GLN A 441      87.126 163.960 172.229  1.00  0.00           C
ATOM   3395  O   GLN A 441      87.915 163.080 171.858  1.00  0.00           O
ATOM   3396  N   THR A 442      87.541 165.139 172.744  1.00  0.00           N
ATOM   3397  CA  THR A 442      88.970 165.376 173.057  1.00  0.00           C
ATOM   3398  CB  THR A 442      89.082 166.713 173.852  1.00  0.00           C
ATOM   3399  CG2 THR A 442      88.569 167.959 173.078  1.00  0.00           C
ATOM   3400  OG1 THR A 442      88.473 166.649 175.156  1.00  0.00           O
ATOM   3401  C   THR A 442      89.585 164.224 173.820  1.00  0.00           C
ATOM   3402  O   THR A 442      88.913 163.537 174.599  1.00  0.00           O
ATOM   3403  N   GLY A 443      90.871 163.931 173.643  1.00  0.00           N
ATOM   3404  CA  GLY A 443      91.607 162.908 174.261  1.00  0.00           C
ATOM   3405  C   GLY A 443      91.235 161.452 173.896  1.00  0.00           C
ATOM   3406  O   GLY A 443      91.919 160.527 174.331  1.00  0.00           O
ATOM   3407  N   TYR A 444      90.354 161.235 172.964  1.00  0.00           N
ATOM   3408  CA  TYR A 444      90.282 160.027 172.106  1.00  0.00           C
ATOM   3409  CB  TYR A 444      88.937 159.788 171.417  1.00  0.00           C
ATOM   3410  CG  TYR A 444      87.655 159.501 172.173  1.00  0.00           C
ATOM   3411  CD1 TYR A 444      87.236 160.163 173.342  1.00  0.00           C
ATOM   3412  CE1 TYR A 444      86.009 159.834 173.972  1.00  0.00           C
ATOM   3413  CZ  TYR A 444      85.209 158.862 173.367  1.00  0.00           C
ATOM   3414  OH  TYR A 444      84.033 158.606 173.844  1.00  0.00           O
ATOM   3415  CE2 TYR A 444      85.527 158.324 172.099  1.00  0.00           C
ATOM   3416  CD2 TYR A 444      86.835 158.541 171.565  1.00  0.00           C
ATOM   3417  C   TYR A 444      91.382 160.039 171.035  1.00  0.00           C
ATOM   3418  O   TYR A 444      91.904 161.026 170.619  1.00  0.00           O
ATOM   3419  N   LYS A 445      91.818 158.826 170.629  1.00  0.00           N
ATOM   3420  CA  LYS A 445      92.495 158.611 169.366  1.00  0.00           C
ATOM   3421  CB  LYS A 445      93.880 157.920 169.482  1.00  0.00           C
ATOM   3422  CG  LYS A 445      94.830 158.346 170.661  1.00  0.00           C
ATOM   3423  CD  LYS A 445      96.192 157.865 170.235  1.00  0.00           C
ATOM   3424  CE  LYS A 445      97.233 158.344 171.297  1.00  0.00           C
ATOM   3425  NZ  LYS A 445      98.515 157.597 171.135  1.00  0.00           N
ATOM   3426  C   LYS A 445      91.608 157.873 168.322  1.00  0.00           C
ATOM   3427  O   LYS A 445      90.612 157.273 168.651  1.00  0.00           O
ATOM   3428  N   VAL A 446      92.088 157.884 167.073  1.00  0.00           N
ATOM   3429  CA  VAL A 446      91.523 157.162 165.959  1.00  0.00           C
ATOM   3430  CB  VAL A 446      90.646 158.158 165.155  1.00  0.00           C
ATOM   3431  CG1 VAL A 446      90.180 157.371 163.923  1.00  0.00           C
ATOM   3432  CG2 VAL A 446      89.408 158.771 165.797  1.00  0.00           C
ATOM   3433  C   VAL A 446      92.599 156.513 165.112  1.00  0.00           C
ATOM   3434  O   VAL A 446      93.508 157.294 164.628  1.00  0.00           O
ATOM   3435  N   GLU A 447      92.665 155.219 164.838  1.00  0.00           N
ATOM   3436  CA  GLU A 447      93.742 154.654 163.951  1.00  0.00           C
ATOM   3437  CB  GLU A 447      93.937 153.115 164.232  1.00  0.00           C
ATOM   3438  CG  GLU A 447      94.535 153.095 165.584  1.00  0.00           C
ATOM   3439  CD  GLU A 447      94.954 151.707 166.043  1.00  0.00           C
ATOM   3440  OE1 GLU A 447      94.776 151.368 167.222  1.00  0.00           O
ATOM   3441  OE2 GLU A 447      95.485 150.840 165.300  1.00  0.00           O
ATOM   3442  C   GLU A 447      93.265 154.835 162.488  1.00  0.00           C
ATOM   3443  O   GLU A 447      92.701 153.968 161.859  1.00  0.00           O
ATOM   3444  N   ARG A 448      93.395 156.126 162.043  1.00  0.00           N
ATOM   3445  CA  ARG A 448      93.079 156.540 160.697  1.00  0.00           C
ATOM   3446  CB  ARG A 448      92.742 158.050 160.629  1.00  0.00           C
ATOM   3447  CG  ARG A 448      93.818 159.232 160.765  1.00  0.00           C
ATOM   3448  CD  ARG A 448      94.533 159.305 159.394  1.00  0.00           C
ATOM   3449  NE  ARG A 448      95.758 160.159 159.537  1.00  0.00           N
ATOM   3450  CZ  ARG A 448      96.732 160.279 158.668  1.00  0.00           C
ATOM   3451  NH1 ARG A 448      96.747 159.604 157.627  1.00  0.00           N
ATOM   3452  NH2 ARG A 448      97.923 160.815 158.846  1.00  0.00           N
ATOM   3453  C   ARG A 448      94.090 156.052 159.651  1.00  0.00           C
ATOM   3454  O   ARG A 448      95.283 156.141 159.892  1.00  0.00           O
ATOM   3455  N   HIS A 449      93.605 155.618 158.495  1.00  0.00           N
ATOM   3456  CA  HIS A 449      94.347 155.019 157.423  1.00  0.00           C
ATOM   3457  CB  HIS A 449      93.473 154.242 156.489  1.00  0.00           C
ATOM   3458  CG  HIS A 449      92.695 153.039 156.964  1.00  0.00           C
ATOM   3459  ND1 HIS A 449      91.331 153.008 157.321  1.00  0.00           N
ATOM   3460  CE1 HIS A 449      91.135 151.674 157.554  1.00  0.00           C
ATOM   3461  NE2 HIS A 449      92.298 150.936 157.434  1.00  0.00           N
ATOM   3462  CD2 HIS A 449      93.267 151.769 157.005  1.00  0.00           C
ATOM   3463  C   HIS A 449      95.344 155.958 156.719  1.00  0.00           C
ATOM   3464  O   HIS A 449      95.146 157.190 156.753  1.00  0.00           O
ATOM   3465  N   MET A 450      96.354 155.396 156.009  1.00  0.00           N
ATOM   3466  CA  MET A 450      97.377 156.201 155.317  1.00  0.00           C
ATOM   3467  CB  MET A 450      98.567 155.348 154.825  1.00  0.00           C
ATOM   3468  CG  MET A 450      99.891 155.868 154.234  1.00  0.00           C
ATOM   3469  SD  MET A 450     100.887 154.593 153.406  1.00  0.00           S
ATOM   3470  CE  MET A 450     101.463 153.661 154.826  1.00  0.00           C
ATOM   3471  C   MET A 450      96.849 156.981 154.156  1.00  0.00           C
ATOM   3472  O   MET A 450      96.158 156.393 153.352  1.00  0.00           O
ATOM   3473  N   CYS A 451      97.212 158.308 154.078  1.00  0.00           N
ATOM   3474  CA  CYS A 451      96.650 159.203 153.032  1.00  0.00           C
ATOM   3475  CB  CYS A 451      95.744 160.122 153.792  1.00  0.00           C
ATOM   3476  SG  CYS A 451      94.187 159.259 154.271  1.00  0.00           S
ATOM   3477  C   CYS A 451      97.822 159.935 152.303  1.00  0.00           C
ATOM   3478  O   CYS A 451      98.922 160.122 152.835  1.00  0.00           O
ATOM   3479  N   ASP A 452      97.532 160.628 151.147  1.00  0.00           N
ATOM   3480  CA  ASP A 452      98.442 161.444 150.412  1.00  0.00           C
ATOM   3481  CB  ASP A 452      97.634 162.093 149.286  1.00  0.00           C
ATOM   3482  CG  ASP A 452      97.132 161.015 148.258  1.00  0.00           C
ATOM   3483  OD1 ASP A 452      98.043 160.377 147.534  1.00  0.00           O
ATOM   3484  OD2 ASP A 452      95.905 160.806 148.180  1.00  0.00           O
ATOM   3485  C   ASP A 452      99.078 162.562 151.284  1.00  0.00           C
ATOM   3486  O   ASP A 452      98.362 163.338 151.860  1.00  0.00           O
ATOM   3487  N   GLY A 453     100.448 162.525 151.330  1.00  0.00           N
ATOM   3488  CA  GLY A 453     101.241 163.553 152.021  1.00  0.00           C
ATOM   3489  C   GLY A 453     101.866 163.170 153.403  1.00  0.00           C
ATOM   3490  O   GLY A 453     102.740 163.879 153.910  1.00  0.00           O
ATOM   3491  N   ASP A 454     101.468 161.997 153.968  1.00  0.00           N
ATOM   3492  CA  ASP A 454     101.896 161.436 155.229  1.00  0.00           C
ATOM   3493  CB  ASP A 454     101.099 160.094 155.516  1.00  0.00           C
ATOM   3494  CG  ASP A 454      99.682 160.231 156.042  1.00  0.00           C
ATOM   3495  OD1 ASP A 454      99.267 161.339 156.435  1.00  0.00           O
ATOM   3496  OD2 ASP A 454      98.930 159.276 156.157  1.00  0.00           O
ATOM   3497  C   ASP A 454     103.422 161.236 155.190  1.00  0.00           C
ATOM   3498  O   ASP A 454     103.989 160.912 154.101  1.00  0.00           O
ATOM   3499  N   ILE A 455     104.084 161.154 156.331  1.00  0.00           N
ATOM   3500  CA  ILE A 455     105.563 161.027 156.515  1.00  0.00           C
ATOM   3501  CB  ILE A 455     106.168 162.029 157.606  1.00  0.00           C
ATOM   3502  CG2 ILE A 455     107.749 162.004 157.468  1.00  0.00           C
ATOM   3503  CG1 ILE A 455     105.804 163.534 157.380  1.00  0.00           C
ATOM   3504  CD1 ILE A 455     106.099 164.286 156.083  1.00  0.00           C
ATOM   3505  C   ILE A 455     105.890 159.585 156.762  1.00  0.00           C
ATOM   3506  O   ILE A 455     105.463 159.031 157.783  1.00  0.00           O
ATOM   3507  N   VAL A 456     106.650 158.927 155.858  1.00  0.00           N
ATOM   3508  CA  VAL A 456     106.998 157.446 155.899  1.00  0.00           C
ATOM   3509  CB  VAL A 456     106.110 156.572 154.965  1.00  0.00           C
ATOM   3510  CG1 VAL A 456     104.647 156.541 155.432  1.00  0.00           C
ATOM   3511  CG2 VAL A 456     106.199 157.019 153.499  1.00  0.00           C
ATOM   3512  C   VAL A 456     108.487 157.312 155.531  1.00  0.00           C
ATOM   3513  O   VAL A 456     109.268 158.242 155.158  1.00  0.00           O
ATOM   3514  N   ILE A 457     108.989 156.112 155.769  1.00  0.00           N
ATOM   3515  CA  ILE A 457     110.421 155.772 155.579  1.00  0.00           C
ATOM   3516  CB  ILE A 457     111.156 155.973 156.970  1.00  0.00           C
ATOM   3517  CG2 ILE A 457     110.486 155.231 158.103  1.00  0.00           C
ATOM   3518  CG1 ILE A 457     112.599 155.519 156.975  1.00  0.00           C
ATOM   3519  CD1 ILE A 457     113.408 156.359 157.961  1.00  0.00           C
ATOM   3520  C   ILE A 457     110.571 154.378 154.958  1.00  0.00           C
ATOM   3521  O   ILE A 457     109.822 153.447 155.231  1.00  0.00           O
ATOM   3522  N   PHE A 458     111.562 154.233 154.098  1.00  0.00           N
ATOM   3523  CA  PHE A 458     111.635 153.382 152.883  1.00  0.00           C
ATOM   3524  CB  PHE A 458     111.135 154.267 151.680  1.00  0.00           C
ATOM   3525  CG  PHE A 458     110.938 153.627 150.268  1.00  0.00           C
ATOM   3526  CD1 PHE A 458     110.225 152.355 150.191  1.00  0.00           C
ATOM   3527  CE1 PHE A 458     109.849 151.873 148.944  1.00  0.00           C
ATOM   3528  CZ  PHE A 458     110.194 152.576 147.769  1.00  0.00           C
ATOM   3529  CE2 PHE A 458     110.827 153.818 147.918  1.00  0.00           C
ATOM   3530  CD2 PHE A 458     111.176 154.371 149.133  1.00  0.00           C
ATOM   3531  C   PHE A 458     113.059 152.864 152.765  1.00  0.00           C
ATOM   3532  O   PHE A 458     113.959 153.688 152.892  1.00  0.00           O
ATOM   3533  N   ASN A 459     113.311 151.591 152.494  1.00  0.00           N
ATOM   3534  CA  ASN A 459     114.624 151.018 152.795  1.00  0.00           C
ATOM   3535  CB  ASN A 459     114.505 150.560 154.217  1.00  0.00           C
ATOM   3536  CG  ASN A 459     115.396 149.382 154.572  1.00  0.00           C
ATOM   3537  OD1 ASN A 459     114.954 148.387 155.112  1.00  0.00           O
ATOM   3538  ND2 ASN A 459     116.715 149.461 154.318  1.00  0.00           N
ATOM   3539  C   ASN A 459     114.886 149.980 151.742  1.00  0.00           C
ATOM   3540  O   ASN A 459     114.013 149.133 151.520  1.00  0.00           O
ATOM   3541  N   ARG A 460     116.158 149.972 151.293  1.00  0.00           N
ATOM   3542  CA  ARG A 460     116.722 148.792 150.600  1.00  0.00           C
ATOM   3543  CB  ARG A 460     117.031 149.074 149.141  1.00  0.00           C
ATOM   3544  CG  ARG A 460     117.537 147.860 148.373  1.00  0.00           C
ATOM   3545  CD  ARG A 460     117.444 148.055 146.777  1.00  0.00           C
ATOM   3546  NE  ARG A 460     117.993 146.802 146.125  1.00  0.00           N
ATOM   3547  CZ  ARG A 460     119.133 146.728 145.487  1.00  0.00           C
ATOM   3548  NH1 ARG A 460     119.878 147.780 145.216  1.00  0.00           N
ATOM   3549  NH2 ARG A 460     119.503 145.521 145.127  1.00  0.00           N
ATOM   3550  C   ARG A 460     117.894 148.256 151.306  1.00  0.00           C
ATOM   3551  O   ARG A 460     118.674 149.067 151.698  1.00  0.00           O
ATOM   3552  N   GLN A 461     118.000 146.963 151.521  1.00  0.00           N
ATOM   3553  CA  GLN A 461     119.016 146.277 152.361  1.00  0.00           C
ATOM   3554  CB  GLN A 461     118.471 145.225 153.277  1.00  0.00           C
ATOM   3555  CG  GLN A 461     117.383 145.798 154.159  1.00  0.00           C
ATOM   3556  CD  GLN A 461     116.039 144.942 154.320  1.00  0.00           C
ATOM   3557  OE1 GLN A 461     115.338 144.769 153.316  1.00  0.00           O
ATOM   3558  NE2 GLN A 461     115.487 144.696 155.456  1.00  0.00           N
ATOM   3559  C   GLN A 461     120.197 145.645 151.514  1.00  0.00           C
ATOM   3560  O   GLN A 461     119.997 145.667 150.267  1.00  0.00           O
ATOM   3561  N   PRO A 462     121.311 145.222 152.065  1.00  0.00           N
ATOM   3562  CD  PRO A 462     122.235 144.424 151.309  1.00  0.00           C
ATOM   3563  CG  PRO A 462     123.562 144.502 151.981  1.00  0.00           C
ATOM   3564  CB  PRO A 462     123.174 144.691 153.444  1.00  0.00           C
ATOM   3565  CA  PRO A 462     121.896 145.547 153.366  1.00  0.00           C
ATOM   3566  C   PRO A 462     122.060 147.123 153.491  1.00  0.00           C
ATOM   3567  O   PRO A 462     122.322 147.829 152.516  1.00  0.00           O
ATOM   3568  N   THR A 463     121.743 147.708 154.622  1.00  0.00           N
ATOM   3569  CA  THR A 463     121.511 149.117 154.859  1.00  0.00           C
ATOM   3570  CB  THR A 463     120.390 149.298 155.892  1.00  0.00           C
ATOM   3571  CG2 THR A 463     119.805 150.705 156.004  1.00  0.00           C
ATOM   3572  OG1 THR A 463     119.300 148.454 155.410  1.00  0.00           O
ATOM   3573  C   THR A 463     122.867 149.845 155.166  1.00  0.00           C
ATOM   3574  O   THR A 463     123.230 150.263 156.336  1.00  0.00           O
ATOM   3575  N   LEU A 464     123.660 149.823 154.100  1.00  0.00           N
ATOM   3576  CA  LEU A 464     125.087 150.149 154.215  1.00  0.00           C
ATOM   3577  CB  LEU A 464     125.806 149.881 152.819  1.00  0.00           C
ATOM   3578  CG  LEU A 464     125.797 148.472 152.289  1.00  0.00           C
ATOM   3579  CD1 LEU A 464     126.958 148.342 151.274  1.00  0.00           C
ATOM   3580  CD2 LEU A 464     125.982 147.477 153.411  1.00  0.00           C
ATOM   3581  C   LEU A 464     125.483 151.579 154.721  1.00  0.00           C
ATOM   3582  O   LEU A 464     126.585 151.905 155.172  1.00  0.00           O
ATOM   3583  N   HIS A 465     124.491 152.473 154.671  1.00  0.00           N
ATOM   3584  CA  HIS A 465     124.523 153.898 155.105  1.00  0.00           C
ATOM   3585  CB  HIS A 465     125.193 154.641 153.952  1.00  0.00           C
ATOM   3586  CG  HIS A 465     124.588 154.509 152.583  1.00  0.00           C
ATOM   3587  ND1 HIS A 465     123.313 155.024 152.196  1.00  0.00           N
ATOM   3588  CE1 HIS A 465     123.253 154.668 150.899  1.00  0.00           C
ATOM   3589  NE2 HIS A 465     124.328 153.964 150.543  1.00  0.00           N
ATOM   3590  CD2 HIS A 465     125.148 153.869 151.562  1.00  0.00           C
ATOM   3591  C   HIS A 465     123.194 154.582 155.312  1.00  0.00           C
ATOM   3592  O   HIS A 465     122.194 153.939 154.966  1.00  0.00           O
ATOM   3593  N   LYS A 466     123.174 155.790 155.951  1.00  0.00           N
ATOM   3594  CA  LYS A 466     121.972 156.623 156.019  1.00  0.00           C
ATOM   3595  CB  LYS A 466     122.346 158.061 156.448  1.00  0.00           C
ATOM   3596  CG  LYS A 466     122.804 158.192 157.935  1.00  0.00           C
ATOM   3597  CD  LYS A 466     123.437 159.535 158.278  1.00  0.00           C
ATOM   3598  CE  LYS A 466     122.342 160.594 158.468  1.00  0.00           C
ATOM   3599  NZ  LYS A 466     122.965 161.889 158.713  1.00  0.00           N
ATOM   3600  C   LYS A 466     121.056 156.589 154.794  1.00  0.00           C
ATOM   3601  O   LYS A 466     119.824 156.266 154.923  1.00  0.00           O
ATOM   3602  N   MET A 467     121.424 156.964 153.596  1.00  0.00           N
ATOM   3603  CA  MET A 467     120.579 156.991 152.428  1.00  0.00           C
ATOM   3604  CB  MET A 467     121.310 157.766 151.297  1.00  0.00           C
ATOM   3605  CG  MET A 467     122.007 159.084 151.732  1.00  0.00           C
ATOM   3606  SD  MET A 467     123.721 158.930 152.430  1.00  0.00           S
ATOM   3607  CE  MET A 467     123.990 160.669 152.918  1.00  0.00           C
ATOM   3608  C   MET A 467     119.927 155.620 152.003  1.00  0.00           C
ATOM   3609  O   MET A 467     118.903 155.599 151.309  1.00  0.00           O
ATOM   3610  N   SER A 468     120.457 154.487 152.478  1.00  0.00           N
ATOM   3611  CA  SER A 468     119.803 153.141 152.331  1.00  0.00           C
ATOM   3612  CB  SER A 468     120.729 152.069 152.676  1.00  0.00           C
ATOM   3613  OG  SER A 468     121.943 152.028 151.893  1.00  0.00           O
ATOM   3614  C   SER A 468     118.537 152.955 153.176  1.00  0.00           C
ATOM   3615  O   SER A 468     117.924 151.884 152.985  1.00  0.00           O
ATOM   3616  N   MET A 469     118.061 153.973 153.947  1.00  0.00           N
ATOM   3617  CA  MET A 469     116.762 153.920 154.724  1.00  0.00           C
ATOM   3618  CB  MET A 469     116.926 152.974 155.871  1.00  0.00           C
ATOM   3619  CG  MET A 469     115.742 153.124 156.806  1.00  0.00           C
ATOM   3620  SD  MET A 469     115.735 151.833 158.133  1.00  0.00           S
ATOM   3621  CE  MET A 469     113.921 151.537 158.151  1.00  0.00           C
ATOM   3622  C   MET A 469     116.494 155.396 155.119  1.00  0.00           C
ATOM   3623  O   MET A 469     117.098 155.929 156.066  1.00  0.00           O
ATOM   3624  N   MET A 470     115.697 156.075 154.348  1.00  0.00           N
ATOM   3625  CA  MET A 470     115.414 157.586 154.410  1.00  0.00           C
ATOM   3626  CB  MET A 470     116.296 158.328 153.525  1.00  0.00           C
ATOM   3627  CG  MET A 470     116.274 157.888 152.061  1.00  0.00           C
ATOM   3628  SD  MET A 470     117.422 158.747 150.921  1.00  0.00           S
ATOM   3629  CE  MET A 470     116.975 157.873 149.402  1.00  0.00           C
ATOM   3630  C   MET A 470     113.874 157.919 154.180  1.00  0.00           C
ATOM   3631  O   MET A 470     113.071 157.076 153.747  1.00  0.00           O
ATOM   3632  N   GLY A 471     113.495 159.134 154.542  1.00  0.00           N
ATOM   3633  CA  GLY A 471     112.116 159.581 154.642  1.00  0.00           C
ATOM   3634  C   GLY A 471     111.548 160.066 153.360  1.00  0.00           C
ATOM   3635  O   GLY A 471     112.215 160.757 152.574  1.00  0.00           O
ATOM   3636  N   HIS A 472     110.246 159.688 153.131  1.00  0.00           N
ATOM   3637  CA  HIS A 472     109.413 160.021 151.925  1.00  0.00           C
ATOM   3638  CB  HIS A 472     109.280 158.789 150.996  1.00  0.00           C
ATOM   3639  CG  HIS A 472     110.581 158.410 150.359  1.00  0.00           C
ATOM   3640  ND1 HIS A 472     110.883 158.508 148.991  1.00  0.00           N
ATOM   3641  CE1 HIS A 472     112.090 157.879 148.931  1.00  0.00           C
ATOM   3642  NE2 HIS A 472     112.503 157.458 150.162  1.00  0.00           N
ATOM   3643  CD2 HIS A 472     111.531 157.727 151.082  1.00  0.00           C
ATOM   3644  C   HIS A 472     108.071 160.433 152.378  1.00  0.00           C
ATOM   3645  O   HIS A 472     107.564 160.026 153.400  1.00  0.00           O
ATOM   3646  N   ARG A 473     107.432 161.283 151.567  1.00  0.00           N
ATOM   3647  CA  ARG A 473     105.956 161.595 151.617  1.00  0.00           C
ATOM   3648  CB  ARG A 473     105.628 163.031 151.106  1.00  0.00           C
ATOM   3649  CG  ARG A 473     106.373 164.132 151.745  1.00  0.00           C
ATOM   3650  CD  ARG A 473     106.241 165.509 151.132  1.00  0.00           C
ATOM   3651  NE  ARG A 473     106.887 165.711 149.816  1.00  0.00           N
ATOM   3652  CZ  ARG A 473     106.514 166.531 148.893  1.00  0.00           C
ATOM   3653  NH1 ARG A 473     105.696 167.564 149.044  1.00  0.00           N
ATOM   3654  NH2 ARG A 473     107.202 166.451 147.772  1.00  0.00           N
ATOM   3655  C   ARG A 473     105.232 160.494 150.825  1.00  0.00           C
ATOM   3656  O   ARG A 473     105.728 160.097 149.755  1.00  0.00           O
ATOM   3657  N   VAL A 474     103.992 160.181 151.226  1.00  0.00           N
ATOM   3658  CA  VAL A 474     103.080 159.250 150.593  1.00  0.00           C
ATOM   3659  CB  VAL A 474     102.100 158.730 151.621  1.00  0.00           C
ATOM   3660  CG1 VAL A 474     100.877 157.984 151.086  1.00  0.00           C
ATOM   3661  CG2 VAL A 474     102.767 157.894 152.695  1.00  0.00           C
ATOM   3662  C   VAL A 474     102.348 159.843 149.327  1.00  0.00           C
ATOM   3663  O   VAL A 474     101.847 160.990 149.281  1.00  0.00           O
ATOM   3664  N   ARG A 475     102.190 159.058 148.266  1.00  0.00           N
ATOM   3665  CA  ARG A 475     101.205 159.257 147.176  1.00  0.00           C
ATOM   3666  CB  ARG A 475     101.867 159.844 145.839  1.00  0.00           C
ATOM   3667  CG  ARG A 475     102.478 161.252 145.999  1.00  0.00           C
ATOM   3668  CD  ARG A 475     101.447 162.311 146.140  1.00  0.00           C
ATOM   3669  NE  ARG A 475     100.755 162.525 144.864  1.00  0.00           N
ATOM   3670  CZ  ARG A 475      99.476 162.367 144.557  1.00  0.00           C
ATOM   3671  NH1 ARG A 475      98.574 161.975 145.320  1.00  0.00           N
ATOM   3672  NH2 ARG A 475      99.108 162.483 143.355  1.00  0.00           N
ATOM   3673  C   ARG A 475     100.598 157.903 146.862  1.00  0.00           C
ATOM   3674  O   ARG A 475     101.311 156.961 146.535  1.00  0.00           O
ATOM   3675  N   ILE A 476      99.283 157.855 146.833  1.00  0.00           N
ATOM   3676  CA  ILE A 476      98.520 156.518 146.846  1.00  0.00           C
ATOM   3677  CB  ILE A 476      97.478 156.571 147.951  1.00  0.00           C
ATOM   3678  CG2 ILE A 476      96.702 155.198 147.865  1.00  0.00           C
ATOM   3679  CG1 ILE A 476      98.044 156.681 149.374  1.00  0.00           C
ATOM   3680  CD1 ILE A 476      97.070 156.975 150.571  1.00  0.00           C
ATOM   3681  C   ILE A 476      97.999 156.276 145.395  1.00  0.00           C
ATOM   3682  O   ILE A 476      97.416 157.165 144.764  1.00  0.00           O
ATOM   3683  N   LEU A 477      98.083 155.030 144.836  1.00  0.00           N
ATOM   3684  CA  LEU A 477      97.488 154.613 143.600  1.00  0.00           C
ATOM   3685  CB  LEU A 477      98.364 154.754 142.320  1.00  0.00           C
ATOM   3686  CG  LEU A 477      98.750 156.163 141.924  1.00  0.00           C
ATOM   3687  CD1 LEU A 477      99.652 156.046 140.743  1.00  0.00           C
ATOM   3688  CD2 LEU A 477      97.460 156.962 141.517  1.00  0.00           C
ATOM   3689  C   LEU A 477      97.087 153.114 143.651  1.00  0.00           C
ATOM   3690  O   LEU A 477      97.704 152.429 144.467  1.00  0.00           O
ATOM   3691  N   PRO A 478      96.167 152.573 142.794  1.00  0.00           N
ATOM   3692  CD  PRO A 478      95.177 153.423 141.981  1.00  0.00           C
ATOM   3693  CG  PRO A 478      94.299 152.342 141.266  1.00  0.00           C
ATOM   3694  CB  PRO A 478      94.604 151.000 141.918  1.00  0.00           C
ATOM   3695  CA  PRO A 478      95.842 151.139 142.799  1.00  0.00           C
ATOM   3696  C   PRO A 478      96.934 150.079 142.365  1.00  0.00           C
ATOM   3697  O   PRO A 478      96.723 148.900 142.655  1.00  0.00           O
ATOM   3698  N   TRP A 479      98.066 150.541 141.816  1.00  0.00           N
ATOM   3699  CA  TRP A 479      99.197 149.741 141.376  1.00  0.00           C
ATOM   3700  CB  TRP A 479     100.093 150.560 140.385  1.00  0.00           C
ATOM   3701  CG  TRP A 479      99.278 151.353 139.303  1.00  0.00           C
ATOM   3702  CD1 TRP A 479      99.110 152.715 139.272  1.00  0.00           C
ATOM   3703  NE1 TRP A 479      98.316 153.146 138.236  1.00  0.00           N
ATOM   3704  CE2 TRP A 479      97.859 152.085 137.548  1.00  0.00           C
ATOM   3705  CZ2 TRP A 479      96.893 152.000 136.535  1.00  0.00           C
ATOM   3706  CH2 TRP A 479      96.539 150.740 136.100  1.00  0.00           C
ATOM   3707  CZ3 TRP A 479      97.102 149.556 136.643  1.00  0.00           C
ATOM   3708  CE3 TRP A 479      98.005 149.610 137.709  1.00  0.00           C
ATOM   3709  CD2 TRP A 479      98.435 150.858 138.165  1.00  0.00           C
ATOM   3710  C   TRP A 479      99.985 149.243 142.654  1.00  0.00           C
ATOM   3711  O   TRP A 479     100.161 149.920 143.665  1.00  0.00           O
ATOM   3712  N   SER A 480     100.426 147.995 142.579  1.00  0.00           N
ATOM   3713  CA  SER A 480     100.825 147.098 143.723  1.00  0.00           C
ATOM   3714  CB  SER A 480     100.477 145.627 143.516  1.00  0.00           C
ATOM   3715  OG  SER A 480      99.171 145.320 143.157  1.00  0.00           O
ATOM   3716  C   SER A 480     102.322 147.179 144.234  1.00  0.00           C
ATOM   3717  O   SER A 480     102.767 146.570 145.217  1.00  0.00           O
ATOM   3718  N   THR A 481     103.053 147.835 143.342  1.00  0.00           N
ATOM   3719  CA  THR A 481     104.476 148.107 143.418  1.00  0.00           C
ATOM   3720  CB  THR A 481     105.086 148.249 142.009  1.00  0.00           C
ATOM   3721  CG2 THR A 481     104.781 147.129 141.072  1.00  0.00           C
ATOM   3722  OG1 THR A 481     104.626 149.379 141.304  1.00  0.00           O
ATOM   3723  C   THR A 481     104.612 149.400 144.163  1.00  0.00           C
ATOM   3724  O   THR A 481     103.678 150.278 143.945  1.00  0.00           O
ATOM   3725  N   PHE A 482     105.668 149.587 144.929  1.00  0.00           N
ATOM   3726  CA  PHE A 482     106.049 150.926 145.365  1.00  0.00           C
ATOM   3727  CB  PHE A 482     107.141 150.795 146.511  1.00  0.00           C
ATOM   3728  CG  PHE A 482     106.780 150.187 147.823  1.00  0.00           C
ATOM   3729  CD1 PHE A 482     105.704 150.705 148.563  1.00  0.00           C
ATOM   3730  CE1 PHE A 482     105.537 150.259 149.951  1.00  0.00           C
ATOM   3731  CZ  PHE A 482     106.311 149.226 150.407  1.00  0.00           C
ATOM   3732  CE2 PHE A 482     107.322 148.666 149.694  1.00  0.00           C
ATOM   3733  CD2 PHE A 482     107.619 149.163 148.410  1.00  0.00           C
ATOM   3734  C   PHE A 482     106.673 151.586 144.089  1.00  0.00           C
ATOM   3735  O   PHE A 482     107.579 151.070 143.487  1.00  0.00           O
ATOM   3736  N   ARG A 483     106.246 152.827 143.761  1.00  0.00           N
ATOM   3737  CA  ARG A 483     106.773 153.650 142.751  1.00  0.00           C
ATOM   3738  CB  ARG A 483     105.572 154.282 141.963  1.00  0.00           C
ATOM   3739  CG  ARG A 483     104.844 153.456 140.968  1.00  0.00           C
ATOM   3740  CD  ARG A 483     103.554 152.779 141.467  1.00  0.00           C
ATOM   3741  NE  ARG A 483     102.753 153.793 142.213  1.00  0.00           N
ATOM   3742  CZ  ARG A 483     102.033 153.628 143.304  1.00  0.00           C
ATOM   3743  NH1 ARG A 483     101.434 154.675 143.833  1.00  0.00           N
ATOM   3744  NH2 ARG A 483     101.995 152.547 144.005  1.00  0.00           N
ATOM   3745  C   ARG A 483     107.645 154.833 143.381  1.00  0.00           C
ATOM   3746  O   ARG A 483     107.446 155.276 144.534  1.00  0.00           O
ATOM   3747  N   LEU A 484     108.680 155.358 142.636  1.00  0.00           N
ATOM   3748  CA  LEU A 484     109.691 156.317 143.036  1.00  0.00           C
ATOM   3749  CB  LEU A 484     110.791 155.640 143.901  1.00  0.00           C
ATOM   3750  CG  LEU A 484     111.442 154.449 143.258  1.00  0.00           C
ATOM   3751  CD1 LEU A 484     112.680 154.692 142.452  1.00  0.00           C
ATOM   3752  CD2 LEU A 484     111.842 153.388 144.365  1.00  0.00           C
ATOM   3753  C   LEU A 484     110.299 157.205 141.919  1.00  0.00           C
ATOM   3754  O   LEU A 484     110.465 156.731 140.757  1.00  0.00           O
ATOM   3755  N   ASN A 485     110.696 158.435 142.200  1.00  0.00           N
ATOM   3756  CA  ASN A 485     111.420 159.209 141.208  1.00  0.00           C
ATOM   3757  CB  ASN A 485     111.678 160.662 141.677  1.00  0.00           C
ATOM   3758  CG  ASN A 485     112.367 161.418 140.563  1.00  0.00           C
ATOM   3759  OD1 ASN A 485     113.636 161.368 140.478  1.00  0.00           O
ATOM   3760  ND2 ASN A 485     111.647 162.042 139.674  1.00  0.00           N
ATOM   3761  C   ASN A 485     112.799 158.567 140.859  1.00  0.00           C
ATOM   3762  O   ASN A 485     113.598 158.211 141.747  1.00  0.00           O
ATOM   3763  N   LEU A 486     113.255 158.463 139.608  1.00  0.00           N
ATOM   3764  CA  LEU A 486     114.376 157.619 139.152  1.00  0.00           C
ATOM   3765  CB  LEU A 486     114.494 157.569 137.638  1.00  0.00           C
ATOM   3766  CG  LEU A 486     113.475 156.738 136.909  1.00  0.00           C
ATOM   3767  CD1 LEU A 486     112.325 157.590 136.317  1.00  0.00           C
ATOM   3768  CD2 LEU A 486     114.170 155.923 135.769  1.00  0.00           C
ATOM   3769  C   LEU A 486     115.719 158.146 139.771  1.00  0.00           C
ATOM   3770  O   LEU A 486     116.680 157.371 139.889  1.00  0.00           O
ATOM   3771  N   SER A 487     115.758 159.349 140.197  1.00  0.00           N
ATOM   3772  CA  SER A 487     116.845 160.027 140.815  1.00  0.00           C
ATOM   3773  CB  SER A 487     116.682 161.572 140.825  1.00  0.00           C
ATOM   3774  OG  SER A 487     116.157 162.198 139.715  1.00  0.00           O
ATOM   3775  C   SER A 487     117.087 159.560 142.281  1.00  0.00           C
ATOM   3776  O   SER A 487     118.234 159.636 142.755  1.00  0.00           O
ATOM   3777  N   VAL A 488     116.084 158.956 142.877  1.00  0.00           N
ATOM   3778  CA  VAL A 488     116.205 158.153 144.077  1.00  0.00           C
ATOM   3779  CB  VAL A 488     114.810 157.917 144.684  1.00  0.00           C
ATOM   3780  CG1 VAL A 488     114.792 156.912 145.800  1.00  0.00           C
ATOM   3781  CG2 VAL A 488     114.164 159.221 145.153  1.00  0.00           C
ATOM   3782  C   VAL A 488     116.943 156.788 143.869  1.00  0.00           C
ATOM   3783  O   VAL A 488     117.332 156.155 144.871  1.00  0.00           O
ATOM   3784  N   THR A 489     117.165 156.350 142.649  1.00  0.00           N
ATOM   3785  CA  THR A 489     117.831 155.033 142.390  1.00  0.00           C
ATOM   3786  CB  THR A 489     117.855 154.521 140.945  1.00  0.00           C
ATOM   3787  CG2 THR A 489     116.460 154.116 140.569  1.00  0.00           C
ATOM   3788  OG1 THR A 489     118.433 155.393 140.057  1.00  0.00           O
ATOM   3789  C   THR A 489     119.292 155.037 142.911  1.00  0.00           C
ATOM   3790  O   THR A 489     119.684 153.973 143.428  1.00  0.00           O
ATOM   3791  N   THR A 490     120.137 156.076 142.829  1.00  0.00           N
ATOM   3792  CA  THR A 490     121.598 155.919 143.235  1.00  0.00           C
ATOM   3793  CB  THR A 490     122.347 157.210 142.795  1.00  0.00           C
ATOM   3794  CG2 THR A 490     122.805 157.192 141.321  1.00  0.00           C
ATOM   3795  OG1 THR A 490     121.686 158.419 143.097  1.00  0.00           O
ATOM   3796  C   THR A 490     121.834 155.687 144.772  1.00  0.00           C
ATOM   3797  O   THR A 490     122.696 154.865 145.103  1.00  0.00           O
ATOM   3798  N   PRO A 491     121.024 156.315 145.679  1.00  0.00           N
ATOM   3799  CD  PRO A 491     120.157 157.488 145.555  1.00  0.00           C
ATOM   3800  CG  PRO A 491     119.496 157.556 146.874  1.00  0.00           C
ATOM   3801  CB  PRO A 491     120.546 157.043 147.877  1.00  0.00           C
ATOM   3802  CA  PRO A 491     121.252 156.001 147.059  1.00  0.00           C
ATOM   3803  C   PRO A 491     120.887 154.523 147.440  1.00  0.00           C
ATOM   3804  O   PRO A 491     121.725 153.858 148.037  1.00  0.00           O
ATOM   3805  N   TYR A 492     119.711 154.009 147.050  1.00  0.00           N
ATOM   3806  CA  TYR A 492     119.327 152.586 147.278  1.00  0.00           C
ATOM   3807  CB  TYR A 492     117.780 152.505 147.184  1.00  0.00           C
ATOM   3808  CG  TYR A 492     116.977 153.371 148.138  1.00  0.00           C
ATOM   3809  CD1 TYR A 492     117.016 153.084 149.519  1.00  0.00           C
ATOM   3810  CE1 TYR A 492     116.321 153.794 150.446  1.00  0.00           C
ATOM   3811  CZ  TYR A 492     115.550 154.847 150.025  1.00  0.00           C
ATOM   3812  OH  TYR A 492     114.698 155.489 150.843  1.00  0.00           O
ATOM   3813  CE2 TYR A 492     115.386 155.043 148.624  1.00  0.00           C
ATOM   3814  CD2 TYR A 492     116.103 154.303 147.654  1.00  0.00           C
ATOM   3815  C   TYR A 492     120.064 151.680 146.338  1.00  0.00           C
ATOM   3816  O   TYR A 492     119.812 150.489 146.353  1.00  0.00           O
ATOM   3817  N   ASN A 493     120.947 152.204 145.459  1.00  0.00           N
ATOM   3818  CA  ASN A 493     121.640 151.467 144.414  1.00  0.00           C
ATOM   3819  CB  ASN A 493     122.942 150.898 145.011  1.00  0.00           C
ATOM   3820  CG  ASN A 493     123.756 150.230 143.847  1.00  0.00           C
ATOM   3821  OD1 ASN A 493     123.896 150.805 142.799  1.00  0.00           O
ATOM   3822  ND2 ASN A 493     124.291 148.988 144.030  1.00  0.00           N
ATOM   3823  C   ASN A 493     120.808 150.498 143.563  1.00  0.00           C
ATOM   3824  O   ASN A 493     121.238 149.399 143.254  1.00  0.00           O
ATOM   3825  N   ALA A 494     119.497 150.853 143.263  1.00  0.00           N
ATOM   3826  CA  ALA A 494     118.412 149.970 142.930  1.00  0.00           C
ATOM   3827  CB  ALA A 494     117.174 150.358 143.858  1.00  0.00           C
ATOM   3828  C   ALA A 494     118.119 149.988 141.456  1.00  0.00           C
ATOM   3829  O   ALA A 494     118.275 150.973 140.796  1.00  0.00           O
ATOM   3830  N   ASP A 495     117.606 148.886 140.922  1.00  0.00           N
ATOM   3831  CA  ASP A 495     117.043 148.866 139.509  1.00  0.00           C
ATOM   3832  CB  ASP A 495     118.094 148.355 138.467  1.00  0.00           C
ATOM   3833  CG  ASP A 495     118.904 147.066 138.742  1.00  0.00           C
ATOM   3834  OD1 ASP A 495     118.508 146.251 139.617  1.00  0.00           O
ATOM   3835  OD2 ASP A 495     119.908 146.944 138.020  1.00  0.00           O
ATOM   3836  C   ASP A 495     115.861 147.935 139.535  1.00  0.00           C
ATOM   3837  O   ASP A 495     115.647 147.167 140.419  1.00  0.00           O
ATOM   3838  N   PHE A 496     114.963 148.013 138.597  1.00  0.00           N
ATOM   3839  CA  PHE A 496     113.536 147.494 138.630  1.00  0.00           C
ATOM   3840  CB  PHE A 496     112.671 148.470 137.855  1.00  0.00           C
ATOM   3841  CG  PHE A 496     112.859 149.904 138.313  1.00  0.00           C
ATOM   3842  CD1 PHE A 496     112.458 150.352 139.645  1.00  0.00           C
ATOM   3843  CE1 PHE A 496     112.711 151.665 140.084  1.00  0.00           C
ATOM   3844  CZ  PHE A 496     113.405 152.493 139.248  1.00  0.00           C
ATOM   3845  CE2 PHE A 496     113.768 152.075 137.958  1.00  0.00           C
ATOM   3846  CD2 PHE A 496     113.500 150.822 137.467  1.00  0.00           C
ATOM   3847  C   PHE A 496     113.467 146.058 138.141  1.00  0.00           C
ATOM   3848  O   PHE A 496     112.484 145.530 137.627  1.00  0.00           O
ATOM   3849  N   ASP A 497     114.646 145.374 138.212  1.00  0.00           N
ATOM   3850  CA  ASP A 497     115.041 144.120 137.566  1.00  0.00           C
ATOM   3851  CB  ASP A 497     116.545 143.954 137.702  1.00  0.00           C
ATOM   3852  CG  ASP A 497     117.042 143.899 139.127  1.00  0.00           C
ATOM   3853  OD1 ASP A 497     118.080 143.341 139.499  1.00  0.00           O
ATOM   3854  OD2 ASP A 497     116.479 144.463 140.028  1.00  0.00           O
ATOM   3855  C   ASP A 497     114.430 143.013 138.527  1.00  0.00           C
ATOM   3856  O   ASP A 497     114.683 141.845 138.219  1.00  0.00           O
ATOM   3857  N   GLY A 498     113.695 143.255 139.675  1.00  0.00           N
ATOM   3858  CA  GLY A 498     113.466 142.231 140.733  1.00  0.00           C
ATOM   3859  C   GLY A 498     113.729 142.747 142.112  1.00  0.00           C
ATOM   3860  O   GLY A 498     113.171 142.213 143.072  1.00  0.00           O
ATOM   3861  N   ASP A 499     114.299 143.943 142.318  1.00  0.00           N
ATOM   3862  CA  ASP A 499     114.537 144.464 143.709  1.00  0.00           C
ATOM   3863  CB  ASP A 499     115.536 145.637 143.795  1.00  0.00           C
ATOM   3864  CG  ASP A 499     116.882 145.410 143.065  1.00  0.00           C
ATOM   3865  OD1 ASP A 499     117.345 144.273 142.798  1.00  0.00           O
ATOM   3866  OD2 ASP A 499     117.463 146.239 142.407  1.00  0.00           O
ATOM   3867  C   ASP A 499     113.223 144.740 144.443  1.00  0.00           C
ATOM   3868  O   ASP A 499     112.157 144.897 143.911  1.00  0.00           O
ATOM   3869  N   GLU A 500     113.471 144.967 145.748  1.00  0.00           N
ATOM   3870  CA  GLU A 500     112.280 145.099 146.663  1.00  0.00           C
ATOM   3871  CB  GLU A 500     111.661 143.696 146.986  1.00  0.00           C
ATOM   3872  CG  GLU A 500     112.711 142.660 147.501  1.00  0.00           C
ATOM   3873  CD  GLU A 500     112.132 141.305 147.792  1.00  0.00           C
ATOM   3874  OE1 GLU A 500     112.689 140.648 148.684  1.00  0.00           O
ATOM   3875  OE2 GLU A 500     111.105 140.894 147.184  1.00  0.00           O
ATOM   3876  C   GLU A 500     112.656 145.770 148.013  1.00  0.00           C
ATOM   3877  O   GLU A 500     113.789 145.831 148.409  1.00  0.00           O
ATOM   3878  N   MET A 501     111.687 146.323 148.749  1.00  0.00           N
ATOM   3879  CA  MET A 501     112.011 147.448 149.722  1.00  0.00           C
ATOM   3880  CB  MET A 501     111.977 148.822 148.957  1.00  0.00           C
ATOM   3881  CG  MET A 501     113.260 149.153 148.108  1.00  0.00           C
ATOM   3882  SD  MET A 501     113.353 150.890 147.517  1.00  0.00           S
ATOM   3883  CE  MET A 501     113.539 151.923 149.031  1.00  0.00           C
ATOM   3884  C   MET A 501     111.051 147.456 150.879  1.00  0.00           C
ATOM   3885  O   MET A 501     109.913 147.073 150.790  1.00  0.00           O
ATOM   3886  N   ASN A 502     111.544 147.717 152.091  1.00  0.00           N
ATOM   3887  CA  ASN A 502     110.635 147.849 153.223  1.00  0.00           C
ATOM   3888  CB  ASN A 502     111.377 147.446 154.601  1.00  0.00           C
ATOM   3889  CG  ASN A 502     111.852 146.033 154.670  1.00  0.00           C
ATOM   3890  OD1 ASN A 502     111.381 145.080 154.002  1.00  0.00           O
ATOM   3891  ND2 ASN A 502     112.774 145.803 155.617  1.00  0.00           N
ATOM   3892  C   ASN A 502     110.118 149.291 153.298  1.00  0.00           C
ATOM   3893  O   ASN A 502     110.750 150.186 152.747  1.00  0.00           O
ATOM   3894  N   LEU A 503     108.947 149.435 153.986  1.00  0.00           N
ATOM   3895  CA  LEU A 503     108.332 150.690 154.422  1.00  0.00           C
ATOM   3896  CB  LEU A 503     107.087 151.014 153.574  1.00  0.00           C
ATOM   3897  CG  LEU A 503     106.619 152.473 153.709  1.00  0.00           C
ATOM   3898  CD1 LEU A 503     106.403 153.088 152.350  1.00  0.00           C
ATOM   3899  CD2 LEU A 503     105.216 152.618 154.397  1.00  0.00           C
ATOM   3900  C   LEU A 503     107.931 150.613 155.915  1.00  0.00           C
ATOM   3901  O   LEU A 503     107.432 149.581 156.440  1.00  0.00           O
ATOM   3902  N   HIS A 504     108.050 151.790 156.594  1.00  0.00           N
ATOM   3903  CA  HIS A 504     107.499 151.997 157.952  1.00  0.00           C
ATOM   3904  CB  HIS A 504     108.606 151.901 158.998  1.00  0.00           C
ATOM   3905  CG  HIS A 504     109.523 150.688 158.928  1.00  0.00           C
ATOM   3906  ND1 HIS A 504     109.549 149.613 159.846  1.00  0.00           N
ATOM   3907  CE1 HIS A 504     110.638 148.923 159.448  1.00  0.00           C
ATOM   3908  NE2 HIS A 504     111.225 149.419 158.380  1.00  0.00           N
ATOM   3909  CD2 HIS A 504     110.504 150.545 158.083  1.00  0.00           C
ATOM   3910  C   HIS A 504     106.652 153.319 158.052  1.00  0.00           C
ATOM   3911  O   HIS A 504     107.076 154.343 157.475  1.00  0.00           O
ATOM   3912  N   LEU A 505     105.542 153.292 158.774  1.00  0.00           N
ATOM   3913  CA  LEU A 505     104.739 154.416 159.300  1.00  0.00           C
ATOM   3914  CB  LEU A 505     103.321 154.103 158.989  1.00  0.00           C
ATOM   3915  CG  LEU A 505     102.284 155.229 159.369  1.00  0.00           C
ATOM   3916  CD1 LEU A 505     102.623 156.593 158.781  1.00  0.00           C
ATOM   3917  CD2 LEU A 505     100.816 154.995 158.871  1.00  0.00           C
ATOM   3918  C   LEU A 505     105.040 154.724 160.788  1.00  0.00           C
ATOM   3919  O   LEU A 505     104.637 153.902 161.627  1.00  0.00           O
ATOM   3920  N   PRO A 506     105.714 155.856 161.066  1.00  0.00           N
ATOM   3921  CD  PRO A 506     106.309 156.819 160.174  1.00  0.00           C
ATOM   3922  CG  PRO A 506     107.270 157.722 160.936  1.00  0.00           C
ATOM   3923  CB  PRO A 506     106.686 157.771 162.314  1.00  0.00           C
ATOM   3924  CA  PRO A 506     105.945 156.428 162.433  1.00  0.00           C
ATOM   3925  C   PRO A 506     104.614 156.528 163.166  1.00  0.00           C
ATOM   3926  O   PRO A 506     103.631 156.808 162.540  1.00  0.00           O
ATOM   3927  N   GLN A 507     104.556 156.353 164.493  1.00  0.00           N
ATOM   3928  CA  GLN A 507     103.289 156.328 165.178  1.00  0.00           C
ATOM   3929  CB  GLN A 507     103.085 154.889 165.806  1.00  0.00           C
ATOM   3930  CG  GLN A 507     103.005 153.757 164.793  1.00  0.00           C
ATOM   3931  CD  GLN A 507     101.752 153.904 163.916  1.00  0.00           C
ATOM   3932  OE1 GLN A 507     100.656 154.081 164.417  1.00  0.00           O
ATOM   3933  NE2 GLN A 507     101.898 153.950 162.673  1.00  0.00           N
ATOM   3934  C   GLN A 507     102.953 157.477 166.180  1.00  0.00           C
ATOM   3935  O   GLN A 507     101.832 157.465 166.804  1.00  0.00           O
ATOM   3936  N   SER A 508     103.843 158.503 166.266  1.00  0.00           N
ATOM   3937  CA  SER A 508     103.577 159.759 167.015  1.00  0.00           C
ATOM   3938  CB  SER A 508     104.283 159.705 168.381  1.00  0.00           C
ATOM   3939  OG  SER A 508     105.677 159.450 168.321  1.00  0.00           O
ATOM   3940  C   SER A 508     103.977 161.149 166.336  1.00  0.00           C
ATOM   3941  O   SER A 508     104.794 161.253 165.405  1.00  0.00           O
ATOM   3942  N   LEU A 509     103.401 162.218 166.819  1.00  0.00           N
ATOM   3943  CA  LEU A 509     103.789 163.525 166.356  1.00  0.00           C
ATOM   3944  CB  LEU A 509     102.823 164.525 167.082  1.00  0.00           C
ATOM   3945  CG  LEU A 509     101.397 164.416 166.652  1.00  0.00           C
ATOM   3946  CD1 LEU A 509     100.531 164.997 167.770  1.00  0.00           C
ATOM   3947  CD2 LEU A 509     101.169 165.138 165.239  1.00  0.00           C
ATOM   3948  C   LEU A 509     105.189 163.952 166.558  1.00  0.00           C
ATOM   3949  O   LEU A 509     105.679 164.792 165.759  1.00  0.00           O
ATOM   3950  N   GLU A 510     105.815 163.351 167.599  1.00  0.00           N
ATOM   3951  CA  GLU A 510     107.169 163.305 168.047  1.00  0.00           C
ATOM   3952  CB  GLU A 510     107.375 162.728 169.425  1.00  0.00           C
ATOM   3953  CG  GLU A 510     107.151 163.813 170.471  1.00  0.00           C
ATOM   3954  CD  GLU A 510     107.265 163.163 171.858  1.00  0.00           C
ATOM   3955  OE1 GLU A 510     107.501 163.900 172.817  1.00  0.00           O
ATOM   3956  OE2 GLU A 510     107.101 161.945 172.068  1.00  0.00           O
ATOM   3957  C   GLU A 510     107.959 162.676 166.905  1.00  0.00           C
ATOM   3958  O   GLU A 510     108.618 163.418 166.164  1.00  0.00           O
ATOM   3959  N   THR A 511     107.883 161.379 166.652  1.00  0.00           N
ATOM   3960  CA  THR A 511     108.599 160.740 165.563  1.00  0.00           C
ATOM   3961  CB  THR A 511     108.364 159.151 165.538  1.00  0.00           C
ATOM   3962  CG2 THR A 511     108.805 158.467 166.899  1.00  0.00           C
ATOM   3963  OG1 THR A 511     107.078 158.580 165.432  1.00  0.00           O
ATOM   3964  C   THR A 511     108.346 161.280 164.164  1.00  0.00           C
ATOM   3965  O   THR A 511     109.292 161.317 163.378  1.00  0.00           O
ATOM   3966  N   ARG A 512     107.137 161.571 163.794  1.00  0.00           N
ATOM   3967  CA  ARG A 512     106.769 162.241 162.558  1.00  0.00           C
ATOM   3968  CB  ARG A 512     105.271 162.691 162.701  1.00  0.00           C
ATOM   3969  CG  ARG A 512     104.895 163.456 161.411  1.00  0.00           C
ATOM   3970  CD  ARG A 512     103.419 163.913 161.316  1.00  0.00           C
ATOM   3971  NE  ARG A 512     103.158 165.103 160.578  1.00  0.00           N
ATOM   3972  CZ  ARG A 512     102.251 166.043 160.876  1.00  0.00           C
ATOM   3973  NH1 ARG A 512     101.419 165.985 161.823  1.00  0.00           N
ATOM   3974  NH2 ARG A 512     102.360 167.227 160.289  1.00  0.00           N
ATOM   3975  C   ARG A 512     107.697 163.491 162.390  1.00  0.00           C
ATOM   3976  O   ARG A 512     108.298 163.567 161.269  1.00  0.00           O
ATOM   3977  N   ALA A 513     107.712 164.439 163.356  1.00  0.00           N
ATOM   3978  CA  ALA A 513     108.678 165.543 163.358  1.00  0.00           C
ATOM   3979  CB  ALA A 513     108.498 166.394 164.576  1.00  0.00           C
ATOM   3980  C   ALA A 513     110.204 165.067 163.152  1.00  0.00           C
ATOM   3981  O   ALA A 513     110.983 165.720 162.422  1.00  0.00           O
ATOM   3982  N   GLU A 514     110.679 164.072 163.853  1.00  0.00           N
ATOM   3983  CA  GLU A 514     112.082 163.582 163.765  1.00  0.00           C
ATOM   3984  CB  GLU A 514     112.200 162.330 164.693  1.00  0.00           C
ATOM   3985  CG  GLU A 514     113.641 161.934 165.179  1.00  0.00           C
ATOM   3986  CD  GLU A 514     113.434 161.055 166.401  1.00  0.00           C
ATOM   3987  OE1 GLU A 514     113.864 161.387 167.536  1.00  0.00           O
ATOM   3988  OE2 GLU A 514     113.013 159.936 166.177  1.00  0.00           O
ATOM   3989  C   GLU A 514     112.372 163.235 162.321  1.00  0.00           C
ATOM   3990  O   GLU A 514     113.401 163.584 161.795  1.00  0.00           O
ATOM   3991  N   ILE A 515     111.547 162.387 161.745  1.00  0.00           N
ATOM   3992  CA  ILE A 515     111.824 161.861 160.414  1.00  0.00           C
ATOM   3993  CB  ILE A 515     110.865 160.628 160.018  1.00  0.00           C
ATOM   3994  CG2 ILE A 515     110.988 160.205 158.548  1.00  0.00           C
ATOM   3995  CG1 ILE A 515     110.964 159.445 161.054  1.00  0.00           C
ATOM   3996  CD1 ILE A 515     112.396 158.863 161.176  1.00  0.00           C
ATOM   3997  C   ILE A 515     111.773 163.118 159.474  1.00  0.00           C
ATOM   3998  O   ILE A 515     112.772 163.314 158.786  1.00  0.00           O
ATOM   3999  N   GLN A 516     110.732 164.006 159.510  1.00  0.00           N
ATOM   4000  CA  GLN A 516     110.534 165.212 158.713  1.00  0.00           C
ATOM   4001  CB  GLN A 516     109.333 166.064 159.195  1.00  0.00           C
ATOM   4002  CG  GLN A 516     109.066 167.323 158.354  1.00  0.00           C
ATOM   4003  CD  GLN A 516     108.050 168.015 159.194  1.00  0.00           C
ATOM   4004  OE1 GLN A 516     106.898 167.911 158.988  1.00  0.00           O
ATOM   4005  NE2 GLN A 516     108.371 168.856 160.136  1.00  0.00           N
ATOM   4006  C   GLN A 516     111.833 166.052 158.693  1.00  0.00           C
ATOM   4007  O   GLN A 516     112.273 166.435 157.555  1.00  0.00           O
ATOM   4008  N   GLU A 517     112.324 166.460 159.833  1.00  0.00           N
ATOM   4009  CA  GLU A 517     113.423 167.444 159.993  1.00  0.00           C
ATOM   4010  CB  GLU A 517     113.529 168.126 161.409  1.00  0.00           C
ATOM   4011  CG  GLU A 517     112.342 168.942 161.968  1.00  0.00           C
ATOM   4012  CD  GLU A 517     112.025 170.049 160.965  1.00  0.00           C
ATOM   4013  OE1 GLU A 517     112.842 170.999 160.814  1.00  0.00           O
ATOM   4014  OE2 GLU A 517     110.983 169.971 160.332  1.00  0.00           O
ATOM   4015  C   GLU A 517     114.816 166.754 159.820  1.00  0.00           C
ATOM   4016  O   GLU A 517     115.636 167.293 159.153  1.00  0.00           O
ATOM   4017  N   LEU A 518     114.971 165.512 160.318  1.00  0.00           N
ATOM   4018  CA  LEU A 518     116.247 164.842 160.149  1.00  0.00           C
ATOM   4019  CB  LEU A 518     116.619 164.075 161.413  1.00  0.00           C
ATOM   4020  CG  LEU A 518     116.286 164.596 162.775  1.00  0.00           C
ATOM   4021  CD1 LEU A 518     116.502 163.556 163.880  1.00  0.00           C
ATOM   4022  CD2 LEU A 518     117.208 165.761 163.126  1.00  0.00           C
ATOM   4023  C   LEU A 518     116.560 164.087 158.853  1.00  0.00           C
ATOM   4024  O   LEU A 518     117.680 164.196 158.395  1.00  0.00           O
ATOM   4025  N   ALA A 519     115.642 163.160 158.474  1.00  0.00           N
ATOM   4026  CA  ALA A 519     115.920 162.030 157.560  1.00  0.00           C
ATOM   4027  CB  ALA A 519     115.622 160.727 158.323  1.00  0.00           C
ATOM   4028  C   ALA A 519     115.282 162.156 156.124  1.00  0.00           C
ATOM   4029  O   ALA A 519     115.553 161.220 155.303  1.00  0.00           O
ATOM   4030  N   MET A 520     114.402 163.148 155.814  1.00  0.00           N
ATOM   4031  CA  MET A 520     113.770 163.243 154.465  1.00  0.00           C
ATOM   4032  CB  MET A 520     112.593 164.280 154.348  1.00  0.00           C
ATOM   4033  CG  MET A 520     111.482 164.111 155.344  1.00  0.00           C
ATOM   4034  SD  MET A 520     110.232 162.788 155.065  1.00  0.00           S
ATOM   4035  CE  MET A 520     109.399 163.417 153.616  1.00  0.00           C
ATOM   4036  C   MET A 520     114.748 163.411 153.308  1.00  0.00           C
ATOM   4037  O   MET A 520     115.763 164.108 153.550  1.00  0.00           O
ATOM   4038  N   VAL A 521     114.570 162.797 152.133  1.00  0.00           N
ATOM   4039  CA  VAL A 521     115.540 162.781 150.989  1.00  0.00           C
ATOM   4040  CB  VAL A 521     114.891 162.145 149.751  1.00  0.00           C
ATOM   4041  CG1 VAL A 521     115.915 161.959 148.681  1.00  0.00           C
ATOM   4042  CG2 VAL A 521     114.298 160.759 149.984  1.00  0.00           C
ATOM   4043  C   VAL A 521     116.161 164.087 150.589  1.00  0.00           C
ATOM   4044  O   VAL A 521     117.324 164.136 150.293  1.00  0.00           O
ATOM   4045  N   PRO A 522     115.428 165.211 150.672  1.00  0.00           N
ATOM   4046  CD  PRO A 522     114.038 165.433 150.962  1.00  0.00           C
ATOM   4047  CG  PRO A 522     113.602 166.720 150.200  1.00  0.00           C
ATOM   4048  CB  PRO A 522     114.880 167.571 150.233  1.00  0.00           C
ATOM   4049  CA  PRO A 522     116.072 166.558 150.368  1.00  0.00           C
ATOM   4050  C   PRO A 522     117.157 167.032 151.413  1.00  0.00           C
ATOM   4051  O   PRO A 522     117.806 168.071 151.222  1.00  0.00           O
ATOM   4052  N   ARG A 523     117.391 166.308 152.507  1.00  0.00           N
ATOM   4053  CA  ARG A 523     118.505 166.560 153.405  1.00  0.00           C
ATOM   4054  CB  ARG A 523     117.882 166.772 154.808  1.00  0.00           C
ATOM   4055  CG  ARG A 523     116.938 167.981 154.867  1.00  0.00           C
ATOM   4056  CD  ARG A 523     116.513 168.220 156.354  1.00  0.00           C
ATOM   4057  NE  ARG A 523     115.450 169.310 156.446  1.00  0.00           N
ATOM   4058  CZ  ARG A 523     115.567 170.498 156.998  1.00  0.00           C
ATOM   4059  NH1 ARG A 523     116.695 171.029 157.200  1.00  0.00           N
ATOM   4060  NH2 ARG A 523     114.541 171.261 157.289  1.00  0.00           N
ATOM   4061  C   ARG A 523     119.646 165.507 153.396  1.00  0.00           C
ATOM   4062  O   ARG A 523     120.539 165.505 154.267  1.00  0.00           O
ATOM   4063  N   MET A 524     119.517 164.658 152.400  1.00  0.00           N
ATOM   4064  CA  MET A 524     120.410 163.469 152.171  1.00  0.00           C
ATOM   4065  CB  MET A 524     119.484 162.224 152.209  1.00  0.00           C
ATOM   4066  CG  MET A 524     118.734 161.839 153.412  1.00  0.00           C
ATOM   4067  SD  MET A 524     119.609 160.758 154.597  1.00  0.00           S
ATOM   4068  CE  MET A 524     120.683 162.035 155.369  1.00  0.00           C
ATOM   4069  C   MET A 524     121.094 163.420 150.784  1.00  0.00           C
ATOM   4070  O   MET A 524     121.568 162.477 150.289  1.00  0.00           O
ATOM   4071  N   ILE A 525     121.148 164.591 150.183  1.00  0.00           N
ATOM   4072  CA  ILE A 525     121.617 164.815 148.786  1.00  0.00           C
ATOM   4073  CB  ILE A 525     120.943 166.135 148.242  1.00  0.00           C
ATOM   4074  CG2 ILE A 525     121.791 166.809 147.167  1.00  0.00           C
ATOM   4075  CG1 ILE A 525     119.513 165.678 147.760  1.00  0.00           C
ATOM   4076  CD1 ILE A 525     118.540 166.802 147.524  1.00  0.00           C
ATOM   4077  C   ILE A 525     123.149 164.673 148.767  1.00  0.00           C
ATOM   4078  O   ILE A 525     123.615 163.991 147.876  1.00  0.00           O
ATOM   4079  N   VAL A 526     123.922 165.255 149.736  1.00  0.00           N
ATOM   4080  CA  VAL A 526     125.440 165.099 149.766  1.00  0.00           C
ATOM   4081  CB  VAL A 526     126.091 166.421 150.070  1.00  0.00           C
ATOM   4082  CG1 VAL A 526     127.634 166.284 150.306  1.00  0.00           C
ATOM   4083  CG2 VAL A 526     125.950 167.257 148.764  1.00  0.00           C
ATOM   4084  C   VAL A 526     125.874 164.035 150.749  1.00  0.00           C
ATOM   4085  O   VAL A 526     125.514 164.068 151.954  1.00  0.00           O
ATOM   4086  N   THR A 527     126.615 162.978 150.352  1.00  0.00           N
ATOM   4087  CA  THR A 527     127.187 162.017 151.309  1.00  0.00           C
ATOM   4088  CB  THR A 527     127.727 160.646 150.634  1.00  0.00           C
ATOM   4089  CG2 THR A 527     128.620 160.800 149.369  1.00  0.00           C
ATOM   4090  OG1 THR A 527     128.381 159.867 151.592  1.00  0.00           O
ATOM   4091  C   THR A 527     128.315 162.628 152.144  1.00  0.00           C
ATOM   4092  O   THR A 527     129.228 163.269 151.539  1.00  0.00           O
ATOM   4093  N   PRO A 528     128.329 162.432 153.443  1.00  0.00           N
ATOM   4094  CD  PRO A 528     127.339 161.836 154.312  1.00  0.00           C
ATOM   4095  CG  PRO A 528     128.026 161.718 155.627  1.00  0.00           C
ATOM   4096  CB  PRO A 528     129.018 162.814 155.696  1.00  0.00           C
ATOM   4097  CA  PRO A 528     129.550 162.794 154.236  1.00  0.00           C
ATOM   4098  C   PRO A 528     130.752 161.843 154.151  1.00  0.00           C
ATOM   4099  O   PRO A 528     131.727 162.207 154.739  1.00  0.00           O
ATOM   4100  N   GLN A 529     130.691 160.728 153.474  1.00  0.00           N
ATOM   4101  CA  GLN A 529     131.795 159.821 153.157  1.00  0.00           C
ATOM   4102  CB  GLN A 529     131.250 158.441 152.627  1.00  0.00           C
ATOM   4103  CG  GLN A 529     132.278 157.484 152.024  1.00  0.00           C
ATOM   4104  CD  GLN A 529     131.598 156.194 151.435  1.00  0.00           C
ATOM   4105  OE1 GLN A 529     130.651 155.720 152.028  1.00  0.00           O
ATOM   4106  NE2 GLN A 529     132.193 155.521 150.466  1.00  0.00           N
ATOM   4107  C   GLN A 529     132.838 160.410 152.336  1.00  0.00           C
ATOM   4108  O   GLN A 529     134.011 160.242 152.636  1.00  0.00           O
ATOM   4109  N   SER A 530     132.458 161.190 151.317  1.00  0.00           N
ATOM   4110  CA  SER A 530     133.353 161.705 150.258  1.00  0.00           C
ATOM   4111  CB  SER A 530     133.430 160.808 149.053  1.00  0.00           C
ATOM   4112  OG  SER A 530     132.104 160.504 148.569  1.00  0.00           O
ATOM   4113  C   SER A 530     132.905 163.171 149.762  1.00  0.00           C
ATOM   4114  O   SER A 530     133.405 163.698 148.774  1.00  0.00           O
ATOM   4115  N   ASN A 531     132.041 163.885 150.539  1.00  0.00           N
ATOM   4116  CA  ASN A 531     131.644 165.306 150.329  1.00  0.00           C
ATOM   4117  CB  ASN A 531     132.885 166.247 150.667  1.00  0.00           C
ATOM   4118  CG  ASN A 531     133.797 165.635 151.739  1.00  0.00           C
ATOM   4119  OD1 ASN A 531     134.931 165.201 151.519  1.00  0.00           O
ATOM   4120  ND2 ASN A 531     133.262 165.505 152.955  1.00  0.00           N
ATOM   4121  C   ASN A 531     131.078 165.635 148.949  1.00  0.00           C
ATOM   4122  O   ASN A 531     131.184 166.754 148.391  1.00  0.00           O
ATOM   4123  N   ARG A 532     130.435 164.593 148.288  1.00  0.00           N
ATOM   4124  CA  ARG A 532     129.876 164.642 146.937  1.00  0.00           C
ATOM   4125  CB  ARG A 532     130.789 163.871 145.940  1.00  0.00           C
ATOM   4126  CG  ARG A 532     130.617 162.415 146.261  1.00  0.00           C
ATOM   4127  CD  ARG A 532     131.411 161.502 145.379  1.00  0.00           C
ATOM   4128  NE  ARG A 532     131.147 160.095 145.679  1.00  0.00           N
ATOM   4129  CZ  ARG A 532     130.075 159.392 145.420  1.00  0.00           C
ATOM   4130  NH1 ARG A 532     129.127 159.756 144.618  1.00  0.00           N
ATOM   4131  NH2 ARG A 532     129.895 158.298 146.103  1.00  0.00           N
ATOM   4132  C   ARG A 532     128.353 164.298 146.901  1.00  0.00           C
ATOM   4133  O   ARG A 532     127.816 163.751 147.925  1.00  0.00           O
ATOM   4134  N   PRO A 533     127.553 164.567 145.822  1.00  0.00           N
ATOM   4135  CD  PRO A 533     127.840 165.499 144.748  1.00  0.00           C
ATOM   4136  CG  PRO A 533     126.503 166.124 144.259  1.00  0.00           C
ATOM   4137  CB  PRO A 533     125.641 164.871 144.427  1.00  0.00           C
ATOM   4138  CA  PRO A 533     126.152 164.184 145.744  1.00  0.00           C
ATOM   4139  C   PRO A 533     125.990 162.601 145.706  1.00  0.00           C
ATOM   4140  O   PRO A 533     126.646 162.042 144.862  1.00  0.00           O
ATOM   4141  N   VAL A 534     125.148 162.011 146.569  1.00  0.00           N
ATOM   4142  CA  VAL A 534     124.798 160.608 146.597  1.00  0.00           C
ATOM   4143  CB  VAL A 534     124.838 160.087 148.062  1.00  0.00           C
ATOM   4144  CG1 VAL A 534     123.821 160.734 149.080  1.00  0.00           C
ATOM   4145  CG2 VAL A 534     124.685 158.583 148.207  1.00  0.00           C
ATOM   4146  C   VAL A 534     123.488 160.450 145.882  1.00  0.00           C
ATOM   4147  O   VAL A 534     123.348 159.393 145.315  1.00  0.00           O
ATOM   4148  N   MET A 535     122.643 161.518 145.873  1.00  0.00           N
ATOM   4149  CA  MET A 535     121.494 161.573 144.907  1.00  0.00           C
ATOM   4150  CB  MET A 535     120.483 162.553 145.488  1.00  0.00           C
ATOM   4151  CG  MET A 535     119.757 161.919 146.689  1.00  0.00           C
ATOM   4152  SD  MET A 535     118.242 160.945 146.372  1.00  0.00           S
ATOM   4153  CE  MET A 535     117.419 161.899 145.066  1.00  0.00           C
ATOM   4154  C   MET A 535     121.954 162.021 143.521  1.00  0.00           C
ATOM   4155  O   MET A 535     122.812 162.876 143.326  1.00  0.00           O
ATOM   4156  N   GLY A 536     121.445 161.328 142.446  1.00  0.00           N
ATOM   4157  CA  GLY A 536     122.078 161.271 141.171  1.00  0.00           C
ATOM   4158  C   GLY A 536     121.166 161.093 139.935  1.00  0.00           C
ATOM   4159  O   GLY A 536     119.990 160.818 140.170  1.00  0.00           O
ATOM   4160  N   ILE A 537     121.620 161.228 138.686  1.00  0.00           N
ATOM   4161  CA  ILE A 537     120.797 161.065 137.482  1.00  0.00           C
ATOM   4162  CB  ILE A 537     120.927 162.360 136.625  1.00  0.00           C
ATOM   4163  CG2 ILE A 537     120.312 162.117 135.257  1.00  0.00           C
ATOM   4164  CG1 ILE A 537     120.217 163.614 137.171  1.00  0.00           C
ATOM   4165  CD1 ILE A 537     118.728 163.517 137.620  1.00  0.00           C
ATOM   4166  C   ILE A 537     121.163 159.731 136.786  1.00  0.00           C
ATOM   4167  O   ILE A 537     122.349 159.499 136.642  1.00  0.00           O
ATOM   4168  N   VAL A 538     120.200 158.936 136.372  1.00  0.00           N
ATOM   4169  CA  VAL A 538     120.369 157.683 135.685  1.00  0.00           C
ATOM   4170  CB  VAL A 538     118.958 156.986 135.480  1.00  0.00           C
ATOM   4171  CG1 VAL A 538     118.173 156.710 136.781  1.00  0.00           C
ATOM   4172  CG2 VAL A 538     118.067 157.783 134.543  1.00  0.00           C
ATOM   4173  C   VAL A 538     121.189 157.784 134.336  1.00  0.00           C
ATOM   4174  O   VAL A 538     121.169 158.847 133.732  1.00  0.00           O
ATOM   4175  N   GLN A 539     121.887 156.744 133.866  1.00  0.00           N
ATOM   4176  CA  GLN A 539     122.908 156.991 132.814  1.00  0.00           C
ATOM   4177  CB  GLN A 539     123.984 155.839 132.640  1.00  0.00           C
ATOM   4178  CG  GLN A 539     124.845 155.302 133.768  1.00  0.00           C
ATOM   4179  CD  GLN A 539     125.286 153.847 133.462  1.00  0.00           C
ATOM   4180  OE1 GLN A 539     126.379 153.571 133.067  1.00  0.00           O
ATOM   4181  NE2 GLN A 539     124.438 152.932 133.736  1.00  0.00           N
ATOM   4182  C   GLN A 539     122.214 157.100 131.451  1.00  0.00           C
ATOM   4183  O   GLN A 539     122.876 157.790 130.636  1.00  0.00           O
ATOM   4184  N   ASP A 540     121.011 156.643 131.147  1.00  0.00           N
ATOM   4185  CA  ASP A 540     120.383 156.841 129.834  1.00  0.00           C
ATOM   4186  CB  ASP A 540     119.176 155.864 129.668  1.00  0.00           C
ATOM   4187  CG  ASP A 540     118.551 156.026 128.251  1.00  0.00           C
ATOM   4188  OD1 ASP A 540     117.326 156.189 128.178  1.00  0.00           O
ATOM   4189  OD2 ASP A 540     119.291 155.979 127.230  1.00  0.00           O
ATOM   4190  C   ASP A 540     119.948 158.364 129.703  1.00  0.00           C
ATOM   4191  O   ASP A 540     119.974 159.069 128.711  1.00  0.00           O
ATOM   4192  N   THR A 541     119.667 159.023 130.865  1.00  0.00           N
ATOM   4193  CA  THR A 541     119.425 160.526 130.891  1.00  0.00           C
ATOM   4194  CB  THR A 541     118.649 160.937 132.192  1.00  0.00           C
ATOM   4195  CG2 THR A 541     118.343 162.427 132.376  1.00  0.00           C
ATOM   4196  OG1 THR A 541     117.439 160.387 132.183  1.00  0.00           O
ATOM   4197  C   THR A 541     120.663 161.329 130.722  1.00  0.00           C
ATOM   4198  O   THR A 541     120.635 162.204 129.876  1.00  0.00           O
ATOM   4199  N   LEU A 542     121.775 161.027 131.383  1.00  0.00           N
ATOM   4200  CA  LEU A 542     123.049 161.706 131.088  1.00  0.00           C
ATOM   4201  CB  LEU A 542     124.262 161.326 131.986  1.00  0.00           C
ATOM   4202  CG  LEU A 542     124.011 161.463 133.529  1.00  0.00           C
ATOM   4203  CD1 LEU A 542     125.091 160.746 134.292  1.00  0.00           C
ATOM   4204  CD2 LEU A 542     124.155 162.949 133.763  1.00  0.00           C
ATOM   4205  C   LEU A 542     123.482 161.566 129.537  1.00  0.00           C
ATOM   4206  O   LEU A 542     123.902 162.479 128.894  1.00  0.00           O
ATOM   4207  N   THR A 543     123.235 160.342 129.009  1.00  0.00           N
ATOM   4208  CA  THR A 543     123.471 160.148 127.619  1.00  0.00           C
ATOM   4209  CB  THR A 543     123.279 158.636 127.220  1.00  0.00           C
ATOM   4210  CG2 THR A 543     123.361 158.394 125.726  1.00  0.00           C
ATOM   4211  OG1 THR A 543     124.339 158.039 127.907  1.00  0.00           O
ATOM   4212  C   THR A 543     122.577 161.082 126.754  1.00  0.00           C
ATOM   4213  O   THR A 543     123.117 161.736 125.851  1.00  0.00           O
ATOM   4214  N   ALA A 544     121.277 161.261 126.967  1.00  0.00           N
ATOM   4215  CA  ALA A 544     120.383 162.096 126.118  1.00  0.00           C
ATOM   4216  CB  ALA A 544     118.959 161.904 126.630  1.00  0.00           C
ATOM   4217  C   ALA A 544     120.668 163.635 126.286  1.00  0.00           C
ATOM   4218  O   ALA A 544     120.864 164.346 125.348  1.00  0.00           O
ATOM   4219  N   VAL A 545     120.900 164.090 127.519  1.00  0.00           N
ATOM   4220  CA  VAL A 545     121.497 165.397 127.885  1.00  0.00           C
ATOM   4221  CB  VAL A 545     121.727 165.653 129.412  1.00  0.00           C
ATOM   4222  CG1 VAL A 545     122.296 166.988 129.657  1.00  0.00           C
ATOM   4223  CG2 VAL A 545     120.492 165.571 130.326  1.00  0.00           C
ATOM   4224  C   VAL A 545     122.804 165.736 127.059  1.00  0.00           C
ATOM   4225  O   VAL A 545     122.891 166.770 126.391  1.00  0.00           O
ATOM   4226  N   ARG A 546     123.744 164.770 126.954  1.00  0.00           N
ATOM   4227  CA  ARG A 546     124.973 164.834 126.085  1.00  0.00           C
ATOM   4228  CB  ARG A 546     126.040 163.798 126.478  1.00  0.00           C
ATOM   4229  CG  ARG A 546     127.206 163.708 125.404  1.00  0.00           C
ATOM   4230  CD  ARG A 546     126.880 162.733 124.280  1.00  0.00           C
ATOM   4231  NE  ARG A 546     127.889 162.824 123.113  1.00  0.00           N
ATOM   4232  CZ  ARG A 546     128.183 163.791 122.320  1.00  0.00           C
ATOM   4233  NH1 ARG A 546     127.640 165.009 122.368  1.00  0.00           N
ATOM   4234  NH2 ARG A 546     128.901 163.516 121.299  1.00  0.00           N
ATOM   4235  C   ARG A 546     124.591 164.872 124.606  1.00  0.00           C
ATOM   4236  O   ARG A 546     125.347 165.531 123.833  1.00  0.00           O
ATOM   4237  N   LYS A 547     123.520 164.221 124.048  1.00  0.00           N
ATOM   4238  CA  LYS A 547     123.052 164.498 122.710  1.00  0.00           C
ATOM   4239  CB  LYS A 547     122.109 163.365 122.219  1.00  0.00           C
ATOM   4240  CG  LYS A 547     122.851 162.250 121.541  1.00  0.00           C
ATOM   4241  CD  LYS A 547     121.760 161.178 121.164  1.00  0.00           C
ATOM   4242  CE  LYS A 547     122.214 160.212 120.089  1.00  0.00           C
ATOM   4243  NZ  LYS A 547     121.177 159.260 119.695  1.00  0.00           N
ATOM   4244  C   LYS A 547     122.346 165.870 122.633  1.00  0.00           C
ATOM   4245  O   LYS A 547     122.573 166.634 121.706  1.00  0.00           O
ATOM   4246  N   PHE A 548     121.524 166.275 123.618  1.00  0.00           N
ATOM   4247  CA  PHE A 548     120.844 167.562 123.668  1.00  0.00           C
ATOM   4248  CB  PHE A 548     119.956 167.536 124.931  1.00  0.00           C
ATOM   4249  CG  PHE A 548     118.891 168.620 124.920  1.00  0.00           C
ATOM   4250  CD1 PHE A 548     118.826 169.513 126.013  1.00  0.00           C
ATOM   4251  CE1 PHE A 548     117.629 170.277 126.170  1.00  0.00           C
ATOM   4252  CZ  PHE A 548     116.481 170.063 125.310  1.00  0.00           C
ATOM   4253  CE2 PHE A 548     116.658 169.206 124.175  1.00  0.00           C
ATOM   4254  CD2 PHE A 548     117.869 168.537 123.999  1.00  0.00           C
ATOM   4255  C   PHE A 548     121.754 168.831 123.742  1.00  0.00           C
ATOM   4256  O   PHE A 548     121.463 169.800 123.075  1.00  0.00           O
ATOM   4257  N   THR A 549     122.832 168.842 124.564  1.00  0.00           N
ATOM   4258  CA  THR A 549     123.521 170.086 125.011  1.00  0.00           C
ATOM   4259  CB  THR A 549     124.268 169.868 126.354  1.00  0.00           C
ATOM   4260  CG2 THR A 549     123.238 169.982 127.463  1.00  0.00           C
ATOM   4261  OG1 THR A 549     124.899 168.617 126.346  1.00  0.00           O
ATOM   4262  C   THR A 549     124.532 170.653 124.085  1.00  0.00           C
ATOM   4263  O   THR A 549     125.129 171.659 124.384  1.00  0.00           O
ATOM   4264  N   LYS A 550     124.832 170.080 122.935  1.00  0.00           N
ATOM   4265  CA  LYS A 550     125.810 170.567 121.873  1.00  0.00           C
ATOM   4266  CB  LYS A 550     126.286 169.403 120.955  1.00  0.00           C
ATOM   4267  CG  LYS A 550     125.147 168.709 120.240  1.00  0.00           C
ATOM   4268  CD  LYS A 550     125.493 167.336 119.660  1.00  0.00           C
ATOM   4269  CE  LYS A 550     124.267 166.880 118.858  1.00  0.00           C
ATOM   4270  NZ  LYS A 550     124.494 165.479 118.360  1.00  0.00           N
ATOM   4271  C   LYS A 550     125.230 171.710 121.008  1.00  0.00           C
ATOM   4272  O   LYS A 550     124.024 171.689 120.751  1.00  0.00           O
ATOM   4273  N   ARG A 551     126.053 172.650 120.569  1.00  0.00           N
ATOM   4274  CA  ARG A 551     125.635 173.744 119.614  1.00  0.00           C
ATOM   4275  CB  ARG A 551     126.795 174.698 119.396  1.00  0.00           C
ATOM   4276  CG  ARG A 551     127.917 174.091 118.564  1.00  0.00           C
ATOM   4277  CD  ARG A 551     129.049 175.045 118.184  1.00  0.00           C
ATOM   4278  NE  ARG A 551     129.904 175.258 119.300  1.00  0.00           N
ATOM   4279  CZ  ARG A 551     131.223 175.153 119.343  1.00  0.00           C
ATOM   4280  NH1 ARG A 551     131.997 174.555 118.437  1.00  0.00           N
ATOM   4281  NH2 ARG A 551     131.915 175.415 120.399  1.00  0.00           N
ATOM   4282  C   ARG A 551     125.018 173.355 118.244  1.00  0.00           C
ATOM   4283  O   ARG A 551     124.718 174.282 117.515  1.00  0.00           O
ATOM   4284  N   ASP A 552     124.889 172.038 117.930  1.00  0.00           N
ATOM   4285  CA  ASP A 552     124.328 171.599 116.607  1.00  0.00           C
ATOM   4286  CB  ASP A 552     125.429 170.553 116.184  1.00  0.00           C
ATOM   4287  CG  ASP A 552     125.367 169.831 114.822  1.00  0.00           C
ATOM   4288  OD1 ASP A 552     125.476 168.594 114.701  1.00  0.00           O
ATOM   4289  OD2 ASP A 552     125.206 170.530 113.785  1.00  0.00           O
ATOM   4290  C   ASP A 552     122.889 171.100 116.565  1.00  0.00           C
ATOM   4291  O   ASP A 552     122.372 170.850 115.489  1.00  0.00           O
ATOM   4292  N   VAL A 553     122.256 170.894 117.733  1.00  0.00           N
ATOM   4293  CA  VAL A 553     120.886 170.588 117.940  1.00  0.00           C
ATOM   4294  CB  VAL A 553     120.699 169.934 119.361  1.00  0.00           C
ATOM   4295  CG1 VAL A 553     119.282 169.882 119.841  1.00  0.00           C
ATOM   4296  CG2 VAL A 553     121.131 168.501 119.278  1.00  0.00           C
ATOM   4297  C   VAL A 553     120.083 171.891 117.888  1.00  0.00           C
ATOM   4298  O   VAL A 553     120.238 172.803 118.743  1.00  0.00           O
ATOM   4299  N   PHE A 554     118.937 171.943 117.060  1.00  0.00           N
ATOM   4300  CA  PHE A 554     117.963 173.068 116.957  1.00  0.00           C
ATOM   4301  CB  PHE A 554     118.145 173.949 115.671  1.00  0.00           C
ATOM   4302  CG  PHE A 554     119.609 174.390 115.551  1.00  0.00           C
ATOM   4303  CD1 PHE A 554     120.006 175.653 116.109  1.00  0.00           C
ATOM   4304  CE1 PHE A 554     121.334 176.056 116.027  1.00  0.00           C
ATOM   4305  CZ  PHE A 554     122.250 175.283 115.393  1.00  0.00           C
ATOM   4306  CE2 PHE A 554     121.932 173.997 115.032  1.00  0.00           C
ATOM   4307  CD2 PHE A 554     120.568 173.586 115.019  1.00  0.00           C
ATOM   4308  C   PHE A 554     116.538 172.584 117.046  1.00  0.00           C
ATOM   4309  O   PHE A 554     116.239 171.503 116.638  1.00  0.00           O
ATOM   4310  N   LEU A 555     115.763 173.439 117.685  1.00  0.00           N
ATOM   4311  CA  LEU A 555     114.396 173.050 117.944  1.00  0.00           C
ATOM   4312  CB  LEU A 555     114.028 172.849 119.406  1.00  0.00           C
ATOM   4313  CG  LEU A 555     114.612 171.526 119.785  1.00  0.00           C
ATOM   4314  CD1 LEU A 555     114.997 171.566 121.269  1.00  0.00           C
ATOM   4315  CD2 LEU A 555     113.675 170.362 119.579  1.00  0.00           C
ATOM   4316  C   LEU A 555     113.441 174.091 117.338  1.00  0.00           C
ATOM   4317  O   LEU A 555     113.733 175.273 117.410  1.00  0.00           O
ATOM   4318  N   GLU A 556     112.385 173.617 116.714  1.00  0.00           N
ATOM   4319  CA  GLU A 556     111.299 174.387 116.143  1.00  0.00           C
ATOM   4320  CB  GLU A 556     110.478 173.482 115.241  1.00  0.00           C
ATOM   4321  CG  GLU A 556     111.131 172.946 113.919  1.00  0.00           C
ATOM   4322  CD  GLU A 556     112.290 172.030 114.355  1.00  0.00           C
ATOM   4323  OE1 GLU A 556     113.453 172.401 114.026  1.00  0.00           O
ATOM   4324  OE2 GLU A 556     112.071 170.995 115.005  1.00  0.00           O
ATOM   4325  C   GLU A 556     110.353 174.983 117.294  1.00  0.00           C
ATOM   4326  O   GLU A 556     110.316 174.447 118.408  1.00  0.00           O
ATOM   4327  N   ARG A 557     109.661 176.107 117.028  1.00  0.00           N
ATOM   4328  CA  ARG A 557     108.907 176.904 117.982  1.00  0.00           C
ATOM   4329  CB  ARG A 557     108.154 178.004 117.260  1.00  0.00           C
ATOM   4330  CG  ARG A 557     107.440 178.957 118.188  1.00  0.00           C
ATOM   4331  CD  ARG A 557     106.850 180.271 117.560  1.00  0.00           C
ATOM   4332  NE  ARG A 557     106.006 180.147 116.388  1.00  0.00           N
ATOM   4333  CZ  ARG A 557     105.163 181.048 116.001  1.00  0.00           C
ATOM   4334  NH1 ARG A 557     104.807 182.104 116.681  1.00  0.00           N
ATOM   4335  NH2 ARG A 557     104.650 180.854 114.853  1.00  0.00           N
ATOM   4336  C   ARG A 557     107.930 176.044 118.805  1.00  0.00           C
ATOM   4337  O   ARG A 557     107.719 176.124 119.986  1.00  0.00           O
ATOM   4338  N   GLY A 558     107.154 175.164 118.192  1.00  0.00           N
ATOM   4339  CA  GLY A 558     106.117 174.381 118.852  1.00  0.00           C
ATOM   4340  C   GLY A 558     106.660 173.171 119.760  1.00  0.00           C
ATOM   4341  O   GLY A 558     106.069 172.830 120.811  1.00  0.00           O
ATOM   4342  N   GLU A 559     107.873 172.657 119.413  1.00  0.00           N
ATOM   4343  CA  GLU A 559     108.639 171.695 120.228  1.00  0.00           C
ATOM   4344  CB  GLU A 559     109.906 171.100 119.456  1.00  0.00           C
ATOM   4345  CG  GLU A 559     109.606 170.476 118.075  1.00  0.00           C
ATOM   4346  CD  GLU A 559     108.490 169.405 118.068  1.00  0.00           C
ATOM   4347  OE1 GLU A 559     108.279 168.642 119.024  1.00  0.00           O
ATOM   4348  OE2 GLU A 559     107.836 169.250 116.997  1.00  0.00           O
ATOM   4349  C   GLU A 559     109.063 172.413 121.441  1.00  0.00           C
ATOM   4350  O   GLU A 559     109.033 171.872 122.594  1.00  0.00           O
ATOM   4351  N   VAL A 560     109.603 173.624 121.183  1.00  0.00           N
ATOM   4352  CA  VAL A 560     110.158 174.483 122.236  1.00  0.00           C
ATOM   4353  CB  VAL A 560     110.754 175.739 121.719  1.00  0.00           C
ATOM   4354  CG1 VAL A 560     110.925 176.647 122.921  1.00  0.00           C
ATOM   4355  CG2 VAL A 560     112.188 175.515 121.159  1.00  0.00           C
ATOM   4356  C   VAL A 560     109.058 174.687 123.331  1.00  0.00           C
ATOM   4357  O   VAL A 560     109.323 174.446 124.525  1.00  0.00           O
ATOM   4358  N   MET A 561     107.821 174.917 122.823  1.00  0.00           N
ATOM   4359  CA  MET A 561     106.634 175.131 123.735  1.00  0.00           C
ATOM   4360  CB  MET A 561     105.556 175.783 122.860  1.00  0.00           C
ATOM   4361  CG  MET A 561     105.930 177.228 122.514  1.00  0.00           C
ATOM   4362  SD  MET A 561     104.943 178.071 121.231  1.00  0.00           S
ATOM   4363  CE  MET A 561     105.676 179.682 121.163  1.00  0.00           C
ATOM   4364  C   MET A 561     106.211 173.915 124.677  1.00  0.00           C
ATOM   4365  O   MET A 561     105.953 174.077 125.821  1.00  0.00           O
ATOM   4366  N   ASN A 562     106.078 172.811 124.052  1.00  0.00           N
ATOM   4367  CA  ASN A 562     105.805 171.531 124.661  1.00  0.00           C
ATOM   4368  CB  ASN A 562     105.592 170.465 123.567  1.00  0.00           C
ATOM   4369  CG  ASN A 562     104.153 170.278 123.160  1.00  0.00           C
ATOM   4370  OD1 ASN A 562     103.304 171.116 123.093  1.00  0.00           O
ATOM   4371  ND2 ASN A 562     103.816 169.133 122.775  1.00  0.00           N
ATOM   4372  C   ASN A 562     106.936 171.124 125.657  1.00  0.00           C
ATOM   4373  O   ASN A 562     106.562 170.709 126.763  1.00  0.00           O
ATOM   4374  N   LEU A 563     108.271 171.471 125.463  1.00  0.00           N
ATOM   4375  CA  LEU A 563     109.340 171.190 126.491  1.00  0.00           C
ATOM   4376  CB  LEU A 563     110.783 171.268 125.879  1.00  0.00           C
ATOM   4377  CG  LEU A 563     111.218 170.248 124.824  1.00  0.00           C
ATOM   4378  CD1 LEU A 563     112.714 170.495 124.429  1.00  0.00           C
ATOM   4379  CD2 LEU A 563     110.965 168.819 125.152  1.00  0.00           C
ATOM   4380  C   LEU A 563     109.248 172.143 127.670  1.00  0.00           C
ATOM   4381  O   LEU A 563     109.264 171.658 128.819  1.00  0.00           O
ATOM   4382  N   LEU A 564     108.937 173.421 127.442  1.00  0.00           N
ATOM   4383  CA  LEU A 564     108.748 174.454 128.498  1.00  0.00           C
ATOM   4384  CB  LEU A 564     108.597 175.912 127.967  1.00  0.00           C
ATOM   4385  CG  LEU A 564     109.818 176.517 127.262  1.00  0.00           C
ATOM   4386  CD1 LEU A 564     109.401 177.774 126.553  1.00  0.00           C
ATOM   4387  CD2 LEU A 564     110.937 176.647 128.247  1.00  0.00           C
ATOM   4388  C   LEU A 564     107.508 174.115 129.416  1.00  0.00           C
ATOM   4389  O   LEU A 564     107.622 174.251 130.662  1.00  0.00           O
ATOM   4390  N   MET A 565     106.444 173.488 128.843  1.00  0.00           N
ATOM   4391  CA  MET A 565     105.330 173.006 129.636  1.00  0.00           C
ATOM   4392  CB  MET A 565     104.265 172.435 128.671  1.00  0.00           C
ATOM   4393  CG  MET A 565     103.273 173.471 128.073  1.00  0.00           C
ATOM   4394  SD  MET A 565     102.346 174.550 129.188  1.00  0.00           S
ATOM   4395  CE  MET A 565     101.198 173.563 130.174  1.00  0.00           C
ATOM   4396  C   MET A 565     105.636 172.088 130.849  1.00  0.00           C
ATOM   4397  O   MET A 565     104.895 172.106 131.818  1.00  0.00           O
ATOM   4398  N   PHE A 566     106.778 171.297 130.731  1.00  0.00           N
ATOM   4399  CA  PHE A 566     107.383 170.394 131.783  1.00  0.00           C
ATOM   4400  CB  PHE A 566     108.003 169.167 131.013  1.00  0.00           C
ATOM   4401  CG  PHE A 566     106.970 168.059 130.786  1.00  0.00           C
ATOM   4402  CD1 PHE A 566     106.660 167.292 131.875  1.00  0.00           C
ATOM   4403  CE1 PHE A 566     105.762 166.230 131.811  1.00  0.00           C
ATOM   4404  CZ  PHE A 566     105.047 166.071 130.657  1.00  0.00           C
ATOM   4405  CE2 PHE A 566     105.274 166.982 129.562  1.00  0.00           C
ATOM   4406  CD2 PHE A 566     106.265 167.949 129.602  1.00  0.00           C
ATOM   4407  C   PHE A 566     108.440 171.004 132.678  1.00  0.00           C
ATOM   4408  O   PHE A 566     108.831 170.373 133.677  1.00  0.00           O
ATOM   4409  N   LEU A 567     108.956 172.191 132.378  1.00  0.00           N
ATOM   4410  CA  LEU A 567     110.033 172.878 133.109  1.00  0.00           C
ATOM   4411  CB  LEU A 567     110.885 173.772 132.182  1.00  0.00           C
ATOM   4412  CG  LEU A 567     111.993 174.521 132.759  1.00  0.00           C
ATOM   4413  CD1 LEU A 567     112.839 173.780 133.762  1.00  0.00           C
ATOM   4414  CD2 LEU A 567     112.901 174.985 131.615  1.00  0.00           C
ATOM   4415  C   LEU A 567     109.415 173.665 134.331  1.00  0.00           C
ATOM   4416  O   LEU A 567     108.815 174.720 134.141  1.00  0.00           O
ATOM   4417  N   SER A 568     109.637 173.100 135.556  1.00  0.00           N
ATOM   4418  CA  SER A 568     108.930 173.503 136.764  1.00  0.00           C
ATOM   4419  CB  SER A 568     108.879 172.434 137.824  1.00  0.00           C
ATOM   4420  OG  SER A 568     109.976 172.441 138.608  1.00  0.00           O
ATOM   4421  C   SER A 568     109.353 174.913 137.249  1.00  0.00           C
ATOM   4422  O   SER A 568     108.484 175.714 137.478  1.00  0.00           O
ATOM   4423  N   THR A 569     110.614 175.187 137.336  1.00  0.00           N
ATOM   4424  CA  THR A 569     111.152 176.514 137.689  1.00  0.00           C
ATOM   4425  CB  THR A 569     112.630 176.451 137.920  1.00  0.00           C
ATOM   4426  CG2 THR A 569     113.004 175.526 139.105  1.00  0.00           C
ATOM   4427  OG1 THR A 569     113.341 175.859 136.874  1.00  0.00           O
ATOM   4428  C   THR A 569     110.867 177.626 136.677  1.00  0.00           C
ATOM   4429  O   THR A 569     111.178 178.724 137.051  1.00  0.00           O
ATOM   4430  N   TRP A 570     110.312 177.382 135.501  1.00  0.00           N
ATOM   4431  CA  TRP A 570     110.287 178.401 134.420  1.00  0.00           C
ATOM   4432  CB  TRP A 570     110.077 177.790 133.012  1.00  0.00           C
ATOM   4433  CG  TRP A 570     109.291 178.519 132.020  1.00  0.00           C
ATOM   4434  CD1 TRP A 570     109.641 179.694 131.488  1.00  0.00           C
ATOM   4435  NE1 TRP A 570     108.700 180.040 130.568  1.00  0.00           N
ATOM   4436  CE2 TRP A 570     107.605 179.224 130.720  1.00  0.00           C
ATOM   4437  CZ2 TRP A 570     106.295 179.271 130.175  1.00  0.00           C
ATOM   4438  CH2 TRP A 570     105.375 178.245 130.517  1.00  0.00           C
ATOM   4439  CZ3 TRP A 570     105.788 177.233 131.444  1.00  0.00           C
ATOM   4440  CE3 TRP A 570     107.088 177.158 131.914  1.00  0.00           C
ATOM   4441  CD2 TRP A 570     107.967 178.186 131.590  1.00  0.00           C
ATOM   4442  C   TRP A 570     109.346 179.588 134.782  1.00  0.00           C
ATOM   4443  O   TRP A 570     108.291 179.445 135.431  1.00  0.00           O
ATOM   4444  N   ASP A 571     109.747 180.826 134.396  1.00  0.00           N
ATOM   4445  CA  ASP A 571     109.150 182.121 134.669  1.00  0.00           C
ATOM   4446  CB  ASP A 571     110.164 183.260 134.593  1.00  0.00           C
ATOM   4447  CG  ASP A 571     110.955 183.466 133.303  1.00  0.00           C
ATOM   4448  OD1 ASP A 571     110.496 182.856 132.288  1.00  0.00           O
ATOM   4449  OD2 ASP A 571     111.923 184.243 133.300  1.00  0.00           O
ATOM   4450  C   ASP A 571     107.839 182.478 133.935  1.00  0.00           C
ATOM   4451  O   ASP A 571     107.323 183.518 134.258  1.00  0.00           O
ATOM   4452  N   GLY A 572     107.363 181.653 132.990  1.00  0.00           N
ATOM   4453  CA  GLY A 572     106.182 182.021 132.296  1.00  0.00           C
ATOM   4454  C   GLY A 572     106.499 182.826 131.032  1.00  0.00           C
ATOM   4455  O   GLY A 572     105.587 183.042 130.210  1.00  0.00           O
ATOM   4456  N   LYS A 573     107.761 183.126 130.660  1.00  0.00           N
ATOM   4457  CA  LYS A 573     108.133 183.921 129.445  1.00  0.00           C
ATOM   4458  CB  LYS A 573     109.356 184.709 129.897  1.00  0.00           C
ATOM   4459  CG  LYS A 573     109.136 185.752 131.053  1.00  0.00           C
ATOM   4460  CD  LYS A 573     108.250 186.900 130.613  1.00  0.00           C
ATOM   4461  CE  LYS A 573     108.067 187.891 131.740  1.00  0.00           C
ATOM   4462  NZ  LYS A 573     107.491 189.207 131.246  1.00  0.00           N
ATOM   4463  C   LYS A 573     108.444 183.049 128.186  1.00  0.00           C
ATOM   4464  O   LYS A 573     108.881 181.960 128.341  1.00  0.00           O
ATOM   4465  N   VAL A 574     108.381 183.687 127.079  1.00  0.00           N
ATOM   4466  CA  VAL A 574     108.653 183.112 125.744  1.00  0.00           C
ATOM   4467  CB  VAL A 574     107.586 183.476 124.643  1.00  0.00           C
ATOM   4468  CG1 VAL A 574     107.754 182.610 123.356  1.00  0.00           C
ATOM   4469  CG2 VAL A 574     106.228 183.168 125.233  1.00  0.00           C
ATOM   4470  C   VAL A 574     110.057 183.373 125.263  1.00  0.00           C
ATOM   4471  O   VAL A 574     110.318 184.520 124.875  1.00  0.00           O
ATOM   4472  N   PRO A 575     110.930 182.373 125.263  1.00  0.00           N
ATOM   4473  CD  PRO A 575     110.766 180.917 125.510  1.00  0.00           C
ATOM   4474  CG  PRO A 575     111.933 180.274 124.751  1.00  0.00           C
ATOM   4475  CB  PRO A 575     113.045 181.336 124.917  1.00  0.00           C
ATOM   4476  CA  PRO A 575     112.332 182.666 124.857  1.00  0.00           C
ATOM   4477  C   PRO A 575     112.495 183.287 123.463  1.00  0.00           C
ATOM   4478  O   PRO A 575     111.837 182.857 122.516  1.00  0.00           O
ATOM   4479  N   GLN A 576     113.517 184.186 123.385  1.00  0.00           N
ATOM   4480  CA  GLN A 576     114.076 184.516 122.108  1.00  0.00           C
ATOM   4481  CB  GLN A 576     115.072 185.619 122.325  1.00  0.00           C
ATOM   4482  CG  GLN A 576     114.543 186.971 122.765  1.00  0.00           C
ATOM   4483  CD  GLN A 576     113.955 187.868 121.713  1.00  0.00           C
ATOM   4484  OE1 GLN A 576     113.630 187.486 120.586  1.00  0.00           O
ATOM   4485  NE2 GLN A 576     113.775 189.140 122.050  1.00  0.00           N
ATOM   4486  C   GLN A 576     114.850 183.327 121.431  1.00  0.00           C
ATOM   4487  O   GLN A 576     115.684 182.629 122.036  1.00  0.00           O
ATOM   4488  N   PRO A 577     114.738 183.301 120.087  1.00  0.00           N
ATOM   4489  CD  PRO A 577     113.805 183.964 119.160  1.00  0.00           C
ATOM   4490  CG  PRO A 577     113.828 183.348 117.776  1.00  0.00           C
ATOM   4491  CB  PRO A 577     115.236 182.838 117.788  1.00  0.00           C
ATOM   4492  CA  PRO A 577     115.603 182.488 119.260  1.00  0.00           C
ATOM   4493  C   PRO A 577     117.123 182.760 119.432  1.00  0.00           C
ATOM   4494  O   PRO A 577     117.574 183.911 119.805  1.00  0.00           O
ATOM   4495  N   ALA A 578     118.042 181.779 119.193  1.00  0.00           N
ATOM   4496  CA  ALA A 578     119.509 182.076 119.168  1.00  0.00           C
ATOM   4497  CB  ALA A 578     120.326 180.855 119.566  1.00  0.00           C
ATOM   4498  C   ALA A 578     119.934 182.657 117.796  1.00  0.00           C
ATOM   4499  O   ALA A 578     120.746 183.600 117.749  1.00  0.00           O
ATOM   4500  N   ILE A 579     119.274 182.215 116.728  1.00  0.00           N
ATOM   4501  CA  ILE A 579     119.370 182.672 115.285  1.00  0.00           C
ATOM   4502  CB  ILE A 579     119.752 181.481 114.398  1.00  0.00           C
ATOM   4503  CG2 ILE A 579     119.491 181.749 112.902  1.00  0.00           C
ATOM   4504  CG1 ILE A 579     121.203 181.017 114.636  1.00  0.00           C
ATOM   4505  CD1 ILE A 579     121.532 179.638 114.184  1.00  0.00           C
ATOM   4506  C   ILE A 579     118.048 183.164 114.811  1.00  0.00           C
ATOM   4507  O   ILE A 579     117.053 182.442 114.982  1.00  0.00           O
ATOM   4508  N   LEU A 580     118.032 184.409 114.267  1.00  0.00           N
ATOM   4509  CA  LEU A 580     116.737 185.083 113.879  1.00  0.00           C
ATOM   4510  CB  LEU A 580     116.726 186.497 114.399  1.00  0.00           C
ATOM   4511  CG  LEU A 580     116.347 186.615 115.903  1.00  0.00           C
ATOM   4512  CD1 LEU A 580     117.568 186.579 116.835  1.00  0.00           C
ATOM   4513  CD2 LEU A 580     115.478 187.823 116.227  1.00  0.00           C
ATOM   4514  C   LEU A 580     116.445 185.101 112.421  1.00  0.00           C
ATOM   4515  O   LEU A 580     115.253 185.102 112.038  1.00  0.00           O
ATOM   4516  N   LYS A 581     117.462 185.148 111.573  1.00  0.00           N
ATOM   4517  CA  LYS A 581     117.359 185.062 110.120  1.00  0.00           C
ATOM   4518  CB  LYS A 581     117.548 186.508 109.537  1.00  0.00           C
ATOM   4519  CG  LYS A 581     116.532 187.679 109.951  1.00  0.00           C
ATOM   4520  CD  LYS A 581     116.955 188.966 109.196  1.00  0.00           C
ATOM   4521  CE  LYS A 581     116.456 188.979 107.786  1.00  0.00           C
ATOM   4522  NZ  LYS A 581     116.731 190.249 107.085  1.00  0.00           N
ATOM   4523  C   LYS A 581     118.428 184.036 109.492  1.00  0.00           C
ATOM   4524  O   LYS A 581     119.507 183.850 110.047  1.00  0.00           O
ATOM   4525  N   PRO A 582     118.138 183.401 108.303  1.00  0.00           N
ATOM   4526  CD  PRO A 582     119.186 182.765 107.488  1.00  0.00           C
ATOM   4527  CG  PRO A 582     118.797 182.814 106.038  1.00  0.00           C
ATOM   4528  CB  PRO A 582     117.302 182.925 106.153  1.00  0.00           C
ATOM   4529  CA  PRO A 582     116.975 183.528 107.551  1.00  0.00           C
ATOM   4530  C   PRO A 582     115.736 182.836 108.116  1.00  0.00           C
ATOM   4531  O   PRO A 582     114.629 183.241 107.755  1.00  0.00           O
ATOM   4532  N   ARG A 583     115.873 182.018 109.176  1.00  0.00           N
ATOM   4533  CA  ARG A 583     114.771 181.489 109.905  1.00  0.00           C
ATOM   4534  CB  ARG A 583     114.354 180.103 109.495  1.00  0.00           C
ATOM   4535  CG  ARG A 583     113.696 179.981 108.136  1.00  0.00           C
ATOM   4536  CD  ARG A 583     112.368 180.617 108.103  1.00  0.00           C
ATOM   4537  NE  ARG A 583     111.586 180.312 106.899  1.00  0.00           N
ATOM   4538  CZ  ARG A 583     110.475 180.845 106.486  1.00  0.00           C
ATOM   4539  NH1 ARG A 583     109.856 181.775 107.212  1.00  0.00           N
ATOM   4540  NH2 ARG A 583     109.957 180.573 105.345  1.00  0.00           N
ATOM   4541  C   ARG A 583     114.958 181.547 111.393  1.00  0.00           C
ATOM   4542  O   ARG A 583     116.135 181.480 111.770  1.00  0.00           O
ATOM   4543  N   PRO A 584     113.929 181.833 112.183  1.00  0.00           N
ATOM   4544  CD  PRO A 584     112.607 182.214 111.879  1.00  0.00           C
ATOM   4545  CG  PRO A 584     111.786 182.231 113.177  1.00  0.00           C
ATOM   4546  CB  PRO A 584     112.841 182.530 114.283  1.00  0.00           C
ATOM   4547  CA  PRO A 584     114.061 181.803 113.651  1.00  0.00           C
ATOM   4548  C   PRO A 584     114.272 180.331 114.105  1.00  0.00           C
ATOM   4549  O   PRO A 584     113.572 179.382 113.726  1.00  0.00           O
ATOM   4550  N   LEU A 585     115.349 180.102 114.879  1.00  0.00           N
ATOM   4551  CA  LEU A 585     115.728 178.837 115.589  1.00  0.00           C
ATOM   4552  CB  LEU A 585     116.817 178.032 114.753  1.00  0.00           C
ATOM   4553  CG  LEU A 585     116.183 177.363 113.523  1.00  0.00           C
ATOM   4554  CD1 LEU A 585     117.351 176.853 112.603  1.00  0.00           C
ATOM   4555  CD2 LEU A 585     115.171 176.250 113.868  1.00  0.00           C
ATOM   4556  C   LEU A 585     116.249 179.022 116.976  1.00  0.00           C
ATOM   4557  O   LEU A 585     117.070 179.911 117.257  1.00  0.00           O
ATOM   4558  N   TRP A 586     115.891 178.057 117.843  1.00  0.00           N
ATOM   4559  CA  TRP A 586     116.293 177.813 119.222  1.00  0.00           C
ATOM   4560  CB  TRP A 586     115.114 177.619 120.151  1.00  0.00           C
ATOM   4561  CG  TRP A 586     114.194 178.804 120.295  1.00  0.00           C
ATOM   4562  CD1 TRP A 586     113.931 179.567 121.438  1.00  0.00           C
ATOM   4563  NE1 TRP A 586     112.879 180.442 121.305  1.00  0.00           N
ATOM   4564  CE2 TRP A 586     112.491 180.405 119.958  1.00  0.00           C
ATOM   4565  CZ2 TRP A 586     111.390 181.075 119.316  1.00  0.00           C
ATOM   4566  CH2 TRP A 586     111.139 180.787 117.926  1.00  0.00           C
ATOM   4567  CZ3 TRP A 586     111.881 179.754 117.286  1.00  0.00           C
ATOM   4568  CE3 TRP A 586     112.860 179.090 118.001  1.00  0.00           C
ATOM   4569  CD2 TRP A 586     113.168 179.323 119.380  1.00  0.00           C
ATOM   4570  C   TRP A 586     117.253 176.625 119.222  1.00  0.00           C
ATOM   4571  O   TRP A 586     117.347 175.852 118.281  1.00  0.00           O
ATOM   4572  N   THR A 587     118.093 176.464 120.305  1.00  0.00           N
ATOM   4573  CA  THR A 587     119.064 175.370 120.443  1.00  0.00           C
ATOM   4574  CB  THR A 587     120.586 175.654 120.286  1.00  0.00           C
ATOM   4575  CG2 THR A 587     120.719 176.965 119.594  1.00  0.00           C
ATOM   4576  OG1 THR A 587     121.185 175.955 121.553  1.00  0.00           O
ATOM   4577  C   THR A 587     118.840 174.472 121.680  1.00  0.00           C
ATOM   4578  O   THR A 587     118.243 174.750 122.646  1.00  0.00           O
ATOM   4579  N   GLY A 588     119.365 173.251 121.551  1.00  0.00           N
ATOM   4580  CA  GLY A 588     119.276 172.273 122.666  1.00  0.00           C
ATOM   4581  C   GLY A 588     120.308 172.569 123.775  1.00  0.00           C
ATOM   4582  O   GLY A 588     120.021 172.228 124.949  1.00  0.00           O
ATOM   4583  N   LYS A 589     121.316 173.404 123.497  1.00  0.00           N
ATOM   4584  CA  LYS A 589     122.150 174.026 124.532  1.00  0.00           C
ATOM   4585  CB  LYS A 589     123.495 174.561 124.028  1.00  0.00           C
ATOM   4586  CG  LYS A 589     124.477 174.902 125.105  1.00  0.00           C
ATOM   4587  CD  LYS A 589     125.655 175.754 124.511  1.00  0.00           C
ATOM   4588  CE  LYS A 589     126.586 174.948 123.574  1.00  0.00           C
ATOM   4589  NZ  LYS A 589     127.118 173.614 124.025  1.00  0.00           N
ATOM   4590  C   LYS A 589     121.339 175.135 125.232  1.00  0.00           C
ATOM   4591  O   LYS A 589     121.393 175.279 126.487  1.00  0.00           O
ATOM   4592  N   GLN A 590     120.605 175.887 124.442  1.00  0.00           N
ATOM   4593  CA  GLN A 590     119.848 177.086 124.792  1.00  0.00           C
ATOM   4594  CB  GLN A 590     119.576 177.879 123.523  1.00  0.00           C
ATOM   4595  CG  GLN A 590     118.930 179.235 123.825  1.00  0.00           C
ATOM   4596  CD  GLN A 590     117.777 179.680 123.003  1.00  0.00           C
ATOM   4597  OE1 GLN A 590     117.578 179.201 121.893  1.00  0.00           O
ATOM   4598  NE2 GLN A 590     117.082 180.722 123.418  1.00  0.00           N
ATOM   4599  C   GLN A 590     118.540 176.743 125.547  1.00  0.00           C
ATOM   4600  O   GLN A 590     118.179 177.459 126.470  1.00  0.00           O
ATOM   4601  N   ILE A 591     117.962 175.531 125.370  1.00  0.00           N
ATOM   4602  CA  ILE A 591     116.969 174.985 126.285  1.00  0.00           C
ATOM   4603  CB  ILE A 591     115.831 174.183 125.509  1.00  0.00           C
ATOM   4604  CG2 ILE A 591     114.749 173.811 126.536  1.00  0.00           C
ATOM   4605  CG1 ILE A 591     115.192 174.934 124.296  1.00  0.00           C
ATOM   4606  CD1 ILE A 591     114.614 176.350 124.705  1.00  0.00           C
ATOM   4607  C   ILE A 591     117.564 174.429 127.555  1.00  0.00           C
ATOM   4608  O   ILE A 591     117.008 174.610 128.660  1.00  0.00           O
ATOM   4609  N   PHE A 592     118.721 173.774 127.523  1.00  0.00           N
ATOM   4610  CA  PHE A 592     119.359 173.441 128.737  1.00  0.00           C
ATOM   4611  CB  PHE A 592     120.446 172.300 128.628  1.00  0.00           C
ATOM   4612  CG  PHE A 592     120.577 171.371 129.874  1.00  0.00           C
ATOM   4613  CD1 PHE A 592     121.287 171.863 130.983  1.00  0.00           C
ATOM   4614  CE1 PHE A 592     121.378 171.009 132.110  1.00  0.00           C
ATOM   4615  CZ  PHE A 592     120.702 169.759 132.158  1.00  0.00           C
ATOM   4616  CE2 PHE A 592     119.909 169.319 131.059  1.00  0.00           C
ATOM   4617  CD2 PHE A 592     119.921 170.173 129.906  1.00  0.00           C
ATOM   4618  C   PHE A 592     119.792 174.653 129.573  1.00  0.00           C
ATOM   4619  O   PHE A 592     119.799 174.573 130.807  1.00  0.00           O
ATOM   4620  N   SER A 593     120.143 175.732 128.923  1.00  0.00           N
ATOM   4621  CA  SER A 593     120.468 176.986 129.642  1.00  0.00           C
ATOM   4622  CB  SER A 593     120.951 178.011 128.589  1.00  0.00           C
ATOM   4623  OG  SER A 593     121.147 179.321 129.087  1.00  0.00           O
ATOM   4624  C   SER A 593     119.345 177.548 130.538  1.00  0.00           C
ATOM   4625  O   SER A 593     119.623 178.185 131.563  1.00  0.00           O
ATOM   4626  N   LEU A 594     118.104 177.260 130.139  1.00  0.00           N
ATOM   4627  CA  LEU A 594     116.883 177.528 130.916  1.00  0.00           C
ATOM   4628  CB  LEU A 594     115.667 177.634 129.996  1.00  0.00           C
ATOM   4629  CG  LEU A 594     115.761 178.806 128.899  1.00  0.00           C
ATOM   4630  CD1 LEU A 594     114.750 178.766 127.762  1.00  0.00           C
ATOM   4631  CD2 LEU A 594     115.744 180.181 129.583  1.00  0.00           C
ATOM   4632  C   LEU A 594     116.579 176.504 131.969  1.00  0.00           C
ATOM   4633  O   LEU A 594     116.036 176.867 132.979  1.00  0.00           O
ATOM   4634  N   ILE A 595     116.882 175.221 131.649  1.00  0.00           N
ATOM   4635  CA  ILE A 595     116.695 174.155 132.627  1.00  0.00           C
ATOM   4636  CB  ILE A 595     116.915 172.772 132.086  1.00  0.00           C
ATOM   4637  CG2 ILE A 595     116.835 171.623 133.068  1.00  0.00           C
ATOM   4638  CG1 ILE A 595     115.900 172.457 130.994  1.00  0.00           C
ATOM   4639  CD1 ILE A 595     116.274 171.145 130.312  1.00  0.00           C
ATOM   4640  C   ILE A 595     117.481 174.391 133.898  1.00  0.00           C
ATOM   4641  O   ILE A 595     116.976 174.107 134.977  1.00  0.00           O
ATOM   4642  N   ILE A 596     118.642 175.010 133.785  1.00  0.00           N
ATOM   4643  CA  ILE A 596     119.532 175.395 134.904  1.00  0.00           C
ATOM   4644  CB  ILE A 596     120.868 175.840 134.376  1.00  0.00           C
ATOM   4645  CG2 ILE A 596     121.738 176.473 135.389  1.00  0.00           C
ATOM   4646  CG1 ILE A 596     121.570 174.638 133.602  1.00  0.00           C
ATOM   4647  CD1 ILE A 596     122.723 175.127 132.738  1.00  0.00           C
ATOM   4648  C   ILE A 596     118.862 176.434 135.778  1.00  0.00           C
ATOM   4649  O   ILE A 596     118.790 177.528 135.229  1.00  0.00           O
ATOM   4650  N   PRO A 597     118.579 176.143 137.028  1.00  0.00           N
ATOM   4651  CD  PRO A 597     118.743 174.896 137.671  1.00  0.00           C
ATOM   4652  CG  PRO A 597     118.471 175.180 139.142  1.00  0.00           C
ATOM   4653  CB  PRO A 597     117.402 176.229 139.081  1.00  0.00           C
ATOM   4654  CA  PRO A 597     117.911 177.092 137.889  1.00  0.00           C
ATOM   4655  C   PRO A 597     118.801 178.201 138.546  1.00  0.00           C
ATOM   4656  O   PRO A 597     120.010 178.057 138.677  1.00  0.00           O
ATOM   4657  N   GLY A 598     118.207 179.323 138.916  1.00  0.00           N
ATOM   4658  CA  GLY A 598     118.860 180.469 139.431  1.00  0.00           C
ATOM   4659  C   GLY A 598     120.013 181.131 138.652  1.00  0.00           C
ATOM   4660  O   GLY A 598     119.896 181.355 137.426  1.00  0.00           O
ATOM   4661  N   HIS A 599     121.068 181.609 139.336  1.00  0.00           N
ATOM   4662  CA  HIS A 599     122.097 182.516 138.835  1.00  0.00           C
ATOM   4663  CB  HIS A 599     121.837 183.898 139.462  1.00  0.00           C
ATOM   4664  CG  HIS A 599     120.545 184.505 138.948  1.00  0.00           C
ATOM   4665  ND1 HIS A 599     119.228 184.131 139.276  1.00  0.00           N
ATOM   4666  CE1 HIS A 599     118.450 184.847 138.429  1.00  0.00           C
ATOM   4667  NE2 HIS A 599     119.138 185.669 137.679  1.00  0.00           N
ATOM   4668  CD2 HIS A 599     120.467 185.429 137.915  1.00  0.00           C
ATOM   4669  C   HIS A 599     123.522 182.054 139.116  1.00  0.00           C
ATOM   4670  O   HIS A 599     124.457 182.868 139.097  1.00  0.00           O
ATOM   4671  N   ILE A 600     123.714 180.749 139.345  1.00  0.00           N
ATOM   4672  CA  ILE A 600     124.886 180.036 139.771  1.00  0.00           C
ATOM   4673  CB  ILE A 600     124.434 178.562 140.010  1.00  0.00           C
ATOM   4674  CG2 ILE A 600     123.398 178.595 141.185  1.00  0.00           C
ATOM   4675  CG1 ILE A 600     124.028 177.704 138.791  1.00  0.00           C
ATOM   4676  CD1 ILE A 600     123.435 176.380 139.135  1.00  0.00           C
ATOM   4677  C   ILE A 600     125.943 180.117 138.650  1.00  0.00           C
ATOM   4678  O   ILE A 600     125.698 180.635 137.536  1.00  0.00           O
ATOM   4679  N   ASN A 601     127.123 179.528 138.912  1.00  0.00           N
ATOM   4680  CA  ASN A 601     128.210 179.410 137.923  1.00  0.00           C
ATOM   4681  CB  ASN A 601     129.209 180.448 138.313  1.00  0.00           C
ATOM   4682  CG  ASN A 601     128.593 181.809 138.537  1.00  0.00           C
ATOM   4683  OD1 ASN A 601     128.162 182.553 137.674  1.00  0.00           O
ATOM   4684  ND2 ASN A 601     128.481 182.198 139.806  1.00  0.00           N
ATOM   4685  C   ASN A 601     128.782 177.960 138.091  1.00  0.00           C
ATOM   4686  O   ASN A 601     128.723 177.384 139.183  1.00  0.00           O
ATOM   4687  N   CYS A 602     129.332 177.432 137.014  1.00  0.00           N
ATOM   4688  CA  CYS A 602     130.118 176.231 137.042  1.00  0.00           C
ATOM   4689  CB  CYS A 602     129.132 175.055 137.111  1.00  0.00           C
ATOM   4690  SG  CYS A 602     129.898 173.432 136.797  1.00  0.00           S
ATOM   4691  C   CYS A 602     130.950 176.141 135.763  1.00  0.00           C
ATOM   4692  O   CYS A 602     130.459 176.400 134.666  1.00  0.00           O
ATOM   4693  N   ILE A 603     132.243 175.811 135.867  1.00  0.00           N
ATOM   4694  CA  ILE A 603     133.136 175.652 134.712  1.00  0.00           C
ATOM   4695  CB  ILE A 603     134.095 176.831 134.530  1.00  0.00           C
ATOM   4696  CG2 ILE A 603     135.236 176.590 133.562  1.00  0.00           C
ATOM   4697  CG1 ILE A 603     133.337 178.080 133.980  1.00  0.00           C
ATOM   4698  CD1 ILE A 603     134.120 179.340 133.956  1.00  0.00           C
ATOM   4699  C   ILE A 603     133.768 174.262 134.789  1.00  0.00           C
ATOM   4700  O   ILE A 603     134.226 173.976 135.880  1.00  0.00           O
ATOM   4701  N   ARG A 604     133.678 173.391 133.787  1.00  0.00           N
ATOM   4702  CA  ARG A 604     134.351 172.100 133.819  1.00  0.00           C
ATOM   4703  CB  ARG A 604     133.332 171.059 134.331  1.00  0.00           C
ATOM   4704  CG  ARG A 604     133.973 169.898 135.030  1.00  0.00           C
ATOM   4705  CD  ARG A 604     133.983 170.293 136.568  1.00  0.00           C
ATOM   4706  NE  ARG A 604     134.799 169.460 137.407  1.00  0.00           N
ATOM   4707  CZ  ARG A 604     134.421 168.909 138.499  1.00  0.00           C
ATOM   4708  NH1 ARG A 604     133.200 168.534 138.809  1.00  0.00           N
ATOM   4709  NH2 ARG A 604     135.388 168.506 139.294  1.00  0.00           N
ATOM   4710  C   ARG A 604     134.975 171.677 132.526  1.00  0.00           C
ATOM   4711  O   ARG A 604     134.319 171.794 131.501  1.00  0.00           O
ATOM   4712  N   THR A 605     136.084 170.913 132.564  1.00  0.00           N
ATOM   4713  CA  THR A 605     136.588 169.983 131.566  1.00  0.00           C
ATOM   4714  CB  THR A 605     138.037 169.525 131.745  1.00  0.00           C
ATOM   4715  CG2 THR A 605     139.129 170.627 131.762  1.00  0.00           C
ATOM   4716  OG1 THR A 605     138.201 168.716 132.835  1.00  0.00           O
ATOM   4717  C   THR A 605     135.678 168.727 131.487  1.00  0.00           C
ATOM   4718  O   THR A 605     134.828 168.607 132.318  1.00  0.00           O
ATOM   4719  N   HIS A 606     135.757 168.031 130.344  1.00  0.00           N
ATOM   4720  CA  HIS A 606     134.864 166.920 129.865  1.00  0.00           C
ATOM   4721  CB  HIS A 606     135.163 166.707 128.400  1.00  0.00           C
ATOM   4722  CG  HIS A 606     134.553 165.461 127.783  1.00  0.00           C
ATOM   4723  ND1 HIS A 606     135.264 164.307 127.431  1.00  0.00           N
ATOM   4724  CE1 HIS A 606     134.342 163.422 127.099  1.00  0.00           C
ATOM   4725  NE2 HIS A 606     133.074 163.901 127.140  1.00  0.00           N
ATOM   4726  CD2 HIS A 606     133.189 165.201 127.604  1.00  0.00           C
ATOM   4727  C   HIS A 606     135.206 165.697 130.716  1.00  0.00           C
ATOM   4728  O   HIS A 606     136.229 165.551 131.393  1.00  0.00           O
ATOM   4729  N   SER A 607     134.452 164.559 130.437  1.00  0.00           N
ATOM   4730  CA  SER A 607     134.587 163.323 131.216  1.00  0.00           C
ATOM   4731  CB  SER A 607     133.482 162.365 130.870  1.00  0.00           C
ATOM   4732  OG  SER A 607     133.536 161.881 129.559  1.00  0.00           O
ATOM   4733  C   SER A 607     135.924 162.614 131.023  1.00  0.00           C
ATOM   4734  O   SER A 607     136.393 162.081 132.030  1.00  0.00           O
ATOM   4735  N   THR A 608     136.525 162.729 129.849  1.00  0.00           N
ATOM   4736  CA  THR A 608     137.809 162.064 129.494  1.00  0.00           C
ATOM   4737  CB  THR A 608     137.827 161.426 128.069  1.00  0.00           C
ATOM   4738  CG2 THR A 608     136.708 160.359 127.783  1.00  0.00           C
ATOM   4739  OG1 THR A 608     137.706 162.315 126.913  1.00  0.00           O
ATOM   4740  C   THR A 608     138.987 163.016 129.708  1.00  0.00           C
ATOM   4741  O   THR A 608     140.051 162.669 129.158  1.00  0.00           O
ATOM   4742  N   HIS A 609     138.940 164.049 130.532  1.00  0.00           N
ATOM   4743  CA  HIS A 609     139.997 165.067 130.589  1.00  0.00           C
ATOM   4744  CB  HIS A 609     139.646 166.207 129.600  1.00  0.00           C
ATOM   4745  CG  HIS A 609     140.752 166.928 128.893  1.00  0.00           C
ATOM   4746  ND1 HIS A 609     141.659 166.355 127.980  1.00  0.00           N
ATOM   4747  CE1 HIS A 609     142.479 167.305 127.599  1.00  0.00           C
ATOM   4748  NE2 HIS A 609     142.203 168.481 128.247  1.00  0.00           N
ATOM   4749  CD2 HIS A 609     141.123 168.230 129.071  1.00  0.00           C
ATOM   4750  C   HIS A 609     140.119 165.507 132.057  1.00  0.00           C
ATOM   4751  O   HIS A 609     139.148 166.148 132.480  1.00  0.00           O
ATOM   4752  N   PRO A 610     141.319 165.380 132.727  1.00  0.00           N
ATOM   4753  CD  PRO A 610     142.434 164.657 132.315  1.00  0.00           C
ATOM   4754  CG  PRO A 610     143.108 164.113 133.592  1.00  0.00           C
ATOM   4755  CB  PRO A 610     142.868 165.228 134.580  1.00  0.00           C
ATOM   4756  CA  PRO A 610     141.502 165.816 134.131  1.00  0.00           C
ATOM   4757  C   PRO A 610     141.382 167.333 134.319  1.00  0.00           C
ATOM   4758  O   PRO A 610     141.810 168.058 133.462  1.00  0.00           O
ATOM   4759  N   ASP A 611     140.752 167.728 135.434  1.00  0.00           N
ATOM   4760  CA  ASP A 611     140.697 169.143 135.833  1.00  0.00           C
ATOM   4761  CB  ASP A 611     140.042 169.235 137.201  1.00  0.00           C
ATOM   4762  CG  ASP A 611     138.593 168.720 137.407  1.00  0.00           C
ATOM   4763  OD1 ASP A 611     137.898 168.410 136.393  1.00  0.00           O
ATOM   4764  OD2 ASP A 611     138.067 168.712 138.534  1.00  0.00           O
ATOM   4765  C   ASP A 611     142.041 169.856 135.810  1.00  0.00           C
ATOM   4766  O   ASP A 611     142.098 171.053 135.504  1.00  0.00           O
ATOM   4767  N   ASP A 612     143.123 169.097 136.076  1.00  0.00           N
ATOM   4768  CA  ASP A 612     144.561 169.538 136.055  1.00  0.00           C
ATOM   4769  CB  ASP A 612     145.446 168.304 136.204  1.00  0.00           C
ATOM   4770  CG  ASP A 612     145.399 167.542 137.614  1.00  0.00           C
ATOM   4771  OD1 ASP A 612     145.753 166.375 137.767  1.00  0.00           O
ATOM   4772  OD2 ASP A 612     145.071 168.186 138.636  1.00  0.00           O
ATOM   4773  C   ASP A 612     144.929 170.281 134.719  1.00  0.00           C
ATOM   4774  O   ASP A 612     145.863 171.078 134.566  1.00  0.00           O
ATOM   4775  N   GLU A 613     144.231 169.894 133.606  1.00  0.00           N
ATOM   4776  CA  GLU A 613     144.437 170.423 132.262  1.00  0.00           C
ATOM   4777  CB  GLU A 613     144.100 169.374 131.251  1.00  0.00           C
ATOM   4778  CG  GLU A 613     144.958 168.131 131.367  1.00  0.00           C
ATOM   4779  CD  GLU A 613     146.485 168.465 131.313  1.00  0.00           C
ATOM   4780  OE1 GLU A 613     146.993 169.086 130.404  1.00  0.00           O
ATOM   4781  OE2 GLU A 613     147.127 168.098 132.332  1.00  0.00           O
ATOM   4782  C   GLU A 613     143.606 171.703 132.024  1.00  0.00           C
ATOM   4783  O   GLU A 613     143.635 172.246 130.970  1.00  0.00           O
ATOM   4784  N   ASP A 614     142.784 172.127 132.917  1.00  0.00           N
ATOM   4785  CA  ASP A 614     141.786 173.335 132.694  1.00  0.00           C
ATOM   4786  CB  ASP A 614     140.971 173.301 133.993  1.00  0.00           C
ATOM   4787  CG  ASP A 614     139.892 174.420 134.156  1.00  0.00           C
ATOM   4788  OD1 ASP A 614     139.686 174.888 135.273  1.00  0.00           O
ATOM   4789  OD2 ASP A 614     139.501 174.957 133.133  1.00  0.00           O
ATOM   4790  C   ASP A 614     142.450 174.648 132.303  1.00  0.00           C
ATOM   4791  O   ASP A 614     141.952 175.396 131.463  1.00  0.00           O
ATOM   4792  N   SER A 615     143.602 175.034 132.899  1.00  0.00           N
ATOM   4793  CA  SER A 615     144.260 176.369 132.618  1.00  0.00           C
ATOM   4794  CB  SER A 615     145.322 176.642 133.639  1.00  0.00           C
ATOM   4795  OG  SER A 615     146.491 175.802 133.416  1.00  0.00           O
ATOM   4796  C   SER A 615     144.823 176.419 131.174  1.00  0.00           C
ATOM   4797  O   SER A 615     145.398 177.424 130.791  1.00  0.00           O
ATOM   4798  N   GLY A 616     144.723 175.373 130.364  1.00  0.00           N
ATOM   4799  CA  GLY A 616     145.217 175.197 129.005  1.00  0.00           C
ATOM   4800  C   GLY A 616     144.601 176.077 127.860  1.00  0.00           C
ATOM   4801  O   GLY A 616     143.622 176.866 128.029  1.00  0.00           O
ATOM   4802  N   PRO A 617     145.097 175.968 126.609  1.00  0.00           N
ATOM   4803  CD  PRO A 617     146.293 175.261 126.138  1.00  0.00           C
ATOM   4804  CG  PRO A 617     146.826 176.047 124.942  1.00  0.00           C
ATOM   4805  CB  PRO A 617     145.574 176.647 124.328  1.00  0.00           C
ATOM   4806  CA  PRO A 617     144.565 176.745 125.482  1.00  0.00           C
ATOM   4807  C   PRO A 617     143.124 176.344 125.050  1.00  0.00           C
ATOM   4808  O   PRO A 617     142.676 175.242 125.397  1.00  0.00           O
ATOM   4809  N   TYR A 618     142.410 177.307 124.452  1.00  0.00           N
ATOM   4810  CA  TYR A 618     141.063 177.258 123.921  1.00  0.00           C
ATOM   4811  CB  TYR A 618     140.924 176.184 122.726  1.00  0.00           C
ATOM   4812  CG  TYR A 618     141.830 176.391 121.470  1.00  0.00           C
ATOM   4813  CD1 TYR A 618     141.875 175.397 120.495  1.00  0.00           C
ATOM   4814  CE1 TYR A 618     142.624 175.469 119.311  1.00  0.00           C
ATOM   4815  CZ  TYR A 618     143.299 176.706 119.002  1.00  0.00           C
ATOM   4816  OH  TYR A 618     143.979 176.864 117.792  1.00  0.00           O
ATOM   4817  CE2 TYR A 618     143.295 177.697 119.969  1.00  0.00           C
ATOM   4818  CD2 TYR A 618     142.549 177.606 121.159  1.00  0.00           C
ATOM   4819  C   TYR A 618     139.964 177.113 124.965  1.00  0.00           C
ATOM   4820  O   TYR A 618     138.781 176.741 124.658  1.00  0.00           O
ATOM   4821  N   LYS A 619     140.379 177.640 126.143  1.00  0.00           N
ATOM   4822  CA  LYS A 619     139.577 177.447 127.375  1.00  0.00           C
ATOM   4823  CB  LYS A 619     140.284 177.933 128.607  1.00  0.00           C
ATOM   4824  CG  LYS A 619     140.880 179.364 128.442  1.00  0.00           C
ATOM   4825  CD  LYS A 619     141.464 179.965 129.763  1.00  0.00           C
ATOM   4826  CE  LYS A 619     142.843 179.345 130.226  1.00  0.00           C
ATOM   4827  NZ  LYS A 619     143.902 179.288 129.206  1.00  0.00           N
ATOM   4828  C   LYS A 619     138.210 178.288 127.293  1.00  0.00           C
ATOM   4829  O   LYS A 619     137.264 177.934 127.974  1.00  0.00           O
ATOM   4830  N   HIS A 620     138.130 179.330 126.473  1.00  0.00           N
ATOM   4831  CA  HIS A 620     136.907 180.095 126.247  1.00  0.00           C
ATOM   4832  CB  HIS A 620     137.215 181.572 126.382  1.00  0.00           C
ATOM   4833  CG  HIS A 620     138.005 181.941 127.583  1.00  0.00           C
ATOM   4834  ND1 HIS A 620     137.787 181.493 128.900  1.00  0.00           N
ATOM   4835  CE1 HIS A 620     138.828 181.945 129.579  1.00  0.00           C
ATOM   4836  NE2 HIS A 620     139.608 182.794 128.822  1.00  0.00           N
ATOM   4837  CD2 HIS A 620     139.061 182.765 127.542  1.00  0.00           C
ATOM   4838  C   HIS A 620     136.324 179.897 124.861  1.00  0.00           C
ATOM   4839  O   HIS A 620     135.325 180.516 124.581  1.00  0.00           O
ATOM   4840  N   ILE A 621     136.821 179.021 123.998  1.00  0.00           N
ATOM   4841  CA  ILE A 621     136.425 178.919 122.633  1.00  0.00           C
ATOM   4842  CB  ILE A 621     137.360 179.747 121.749  1.00  0.00           C
ATOM   4843  CG2 ILE A 621     138.649 178.934 121.396  1.00  0.00           C
ATOM   4844  CG1 ILE A 621     136.869 180.261 120.336  1.00  0.00           C
ATOM   4845  CD1 ILE A 621     135.577 181.009 120.557  1.00  0.00           C
ATOM   4846  C   ILE A 621     136.086 177.556 122.118  1.00  0.00           C
ATOM   4847  O   ILE A 621     135.556 177.439 121.036  1.00  0.00           O
ATOM   4848  N   SER A 622     136.617 176.489 122.770  1.00  0.00           N
ATOM   4849  CA  SER A 622     136.304 175.041 122.486  1.00  0.00           C
ATOM   4850  CB  SER A 622     135.309 174.452 123.504  1.00  0.00           C
ATOM   4851  OG  SER A 622     135.168 173.056 123.520  1.00  0.00           O
ATOM   4852  C   SER A 622     135.847 174.691 121.001  1.00  0.00           C
ATOM   4853  O   SER A 622     134.612 174.721 120.794  1.00  0.00           O
ATOM   4854  N   PRO A 623     136.816 174.388 120.120  1.00  0.00           N
ATOM   4855  CD  PRO A 623     138.233 174.576 120.296  1.00  0.00           C
ATOM   4856  CG  PRO A 623     138.959 174.189 119.002  1.00  0.00           C
ATOM   4857  CB  PRO A 623     137.868 173.518 118.195  1.00  0.00           C
ATOM   4858  CA  PRO A 623     136.562 174.094 118.737  1.00  0.00           C
ATOM   4859  C   PRO A 623     135.492 172.943 118.599  1.00  0.00           C
ATOM   4860  O   PRO A 623     134.550 173.241 117.848  1.00  0.00           O
ATOM   4861  N   GLY A 624     135.588 171.841 119.301  1.00  0.00           N
ATOM   4862  CA  GLY A 624     134.563 170.872 119.411  1.00  0.00           C
ATOM   4863  C   GLY A 624     133.544 170.887 120.485  1.00  0.00           C
ATOM   4864  O   GLY A 624     132.795 169.939 120.638  1.00  0.00           O
ATOM   4865  N   ASP A 625     133.339 171.969 121.233  1.00  0.00           N
ATOM   4866  CA  ASP A 625     132.248 172.158 122.220  1.00  0.00           C
ATOM   4867  CB  ASP A 625     130.907 172.317 121.428  1.00  0.00           C
ATOM   4868  CG  ASP A 625     129.791 173.145 122.159  1.00  0.00           C
ATOM   4869  OD1 ASP A 625     130.086 173.851 123.129  1.00  0.00           O
ATOM   4870  OD2 ASP A 625     128.596 172.983 121.828  1.00  0.00           O
ATOM   4871  C   ASP A 625     132.217 171.166 123.320  1.00  0.00           C
ATOM   4872  O   ASP A 625     131.149 170.682 123.754  1.00  0.00           O
ATOM   4873  N   THR A 626     133.365 170.724 123.767  1.00  0.00           N
ATOM   4874  CA  THR A 626     133.483 169.712 124.862  1.00  0.00           C
ATOM   4875  CB  THR A 626     134.799 168.869 124.774  1.00  0.00           C
ATOM   4876  CG2 THR A 626     135.206 168.257 123.408  1.00  0.00           C
ATOM   4877  OG1 THR A 626     135.895 169.658 125.136  1.00  0.00           O
ATOM   4878  C   THR A 626     133.328 170.437 126.259  1.00  0.00           C
ATOM   4879  O   THR A 626     132.762 169.852 127.157  1.00  0.00           O
ATOM   4880  N   LYS A 627     133.835 171.677 126.369  1.00  0.00           N
ATOM   4881  CA  LYS A 627     134.117 172.223 127.684  1.00  0.00           C
ATOM   4882  CB  LYS A 627     135.454 172.980 127.561  1.00  0.00           C
ATOM   4883  CG  LYS A 627     136.247 173.323 128.755  1.00  0.00           C
ATOM   4884  CD  LYS A 627     135.863 174.433 129.703  1.00  0.00           C
ATOM   4885  CE  LYS A 627     136.564 174.268 131.013  1.00  0.00           C
ATOM   4886  NZ  LYS A 627     137.739 175.163 131.119  1.00  0.00           N
ATOM   4887  C   LYS A 627     132.982 173.009 128.342  1.00  0.00           C
ATOM   4888  O   LYS A 627     132.494 173.946 127.668  1.00  0.00           O
ATOM   4889  N   VAL A 628     132.453 172.655 129.482  1.00  0.00           N
ATOM   4890  CA  VAL A 628     131.284 173.347 130.140  1.00  0.00           C
ATOM   4891  CB  VAL A 628     130.776 172.602 131.377  1.00  0.00           C
ATOM   4892  CG1 VAL A 628     129.573 173.303 132.118  1.00  0.00           C
ATOM   4893  CG2 VAL A 628     130.350 171.153 131.085  1.00  0.00           C
ATOM   4894  C   VAL A 628     131.647 174.749 130.663  1.00  0.00           C
ATOM   4895  O   VAL A 628     132.435 174.881 131.539  1.00  0.00           O
ATOM   4896  N   VAL A 629     131.015 175.849 130.135  1.00  0.00           N
ATOM   4897  CA  VAL A 629     130.896 177.154 130.876  1.00  0.00           C
ATOM   4898  CB  VAL A 629     131.767 178.253 130.131  1.00  0.00           C
ATOM   4899  CG1 VAL A 629     131.503 179.607 130.770  1.00  0.00           C
ATOM   4900  CG2 VAL A 629     133.272 177.822 130.137  1.00  0.00           C
ATOM   4901  C   VAL A 629     129.423 177.529 131.154  1.00  0.00           C
ATOM   4902  O   VAL A 629     128.639 177.620 130.302  1.00  0.00           O
ATOM   4903  N   VAL A 630     129.122 177.614 132.462  1.00  0.00           N
ATOM   4904  CA  VAL A 630     127.788 178.200 132.971  1.00  0.00           C
ATOM   4905  CB  VAL A 630     127.076 177.143 133.789  1.00  0.00           C
ATOM   4906  CG1 VAL A 630     125.770 177.705 134.484  1.00  0.00           C
ATOM   4907  CG2 VAL A 630     126.582 175.977 132.914  1.00  0.00           C
ATOM   4908  C   VAL A 630     128.120 179.409 133.847  1.00  0.00           C
ATOM   4909  O   VAL A 630     128.951 179.255 134.717  1.00  0.00           O
ATOM   4910  N   GLU A 631     127.499 180.568 133.589  1.00  0.00           N
ATOM   4911  CA  GLU A 631     127.581 181.722 134.511  1.00  0.00           C
ATOM   4912  CB  GLU A 631     128.698 182.574 134.038  1.00  0.00           C
ATOM   4913  CG  GLU A 631     130.028 182.242 134.610  1.00  0.00           C
ATOM   4914  CD  GLU A 631     131.135 183.270 134.389  1.00  0.00           C
ATOM   4915  OE1 GLU A 631     132.216 183.094 134.978  1.00  0.00           O
ATOM   4916  OE2 GLU A 631     130.978 184.313 133.697  1.00  0.00           O
ATOM   4917  C   GLU A 631     126.223 182.529 134.505  1.00  0.00           C
ATOM   4918  O   GLU A 631     125.564 182.482 133.463  1.00  0.00           O
ATOM   4919  N   ASN A 632     125.858 183.130 135.605  1.00  0.00           N
ATOM   4920  CA  ASN A 632     124.686 183.887 135.859  1.00  0.00           C
ATOM   4921  CB  ASN A 632     124.732 185.160 134.886  1.00  0.00           C
ATOM   4922  CG  ASN A 632     125.966 186.036 134.772  1.00  0.00           C
ATOM   4923  OD1 ASN A 632     127.083 185.570 134.964  1.00  0.00           O
ATOM   4924  ND2 ASN A 632     125.814 187.361 134.640  1.00  0.00           N
ATOM   4925  C   ASN A 632     123.444 182.919 135.633  1.00  0.00           C
ATOM   4926  O   ASN A 632     122.379 183.370 135.185  1.00  0.00           O
ATOM   4927  N   GLY A 633     123.565 181.604 135.970  1.00  0.00           N
ATOM   4928  CA  GLY A 633     122.716 180.376 135.693  1.00  0.00           C
ATOM   4929  C   GLY A 633     122.462 180.125 134.221  1.00  0.00           C
ATOM   4930  O   GLY A 633     121.535 179.388 133.897  1.00  0.00           O
ATOM   4931  N   GLU A 634     123.339 180.672 133.364  1.00  0.00           N
ATOM   4932  CA  GLU A 634     123.188 180.639 131.881  1.00  0.00           C
ATOM   4933  CB  GLU A 634     122.947 182.071 131.405  1.00  0.00           C
ATOM   4934  CG  GLU A 634     121.473 182.507 131.505  1.00  0.00           C
ATOM   4935  CD  GLU A 634     121.269 183.924 130.954  1.00  0.00           C
ATOM   4936  OE1 GLU A 634     121.103 183.910 129.694  1.00  0.00           O
ATOM   4937  OE2 GLU A 634     121.335 185.011 131.587  1.00  0.00           O
ATOM   4938  C   GLU A 634     124.308 179.877 131.176  1.00  0.00           C
ATOM   4939  O   GLU A 634     125.520 180.144 131.350  1.00  0.00           O
ATOM   4940  N   LEU A 635     123.984 178.900 130.381  1.00  0.00           N
ATOM   4941  CA  LEU A 635     124.859 177.984 129.664  1.00  0.00           C
ATOM   4942  CB  LEU A 635     124.196 176.611 129.544  1.00  0.00           C
ATOM   4943  CG  LEU A 635     125.031 175.539 128.782  1.00  0.00           C
ATOM   4944  CD1 LEU A 635     126.396 175.027 129.343  1.00  0.00           C
ATOM   4945  CD2 LEU A 635     123.982 174.416 128.648  1.00  0.00           C
ATOM   4946  C   LEU A 635     125.376 178.505 128.320  1.00  0.00           C
ATOM   4947  O   LEU A 635     124.560 178.785 127.423  1.00  0.00           O
ATOM   4948  N   ILE A 636     126.679 178.667 128.250  1.00  0.00           N
ATOM   4949  CA  ILE A 636     127.397 179.317 127.190  1.00  0.00           C
ATOM   4950  CB  ILE A 636     128.513 180.260 127.881  1.00  0.00           C
ATOM   4951  CG2 ILE A 636     129.838 180.317 127.146  1.00  0.00           C
ATOM   4952  CG1 ILE A 636     128.012 181.700 127.965  1.00  0.00           C
ATOM   4953  CD1 ILE A 636     126.974 181.934 129.053  1.00  0.00           C
ATOM   4954  C   ILE A 636     128.032 178.293 126.165  1.00  0.00           C
ATOM   4955  O   ILE A 636     127.844 178.517 124.950  1.00  0.00           O
ATOM   4956  N   MET A 637     128.685 177.262 126.722  1.00  0.00           N
ATOM   4957  CA  MET A 637     129.604 176.405 126.038  1.00  0.00           C
ATOM   4958  CB  MET A 637     130.970 177.107 125.818  1.00  0.00           C
ATOM   4959  CG  MET A 637     132.096 176.315 125.119  1.00  0.00           C
ATOM   4960  SD  MET A 637     133.696 177.178 124.965  1.00  0.00           S
ATOM   4961  CE  MET A 637     134.413 176.896 126.615  1.00  0.00           C
ATOM   4962  C   MET A 637     129.588 175.001 126.731  1.00  0.00           C
ATOM   4963  O   MET A 637     129.287 174.824 127.928  1.00  0.00           O
ATOM   4964  N   GLY A 638     129.929 173.958 125.908  1.00  0.00           N
ATOM   4965  CA  GLY A 638     130.141 172.511 126.228  1.00  0.00           C
ATOM   4966  C   GLY A 638     128.897 171.704 126.253  1.00  0.00           C
ATOM   4967  O   GLY A 638     127.816 172.214 126.520  1.00  0.00           O
ATOM   4968  N   ILE A 639     129.047 170.417 125.926  1.00  0.00           N
ATOM   4969  CA  ILE A 639     128.245 169.296 126.532  1.00  0.00           C
ATOM   4970  CB  ILE A 639     128.393 167.980 125.704  1.00  0.00           C
ATOM   4971  CG2 ILE A 639     127.781 167.980 124.293  1.00  0.00           C
ATOM   4972  CG1 ILE A 639     129.934 167.632 125.610  1.00  0.00           C
ATOM   4973  CD1 ILE A 639     130.177 166.173 125.085  1.00  0.00           C
ATOM   4974  C   ILE A 639     128.564 169.006 127.994  1.00  0.00           C
ATOM   4975  O   ILE A 639     129.733 169.118 128.377  1.00  0.00           O
ATOM   4976  N   LEU A 640     127.450 168.811 128.786  1.00  0.00           N
ATOM   4977  CA  LEU A 640     127.529 168.397 130.176  1.00  0.00           C
ATOM   4978  CB  LEU A 640     126.360 168.763 131.080  1.00  0.00           C
ATOM   4979  CG  LEU A 640     126.509 170.306 131.448  1.00  0.00           C
ATOM   4980  CD1 LEU A 640     126.035 171.283 130.388  1.00  0.00           C
ATOM   4981  CD2 LEU A 640     125.566 170.571 132.650  1.00  0.00           C
ATOM   4982  C   LEU A 640     127.624 166.867 130.206  1.00  0.00           C
ATOM   4983  O   LEU A 640     126.981 166.138 129.391  1.00  0.00           O
ATOM   4984  N   CYS A 641     128.353 166.312 131.230  1.00  0.00           N
ATOM   4985  CA  CYS A 641     128.616 164.907 131.328  1.00  0.00           C
ATOM   4986  CB  CYS A 641     129.976 164.553 130.693  1.00  0.00           C
ATOM   4987  SG  CYS A 641     131.250 165.056 131.791  1.00  0.00           S
ATOM   4988  C   CYS A 641     128.568 164.590 132.816  1.00  0.00           C
ATOM   4989  O   CYS A 641     128.318 165.488 133.631  1.00  0.00           O
ATOM   4990  N   LYS A 642     128.703 163.265 133.218  1.00  0.00           N
ATOM   4991  CA  LYS A 642     128.507 162.791 134.660  1.00  0.00           C
ATOM   4992  CB  LYS A 642     128.988 161.309 134.800  1.00  0.00           C
ATOM   4993  CG  LYS A 642     128.749 160.570 136.098  1.00  0.00           C
ATOM   4994  CD  LYS A 642     129.262 159.204 136.158  1.00  0.00           C
ATOM   4995  CE  LYS A 642     129.134 158.655 137.539  1.00  0.00           C
ATOM   4996  NZ  LYS A 642     129.445 157.191 137.656  1.00  0.00           N
ATOM   4997  C   LYS A 642     129.273 163.676 135.672  1.00  0.00           C
ATOM   4998  O   LYS A 642     128.707 163.867 136.790  1.00  0.00           O
ATOM   4999  N   LYS A 643     130.483 164.195 135.269  1.00  0.00           N
ATOM   5000  CA  LYS A 643     131.340 165.114 136.102  1.00  0.00           C
ATOM   5001  CB  LYS A 643     132.679 165.292 135.312  1.00  0.00           C
ATOM   5002  CG  LYS A 643     133.741 166.038 136.164  1.00  0.00           C
ATOM   5003  CD  LYS A 643     135.173 165.916 135.864  1.00  0.00           C
ATOM   5004  CE  LYS A 643     135.622 166.388 134.515  1.00  0.00           C
ATOM   5005  NZ  LYS A 643     137.047 166.695 134.463  1.00  0.00           N
ATOM   5006  C   LYS A 643     130.736 166.493 136.354  1.00  0.00           C
ATOM   5007  O   LYS A 643     131.193 167.172 137.268  1.00  0.00           O
ATOM   5008  N   SER A 644     129.623 166.841 135.626  1.00  0.00           N
ATOM   5009  CA  SER A 644     129.047 168.171 135.683  1.00  0.00           C
ATOM   5010  CB  SER A 644     129.560 169.013 134.567  1.00  0.00           C
ATOM   5011  OG  SER A 644     129.394 168.324 133.323  1.00  0.00           O
ATOM   5012  C   SER A 644     127.583 168.059 135.835  1.00  0.00           C
ATOM   5013  O   SER A 644     126.920 169.112 136.015  1.00  0.00           O
ATOM   5014  N   LEU A 645     126.996 166.865 135.923  1.00  0.00           N
ATOM   5015  CA  LEU A 645     125.554 166.642 136.212  1.00  0.00           C
ATOM   5016  CB  LEU A 645     124.747 166.831 134.885  1.00  0.00           C
ATOM   5017  CG  LEU A 645     123.307 167.326 134.873  1.00  0.00           C
ATOM   5018  CD1 LEU A 645     122.989 168.750 135.324  1.00  0.00           C
ATOM   5019  CD2 LEU A 645     122.765 167.222 133.418  1.00  0.00           C
ATOM   5020  C   LEU A 645     125.092 165.439 137.062  1.00  0.00           C
ATOM   5021  O   LEU A 645     123.987 165.472 137.539  1.00  0.00           O
ATOM   5022  N   GLY A 646     125.995 164.436 137.172  1.00  0.00           N
ATOM   5023  CA  GLY A 646     125.931 163.191 137.960  1.00  0.00           C
ATOM   5024  C   GLY A 646     126.475 163.425 139.377  1.00  0.00           C
ATOM   5025  O   GLY A 646     126.605 164.522 139.952  1.00  0.00           O
ATOM   5026  N   THR A 647     126.829 162.258 139.957  1.00  0.00           N
ATOM   5027  CA  THR A 647     127.248 162.093 141.308  1.00  0.00           C
ATOM   5028  CB  THR A 647     126.977 160.638 141.879  1.00  0.00           C
ATOM   5029  CG2 THR A 647     125.507 160.262 141.876  1.00  0.00           C
ATOM   5030  OG1 THR A 647     127.733 159.742 141.057  1.00  0.00           O
ATOM   5031  C   THR A 647     128.717 162.524 141.642  1.00  0.00           C
ATOM   5032  O   THR A 647     129.225 162.102 142.708  1.00  0.00           O
ATOM   5033  N   SER A 648     129.423 163.325 140.827  1.00  0.00           N
ATOM   5034  CA  SER A 648     130.768 163.908 141.140  1.00  0.00           C
ATOM   5035  CB  SER A 648     131.578 164.066 139.851  1.00  0.00           C
ATOM   5036  OG  SER A 648     131.695 162.922 139.032  1.00  0.00           O
ATOM   5037  C   SER A 648     130.696 165.266 141.917  1.00  0.00           C
ATOM   5038  O   SER A 648     129.677 165.983 141.802  1.00  0.00           O
ATOM   5039  N   ALA A 649     131.740 165.545 142.695  1.00  0.00           N
ATOM   5040  CA  ALA A 649     131.745 166.898 143.365  1.00  0.00           C
ATOM   5041  CB  ALA A 649     132.688 166.959 144.549  1.00  0.00           C
ATOM   5042  C   ALA A 649     131.978 168.019 142.330  1.00  0.00           C
ATOM   5043  O   ALA A 649     132.409 167.703 141.222  1.00  0.00           O
ATOM   5044  N   GLY A 650     131.479 169.223 142.595  1.00  0.00           N
ATOM   5045  CA  GLY A 650     131.504 170.303 141.567  1.00  0.00           C
ATOM   5046  C   GLY A 650     130.633 170.030 140.253  1.00  0.00           C
ATOM   5047  O   GLY A 650     130.723 170.674 139.283  1.00  0.00           O
ATOM   5048  N   SER A 651     129.801 169.031 140.369  1.00  0.00           N
ATOM   5049  CA  SER A 651     128.598 168.931 139.492  1.00  0.00           C
ATOM   5050  CB  SER A 651     128.045 167.519 139.837  1.00  0.00           C
ATOM   5051  OG  SER A 651     126.908 167.222 139.172  1.00  0.00           O
ATOM   5052  C   SER A 651     127.601 170.096 139.626  1.00  0.00           C
ATOM   5053  O   SER A 651     127.547 170.729 140.678  1.00  0.00           O
ATOM   5054  N   LEU A 652     126.829 170.366 138.584  1.00  0.00           N
ATOM   5055  CA  LEU A 652     125.798 171.424 138.639  1.00  0.00           C
ATOM   5056  CB  LEU A 652     125.312 171.719 137.193  1.00  0.00           C
ATOM   5057  CG  LEU A 652     124.639 173.060 136.947  1.00  0.00           C
ATOM   5058  CD1 LEU A 652     125.579 174.236 137.175  1.00  0.00           C
ATOM   5059  CD2 LEU A 652     124.366 173.042 135.426  1.00  0.00           C
ATOM   5060  C   LEU A 652     124.684 171.066 139.638  1.00  0.00           C
ATOM   5061  O   LEU A 652     124.035 171.970 140.236  1.00  0.00           O
ATOM   5062  N   VAL A 653     124.442 169.784 139.929  1.00  0.00           N
ATOM   5063  CA  VAL A 653     123.497 169.396 141.053  1.00  0.00           C
[truncated: 5,495,288 more chars]
